# Supplementary material for: Computational Analysis of Triazole-Based Kojic Acid Analogs as Tyrosinase Inhibitors by Molecular Dynamics and Free Energy Calculations
Source: Molecules. 2022 Nov 23;27(23):8141. doi: 10.3390/molecules27238141 (PMC9735930; doi:10.3390/molecules27238141)
Supplement: Supplementary file 1 [file molecules-27-08141-s001.zip]

Archive with 18 entries (17 files):
- molecules-2045287-supplementary materials.pdf
- PDB-files/
- PDB-files/6a.pdb
- PDB-files/6b.pdb
- PDB-files/6c.pdb
- PDB-files/6d.pdb
- PDB-files/6e.pdb
- PDB-files/6f.pdb
- PDB-files/6g.pdb
- PDB-files/6h.pdb
- PDB-files/6i.pdb
- PDB-files/6j.pdb
- PDB-files/6k.pdb
- PDB-files/6l.pdb
- PDB-files/6m.pdb
- PDB-files/6n.pdb
- PDB-files/6o.pdb
- PDB-files/6p.pdb
