# Supplementary material for: Computational Analysis of Triazole-Based Kojic Acid Analogs as Tyrosinase Inhibitors by Molecular Dynamics and Free Energy Calculations
Source: Molecules. 2022 Nov 23;27(23):8141. doi: 10.3390/molecules27238141 (PMC9735930; doi:10.3390/molecules27238141)
Supplement: Supplementary file 1 [file molecules-27-08141-s001.zip › PDB-files/6a.pdb]

CRYST1    1.000    1.000    1.000  90.00  90.00  90.00 P 1           1
ATOM      1  N   LYN X   1      44.890  91.787  34.779  0.00  0.00            
ATOM      2  H   LYN X   1      44.849  91.950  33.783  0.00  0.00            
ATOM      3  CA  LYN X   1      46.179  91.827  35.451  0.00  0.00            
ATOM      4  HA  LYN X   1      46.011  92.061  36.501  0.00  0.00            
ATOM      5  CB  LYN X   1      46.884  90.472  35.340  0.00  0.00            
ATOM      6  HB2 LYN X   1      47.367  90.375  34.368  0.00  0.00            
ATOM      7  HB3 LYN X   1      47.685  90.433  36.075  0.00  0.00            
ATOM      8  CG  LYN X   1      45.962  89.281  35.579  0.00  0.00            
ATOM      9  HG2 LYN X   1      44.919  89.578  35.455  0.00  0.00            
ATOM     10  HG3 LYN X   1      46.068  88.943  36.608  0.00  0.00            
ATOM     11  CD  LYN X   1      46.303  88.137  34.626  0.00  0.00            
ATOM     12  HD2 LYN X   1      46.432  88.515  33.613  0.00  0.00            
ATOM     13  HD3 LYN X   1      47.257  87.702  34.922  0.00  0.00            
ATOM     14  CE  LYN X   1      45.231  87.053  34.653  0.00  0.00            
ATOM     15  HE2 LYN X   1      44.237  87.501  34.582  0.00  0.00            
ATOM     16  HE3 LYN X   1      45.316  86.537  35.609  0.00  0.00            
ATOM     17  NZ  LYN X   1      45.417  86.090  33.576  0.00  0.00            
ATOM     18  HZ1 LYN X   1      45.163  86.498  32.686  0.00  0.00            
ATOM     19  HZ2 LYN X   1      46.390  85.827  33.504  0.00  0.00            
ATOM     20  C   LYN X   1      47.057  92.912  34.845  0.00  0.00            
ATOM     21  O   LYN X   1      48.070  93.296  35.433  0.00  0.00            
ATOM     22  N   TYR X   2      46.667  93.416  33.668  0.00  0.00            
ATOM     23  H   TYR X   2      45.726  93.234  33.354  0.00  0.00            
ATOM     24  CA  TYR X   2      47.484  94.348  32.912  0.00  0.00            
ATOM     25  HA  TYR X   2      48.490  94.333  33.324  0.00  0.00            
ATOM     26  CB  TYR X   2      47.538  93.919  31.443  0.00  0.00            
ATOM     27  HB2 TYR X   2      47.527  92.834  31.355  0.00  0.00            
ATOM     28  HB3 TYR X   2      46.650  94.308  30.947  0.00  0.00            
ATOM     29  CG  TYR X   2      48.741  94.445  30.696  0.00  0.00            
ATOM     30  CD1 TYR X   2      49.993  94.484  31.312  0.00  0.00            
ATOM     31  HD1 TYR X   2      50.117  94.085  32.303  0.00  0.00            
ATOM     32  CE1 TYR X   2      51.080  95.058  30.651  0.00  0.00            
ATOM     33  HE1 TYR X   2      51.949  95.349  31.213  0.00  0.00            
ATOM     34  CZ  TYR X   2      50.962  95.467  29.326  0.00  0.00            
ATOM     35  OH  TYR X   2      52.035  95.974  28.657  0.00  0.00            
ATOM     36  HH  TYR X   2      52.440  96.704  29.094  0.00  0.00            
ATOM     37  CE2 TYR X   2      49.708  95.462  28.725  0.00  0.00            
ATOM     38  HE2 TYR X   2      49.550  96.054  27.841  0.00  0.00            
ATOM     39  CD2 TYR X   2      48.602  94.958  29.405  0.00  0.00            
ATOM     40  HD2 TYR X   2      47.625  95.079  28.976  0.00  0.00            
ATOM     41  C   TYR X   2      46.937  95.769  33.017  0.00  0.00            
ATOM     42  O   TYR X   2      47.351  96.646  32.259  0.00  0.00            
ATOM     43  N   ARN X   3      45.997  96.004  33.937  0.00  0.00            
ATOM     44  H   ARN X   3      45.691  95.251  34.535  0.00  0.00            
ATOM     45  CA  ARN X   3      45.369  97.307  34.102  0.00  0.00            
ATOM     46  HA  ARN X   3      45.986  98.062  33.613  0.00  0.00            
ATOM     47  CB  ARN X   3      43.979  97.271  33.457  0.00  0.00            
ATOM     48  HB2 ARN X   3      43.244  96.866  34.149  0.00  0.00            
ATOM     49  HB3 ARN X   3      44.010  96.581  32.619  0.00  0.00            
ATOM     50  CG  ARN X   3      43.491  98.607  32.912  0.00  0.00            
ATOM     51  HG2 ARN X   3      43.201  99.284  33.718  0.00  0.00            
ATOM     52  HG3 ARN X   3      44.312  99.029  32.335  0.00  0.00            
ATOM     53  CD  ARN X   3      42.320  98.376  31.969  0.00  0.00            
ATOM     54  HD2 ARN X   3      41.768  99.296  31.784  0.00  0.00            
ATOM     55  HD3 ARN X   3      42.694  98.026  31.004  0.00  0.00            
ATOM     56  NE  ARN X   3      41.451  97.363  32.522  0.00  0.00            
ATOM     57  HE  ARN X   3      42.032  96.630  32.895  0.00  0.00            
ATOM     58  CZ  ARN X   3      40.435  96.793  31.704  0.00  0.00            
ATOM     59  NH1 ARN X   3      40.253  97.106  30.503  0.00  0.00            
ATOM     60 HH11 ARN X   3      40.899  97.821  30.202  0.00  0.00            
ATOM     61  NH2 ARN X   3      39.642  95.827  32.387  0.00  0.00            
ATOM     62 HH21 ARN X   3      38.682  96.125  32.419  0.00  0.00            
ATOM     63 HH22 ARN X   3      39.951  95.657  33.329  0.00  0.00            
ATOM     64  C   ARN X   3      45.285  97.611  35.587  0.00  0.00            
ATOM     65  O   ARN X   3      44.568  96.930  36.317  0.00  0.00            
ATOM     66  N   VAL X   4      46.059  98.602  36.040  0.00  0.00            
ATOM     67  H   VAL X   4      46.733  99.009  35.412  0.00  0.00            
ATOM     68  CA  VAL X   4      46.197  98.881  37.454  0.00  0.00            
ATOM     69  HA  VAL X   4      45.913  97.985  38.003  0.00  0.00            
ATOM     70  CB  VAL X   4      47.661  99.212  37.772  0.00  0.00            
ATOM     71  HB  VAL X   4      48.267  98.326  37.585  0.00  0.00            
ATOM     72  CG1 VAL X   4      48.189 100.331  36.886  0.00  0.00            
ATOM     73 HG11 VAL X   4      48.211 100.024  35.839  0.00  0.00            
ATOM     74 HG12 VAL X   4      47.563 101.222  36.961  0.00  0.00            
ATOM     75 HG13 VAL X   4      49.199 100.566  37.222  0.00  0.00            
ATOM     76  CG2 VAL X   4      47.822  99.585  39.244  0.00  0.00            
ATOM     77 HG21 VAL X   4      47.793 100.668  39.374  0.00  0.00            
ATOM     78 HG22 VAL X   4      47.019  99.154  39.838  0.00  0.00            
ATOM     79 HG23 VAL X   4      48.771  99.223  39.642  0.00  0.00            
ATOM     80  C   VAL X   4      45.264 100.011  37.877  0.00  0.00            
ATOM     81  O   VAL X   4      45.240 101.077  37.268  0.00  0.00            
ATOM     82  N   ARN X   5      44.483  99.758  38.929  0.00  0.00            
ATOM     83  H   ARN X   5      44.335  98.795  39.190  0.00  0.00            
ATOM     84  CA  ARN X   5      43.623 100.757  39.530  0.00  0.00            
ATOM     85  HA  ARN X   5      43.499 101.573  38.820  0.00  0.00            
ATOM     86  CB  ARN X   5      42.259 100.143  39.843  0.00  0.00            
ATOM     87  HB2 ARN X   5      42.372  99.210  40.393  0.00  0.00            
ATOM     88  HB3 ARN X   5      41.712 100.815  40.503  0.00  0.00            
ATOM     89  CG  ARN X   5      41.415  99.921  38.589  0.00  0.00            
ATOM     90  HG2 ARN X   5      42.023 100.047  37.692  0.00  0.00            
ATOM     91  HG3 ARN X   5      40.639 100.683  38.539  0.00  0.00            
ATOM     92  CD  ARN X   5      40.769  98.543  38.583  0.00  0.00            
ATOM     93  HD2 ARN X   5      41.442  97.799  39.005  0.00  0.00            
ATOM     94  HD3 ARN X   5      40.565  98.241  37.557  0.00  0.00            
ATOM     95  NE  ARN X   5      39.533  98.541  39.332  0.00  0.00            
ATOM     96  HE  ARN X   5      39.625  98.019  40.187  0.00  0.00            
ATOM     97  CZ  ARN X   5      38.319  98.257  38.643  0.00  0.00            
ATOM     98  NH1 ARN X   5      38.249  98.041  37.410  0.00  0.00            
ATOM     99 HH11 ARN X   5      39.134  98.198  36.953  0.00  0.00            
ATOM    100  NH2 ARN X   5      37.175  98.264  39.482  0.00  0.00            
ATOM    101 HH21 ARN X   5      36.541  98.993  39.200  0.00  0.00            
ATOM    102 HH22 ARN X   5      36.688  97.386  39.407  0.00  0.00            
ATOM    103  C   ARN X   5      44.275 101.292  40.807  0.00  0.00            
ATOM    104  O   ARN X   5      44.492 100.543  41.757  0.00  0.00            
ATOM    105  N   LYN X   6      44.608 102.583  40.801  0.00  0.00            
ATOM    106  H   LYN X   6      44.502 103.096  39.940  0.00  0.00            
ATOM    107  CA  LYN X   6      45.415 103.180  41.851  0.00  0.00            
ATOM    108  HA  LYN X   6      46.013 102.399  42.311  0.00  0.00            
ATOM    109  CB  LYN X   6      46.334 104.251  41.254  0.00  0.00            
ATOM    110  HB2 LYN X   6      45.757 105.113  40.917  0.00  0.00            
ATOM    111  HB3 LYN X   6      46.984 104.622  42.043  0.00  0.00            
ATOM    112  CG  LYN X   6      47.215 103.757  40.114  0.00  0.00            
ATOM    113  HG2 LYN X   6      47.812 102.900  40.443  0.00  0.00            
ATOM    114  HG3 LYN X   6      46.566 103.464  39.290  0.00  0.00            
ATOM    115  CD  LYN X   6      48.124 104.868  39.594  0.00  0.00            
ATOM    116  HD2 LYN X   6      48.690 105.302  40.418  0.00  0.00            
ATOM    117  HD3 LYN X   6      47.496 105.661  39.194  0.00  0.00            
ATOM    118  CE  LYN X   6      49.068 104.361  38.504  0.00  0.00            
ATOM    119  HE2 LYN X   6      48.495 104.029  37.638  0.00  0.00            
ATOM    120  HE3 LYN X   6      49.617 103.498  38.875  0.00  0.00            
ATOM    121  NZ  LYN X   6      50.013 105.398  38.111  0.00  0.00            
ATOM    122  HZ1 LYN X   6      49.674 105.893  37.296  0.00  0.00            
ATOM    123  HZ2 LYN X   6      50.891 104.979  37.837  0.00  0.00            
ATOM    124  C   LYN X   6      44.554 103.835  42.930  0.00  0.00            
ATOM    125  O   LYN X   6      43.426 104.253  42.682  0.00  0.00            
ATOM    126  N   ASN X   7      45.123 103.929  44.131  0.00  0.00            
ATOM    127  H   ASN X   7      46.046 103.543  44.269  0.00  0.00            
ATOM    128  CA  ASN X   7      44.551 104.751  45.188  0.00  0.00            
ATOM    129  HA  ASN X   7      43.572 104.365  45.466  0.00  0.00            
ATOM    130  CB  ASN X   7      45.462 104.704  46.423  0.00  0.00            
ATOM    131  HB2 ASN X   7      45.753 103.674  46.631  0.00  0.00            
ATOM    132  HB3 ASN X   7      46.370 105.268  46.241  0.00  0.00            
ATOM    133  CG  ASN X   7      44.771 105.276  47.657  0.00  0.00            
ATOM    134  OD1 ASN X   7      43.990 106.221  47.566  0.00  0.00            
ATOM    135  ND2 ASN X   7      45.032 104.663  48.812  0.00  0.00            
ATOM    136 HD21 ASN X   7      45.983 104.420  49.044  0.00  0.00            
ATOM    137 HD22 ASN X   7      44.271 104.252  49.333  0.00  0.00            
ATOM    138  C   ASN X   7      44.425 106.178  44.676  0.00  0.00            
ATOM    139  O   ASN X   7      45.302 106.677  43.969  0.00  0.00            
ATOM    140  N   VAL X   8      43.319 106.844  45.020  0.00  0.00            
ATOM    141  H   VAL X   8      42.572 106.348  45.486  0.00  0.00            
ATOM    142  CA  VAL X   8      43.094 108.213  44.597  0.00  0.00            
ATOM    143  HA  VAL X   8      43.104 108.219  43.507  0.00  0.00            
ATOM    144  CB  VAL X   8      41.724 108.695  45.089  0.00  0.00            
ATOM    145  HB  VAL X   8      41.604 108.417  46.136  0.00  0.00            
ATOM    146  CG1 VAL X   8      41.623 110.208  44.989  0.00  0.00            
ATOM    147 HG11 VAL X   8      40.935 110.511  44.198  0.00  0.00            
ATOM    148 HG12 VAL X   8      41.268 110.642  45.925  0.00  0.00            
ATOM    149 HG13 VAL X   8      42.625 110.580  44.772  0.00  0.00            
ATOM    150  CG2 VAL X   8      40.607 108.049  44.281  0.00  0.00            
ATOM    151 HG21 VAL X   8      40.988 107.689  43.325  0.00  0.00            
ATOM    152 HG22 VAL X   8      40.184 107.201  44.817  0.00  0.00            
ATOM    153 HG23 VAL X   8      39.807 108.762  44.085  0.00  0.00            
ATOM    154  C   VAL X   8      44.224 109.120  45.062  0.00  0.00            
ATOM    155  O   VAL X   8      44.665 109.999  44.323  0.00  0.00            
ATOM    156  N   LEU X   9      44.702 108.937  46.298  0.00  0.00            
ATOM    157  H   LEU X   9      44.177 108.361  46.940  0.00  0.00            
ATOM    158  CA  LEU X   9      45.771 109.759  46.834  0.00  0.00            
ATOM    159  HA  LEU X   9      45.484 110.797  46.675  0.00  0.00            
ATOM    160  CB  LEU X   9      45.922 109.486  48.335  0.00  0.00            
ATOM    161  HB2 LEU X   9      46.764 110.053  48.731  0.00  0.00            
ATOM    162  HB3 LEU X   9      46.180 108.440  48.469  0.00  0.00            
ATOM    163  CG  LEU X   9      44.666 109.772  49.171  0.00  0.00            
ATOM    164  HG  LEU X   9      43.922 109.014  48.923  0.00  0.00            
ATOM    165  CD1 LEU X   9      44.972 109.653  50.662  0.00  0.00            
ATOM    166 HD11 LEU X   9      44.185 109.114  51.186  0.00  0.00            
ATOM    167 HD12 LEU X   9      45.077 110.636  51.120  0.00  0.00            
ATOM    168 HD13 LEU X   9      45.908 109.111  50.817  0.00  0.00            
ATOM    169  CD2 LEU X   9      44.064 111.143  48.878  0.00  0.00            
ATOM    170 HD21 LEU X   9      42.993 111.065  48.696  0.00  0.00            
ATOM    171 HD22 LEU X   9      44.222 111.828  49.708  0.00  0.00            
ATOM    172 HD23 LEU X   9      44.525 111.574  47.987  0.00  0.00            
ATOM    173  C   LEU X   9      47.109 109.550  46.143  0.00  0.00            
ATOM    174  O   LEU X   9      48.037 110.331  46.369  0.00  0.00            
ATOM    175  N   HID X  10      47.243 108.507  45.308  0.00  0.00            
ATOM    176  H   HID X  10      46.410 108.063  44.961  0.00  0.00            
ATOM    177  CA  HID X  10      48.491 108.216  44.627  0.00  0.00            
ATOM    178  HA  HID X  10      49.298 108.740  45.139  0.00  0.00            
ATOM    179  CB  HID X  10      48.776 106.712  44.656  0.00  0.00            
ATOM    180  HB2 HID X  10      49.621 106.478  44.001  0.00  0.00            
ATOM    181  HB3 HID X  10      47.925 106.160  44.264  0.00  0.00            
ATOM    182  CG  HID X  10      49.080 106.187  46.024  0.00  0.00            
ATOM    183  ND1 HID X  10      49.509 106.998  47.054  0.00  0.00            
ATOM    184  HD1 HID X  10      49.979 107.871  46.918  0.00  0.00            
ATOM    185  CE1 HID X  10      49.703 106.230  48.119  0.00  0.00            
ATOM    186  HE1 HID X  10      50.376 106.532  48.904  0.00  0.00            
ATOM    187  NE2 HID X  10      49.414 104.960  47.884  0.00  0.00            
ATOM    188  CD2 HID X  10      48.981 104.932  46.563  0.00  0.00            
ATOM    189  HD2 HID X  10      48.522 104.053  46.150  0.00  0.00            
ATOM    190  C   HID X  10      48.462 108.700  43.182  0.00  0.00            
ATOM    191  O   HID X  10      49.425 108.487  42.446  0.00  0.00            
ATOM    192  N   LEU X  11      47.363 109.332  42.758  0.00  0.00            
ATOM    193  H   LEU X  11      46.559 109.399  43.363  0.00  0.00            
ATOM    194  CA  LEU X  11      47.250 109.799  41.392  0.00  0.00            
ATOM    195  HA  LEU X  11      47.611 109.016  40.728  0.00  0.00            
ATOM    196  CB  LEU X  11      45.790 110.137  41.054  0.00  0.00            
ATOM    197  HB2 LEU X  11      45.414 110.916  41.713  0.00  0.00            
ATOM    198  HB3 LEU X  11      45.783 110.572  40.058  0.00  0.00            
ATOM    199  CG  LEU X  11      44.818 108.948  41.026  0.00  0.00            
ATOM    200  HG  LEU X  11      44.906 108.388  41.955  0.00  0.00            
ATOM    201  CD1 LEU X  11      43.387 109.458  40.918  0.00  0.00            
ATOM    202 HD11 LEU X  11      42.723 108.700  40.503  0.00  0.00            
ATOM    203 HD12 LEU X  11      43.332 110.334  40.268  0.00  0.00            
ATOM    204 HD13 LEU X  11      43.021 109.734  41.908  0.00  0.00            
ATOM    205  CD2 LEU X  11      45.111 108.002  39.865  0.00  0.00            
ATOM    206 HD21 LEU X  11      44.972 106.966  40.166  0.00  0.00            
ATOM    207 HD22 LEU X  11      46.147 108.122  39.547  0.00  0.00            
ATOM    208 HD23 LEU X  11      44.470 108.210  39.009  0.00  0.00            
ATOM    209  C   LEU X  11      48.109 111.048  41.172  0.00  0.00            
ATOM    210  O   LEU X  11      48.199 111.902  42.048  0.00  0.00            
ATOM    211  N   THR X  12      48.709 111.150  39.989  0.00  0.00            
ATOM    212  H   THR X  12      48.895 110.306  39.468  0.00  0.00            
ATOM    213  CA  THR X  12      49.367 112.383  39.578  0.00  0.00            
ATOM    214  HA  THR X  12      49.937 112.779  40.415  0.00  0.00            
ATOM    215  CB  THR X  12      50.329 112.083  38.429  0.00  0.00            
ATOM    216  HB  THR X  12      50.855 113.002  38.161  0.00  0.00            
ATOM    217  CG2 THR X  12      51.348 111.025  38.833  0.00  0.00            
ATOM    218 HG21 THR X  12      51.931 110.704  37.971  0.00  0.00            
ATOM    219 HG22 THR X  12      52.035 111.416  39.583  0.00  0.00            
ATOM    220 HG23 THR X  12      50.847 110.151  39.251  0.00  0.00            
ATOM    221  OG1 THR X  12      49.606 111.658  37.290  0.00  0.00            
ATOM    222  HG1 THR X  12      50.198 111.602  36.554  0.00  0.00            
ATOM    223  C   THR X  12      48.344 113.426  39.151  0.00  0.00            
ATOM    224  O   THR X  12      47.195 113.112  38.843  0.00  0.00            
ATOM    225  N   ASH X  13      48.775 114.689  39.131  0.00  0.00            
ATOM    226  H   ASH X  13      49.647 114.922  39.586  0.00  0.00            
ATOM    227  CA  ASH X  13      47.925 115.772  38.669  0.00  0.00            
ATOM    228  HA  ASH X  13      47.030 115.798  39.288  0.00  0.00            
ATOM    229  CB  ASH X  13      48.620 117.117  38.841  0.00  0.00            
ATOM    230  HB2 ASH X  13      49.551 117.145  38.277  0.00  0.00            
ATOM    231  HB3 ASH X  13      47.982 117.905  38.445  0.00  0.00            
ATOM    232  CG  ASH X  13      48.934 117.465  40.285  0.00  0.00            
ATOM    233  OD1 ASH X  13      48.406 116.614  41.192  0.00  0.00            
ATOM    234  OD2 ASH X  13      49.582 118.461  40.587  0.00  0.00            
ATOM    235  HD1 ASH X  13      48.593 116.929  42.064  0.00  0.00            
ATOM    236  C   ASH X  13      47.500 115.583  37.214  0.00  0.00            
ATOM    237  O   ASH X  13      46.512 116.180  36.781  0.00  0.00            
ATOM    238  N   THR X  14      48.226 114.752  36.453  0.00  0.00            
ATOM    239  H   THR X  14      48.959 114.200  36.871  0.00  0.00            
ATOM    240  CA  THR X  14      47.838 114.459  35.083  0.00  0.00            
ATOM    241  HA  THR X  14      47.370 115.350  34.661  0.00  0.00            
ATOM    242  CB  THR X  14      49.066 114.091  34.237  0.00  0.00            
ATOM    243  HB  THR X  14      49.576 113.238  34.683  0.00  0.00            
ATOM    244  CG2 THR X  14      48.661 113.753  32.801  0.00  0.00            
ATOM    245 HG21 THR X  14      49.370 114.171  32.089  0.00  0.00            
ATOM    246 HG22 THR X  14      48.629 112.673  32.657  0.00  0.00            
ATOM    247 HG23 THR X  14      47.670 114.150  32.573  0.00  0.00            
ATOM    248  OG1 THR X  14      49.954 115.196  34.204  0.00  0.00            
ATOM    249  HG1 THR X  14      50.093 115.457  33.306  0.00  0.00            
ATOM    250  C   THR X  14      46.801 113.340  35.065  0.00  0.00            
ATOM    251  O   THR X  14      45.878 113.356  34.249  0.00  0.00            
ATOM    252  N   GLH X  15      46.956 112.355  35.956  0.00  0.00            
ATOM    253  H   GLH X  15      47.833 112.260  36.448  0.00  0.00            
ATOM    254  CA  GLH X  15      45.971 111.296  36.090  0.00  0.00            
ATOM    255  HA  GLH X  15      45.801 110.884  35.093  0.00  0.00            
ATOM    256  CB  GLH X  15      46.487 110.196  37.020  0.00  0.00            
ATOM    257  HB2 GLH X  15      46.916 110.631  37.920  0.00  0.00            
ATOM    258  HB3 GLH X  15      45.638 109.598  37.343  0.00  0.00            
ATOM    259  CG  GLH X  15      47.493 109.272  36.337  0.00  0.00            
ATOM    260  HG2 GLH X  15      47.026 108.744  35.506  0.00  0.00            
ATOM    261  HG3 GLH X  15      48.317 109.852  35.927  0.00  0.00            
ATOM    262  CD  GLH X  15      48.065 108.221  37.274  0.00  0.00            
ATOM    263  OE1 GLH X  15      48.280 108.643  38.537  0.00  0.00            
ATOM    264  OE2 GLH X  15      48.332 107.086  36.911  0.00  0.00            
ATOM    265  HE1 GLH X  15      48.065 109.551  38.653  0.00  0.00            
ATOM    266  C   GLH X  15      44.630 111.827  36.582  0.00  0.00            
ATOM    267  O   GLH X  15      43.573 111.409  36.109  0.00  0.00            
ATOM    268  N   LYN X  16      44.637 112.721  37.579  0.00  0.00            
ATOM    269  H   LYN X  16      45.464 112.799  38.155  0.00  0.00            
ATOM    270  CA  LYN X  16      43.411 113.328  38.070  0.00  0.00            
ATOM    271  HA  LYN X  16      42.765 112.514  38.397  0.00  0.00            
ATOM    272  CB  LYN X  16      43.702 114.256  39.252  0.00  0.00            
ATOM    273  HB2 LYN X  16      44.448 115.000  38.980  0.00  0.00            
ATOM    274  HB3 LYN X  16      42.793 114.808  39.483  0.00  0.00            
ATOM    275  CG  LYN X  16      44.123 113.525  40.520  0.00  0.00            
ATOM    276  HG2 LYN X  16      45.021 112.927  40.335  0.00  0.00            
ATOM    277  HG3 LYN X  16      43.293 112.883  40.808  0.00  0.00            
ATOM    278  CD  LYN X  16      44.363 114.500  41.671  0.00  0.00            
ATOM    279  HD2 LYN X  16      43.401 114.849  42.046  0.00  0.00            
ATOM    280  HD3 LYN X  16      44.885 115.374  41.290  0.00  0.00            
ATOM    281  CE  LYN X  16      45.181 113.865  42.796  0.00  0.00            
ATOM    282  HE2 LYN X  16      46.178 113.616  42.433  0.00  0.00            
ATOM    283  HE3 LYN X  16      44.713 112.933  43.112  0.00  0.00            
ATOM    284  NZ  LYN X  16      45.279 114.768  43.933  0.00  0.00            
ATOM    285  HZ1 LYN X  16      46.237 115.058  44.072  0.00  0.00            
ATOM    286  HZ2 LYN X  16      44.751 115.613  43.768  0.00  0.00            
ATOM    287  C   LYN X  16      42.670 114.088  36.972  0.00  0.00            
ATOM    288  O   LYN X  16      41.448 113.996  36.865  0.00  0.00            
ATOM    289  N   ARN X  17      43.400 114.865  36.166  0.00  0.00            
ATOM    290  H   ARN X  17      44.370 115.043  36.388  0.00  0.00            
ATOM    291  CA  ARN X  17      42.781 115.649  35.109  0.00  0.00            
ATOM    292  HA  ARN X  17      41.996 116.255  35.565  0.00  0.00            
ATOM    293  CB  ARN X  17      43.804 116.602  34.499  0.00  0.00            
ATOM    294  HB2 ARN X  17      44.681 116.044  34.174  0.00  0.00            
ATOM    295  HB3 ARN X  17      44.152 117.276  35.279  0.00  0.00            
ATOM    296  CG  ARN X  17      43.254 117.438  33.357  0.00  0.00            
ATOM    297  HG2 ARN X  17      42.541 116.867  32.762  0.00  0.00            
ATOM    298  HG3 ARN X  17      42.714 118.294  33.760  0.00  0.00            
ATOM    299  CD  ARN X  17      44.388 117.929  32.477  0.00  0.00            
ATOM    300  HD2 ARN X  17      44.035 118.677  31.767  0.00  0.00            
ATOM    301  HD3 ARN X  17      44.796 117.102  31.894  0.00  0.00            
ATOM    302  NE  ARN X  17      45.438 118.498  33.288  0.00  0.00            
ATOM    303  HE  ARN X  17      45.213 119.436  33.572  0.00  0.00            
ATOM    304  CZ  ARN X  17      46.801 118.346  32.896  0.00  0.00            
ATOM    305  NH1 ARN X  17      47.156 117.693  31.884  0.00  0.00            
ATOM    306 HH11 ARN X  17      46.445 117.047  31.577  0.00  0.00            
ATOM    307  NH2 ARN X  17      47.721 118.949  33.804  0.00  0.00            
ATOM    308 HH21 ARN X  17      48.107 118.264  34.430  0.00  0.00            
ATOM    309 HH22 ARN X  17      47.310 119.687  34.349  0.00  0.00            
ATOM    310  C   ARN X  17      42.143 114.756  34.050  0.00  0.00            
ATOM    311  O   ARN X  17      41.036 115.029  33.589  0.00  0.00            
ATOM    312  N   ASH X  18      42.848 113.705  33.624  0.00  0.00            
ATOM    313  H   ASH X  18      43.810 113.599  33.914  0.00  0.00            
ATOM    314  CA  ASH X  18      42.347 112.854  32.559  0.00  0.00            
ATOM    315  HA  ASH X  18      42.051 113.501  31.734  0.00  0.00            
ATOM    316  CB  ASH X  18      43.440 111.900  32.083  0.00  0.00            
ATOM    317  HB2 ASH X  18      43.835 111.326  32.921  0.00  0.00            
ATOM    318  HB3 ASH X  18      43.026 111.182  31.376  0.00  0.00            
ATOM    319  CG  ASH X  18      44.617 112.595  31.418  0.00  0.00            
ATOM    320  OD1 ASH X  18      44.345 113.804  30.886  0.00  0.00            
ATOM    321  OD2 ASH X  18      45.728 112.087  31.352  0.00  0.00            
ATOM    322  HD1 ASH X  18      43.596 114.211  31.283  0.00  0.00            
ATOM    323  C   ASH X  18      41.111 112.067  32.984  0.00  0.00            
ATOM    324  O   ASH X  18      40.193 111.866  32.190  0.00  0.00            
ATOM    325  N   PHE X  19      41.050 111.633  34.248  0.00  0.00            
ATOM    326  H   PHE X  19      41.646 112.066  34.937  0.00  0.00            
ATOM    327  CA  PHE X  19      39.902 110.885  34.723  0.00  0.00            
ATOM    328  HA  PHE X  19      39.693 110.075  34.024  0.00  0.00            
ATOM    329  CB  PHE X  19      40.178 110.295  36.101  0.00  0.00            
ATOM    330  HB2 PHE X  19      41.017 109.597  36.069  0.00  0.00            
ATOM    331  HB3 PHE X  19      40.472 111.093  36.784  0.00  0.00            
ATOM    332  CG  PHE X  19      38.987 109.604  36.711  0.00  0.00            
ATOM    333  CD1 PHE X  19      38.604 108.346  36.256  0.00  0.00            
ATOM    334  HD1 PHE X  19      39.040 107.948  35.360  0.00  0.00            
ATOM    335  CE1 PHE X  19      37.499 107.706  36.811  0.00  0.00            
ATOM    336  HE1 PHE X  19      37.093 106.837  36.328  0.00  0.00            
ATOM    337  CZ  PHE X  19      36.802 108.296  37.861  0.00  0.00            
ATOM    338  HZ  PHE X  19      36.035 107.751  38.385  0.00  0.00            
ATOM    339  CE2 PHE X  19      37.166 109.566  38.299  0.00  0.00            
ATOM    340  HE2 PHE X  19      36.743 109.955  39.205  0.00  0.00            
ATOM    341  CD2 PHE X  19      38.231 110.237  37.697  0.00  0.00            
ATOM    342  HD2 PHE X  19      38.499 111.224  38.030  0.00  0.00            
ATOM    343  C   PHE X  19      38.679 111.797  34.776  0.00  0.00            
ATOM    344  O   PHE X  19      37.614 111.432  34.290  0.00  0.00            
ATOM    345  N   VAL X  20      38.832 112.984  35.361  0.00  0.00            
ATOM    346  H   VAL X  20      39.682 113.184  35.872  0.00  0.00            
ATOM    347  CA  VAL X  20      37.756 113.962  35.370  0.00  0.00            
ATOM    348  HA  VAL X  20      36.899 113.505  35.863  0.00  0.00            
ATOM    349  CB  VAL X  20      38.183 115.207  36.158  0.00  0.00            
ATOM    350  HB  VAL X  20      39.178 115.505  35.827  0.00  0.00            
ATOM    351  CG1 VAL X  20      37.225 116.364  35.894  0.00  0.00            
ATOM    352 HG11 VAL X  20      36.448 116.062  35.194  0.00  0.00            
ATOM    353 HG12 VAL X  20      37.758 117.212  35.465  0.00  0.00            
ATOM    354 HG13 VAL X  20      36.746 116.690  36.817  0.00  0.00            
ATOM    355  CG2 VAL X  20      38.249 114.899  37.651  0.00  0.00            
ATOM    356 HG21 VAL X  20      38.986 115.529  38.148  0.00  0.00            
ATOM    357 HG22 VAL X  20      37.284 115.080  38.124  0.00  0.00            
ATOM    358 HG23 VAL X  20      38.520 113.857  37.822  0.00  0.00            
ATOM    359  C   VAL X  20      37.334 114.310  33.951  0.00  0.00            
ATOM    360  O   VAL X  20      36.145 114.440  33.664  0.00  0.00            
ATOM    361  N   ARN X  21      38.300 114.458  33.038  0.00  0.00            
ATOM    362  H   ARN X  21      39.230 114.126  33.249  0.00  0.00            
ATOM    363  CA  ARN X  21      38.009 114.796  31.656  0.00  0.00            
ATOM    364  HA  ARN X  21      37.463 115.739  31.625  0.00  0.00            
ATOM    365  CB  ARN X  21      39.314 114.985  30.891  0.00  0.00            
ATOM    366  HB2 ARN X  21      39.540 114.099  30.301  0.00  0.00            
ATOM    367  HB3 ARN X  21      40.127 115.103  31.600  0.00  0.00            
ATOM    368  CG  ARN X  21      39.282 116.218  30.002  0.00  0.00            
ATOM    369  HG2 ARN X  21      39.859 116.045  29.087  0.00  0.00            
ATOM    370  HG3 ARN X  21      38.244 116.442  29.768  0.00  0.00            
ATOM    371  CD  ARN X  21      39.851 117.413  30.736  0.00  0.00            
ATOM    372  HD2 ARN X  21      39.320 117.558  31.680  0.00  0.00            
ATOM    373  HD3 ARN X  21      40.897 117.209  30.955  0.00  0.00            
ATOM    374  NE  ARN X  21      39.777 118.607  29.925  0.00  0.00            
ATOM    375  HE  ARN X  21      38.888 118.673  29.455  0.00  0.00            
ATOM    376  CZ  ARN X  21      40.168 119.838  30.520  0.00  0.00            
ATOM    377  NH1 ARN X  21      40.563 119.935  31.710  0.00  0.00            
ATOM    378 HH11 ARN X  21      40.149 120.719  32.188  0.00  0.00            
ATOM    379  NH2 ARN X  21      40.031 120.953  29.652  0.00  0.00            
ATOM    380 HH21 ARN X  21      40.833 121.554  29.740  0.00  0.00            
ATOM    381 HH22 ARN X  21      39.213 121.493  29.880  0.00  0.00            
ATOM    382  C   ARN X  21      37.165 113.695  31.023  0.00  0.00            
ATOM    383  O   ARN X  21      36.157 113.965  30.370  0.00  0.00            
ATOM    384  N   THR X  22      37.591 112.438  31.195  0.00  0.00            
ATOM    385  H   THR X  22      38.547 112.291  31.481  0.00  0.00            
ATOM    386  CA  THR X  22      36.898 111.321  30.597  0.00  0.00            
ATOM    387  HA  THR X  22      36.858 111.504  29.524  0.00  0.00            
ATOM    388  CB  THR X  22      37.672 110.023  30.856  0.00  0.00            
ATOM    389  HB  THR X  22      37.567 109.732  31.900  0.00  0.00            
ATOM    390  CG2 THR X  22      37.135 108.913  29.968  0.00  0.00            
ATOM    391 HG21 THR X  22      37.844 108.672  29.174  0.00  0.00            
ATOM    392 HG22 THR X  22      36.941 108.003  30.538  0.00  0.00            
ATOM    393 HG23 THR X  22      36.209 109.289  29.530  0.00  0.00            
ATOM    394  OG1 THR X  22      39.040 110.213  30.558  0.00  0.00            
ATOM    395  HG1 THR X  22      39.145 110.314  29.624  0.00  0.00            
ATOM    396  C   THR X  22      35.447 111.192  31.101  0.00  0.00            
ATOM    397  O   THR X  22      34.542 110.938  30.312  0.00  0.00            
ATOM    398  N   VAL X  23      35.238 111.353  32.404  0.00  0.00            
ATOM    399  H   VAL X  23      35.947 111.821  32.950  0.00  0.00            
ATOM    400  CA  VAL X  23      33.909 111.214  32.975  0.00  0.00            
ATOM    401  HA  VAL X  23      33.509 110.238  32.704  0.00  0.00            
ATOM    402  CB  VAL X  23      33.967 111.314  34.507  0.00  0.00            
ATOM    403  HB  VAL X  23      34.563 112.186  34.777  0.00  0.00            
ATOM    404  CG1 VAL X  23      32.573 111.496  35.105  0.00  0.00            
ATOM    405 HG11 VAL X  23      31.837 111.633  34.313  0.00  0.00            
ATOM    406 HG12 VAL X  23      32.537 112.369  35.754  0.00  0.00            
ATOM    407 HG13 VAL X  23      32.280 110.622  35.689  0.00  0.00            
ATOM    408  CG2 VAL X  23      34.643 110.086  35.101  0.00  0.00            
ATOM    409 HG21 VAL X  23      33.962 109.534  35.751  0.00  0.00            
ATOM    410 HG22 VAL X  23      34.979 109.409  34.314  0.00  0.00            
ATOM    411 HG23 VAL X  23      35.503 110.436  35.672  0.00  0.00            
ATOM    412  C   VAL X  23      32.987 112.280  32.380  0.00  0.00            
ATOM    413  O   VAL X  23      31.829 112.002  32.084  0.00  0.00            
ATOM    414  N   LEU X  24      33.512 113.492  32.190  0.00  0.00            
ATOM    415  H   LEU X  24      34.515 113.587  32.169  0.00  0.00            
ATOM    416  CA  LEU X  24      32.712 114.569  31.631  0.00  0.00            
ATOM    417  HA  LEU X  24      31.798 114.657  32.222  0.00  0.00            
ATOM    418  CB  LEU X  24      33.450 115.910  31.671  0.00  0.00            
ATOM    419  HB2 LEU X  24      34.410 115.806  31.165  0.00  0.00            
ATOM    420  HB3 LEU X  24      32.877 116.635  31.103  0.00  0.00            
ATOM    421  CG  LEU X  24      33.661 116.494  33.075  0.00  0.00            
ATOM    422  HG  LEU X  24      34.157 115.761  33.706  0.00  0.00            
ATOM    423  CD1 LEU X  24      34.558 117.728  33.007  0.00  0.00            
ATOM    424 HD11 LEU X  24      34.222 118.404  32.217  0.00  0.00            
ATOM    425 HD12 LEU X  24      35.588 117.448  32.778  0.00  0.00            
ATOM    426 HD13 LEU X  24      34.505 118.248  33.961  0.00  0.00            
ATOM    427  CD2 LEU X  24      32.323 116.850  33.712  0.00  0.00            
ATOM    428 HD21 LEU X  24      32.455 117.084  34.767  0.00  0.00            
ATOM    429 HD22 LEU X  24      31.899 117.734  33.229  0.00  0.00            
ATOM    430 HD23 LEU X  24      31.609 116.035  33.618  0.00  0.00            
ATOM    431  C   LEU X  24      32.299 114.218  30.195  0.00  0.00            
ATOM    432  O   LEU X  24      31.187 114.527  29.790  0.00  0.00            
ATOM    433  N   ILE X  25      33.221 113.640  29.437  0.00  0.00            
ATOM    434  H   ILE X  25      34.188 113.689  29.715  0.00  0.00            
ATOM    435  CA  ILE X  25      32.907 113.206  28.080  0.00  0.00            
ATOM    436  HA  ILE X  25      32.503 114.079  27.566  0.00  0.00            
ATOM    437  CB  ILE X  25      34.181 112.756  27.355  0.00  0.00            
ATOM    438  HB  ILE X  25      34.664 111.983  27.953  0.00  0.00            
ATOM    439  CG2 ILE X  25      33.832 112.171  25.985  0.00  0.00            
ATOM    440 HG21 ILE X  25      33.112 111.360  26.095  0.00  0.00            
ATOM    441 HG22 ILE X  25      34.723 111.756  25.512  0.00  0.00            
ATOM    442 HG23 ILE X  25      33.405 112.923  25.324  0.00  0.00            
ATOM    443  CG1 ILE X  25      35.141 113.939  27.221  0.00  0.00            
ATOM    444 HG12 ILE X  25      34.675 114.752  26.661  0.00  0.00            
ATOM    445 HG13 ILE X  25      35.343 114.337  28.212  0.00  0.00            
ATOM    446  CD1 ILE X  25      36.473 113.563  26.576  0.00  0.00            
ATOM    447 HD11 ILE X  25      37.256 114.241  26.916  0.00  0.00            
ATOM    448 HD12 ILE X  25      36.765 112.551  26.853  0.00  0.00            
ATOM    449 HD13 ILE X  25      36.422 113.625  25.489  0.00  0.00            
ATOM    450  C   ILE X  25      31.812 112.148  28.070  0.00  0.00            
ATOM    451  O   ILE X  25      30.856 112.247  27.305  0.00  0.00            
ATOM    452  N   LEU X  26      31.962 111.078  28.855  0.00  0.00            
ATOM    453  H   LEU X  26      32.903 110.744  28.990  0.00  0.00            
ATOM    454  CA  LEU X  26      30.932 110.063  28.985  0.00  0.00            
ATOM    455  HA  LEU X  26      30.837 109.592  28.010  0.00  0.00            
ATOM    456  CB  LEU X  26      31.345 109.026  30.039  0.00  0.00            
ATOM    457  HB2 LEU X  26      30.471 108.443  30.330  0.00  0.00            
ATOM    458  HB3 LEU X  26      31.637 109.562  30.935  0.00  0.00            
ATOM    459  CG  LEU X  26      32.488 108.091  29.665  0.00  0.00            
ATOM    460  HG  LEU X  26      33.396 108.680  29.539  0.00  0.00            
ATOM    461  CD1 LEU X  26      32.718 107.094  30.803  0.00  0.00            
ATOM    462 HD11 LEU X  26      32.935 106.104  30.399  0.00  0.00            
ATOM    463 HD12 LEU X  26      31.837 107.013  31.436  0.00  0.00            
ATOM    464 HD13 LEU X  26      33.564 107.396  31.422  0.00  0.00            
ATOM    465  CD2 LEU X  26      32.193 107.374  28.356  0.00  0.00            
ATOM    466 HD21 LEU X  26      31.222 107.644  27.958  0.00  0.00            
ATOM    467 HD22 LEU X  26      32.957 107.615  27.614  0.00  0.00            
ATOM    468 HD23 LEU X  26      32.226 106.302  28.561  0.00  0.00            
ATOM    469  C   LEU X  26      29.581 110.682  29.333  0.00  0.00            
ATOM    470  O   LEU X  26      28.548 110.206  28.856  0.00  0.00            
ATOM    471  N   LYN X  27      29.554 111.714  30.187  0.00  0.00            
ATOM    472  H   LYN X  27      30.337 111.828  30.817  0.00  0.00            
ATOM    473  CA  LYN X  27      28.309 112.386  30.510  0.00  0.00            
ATOM    474  HA  LYN X  27      27.591 111.621  30.796  0.00  0.00            
ATOM    475  CB  LYN X  27      28.543 113.341  31.684  0.00  0.00            
ATOM    476  HB2 LYN X  27      28.929 112.794  32.548  0.00  0.00            
ATOM    477  HB3 LYN X  27      29.277 114.080  31.372  0.00  0.00            
ATOM    478  CG  LYN X  27      27.293 114.115  32.079  0.00  0.00            
ATOM    479  HG2 LYN X  27      27.574 114.978  32.691  0.00  0.00            
ATOM    480  HG3 LYN X  27      26.806 114.487  31.180  0.00  0.00            
ATOM    481  CD  LYN X  27      26.311 113.238  32.830  0.00  0.00            
ATOM    482  HD2 LYN X  27      25.980 112.431  32.174  0.00  0.00            
ATOM    483  HD3 LYN X  27      26.809 112.776  33.677  0.00  0.00            
ATOM    484  CE  LYN X  27      25.107 114.045  33.297  0.00  0.00            
ATOM    485  HE2 LYN X  27      25.456 114.902  33.878  0.00  0.00            
ATOM    486  HE3 LYN X  27      24.562 114.411  32.431  0.00  0.00            
ATOM    487  NZ  LYN X  27      24.219 113.240  34.118  0.00  0.00            
ATOM    488  HZ1 LYN X  27      23.649 113.833  34.707  0.00  0.00            
ATOM    489  HZ2 LYN X  27      24.738 112.639  34.740  0.00  0.00            
ATOM    490  C   LYN X  27      27.760 113.132  29.315  0.00  0.00            
ATOM    491  O   LYN X  27      26.551 113.125  29.084  0.00  0.00            
ATOM    492  N   GLH X  28      28.629 113.812  28.552  0.00  0.00            
ATOM    493  H   GLH X  28      29.624 113.684  28.679  0.00  0.00            
ATOM    494  CA  GLH X  28      28.171 114.620  27.436  0.00  0.00            
ATOM    495  HA  GLH X  28      27.347 115.249  27.783  0.00  0.00            
ATOM    496  CB  GLH X  28      29.295 115.538  26.918  0.00  0.00            
ATOM    497  HB2 GLH X  28      30.122 114.919  26.564  0.00  0.00            
ATOM    498  HB3 GLH X  28      29.682 116.118  27.756  0.00  0.00            
ATOM    499  CG  GLH X  28      28.828 116.509  25.835  0.00  0.00            
ATOM    500  HG2 GLH X  28      28.107 116.021  25.178  0.00  0.00            
ATOM    501  HG3 GLH X  28      28.325 117.354  26.300  0.00  0.00            
ATOM    502  CD  GLH X  28      29.977 116.999  24.970  0.00  0.00            
ATOM    503  OE1 GLH X  28      31.053 117.461  25.653  0.00  0.00            
ATOM    504  OE2 GLH X  28      29.895 117.032  23.749  0.00  0.00            
ATOM    505  HE1 GLH X  28      30.835 117.779  26.510  0.00  0.00            
ATOM    506  C   GLH X  28      27.620 113.747  26.312  0.00  0.00            
ATOM    507  O   GLH X  28      26.638 114.114  25.660  0.00  0.00            
ATOM    508  N   LYN X  29      28.252 112.595  26.068  0.00  0.00            
ATOM    509  H   LYN X  29      29.140 112.408  26.518  0.00  0.00            
ATOM    510  CA  LYN X  29      27.805 111.686  25.021  0.00  0.00            
ATOM    511  HA  LYN X  29      27.647 112.289  24.127  0.00  0.00            
ATOM    512  CB  LYN X  29      28.852 110.619  24.739  0.00  0.00            
ATOM    513  HB2 LYN X  29      29.046 110.023  25.629  0.00  0.00            
ATOM    514  HB3 LYN X  29      28.448 109.937  23.995  0.00  0.00            
ATOM    515  CG  LYN X  29      30.156 111.191  24.189  0.00  0.00            
ATOM    516  HG2 LYN X  29      29.969 111.831  23.330  0.00  0.00            
ATOM    517  HG3 LYN X  29      30.647 111.801  24.943  0.00  0.00            
ATOM    518  CD  LYN X  29      31.106 110.059  23.785  0.00  0.00            
ATOM    519  HD2 LYN X  29      30.574 109.301  23.207  0.00  0.00            
ATOM    520  HD3 LYN X  29      31.452 109.596  24.714  0.00  0.00            
ATOM    521  CE  LYN X  29      32.335 110.572  23.060  0.00  0.00            
ATOM    522  HE2 LYN X  29      32.925 111.215  23.713  0.00  0.00            
ATOM    523  HE3 LYN X  29      32.966 109.726  22.783  0.00  0.00            
ATOM    524  NZ  LYN X  29      31.951 111.287  21.858  0.00  0.00            
ATOM    525  HZ1 LYN X  29      31.429 110.690  21.231  0.00  0.00            
ATOM    526  HZ2 LYN X  29      31.351 112.069  22.078  0.00  0.00            
ATOM    527  C   LYN X  29      26.461 111.042  25.360  0.00  0.00            
ATOM    528  O   LYN X  29      25.703 110.678  24.462  0.00  0.00            
ATOM    529  N   GLY X  30      26.179 110.850  26.648  0.00  0.00            
ATOM    530  H   GLY X  30      26.904 110.961  27.337  0.00  0.00            
ATOM    531  CA  GLY X  30      24.944 110.200  27.075  0.00  0.00            
ATOM    532  HA2 GLY X  30      24.439 110.804  27.821  0.00  0.00            
ATOM    533  HA3 GLY X  30      24.281 110.101  26.223  0.00  0.00            
ATOM    534  C   GLY X  30      25.202 108.830  27.649  0.00  0.00            
ATOM    535  O   GLY X  30      24.248 108.140  27.992  0.00  0.00            
ATOM    536  N   ILE X  31      26.453 108.374  27.777  0.00  0.00            
ATOM    537  H   ILE X  31      27.205 108.930  27.391  0.00  0.00            
ATOM    538  CA  ILE X  31      26.752 107.058  28.259  0.00  0.00            
ATOM    539  HA  ILE X  31      26.018 106.365  27.850  0.00  0.00            
ATOM    540  CB  ILE X  31      28.153 106.624  27.794  0.00  0.00            
ATOM    541  HB  ILE X  31      28.884 107.369  28.109  0.00  0.00            
ATOM    542  CG2 ILE X  31      28.586 105.292  28.403  0.00  0.00            
ATOM    543 HG21 ILE X  31      28.658 105.380  29.483  0.00  0.00            
ATOM    544 HG22 ILE X  31      29.537 104.952  28.000  0.00  0.00            
ATOM    545 HG23 ILE X  31      27.839 104.530  28.177  0.00  0.00            
ATOM    546  CG1 ILE X  31      28.173 106.560  26.275  0.00  0.00            
ATOM    547 HG12 ILE X  31      27.323 106.002  25.891  0.00  0.00            
ATOM    548 HG13 ILE X  31      28.076 107.571  25.875  0.00  0.00            
ATOM    549  CD1 ILE X  31      29.471 105.970  25.704  0.00  0.00            
ATOM    550 HD11 ILE X  31      29.253 105.171  24.994  0.00  0.00            
ATOM    551 HD12 ILE X  31      30.059 106.720  25.186  0.00  0.00            
ATOM    552 HD13 ILE X  31      30.088 105.541  26.488  0.00  0.00            
ATOM    553  C   ILE X  31      26.648 107.015  29.779  0.00  0.00            
ATOM    554  O   ILE X  31      26.282 105.977  30.331  0.00  0.00            
ATOM    555  N   TYR X  32      26.990 108.102  30.470  0.00  0.00            
ATOM    556  H   TYR X  32      27.069 108.986  30.000  0.00  0.00            
ATOM    557  CA  TYR X  32      27.025 108.080  31.930  0.00  0.00            
ATOM    558  HA  TYR X  32      27.688 107.268  32.249  0.00  0.00            
ATOM    559  CB  TYR X  32      27.573 109.434  32.467  0.00  0.00            
ATOM    560  HB2 TYR X  32      28.459 109.701  31.902  0.00  0.00            
ATOM    561  HB3 TYR X  32      26.828 110.192  32.262  0.00  0.00            
ATOM    562  CG  TYR X  32      27.850 109.402  33.950  0.00  0.00            
ATOM    563  CD1 TYR X  32      26.822 109.633  34.864  0.00  0.00            
ATOM    564  HD1 TYR X  32      25.800 109.694  34.535  0.00  0.00            
ATOM    565  CE1 TYR X  32      27.112 109.677  36.219  0.00  0.00            
ATOM    566  HE1 TYR X  32      26.306 109.804  36.922  0.00  0.00            
ATOM    567  CZ  TYR X  32      28.408 109.455  36.688  0.00  0.00            
ATOM    568  OH  TYR X  32      28.669 109.455  38.034  0.00  0.00            
ATOM    569  HH  TYR X  32      29.477 109.025  38.259  0.00  0.00            
ATOM    570  CE2 TYR X  32      29.424 109.204  35.775  0.00  0.00            
ATOM    571  HE2 TYR X  32      30.445 109.163  36.111  0.00  0.00            
ATOM    572  CD2 TYR X  32      29.141 109.218  34.407  0.00  0.00            
ATOM    573  HD2 TYR X  32      29.960 109.200  33.709  0.00  0.00            
ATOM    574  C   TYR X  32      25.622 107.820  32.512  0.00  0.00            
ATOM    575  O   TYR X  32      25.500 107.095  33.507  0.00  0.00            
ATOM    576  N   ASH X  33      24.570 108.357  31.870  0.00  0.00            
ATOM    577  H   ASH X  33      24.684 108.628  30.900  0.00  0.00            
ATOM    578  CA  ASH X  33      23.243 108.175  32.401  0.00  0.00            
ATOM    579  HA  ASH X  33      23.211 108.507  33.438  0.00  0.00            
ATOM    580  CB  ASH X  33      22.248 109.069  31.630  0.00  0.00            
ATOM    581  HB2 ASH X  33      22.339 108.899  30.558  0.00  0.00            
ATOM    582  HB3 ASH X  33      21.251 108.792  31.964  0.00  0.00            
ATOM    583  CG  ASH X  33      22.460 110.565  31.841  0.00  0.00            
ATOM    584  OD1 ASH X  33      23.074 110.876  33.006  0.00  0.00            
ATOM    585  OD2 ASH X  33      22.098 111.410  31.029  0.00  0.00            
ATOM    586  HD1 ASH X  33      23.269 111.800  33.030  0.00  0.00            
ATOM    587  C   ASH X  33      22.805 106.708  32.327  0.00  0.00            
ATOM    588  O   ASH X  33      21.911 106.313  33.056  0.00  0.00            
ATOM    589  N   ARN X  34      23.404 105.921  31.436  0.00  0.00            
ATOM    590  H   ARN X  34      24.244 106.250  30.980  0.00  0.00            
ATOM    591  CA  ARN X  34      23.051 104.527  31.376  0.00  0.00            
ATOM    592  HA  ARN X  34      21.988 104.449  31.157  0.00  0.00            
ATOM    593  CB  ARN X  34      23.859 103.859  30.226  0.00  0.00            
ATOM    594  HB2 ARN X  34      24.936 103.944  30.406  0.00  0.00            
ATOM    595  HB3 ARN X  34      23.572 102.811  30.284  0.00  0.00            
ATOM    596  CG  ARN X  34      23.498 104.340  28.811  0.00  0.00            
ATOM    597  HG2 ARN X  34      22.517 103.993  28.529  0.00  0.00            
ATOM    598  HG3 ARN X  34      23.412 105.432  28.831  0.00  0.00            
ATOM    599  CD  ARN X  34      24.523 103.892  27.808  0.00  0.00            
ATOM    600  HD2 ARN X  34      24.247 104.203  26.816  0.00  0.00            
ATOM    601  HD3 ARN X  34      25.449 104.393  28.079  0.00  0.00            
ATOM    602  NE  ARN X  34      24.752 102.480  27.876  0.00  0.00            
ATOM    603  HE  ARN X  34      25.724 102.252  27.706  0.00  0.00            
ATOM    604  CZ  ARN X  34      23.878 101.636  27.156  0.00  0.00            
ATOM    605  NH1 ARN X  34      22.898 102.059  26.496  0.00  0.00            
ATOM    606 HH11 ARN X  34      22.706 103.032  26.646  0.00  0.00            
ATOM    607  NH2 ARN X  34      24.199 100.252  27.284  0.00  0.00            
ATOM    608 HH21 ARN X  34      23.479  99.744  27.773  0.00  0.00            
ATOM    609 HH22 ARN X  34      24.275  99.830  26.368  0.00  0.00            
ATOM    610  C   ARN X  34      23.338 103.843  32.691  0.00  0.00            
ATOM    611  O   ARN X  34      22.587 102.942  33.077  0.00  0.00            
ATOM    612  N   TYR X  35      24.411 104.248  33.354  0.00  0.00            
ATOM    613  H   TYR X  35      25.107 104.839  32.882  0.00  0.00            
ATOM    614  CA  TYR X  35      24.791 103.599  34.622  0.00  0.00            
ATOM    615  HA  TYR X  35      24.649 102.537  34.485  0.00  0.00            
ATOM    616  CB  TYR X  35      26.232 103.869  34.920  0.00  0.00            
ATOM    617  HB2 TYR X  35      26.503 103.559  35.925  0.00  0.00            
ATOM    618  HB3 TYR X  35      26.421 104.925  34.863  0.00  0.00            
ATOM    619  CG  TYR X  35      27.123 103.170  33.898  0.00  0.00            
ATOM    620  CD1 TYR X  35      27.561 103.830  32.763  0.00  0.00            
ATOM    621  HD1 TYR X  35      27.350 104.885  32.636  0.00  0.00            
ATOM    622  CE1 TYR X  35      28.381 103.209  31.866  0.00  0.00            
ATOM    623  HE1 TYR X  35      28.871 103.807  31.149  0.00  0.00            
ATOM    624  CZ  TYR X  35      28.818 101.909  32.081  0.00  0.00            
ATOM    625  OH  TYR X  35      29.648 101.279  31.178  0.00  0.00            
ATOM    626  HH  TYR X  35      29.220 100.595  30.688  0.00  0.00            
ATOM    627  CE2 TYR X  35      28.482 101.318  33.278  0.00  0.00            
ATOM    628  HE2 TYR X  35      29.025 100.408  33.559  0.00  0.00            
ATOM    629  CD2 TYR X  35      27.546 101.886  34.130  0.00  0.00            
ATOM    630  HD2 TYR X  35      27.096 101.296  34.873  0.00  0.00            
ATOM    631  C   TYR X  35      23.868 104.050  35.760  0.00  0.00            
ATOM    632  O   TYR X  35      23.536 103.227  36.594  0.00  0.00            
ATOM    633  N   ILE X  36      23.493 105.336  35.786  0.00  0.00            
ATOM    634  H   ILE X  36      24.105 106.028  35.387  0.00  0.00            
ATOM    635  CA  ILE X  36      22.490 105.791  36.689  0.00  0.00            
ATOM    636  HA  ILE X  36      22.893 105.565  37.692  0.00  0.00            
ATOM    637  CB  ILE X  36      22.280 107.295  36.387  0.00  0.00            
ATOM    638  HB  ILE X  36      22.267 107.378  35.293  0.00  0.00            
ATOM    639  CG2 ILE X  36      20.928 107.824  36.875  0.00  0.00            
ATOM    640 HG21 ILE X  36      20.969 108.904  36.634  0.00  0.00            
ATOM    641 HG22 ILE X  36      20.812 107.701  37.922  0.00  0.00            
ATOM    642 HG23 ILE X  36      20.006 107.508  36.414  0.00  0.00            
ATOM    643  CG1 ILE X  36      23.395 108.105  36.878  0.00  0.00            
ATOM    644 HG12 ILE X  36      24.272 107.697  36.436  0.00  0.00            
ATOM    645 HG13 ILE X  36      23.402 107.948  37.991  0.00  0.00            
ATOM    646  CD1 ILE X  36      23.305 109.583  36.457  0.00  0.00            
ATOM    647 HD11 ILE X  36      24.208 110.132  36.719  0.00  0.00            
ATOM    648 HD12 ILE X  36      22.459 110.033  36.964  0.00  0.00            
ATOM    649 HD13 ILE X  36      23.163 109.706  35.371  0.00  0.00            
ATOM    650  C   ILE X  36      21.194 104.958  36.500  0.00  0.00            
ATOM    651  O   ILE X  36      20.801 104.372  37.517  0.00  0.00            
ATOM    652  N   ALA X  37      20.677 104.726  35.272  0.00  0.00            
ATOM    653  H   ALA X  37      21.396 104.584  34.595  0.00  0.00            
ATOM    654  CA  ALA X  37      19.442 104.036  35.056  0.00  0.00            
ATOM    655  HA  ALA X  37      18.712 104.422  35.741  0.00  0.00            
ATOM    656  CB  ALA X  37      19.066 104.249  33.619  0.00  0.00            
ATOM    657  HB1 ALA X  37      18.652 105.238  33.411  0.00  0.00            
ATOM    658  HB2 ALA X  37      18.318 103.527  33.339  0.00  0.00            
ATOM    659  HB3 ALA X  37      19.943 104.091  32.958  0.00  0.00            
ATOM    660  C   ALA X  37      19.650 102.552  35.410  0.00  0.00            
ATOM    661  O   ALA X  37      18.759 101.930  36.041  0.00  0.00            
ATOM    662  N   TRP X  38      20.789 101.968  35.010  0.00  0.00            
ATOM    663  H   TRP X  38      21.380 102.369  34.270  0.00  0.00            
ATOM    664  CA  TRP X  38      21.069 100.552  35.383  0.00  0.00            
ATOM    665  HA  TRP X  38      20.296  99.980  34.889  0.00  0.00            
ATOM    666  CB  TRP X  38      22.397 100.060  34.802  0.00  0.00            
ATOM    667  HB2 TRP X  38      22.884  99.432  35.468  0.00  0.00            
ATOM    668  HB3 TRP X  38      22.964 100.982  34.748  0.00  0.00            
ATOM    669  CG  TRP X  38      22.369  99.491  33.446  0.00  0.00            
ATOM    670  CD1 TRP X  38      21.288  99.143  32.754  0.00  0.00            
ATOM    671  HD1 TRP X  38      20.250  99.355  33.013  0.00  0.00            
ATOM    672  NE1 TRP X  38      21.672  98.507  31.596  0.00  0.00            
ATOM    673  HE1 TRP X  38      21.048  97.896  31.100  0.00  0.00            
ATOM    674  CE2 TRP X  38      22.991  98.736  31.337  0.00  0.00            
ATOM    675  CZ2 TRP X  38      23.814  98.504  30.228  0.00  0.00            
ATOM    676  HZ2 TRP X  38      23.393  98.336  29.263  0.00  0.00            
ATOM    677  CH2 TRP X  38      25.117  98.772  30.395  0.00  0.00            
ATOM    678  HH2 TRP X  38      25.747  98.744  29.511  0.00  0.00            
ATOM    679  CZ3 TRP X  38      25.641  99.356  31.496  0.00  0.00            
ATOM    680  HZ3 TRP X  38      26.648  99.762  31.486  0.00  0.00            
ATOM    681  CE3 TRP X  38      24.819  99.616  32.569  0.00  0.00            
ATOM    682  HE3 TRP X  38      25.225 100.019  33.491  0.00  0.00            
ATOM    683  CD2 TRP X  38      23.470  99.303  32.540  0.00  0.00            
ATOM    684  C   TRP X  38      21.142 100.363  36.881  0.00  0.00            
ATOM    685  O   TRP X  38      20.839  99.258  37.338  0.00  0.00            
ATOM    686  N   HID X  39      21.508 101.456  37.688  0.00  0.00            
ATOM    687  H   HID X  39      21.451 102.363  37.247  0.00  0.00            
ATOM    688  CA  HID X  39      21.640 101.233  39.157  0.00  0.00            
ATOM    689  HA  HID X  39      22.075 100.248  39.220  0.00  0.00            
ATOM    690  CB  HID X  39      22.613 102.330  39.703  0.00  0.00            
ATOM    691  HB2 HID X  39      23.432 102.335  38.982  0.00  0.00            
ATOM    692  HB3 HID X  39      22.111 103.297  39.594  0.00  0.00            
ATOM    693  CG  HID X  39      23.004 102.098  41.202  0.00  0.00            
ATOM    694  ND1 HID X  39      22.081 102.245  42.237  0.00  0.00            
ATOM    695  HD1 HID X  39      21.175 102.696  42.190  0.00  0.00            
ATOM    696  CE1 HID X  39      22.602 101.908  43.395  0.00  0.00            
ATOM    697  HE1 HID X  39      22.145 102.068  44.321  0.00  0.00            
ATOM    698  NE2 HID X  39      23.786 101.279  43.217  0.00  0.00            
ATOM    699  CD2 HID X  39      24.121 101.600  41.901  0.00  0.00            
ATOM    700  HD2 HID X  39      25.009 101.356  41.385  0.00  0.00            
ATOM    701  C   HID X  39      20.297 101.247  39.896  0.00  0.00            
ATOM    702  O   HID X  39      20.197 100.542  40.930  0.00  0.00            
ATOM    703  N   GLY X  40      19.375 102.141  39.480  0.00  0.00            
ATOM    704  H   GLY X  40      19.584 102.641  38.640  0.00  0.00            
ATOM    705  CA  GLY X  40      18.003 102.254  39.911  0.00  0.00            
ATOM    706  HA2 GLY X  40      17.669 103.270  39.446  0.00  0.00            
ATOM    707  HA3 GLY X  40      18.057 102.270  40.987  0.00  0.00            
ATOM    708  C   GLY X  40      17.141 101.048  39.505  0.00  0.00            
ATOM    709  O   GLY X  40      16.654 100.431  40.494  0.00  0.00            
ATOM    710  N   ALA X  41      17.029 100.703  38.215  0.00  0.00            
ATOM    711  H   ALA X  41      17.522 101.236  37.537  0.00  0.00            
ATOM    712  CA  ALA X  41      16.405  99.499  37.699  0.00  0.00            
ATOM    713  HA  ALA X  41      15.303  99.549  37.704  0.00  0.00            
ATOM    714  CB  ALA X  41      16.659  99.357  36.174  0.00  0.00            
ATOM    715  HB1 ALA X  41      17.189 100.175  35.725  0.00  0.00            
ATOM    716  HB2 ALA X  41      17.183  98.434  36.037  0.00  0.00            
ATOM    717  HB3 ALA X  41      15.704  99.297  35.616  0.00  0.00            
ATOM    718  C   ALA X  41      16.771  98.219  38.425  0.00  0.00            
ATOM    719  O   ALA X  41      15.942  97.456  38.934  0.00  0.00            
ATOM    720  N   ALA X  42      18.101  97.936  38.541  0.00  0.00            
ATOM    721  H   ALA X  42      18.705  98.549  38.010  0.00  0.00            
ATOM    722  CA  ALA X  42      18.620  96.867  39.436  0.00  0.00            
ATOM    723  HA  ALA X  42      18.014  95.990  39.131  0.00  0.00            
ATOM    724  CB  ALA X  42      20.059  96.542  39.361  0.00  0.00            
ATOM    725  HB1 ALA X  42      20.258  95.662  40.006  0.00  0.00            
ATOM    726  HB2 ALA X  42      20.715  97.410  39.658  0.00  0.00            
ATOM    727  HB3 ALA X  42      20.370  96.279  38.340  0.00  0.00            
ATOM    728  C   ALA X  42      18.167  97.004  40.858  0.00  0.00            
ATOM    729  O   ALA X  42      17.857  95.973  41.468  0.00  0.00            
ATOM    730  N   GLY X  43      18.110  98.206  41.410  0.00  0.00            
ATOM    731  H   GLY X  43      18.417  98.967  40.826  0.00  0.00            
ATOM    732  CA  GLY X  43      17.383  98.500  42.647  0.00  0.00            
ATOM    733  HA2 GLY X  43      17.422  99.582  42.857  0.00  0.00            
ATOM    734  HA3 GLY X  43      17.975  98.097  43.464  0.00  0.00            
ATOM    735  C   GLY X  43      15.967  98.012  42.779  0.00  0.00            
ATOM    736  O   GLY X  43      15.587  97.346  43.706  0.00  0.00            
ATOM    737  N   LYN X  44      15.163  98.330  41.772  0.00  0.00            
ATOM    738  H   LYN X  44      15.528  98.948  41.069  0.00  0.00            
ATOM    739  CA  LYN X  44      13.743  98.130  41.804  0.00  0.00            
ATOM    740  HA  LYN X  44      13.401  98.452  42.824  0.00  0.00            
ATOM    741  CB  LYN X  44      13.154  98.963  40.734  0.00  0.00            
ATOM    742  HB2 LYN X  44      13.576  98.612  39.764  0.00  0.00            
ATOM    743  HB3 LYN X  44      12.074  98.840  40.728  0.00  0.00            
ATOM    744  CG  LYN X  44      13.234 100.420  40.920  0.00  0.00            
ATOM    745  HG2 LYN X  44      14.250 100.678  40.989  0.00  0.00            
ATOM    746  HG3 LYN X  44      12.671 100.740  41.781  0.00  0.00            
ATOM    747  CD  LYN X  44      12.706 101.086  39.733  0.00  0.00            
ATOM    748  HD2 LYN X  44      12.651 102.171  39.847  0.00  0.00            
ATOM    749  HD3 LYN X  44      13.350 100.808  38.866  0.00  0.00            
ATOM    750  CE  LYN X  44      11.189 100.731  39.564  0.00  0.00            
ATOM    751  HE2 LYN X  44      11.146  99.626  39.413  0.00  0.00            
ATOM    752  HE3 LYN X  44      10.521 100.952  40.413  0.00  0.00            
ATOM    753  NZ  LYN X  44      10.708 101.313  38.343  0.00  0.00            
ATOM    754  HZ1 LYN X  44      11.457 101.672  37.742  0.00  0.00            
ATOM    755  HZ2 LYN X  44      10.222 102.148  38.649  0.00  0.00            
ATOM    756  C   LYN X  44      13.233  96.733  41.641  0.00  0.00            
ATOM    757  O   LYN X  44      12.049  96.423  41.923  0.00  0.00            
ATOM    758  N   PHE X  45      14.064  95.838  41.095  0.00  0.00            
ATOM    759  H   PHE X  45      14.922  96.217  40.822  0.00  0.00            
ATOM    760  CA  PHE X  45      13.975  94.439  40.755  0.00  0.00            
ATOM    761  HA  PHE X  45      13.000  94.323  40.298  0.00  0.00            
ATOM    762  CB  PHE X  45      15.048  94.101  39.625  0.00  0.00            
ATOM    763  HB2 PHE X  45      16.078  94.112  39.968  0.00  0.00            
ATOM    764  HB3 PHE X  45      14.945  94.904  38.832  0.00  0.00            
ATOM    765  CG  PHE X  45      14.808  92.790  38.865  0.00  0.00            
ATOM    766  CD1 PHE X  45      13.855  92.703  37.859  0.00  0.00            
ATOM    767  HD1 PHE X  45      13.518  93.579  37.382  0.00  0.00            
ATOM    768  CE1 PHE X  45      13.609  91.491  37.223  0.00  0.00            
ATOM    769  HE1 PHE X  45      13.110  91.518  36.297  0.00  0.00            
ATOM    770  CZ  PHE X  45      14.236  90.283  37.646  0.00  0.00            
ATOM    771  HZ  PHE X  45      14.083  89.347  37.098  0.00  0.00            
ATOM    772  CE2 PHE X  45      15.109  90.409  38.719  0.00  0.00            
ATOM    773  HE2 PHE X  45      15.524  89.495  39.156  0.00  0.00            
ATOM    774  CD2 PHE X  45      15.479  91.640  39.222  0.00  0.00            
ATOM    775  HD2 PHE X  45      16.239  91.731  39.966  0.00  0.00            
ATOM    776  C   PHE X  45      14.149  93.594  41.965  0.00  0.00            
ATOM    777  O   PHE X  45      15.275  93.216  42.380  0.00  0.00            
ATOM    778  N   HID X  46      13.077  93.221  42.624  0.00  0.00            
ATOM    779  H   HID X  46      12.265  93.440  42.104  0.00  0.00            
ATOM    780  CA  HID X  46      13.020  92.267  43.749  0.00  0.00            
ATOM    781  HA  HID X  46      13.774  92.655  44.459  0.00  0.00            
ATOM    782  CB  HID X  46      11.669  92.412  44.459  0.00  0.00            
ATOM    783  HB2 HID X  46      11.388  93.428  44.554  0.00  0.00            
ATOM    784  HB3 HID X  46      11.692  91.849  45.408  0.00  0.00            
ATOM    785  CG  HID X  46      10.631  91.781  43.648  0.00  0.00            
ATOM    786  ND1 HID X  46       9.307  92.245  43.815  0.00  0.00            
ATOM    787  HD1 HID X  46       9.010  92.774  44.661  0.00  0.00            
ATOM    788  CE1 HID X  46       8.543  91.785  42.860  0.00  0.00            
ATOM    789  HE1 HID X  46       7.502  92.062  42.660  0.00  0.00            
ATOM    790  NE2 HID X  46       9.233  90.897  42.127  0.00  0.00            
ATOM    791  CD2 HID X  46      10.563  90.889  42.587  0.00  0.00            
ATOM    792  HD2 HID X  46      11.305  90.398  41.983  0.00  0.00            
ATOM    793  C   HID X  46      13.246  90.819  43.361  0.00  0.00            
ATOM    794  O   HID X  46      12.621  90.358  42.409  0.00  0.00            
ATOM    795  N   THR X  47      14.065  90.110  44.173  0.00  0.00            
ATOM    796  H   THR X  47      14.348  90.485  45.047  0.00  0.00            
ATOM    797  CA  THR X  47      14.281  88.691  43.890  0.00  0.00            
ATOM    798  HA  THR X  47      13.615  88.341  43.156  0.00  0.00            
ATOM    799  CB  THR X  47      15.724  88.513  43.440  0.00  0.00            
ATOM    800  HB  THR X  47      15.915  87.467  43.211  0.00  0.00            
ATOM    801  CG2 THR X  47      16.077  89.292  42.147  0.00  0.00            
ATOM    802 HG21 THR X  47      16.973  88.979  41.626  0.00  0.00            
ATOM    803 HG22 THR X  47      15.241  89.231  41.464  0.00  0.00            
ATOM    804 HG23 THR X  47      16.199  90.347  42.411  0.00  0.00            
ATOM    805  OG1 THR X  47      16.548  88.900  44.493  0.00  0.00            
ATOM    806  HG1 THR X  47      17.012  88.102  44.762  0.00  0.00            
ATOM    807  C   THR X  47      14.002  87.796  45.079  0.00  0.00            
ATOM    808  O   THR X  47      14.862  87.676  45.953  0.00  0.00            
ATOM    809  N   PRO X  48      12.822  87.196  45.190  0.00  0.00            
ATOM    810  CD  PRO X  48      12.557  86.192  46.172  0.00  0.00            
ATOM    811  HD2 PRO X  48      12.531  86.565  47.172  0.00  0.00            
ATOM    812  HD3 PRO X  48      13.322  85.360  46.143  0.00  0.00            
ATOM    813  CG  PRO X  48      11.143  85.697  45.814  0.00  0.00            
ATOM    814  HG2 PRO X  48      10.375  86.169  46.414  0.00  0.00            
ATOM    815  HG3 PRO X  48      11.048  84.621  45.955  0.00  0.00            
ATOM    816  CB  PRO X  48      11.037  86.040  44.326  0.00  0.00            
ATOM    817  HB2 PRO X  48       9.963  86.109  44.076  0.00  0.00            
ATOM    818  HB3 PRO X  48      11.389  85.242  43.716  0.00  0.00            
ATOM    819  CA  PRO X  48      11.787  87.337  44.163  0.00  0.00            
ATOM    820  HA  PRO X  48      12.214  87.406  43.187  0.00  0.00            
ATOM    821  C   PRO X  48      10.911  88.501  44.509  0.00  0.00            
ATOM    822  O   PRO X  48      11.071  89.007  45.623  0.00  0.00            
ATOM    823  N   PRO X  49       9.902  88.812  43.666  0.00  0.00            
ATOM    824  CD  PRO X  49       9.747  88.404  42.295  0.00  0.00            
ATOM    825  HD2 PRO X  49      10.730  88.409  41.783  0.00  0.00            
ATOM    826  HD3 PRO X  49       9.357  87.391  42.322  0.00  0.00            
ATOM    827  CG  PRO X  49       8.789  89.392  41.611  0.00  0.00            
ATOM    828  HG2 PRO X  49       9.366  90.195  41.182  0.00  0.00            
ATOM    829  HG3 PRO X  49       8.137  88.934  40.911  0.00  0.00            
ATOM    830  CB  PRO X  49       8.074  89.935  42.809  0.00  0.00            
ATOM    831  HB2 PRO X  49       7.167  89.312  42.963  0.00  0.00            
ATOM    832  HB3 PRO X  49       7.783  90.979  42.617  0.00  0.00            
ATOM    833  CA  PRO X  49       9.002  89.903  43.931  0.00  0.00            
ATOM    834  HA  PRO X  49       9.565  90.849  43.999  0.00  0.00            
ATOM    835  C   PRO X  49       8.315  89.722  45.252  0.00  0.00            
ATOM    836  O   PRO X  49       7.942  88.571  45.568  0.00  0.00            
ATOM    837  N   GLY X  50       8.179  90.732  46.114  0.00  0.00            
ATOM    838  H   GLY X  50       8.629  91.601  45.898  0.00  0.00            
ATOM    839  CA  GLY X  50       7.615  90.567  47.469  0.00  0.00            
ATOM    840  HA2 GLY X  50       7.034  89.659  47.514  0.00  0.00            
ATOM    841  HA3 GLY X  50       6.952  91.441  47.696  0.00  0.00            
ATOM    842  C   GLY X  50       8.739  90.591  48.472  0.00  0.00            
ATOM    843  O   GLY X  50       8.553  91.259  49.480  0.00  0.00            
ATOM    844  N   SER X  51       9.825  89.847  48.305  0.00  0.00            
ATOM    845  H   SER X  51      10.007  89.627  47.294  0.00  0.00            
ATOM    846  CA  SER X  51      10.891  89.812  49.281  0.00  0.00            
ATOM    847  HA  SER X  51      10.459  89.697  50.259  0.00  0.00            
ATOM    848  CB  SER X  51      11.765  88.651  48.846  0.00  0.00            
ATOM    849  HB2 SER X  51      12.461  88.485  49.682  0.00  0.00            
ATOM    850  HB3 SER X  51      11.185  87.721  48.764  0.00  0.00            
ATOM    851  OG  SER X  51      12.505  88.976  47.687  0.00  0.00            
ATOM    852  HG  SER X  51      12.581  88.122  47.239  0.00  0.00            
ATOM    853  C   SER X  51      11.634  91.128  49.240  0.00  0.00            
ATOM    854  O   SER X  51      11.788  91.814  48.199  0.00  0.00            
ATOM    855  N   ASH X  52      12.282  91.452  50.347  0.00  0.00            
ATOM    856  H   ASH X  52      12.505  90.681  50.964  0.00  0.00            
ATOM    857  CA  ASH X  52      12.780  92.773  50.705  0.00  0.00            
ATOM    858  HA  ASH X  52      12.309  93.486  50.099  0.00  0.00            
ATOM    859  CB  ASH X  52      12.302  93.138  52.145  0.00  0.00            
ATOM    860  HB2 ASH X  52      12.978  92.560  52.821  0.00  0.00            
ATOM    861  HB3 ASH X  52      11.326  92.732  52.281  0.00  0.00            
ATOM    862  CG  ASH X  52      12.285  94.618  52.456  0.00  0.00            
ATOM    863  OD1 ASH X  52      11.354  95.215  51.828  0.00  0.00            
ATOM    864  OD2 ASH X  52      13.038  95.242  53.170  0.00  0.00            
ATOM    865  HD1 ASH X  52      11.273  96.165  52.037  0.00  0.00            
ATOM    866  C   ASH X  52      14.254  92.942  50.481  0.00  0.00            
ATOM    867  O   ASH X  52      14.745  94.016  50.818  0.00  0.00            
ATOM    868  N   ARN X  53      14.833  92.122  49.615  0.00  0.00            
ATOM    869  H   ARN X  53      14.214  91.388  49.214  0.00  0.00            
ATOM    870  CA  ARN X  53      16.074  92.347  48.940  0.00  0.00            
ATOM    871  HA  ARN X  53      16.417  93.372  49.219  0.00  0.00            
ATOM    872  CB  ARN X  53      17.090  91.165  49.281  0.00  0.00            
ATOM    873  HB2 ARN X  53      18.064  91.445  48.967  0.00  0.00            
ATOM    874  HB3 ARN X  53      17.328  91.194  50.367  0.00  0.00            
ATOM    875  CG  ARN X  53      16.560  89.771  48.846  0.00  0.00            
ATOM    876  HG2 ARN X  53      15.621  89.538  49.340  0.00  0.00            
ATOM    877  HG3 ARN X  53      16.329  89.847  47.802  0.00  0.00            
ATOM    878  CD  ARN X  53      17.628  88.691  49.094  0.00  0.00            
ATOM    879  HD2 ARN X  53      17.885  88.469  50.092  0.00  0.00            
ATOM    880  HD3 ARN X  53      18.537  88.983  48.511  0.00  0.00            
ATOM    881  NE  ARN X  53      17.053  87.346  48.730  0.00  0.00            
ATOM    882  HE  ARN X  53      17.808  86.847  48.245  0.00  0.00            
ATOM    883  CZ  ARN X  53      15.907  86.646  49.241  0.00  0.00            
ATOM    884  NH1 ARN X  53      15.221  87.128  50.160  0.00  0.00            
ATOM    885 HH11 ARN X  53      15.560  88.103  50.343  0.00  0.00            
ATOM    886  NH2 ARN X  53      15.779  85.293  48.743  0.00  0.00            
ATOM    887 HH21 ARN X  53      15.067  85.231  48.073  0.00  0.00            
ATOM    888 HH22 ARN X  53      15.735  84.473  49.422  0.00  0.00            
ATOM    889  C   ARN X  53      15.841  92.503  47.442  0.00  0.00            
ATOM    890  O   ARN X  53      14.756  92.349  46.920  0.00  0.00            
ATOM    891  N   ASN X  54      16.915  92.844  46.704  0.00  0.00            
ATOM    892  H   ASN X  54      17.818  93.026  47.173  0.00  0.00            
ATOM    893  CA  ASN X  54      16.898  93.099  45.253  0.00  0.00            
ATOM    894  HA  ASN X  54      16.009  92.583  44.877  0.00  0.00            
ATOM    895  CB  ASN X  54      16.567  94.603  45.029  0.00  0.00            
ATOM    896  HB2 ASN X  54      16.413  94.885  44.044  0.00  0.00            
ATOM    897  HB3 ASN X  54      15.647  94.838  45.521  0.00  0.00            
ATOM    898  CG  ASN X  54      17.675  95.558  45.501  0.00  0.00            
ATOM    899  OD1 ASN X  54      18.787  95.484  45.049  0.00  0.00            
ATOM    900  ND2 ASN X  54      17.244  96.508  46.359  0.00  0.00            
ATOM    901 HD21 ASN X  54      16.265  96.542  46.603  0.00  0.00            
ATOM    902 HD22 ASN X  54      17.765  97.303  46.756  0.00  0.00            
ATOM    903  C   ASN X  54      18.028  92.568  44.430  0.00  0.00            
ATOM    904  O   ASN X  54      18.864  91.810  44.954  0.00  0.00            
ATOM    905  N   ALA X  55      18.096  92.850  43.134  0.00  0.00            
ATOM    906  H   ALA X  55      17.334  93.333  42.744  0.00  0.00            
ATOM    907  CA  ALA X  55      19.202  92.526  42.216  0.00  0.00            
ATOM    908  HA  ALA X  55      19.422  91.497  42.347  0.00  0.00            
ATOM    909  CB  ALA X  55      18.605  92.782  40.826  0.00  0.00            
ATOM    910  HB1 ALA X  55      18.211  93.777  40.634  0.00  0.00            
ATOM    911  HB2 ALA X  55      17.774  92.064  40.713  0.00  0.00            
ATOM    912  HB3 ALA X  55      19.418  92.558  40.121  0.00  0.00            
ATOM    913  C   ALA X  55      20.375  93.310  42.575  0.00  0.00            
ATOM    914  O   ALA X  55      20.384  94.465  42.203  0.00  0.00            
ATOM    915  N   ALA X  56      21.280  92.843  43.428  0.00  0.00            
ATOM    916  H   ALA X  56      21.087  91.909  43.825  0.00  0.00            
ATOM    917  CA  ALA X  56      22.594  93.396  43.759  0.00  0.00            
ATOM    918  HA  ALA X  56      23.187  92.554  44.141  0.00  0.00            
ATOM    919  CB  ALA X  56      23.295  93.903  42.481  0.00  0.00            
ATOM    920  HB1 ALA X  56      24.329  93.948  42.801  0.00  0.00            
ATOM    921  HB2 ALA X  56      23.139  93.148  41.746  0.00  0.00            
ATOM    922  HB3 ALA X  56      22.997  94.922  42.161  0.00  0.00            
ATOM    923  C   ALA X  56      22.537  94.359  44.934  0.00  0.00            
ATOM    924  O   ALA X  56      23.554  95.057  45.128  0.00  0.00            
ATOM    925  N   HID X  57      21.458  94.559  45.714  0.00  0.00            
ATOM    926  H   HID X  57      20.544  94.120  45.512  0.00  0.00            
ATOM    927  CA  HID X  57      21.476  95.126  47.067  0.00  0.00            
ATOM    928  HA  HID X  57      22.482  95.264  47.310  0.00  0.00            
ATOM    929  CB  HID X  57      20.809  96.542  47.211  0.00  0.00            
ATOM    930  HB2 HID X  57      20.903  96.957  48.241  0.00  0.00            
ATOM    931  HB3 HID X  57      19.698  96.353  47.047  0.00  0.00            
ATOM    932  CG  HID X  57      21.221  97.616  46.232  0.00  0.00            
ATOM    933  ND1 HID X  57      20.315  98.549  45.724  0.00  0.00            
ATOM    934  HD1 HID X  57      19.321  98.598  45.897  0.00  0.00            
ATOM    935  CE1 HID X  57      21.061  99.325  44.902  0.00  0.00            
ATOM    936  HE1 HID X  57      20.684 100.195  44.373  0.00  0.00            
ATOM    937  NE2 HID X  57      22.401  99.009  44.898  0.00  0.00            
ATOM    938  CD2 HID X  57      22.454  97.892  45.676  0.00  0.00            
ATOM    939  HD2 HID X  57      23.301  97.301  45.917  0.00  0.00            
ATOM    940  C   HID X  57      20.796  94.186  48.036  0.00  0.00            
ATOM    941  O   HID X  57      19.672  93.687  47.695  0.00  0.00            
ATOM    942  N   MET X  58      21.382  93.955  49.201  0.00  0.00            
ATOM    943  H   MET X  58      22.242  94.483  49.438  0.00  0.00            
ATOM    944  CA  MET X  58      20.827  93.160  50.321  0.00  0.00            
ATOM    945  HA  MET X  58      21.303  93.247  51.276  0.00  0.00            
ATOM    946  CB  MET X  58      19.462  93.594  50.790  0.00  0.00            
ATOM    947  HB2 MET X  58      19.062  92.798  51.424  0.00  0.00            
ATOM    948  HB3 MET X  58      18.851  93.764  49.903  0.00  0.00            
ATOM    949  CG  MET X  58      19.619  94.890  51.557  0.00  0.00            
ATOM    950  HG2 MET X  58      20.138  94.672  52.464  0.00  0.00            
ATOM    951  HG3 MET X  58      20.298  95.553  51.024  0.00  0.00            
ATOM    952  SD  MET X  58      18.130  95.938  51.823  0.00  0.00            
ATOM    953  CE  MET X  58      17.742  96.116  50.069  0.00  0.00            
ATOM    954  HE1 MET X  58      17.286  95.183  49.618  0.00  0.00            
ATOM    955  HE2 MET X  58      18.655  96.509  49.562  0.00  0.00            
ATOM    956  HE3 MET X  58      16.981  96.886  50.024  0.00  0.00            
ATOM    957  C   MET X  58      20.944  91.645  50.090  0.00  0.00            
ATOM    958  O   MET X  58      20.613  90.850  50.972  0.00  0.00            
ATOM    959  N   SER X  59      21.513  91.355  48.966  0.00  0.00            
ATOM    960  H   SER X  59      21.880  92.180  48.527  0.00  0.00            
ATOM    961  CA  SER X  59      21.727  90.073  48.357  0.00  0.00            
ATOM    962  HA  SER X  59      21.173  89.285  48.840  0.00  0.00            
ATOM    963  CB  SER X  59      20.889  90.158  47.029  0.00  0.00            
ATOM    964  HB2 SER X  59      20.731  89.193  46.522  0.00  0.00            
ATOM    965  HB3 SER X  59      19.903  90.472  47.279  0.00  0.00            
ATOM    966  OG  SER X  59      21.297  91.113  46.112  0.00  0.00            
ATOM    967  HG  SER X  59      20.518  91.657  45.936  0.00  0.00            
ATOM    968  C   SER X  59      23.139  89.719  48.046  0.00  0.00            
ATOM    969  O   SER X  59      23.986  90.592  47.877  0.00  0.00            
ATOM    970  N   SER X  60      23.411  88.373  47.963  0.00  0.00            
ATOM    971  H   SER X  60      22.631  87.680  48.088  0.00  0.00            
ATOM    972  CA  SER X  60      24.684  87.753  47.746  0.00  0.00            
ATOM    973  HA  SER X  60      25.300  87.875  48.670  0.00  0.00            
ATOM    974  CB  SER X  60      24.578  86.161  47.700  0.00  0.00            
ATOM    975  HB2 SER X  60      25.545  85.734  47.567  0.00  0.00            
ATOM    976  HB3 SER X  60      24.013  85.827  46.835  0.00  0.00            
ATOM    977  OG  SER X  60      23.904  85.586  48.827  0.00  0.00            
ATOM    978  HG  SER X  60      22.994  85.766  48.756  0.00  0.00            
ATOM    979  C   SER X  60      25.400  88.344  46.520  0.00  0.00            
ATOM    980  O   SER X  60      26.569  88.669  46.627  0.00  0.00            
ATOM    981  N   ALA X  61      24.679  88.780  45.472  0.00  0.00            
ATOM    982  H   ALA X  61      23.723  88.500  45.495  0.00  0.00            
ATOM    983  CA  ALA X  61      25.177  89.419  44.274  0.00  0.00            
ATOM    984  HA  ALA X  61      26.124  89.049  43.938  0.00  0.00            
ATOM    985  CB  ALA X  61      24.066  89.223  43.147  0.00  0.00            
ATOM    986  HB1 ALA X  61      24.197  89.865  42.314  0.00  0.00            
ATOM    987  HB2 ALA X  61      23.155  89.588  43.693  0.00  0.00            
ATOM    988  HB3 ALA X  61      23.882  88.264  42.751  0.00  0.00            
ATOM    989  C   ALA X  61      25.494  90.959  44.452  0.00  0.00            
ATOM    990  O   ALA X  61      25.918  91.568  43.472  0.00  0.00            
ATOM    991  N   PHE X  62      25.522  91.466  45.652  0.00  0.00            
ATOM    992  H   PHE X  62      25.233  90.872  46.467  0.00  0.00            
ATOM    993  CA  PHE X  62      26.016  92.799  45.968  0.00  0.00            
ATOM    994  HA  PHE X  62      25.433  93.608  45.427  0.00  0.00            
ATOM    995  CB  PHE X  62      25.943  93.051  47.544  0.00  0.00            
ATOM    996  HB2 PHE X  62      26.265  92.193  48.106  0.00  0.00            
ATOM    997  HB3 PHE X  62      24.881  93.212  47.807  0.00  0.00            
ATOM    998  CG  PHE X  62      26.627  94.269  48.108  0.00  0.00            
ATOM    999  CD1 PHE X  62      26.000  95.527  48.055  0.00  0.00            
ATOM   1000  HD1 PHE X  62      24.957  95.565  47.752  0.00  0.00            
ATOM   1001  CE1 PHE X  62      26.751  96.647  48.391  0.00  0.00            
ATOM   1002  HE1 PHE X  62      26.231  97.563  48.497  0.00  0.00            
ATOM   1003  CZ  PHE X  62      28.101  96.573  48.832  0.00  0.00            
ATOM   1004  HZ  PHE X  62      28.628  97.465  49.166  0.00  0.00            
ATOM   1005  CE2 PHE X  62      28.626  95.280  49.000  0.00  0.00            
ATOM   1006  HE2 PHE X  62      29.523  95.143  49.459  0.00  0.00            
ATOM   1007  CD2 PHE X  62      27.931  94.129  48.678  0.00  0.00            
ATOM   1008  HD2 PHE X  62      28.462  93.154  48.808  0.00  0.00            
ATOM   1009  C   PHE X  62      27.470  93.132  45.550  0.00  0.00            
ATOM   1010  O   PHE X  62      27.718  94.215  45.114  0.00  0.00            
ATOM   1011  N   LEU X  63      28.303  92.090  45.780  0.00  0.00            
ATOM   1012  H   LEU X  63      27.902  91.175  46.051  0.00  0.00            
ATOM   1013  CA  LEU X  63      29.683  92.105  45.351  0.00  0.00            
ATOM   1014  HA  LEU X  63      30.057  93.081  45.720  0.00  0.00            
ATOM   1015  CB  LEU X  63      30.675  91.244  46.170  0.00  0.00            
ATOM   1016  HB2 LEU X  63      30.484  91.353  47.208  0.00  0.00            
ATOM   1017  HB3 LEU X  63      30.434  90.209  45.916  0.00  0.00            
ATOM   1018  CG  LEU X  63      32.204  91.357  45.987  0.00  0.00            
ATOM   1019  HG  LEU X  63      32.398  90.887  44.978  0.00  0.00            
ATOM   1020  CD1 LEU X  63      32.779  92.754  45.937  0.00  0.00            
ATOM   1021 HD11 LEU X  63      33.841  92.894  46.115  0.00  0.00            
ATOM   1022 HD12 LEU X  63      32.718  93.231  44.985  0.00  0.00            
ATOM   1023 HD13 LEU X  63      32.282  93.371  46.661  0.00  0.00            
ATOM   1024  CD2 LEU X  63      33.024  90.483  46.959  0.00  0.00            
ATOM   1025 HD21 LEU X  63      34.102  90.595  46.745  0.00  0.00            
ATOM   1026 HD22 LEU X  63      32.849  90.764  47.997  0.00  0.00            
ATOM   1027 HD23 LEU X  63      32.731  89.468  46.898  0.00  0.00            
ATOM   1028  C   LEU X  63      29.907  91.999  43.892  0.00  0.00            
ATOM   1029  O   LEU X  63      30.487  92.949  43.314  0.00  0.00            
ATOM   1030  N   PRO X  64      29.536  90.856  43.214  0.00  0.00            
ATOM   1031  CD  PRO X  64      28.807  89.683  43.837  0.00  0.00            
ATOM   1032  HD2 PRO X  64      27.982  89.871  44.526  0.00  0.00            
ATOM   1033  HD3 PRO X  64      29.619  89.114  44.278  0.00  0.00            
ATOM   1034  CG  PRO X  64      28.171  88.883  42.738  0.00  0.00            
ATOM   1035  HG2 PRO X  64      27.159  89.201  42.408  0.00  0.00            
ATOM   1036  HG3 PRO X  64      28.163  87.806  42.919  0.00  0.00            
ATOM   1037  CB  PRO X  64      29.126  89.168  41.605  0.00  0.00            
ATOM   1038  HB2 PRO X  64      28.632  89.027  40.614  0.00  0.00            
ATOM   1039  HB3 PRO X  64      29.962  88.473  41.631  0.00  0.00            
ATOM   1040  CA  PRO X  64      29.561  90.600  41.807  0.00  0.00            
ATOM   1041  HA  PRO X  64      30.643  90.710  41.593  0.00  0.00            
ATOM   1042  C   PRO X  64      28.823  91.570  40.926  0.00  0.00            
ATOM   1043  O   PRO X  64      29.255  91.920  39.826  0.00  0.00            
ATOM   1044  N   TRP X  65      27.702  92.158  41.362  0.00  0.00            
ATOM   1045  H   TRP X  65      27.270  91.939  42.298  0.00  0.00            
ATOM   1046  CA  TRP X  65      27.010  93.137  40.496  0.00  0.00            
ATOM   1047  HA  TRP X  65      27.423  93.136  39.479  0.00  0.00            
ATOM   1048  CB  TRP X  65      25.452  92.839  40.409  0.00  0.00            
ATOM   1049  HB2 TRP X  65      24.829  93.646  40.066  0.00  0.00            
ATOM   1050  HB3 TRP X  65      25.204  92.562  41.359  0.00  0.00            
ATOM   1051  CG  TRP X  65      24.883  91.775  39.473  0.00  0.00            
ATOM   1052  CD1 TRP X  65      25.624  90.753  38.961  0.00  0.00            
ATOM   1053  HD1 TRP X  65      26.716  90.625  39.154  0.00  0.00            
ATOM   1054  NE1 TRP X  65      24.850  90.058  38.046  0.00  0.00            
ATOM   1055  HE1 TRP X  65      25.280  89.346  37.478  0.00  0.00            
ATOM   1056  CE2 TRP X  65      23.593  90.583  37.910  0.00  0.00            
ATOM   1057  CZ2 TRP X  65      22.524  90.230  37.073  0.00  0.00            
ATOM   1058  HZ2 TRP X  65      22.638  89.410  36.386  0.00  0.00            
ATOM   1059  CH2 TRP X  65      21.421  91.091  37.004  0.00  0.00            
ATOM   1060  HH2 TRP X  65      20.673  90.859  36.234  0.00  0.00            
ATOM   1061  CZ3 TRP X  65      21.339  92.157  37.857  0.00  0.00            
ATOM   1062  HZ3 TRP X  65      20.499  92.803  37.757  0.00  0.00            
ATOM   1063  CE3 TRP X  65      22.352  92.483  38.753  0.00  0.00            
ATOM   1064  HE3 TRP X  65      22.270  93.347  39.361  0.00  0.00            
ATOM   1065  CD2 TRP X  65      23.568  91.708  38.773  0.00  0.00            
ATOM   1066  C   TRP X  65      27.235  94.585  41.056  0.00  0.00            
ATOM   1067  O   TRP X  65      26.583  95.515  40.607  0.00  0.00            
ATOM   1068  N   HID X  66      28.264  94.762  41.869  0.00  0.00            
ATOM   1069  H   HID X  66      28.712  93.927  42.199  0.00  0.00            
ATOM   1070  CA  HID X  66      29.083  95.977  41.874  0.00  0.00            
ATOM   1071  HA  HID X  66      28.872  96.559  41.013  0.00  0.00            
ATOM   1072  CB  HID X  66      28.995  96.869  43.129  0.00  0.00            
ATOM   1073  HB2 HID X  66      29.672  97.693  42.850  0.00  0.00            
ATOM   1074  HB3 HID X  66      29.507  96.411  43.966  0.00  0.00            
ATOM   1075  CG  HID X  66      27.698  97.468  43.715  0.00  0.00            
ATOM   1076  ND1 HID X  66      26.975  96.817  44.658  0.00  0.00            
ATOM   1077  HD1 HID X  66      27.083  95.918  45.103  0.00  0.00            
ATOM   1078  CE1 HID X  66      25.880  97.550  44.956  0.00  0.00            
ATOM   1079  HE1 HID X  66      25.151  97.271  45.652  0.00  0.00            
ATOM   1080  NE2 HID X  66      25.833  98.672  44.201  0.00  0.00            
ATOM   1081  CD2 HID X  66      26.978  98.632  43.459  0.00  0.00            
ATOM   1082  HD2 HID X  66      27.259  99.348  42.691  0.00  0.00            
ATOM   1083  C   HID X  66      30.561  95.579  41.497  0.00  0.00            
ATOM   1084  O   HID X  66      31.498  96.111  42.105  0.00  0.00            
ATOM   1085  N   ARN X  67      30.779  94.670  40.518  0.00  0.00            
ATOM   1086  H   ARN X  67      30.054  94.159  40.095  0.00  0.00            
ATOM   1087  CA  ARN X  67      32.101  94.428  39.926  0.00  0.00            
ATOM   1088  HA  ARN X  67      32.755  95.274  40.146  0.00  0.00            
ATOM   1089  CB  ARN X  67      32.699  93.030  40.360  0.00  0.00            
ATOM   1090  HB2 ARN X  67      32.880  93.015  41.443  0.00  0.00            
ATOM   1091  HB3 ARN X  67      31.908  92.342  40.128  0.00  0.00            
ATOM   1092  CG  ARN X  67      33.935  92.706  39.567  0.00  0.00            
ATOM   1093  HG2 ARN X  67      33.708  92.528  38.505  0.00  0.00            
ATOM   1094  HG3 ARN X  67      34.632  93.520  39.578  0.00  0.00            
ATOM   1095  CD  ARN X  67      34.558  91.480  40.146  0.00  0.00            
ATOM   1096  HD2 ARN X  67      33.867  90.682  40.314  0.00  0.00            
ATOM   1097  HD3 ARN X  67      35.261  91.116  39.432  0.00  0.00            
ATOM   1098  NE  ARN X  67      35.267  91.838  41.324  0.00  0.00            
ATOM   1099  HE  ARN X  67      34.741  92.454  41.921  0.00  0.00            
ATOM   1100  CZ  ARN X  67      35.903  90.837  42.058  0.00  0.00            
ATOM   1101  NH1 ARN X  67      35.973  89.615  41.771  0.00  0.00            
ATOM   1102 HH11 ARN X  67      36.541  89.496  40.967  0.00  0.00            
ATOM   1103  NH2 ARN X  67      36.527  91.328  43.215  0.00  0.00            
ATOM   1104 HH21 ARN X  67      35.886  91.557  43.969  0.00  0.00            
ATOM   1105 HH22 ARN X  67      37.194  90.676  43.618  0.00  0.00            
ATOM   1106  C   ARN X  67      31.877  94.490  38.397  0.00  0.00            
ATOM   1107  O   ARN X  67      32.684  95.110  37.695  0.00  0.00            
ATOM   1108  N   GLH X  68      30.796  93.867  37.946  0.00  0.00            
ATOM   1109  H   GLH X  68      30.266  93.321  38.607  0.00  0.00            
ATOM   1110  CA  GLH X  68      30.363  93.879  36.577  0.00  0.00            
ATOM   1111  HA  GLH X  68      31.225  93.602  35.973  0.00  0.00            
ATOM   1112  CB  GLH X  68      29.227  92.910  36.269  0.00  0.00            
ATOM   1113  HB2 GLH X  68      28.434  93.018  37.011  0.00  0.00            
ATOM   1114  HB3 GLH X  68      29.658  91.918  36.306  0.00  0.00            
ATOM   1115  CG  GLH X  68      28.615  93.076  34.878  0.00  0.00            
ATOM   1116  HG2 GLH X  68      27.624  92.623  34.843  0.00  0.00            
ATOM   1117  HG3 GLH X  68      28.419  94.139  34.636  0.00  0.00            
ATOM   1118  CD  GLH X  68      29.465  92.561  33.742  0.00  0.00            
ATOM   1119  OE1 GLH X  68      30.614  91.935  34.089  0.00  0.00            
ATOM   1120  OE2 GLH X  68      29.150  92.601  32.575  0.00  0.00            
ATOM   1121  HE1 GLH X  68      30.673  91.812  35.021  0.00  0.00            
ATOM   1122  C   GLH X  68      30.004  95.308  36.215  0.00  0.00            
ATOM   1123  O   GLH X  68      30.312  95.760  35.064  0.00  0.00            
ATOM   1124  N   TYR X  69      29.295  96.022  37.104  0.00  0.00            
ATOM   1125  H   TYR X  69      28.799  95.536  37.831  0.00  0.00            
ATOM   1126  CA  TYR X  69      29.049  97.463  36.955  0.00  0.00            
ATOM   1127  HA  TYR X  69      28.414  97.569  36.062  0.00  0.00            
ATOM   1128  CB  TYR X  69      28.432  98.112  38.202  0.00  0.00            
ATOM   1129  HB2 TYR X  69      27.353  97.882  38.161  0.00  0.00            
ATOM   1130  HB3 TYR X  69      28.763  97.637  39.067  0.00  0.00            
ATOM   1131  CG  TYR X  69      28.768  99.543  38.487  0.00  0.00            
ATOM   1132  CD1 TYR X  69      28.944  99.928  39.809  0.00  0.00            
ATOM   1133  HD1 TYR X  69      28.809  99.237  40.604  0.00  0.00            
ATOM   1134  CE1 TYR X  69      29.301 101.266  40.035  0.00  0.00            
ATOM   1135  HE1 TYR X  69      29.452 101.689  41.039  0.00  0.00            
ATOM   1136  CZ  TYR X  69      29.458 102.183  39.064  0.00  0.00            
ATOM   1137  OH  TYR X  69      29.727 103.476  39.411  0.00  0.00            
ATOM   1138  HH  TYR X  69      30.157 104.038  38.758  0.00  0.00            
ATOM   1139  CE2 TYR X  69      29.422 101.747  37.714  0.00  0.00            
ATOM   1140  HE2 TYR X  69      29.650 102.423  36.934  0.00  0.00            
ATOM   1141  CD2 TYR X  69      29.079 100.406  37.385  0.00  0.00            
ATOM   1142  HD2 TYR X  69      29.004 100.029  36.383  0.00  0.00            
ATOM   1143  C   TYR X  69      30.299  98.234  36.697  0.00  0.00            
ATOM   1144  O   TYR X  69      30.283  99.050  35.729  0.00  0.00            
ATOM   1145  N   LEU X  70      31.307  98.080  37.551  0.00  0.00            
ATOM   1146  H   LEU X  70      31.364  97.205  38.067  0.00  0.00            
ATOM   1147  CA  LEU X  70      32.570  98.834  37.443  0.00  0.00            
ATOM   1148  HA  LEU X  70      32.317  99.871  37.390  0.00  0.00            
ATOM   1149  CB  LEU X  70      33.374  98.578  38.717  0.00  0.00            
ATOM   1150  HB2 LEU X  70      34.358  98.972  38.518  0.00  0.00            
ATOM   1151  HB3 LEU X  70      33.421  97.504  38.829  0.00  0.00            
ATOM   1152  CG  LEU X  70      32.749  99.236  39.969  0.00  0.00            
ATOM   1153  HG  LEU X  70      31.711  98.949  40.101  0.00  0.00            
ATOM   1154  CD1 LEU X  70      33.410  98.640  41.172  0.00  0.00            
ATOM   1155 HD11 LEU X  70      33.047  99.036  42.127  0.00  0.00            
ATOM   1156 HD12 LEU X  70      33.211  97.590  41.269  0.00  0.00            
ATOM   1157 HD13 LEU X  70      34.495  98.821  41.112  0.00  0.00            
ATOM   1158  CD2 LEU X  70      32.750 100.791  39.897  0.00  0.00            
ATOM   1159 HD21 LEU X  70      32.294 101.184  40.785  0.00  0.00            
ATOM   1160 HD22 LEU X  70      33.794 101.077  39.867  0.00  0.00            
ATOM   1161 HD23 LEU X  70      32.225 101.140  38.989  0.00  0.00            
ATOM   1162  C   LEU X  70      33.310  98.381  36.199  0.00  0.00            
ATOM   1163  O   LEU X  70      34.000  99.174  35.540  0.00  0.00            
ATOM   1164  N   LEU X  71      33.125  97.090  35.822  0.00  0.00            
ATOM   1165  H   LEU X  71      32.373  96.526  36.175  0.00  0.00            
ATOM   1166  CA  LEU X  71      33.918  96.594  34.694  0.00  0.00            
ATOM   1167  HA  LEU X  71      34.984  96.839  34.791  0.00  0.00            
ATOM   1168  CB  LEU X  71      33.763  95.079  34.603  0.00  0.00            
ATOM   1169  HB2 LEU X  71      34.023  94.566  35.527  0.00  0.00            
ATOM   1170  HB3 LEU X  71      32.709  94.828  34.442  0.00  0.00            
ATOM   1171  CG  LEU X  71      34.526  94.426  33.442  0.00  0.00            
ATOM   1172  HG  LEU X  71      34.141  94.780  32.493  0.00  0.00            
ATOM   1173  CD1 LEU X  71      35.991  94.766  33.509  0.00  0.00            
ATOM   1174 HD11 LEU X  71      36.614  93.869  33.603  0.00  0.00            
ATOM   1175 HD12 LEU X  71      36.321  95.253  32.585  0.00  0.00            
ATOM   1176 HD13 LEU X  71      36.244  95.434  34.330  0.00  0.00            
ATOM   1177  CD2 LEU X  71      34.378  92.913  33.473  0.00  0.00            
ATOM   1178 HD21 LEU X  71      34.064  92.566  34.457  0.00  0.00            
ATOM   1179 HD22 LEU X  71      33.609  92.579  32.769  0.00  0.00            
ATOM   1180 HD23 LEU X  71      35.314  92.445  33.188  0.00  0.00            
ATOM   1181  C   LEU X  71      33.462  97.264  33.411  0.00  0.00            
ATOM   1182  O   LEU X  71      34.270  97.761  32.608  0.00  0.00            
ATOM   1183  N   ARN X  72      32.133  97.357  33.240  0.00  0.00            
ATOM   1184  H   ARN X  72      31.522  96.869  33.899  0.00  0.00            
ATOM   1185  CA  ARN X  72      31.494  98.003  32.122  0.00  0.00            
ATOM   1186  HA  ARN X  72      31.931  97.520  31.250  0.00  0.00            
ATOM   1187  CB  ARN X  72      29.979  97.815  32.145  0.00  0.00            
ATOM   1188  HB2 ARN X  72      29.548  98.171  33.088  0.00  0.00            
ATOM   1189  HB3 ARN X  72      29.537  98.432  31.357  0.00  0.00            
ATOM   1190  CG  ARN X  72      29.550  96.342  31.902  0.00  0.00            
ATOM   1191  HG2 ARN X  72      30.171  95.656  32.466  0.00  0.00            
ATOM   1192  HG3 ARN X  72      29.636  96.070  30.861  0.00  0.00            
ATOM   1193  CD  ARN X  72      28.094  96.160  32.321  0.00  0.00            
ATOM   1194  HD2 ARN X  72      27.989  96.169  33.404  0.00  0.00            
ATOM   1195  HD3 ARN X  72      27.459  96.948  31.919  0.00  0.00            
ATOM   1196  NE  ARN X  72      27.586  94.861  31.853  0.00  0.00            
ATOM   1197  HE  ARN X  72      26.927  94.481  32.501  0.00  0.00            
ATOM   1198  CZ  ARN X  72      27.140  94.590  30.540  0.00  0.00            
ATOM   1199  NH1 ARN X  72      26.675  93.445  30.204  0.00  0.00            
ATOM   1200 HH11 ARN X  72      26.638  92.792  30.970  0.00  0.00            
ATOM   1201  NH2 ARN X  72      27.209  95.704  29.655  0.00  0.00            
ATOM   1202 HH21 ARN X  72      26.665  95.535  28.823  0.00  0.00            
ATOM   1203 HH22 ARN X  72      28.163  95.860  29.356  0.00  0.00            
ATOM   1204  C   ARN X  72      31.829  99.494  32.098  0.00  0.00            
ATOM   1205  O   ARN X  72      32.039 100.052  31.024  0.00  0.00            
ATOM   1206  N   PHE X  73      31.859 100.090  33.274  0.00  0.00            
ATOM   1207  H   PHE X  73      31.583  99.578  34.100  0.00  0.00            
ATOM   1208  CA  PHE X  73      32.129 101.516  33.388  0.00  0.00            
ATOM   1209  HA  PHE X  73      31.485 102.042  32.676  0.00  0.00            
ATOM   1210  CB  PHE X  73      31.905 101.999  34.805  0.00  0.00            
ATOM   1211  HB2 PHE X  73      30.925 101.671  35.143  0.00  0.00            
ATOM   1212  HB3 PHE X  73      32.670 101.535  35.414  0.00  0.00            
ATOM   1213  CG  PHE X  73      31.984 103.487  34.979  0.00  0.00            
ATOM   1214  CD1 PHE X  73      31.015 104.299  34.412  0.00  0.00            
ATOM   1215  HD1 PHE X  73      30.313 103.907  33.704  0.00  0.00            
ATOM   1216  CE1 PHE X  73      31.092 105.677  34.535  0.00  0.00            
ATOM   1217  HE1 PHE X  73      30.471 106.315  33.930  0.00  0.00            
ATOM   1218  CZ  PHE X  73      32.187 106.262  35.165  0.00  0.00            
ATOM   1219  HZ  PHE X  73      32.378 107.317  35.059  0.00  0.00            
ATOM   1220  CE2 PHE X  73      33.196 105.452  35.692  0.00  0.00            
ATOM   1221  HE2 PHE X  73      34.119 105.896  36.033  0.00  0.00            
ATOM   1222  CD2 PHE X  73      33.107 104.065  35.559  0.00  0.00            
ATOM   1223  HD2 PHE X  73      33.936 103.436  35.834  0.00  0.00            
ATOM   1224  C   PHE X  73      33.587 101.815  32.976  0.00  0.00            
ATOM   1225  O   PHE X  73      33.884 102.785  32.279  0.00  0.00            
ATOM   1226  N   GLH X  74      34.520 100.935  33.372  0.00  0.00            
ATOM   1227  H   GLH X  74      34.235 100.008  33.655  0.00  0.00            
ATOM   1228  CA  GLH X  74      35.920 101.130  33.056  0.00  0.00            
ATOM   1229  HA  GLH X  74      36.213 102.154  33.335  0.00  0.00            
ATOM   1230  CB  GLH X  74      36.789 100.184  33.878  0.00  0.00            
ATOM   1231  HB2 GLH X  74      36.590  99.148  33.626  0.00  0.00            
ATOM   1232  HB3 GLH X  74      36.528 100.349  34.912  0.00  0.00            
ATOM   1233  CG  GLH X  74      38.276 100.446  33.760  0.00  0.00            
ATOM   1234  HG2 GLH X  74      38.490 101.500  33.967  0.00  0.00            
ATOM   1235  HG3 GLH X  74      38.586 100.206  32.750  0.00  0.00            
ATOM   1236  CD  GLH X  74      39.097  99.661  34.746  0.00  0.00            
ATOM   1237  OE1 GLH X  74      38.975  98.312  34.644  0.00  0.00            
ATOM   1238  OE2 GLH X  74      39.865 100.162  35.562  0.00  0.00            
ATOM   1239  HE1 GLH X  74      39.504  97.882  35.297  0.00  0.00            
ATOM   1240  C   GLH X  74      36.181 100.950  31.555  0.00  0.00            
ATOM   1241  O   GLH X  74      36.990 101.677  30.961  0.00  0.00            
ATOM   1242  N   ARN X  75      35.464  99.980  30.976  0.00  0.00            
ATOM   1243  H   ARN X  75      34.627  99.619  31.413  0.00  0.00            
ATOM   1244  CA  ARN X  75      35.588  99.792  29.515  0.00  0.00            
ATOM   1245  HA  ARN X  75      36.634  99.607  29.271  0.00  0.00            
ATOM   1246  CB  ARN X  75      34.829  98.559  29.005  0.00  0.00            
ATOM   1247  HB2 ARN X  75      33.739  98.646  28.990  0.00  0.00            
ATOM   1248  HB3 ARN X  75      35.024  98.530  27.957  0.00  0.00            
ATOM   1249  CG  ARN X  75      35.401  97.238  29.481  0.00  0.00            
ATOM   1250  HG2 ARN X  75      36.328  97.046  28.961  0.00  0.00            
ATOM   1251  HG3 ARN X  75      35.664  97.299  30.533  0.00  0.00            
ATOM   1252  CD  ARN X  75      34.441  96.068  29.298  0.00  0.00            
ATOM   1253  HD2 ARN X  75      34.125  96.004  28.260  0.00  0.00            
ATOM   1254  HD3 ARN X  75      33.543  96.223  29.899  0.00  0.00            
ATOM   1255  NE  ARN X  75      35.074  94.836  29.679  0.00  0.00            
ATOM   1256  HE  ARN X  75      35.978  94.739  29.266  0.00  0.00            
ATOM   1257  CZ  ARN X  75      34.299  93.638  29.670  0.00  0.00            
ATOM   1258  NH1 ARN X  75      33.087  93.640  29.341  0.00  0.00            
ATOM   1259 HH11 ARN X  75      32.767  94.527  28.995  0.00  0.00            
ATOM   1260  NH2 ARN X  75      35.021  92.485  30.079  0.00  0.00            
ATOM   1261 HH21 ARN X  75      36.017  92.599  29.963  0.00  0.00            
ATOM   1262 HH22 ARN X  75      34.740  91.698  29.522  0.00  0.00            
ATOM   1263  C   ARN X  75      35.129 101.008  28.773  0.00  0.00            
ATOM   1264  O   ARN X  75      35.746 101.427  27.790  0.00  0.00            
ATOM   1265  N   ASH X  76      34.047 101.666  29.229  0.00  0.00            
ATOM   1266  H   ASH X  76      33.723 101.468  30.169  0.00  0.00            
ATOM   1267  CA  ASH X  76      33.607 102.884  28.590  0.00  0.00            
ATOM   1268  HA  ASH X  76      33.494 102.706  27.521  0.00  0.00            
ATOM   1269  CB  ASH X  76      32.249 103.306  29.139  0.00  0.00            
ATOM   1270  HB2 ASH X  76      32.165 103.062  30.200  0.00  0.00            
ATOM   1271  HB3 ASH X  76      32.135 104.384  29.027  0.00  0.00            
ATOM   1272  CG  ASH X  76      31.071 102.667  28.431  0.00  0.00            
ATOM   1273  OD1 ASH X  76      31.250 102.425  27.124  0.00  0.00            
ATOM   1274  OD2 ASH X  76      30.035 102.422  29.034  0.00  0.00            
ATOM   1275  HD1 ASH X  76      32.138 102.563  26.856  0.00  0.00            
ATOM   1276  C   ASH X  76      34.640 104.007  28.758  0.00  0.00            
ATOM   1277  O   ASH X  76      34.798 104.850  27.868  0.00  0.00            
ATOM   1278  N   LEU X  77      35.314 104.031  29.921  0.00  0.00            
ATOM   1279  H   LEU X  77      34.947 103.505  30.707  0.00  0.00            
ATOM   1280  CA  LEU X  77      36.400 104.968  30.139  0.00  0.00            
ATOM   1281  HA  LEU X  77      36.022 105.980  30.033  0.00  0.00            
ATOM   1282  CB  LEU X  77      36.976 104.824  31.549  0.00  0.00            
ATOM   1283  HB2 LEU X  77      37.284 103.796  31.733  0.00  0.00            
ATOM   1284  HB3 LEU X  77      37.889 105.413  31.585  0.00  0.00            
ATOM   1285  CG  LEU X  77      36.070 105.324  32.692  0.00  0.00            
ATOM   1286  HG  LEU X  77      35.114 104.811  32.651  0.00  0.00            
ATOM   1287  CD1 LEU X  77      36.721 104.976  34.038  0.00  0.00            
ATOM   1288 HD11 LEU X  77      35.996 105.061  34.851  0.00  0.00            
ATOM   1289 HD12 LEU X  77      37.107 103.955  34.042  0.00  0.00            
ATOM   1290 HD13 LEU X  77      37.553 105.647  34.259  0.00  0.00            
ATOM   1291  CD2 LEU X  77      35.843 106.816  32.572  0.00  0.00            
ATOM   1292 HD21 LEU X  77      35.109 107.052  31.811  0.00  0.00            
ATOM   1293 HD22 LEU X  77      35.472 107.196  33.530  0.00  0.00            
ATOM   1294 HD23 LEU X  77      36.770 107.348  32.370  0.00  0.00            
ATOM   1295  C   LEU X  77      37.492 104.740  29.088  0.00  0.00            
ATOM   1296  O   LEU X  77      38.077 105.683  28.592  0.00  0.00            
ATOM   1297  N   GLN X  78      37.792 103.480  28.809  0.00  0.00            
ATOM   1298  H   GLN X  78      37.334 102.711  29.276  0.00  0.00            
ATOM   1299  CA  GLN X  78      38.927 103.157  27.947  0.00  0.00            
ATOM   1300  HA  GLN X  78      39.810 103.726  28.233  0.00  0.00            
ATOM   1301  CB  GLN X  78      39.299 101.675  28.051  0.00  0.00            
ATOM   1302  HB2 GLN X  78      40.012 101.388  27.270  0.00  0.00            
ATOM   1303  HB3 GLN X  78      38.388 101.110  27.852  0.00  0.00            
ATOM   1304  CG  GLN X  78      39.817 101.247  29.412  0.00  0.00            
ATOM   1305  HG2 GLN X  78      39.496 101.962  30.175  0.00  0.00            
ATOM   1306  HG3 GLN X  78      39.381 100.281  29.676  0.00  0.00            
ATOM   1307  CD  GLN X  78      41.340 101.133  29.432  0.00  0.00            
ATOM   1308  OE1 GLN X  78      41.949 100.455  28.602  0.00  0.00            
ATOM   1309  NE2 GLN X  78      41.969 101.748  30.424  0.00  0.00            
ATOM   1310 HE21 GLN X  78      42.535 101.220  31.072  0.00  0.00            
ATOM   1311 HE22 GLN X  78      41.694 102.685  30.681  0.00  0.00            
ATOM   1312  C   GLN X  78      38.599 103.481  26.504  0.00  0.00            
ATOM   1313  O   GLN X  78      39.520 103.717  25.719  0.00  0.00            
ATOM   1314  N   SER X  79      37.314 103.562  26.111  0.00  0.00            
ATOM   1315  H   SER X  79      36.596 103.626  26.809  0.00  0.00            
ATOM   1316  CA  SER X  79      36.954 103.887  24.744  0.00  0.00            
ATOM   1317  HA  SER X  79      37.529 103.253  24.066  0.00  0.00            
ATOM   1318  CB  SER X  79      35.453 103.660  24.518  0.00  0.00            
ATOM   1319  HB2 SER X  79      34.874 104.326  25.137  0.00  0.00            
ATOM   1320  HB3 SER X  79      35.292 103.889  23.470  0.00  0.00            
ATOM   1321  OG  SER X  79      35.108 102.328  24.774  0.00  0.00            
ATOM   1322  HG  SER X  79      35.903 101.828  24.908  0.00  0.00            
ATOM   1323  C   SER X  79      37.298 105.339  24.407  0.00  0.00            
ATOM   1324  O   SER X  79      37.653 105.687  23.285  0.00  0.00            
ATOM   1325  N   ILE X  80      37.239 106.225  25.382  0.00  0.00            
ATOM   1326  H   ILE X  80      36.739 105.966  26.208  0.00  0.00            
ATOM   1327  CA  ILE X  80      37.635 107.609  25.196  0.00  0.00            
ATOM   1328  HA  ILE X  80      37.350 107.920  24.190  0.00  0.00            
ATOM   1329  CB  ILE X  80      36.834 108.469  26.188  0.00  0.00            
ATOM   1330  HB  ILE X  80      37.271 108.312  27.175  0.00  0.00            
ATOM   1331  CG2 ILE X  80      36.964 109.957  25.836  0.00  0.00            
ATOM   1332 HG21 ILE X  80      37.284 110.530  26.704  0.00  0.00            
ATOM   1333 HG22 ILE X  80      36.006 110.348  25.501  0.00  0.00            
ATOM   1334 HG23 ILE X  80      37.691 110.106  25.036  0.00  0.00            
ATOM   1335  CG1 ILE X  80      35.382 108.050  26.257  0.00  0.00            
ATOM   1336 HG12 ILE X  80      35.244 107.042  26.644  0.00  0.00            
ATOM   1337 HG13 ILE X  80      34.916 108.686  27.000  0.00  0.00            
ATOM   1338  CD1 ILE X  80      34.632 108.271  24.933  0.00  0.00            
ATOM   1339 HD11 ILE X  80      35.171 108.979  24.301  0.00  0.00            
ATOM   1340 HD12 ILE X  80      33.637 108.673  25.133  0.00  0.00            
ATOM   1341 HD13 ILE X  80      34.519 107.339  24.377  0.00  0.00            
ATOM   1342  C   ILE X  80      39.149 107.792  25.381  0.00  0.00            
ATOM   1343  O   ILE X  80      39.779 108.493  24.594  0.00  0.00            
ATOM   1344  N   ASN X  81      39.730 107.191  26.446  0.00  0.00            
ATOM   1345  H   ASN X  81      39.154 106.924  27.235  0.00  0.00            
ATOM   1346  CA  ASN X  81      41.182 107.198  26.712  0.00  0.00            
ATOM   1347  HA  ASN X  81      41.678 107.446  25.773  0.00  0.00            
ATOM   1348  CB  ASN X  81      41.488 108.270  27.758  0.00  0.00            
ATOM   1349  HB2 ASN X  81      40.896 109.161  27.592  0.00  0.00            
ATOM   1350  HB3 ASN X  81      41.230 107.880  28.743  0.00  0.00            
ATOM   1351  CG  ASN X  81      42.982 108.607  27.841  0.00  0.00            
ATOM   1352  OD1 ASN X  81      43.845 107.727  27.717  0.00  0.00            
ATOM   1353  ND2 ASN X  81      43.262 109.911  27.965  0.00  0.00            
ATOM   1354 HD21 ASN X  81      43.519 110.248  28.882  0.00  0.00            
ATOM   1355 HD22 ASN X  81      42.910 110.560  27.279  0.00  0.00            
ATOM   1356  C   ASN X  81      41.655 105.799  27.150  0.00  0.00            
ATOM   1357  O   ASN X  81      41.373 105.374  28.266  0.00  0.00            
ATOM   1358  N   PRO X  82      42.389 105.061  26.315  0.00  0.00            
ATOM   1359  CD  PRO X  82      42.845 105.490  24.988  0.00  0.00            
ATOM   1360  HD2 PRO X  82      41.998 105.525  24.298  0.00  0.00            
ATOM   1361  HD3 PRO X  82      43.337 106.466  24.988  0.00  0.00            
ATOM   1362  CG  PRO X  82      43.788 104.371  24.558  0.00  0.00            
ATOM   1363  HG2 PRO X  82      43.794 104.195  23.494  0.00  0.00            
ATOM   1364  HG3 PRO X  82      44.769 104.664  24.938  0.00  0.00            
ATOM   1365  CB  PRO X  82      43.371 103.166  25.341  0.00  0.00            
ATOM   1366  HB2 PRO X  82      42.583 102.650  24.787  0.00  0.00            
ATOM   1367  HB3 PRO X  82      44.250 102.547  25.519  0.00  0.00            
ATOM   1368  CA  PRO X  82      42.831 103.714  26.635  0.00  0.00            
ATOM   1369  HA  PRO X  82      41.969 103.095  26.890  0.00  0.00            
ATOM   1370  C   PRO X  82      43.876 103.668  27.757  0.00  0.00            
ATOM   1371  O   PRO X  82      44.450 102.609  27.989  0.00  0.00            
ATOM   1372  N   GLH X  83      44.144 104.791  28.418  0.00  0.00            
ATOM   1373  H   GLH X  83      43.758 105.664  28.082  0.00  0.00            
ATOM   1374  CA  GLH X  83      45.124 104.827  29.506  0.00  0.00            
ATOM   1375  HA  GLH X  83      45.533 103.828  29.621  0.00  0.00            
ATOM   1376  CB  GLH X  83      46.249 105.798  29.145  0.00  0.00            
ATOM   1377  HB2 GLH X  83      46.788 106.117  30.041  0.00  0.00            
ATOM   1378  HB3 GLH X  83      45.815 106.715  28.737  0.00  0.00            
ATOM   1379  CG  GLH X  83      47.242 105.246  28.118  0.00  0.00            
ATOM   1380  HG2 GLH X  83      46.731 104.713  27.309  0.00  0.00            
ATOM   1381  HG3 GLH X  83      47.748 106.103  27.670  0.00  0.00            
ATOM   1382  CD  GLH X  83      48.285 104.312  28.707  0.00  0.00            
ATOM   1383  OE1 GLH X  83      49.058 104.913  29.645  0.00  0.00            
ATOM   1384  OE2 GLH X  83      48.396 103.160  28.302  0.00  0.00            
ATOM   1385  HE1 GLH X  83      49.862 104.419  29.730  0.00  0.00            
ATOM   1386  C   GLH X  83      44.493 105.215  30.832  0.00  0.00            
ATOM   1387  O   GLH X  83      45.195 105.410  31.811  0.00  0.00            
ATOM   1388  N   VAL X  84      43.171 105.424  30.874  0.00  0.00            
ATOM   1389  H   VAL X  84      42.655 105.471  30.004  0.00  0.00            
ATOM   1390  CA  VAL X  84      42.475 105.837  32.086  0.00  0.00            
ATOM   1391  HA  VAL X  84      43.205 106.244  32.791  0.00  0.00            
ATOM   1392  CB  VAL X  84      41.450 106.938  31.776  0.00  0.00            
ATOM   1393  HB  VAL X  84      40.821 106.601  30.952  0.00  0.00            
ATOM   1394  CG1 VAL X  84      40.574 107.194  32.997  0.00  0.00            
ATOM   1395 HG11 VAL X  84      41.027 106.771  33.894  0.00  0.00            
ATOM   1396 HG12 VAL X  84      40.447 108.268  33.157  0.00  0.00            
ATOM   1397 HG13 VAL X  84      39.584 106.757  32.865  0.00  0.00            
ATOM   1398  CG2 VAL X  84      42.153 108.224  31.353  0.00  0.00            
ATOM   1399 HG21 VAL X  84      43.203 108.044  31.135  0.00  0.00            
ATOM   1400 HG22 VAL X  84      41.693 108.643  30.455  0.00  0.00            
ATOM   1401 HG23 VAL X  84      42.098 108.982  32.135  0.00  0.00            
ATOM   1402  C   VAL X  84      41.833 104.619  32.727  0.00  0.00            
ATOM   1403  O   VAL X  84      41.113 103.857  32.086  0.00  0.00            
ATOM   1404  N   THR X  85      42.068 104.481  34.030  0.00  0.00            
ATOM   1405  H   THR X  85      42.441 105.248  34.541  0.00  0.00            
ATOM   1406  CA  THR X  85      41.460 103.382  34.749  0.00  0.00            
ATOM   1407  HA  THR X  85      40.784 102.821  34.114  0.00  0.00            
ATOM   1408  CB  THR X  85      42.513 102.448  35.326  0.00  0.00            
ATOM   1409  HB  THR X  85      42.016 101.609  35.839  0.00  0.00            
ATOM   1410  CG2 THR X  85      43.426 101.907  34.222  0.00  0.00            
ATOM   1411 HG21 THR X  85      44.477 101.981  34.524  0.00  0.00            
ATOM   1412 HG22 THR X  85      43.277 102.496  33.326  0.00  0.00            
ATOM   1413 HG23 THR X  85      43.192 100.868  33.983  0.00  0.00            
ATOM   1414  OG1 THR X  85      43.312 103.103  36.315  0.00  0.00            
ATOM   1415  HG1 THR X  85      42.742 103.569  36.910  0.00  0.00            
ATOM   1416  C   THR X  85      40.654 103.988  35.912  0.00  0.00            
ATOM   1417  O   THR X  85      40.622 105.199  36.090  0.00  0.00            
ATOM   1418  N   LEU X  86      39.932 103.126  36.661  0.00  0.00            
ATOM   1419  H   LEU X  86      40.185 102.151  36.608  0.00  0.00            
ATOM   1420  CA  LEU X  86      39.037 103.510  37.735  0.00  0.00            
ATOM   1421  HA  LEU X  86      38.737 104.540  37.544  0.00  0.00            
ATOM   1422  CB  LEU X  86      37.818 102.593  37.788  0.00  0.00            
ATOM   1423  HB2 LEU X  86      38.176 101.559  37.723  0.00  0.00            
ATOM   1424  HB3 LEU X  86      37.245 102.747  36.882  0.00  0.00            
ATOM   1425  CG  LEU X  86      36.873 102.802  38.948  0.00  0.00            
ATOM   1426  HG  LEU X  86      37.420 102.747  39.892  0.00  0.00            
ATOM   1427  CD1 LEU X  86      36.240 104.181  38.864  0.00  0.00            
ATOM   1428 HD11 LEU X  86      36.392 104.607  37.886  0.00  0.00            
ATOM   1429 HD12 LEU X  86      35.151 104.085  39.028  0.00  0.00            
ATOM   1430 HD13 LEU X  86      36.666 104.803  39.635  0.00  0.00            
ATOM   1431  CD2 LEU X  86      35.845 101.700  39.004  0.00  0.00            
ATOM   1432 HD21 LEU X  86      36.295 100.750  39.333  0.00  0.00            
ATOM   1433 HD22 LEU X  86      35.416 101.509  38.021  0.00  0.00            
ATOM   1434 HD23 LEU X  86      35.030 101.929  39.693  0.00  0.00            
ATOM   1435  C   LEU X  86      39.799 103.523  39.050  0.00  0.00            
ATOM   1436  O   LEU X  86      40.020 102.461  39.642  0.00  0.00            
ATOM   1437  N   PRO X  87      40.202 104.689  39.616  0.00  0.00            
ATOM   1438  CD  PRO X  87      39.969 106.046  39.071  0.00  0.00            
ATOM   1439  HD2 PRO X  87      38.911 106.140  38.775  0.00  0.00            
ATOM   1440  HD3 PRO X  87      40.585 106.183  38.154  0.00  0.00            
ATOM   1441  CG  PRO X  87      40.397 106.985  40.187  0.00  0.00            
ATOM   1442  HG2 PRO X  87      40.851 107.894  39.783  0.00  0.00            
ATOM   1443  HG3 PRO X  87      39.487 107.181  40.754  0.00  0.00            
ATOM   1444  CB  PRO X  87      41.322 106.197  41.043  0.00  0.00            
ATOM   1445  HB2 PRO X  87      41.305 106.561  42.065  0.00  0.00            
ATOM   1446  HB3 PRO X  87      42.339 106.244  40.672  0.00  0.00            
ATOM   1447  CA  PRO X  87      40.819 104.732  40.924  0.00  0.00            
ATOM   1448  HA  PRO X  87      41.658 104.034  40.968  0.00  0.00            
ATOM   1449  C   PRO X  87      39.821 104.408  42.007  0.00  0.00            
ATOM   1450  O   PRO X  87      38.581 104.381  41.774  0.00  0.00            
ATOM   1451  N   TYR X  88      40.320 104.133  43.223  0.00  0.00            
ATOM   1452  H   TYR X  88      41.270 104.431  43.401  0.00  0.00            
ATOM   1453  CA  TYR X  88      39.489 103.785  44.330  0.00  0.00            
ATOM   1454  HA  TYR X  88      38.461 103.895  43.989  0.00  0.00            
ATOM   1455  CB  TYR X  88      39.722 102.365  44.746  0.00  0.00            
ATOM   1456  HB2 TYR X  88      39.015 102.078  45.523  0.00  0.00            
ATOM   1457  HB3 TYR X  88      39.516 101.733  43.873  0.00  0.00            
ATOM   1458  CG  TYR X  88      41.092 102.013  45.309  0.00  0.00            
ATOM   1459  CD1 TYR X  88      41.388 102.233  46.666  0.00  0.00            
ATOM   1460  HD1 TYR X  88      40.734 102.798  47.243  0.00  0.00            
ATOM   1461  CE1 TYR X  88      42.666 101.980  47.149  0.00  0.00            
ATOM   1462  HE1 TYR X  88      42.938 102.347  48.111  0.00  0.00            
ATOM   1463  CZ  TYR X  88      43.660 101.514  46.297  0.00  0.00            
ATOM   1464  OH  TYR X  88      44.905 101.216  46.717  0.00  0.00            
ATOM   1465  HH  TYR X  88      44.962 100.411  47.219  0.00  0.00            
ATOM   1466  CE2 TYR X  88      43.390 101.398  44.946  0.00  0.00            
ATOM   1467  HE2 TYR X  88      44.196 101.477  44.246  0.00  0.00            
ATOM   1468  CD2 TYR X  88      42.105 101.528  44.471  0.00  0.00            
ATOM   1469  HD2 TYR X  88      41.904 101.462  43.423  0.00  0.00            
ATOM   1470  C   TYR X  88      39.765 104.722  45.503  0.00  0.00            
ATOM   1471  O   TYR X  88      40.883 105.224  45.653  0.00  0.00            
ATOM   1472  N   TRP X  89      38.687 105.058  46.224  0.00  0.00            
ATOM   1473  H   TRP X  89      37.782 104.784  45.868  0.00  0.00            
ATOM   1474  CA  TRP X  89      38.736 105.985  47.356  0.00  0.00            
ATOM   1475  HA  TRP X  89      39.611 106.563  47.272  0.00  0.00            
ATOM   1476  CB  TRP X  89      37.430 106.739  47.435  0.00  0.00            
ATOM   1477  HB2 TRP X  89      37.155 107.312  46.519  0.00  0.00            
ATOM   1478  HB3 TRP X  89      36.623 106.009  47.419  0.00  0.00            
ATOM   1479  CG  TRP X  89      37.279 107.631  48.584  0.00  0.00            
ATOM   1480  CD1 TRP X  89      38.284 108.068  49.343  0.00  0.00            
ATOM   1481  HD1 TRP X  89      39.319 107.891  49.193  0.00  0.00            
ATOM   1482  NE1 TRP X  89      37.731 108.826  50.372  0.00  0.00            
ATOM   1483  HE1 TRP X  89      38.326 109.281  51.108  0.00  0.00            
ATOM   1484  CE2 TRP X  89      36.362 108.931  50.292  0.00  0.00            
ATOM   1485  CZ2 TRP X  89      35.417 109.473  51.179  0.00  0.00            
ATOM   1486  HZ2 TRP X  89      35.785 110.012  52.009  0.00  0.00            
ATOM   1487  CH2 TRP X  89      34.037 109.248  50.916  0.00  0.00            
ATOM   1488  HH2 TRP X  89      33.332 109.703  51.660  0.00  0.00            
ATOM   1489  CZ3 TRP X  89      33.628 108.513  49.807  0.00  0.00            
ATOM   1490  HZ3 TRP X  89      32.581 108.364  49.609  0.00  0.00            
ATOM   1491  CE3 TRP X  89      34.636 107.953  48.908  0.00  0.00            
ATOM   1492  HE3 TRP X  89      34.334 107.395  48.006  0.00  0.00            
ATOM   1493  CD2 TRP X  89      36.015 108.138  49.161  0.00  0.00            
ATOM   1494  C   TRP X  89      38.901 105.119  48.620  0.00  0.00            
ATOM   1495  O   TRP X  89      38.028 104.467  49.091  0.00  0.00            
ATOM   1496  N   GLH X  90      40.090 105.088  49.194  0.00  0.00            
ATOM   1497  H   GLH X  90      40.766 105.781  48.930  0.00  0.00            
ATOM   1498  CA  GLH X  90      40.423 104.289  50.357  0.00  0.00            
ATOM   1499  HA  GLH X  90      39.831 103.311  50.352  0.00  0.00            
ATOM   1500  CB  GLH X  90      41.890 103.985  50.420  0.00  0.00            
ATOM   1501  HB2 GLH X  90      42.233 103.655  49.476  0.00  0.00            
ATOM   1502  HB3 GLH X  90      42.431 104.882  50.680  0.00  0.00            
ATOM   1503  CG  GLH X  90      42.259 102.956  51.518  0.00  0.00            
ATOM   1504  HG2 GLH X  90      41.604 102.073  51.515  0.00  0.00            
ATOM   1505  HG3 GLH X  90      42.096 103.388  52.525  0.00  0.00            
ATOM   1506  CD  GLH X  90      43.673 102.509  51.460  0.00  0.00            
ATOM   1507  OE1 GLH X  90      44.570 103.473  51.589  0.00  0.00            
ATOM   1508  OE2 GLH X  90      43.991 101.341  51.412  0.00  0.00            
ATOM   1509  HE1 GLH X  90      45.370 103.137  51.962  0.00  0.00            
ATOM   1510  C   GLH X  90      40.095 105.127  51.597  0.00  0.00            
ATOM   1511  O   GLH X  90      40.889 105.850  52.098  0.00  0.00            
ATOM   1512  N   TRP X  91      38.793 105.070  51.923  0.00  0.00            
ATOM   1513  H   TRP X  91      38.257 104.525  51.275  0.00  0.00            
ATOM   1514  CA  TRP X  91      38.049 105.852  52.940  0.00  0.00            
ATOM   1515  HA  TRP X  91      38.308 106.920  52.845  0.00  0.00            
ATOM   1516  CB  TRP X  91      36.507 105.679  52.705  0.00  0.00            
ATOM   1517  HB2 TRP X  91      36.302 106.294  51.836  0.00  0.00            
ATOM   1518  HB3 TRP X  91      35.921 106.176  53.494  0.00  0.00            
ATOM   1519  CG  TRP X  91      35.940 104.290  52.444  0.00  0.00            
ATOM   1520  CD1 TRP X  91      35.697 103.740  51.250  0.00  0.00            
ATOM   1521  HD1 TRP X  91      35.860 104.337  50.363  0.00  0.00            
ATOM   1522  NE1 TRP X  91      35.529 102.390  51.375  0.00  0.00            
ATOM   1523  HE1 TRP X  91      35.538 101.663  50.625  0.00  0.00            
ATOM   1524  CE2 TRP X  91      35.474 101.987  52.678  0.00  0.00            
ATOM   1525  CZ2 TRP X  91      35.296 100.760  53.317  0.00  0.00            
ATOM   1526  HZ2 TRP X  91      35.168  99.781  52.860  0.00  0.00            
ATOM   1527  CH2 TRP X  91      35.331 100.724  54.719  0.00  0.00            
ATOM   1528  HH2 TRP X  91      35.213  99.807  55.182  0.00  0.00            
ATOM   1529  CZ3 TRP X  91      35.635 101.912  55.479  0.00  0.00            
ATOM   1530  HZ3 TRP X  91      35.605 101.880  56.504  0.00  0.00            
ATOM   1531  CE3 TRP X  91      35.780 103.162  54.821  0.00  0.00            
ATOM   1532  HE3 TRP X  91      35.989 104.022  55.412  0.00  0.00            
ATOM   1533  CD2 TRP X  91      35.745 103.192  53.413  0.00  0.00            
ATOM   1534  C   TRP X  91      38.438 105.427  54.328  0.00  0.00            
ATOM   1535  O   TRP X  91      38.299 106.212  55.283  0.00  0.00            
ATOM   1536  N   GLH X  92      38.780 104.173  54.511  0.00  0.00            
ATOM   1537  H   GLH X  92      39.007 103.608  53.721  0.00  0.00            
ATOM   1538  CA  GLH X  92      39.255 103.594  55.779  0.00  0.00            
ATOM   1539  HA  GLH X  92      38.481 103.831  56.502  0.00  0.00            
ATOM   1540  CB  GLH X  92      39.516 102.077  55.685  0.00  0.00            
ATOM   1541  HB2 GLH X  92      38.550 101.542  55.523  0.00  0.00            
ATOM   1542  HB3 GLH X  92      39.860 101.738  56.719  0.00  0.00            
ATOM   1543  CG  GLH X  92      40.593 101.676  54.702  0.00  0.00            
ATOM   1544  HG2 GLH X  92      41.296 102.447  54.587  0.00  0.00            
ATOM   1545  HG3 GLH X  92      41.141 100.820  55.091  0.00  0.00            
ATOM   1546  CD  GLH X  92      40.164 101.346  53.295  0.00  0.00            
ATOM   1547  OE1 GLH X  92      40.988 100.457  52.794  0.00  0.00            
ATOM   1548  OE2 GLH X  92      39.126 101.758  52.763  0.00  0.00            
ATOM   1549  HE1 GLH X  92      40.667 100.173  51.940  0.00  0.00            
ATOM   1550  C   GLH X  92      40.515 104.359  56.286  0.00  0.00            
ATOM   1551  O   GLH X  92      40.832 104.344  57.511  0.00  0.00            
ATOM   1552  N   THR X  93      41.279 104.999  55.409  0.00  0.00            
ATOM   1553  H   THR X  93      41.027 105.034  54.462  0.00  0.00            
ATOM   1554  CA  THR X  93      42.443 105.826  55.887  0.00  0.00            
ATOM   1555  HA  THR X  93      42.763 105.495  56.866  0.00  0.00            
ATOM   1556  CB  THR X  93      43.608 105.767  54.866  0.00  0.00            
ATOM   1557  HB  THR X  93      44.476 106.281  55.266  0.00  0.00            
ATOM   1558  CG2 THR X  93      43.927 104.320  54.597  0.00  0.00            
ATOM   1559 HG21 THR X  93      44.837 103.996  55.097  0.00  0.00            
ATOM   1560 HG22 THR X  93      44.089 104.109  53.559  0.00  0.00            
ATOM   1561 HG23 THR X  93      43.117 103.698  54.956  0.00  0.00            
ATOM   1562  OG1 THR X  93      43.229 106.390  53.687  0.00  0.00            
ATOM   1563  HG1 THR X  93      43.957 106.326  53.080  0.00  0.00            
ATOM   1564  C   THR X  93      42.009 107.286  56.077  0.00  0.00            
ATOM   1565  O   THR X  93      42.565 108.012  56.852  0.00  0.00            
ATOM   1566  N   ASH X  94      41.000 107.751  55.299  0.00  0.00            
ATOM   1567  H   ASH X  94      40.532 107.171  54.617  0.00  0.00            
ATOM   1568  CA  ASH X  94      40.500 109.079  55.436  0.00  0.00            
ATOM   1569  HA  ASH X  94      41.327 109.791  55.421  0.00  0.00            
ATOM   1570  CB  ASH X  94      39.465 109.475  54.331  0.00  0.00            
ATOM   1571  HB2 ASH X  94      38.943 108.594  54.056  0.00  0.00            
ATOM   1572  HB3 ASH X  94      38.807 110.259  54.622  0.00  0.00            
ATOM   1573  CG  ASH X  94      40.164 109.865  53.036  0.00  0.00            
ATOM   1574  OD1 ASH X  94      41.506 109.671  53.021  0.00  0.00            
ATOM   1575  OD2 ASH X  94      39.513 110.368  52.100  0.00  0.00            
ATOM   1576  HD1 ASH X  94      41.769 109.714  52.109  0.00  0.00            
ATOM   1577  C   ASH X  94      39.827 109.259  56.789  0.00  0.00            
ATOM   1578  O   ASH X  94      39.844 110.382  57.350  0.00  0.00            
ATOM   1579  N   ALA X  95      39.293 108.174  57.360  0.00  0.00            
ATOM   1580  H   ALA X  95      39.278 107.370  56.723  0.00  0.00            
ATOM   1581  CA  ALA X  95      38.566 108.070  58.546  0.00  0.00            
ATOM   1582  HA  ALA X  95      37.675 108.706  58.470  0.00  0.00            
ATOM   1583  CB  ALA X  95      38.061 106.635  58.750  0.00  0.00            
ATOM   1584  HB1 ALA X  95      38.898 105.971  58.646  0.00  0.00            
ATOM   1585  HB2 ALA X  95      37.676 106.407  59.728  0.00  0.00            
ATOM   1586  HB3 ALA X  95      37.288 106.353  58.060  0.00  0.00            
ATOM   1587  C   ALA X  95      39.541 108.464  59.673  0.00  0.00            
ATOM   1588  O   ALA X  95      39.112 108.944  60.712  0.00  0.00            
ATOM   1589  N   GLN X  96      40.825 108.175  59.514  0.00  0.00            
ATOM   1590  H   GLN X  96      41.045 107.477  58.810  0.00  0.00            
ATOM   1591  CA  GLN X  96      41.848 108.462  60.510  0.00  0.00            
ATOM   1592  HA  GLN X  96      41.534 108.037  61.459  0.00  0.00            
ATOM   1593  CB  GLN X  96      43.193 107.852  60.117  0.00  0.00            
ATOM   1594  HB2 GLN X  96      43.560 108.300  59.191  0.00  0.00            
ATOM   1595  HB3 GLN X  96      43.885 108.114  60.916  0.00  0.00            
ATOM   1596  CG  GLN X  96      43.121 106.340  59.992  0.00  0.00            
ATOM   1597  HG2 GLN X  96      42.814 105.890  60.938  0.00  0.00            
ATOM   1598  HG3 GLN X  96      42.387 106.056  59.248  0.00  0.00            
ATOM   1599  CD  GLN X  96      44.467 105.739  59.595  0.00  0.00            
ATOM   1600  OE1 GLN X  96      44.900 105.743  58.439  0.00  0.00            
ATOM   1601  NE2 GLN X  96      45.184 105.278  60.573  0.00  0.00            
ATOM   1602 HE21 GLN X  96      46.100 105.674  60.774  0.00  0.00            
ATOM   1603 HE22 GLN X  96      45.029 104.335  60.884  0.00  0.00            
ATOM   1604  C   GLN X  96      41.951 109.979  60.683  0.00  0.00            
ATOM   1605  O   GLN X  96      42.322 110.425  61.757  0.00  0.00            
ATOM   1606  N   MET X  97      41.703 110.764  59.609  0.00  0.00            
ATOM   1607  H   MET X  97      41.519 110.351  58.697  0.00  0.00            
ATOM   1608  CA  MET X  97      41.795 112.273  59.721  0.00  0.00            
ATOM   1609  HA  MET X  97      42.775 112.500  60.144  0.00  0.00            
ATOM   1610  CB  MET X  97      41.665 112.890  58.344  0.00  0.00            
ATOM   1611  HB2 MET X  97      40.610 112.845  58.044  0.00  0.00            
ATOM   1612  HB3 MET X  97      41.910 113.945  58.452  0.00  0.00            
ATOM   1613  CG  MET X  97      42.606 112.272  57.318  0.00  0.00            
ATOM   1614  HG2 MET X  97      43.626 112.365  57.634  0.00  0.00            
ATOM   1615  HG3 MET X  97      42.395 111.211  57.237  0.00  0.00            
ATOM   1616  SD  MET X  97      42.346 112.980  55.659  0.00  0.00            
ATOM   1617  CE  MET X  97      42.479 114.731  56.044  0.00  0.00            
ATOM   1618  HE1 MET X  97      42.772 114.860  57.090  0.00  0.00            
ATOM   1619  HE2 MET X  97      41.505 115.204  55.911  0.00  0.00            
ATOM   1620  HE3 MET X  97      43.227 115.196  55.403  0.00  0.00            
ATOM   1621  C   MET X  97      40.738 112.757  60.677  0.00  0.00            
ATOM   1622  O   MET X  97      39.612 112.248  60.739  0.00  0.00            
ATOM   1623  N   GLN X  98      41.082 113.783  61.462  0.00  0.00            
ATOM   1624  H   GLN X  98      42.045 113.983  61.611  0.00  0.00            
ATOM   1625  CA  GLN X  98      40.084 114.445  62.315  0.00  0.00            
ATOM   1626  HA  GLN X  98      39.761 113.717  63.044  0.00  0.00            
ATOM   1627  CB  GLN X  98      40.753 115.598  63.015  0.00  0.00            
ATOM   1628  HB2 GLN X  98      41.264 116.235  62.304  0.00  0.00            
ATOM   1629  HB3 GLN X  98      41.517 115.216  63.675  0.00  0.00            
ATOM   1630  CG  GLN X  98      39.779 116.433  63.825  0.00  0.00            
ATOM   1631  HG2 GLN X  98      38.952 115.818  64.187  0.00  0.00            
ATOM   1632  HG3 GLN X  98      39.397 117.251  63.253  0.00  0.00            
ATOM   1633  CD  GLN X  98      40.460 117.020  65.072  0.00  0.00            
ATOM   1634  OE1 GLN X  98      41.632 116.672  65.344  0.00  0.00            
ATOM   1635  NE2 GLN X  98      39.758 117.889  65.790  0.00  0.00            
ATOM   1636 HE21 GLN X  98      40.053 118.129  66.723  0.00  0.00            
ATOM   1637 HE22 GLN X  98      39.032 118.428  65.350  0.00  0.00            
ATOM   1638  C   GLN X  98      38.844 114.934  61.483  0.00  0.00            
ATOM   1639  O   GLN X  98      37.726 114.620  61.839  0.00  0.00            
ATOM   1640  N   ASH X  99      39.078 115.640  60.401  0.00  0.00            
ATOM   1641  H   ASH X  99      39.974 116.074  60.267  0.00  0.00            
ATOM   1642  CA  ASH X  99      38.007 116.064  59.495  0.00  0.00            
ATOM   1643  HA  ASH X  99      37.032 115.706  59.872  0.00  0.00            
ATOM   1644  CB  ASH X  99      37.970 117.608  59.462  0.00  0.00            
ATOM   1645  HB2 ASH X  99      38.879 117.997  58.996  0.00  0.00            
ATOM   1646  HB3 ASH X  99      37.941 118.022  60.480  0.00  0.00            
ATOM   1647  CG  ASH X  99      36.785 118.175  58.707  0.00  0.00            
ATOM   1648  OD1 ASH X  99      35.764 117.333  58.474  0.00  0.00            
ATOM   1649  OD2 ASH X  99      36.733 119.324  58.272  0.00  0.00            
ATOM   1650  HD1 ASH X  99      35.991 116.643  57.862  0.00  0.00            
ATOM   1651  C   ASH X  99      38.192 115.479  58.132  0.00  0.00            
ATOM   1652  O   ASH X  99      38.974 115.955  57.334  0.00  0.00            
ATOM   1653  N   PRO X 100      37.478 114.411  57.788  0.00  0.00            
ATOM   1654  CD  PRO X 100      36.596 113.571  58.592  0.00  0.00            
ATOM   1655  HD2 PRO X 100      35.601 114.032  58.571  0.00  0.00            
ATOM   1656  HD3 PRO X 100      36.972 113.550  59.614  0.00  0.00            
ATOM   1657  CG  PRO X 100      36.488 112.308  57.843  0.00  0.00            
ATOM   1658  HG2 PRO X 100      35.665 111.616  57.938  0.00  0.00            
ATOM   1659  HG3 PRO X 100      37.298 111.671  58.174  0.00  0.00            
ATOM   1660  CB  PRO X 100      36.724 112.600  56.383  0.00  0.00            
ATOM   1661  HB2 PRO X 100      35.801 112.980  55.995  0.00  0.00            
ATOM   1662  HB3 PRO X 100      37.068 111.757  55.730  0.00  0.00            
ATOM   1663  CA  PRO X 100      37.714 113.754  56.499  0.00  0.00            
ATOM   1664  HA  PRO X 100      38.721 113.341  56.454  0.00  0.00            
ATOM   1665  C   PRO X 100      37.405 114.655  55.332  0.00  0.00            
ATOM   1666  O   PRO X 100      37.799 114.384  54.202  0.00  0.00            
ATOM   1667  N   SER X 101      36.670 115.760  55.516  0.00  0.00            
ATOM   1668  H   SER X 101      36.005 115.733  56.265  0.00  0.00            
ATOM   1669  CA  SER X 101      36.372 116.680  54.415  0.00  0.00            
ATOM   1670  HA  SER X 101      36.009 116.056  53.586  0.00  0.00            
ATOM   1671  CB  SER X 101      35.273 117.670  54.831  0.00  0.00            
ATOM   1672  HB2 SER X 101      34.947 118.225  53.960  0.00  0.00            
ATOM   1673  HB3 SER X 101      34.412 117.135  55.207  0.00  0.00            
ATOM   1674  OG  SER X 101      35.790 118.556  55.796  0.00  0.00            
ATOM   1675  HG  SER X 101      36.345 118.054  56.377  0.00  0.00            
ATOM   1676  C   SER X 101      37.612 117.404  53.883  0.00  0.00            
ATOM   1677  O   SER X 101      37.533 117.995  52.817  0.00  0.00            
ATOM   1678  N   GLN X 102      38.728 117.394  54.627  0.00  0.00            
ATOM   1679  H   GLN X 102      38.641 117.086  55.575  0.00  0.00            
ATOM   1680  CA  GLN X 102      39.922 118.027  54.184  0.00  0.00            
ATOM   1681  HA  GLN X 102      39.731 118.944  53.655  0.00  0.00            
ATOM   1682  CB  GLN X 102      40.778 118.391  55.400  0.00  0.00            
ATOM   1683  HB2 GLN X 102      41.779 118.698  55.093  0.00  0.00            
ATOM   1684  HB3 GLN X 102      40.902 117.494  56.005  0.00  0.00            
ATOM   1685  CG  GLN X 102      40.160 119.480  56.278  0.00  0.00            
ATOM   1686  HG2 GLN X 102      40.119 120.418  55.746  0.00  0.00            
ATOM   1687  HG3 GLN X 102      39.133 119.214  56.496  0.00  0.00            
ATOM   1688  CD  GLN X 102      40.874 119.660  57.591  0.00  0.00            
ATOM   1689  OE1 GLN X 102      41.224 118.678  58.245  0.00  0.00            
ATOM   1690  NE2 GLN X 102      41.127 120.917  57.927  0.00  0.00            
ATOM   1691 HE21 GLN X 102      40.531 121.663  57.609  0.00  0.00            
ATOM   1692 HE22 GLN X 102      41.798 121.070  58.667  0.00  0.00            
ATOM   1693  C   GLN X 102      40.758 117.085  53.264  0.00  0.00            
ATOM   1694  O   GLN X 102      41.859 117.437  52.891  0.00  0.00            
ATOM   1695  N   SER X 103      40.251 115.888  52.910  0.00  0.00            
ATOM   1696  H   SER X 103      39.285 115.705  53.084  0.00  0.00            
ATOM   1697  CA  SER X 103      41.010 114.961  52.081  0.00  0.00            
ATOM   1698  HA  SER X 103      42.013 114.870  52.507  0.00  0.00            
ATOM   1699  CB  SER X 103      40.315 113.594  52.067  0.00  0.00            
ATOM   1700  HB2 SER X 103      40.371 113.132  53.053  0.00  0.00            
ATOM   1701  HB3 SER X 103      39.273 113.705  51.801  0.00  0.00            
ATOM   1702  OG  SER X 103      40.927 112.725  51.139  0.00  0.00            
ATOM   1703  HG  SER X 103      41.703 112.351  51.524  0.00  0.00            
ATOM   1704  C   SER X 103      41.146 115.499  50.688  0.00  0.00            
ATOM   1705  O   SER X 103      40.274 116.198  50.203  0.00  0.00            
ATOM   1706  N   GLN X 104      42.264 115.160  50.034  0.00  0.00            
ATOM   1707  H   GLN X 104      42.722 114.298  50.328  0.00  0.00            
ATOM   1708  CA  GLN X 104      42.520 115.639  48.703  0.00  0.00            
ATOM   1709  HA  GLN X 104      42.462 116.735  48.752  0.00  0.00            
ATOM   1710  CB  GLN X 104      43.951 115.271  48.313  0.00  0.00            
ATOM   1711  HB2 GLN X 104      44.153 114.195  48.425  0.00  0.00            
ATOM   1712  HB3 GLN X 104      44.066 115.482  47.243  0.00  0.00            
ATOM   1713  CG  GLN X 104      45.021 116.046  49.046  0.00  0.00            
ATOM   1714  HG2 GLN X 104      44.863 117.131  48.963  0.00  0.00            
ATOM   1715  HG3 GLN X 104      44.984 115.752  50.097  0.00  0.00            
ATOM   1716  CD  GLN X 104      46.403 115.712  48.465  0.00  0.00            
ATOM   1717  OE1 GLN X 104      47.023 114.704  48.810  0.00  0.00            
ATOM   1718  NE2 GLN X 104      46.947 116.626  47.663  0.00  0.00            
ATOM   1719 HE21 GLN X 104      47.902 116.503  47.342  0.00  0.00            
ATOM   1720 HE22 GLN X 104      46.366 117.353  47.262  0.00  0.00            
ATOM   1721  C   GLN X 104      41.551 115.116  47.647  0.00  0.00            
ATOM   1722  O   GLN X 104      41.527 115.703  46.578  0.00  0.00            
ATOM   1723  N   ILE X 105      40.812 114.079  47.921  0.00  0.00            
ATOM   1724  H   ILE X 105      41.037 113.498  48.711  0.00  0.00            
ATOM   1725  CA  ILE X 105      39.801 113.605  47.003  0.00  0.00            
ATOM   1726  HA  ILE X 105      40.298 113.447  46.049  0.00  0.00            
ATOM   1727  CB  ILE X 105      39.192 112.273  47.481  0.00  0.00            
ATOM   1728  HB  ILE X 105      40.006 111.579  47.663  0.00  0.00            
ATOM   1729  CG2 ILE X 105      38.410 112.448  48.744  0.00  0.00            
ATOM   1730 HG21 ILE X 105      38.466 111.557  49.370  0.00  0.00            
ATOM   1731 HG22 ILE X 105      38.823 113.275  49.338  0.00  0.00            
ATOM   1732 HG23 ILE X 105      37.366 112.683  48.566  0.00  0.00            
ATOM   1733  CG1 ILE X 105      38.320 111.699  46.373  0.00  0.00            
ATOM   1734 HG12 ILE X 105      37.615 112.456  46.000  0.00  0.00            
ATOM   1735 HG13 ILE X 105      38.960 111.451  45.521  0.00  0.00            
ATOM   1736  CD1 ILE X 105      37.546 110.447  46.809  0.00  0.00            
ATOM   1737 HD11 ILE X 105      36.874 110.658  47.642  0.00  0.00            
ATOM   1738 HD12 ILE X 105      36.961 110.059  45.962  0.00  0.00            
ATOM   1739 HD13 ILE X 105      38.258 109.684  47.111  0.00  0.00            
ATOM   1740  C   ILE X 105      38.722 114.664  46.786  0.00  0.00            
ATOM   1741  O   ILE X 105      37.998 114.673  45.812  0.00  0.00            
ATOM   1742  N   TRP X 106      38.567 115.574  47.751  0.00  0.00            
ATOM   1743  H   TRP X 106      39.247 115.678  48.483  0.00  0.00            
ATOM   1744  CA  TRP X 106      37.463 116.591  47.669  0.00  0.00            
ATOM   1745  HA  TRP X 106      36.704 116.305  46.925  0.00  0.00            
ATOM   1746  CB  TRP X 106      36.782 116.759  49.046  0.00  0.00            
ATOM   1747  HB2 TRP X 106      35.979 117.500  48.956  0.00  0.00            
ATOM   1748  HB3 TRP X 106      37.504 117.173  49.744  0.00  0.00            
ATOM   1749  CG  TRP X 106      36.215 115.537  49.623  0.00  0.00            
ATOM   1750  CD1 TRP X 106      36.708 114.863  50.663  0.00  0.00            
ATOM   1751  HD1 TRP X 106      37.698 115.044  51.071  0.00  0.00            
ATOM   1752  NE1 TRP X 106      35.987 113.704  50.855  0.00  0.00            
ATOM   1753  HE1 TRP X 106      36.335 112.917  51.375  0.00  0.00            
ATOM   1754  CE2 TRP X 106      35.015 113.538  49.870  0.00  0.00            
ATOM   1755  CZ2 TRP X 106      34.111 112.480  49.628  0.00  0.00            
ATOM   1756  HZ2 TRP X 106      34.006 111.679  50.329  0.00  0.00            
ATOM   1757  CH2 TRP X 106      33.204 112.608  48.608  0.00  0.00            
ATOM   1758  HH2 TRP X 106      32.404 111.864  48.384  0.00  0.00            
ATOM   1759  CZ3 TRP X 106      33.383 113.678  47.722  0.00  0.00            
ATOM   1760  HZ3 TRP X 106      32.830 113.750  46.802  0.00  0.00            
ATOM   1761  CE3 TRP X 106      34.310 114.701  47.947  0.00  0.00            
ATOM   1762  HE3 TRP X 106      34.364 115.502  47.310  0.00  0.00            
ATOM   1763  CD2 TRP X 106      35.153 114.680  49.074  0.00  0.00            
ATOM   1764  C   TRP X 106      38.035 117.968  47.237  0.00  0.00            
ATOM   1765  O   TRP X 106      37.430 118.991  47.497  0.00  0.00            
ATOM   1766  N   SER X 107      39.183 117.920  46.538  0.00  0.00            
ATOM   1767  H   SER X 107      39.755 117.098  46.585  0.00  0.00            
ATOM   1768  CA  SER X 107      39.782 119.170  46.045  0.00  0.00            
ATOM   1769  HA  SER X 107      39.576 119.959  46.768  0.00  0.00            
ATOM   1770  CB  SER X 107      41.290 118.991  45.888  0.00  0.00            
ATOM   1771  HB2 SER X 107      41.752 118.850  46.849  0.00  0.00            
ATOM   1772  HB3 SER X 107      41.726 119.893  45.444  0.00  0.00            
ATOM   1773  OG  SER X 107      41.610 117.886  45.083  0.00  0.00            
ATOM   1774  HG  SER X 107      41.753 117.164  45.674  0.00  0.00            
ATOM   1775  C   SER X 107      39.124 119.573  44.718  0.00  0.00            
ATOM   1776  O   SER X 107      38.530 118.728  44.049  0.00  0.00            
ATOM   1777  N   ALA X 108      39.281 120.832  44.349  0.00  0.00            
ATOM   1778  H   ALA X 108      39.911 121.421  44.871  0.00  0.00            
ATOM   1779  CA  ALA X 108      38.597 121.438  43.214  0.00  0.00            
ATOM   1780  HA  ALA X 108      37.542 121.216  43.333  0.00  0.00            
ATOM   1781  CB  ALA X 108      38.832 122.945  43.155  0.00  0.00            
ATOM   1782  HB1 ALA X 108      39.633 123.215  42.474  0.00  0.00            
ATOM   1783  HB2 ALA X 108      39.068 123.309  44.157  0.00  0.00            
ATOM   1784  HB3 ALA X 108      37.912 123.415  42.833  0.00  0.00            
ATOM   1785  C   ALA X 108      39.060 120.802  41.921  0.00  0.00            
ATOM   1786  O   ALA X 108      38.322 120.958  40.964  0.00  0.00            
ATOM   1787  N   ASH X 109      40.207 120.136  41.901  0.00  0.00            
ATOM   1788  H   ASH X 109      40.823 120.197  42.699  0.00  0.00            
ATOM   1789  CA  ASH X 109      40.662 119.454  40.703  0.00  0.00            
ATOM   1790  HA  ASH X 109      40.306 120.009  39.822  0.00  0.00            
ATOM   1791  CB  ASH X 109      42.188 119.412  40.679  0.00  0.00            
ATOM   1792  HB2 ASH X 109      42.578 120.423  40.757  0.00  0.00            
ATOM   1793  HB3 ASH X 109      42.546 119.029  39.722  0.00  0.00            
ATOM   1794  CG  ASH X 109      42.819 118.567  41.761  0.00  0.00            
ATOM   1795  OD1 ASH X 109      42.128 118.474  42.908  0.00  0.00            
ATOM   1796  OD2 ASH X 109      43.893 118.008  41.616  0.00  0.00            
ATOM   1797  HD1 ASH X 109      42.517 117.845  43.490  0.00  0.00            
ATOM   1798  C   ASH X 109      40.144 118.034  40.548  0.00  0.00            
ATOM   1799  O   ASH X 109      40.433 117.454  39.502  0.00  0.00            
ATOM   1800  N   PHE X 110      39.348 117.504  41.469  0.00  0.00            
ATOM   1801  H   PHE X 110      38.987 118.077  42.211  0.00  0.00            
ATOM   1802  CA  PHE X 110      38.921 116.107  41.396  0.00  0.00            
ATOM   1803  HA  PHE X 110      39.170 115.751  40.396  0.00  0.00            
ATOM   1804  CB  PHE X 110      39.696 115.256  42.382  0.00  0.00            
ATOM   1805  HB2 PHE X 110      40.704 115.638  42.600  0.00  0.00            
ATOM   1806  HB3 PHE X 110      39.141 115.282  43.337  0.00  0.00            
ATOM   1807  CG  PHE X 110      39.754 113.810  41.951  0.00  0.00            
ATOM   1808  CD1 PHE X 110      40.273 113.439  40.703  0.00  0.00            
ATOM   1809  HD1 PHE X 110      40.547 114.227  40.015  0.00  0.00            
ATOM   1810  CE1 PHE X 110      40.253 112.113  40.323  0.00  0.00            
ATOM   1811  HE1 PHE X 110      40.373 111.897  39.279  0.00  0.00            
ATOM   1812  CZ  PHE X 110      39.977 111.124  41.239  0.00  0.00            
ATOM   1813  HZ  PHE X 110      40.099 110.093  40.951  0.00  0.00            
ATOM   1814  CE2 PHE X 110      39.466 111.485  42.484  0.00  0.00            
ATOM   1815  HE2 PHE X 110      39.398 110.725  43.235  0.00  0.00            
ATOM   1816  CD2 PHE X 110      39.299 112.817  42.820  0.00  0.00            
ATOM   1817  HD2 PHE X 110      38.880 113.064  43.781  0.00  0.00            
ATOM   1818  C   PHE X 110      37.441 115.901  41.536  0.00  0.00            
ATOM   1819  O   PHE X 110      36.696 115.724  40.571  0.00  0.00            
ATOM   1820  N   MET X 111      36.929 115.861  42.775  0.00  0.00            
ATOM   1821  H   MET X 111      37.571 115.915  43.561  0.00  0.00            
ATOM   1822  CA  MET X 111      35.531 115.583  43.055  0.00  0.00            
ATOM   1823  HA  MET X 111      35.066 115.271  42.120  0.00  0.00            
ATOM   1824  CB  MET X 111      35.388 114.493  44.121  0.00  0.00            
ATOM   1825  HB2 MET X 111      35.924 114.743  45.039  0.00  0.00            
ATOM   1826  HB3 MET X 111      34.334 114.444  44.395  0.00  0.00            
ATOM   1827  CG  MET X 111      35.810 113.079  43.718  0.00  0.00            
ATOM   1828  HG2 MET X 111      35.732 112.378  44.561  0.00  0.00            
ATOM   1829  HG3 MET X 111      36.857 113.079  43.377  0.00  0.00            
ATOM   1830  SD  MET X 111      34.834 112.405  42.339  0.00  0.00            
ATOM   1831  CE  MET X 111      35.934 112.708  40.936  0.00  0.00            
ATOM   1832  HE1 MET X 111      35.404 113.318  40.198  0.00  0.00            
ATOM   1833  HE2 MET X 111      36.219 111.770  40.473  0.00  0.00            
ATOM   1834  HE3 MET X 111      36.817 113.259  41.262  0.00  0.00            
ATOM   1835  C   MET X 111      34.805 116.827  43.500  0.00  0.00            
ATOM   1836  O   MET X 111      33.561 116.827  43.550  0.00  0.00            
ATOM   1837  N   GLY X 112      35.530 117.843  43.982  0.00  0.00            
ATOM   1838  H   GLY X 112      36.520 117.698  44.111  0.00  0.00            
ATOM   1839  CA  GLY X 112      34.944 119.031  44.555  0.00  0.00            
ATOM   1840  HA2 GLY X 112      34.010 119.275  44.023  0.00  0.00            
ATOM   1841  HA3 GLY X 112      35.599 119.894  44.447  0.00  0.00            
ATOM   1842  C   GLY X 112      34.622 118.767  46.028  0.00  0.00            
ATOM   1843  O   GLY X 112      34.713 117.692  46.545  0.00  0.00            
ATOM   1844  N   GLY X 113      34.179 119.837  46.688  0.00  0.00            
ATOM   1845  H   GLY X 113      34.249 120.741  46.227  0.00  0.00            
ATOM   1846  CA  GLY X 113      34.057 119.895  48.104  0.00  0.00            
ATOM   1847  HA2 GLY X 113      34.376 120.836  48.510  0.00  0.00            
ATOM   1848  HA3 GLY X 113      34.688 119.118  48.529  0.00  0.00            
ATOM   1849  C   GLY X 113      32.645 119.572  48.581  0.00  0.00            
ATOM   1850  O   GLY X 113      31.780 119.094  47.818  0.00  0.00            
ATOM   1851  N   ASN X 114      32.420 119.791  49.874  0.00  0.00            
ATOM   1852  H   ASN X 114      33.197 119.970  50.482  0.00  0.00            
ATOM   1853  CA  ASN X 114      31.121 119.522  50.456  0.00  0.00            
ATOM   1854  HA  ASN X 114      30.781 118.551  50.203  0.00  0.00            
ATOM   1855  CB  ASN X 114      31.237 119.619  51.969  0.00  0.00            
ATOM   1856  HB2 ASN X 114      32.143 119.169  52.411  0.00  0.00            
ATOM   1857  HB3 ASN X 114      31.136 120.673  52.241  0.00  0.00            
ATOM   1858  CG  ASN X 114      30.074 119.021  52.714  0.00  0.00            
ATOM   1859  OD1 ASN X 114      29.215 118.377  52.186  0.00  0.00            
ATOM   1860  ND2 ASN X 114      30.001 119.405  53.951  0.00  0.00            
ATOM   1861 HD21 ASN X 114      30.778 119.991  54.222  0.00  0.00            
ATOM   1862 HD22 ASN X 114      29.311 119.155  54.635  0.00  0.00            
ATOM   1863  C   ASN X 114      30.055 120.515  49.998  0.00  0.00            
ATOM   1864  O   ASN X 114      30.373 121.518  49.328  0.00  0.00            
ATOM   1865  N   GLY X 115      28.758 120.237  50.278  0.00  0.00            
ATOM   1866  H   GLY X 115      28.542 119.580  51.009  0.00  0.00            
ATOM   1867  CA  GLY X 115      27.733 121.120  49.783  0.00  0.00            
ATOM   1868  HA2 GLY X 115      26.787 120.587  49.880  0.00  0.00            
ATOM   1869  HA3 GLY X 115      27.840 121.304  48.710  0.00  0.00            
ATOM   1870  C   GLY X 115      27.699 122.399  50.517  0.00  0.00            
ATOM   1871  O   GLY X 115      28.186 122.499  51.631  0.00  0.00            
ATOM   1872  N   ASN X 116      27.050 123.408  49.932  0.00  0.00            
ATOM   1873  H   ASN X 116      26.489 123.182  49.131  0.00  0.00            
ATOM   1874  CA  ASN X 116      26.955 124.723  50.517  0.00  0.00            
ATOM   1875  HA  ASN X 116      27.775 124.851  51.225  0.00  0.00            
ATOM   1876  CB  ASN X 116      27.053 125.794  49.416  0.00  0.00            
ATOM   1877  HB2 ASN X 116      27.877 125.576  48.720  0.00  0.00            
ATOM   1878  HB3 ASN X 116      26.142 125.806  48.821  0.00  0.00            
ATOM   1879  CG  ASN X 116      27.170 127.197  50.020  0.00  0.00            
ATOM   1880  OD1 ASN X 116      26.965 127.437  51.215  0.00  0.00            
ATOM   1881  ND2 ASN X 116      27.574 128.139  49.167  0.00  0.00            
ATOM   1882 HD21 ASN X 116      28.540 128.428  49.185  0.00  0.00            
ATOM   1883 HD22 ASN X 116      26.890 128.790  48.786  0.00  0.00            
ATOM   1884  C   ASN X 116      25.639 124.785  51.258  0.00  0.00            
ATOM   1885  O   ASN X 116      24.582 124.810  50.656  0.00  0.00            
ATOM   1886  N   PRO X 117      25.668 124.907  52.589  0.00  0.00            
ATOM   1887  CD  PRO X 117      26.840 125.002  53.431  0.00  0.00            
ATOM   1888  HD2 PRO X 117      27.572 125.707  53.053  0.00  0.00            
ATOM   1889  HD3 PRO X 117      27.281 124.000  53.582  0.00  0.00            
ATOM   1890  CG  PRO X 117      26.289 125.495  54.793  0.00  0.00            
ATOM   1891  HG2 PRO X 117      26.831 125.055  55.625  0.00  0.00            
ATOM   1892  HG3 PRO X 117      26.349 126.563  54.883  0.00  0.00            
ATOM   1893  CB  PRO X 117      24.862 125.007  54.784  0.00  0.00            
ATOM   1894  HB2 PRO X 117      24.246 125.665  55.415  0.00  0.00            
ATOM   1895  HB3 PRO X 117      24.839 123.954  55.151  0.00  0.00            
ATOM   1896  CA  PRO X 117      24.425 125.036  53.335  0.00  0.00            
ATOM   1897  HA  PRO X 117      23.819 124.143  53.127  0.00  0.00            
ATOM   1898  C   PRO X 117      23.569 126.240  52.982  0.00  0.00            
ATOM   1899  O   PRO X 117      22.399 126.280  53.372  0.00  0.00            
ATOM   1900  N   ILE X 118      24.157 127.238  52.316  0.00  0.00            
ATOM   1901  H   ILE X 118      25.036 127.039  51.874  0.00  0.00            
ATOM   1902  CA  ILE X 118      23.402 128.413  51.915  0.00  0.00            
ATOM   1903  HA  ILE X 118      22.732 128.653  52.744  0.00  0.00            
ATOM   1904  CB  ILE X 118      24.349 129.571  51.604  0.00  0.00            
ATOM   1905  HB  ILE X 118      25.001 129.286  50.787  0.00  0.00            
ATOM   1906  CG2 ILE X 118      23.567 130.797  51.191  0.00  0.00            
ATOM   1907 HG21 ILE X 118      23.787 131.640  51.862  0.00  0.00            
ATOM   1908 HG22 ILE X 118      22.487 130.620  51.255  0.00  0.00            
ATOM   1909 HG23 ILE X 118      23.804 131.091  50.171  0.00  0.00            
ATOM   1910  CG1 ILE X 118      25.202 129.907  52.861  0.00  0.00            
ATOM   1911 HG12 ILE X 118      25.928 130.681  52.634  0.00  0.00            
ATOM   1912 HG13 ILE X 118      25.756 129.022  53.142  0.00  0.00            
ATOM   1913  CD1 ILE X 118      24.370 130.318  54.038  0.00  0.00            
ATOM   1914 HD11 ILE X 118      23.627 131.074  53.798  0.00  0.00            
ATOM   1915 HD12 ILE X 118      23.844 129.469  54.483  0.00  0.00            
ATOM   1916 HD13 ILE X 118      25.007 130.720  54.835  0.00  0.00            
ATOM   1917  C   ILE X 118      22.541 128.020  50.717  0.00  0.00            
ATOM   1918  O   ILE X 118      21.485 128.604  50.555  0.00  0.00            
ATOM   1919  N   LYN X 119      22.975 127.047  49.906  0.00  0.00            
ATOM   1920  H   LYN X 119      23.876 126.641  50.096  0.00  0.00            
ATOM   1921  CA  LYN X 119      22.298 126.693  48.682  0.00  0.00            
ATOM   1922  HA  LYN X 119      21.502 127.423  48.541  0.00  0.00            
ATOM   1923  CB  LYN X 119      23.252 126.757  47.476  0.00  0.00            
ATOM   1924  HB2 LYN X 119      23.948 125.920  47.530  0.00  0.00            
ATOM   1925  HB3 LYN X 119      22.670 126.669  46.567  0.00  0.00            
ATOM   1926  CG  LYN X 119      23.976 128.090  47.372  0.00  0.00            
ATOM   1927  HG2 LYN X 119      24.416 128.358  48.329  0.00  0.00            
ATOM   1928  HG3 LYN X 119      23.286 128.882  47.124  0.00  0.00            
ATOM   1929  CD  LYN X 119      25.086 128.017  46.323  0.00  0.00            
ATOM   1930  HD2 LYN X 119      25.792 127.216  46.575  0.00  0.00            
ATOM   1931  HD3 LYN X 119      25.677 128.939  46.315  0.00  0.00            
ATOM   1932  CE  LYN X 119      24.498 127.818  44.930  0.00  0.00            
ATOM   1933  HE2 LYN X 119      23.859 126.935  44.915  0.00  0.00            
ATOM   1934  HE3 LYN X 119      23.886 128.676  44.670  0.00  0.00            
ATOM   1935  NZ  LYN X 119      25.557 127.692  43.923  0.00  0.00            
ATOM   1936  HZ1 LYN X 119      25.939 128.578  43.657  0.00  0.00            
ATOM   1937  HZ2 LYN X 119      26.323 127.136  44.292  0.00  0.00            
ATOM   1938  C   LYN X 119      21.687 125.296  48.796  0.00  0.00            
ATOM   1939  O   LYN X 119      21.702 124.517  47.845  0.00  0.00            
ATOM   1940  N   ASH X 120      21.121 125.001  49.972  0.00  0.00            
ATOM   1941  H   ASH X 120      20.814 125.734  50.574  0.00  0.00            
ATOM   1942  CA  ASH X 120      20.562 123.697  50.233  0.00  0.00            
ATOM   1943  HA  ASH X 120      20.343 123.627  51.294  0.00  0.00            
ATOM   1944  CB  ASH X 120      19.259 123.521  49.487  0.00  0.00            
ATOM   1945  HB2 ASH X 120      18.895 122.490  49.565  0.00  0.00            
ATOM   1946  HB3 ASH X 120      19.416 123.682  48.428  0.00  0.00            
ATOM   1947  CG  ASH X 120      18.167 124.440  49.904  0.00  0.00            
ATOM   1948  OD1 ASH X 120      18.383 124.975  51.108  0.00  0.00            
ATOM   1949  OD2 ASH X 120      17.221 124.617  49.157  0.00  0.00            
ATOM   1950  HD1 ASH X 120      18.875 125.777  51.049  0.00  0.00            
ATOM   1951  C   ASH X 120      21.521 122.569  49.901  0.00  0.00            
ATOM   1952  O   ASH X 120      21.107 121.533  49.418  0.00  0.00            
ATOM   1953  N   PHE X 121      22.810 122.767  50.286  0.00  0.00            
ATOM   1954  H   PHE X 121      23.034 123.591  50.813  0.00  0.00            
ATOM   1955  CA  PHE X 121      23.857 121.778  50.179  0.00  0.00            
ATOM   1956  HA  PHE X 121      24.791 122.151  50.590  0.00  0.00            
ATOM   1957  CB  PHE X 121      23.412 120.556  50.986  0.00  0.00            
ATOM   1958  HB2 PHE X 121      22.455 120.242  50.523  0.00  0.00            
ATOM   1959  HB3 PHE X 121      24.161 119.812  50.868  0.00  0.00            
ATOM   1960  CG  PHE X 121      23.308 120.829  52.496  0.00  0.00            
ATOM   1961  CD1 PHE X 121      24.491 121.010  53.262  0.00  0.00            
ATOM   1962  HD1 PHE X 121      25.505 121.060  52.810  0.00  0.00            
ATOM   1963  CE1 PHE X 121      24.321 121.287  54.607  0.00  0.00            
ATOM   1964  HE1 PHE X 121      25.117 121.650  55.243  0.00  0.00            
ATOM   1965  CZ  PHE X 121      23.065 121.396  55.159  0.00  0.00            
ATOM   1966  HZ  PHE X 121      22.966 121.725  56.207  0.00  0.00            
ATOM   1967  CE2 PHE X 121      21.925 121.270  54.397  0.00  0.00            
ATOM   1968  HE2 PHE X 121      20.981 121.404  54.882  0.00  0.00            
ATOM   1969  CD2 PHE X 121      22.021 120.929  53.042  0.00  0.00            
ATOM   1970  HD2 PHE X 121      21.168 120.874  52.414  0.00  0.00            
ATOM   1971  C   PHE X 121      24.174 121.402  48.731  0.00  0.00            
ATOM   1972  O   PHE X 121      24.741 120.353  48.476  0.00  0.00            
ATOM   1973  N   ILE X 122      23.843 122.264  47.764  0.00  0.00            
ATOM   1974  H   ILE X 122      23.112 122.956  47.932  0.00  0.00            
ATOM   1975  CA  ILE X 122      24.309 122.098  46.393  0.00  0.00            
ATOM   1976  HA  ILE X 122      24.049 121.088  46.078  0.00  0.00            
ATOM   1977  CB  ILE X 122      23.648 123.150  45.468  0.00  0.00            
ATOM   1978  HB  ILE X 122      23.618 124.097  46.017  0.00  0.00            
ATOM   1979  CG2 ILE X 122      24.459 123.330  44.171  0.00  0.00            
ATOM   1980 HG21 ILE X 122      23.847 123.854  43.437  0.00  0.00            
ATOM   1981 HG22 ILE X 122      24.756 122.373  43.767  0.00  0.00            
ATOM   1982 HG23 ILE X 122      25.355 123.914  44.353  0.00  0.00            
ATOM   1983  CG1 ILE X 122      22.234 122.737  45.175  0.00  0.00            
ATOM   1984 HG12 ILE X 122      21.648 122.574  46.069  0.00  0.00            
ATOM   1985 HG13 ILE X 122      21.744 123.547  44.658  0.00  0.00            
ATOM   1986  CD1 ILE X 122      22.121 121.526  44.265  0.00  0.00            
ATOM   1987 HD11 ILE X 122      21.524 120.736  44.720  0.00  0.00            
ATOM   1988 HD12 ILE X 122      23.107 121.125  44.028  0.00  0.00            
ATOM   1989 HD13 ILE X 122      21.624 121.836  43.349  0.00  0.00            
ATOM   1990  C   ILE X 122      25.837 122.222  46.379  0.00  0.00            
ATOM   1991  O   ILE X 122      26.404 123.146  46.983  0.00  0.00            
ATOM   1992  N   VAL X 123      26.494 121.327  45.630  0.00  0.00            
ATOM   1993  H   VAL X 123      25.976 120.695  45.020  0.00  0.00            
ATOM   1994  CA  VAL X 123      27.943 121.347  45.520  0.00  0.00            
ATOM   1995  HA  VAL X 123      28.396 121.591  46.475  0.00  0.00            
ATOM   1996  CB  VAL X 123      28.486 120.010  45.008  0.00  0.00            
ATOM   1997  HB  VAL X 123      27.929 119.726  44.114  0.00  0.00            
ATOM   1998  CG1 VAL X 123      29.972 120.134  44.629  0.00  0.00            
ATOM   1999 HG11 VAL X 123      30.586 120.308  45.504  0.00  0.00            
ATOM   2000 HG12 VAL X 123      30.326 119.234  44.140  0.00  0.00            
ATOM   2001 HG13 VAL X 123      30.085 121.004  43.979  0.00  0.00            
ATOM   2002  CG2 VAL X 123      28.289 118.918  46.045  0.00  0.00            
ATOM   2003 HG21 VAL X 123      27.228 118.755  46.222  0.00  0.00            
ATOM   2004 HG22 VAL X 123      28.718 117.974  45.731  0.00  0.00            
ATOM   2005 HG23 VAL X 123      28.762 119.217  46.983  0.00  0.00            
ATOM   2006  C   VAL X 123      28.296 122.464  44.525  0.00  0.00            
ATOM   2007  O   VAL X 123      27.826 122.475  43.370  0.00  0.00            
ATOM   2008  N   ASH X 124      29.113 123.432  44.991  0.00  0.00            
ATOM   2009  H   ASH X 124      29.253 123.481  45.990  0.00  0.00            
ATOM   2010  CA  ASH X 124      29.431 124.621  44.208  0.00  0.00            
ATOM   2011  HA  ASH X 124      28.929 124.519  43.246  0.00  0.00            
ATOM   2012  CB  ASH X 124      28.931 125.885  44.899  0.00  0.00            
ATOM   2013  HB2 ASH X 124      27.851 125.878  45.013  0.00  0.00            
ATOM   2014  HB3 ASH X 124      29.176 126.749  44.272  0.00  0.00            
ATOM   2015  CG  ASH X 124      29.571 126.161  46.234  0.00  0.00            
ATOM   2016  OD1 ASH X 124      30.165 125.086  46.796  0.00  0.00            
ATOM   2017  OD2 ASH X 124      29.532 127.243  46.807  0.00  0.00            
ATOM   2018  HD1 ASH X 124      30.534 125.324  47.636  0.00  0.00            
ATOM   2019  C   ASH X 124      30.931 124.741  43.881  0.00  0.00            
ATOM   2020  O   ASH X 124      31.425 125.807  43.480  0.00  0.00            
ATOM   2021  N   THR X 125      31.682 123.663  44.151  0.00  0.00            
ATOM   2022  H   THR X 125      31.352 122.975  44.808  0.00  0.00            
ATOM   2023  CA  THR X 125      33.098 123.610  43.821  0.00  0.00            
ATOM   2024  HA  THR X 125      33.345 124.459  43.182  0.00  0.00            
ATOM   2025  CB  THR X 125      33.971 123.679  45.077  0.00  0.00            
ATOM   2026  HB  THR X 125      35.024 123.619  44.785  0.00  0.00            
ATOM   2027  CG2 THR X 125      33.744 124.982  45.831  0.00  0.00            
ATOM   2028 HG21 THR X 125      32.942 125.560  45.391  0.00  0.00            
ATOM   2029 HG22 THR X 125      33.520 124.786  46.874  0.00  0.00            
ATOM   2030 HG23 THR X 125      34.649 125.590  45.808  0.00  0.00            
ATOM   2031  OG1 THR X 125      33.711 122.579  45.907  0.00  0.00            
ATOM   2032  HG1 THR X 125      34.070 122.739  46.769  0.00  0.00            
ATOM   2033  C   THR X 125      33.420 122.347  43.048  0.00  0.00            
ATOM   2034  O   THR X 125      32.733 121.331  43.134  0.00  0.00            
ATOM   2035  N   GLY X 126      34.509 122.384  42.287  0.00  0.00            
ATOM   2036  H   GLY X 126      34.852 123.289  41.989  0.00  0.00            
ATOM   2037  CA  GLY X 126      34.973 121.233  41.531  0.00  0.00            
ATOM   2038  HA2 GLY X 126      36.060 121.311  41.410  0.00  0.00            
ATOM   2039  HA3 GLY X 126      34.767 120.326  42.102  0.00  0.00            
ATOM   2040  C   GLY X 126      34.326 121.122  40.160  0.00  0.00            
ATOM   2041  O   GLY X 126      33.488 121.941  39.828  0.00  0.00            
ATOM   2042  N   PRO X 127      34.726 120.136  39.350  0.00  0.00            
ATOM   2043  CD  PRO X 127      35.849 119.248  39.617  0.00  0.00            
ATOM   2044  HD2 PRO X 127      35.450 118.348  40.108  0.00  0.00            
ATOM   2045  HD3 PRO X 127      36.656 119.719  40.175  0.00  0.00            
ATOM   2046  CG  PRO X 127      36.377 118.847  38.250  0.00  0.00            
ATOM   2047  HG2 PRO X 127      37.125 119.597  37.973  0.00  0.00            
ATOM   2048  HG3 PRO X 127      36.767 117.847  38.246  0.00  0.00            
ATOM   2049  CB  PRO X 127      35.178 118.988  37.330  0.00  0.00            
ATOM   2050  HB2 PRO X 127      34.662 118.042  37.308  0.00  0.00            
ATOM   2051  HB3 PRO X 127      35.480 119.267  36.336  0.00  0.00            
ATOM   2052  CA  PRO X 127      34.298 120.062  37.960  0.00  0.00            
ATOM   2053  HA  PRO X 127      34.525 120.989  37.440  0.00  0.00            
ATOM   2054  C   PRO X 127      32.830 119.627  37.877  0.00  0.00            
ATOM   2055  O   PRO X 127      32.203 119.762  36.824  0.00  0.00            
ATOM   2056  N   PHE X 128      32.218 119.136  38.979  0.00  0.00            
ATOM   2057  H   PHE X 128      32.703 119.175  39.873  0.00  0.00            
ATOM   2058  CA  PHE X 128      30.858 118.597  38.961  0.00  0.00            
ATOM   2059  HA  PHE X 128      30.541 118.513  37.926  0.00  0.00            
ATOM   2060  CB  PHE X 128      30.852 117.192  39.584  0.00  0.00            
ATOM   2061  HB2 PHE X 128      29.876 116.748  39.400  0.00  0.00            
ATOM   2062  HB3 PHE X 128      30.979 117.247  40.656  0.00  0.00            
ATOM   2063  CG  PHE X 128      31.890 116.313  38.979  0.00  0.00            
ATOM   2064  CD1 PHE X 128      31.801 115.888  37.646  0.00  0.00            
ATOM   2065  HD1 PHE X 128      31.105 116.348  36.976  0.00  0.00            
ATOM   2066  CE1 PHE X 128      32.767 115.014  37.130  0.00  0.00            
ATOM   2067  HE1 PHE X 128      32.693 114.659  36.116  0.00  0.00            
ATOM   2068  CZ  PHE X 128      33.860 114.650  37.903  0.00  0.00            
ATOM   2069  HZ  PHE X 128      34.663 114.077  37.469  0.00  0.00            
ATOM   2070  CE2 PHE X 128      33.937 115.059  39.225  0.00  0.00            
ATOM   2071  HE2 PHE X 128      34.677 114.631  39.882  0.00  0.00            
ATOM   2072  CD2 PHE X 128      32.940 115.860  39.759  0.00  0.00            
ATOM   2073  HD2 PHE X 128      32.891 115.980  40.823  0.00  0.00            
ATOM   2074  C   PHE X 128      29.895 119.509  39.721  0.00  0.00            
ATOM   2075  O   PHE X 128      28.844 119.059  40.169  0.00  0.00            
ATOM   2076  N   ALA X 129      30.240 120.799  39.892  0.00  0.00            
ATOM   2077  H   ALA X 129      31.153 121.115  39.605  0.00  0.00            
ATOM   2078  CA  ALA X 129      29.365 121.727  40.560  0.00  0.00            
ATOM   2079  HA  ALA X 129      29.003 121.256  41.469  0.00  0.00            
ATOM   2080  CB  ALA X 129      30.085 123.036  40.883  0.00  0.00            
ATOM   2081  HB1 ALA X 129      30.785 122.890  41.709  0.00  0.00            
ATOM   2082  HB2 ALA X 129      30.655 123.368  40.015  0.00  0.00            
ATOM   2083  HB3 ALA X 129      29.385 123.829  41.162  0.00  0.00            
ATOM   2084  C   ALA X 129      28.136 122.015  39.709  0.00  0.00            
ATOM   2085  O   ALA X 129      28.128 121.786  38.514  0.00  0.00            
ATOM   2086  N   ALA X 130      27.063 122.520  40.325  0.00  0.00            
ATOM   2087  H   ALA X 130      27.044 122.532  41.339  0.00  0.00            
ATOM   2088  CA  ALA X 130      25.892 123.006  39.608  0.00  0.00            
ATOM   2089  HA  ALA X 130      25.425 122.131  39.166  0.00  0.00            
ATOM   2090  CB  ALA X 130      24.969 123.629  40.614  0.00  0.00            
ATOM   2091  HB1 ALA X 130      24.456 122.910  41.251  0.00  0.00            
ATOM   2092  HB2 ALA X 130      24.584 124.646  40.525  0.00  0.00            
ATOM   2093  HB3 ALA X 130      25.705 123.914  41.338  0.00  0.00            
ATOM   2094  C   ALA X 130      26.239 124.010  38.479  0.00  0.00            
ATOM   2095  O   ALA X 130      27.074 124.875  38.722  0.00  0.00            
ATOM   2096  N   GLY X 131      25.632 123.796  37.336  0.00  0.00            
ATOM   2097  H   GLY X 131      24.804 123.220  37.340  0.00  0.00            
ATOM   2098  CA  GLY X 131      25.970 124.566  36.165  0.00  0.00            
ATOM   2099  HA2 GLY X 131      26.340 125.551  36.450  0.00  0.00            
ATOM   2100  HA3 GLY X 131      25.059 124.688  35.585  0.00  0.00            
ATOM   2101  C   GLY X 131      27.010 123.871  35.276  0.00  0.00            
ATOM   2102  O   GLY X 131      27.212 124.316  34.167  0.00  0.00            
ATOM   2103  N   ARN X 132      27.722 122.831  35.750  0.00  0.00            
ATOM   2104  H   ARN X 132      27.574 122.538  36.703  0.00  0.00            
ATOM   2105  CA  ARN X 132      28.703 122.122  34.919  0.00  0.00            
ATOM   2106  HA  ARN X 132      28.608 122.523  33.919  0.00  0.00            
ATOM   2107  CB  ARN X 132      30.142 122.373  35.432  0.00  0.00            
ATOM   2108  HB2 ARN X 132      30.267 121.909  36.409  0.00  0.00            
ATOM   2109  HB3 ARN X 132      30.787 121.843  34.716  0.00  0.00            
ATOM   2110  CG  ARN X 132      30.559 123.831  35.426  0.00  0.00            
ATOM   2111  HG2 ARN X 132      30.487 124.239  34.416  0.00  0.00            
ATOM   2112  HG3 ARN X 132      29.880 124.381  36.081  0.00  0.00            
ATOM   2113  CD  ARN X 132      31.989 124.002  35.947  0.00  0.00            
ATOM   2114  HD2 ARN X 132      32.042 123.651  36.974  0.00  0.00            
ATOM   2115  HD3 ARN X 132      32.673 123.390  35.376  0.00  0.00            
ATOM   2116  NE  ARN X 132      32.383 125.367  35.865  0.00  0.00            
ATOM   2117  HE  ARN X 132      32.183 125.741  34.946  0.00  0.00            
ATOM   2118  CZ  ARN X 132      33.668 125.728  36.379  0.00  0.00            
ATOM   2119  NH1 ARN X 132      34.457 124.921  36.901  0.00  0.00            
ATOM   2120 HH11 ARN X 132      35.145 124.538  36.283  0.00  0.00            
ATOM   2121  NH2 ARN X 132      33.944 127.112  36.247  0.00  0.00            
ATOM   2122 HH21 ARN X 132      33.289 127.703  36.729  0.00  0.00            
ATOM   2123 HH22 ARN X 132      34.861 127.299  36.627  0.00  0.00            
ATOM   2124  C   ARN X 132      28.401 120.604  34.900  0.00  0.00            
ATOM   2125  O   ARN X 132      29.178 119.849  34.361  0.00  0.00            
ATOM   2126  N   TRP X 133      27.305 120.145  35.545  0.00  0.00            
ATOM   2127  H   TRP X 133      26.526 120.780  35.704  0.00  0.00            
ATOM   2128  CA  TRP X 133      27.025 118.722  35.687  0.00  0.00            
ATOM   2129  HA  TRP X 133      27.204 118.199  34.733  0.00  0.00            
ATOM   2130  CB  TRP X 133      27.960 118.137  36.775  0.00  0.00            
ATOM   2131  HB2 TRP X 133      27.981 118.702  37.715  0.00  0.00            
ATOM   2132  HB3 TRP X 133      28.982 118.196  36.397  0.00  0.00            
ATOM   2133  CG  TRP X 133      27.696 116.684  37.031  0.00  0.00            
ATOM   2134  CD1 TRP X 133      27.012 116.225  38.105  0.00  0.00            
ATOM   2135  HD1 TRP X 133      26.694 116.810  38.953  0.00  0.00            
ATOM   2136  NE1 TRP X 133      26.967 114.872  38.079  0.00  0.00            
ATOM   2137  HE1 TRP X 133      26.713 114.337  38.889  0.00  0.00            
ATOM   2138  CE2 TRP X 133      27.788 114.392  37.066  0.00  0.00            
ATOM   2139  CZ2 TRP X 133      28.178 113.112  36.685  0.00  0.00            
ATOM   2140  HZ2 TRP X 133      27.972 112.298  37.328  0.00  0.00            
ATOM   2141  CH2 TRP X 133      29.000 112.952  35.558  0.00  0.00            
ATOM   2142  HH2 TRP X 133      29.205 111.974  35.168  0.00  0.00            
ATOM   2143  CZ3 TRP X 133      29.517 114.076  34.898  0.00  0.00            
ATOM   2144  HZ3 TRP X 133      30.178 113.959  34.062  0.00  0.00            
ATOM   2145  CE3 TRP X 133      29.128 115.343  35.278  0.00  0.00            
ATOM   2146  HE3 TRP X 133      29.298 116.173  34.645  0.00  0.00            
ATOM   2147  CD2 TRP X 133      28.278 115.525  36.383  0.00  0.00            
ATOM   2148  C   TRP X 133      25.574 118.580  36.105  0.00  0.00            
ATOM   2149  O   TRP X 133      25.257 118.904  37.272  0.00  0.00            
ATOM   2150  N   THR X 134      24.719 118.177  35.167  0.00  0.00            
ATOM   2151  H   THR X 134      25.051 118.195  34.212  0.00  0.00            
ATOM   2152  CA  THR X 134      23.318 117.984  35.434  0.00  0.00            
ATOM   2153  HA  THR X 134      23.016 118.681  36.209  0.00  0.00            
ATOM   2154  CB  THR X 134      22.510 118.235  34.177  0.00  0.00            
ATOM   2155  HB  THR X 134      21.462 118.077  34.412  0.00  0.00            
ATOM   2156  CG2 THR X 134      22.765 119.636  33.643  0.00  0.00            
ATOM   2157 HG21 THR X 134      22.375 119.696  32.632  0.00  0.00            
ATOM   2158 HG22 THR X 134      22.237 120.345  34.274  0.00  0.00            
ATOM   2159 HG23 THR X 134      23.811 119.859  33.640  0.00  0.00            
ATOM   2160  OG1 THR X 134      22.919 117.260  33.259  0.00  0.00            
ATOM   2161  HG1 THR X 134      22.350 117.336  32.497  0.00  0.00            
ATOM   2162  C   THR X 134      23.017 116.581  36.019  0.00  0.00            
ATOM   2163  O   THR X 134      23.599 115.596  35.582  0.00  0.00            
ATOM   2164  N   THR X 135      22.157 116.471  37.048  0.00  0.00            
ATOM   2165  H   THR X 135      21.888 117.334  37.499  0.00  0.00            
ATOM   2166  CA  THR X 135      21.734 115.246  37.596  0.00  0.00            
ATOM   2167  HA  THR X 135      22.411 114.489  37.199  0.00  0.00            
ATOM   2168  CB  THR X 135      21.826 115.293  39.116  0.00  0.00            
ATOM   2169  HB  THR X 135      21.345 114.432  39.564  0.00  0.00            
ATOM   2170  CG2 THR X 135      23.246 115.361  39.546  0.00  0.00            
ATOM   2171 HG21 THR X 135      23.483 116.338  40.007  0.00  0.00            
ATOM   2172 HG22 THR X 135      23.481 114.588  40.254  0.00  0.00            
ATOM   2173 HG23 THR X 135      23.929 115.223  38.690  0.00  0.00            
ATOM   2174  OG1 THR X 135      21.139 116.458  39.592  0.00  0.00            
ATOM   2175  HG1 THR X 135      21.279 116.530  40.527  0.00  0.00            
ATOM   2176  C   THR X 135      20.294 114.883  37.180  0.00  0.00            
ATOM   2177  O   THR X 135      19.524 115.720  36.766  0.00  0.00            
ATOM   2178  N   ILE X 136      19.969 113.563  37.259  0.00  0.00            
ATOM   2179  H   ILE X 136      20.650 112.915  37.658  0.00  0.00            
ATOM   2180  CA  ILE X 136      18.615 113.145  37.026  0.00  0.00            
ATOM   2181  HA  ILE X 136      17.956 113.965  36.721  0.00  0.00            
ATOM   2182  CB  ILE X 136      18.582 112.109  35.892  0.00  0.00            
ATOM   2183  HB  ILE X 136      17.557 111.748  35.728  0.00  0.00            
ATOM   2184  CG2 ILE X 136      19.005 112.793  34.600  0.00  0.00            
ATOM   2185 HG21 ILE X 136      20.022 112.534  34.319  0.00  0.00            
ATOM   2186 HG22 ILE X 136      18.336 112.497  33.782  0.00  0.00            
ATOM   2187 HG23 ILE X 136      18.952 113.884  34.746  0.00  0.00            
ATOM   2188  CG1 ILE X 136      19.505 110.866  36.168  0.00  0.00            
ATOM   2189 HG12 ILE X 136      20.477 111.208  36.520  0.00  0.00            
ATOM   2190 HG13 ILE X 136      19.028 110.377  37.032  0.00  0.00            
ATOM   2191  CD1 ILE X 136      19.538 109.939  35.015  0.00  0.00            
ATOM   2192 HD11 ILE X 136      18.995 109.014  35.234  0.00  0.00            
ATOM   2193 HD12 ILE X 136      19.149 110.378  34.091  0.00  0.00            
ATOM   2194 HD13 ILE X 136      20.588 109.683  34.846  0.00  0.00            
ATOM   2195  C   ILE X 136      18.068 112.567  38.316  0.00  0.00            
ATOM   2196  O   ILE X 136      18.786 111.972  39.117  0.00  0.00            
ATOM   2197  N   ASH X 137      16.728 112.590  38.483  0.00  0.00            
ATOM   2198  H   ASH X 137      16.146 112.785  37.664  0.00  0.00            
ATOM   2199  CA  ASH X 137      16.079 112.182  39.689  0.00  0.00            
ATOM   2200  HA  ASH X 137      16.767 112.210  40.496  0.00  0.00            
ATOM   2201  CB  ASH X 137      14.862 113.001  39.934  0.00  0.00            
ATOM   2202  HB2 ASH X 137      15.158 113.983  40.320  0.00  0.00            
ATOM   2203  HB3 ASH X 137      14.419 112.289  40.670  0.00  0.00            
ATOM   2204  CG  ASH X 137      13.867 113.202  38.820  0.00  0.00            
ATOM   2205  OD1 ASH X 137      13.748 112.054  38.082  0.00  0.00            
ATOM   2206  OD2 ASH X 137      13.189 114.165  38.680  0.00  0.00            
ATOM   2207  HD1 ASH X 137      14.421 112.117  37.357  0.00  0.00            
ATOM   2208  C   ASH X 137      15.846 110.691  39.484  0.00  0.00            
ATOM   2209  O   ASH X 137      16.400 110.003  38.626  0.00  0.00            
ATOM   2210  N   GLH X 138      14.896 110.217  40.261  0.00  0.00            
ATOM   2211  H   GLH X 138      14.516 110.893  40.943  0.00  0.00            
ATOM   2212  CA  GLH X 138      14.452 108.805  40.460  0.00  0.00            
ATOM   2213  HA  GLH X 138      15.400 108.206  40.500  0.00  0.00            
ATOM   2214  CB  GLH X 138      13.858 108.680  41.881  0.00  0.00            
ATOM   2215  HB2 GLH X 138      14.722 108.847  42.576  0.00  0.00            
ATOM   2216  HB3 GLH X 138      13.201 109.521  42.155  0.00  0.00            
ATOM   2217  CG  GLH X 138      13.137 107.441  42.231  0.00  0.00            
ATOM   2218  HG2 GLH X 138      12.803 107.487  43.272  0.00  0.00            
ATOM   2219  HG3 GLH X 138      12.207 107.323  41.654  0.00  0.00            
ATOM   2220  CD  GLH X 138      14.041 106.219  42.036  0.00  0.00            
ATOM   2221  OE1 GLH X 138      13.457 105.129  42.623  0.00  0.00            
ATOM   2222  OE2 GLH X 138      15.178 106.184  41.529  0.00  0.00            
ATOM   2223  HE1 GLH X 138      12.623 105.385  42.997  0.00  0.00            
ATOM   2224  C   GLH X 138      13.501 108.478  39.355  0.00  0.00            
ATOM   2225  O   GLH X 138      13.298 107.306  38.961  0.00  0.00            
ATOM   2226  N   GLN X 139      12.886 109.491  38.718  0.00  0.00            
ATOM   2227  H   GLN X 139      12.951 110.431  39.057  0.00  0.00            
ATOM   2228  CA  GLN X 139      12.014 109.165  37.610  0.00  0.00            
ATOM   2229  HA  GLN X 139      11.724 108.128  37.662  0.00  0.00            
ATOM   2230  CB  GLN X 139      10.825 110.112  37.594  0.00  0.00            
ATOM   2231  HB2 GLN X 139      11.164 111.158  37.548  0.00  0.00            
ATOM   2232  HB3 GLN X 139      10.242 109.935  36.718  0.00  0.00            
ATOM   2233  CG  GLN X 139       9.947 109.903  38.863  0.00  0.00            
ATOM   2234  HG2 GLN X 139      10.401 109.966  39.823  0.00  0.00            
ATOM   2235  HG3 GLN X 139       9.155 110.628  38.844  0.00  0.00            
ATOM   2236  CD  GLN X 139       9.238 108.564  38.776  0.00  0.00            
ATOM   2237  OE1 GLN X 139       8.908 108.054  37.690  0.00  0.00            
ATOM   2238  NE2 GLN X 139       9.048 107.926  39.955  0.00  0.00            
ATOM   2239 HE21 GLN X 139       8.426 108.381  40.625  0.00  0.00            
ATOM   2240 HE22 GLN X 139       9.189 106.928  40.067  0.00  0.00            
ATOM   2241  C   GLN X 139      12.716 109.331  36.268  0.00  0.00            
ATOM   2242  O   GLN X 139      12.122 109.177  35.204  0.00  0.00            
ATOM   2243  N   GLY X 140      14.025 109.633  36.244  0.00  0.00            
ATOM   2244  H   GLY X 140      14.489 109.851  37.086  0.00  0.00            
ATOM   2245  CA  GLY X 140      14.704 109.774  34.987  0.00  0.00            
ATOM   2246  HA2 GLY X 140      14.308 109.101  34.230  0.00  0.00            
ATOM   2247  HA3 GLY X 140      15.756 109.477  35.124  0.00  0.00            
ATOM   2248  C   GLY X 140      14.712 111.208  34.383  0.00  0.00            
ATOM   2249  O   GLY X 140      15.179 111.479  33.274  0.00  0.00            
ATOM   2250  N   ASN X 141      14.194 112.195  35.128  0.00  0.00            
ATOM   2251  H   ASN X 141      13.677 111.973  35.965  0.00  0.00            
ATOM   2252  CA  ASN X 141      14.182 113.587  34.689  0.00  0.00            
ATOM   2253  HA  ASN X 141      14.366 113.655  33.606  0.00  0.00            
ATOM   2254  CB  ASN X 141      12.801 114.135  35.039  0.00  0.00            
ATOM   2255  HB2 ASN X 141      12.685 115.153  34.634  0.00  0.00            
ATOM   2256  HB3 ASN X 141      12.666 114.204  36.094  0.00  0.00            
ATOM   2257  CG  ASN X 141      11.657 113.273  34.481  0.00  0.00            
ATOM   2258  OD1 ASN X 141      11.637 112.900  33.309  0.00  0.00            
ATOM   2259  ND2 ASN X 141      10.683 112.976  35.336  0.00  0.00            
ATOM   2260 HD21 ASN X 141       9.745 113.017  35.011  0.00  0.00            
ATOM   2261 HD22 ASN X 141      10.907 112.912  36.326  0.00  0.00            
ATOM   2262  C   ASN X 141      15.224 114.384  35.451  0.00  0.00            
ATOM   2263  O   ASN X 141      15.666 114.032  36.548  0.00  0.00            
ATOM   2264  N   PRO X 142      15.691 115.440  34.803  0.00  0.00            
ATOM   2265  CD  PRO X 142      15.411 115.922  33.432  0.00  0.00            
ATOM   2266  HD2 PRO X 142      14.408 116.377  33.392  0.00  0.00            
ATOM   2267  HD3 PRO X 142      15.520 115.083  32.738  0.00  0.00            
ATOM   2268  CG  PRO X 142      16.491 116.975  33.131  0.00  0.00            
ATOM   2269  HG2 PRO X 142      16.134 117.741  32.425  0.00  0.00            
ATOM   2270  HG3 PRO X 142      17.327 116.462  32.669  0.00  0.00            
ATOM   2271  CB  PRO X 142      16.839 117.470  34.486  0.00  0.00            
ATOM   2272  HB2 PRO X 142      16.223 118.312  34.743  0.00  0.00            
ATOM   2273  HB3 PRO X 142      17.917 117.706  34.432  0.00  0.00            
ATOM   2274  CA  PRO X 142      16.688 116.307  35.423  0.00  0.00            
ATOM   2275  HA  PRO X 142      17.626 115.754  35.481  0.00  0.00            
ATOM   2276  C   PRO X 142      16.306 116.746  36.795  0.00  0.00            
ATOM   2277  O   PRO X 142      15.150 117.051  37.085  0.00  0.00            
ATOM   2278  N   SER X 143      17.258 116.811  37.708  0.00  0.00            
ATOM   2279  H   SER X 143      18.167 116.446  37.469  0.00  0.00            
ATOM   2280  CA  SER X 143      17.063 117.294  39.056  0.00  0.00            
ATOM   2281  HA  SER X 143      16.003 117.539  39.189  0.00  0.00            
ATOM   2282  CB  SER X 143      17.416 116.179  40.080  0.00  0.00            
ATOM   2283  HB2 SER X 143      16.667 115.422  39.952  0.00  0.00            
ATOM   2284  HB3 SER X 143      17.336 116.554  41.069  0.00  0.00            
ATOM   2285  OG  SER X 143      18.673 115.631  39.790  0.00  0.00            
ATOM   2286  HG  SER X 143      18.822 114.907  40.390  0.00  0.00            
ATOM   2287  C   SER X 143      17.832 118.524  39.498  0.00  0.00            
ATOM   2288  O   SER X 143      17.616 119.056  40.589  0.00  0.00            
ATOM   2289  N   GLY X 144      18.805 119.018  38.723  0.00  0.00            
ATOM   2290  H   GLY X 144      18.954 118.516  37.849  0.00  0.00            
ATOM   2291  CA  GLY X 144      19.239 120.371  38.860  0.00  0.00            
ATOM   2292  HA2 GLY X 144      19.447 120.839  37.910  0.00  0.00            
ATOM   2293  HA3 GLY X 144      18.451 120.985  39.259  0.00  0.00            
ATOM   2294  C   GLY X 144      20.448 120.547  39.821  0.00  0.00            
ATOM   2295  O   GLY X 144      20.544 121.610  40.433  0.00  0.00            
ATOM   2296  N   GLY X 145      21.342 119.545  39.965  0.00  0.00            
ATOM   2297  H   GLY X 145      20.968 118.623  39.811  0.00  0.00            
ATOM   2298  CA  GLY X 145      22.536 119.825  40.704  0.00  0.00            
ATOM   2299  HA2 GLY X 145      23.368 119.951  39.976  0.00  0.00            
ATOM   2300  HA3 GLY X 145      22.436 120.785  41.204  0.00  0.00            
ATOM   2301  C   GLY X 145      22.883 118.776  41.776  0.00  0.00            
ATOM   2302  O   GLY X 145      21.991 118.229  42.478  0.00  0.00            
ATOM   2303  N   LEU X 146      24.178 118.436  41.787  0.00  0.00            
ATOM   2304  H   LEU X 146      24.843 118.757  41.064  0.00  0.00            
ATOM   2305  CA  LEU X 146      24.671 117.489  42.787  0.00  0.00            
ATOM   2306  HA  LEU X 146      24.059 116.585  42.747  0.00  0.00            
ATOM   2307  CB  LEU X 146      26.099 117.118  42.370  0.00  0.00            
ATOM   2308  HB2 LEU X 146      26.696 118.023  42.249  0.00  0.00            
ATOM   2309  HB3 LEU X 146      26.048 116.662  41.368  0.00  0.00            
ATOM   2310  CG  LEU X 146      26.968 116.170  43.216  0.00  0.00            
ATOM   2311  HG  LEU X 146      27.232 116.744  44.090  0.00  0.00            
ATOM   2312  CD1 LEU X 146      26.283 114.967  43.789  0.00  0.00            
ATOM   2313 HD11 LEU X 146      25.874 114.496  42.951  0.00  0.00            
ATOM   2314 HD12 LEU X 146      25.330 115.105  44.425  0.00  0.00            
ATOM   2315 HD13 LEU X 146      26.983 114.373  44.449  0.00  0.00            
ATOM   2316  CD2 LEU X 146      28.232 115.810  42.391  0.00  0.00            
ATOM   2317 HD21 LEU X 146      28.003 115.073  41.577  0.00  0.00            
ATOM   2318 HD22 LEU X 146      28.994 115.410  43.028  0.00  0.00            
ATOM   2319 HD23 LEU X 146      28.571 116.670  41.819  0.00  0.00            
ATOM   2320  C   LEU X 146      24.595 118.139  44.198  0.00  0.00            
ATOM   2321  O   LEU X 146      24.850 119.342  44.349  0.00  0.00            
ATOM   2322  N   LYN X 147      24.268 117.338  45.224  0.00  0.00            
ATOM   2323  H   LYN X 147      23.926 116.426  44.998  0.00  0.00            
ATOM   2324  CA  LYN X 147      24.336 117.691  46.626  0.00  0.00            
ATOM   2325  HA  LYN X 147      24.967 118.585  46.856  0.00  0.00            
ATOM   2326  CB  LYN X 147      22.954 118.123  47.214  0.00  0.00            
ATOM   2327  HB2 LYN X 147      22.908 117.956  48.299  0.00  0.00            
ATOM   2328  HB3 LYN X 147      22.242 117.489  46.685  0.00  0.00            
ATOM   2329  CG  LYN X 147      22.617 119.586  46.910  0.00  0.00            
ATOM   2330  HG2 LYN X 147      22.919 119.923  45.884  0.00  0.00            
ATOM   2331  HG3 LYN X 147      23.256 120.261  47.478  0.00  0.00            
ATOM   2332  CD  LYN X 147      21.174 119.872  47.141  0.00  0.00            
ATOM   2333  HD2 LYN X 147      20.877 119.857  48.173  0.00  0.00            
ATOM   2334  HD3 LYN X 147      20.542 119.193  46.617  0.00  0.00            
ATOM   2335  CE  LYN X 147      20.748 121.239  46.702  0.00  0.00            
ATOM   2336  HE2 LYN X 147      20.863 121.182  45.649  0.00  0.00            
ATOM   2337  HE3 LYN X 147      21.411 122.051  47.094  0.00  0.00            
ATOM   2338  NZ  LYN X 147      19.362 121.525  47.104  0.00  0.00            
ATOM   2339  HZ1 LYN X 147      19.370 121.820  48.088  0.00  0.00            
ATOM   2340  HZ2 LYN X 147      19.095 122.351  46.615  0.00  0.00            
ATOM   2341  C   LYN X 147      24.976 116.578  47.421  0.00  0.00            
ATOM   2342  O   LYN X 147      24.613 115.438  47.272  0.00  0.00            
ATOM   2343  N   ARG X 148      25.852 116.911  48.446  0.00  0.00            
ATOM   2344  H   ARG X 148      26.126 117.911  48.504  0.00  0.00            
ATOM   2345  CA  ARG X 148      26.421 116.007  49.498  0.00  0.00            
ATOM   2346  HA  ARG X 148      26.020 114.970  49.456  0.00  0.00            
ATOM   2347  CB  ARG X 148      27.985 115.890  49.157  0.00  0.00            
ATOM   2348  HB2 ARG X 148      28.420 115.282  49.979  0.00  0.00            
ATOM   2349  HB3 ARG X 148      28.406 116.917  49.378  0.00  0.00            
ATOM   2350  CG  ARG X 148      28.291 115.153  47.779  0.00  0.00            
ATOM   2351  HG2 ARG X 148      28.489 114.112  47.972  0.00  0.00            
ATOM   2352  HG3 ARG X 148      27.452 115.049  47.078  0.00  0.00            
ATOM   2353  CD  ARG X 148      29.529 115.748  47.131  0.00  0.00            
ATOM   2354  HD2 ARG X 148      30.203 115.923  47.897  0.00  0.00            
ATOM   2355  HD3 ARG X 148      29.242 116.759  46.870  0.00  0.00            
ATOM   2356  NE  ARG X 148      29.990 114.947  46.060  0.00  0.00            
ATOM   2357  HE  ARG X 148      29.582 113.988  45.854  0.00  0.00            
ATOM   2358  CZ  ARG X 148      31.038 115.263  45.306  0.00  0.00            
ATOM   2359  NH1 ARG X 148      31.757 116.388  45.447  0.00  0.00            
ATOM   2360 HH11 ARG X 148      31.521 117.211  46.010  0.00  0.00            
ATOM   2361 HH12 ARG X 148      32.650 116.496  44.981  0.00  0.00            
ATOM   2362  NH2 ARG X 148      31.354 114.387  44.327  0.00  0.00            
ATOM   2363 HH21 ARG X 148      32.355 114.487  44.061  0.00  0.00            
ATOM   2364 HH22 ARG X 148      30.799 113.568  44.205  0.00  0.00            
ATOM   2365  C   ARG X 148      26.172 116.785  50.780  0.00  0.00            
ATOM   2366  O   ARG X 148      25.895 118.005  50.736  0.00  0.00            
ATOM   2367  N   ASN X 149      26.322 116.090  51.938  0.00  0.00            
ATOM   2368  H   ASN X 149      26.629 115.107  51.922  0.00  0.00            
ATOM   2369  CA  ASN X 149      26.163 116.732  53.257  0.00  0.00            
ATOM   2370  HA  ASN X 149      26.565 117.680  53.171  0.00  0.00            
ATOM   2371  CB  ASN X 149      24.683 116.996  53.675  0.00  0.00            
ATOM   2372  HB2 ASN X 149      24.307 117.805  52.990  0.00  0.00            
ATOM   2373  HB3 ASN X 149      24.187 116.163  53.511  0.00  0.00            
ATOM   2374  CG  ASN X 149      24.413 117.741  54.957  0.00  0.00            
ATOM   2375  OD1 ASN X 149      25.292 118.351  55.512  0.00  0.00            
ATOM   2376  ND2 ASN X 149      23.295 117.492  55.561  0.00  0.00            
ATOM   2377 HD21 ASN X 149      23.171 117.945  56.483  0.00  0.00            
ATOM   2378 HD22 ASN X 149      22.520 117.047  55.076  0.00  0.00            
ATOM   2379  C   ASN X 149      27.042 115.937  54.281  0.00  0.00            
ATOM   2380  O   ASN X 149      26.515 115.100  54.948  0.00  0.00            
ATOM   2381  N   PHE X 150      28.390 116.263  54.366  0.00  0.00            
ATOM   2382  H   PHE X 150      28.727 116.993  53.774  0.00  0.00            
ATOM   2383  CA  PHE X 150      29.506 115.577  55.075  0.00  0.00            
ATOM   2384  HA  PHE X 150      29.510 114.651  54.577  0.00  0.00            
ATOM   2385  CB  PHE X 150      30.895 116.114  54.756  0.00  0.00            
ATOM   2386  HB2 PHE X 150      31.708 115.648  55.334  0.00  0.00            
ATOM   2387  HB3 PHE X 150      31.012 117.123  55.079  0.00  0.00            
ATOM   2388  CG  PHE X 150      31.341 116.088  53.272  0.00  0.00            
ATOM   2389  CD1 PHE X 150      30.735 115.255  52.249  0.00  0.00            
ATOM   2390  HD1 PHE X 150      29.890 114.637  52.463  0.00  0.00            
ATOM   2391  CE1 PHE X 150      31.144 115.236  50.899  0.00  0.00            
ATOM   2392  HE1 PHE X 150      30.669 114.501  50.234  0.00  0.00            
ATOM   2393  CZ  PHE X 150      32.246 116.031  50.542  0.00  0.00            
ATOM   2394  HZ  PHE X 150      32.611 116.042  49.558  0.00  0.00            
ATOM   2395  CE2 PHE X 150      32.901 116.904  51.470  0.00  0.00            
ATOM   2396  HE2 PHE X 150      33.608 117.657  51.104  0.00  0.00            
ATOM   2397  CD2 PHE X 150      32.452 116.898  52.839  0.00  0.00            
ATOM   2398  HD2 PHE X 150      32.822 117.636  53.563  0.00  0.00            
ATOM   2399  C   PHE X 150      29.371 115.438  56.628  0.00  0.00            
ATOM   2400  O   PHE X 150      29.545 116.389  57.415  0.00  0.00            
ATOM   2401  N   GLY X 151      29.142 114.232  57.063  0.00  0.00            
ATOM   2402  H   GLY X 151      29.006 113.480  56.401  0.00  0.00            
ATOM   2403  CA  GLY X 151      29.000 113.737  58.390  0.00  0.00            
ATOM   2404  HA2 GLY X 151      28.815 112.642  58.366  0.00  0.00            
ATOM   2405  HA3 GLY X 151      29.901 113.869  59.005  0.00  0.00            
ATOM   2406  C   GLY X 151      27.920 114.434  59.161  0.00  0.00            
ATOM   2407  O   GLY X 151      28.244 115.151  60.125  0.00  0.00            
ATOM   2408  N   ALA X 152      26.684 114.416  58.730  0.00  0.00            
ATOM   2409  H   ALA X 152      26.486 113.797  57.929  0.00  0.00            
ATOM   2410  CA  ALA X 152      25.485 115.196  59.145  0.00  0.00            
ATOM   2411  HA  ALA X 152      25.825 115.793  59.980  0.00  0.00            
ATOM   2412  CB  ALA X 152      24.844 115.994  57.957  0.00  0.00            
ATOM   2413  HB1 ALA X 152      25.697 116.435  57.413  0.00  0.00            
ATOM   2414  HB2 ALA X 152      24.149 115.307  57.373  0.00  0.00            
ATOM   2415  HB3 ALA X 152      24.270 116.788  58.205  0.00  0.00            
ATOM   2416  C   ALA X 152      24.446 114.253  59.668  0.00  0.00            
ATOM   2417  O   ALA X 152      24.033 114.557  60.777  0.00  0.00            
ATOM   2418  N   THR X 153      24.214 113.133  59.050  0.00  0.00            
ATOM   2419  H   THR X 153      24.530 113.021  58.099  0.00  0.00            
ATOM   2420  CA  THR X 153      23.278 112.096  59.561  0.00  0.00            
ATOM   2421  HA  THR X 153      22.232 112.441  59.373  0.00  0.00            
ATOM   2422  CB  THR X 153      23.376 110.907  58.648  0.00  0.00            
ATOM   2423  HB  THR X 153      22.788 110.084  59.016  0.00  0.00            
ATOM   2424  CG2 THR X 153      22.770 111.194  57.219  0.00  0.00            
ATOM   2425 HG21 THR X 153      23.171 110.512  56.390  0.00  0.00            
ATOM   2426 HG22 THR X 153      21.800 111.130  57.015  0.00  0.00            
ATOM   2427 HG23 THR X 153      22.944 112.250  57.019  0.00  0.00            
ATOM   2428  OG1 THR X 153      24.670 110.450  58.483  0.00  0.00            
ATOM   2429  HG1 THR X 153      25.324 111.153  58.600  0.00  0.00            
ATOM   2430  C   THR X 153      23.413 111.674  61.042  0.00  0.00            
ATOM   2431  O   THR X 153      24.545 111.525  61.491  0.00  0.00            
ATOM   2432  N   LYN X 154      22.342 111.396  61.813  0.00  0.00            
ATOM   2433  H   LYN X 154      21.352 111.338  61.459  0.00  0.00            
ATOM   2434  CA  LYN X 154      22.475 110.645  63.092  0.00  0.00            
ATOM   2435  HA  LYN X 154      23.211 111.025  63.726  0.00  0.00            
ATOM   2436  CB  LYN X 154      21.172 110.558  63.900  0.00  0.00            
ATOM   2437  HB2 LYN X 154      20.384 109.945  63.405  0.00  0.00            
ATOM   2438  HB3 LYN X 154      21.291 109.908  64.795  0.00  0.00            
ATOM   2439  CG  LYN X 154      20.539 111.979  64.319  0.00  0.00            
ATOM   2440  HG2 LYN X 154      20.078 112.454  63.440  0.00  0.00            
ATOM   2441  HG3 LYN X 154      21.298 112.690  64.638  0.00  0.00            
ATOM   2442  CD  LYN X 154      19.505 111.701  65.393  0.00  0.00            
ATOM   2443  HD2 LYN X 154      19.005 112.612  65.753  0.00  0.00            
ATOM   2444  HD3 LYN X 154      19.933 111.288  66.297  0.00  0.00            
ATOM   2445  CE  LYN X 154      18.310 110.817  65.109  0.00  0.00            
ATOM   2446  HE2 LYN X 154      18.488 109.992  64.490  0.00  0.00            
ATOM   2447  HE3 LYN X 154      17.805 110.478  66.054  0.00  0.00            
ATOM   2448  NZ  LYN X 154      17.304 111.513  64.334  0.00  0.00            
ATOM   2449  HZ1 LYN X 154      16.948 112.238  64.954  0.00  0.00            
ATOM   2450  HZ2 LYN X 154      17.765 112.126  63.633  0.00  0.00            
ATOM   2451  C   LYN X 154      23.100 109.240  62.902  0.00  0.00            
ATOM   2452  O   LYN X 154      23.649 108.753  63.890  0.00  0.00            
ATOM   2453  N   GLU X 155      23.084 108.689  61.682  0.00  0.00            
ATOM   2454  H   GLU X 155      22.407 109.077  61.022  0.00  0.00            
ATOM   2455  CA  GLU X 155      23.666 107.381  61.266  0.00  0.00            
ATOM   2456  HA  GLU X 155      23.462 106.668  62.125  0.00  0.00            
ATOM   2457  CB  GLU X 155      23.061 106.859  59.914  0.00  0.00            
ATOM   2458  HB2 GLU X 155      22.986 107.652  59.175  0.00  0.00            
ATOM   2459  HB3 GLU X 155      23.734 106.095  59.492  0.00  0.00            
ATOM   2460  CG  GLU X 155      21.733 106.100  60.209  0.00  0.00            
ATOM   2461  HG2 GLU X 155      21.813 105.123  60.634  0.00  0.00            
ATOM   2462  HG3 GLU X 155      21.220 106.533  61.036  0.00  0.00            
ATOM   2463  CD  GLU X 155      20.821 106.208  59.008  0.00  0.00            
ATOM   2464  OE1 GLU X 155      20.441 105.204  58.457  0.00  0.00            
ATOM   2465  OE2 GLU X 155      20.601 107.322  58.470  0.00  0.00            
ATOM   2466  C   GLU X 155      25.207 107.317  61.001  0.00  0.00            
ATOM   2467  O   GLU X 155      25.807 106.334  61.426  0.00  0.00            
ATOM   2468  N   ALA X 156      25.677 108.399  60.424  0.00  0.00            
ATOM   2469  H   ALA X 156      25.153 109.164  60.455  0.00  0.00            
ATOM   2470  CA  ALA X 156      27.064 108.623  60.367  0.00  0.00            
ATOM   2471  HA  ALA X 156      27.647 107.823  60.966  0.00  0.00            
ATOM   2472  CB  ALA X 156      27.607 108.442  58.908  0.00  0.00            
ATOM   2473  HB1 ALA X 156      27.312 109.286  58.249  0.00  0.00            
ATOM   2474  HB2 ALA X 156      27.303 107.496  58.560  0.00  0.00            
ATOM   2475  HB3 ALA X 156      28.711 108.506  58.873  0.00  0.00            
ATOM   2476  C   ALA X 156      27.426 110.086  60.855  0.00  0.00            
ATOM   2477  O   ALA X 156      27.422 111.041  60.090  0.00  0.00            
ATOM   2478  N   PRO X 157      28.017 110.226  62.051  0.00  0.00            
ATOM   2479  CD  PRO X 157      27.725 109.425  63.157  0.00  0.00            
ATOM   2480  HD2 PRO X 157      27.912 108.382  63.018  0.00  0.00            
ATOM   2481  HD3 PRO X 157      26.575 109.369  63.230  0.00  0.00            
ATOM   2482  CG  PRO X 157      28.505 110.078  64.320  0.00  0.00            
ATOM   2483  HG2 PRO X 157      29.191 109.330  64.712  0.00  0.00            
ATOM   2484  HG3 PRO X 157      27.731 110.263  65.130  0.00  0.00            
ATOM   2485  CB  PRO X 157      29.086 111.433  63.844  0.00  0.00            
ATOM   2486  HB2 PRO X 157      28.574 112.289  64.237  0.00  0.00            
ATOM   2487  HB3 PRO X 157      30.101 111.501  64.231  0.00  0.00            
ATOM   2488  CA  PRO X 157      29.043 111.305  62.304  0.00  0.00            
ATOM   2489  HA  PRO X 157      28.715 112.220  61.941  0.00  0.00            
ATOM   2490  C   PRO X 157      30.425 111.084  61.570  0.00  0.00            
ATOM   2491  O   PRO X 157      30.840 111.826  60.701  0.00  0.00            
ATOM   2492  N   THR X 158      31.065 109.962  61.914  0.00  0.00            
ATOM   2493  H   THR X 158      30.636 109.397  62.669  0.00  0.00            
ATOM   2494  CA  THR X 158      32.397 109.579  61.470  0.00  0.00            
ATOM   2495  HA  THR X 158      32.909 110.342  60.845  0.00  0.00            
ATOM   2496  CB  THR X 158      33.225 109.207  62.680  0.00  0.00            
ATOM   2497  HB  THR X 158      34.327 109.175  62.508  0.00  0.00            
ATOM   2498  CG2 THR X 158      33.225 110.335  63.706  0.00  0.00            
ATOM   2499 HG21 THR X 158      32.276 110.662  64.150  0.00  0.00            
ATOM   2500 HG22 THR X 158      33.794 110.011  64.615  0.00  0.00            
ATOM   2501 HG23 THR X 158      33.648 111.296  63.423  0.00  0.00            
ATOM   2502  OG1 THR X 158      32.680 108.124  63.478  0.00  0.00            
ATOM   2503  HG1 THR X 158      32.154 108.445  64.198  0.00  0.00            
ATOM   2504  C   THR X 158      32.375 108.390  60.431  0.00  0.00            
ATOM   2505  O   THR X 158      31.448 107.600  60.355  0.00  0.00            
ATOM   2506  N   LEU X 159      33.556 108.246  59.688  0.00  0.00            
ATOM   2507  H   LEU X 159      34.407 108.860  59.828  0.00  0.00            
ATOM   2508  CA  LEU X 159      33.682 107.161  58.786  0.00  0.00            
ATOM   2509  HA  LEU X 159      32.717 107.052  58.295  0.00  0.00            
ATOM   2510  CB  LEU X 159      34.726 107.540  57.667  0.00  0.00            
ATOM   2511  HB2 LEU X 159      35.661 107.939  58.149  0.00  0.00            
ATOM   2512  HB3 LEU X 159      34.968 106.588  57.226  0.00  0.00            
ATOM   2513  CG  LEU X 159      34.193 108.429  56.537  0.00  0.00            
ATOM   2514  HG  LEU X 159      33.618 109.234  56.975  0.00  0.00            
ATOM   2515  CD1 LEU X 159      35.384 109.156  55.745  0.00  0.00            
ATOM   2516 HD11 LEU X 159      35.989 109.836  56.403  0.00  0.00            
ATOM   2517 HD12 LEU X 159      35.968 108.310  55.377  0.00  0.00            
ATOM   2518 HD13 LEU X 159      35.030 109.800  54.901  0.00  0.00            
ATOM   2519  CD2 LEU X 159      33.281 107.695  55.535  0.00  0.00            
ATOM   2520 HD21 LEU X 159      33.037 108.519  54.879  0.00  0.00            
ATOM   2521 HD22 LEU X 159      32.352 107.290  55.984  0.00  0.00            
ATOM   2522 HD23 LEU X 159      33.787 107.020  54.922  0.00  0.00            
ATOM   2523  C   LEU X 159      33.984 105.874  59.581  0.00  0.00            
ATOM   2524  O   LEU X 159      34.594 105.934  60.647  0.00  0.00            
ATOM   2525  N   PRO X 160      33.628 104.635  59.059  0.00  0.00            
ATOM   2526  CD  PRO X 160      32.822 104.466  57.840  0.00  0.00            
ATOM   2527  HD2 PRO X 160      33.313 104.891  56.946  0.00  0.00            
ATOM   2528  HD3 PRO X 160      31.805 104.924  58.095  0.00  0.00            
ATOM   2529  CG  PRO X 160      32.799 102.924  57.658  0.00  0.00            
ATOM   2530  HG2 PRO X 160      33.456 102.658  56.926  0.00  0.00            
ATOM   2531  HG3 PRO X 160      31.815 102.668  57.379  0.00  0.00            
ATOM   2532  CB  PRO X 160      33.260 102.266  58.998  0.00  0.00            
ATOM   2533  HB2 PRO X 160      32.322 102.101  59.523  0.00  0.00            
ATOM   2534  HB3 PRO X 160      33.804 101.357  58.826  0.00  0.00            
ATOM   2535  CA  PRO X 160      34.096 103.369  59.649  0.00  0.00            
ATOM   2536  HA  PRO X 160      33.990 103.244  60.701  0.00  0.00            
ATOM   2537  C   PRO X 160      35.592 103.136  59.354  0.00  0.00            
ATOM   2538  O   PRO X 160      36.032 103.532  58.284  0.00  0.00            
ATOM   2539  N   THR X 161      36.370 102.468  60.224  0.00  0.00            
ATOM   2540  H   THR X 161      35.988 102.105  61.116  0.00  0.00            
ATOM   2541  CA  THR X 161      37.782 102.704  60.185  0.00  0.00            
ATOM   2542  HA  THR X 161      38.058 103.399  59.414  0.00  0.00            
ATOM   2543  CB  THR X 161      38.270 103.212  61.495  0.00  0.00            
ATOM   2544  HB  THR X 161      39.371 103.385  61.489  0.00  0.00            
ATOM   2545  CG2 THR X 161      37.537 104.526  61.997  0.00  0.00            
ATOM   2546 HG21 THR X 161      37.737 105.503  61.506  0.00  0.00            
ATOM   2547 HG22 THR X 161      36.508 104.362  62.062  0.00  0.00            
ATOM   2548 HG23 THR X 161      37.864 104.587  63.035  0.00  0.00            
ATOM   2549  OG1 THR X 161      38.083 102.164  62.473  0.00  0.00            
ATOM   2550  HG1 THR X 161      37.127 102.164  62.705  0.00  0.00            
ATOM   2551  C   THR X 161      38.470 101.385  59.797  0.00  0.00            
ATOM   2552  O   THR X 161      37.916 100.337  59.471  0.00  0.00            
ATOM   2553  N   ARN X 162      39.786 101.504  59.661  0.00  0.00            
ATOM   2554  H   ARN X 162      40.201 102.421  59.760  0.00  0.00            
ATOM   2555  CA  ARN X 162      40.647 100.414  59.269  0.00  0.00            
ATOM   2556  HA  ARN X 162      40.467 100.281  58.200  0.00  0.00            
ATOM   2557  CB  ARN X 162      42.140 100.740  59.480  0.00  0.00            
ATOM   2558  HB2 ARN X 162      42.374 100.916  60.528  0.00  0.00            
ATOM   2559  HB3 ARN X 162      42.686  99.826  59.204  0.00  0.00            
ATOM   2560  CG  ARN X 162      42.666 101.909  58.637  0.00  0.00            
ATOM   2561  HG2 ARN X 162      42.592 101.629  57.595  0.00  0.00            
ATOM   2562  HG3 ARN X 162      42.055 102.779  58.837  0.00  0.00            
ATOM   2563  CD  ARN X 162      44.109 102.088  59.050  0.00  0.00            
ATOM   2564  HD2 ARN X 162      44.583 103.021  58.769  0.00  0.00            
ATOM   2565  HD3 ARN X 162      44.140 102.124  60.113  0.00  0.00            
ATOM   2566  NE  ARN X 162      44.904 100.944  58.729  0.00  0.00            
ATOM   2567  HE  ARN X 162      44.444 100.107  58.970  0.00  0.00            
ATOM   2568  CZ  ARN X 162      46.251 100.893  59.263  0.00  0.00            
ATOM   2569  NH1 ARN X 162      46.748 101.854  59.879  0.00  0.00            
ATOM   2570 HH11 ARN X 162      46.756 101.730  60.896  0.00  0.00            
ATOM   2571  NH2 ARN X 162      46.924  99.658  58.957  0.00  0.00            
ATOM   2572 HH21 ARN X 162      46.759  98.956  59.656  0.00  0.00            
ATOM   2573 HH22 ARN X 162      46.609  99.259  58.088  0.00  0.00            
ATOM   2574  C   ARN X 162      40.251  99.133  59.990  0.00  0.00            
ATOM   2575  O   ARN X 162      40.078  98.100  59.394  0.00  0.00            
ATOM   2576  N   ASH X 163      40.039  99.238  61.270  0.00  0.00            
ATOM   2577  H   ASH X 163      40.230 100.096  61.783  0.00  0.00            
ATOM   2578  CA  ASH X 163      39.600  98.096  62.091  0.00  0.00            
ATOM   2579  HA  ASH X 163      40.356  97.314  62.028  0.00  0.00            
ATOM   2580  CB  ASH X 163      39.402  98.535  63.547  0.00  0.00            
ATOM   2581  HB2 ASH X 163      38.965  97.714  64.106  0.00  0.00            
ATOM   2582  HB3 ASH X 163      38.791  99.427  63.645  0.00  0.00            
ATOM   2583  CG  ASH X 163      40.712  98.805  64.229  0.00  0.00            
ATOM   2584  OD1 ASH X 163      41.839  98.825  63.450  0.00  0.00            
ATOM   2585  OD2 ASH X 163      40.858  98.936  65.470  0.00  0.00            
ATOM   2586  HD1 ASH X 163      42.616  99.020  63.952  0.00  0.00            
ATOM   2587  C   ASH X 163      38.334  97.477  61.571  0.00  0.00            
ATOM   2588  O   ASH X 163      38.121  96.283  61.546  0.00  0.00            
ATOM   2589  N   ASH X 164      37.321  98.330  61.313  0.00  0.00            
ATOM   2590  H   ASH X 164      37.480  99.337  61.247  0.00  0.00            
ATOM   2591  CA  ASH X 164      36.032  97.931  60.651  0.00  0.00            
ATOM   2592  HA  ASH X 164      35.505  97.323  61.354  0.00  0.00            
ATOM   2593  CB  ASH X 164      35.082  99.076  60.367  0.00  0.00            
ATOM   2594  HB2 ASH X 164      34.934  99.534  61.293  0.00  0.00            
ATOM   2595  HB3 ASH X 164      35.416  99.753  59.556  0.00  0.00            
ATOM   2596  CG  ASH X 164      33.709  98.520  60.026  0.00  0.00            
ATOM   2597  OD1 ASH X 164      32.910  98.057  61.058  0.00  0.00            
ATOM   2598  OD2 ASH X 164      33.258  98.418  58.880  0.00  0.00            
ATOM   2599  HD1 ASH X 164      33.342  98.123  61.938  0.00  0.00            
ATOM   2600  C   ASH X 164      36.371  97.064  59.363  0.00  0.00            
ATOM   2601  O   ASH X 164      35.714  96.067  59.107  0.00  0.00            
ATOM   2602  N   VAL X 165      37.431  97.370  58.557  0.00  0.00            
ATOM   2603  H   VAL X 165      38.004  98.099  58.948  0.00  0.00            
ATOM   2604  CA  VAL X 165      37.808  96.599  57.355  0.00  0.00            
ATOM   2605  HA  VAL X 165      36.937  96.396  56.747  0.00  0.00            
ATOM   2606  CB  VAL X 165      38.768  97.368  56.455  0.00  0.00            
ATOM   2607  HB  VAL X 165      39.686  97.361  57.003  0.00  0.00            
ATOM   2608  CG1 VAL X 165      39.049  96.580  55.163  0.00  0.00            
ATOM   2609 HG11 VAL X 165      38.278  96.586  54.398  0.00  0.00            
ATOM   2610 HG12 VAL X 165      39.997  96.910  54.712  0.00  0.00            
ATOM   2611 HG13 VAL X 165      39.112  95.536  55.478  0.00  0.00            
ATOM   2612  CG2 VAL X 165      38.283  98.742  56.031  0.00  0.00            
ATOM   2613 HG21 VAL X 165      38.095  99.426  56.774  0.00  0.00            
ATOM   2614 HG22 VAL X 165      37.500  98.715  55.311  0.00  0.00            
ATOM   2615 HG23 VAL X 165      39.164  99.340  55.645  0.00  0.00            
ATOM   2616  C   VAL X 165      38.424  95.230  57.727  0.00  0.00            
ATOM   2617  O   VAL X 165      38.125  94.206  57.127  0.00  0.00            
ATOM   2618  N   LEU X 166      39.313  95.267  58.712  0.00  0.00            
ATOM   2619  H   LEU X 166      39.739  96.182  58.873  0.00  0.00            
ATOM   2620  CA  LEU X 166      39.992  94.038  59.173  0.00  0.00            
ATOM   2621  HA  LEU X 166      40.444  93.615  58.258  0.00  0.00            
ATOM   2622  CB  LEU X 166      41.103  94.439  60.166  0.00  0.00            
ATOM   2623  HB2 LEU X 166      41.507  93.532  60.660  0.00  0.00            
ATOM   2624  HB3 LEU X 166      40.649  95.051  60.959  0.00  0.00            
ATOM   2625  CG  LEU X 166      42.270  95.241  59.564  0.00  0.00            
ATOM   2626  HG  LEU X 166      41.832  96.162  59.144  0.00  0.00            
ATOM   2627  CD1 LEU X 166      43.224  95.639  60.700  0.00  0.00            
ATOM   2628 HD11 LEU X 166      43.363  96.719  60.751  0.00  0.00            
ATOM   2629 HD12 LEU X 166      42.822  95.353  61.670  0.00  0.00            
ATOM   2630 HD13 LEU X 166      44.201  95.179  60.554  0.00  0.00            
ATOM   2631  CD2 LEU X 166      43.024  94.530  58.478  0.00  0.00            
ATOM   2632 HD21 LEU X 166      44.030  94.954  58.361  0.00  0.00            
ATOM   2633 HD22 LEU X 166      42.466  94.571  57.520  0.00  0.00            
ATOM   2634 HD23 LEU X 166      43.104  93.462  58.741  0.00  0.00            
ATOM   2635  C   LEU X 166      39.060  93.079  59.772  0.00  0.00            
ATOM   2636  O   LEU X 166      39.203  91.865  59.473  0.00  0.00            
ATOM   2637  N   ASN X 167      38.095  93.512  60.559  0.00  0.00            
ATOM   2638  H   ASN X 167      38.235  94.408  61.007  0.00  0.00            
ATOM   2639  CA  ASN X 167      37.141  92.616  61.189  0.00  0.00            
ATOM   2640  HA  ASN X 167      37.673  91.807  61.675  0.00  0.00            
ATOM   2641  CB  ASN X 167      36.343  93.383  62.251  0.00  0.00            
ATOM   2642  HB2 ASN X 167      35.886  94.311  61.871  0.00  0.00            
ATOM   2643  HB3 ASN X 167      35.558  92.721  62.580  0.00  0.00            
ATOM   2644  CG  ASN X 167      37.171  93.630  63.535  0.00  0.00            
ATOM   2645  OD1 ASN X 167      38.089  92.842  63.892  0.00  0.00            
ATOM   2646  ND2 ASN X 167      36.895  94.796  64.158  0.00  0.00            
ATOM   2647 HD21 ASN X 167      37.611  95.499  64.200  0.00  0.00            
ATOM   2648 HD22 ASN X 167      36.091  94.840  64.758  0.00  0.00            
ATOM   2649  C   ASN X 167      36.238  91.935  60.160  0.00  0.00            
ATOM   2650  O   ASN X 167      35.697  90.856  60.378  0.00  0.00            
ATOM   2651  N   ALA X 168      35.977  92.624  59.050  0.00  0.00            
ATOM   2652  H   ALA X 168      36.551  93.467  58.845  0.00  0.00            
ATOM   2653  CA  ALA X 168      35.174  92.086  57.980  0.00  0.00            
ATOM   2654  HA  ALA X 168      34.291  91.628  58.418  0.00  0.00            
ATOM   2655  CB  ALA X 168      34.827  93.269  57.053  0.00  0.00            
ATOM   2656  HB1 ALA X 168      35.597  94.042  57.189  0.00  0.00            
ATOM   2657  HB2 ALA X 168      34.741  93.045  56.014  0.00  0.00            
ATOM   2658  HB3 ALA X 168      33.814  93.687  57.299  0.00  0.00            
ATOM   2659  C   ALA X 168      35.963  91.033  57.256  0.00  0.00            
ATOM   2660  O   ALA X 168      35.372  90.044  56.835  0.00  0.00            
ATOM   2661  N   LEU X 169      37.264  91.216  57.134  0.00  0.00            
ATOM   2662  H   LEU X 169      37.669  92.122  57.327  0.00  0.00            
ATOM   2663  CA  LEU X 169      38.061  90.260  56.415  0.00  0.00            
ATOM   2664  HA  LEU X 169      37.570  90.012  55.487  0.00  0.00            
ATOM   2665  CB  LEU X 169      39.438  90.901  56.148  0.00  0.00            
ATOM   2666  HB2 LEU X 169      40.149  90.138  55.837  0.00  0.00            
ATOM   2667  HB3 LEU X 169      39.871  91.256  57.072  0.00  0.00            
ATOM   2668  CG  LEU X 169      39.507  92.027  55.156  0.00  0.00            
ATOM   2669  HG  LEU X 169      38.782  92.793  55.456  0.00  0.00            
ATOM   2670  CD1 LEU X 169      40.890  92.636  55.094  0.00  0.00            
ATOM   2671 HD11 LEU X 169      41.139  92.948  54.076  0.00  0.00            
ATOM   2672 HD12 LEU X 169      40.927  93.533  55.715  0.00  0.00            
ATOM   2673 HD13 LEU X 169      41.655  91.945  55.448  0.00  0.00            
ATOM   2674  CD2 LEU X 169      39.105  91.555  53.783  0.00  0.00            
ATOM   2675 HD21 LEU X 169      38.323  92.210  53.371  0.00  0.00            
ATOM   2676 HD22 LEU X 169      38.684  90.551  53.788  0.00  0.00            
ATOM   2677 HD23 LEU X 169      39.963  91.620  53.122  0.00  0.00            
ATOM   2678  C   LEU X 169      38.261  88.945  57.203  0.00  0.00            
ATOM   2679  O   LEU X 169      38.709  87.981  56.603  0.00  0.00            
ATOM   2680  N   LYN X 170      37.934  88.958  58.492  0.00  0.00            
ATOM   2681  H   LYN X 170      37.812  89.824  58.992  0.00  0.00            
ATOM   2682  CA  LYN X 170      37.983  87.723  59.280  0.00  0.00            
ATOM   2683  HA  LYN X 170      38.929  87.242  59.050  0.00  0.00            
ATOM   2684  CB  LYN X 170      37.960  88.050  60.780  0.00  0.00            
ATOM   2685  HB2 LYN X 170      37.030  88.569  61.044  0.00  0.00            
ATOM   2686  HB3 LYN X 170      38.011  87.124  61.336  0.00  0.00            
ATOM   2687  CG  LYN X 170      39.131  88.893  61.293  0.00  0.00            
ATOM   2688  HG2 LYN X 170      40.069  88.367  61.087  0.00  0.00            
ATOM   2689  HG3 LYN X 170      39.137  89.852  60.774  0.00  0.00            
ATOM   2690  CD  LYN X 170      39.008  89.195  62.776  0.00  0.00            
ATOM   2691  HD2 LYN X 170      39.055  88.292  63.373  0.00  0.00            
ATOM   2692  HD3 LYN X 170      38.044  89.686  62.870  0.00  0.00            
ATOM   2693  CE  LYN X 170      40.053  90.210  63.237  0.00  0.00            
ATOM   2694  HE2 LYN X 170      40.098  91.046  62.545  0.00  0.00            
ATOM   2695  HE3 LYN X 170      41.036  89.720  63.226  0.00  0.00            
ATOM   2696  NZ  LYN X 170      39.795  90.666  64.574  0.00  0.00            
ATOM   2697  HZ1 LYN X 170      38.800  90.752  64.735  0.00  0.00            
ATOM   2698  HZ2 LYN X 170      40.122  90.007  65.267  0.00  0.00            
ATOM   2699  C   LYN X 170      36.879  86.729  58.962  0.00  0.00            
ATOM   2700  O   LYN X 170      37.019  85.533  59.257  0.00  0.00            
ATOM   2701  N   ILE X 171      35.707  87.177  58.482  0.00  0.00            
ATOM   2702  H   ILE X 171      35.553  88.180  58.480  0.00  0.00            
ATOM   2703  CA  ILE X 171      34.576  86.303  58.220  0.00  0.00            
ATOM   2704  HA  ILE X 171      34.345  85.855  59.184  0.00  0.00            
ATOM   2705  CB  ILE X 171      33.390  87.174  57.755  0.00  0.00            
ATOM   2706  HB  ILE X 171      33.584  87.493  56.732  0.00  0.00            
ATOM   2707  CG2 ILE X 171      32.131  86.319  57.775  0.00  0.00            
ATOM   2708 HG21 ILE X 171      32.314  85.324  57.340  0.00  0.00            
ATOM   2709 HG22 ILE X 171      31.754  86.191  58.785  0.00  0.00            
ATOM   2710 HG23 ILE X 171      31.389  86.851  57.177  0.00  0.00            
ATOM   2711  CG1 ILE X 171      33.205  88.412  58.633  0.00  0.00            
ATOM   2712 HG12 ILE X 171      32.591  89.151  58.114  0.00  0.00            
ATOM   2713 HG13 ILE X 171      34.180  88.857  58.766  0.00  0.00            
ATOM   2714  CD1 ILE X 171      32.610  88.097  60.012  0.00  0.00            
ATOM   2715 HD11 ILE X 171      31.671  87.566  59.919  0.00  0.00            
ATOM   2716 HD12 ILE X 171      32.418  89.036  60.528  0.00  0.00            
ATOM   2717 HD13 ILE X 171      33.300  87.506  60.620  0.00  0.00            
ATOM   2718  C   ILE X 171      34.959  85.219  57.269  0.00  0.00            
ATOM   2719  O   ILE X 171      35.546  85.468  56.239  0.00  0.00            
ATOM   2720  N   THR X 172      34.540  83.979  57.564  0.00  0.00            
ATOM   2721  H   THR X 172      33.722  83.918  58.158  0.00  0.00            
ATOM   2722  CA  THR X 172      34.919  82.813  56.787  0.00  0.00            
ATOM   2723  HA  THR X 172      35.924  82.981  56.410  0.00  0.00            
ATOM   2724  CB  THR X 172      34.950  81.595  57.704  0.00  0.00            
ATOM   2725  HB  THR X 172      33.975  81.436  58.143  0.00  0.00            
ATOM   2726  CG2 THR X 172      35.375  80.400  56.872  0.00  0.00            
ATOM   2727 HG21 THR X 172      35.217  79.472  57.429  0.00  0.00            
ATOM   2728 HG22 THR X 172      36.432  80.429  56.594  0.00  0.00            
ATOM   2729 HG23 THR X 172      34.765  80.388  55.965  0.00  0.00            
ATOM   2730  OG1 THR X 172      35.891  81.798  58.728  0.00  0.00            
ATOM   2731  HG1 THR X 172      36.445  82.529  58.495  0.00  0.00            
ATOM   2732  C   THR X 172      33.964  82.599  55.624  0.00  0.00            
ATOM   2733  O   THR X 172      34.369  82.324  54.493  0.00  0.00            
ATOM   2734  N   GLN X 173      32.636  82.699  55.898  0.00  0.00            
ATOM   2735  H   GLN X 173      32.349  82.741  56.867  0.00  0.00            
ATOM   2736  CA  GLN X 173      31.616  82.525  54.843  0.00  0.00            
ATOM   2737  HA  GLN X 173      32.017  81.757  54.173  0.00  0.00            
ATOM   2738  CB  GLN X 173      30.296  82.050  55.486  0.00  0.00            
ATOM   2739  HB2 GLN X 173      29.527  81.982  54.726  0.00  0.00            
ATOM   2740  HB3 GLN X 173      30.035  82.861  56.174  0.00  0.00            
ATOM   2741  CG  GLN X 173      30.404  80.790  56.257  0.00  0.00            
ATOM   2742  HG2 GLN X 173      29.438  80.536  56.659  0.00  0.00            
ATOM   2743  HG3 GLN X 173      31.059  80.947  57.098  0.00  0.00            
ATOM   2744  CD  GLN X 173      30.930  79.642  55.442  0.00  0.00            
ATOM   2745  OE1 GLN X 173      30.334  79.219  54.458  0.00  0.00            
ATOM   2746  NE2 GLN X 173      32.043  79.065  55.904  0.00  0.00            
ATOM   2747 HE21 GLN X 173      32.933  79.517  55.742  0.00  0.00            
ATOM   2748 HE22 GLN X 173      32.051  78.068  56.015  0.00  0.00            
ATOM   2749  C   GLN X 173      31.416  83.789  54.043  0.00  0.00            
ATOM   2750  O   GLN X 173      31.330  84.878  54.570  0.00  0.00            
ATOM   2751  N   TYR X 174      31.379  83.635  52.707  0.00  0.00            
ATOM   2752  H   TYR X 174      31.736  82.787  52.306  0.00  0.00            
ATOM   2753  CA  TYR X 174      30.986  84.742  51.844  0.00  0.00            
ATOM   2754  HA  TYR X 174      31.735  85.525  52.013  0.00  0.00            
ATOM   2755  CB  TYR X 174      31.034  84.281  50.369  0.00  0.00            
ATOM   2756  HB2 TYR X 174      32.089  84.051  50.092  0.00  0.00            
ATOM   2757  HB3 TYR X 174      30.437  83.358  50.259  0.00  0.00            
ATOM   2758  CG  TYR X 174      30.512  85.297  49.403  0.00  0.00            
ATOM   2759  CD1 TYR X 174      31.339  86.301  48.903  0.00  0.00            
ATOM   2760  HD1 TYR X 174      32.358  86.343  49.213  0.00  0.00            
ATOM   2761  CE1 TYR X 174      30.871  87.195  47.944  0.00  0.00            
ATOM   2762  HE1 TYR X 174      31.575  87.785  47.379  0.00  0.00            
ATOM   2763  CZ  TYR X 174      29.525  87.202  47.570  0.00  0.00            
ATOM   2764  OH  TYR X 174      29.029  88.133  46.729  0.00  0.00            
ATOM   2765  HH  TYR X 174      28.660  88.883  47.168  0.00  0.00            
ATOM   2766  CE2 TYR X 174      28.649  86.259  48.122  0.00  0.00            
ATOM   2767  HE2 TYR X 174      27.587  86.347  47.946  0.00  0.00            
ATOM   2768  CD2 TYR X 174      29.181  85.266  48.983  0.00  0.00            
ATOM   2769  HD2 TYR X 174      28.527  84.502  49.379  0.00  0.00            
ATOM   2770  C   TYR X 174      29.587  85.233  52.177  0.00  0.00            
ATOM   2771  O   TYR X 174      29.385  86.449  52.338  0.00  0.00            
ATOM   2772  N   ASH X 175      28.621  84.295  52.205  0.00  0.00            
ATOM   2773  H   ASH X 175      28.802  83.362  51.854  0.00  0.00            
ATOM   2774  CA  ASH X 175      27.270  84.671  52.671  0.00  0.00            
ATOM   2775  HA  ASH X 175      27.296  85.464  53.415  0.00  0.00            
ATOM   2776  CB  ASH X 175      26.404  85.155  51.477  0.00  0.00            
ATOM   2777  HB2 ASH X 175      26.094  84.290  50.930  0.00  0.00            
ATOM   2778  HB3 ASH X 175      27.042  85.781  50.849  0.00  0.00            
ATOM   2779  CG  ASH X 175      25.096  85.761  51.941  0.00  0.00            
ATOM   2780  OD1 ASH X 175      24.477  85.009  52.885  0.00  0.00            
ATOM   2781  OD2 ASH X 175      24.717  86.860  51.540  0.00  0.00            
ATOM   2782  HD1 ASH X 175      23.713  85.433  53.224  0.00  0.00            
ATOM   2783  C   ASH X 175      26.602  83.443  53.287  0.00  0.00            
ATOM   2784  O   ASH X 175      27.022  82.328  53.058  0.00  0.00            
ATOM   2785  N   THR X 176      25.470  83.718  54.006  0.00  0.00            
ATOM   2786  H   THR X 176      25.067  84.640  54.008  0.00  0.00            
ATOM   2787  CA  THR X 176      24.764  82.640  54.699  0.00  0.00            
ATOM   2788  HA  THR X 176      25.076  81.669  54.328  0.00  0.00            
ATOM   2789  CB  THR X 176      25.062  82.742  56.220  0.00  0.00            
ATOM   2790  HB  THR X 176      24.451  81.975  56.755  0.00  0.00            
ATOM   2791  CG2 THR X 176      26.529  82.489  56.559  0.00  0.00            
ATOM   2792 HG21 THR X 176      26.646  81.613  57.240  0.00  0.00            
ATOM   2793 HG22 THR X 176      26.988  83.366  57.016  0.00  0.00            
ATOM   2794 HG23 THR X 176      27.108  82.236  55.652  0.00  0.00            
ATOM   2795  OG1 THR X 176      24.674  84.026  56.745  0.00  0.00            
ATOM   2796  HG1 THR X 176      25.354  84.624  56.524  0.00  0.00            
ATOM   2797  C   THR X 176      23.311  82.861  54.474  0.00  0.00            
ATOM   2798  O   THR X 176      22.900  83.956  54.148  0.00  0.00            
ATOM   2799  N   PRO X 177      22.514  81.810  54.682  0.00  0.00            
ATOM   2800  CD  PRO X 177      22.903  80.428  54.718  0.00  0.00            
ATOM   2801  HD2 PRO X 177      23.221  80.157  55.745  0.00  0.00            
ATOM   2802  HD3 PRO X 177      23.785  80.187  54.125  0.00  0.00            
ATOM   2803  CG  PRO X 177      21.662  79.605  54.350  0.00  0.00            
ATOM   2804  HG2 PRO X 177      21.658  79.383  53.266  0.00  0.00            
ATOM   2805  HG3 PRO X 177      21.606  78.729  55.001  0.00  0.00            
ATOM   2806  CB  PRO X 177      20.511  80.510  54.731  0.00  0.00            
ATOM   2807  HB2 PRO X 177      20.239  80.302  55.762  0.00  0.00            
ATOM   2808  HB3 PRO X 177      19.705  80.321  54.053  0.00  0.00            
ATOM   2809  CA  PRO X 177      21.041  81.951  54.549  0.00  0.00            
ATOM   2810  HA  PRO X 177      20.791  82.271  53.545  0.00  0.00            
ATOM   2811  C   PRO X 177      20.454  82.889  55.607  0.00  0.00            
ATOM   2812  O   PRO X 177      20.979  83.040  56.672  0.00  0.00            
ATOM   2813  N   PRO X 178      19.373  83.589  55.282  0.00  0.00            
ATOM   2814  CD  PRO X 178      18.708  84.412  56.288  0.00  0.00            
ATOM   2815  HD2 PRO X 178      18.580  83.821  57.190  0.00  0.00            
ATOM   2816  HD3 PRO X 178      19.288  85.288  56.527  0.00  0.00            
ATOM   2817  CG  PRO X 178      17.407  84.801  55.628  0.00  0.00            
ATOM   2818  HG2 PRO X 178      16.606  84.780  56.350  0.00  0.00            
ATOM   2819  HG3 PRO X 178      17.573  85.795  55.145  0.00  0.00            
ATOM   2820  CB  PRO X 178      17.167  83.824  54.477  0.00  0.00            
ATOM   2821  HB2 PRO X 178      16.703  82.922  54.834  0.00  0.00            
ATOM   2822  HB3 PRO X 178      16.613  84.290  53.670  0.00  0.00            
ATOM   2823  CA  PRO X 178      18.634  83.514  54.038  0.00  0.00            
ATOM   2824  HA  PRO X 178      18.728  82.497  53.652  0.00  0.00            
ATOM   2825  C   PRO X 178      19.067  84.521  52.933  0.00  0.00            
ATOM   2826  O   PRO X 178      18.285  84.988  52.147  0.00  0.00            
ATOM   2827  N   TRP X 179      20.362  84.769  52.875  0.00  0.00            
ATOM   2828  H   TRP X 179      20.843  84.813  53.766  0.00  0.00            
ATOM   2829  CA  TRP X 179      21.083  85.528  51.864  0.00  0.00            
ATOM   2830  HA  TRP X 179      22.081  85.701  52.171  0.00  0.00            
ATOM   2831  CB  TRP X 179      20.969  84.830  50.517  0.00  0.00            
ATOM   2832  HB2 TRP X 179      21.748  85.154  49.830  0.00  0.00            
ATOM   2833  HB3 TRP X 179      20.012  85.128  50.044  0.00  0.00            
ATOM   2834  CG  TRP X 179      20.954  83.363  50.616  0.00  0.00            
ATOM   2835  CD1 TRP X 179      19.960  82.514  50.371  0.00  0.00            
ATOM   2836  HD1 TRP X 179      19.047  82.737  49.888  0.00  0.00            
ATOM   2837  NE1 TRP X 179      20.360  81.203  50.577  0.00  0.00            
ATOM   2838  HE1 TRP X 179      19.808  80.444  50.236  0.00  0.00            
ATOM   2839  CE2 TRP X 179      21.689  81.131  50.885  0.00  0.00            
ATOM   2840  CZ2 TRP X 179      22.584  80.094  51.099  0.00  0.00            
ATOM   2841  HZ2 TRP X 179      22.210  79.102  51.309  0.00  0.00            
ATOM   2842  CH2 TRP X 179      23.918  80.375  51.261  0.00  0.00            
ATOM   2843  HH2 TRP X 179      24.544  79.641  51.684  0.00  0.00            
ATOM   2844  CZ3 TRP X 179      24.347  81.694  51.240  0.00  0.00            
ATOM   2845  HZ3 TRP X 179      25.386  81.893  51.441  0.00  0.00            
ATOM   2846  CE3 TRP X 179      23.452  82.763  51.069  0.00  0.00            
ATOM   2847  HE3 TRP X 179      23.742  83.751  51.402  0.00  0.00            
ATOM   2848  CD2 TRP X 179      22.098  82.501  50.847  0.00  0.00            
ATOM   2849  C   TRP X 179      20.219  86.809  51.646  0.00  0.00            
ATOM   2850  O   TRP X 179      20.210  87.312  50.507  0.00  0.00            
ATOM   2851  N   ASH X 180      19.645  87.357  52.662  0.00  0.00            
ATOM   2852  H   ASH X 180      19.709  86.814  53.508  0.00  0.00            
ATOM   2853  CA  ASH X 180      19.041  88.711  52.862  0.00  0.00            
ATOM   2854  HA  ASH X 180      19.215  89.156  51.927  0.00  0.00            
ATOM   2855  CB  ASH X 180      17.455  88.706  52.969  0.00  0.00            
ATOM   2856  HB2 ASH X 180      17.053  89.718  52.717  0.00  0.00            
ATOM   2857  HB3 ASH X 180      17.052  88.007  52.250  0.00  0.00            
ATOM   2858  CG  ASH X 180      16.853  88.430  54.355  0.00  0.00            
ATOM   2859  OD1 ASH X 180      15.504  88.382  54.452  0.00  0.00            
ATOM   2860  OD2 ASH X 180      17.578  88.512  55.346  0.00  0.00            
ATOM   2861  HD1 ASH X 180      15.100  88.135  55.300  0.00  0.00            
ATOM   2862  C   ASH X 180      19.819  89.644  53.910  0.00  0.00            
ATOM   2863  O   ASH X 180      20.734  89.051  54.498  0.00  0.00            
ATOM   2864  N   MET X 181      19.448  90.871  54.154  0.00  0.00            
ATOM   2865  H   MET X 181      18.777  91.178  53.506  0.00  0.00            
ATOM   2866  CA  MET X 181      20.060  91.822  55.093  0.00  0.00            
ATOM   2867  HA  MET X 181      21.091  92.030  54.589  0.00  0.00            
ATOM   2868  CB  MET X 181      19.233  93.152  55.011  0.00  0.00            
ATOM   2869  HB2 MET X 181      19.282  93.379  53.962  0.00  0.00            
ATOM   2870  HB3 MET X 181      19.651  93.954  55.587  0.00  0.00            
ATOM   2871  CG  MET X 181      17.738  93.016  55.237  0.00  0.00            
ATOM   2872  HG2 MET X 181      17.435  94.017  55.287  0.00  0.00            
ATOM   2873  HG3 MET X 181      17.392  92.479  56.128  0.00  0.00            
ATOM   2874  SD  MET X 181      16.747  92.257  53.957  0.00  0.00            
ATOM   2875  CE  MET X 181      15.076  92.191  54.749  0.00  0.00            
ATOM   2876  HE1 MET X 181      14.515  91.654  54.024  0.00  0.00            
ATOM   2877  HE2 MET X 181      14.628  93.166  54.704  0.00  0.00            
ATOM   2878  HE3 MET X 181      15.014  91.779  55.802  0.00  0.00            
ATOM   2879  C   MET X 181      20.237  91.415  56.589  0.00  0.00            
ATOM   2880  O   MET X 181      20.812  92.194  57.347  0.00  0.00            
ATOM   2881  N   THR X 182      19.638  90.226  57.020  0.00  0.00            
ATOM   2882  H   THR X 182      19.249  89.683  56.388  0.00  0.00            
ATOM   2883  CA  THR X 182      19.758  89.567  58.290  0.00  0.00            
ATOM   2884  HA  THR X 182      20.111  90.318  59.037  0.00  0.00            
ATOM   2885  CB  THR X 182      18.252  89.243  58.636  0.00  0.00            
ATOM   2886  HB  THR X 182      18.421  88.972  59.691  0.00  0.00            
ATOM   2887  CG2 THR X 182      17.293  90.419  58.347  0.00  0.00            
ATOM   2888 HG21 THR X 182      17.667  91.360  58.763  0.00  0.00            
ATOM   2889 HG22 THR X 182      16.295  90.322  58.708  0.00  0.00            
ATOM   2890 HG23 THR X 182      16.977  90.491  57.302  0.00  0.00            
ATOM   2891  OG1 THR X 182      17.749  88.062  57.998  0.00  0.00            
ATOM   2892  HG1 THR X 182      17.445  88.195  57.081  0.00  0.00            
ATOM   2893  C   THR X 182      20.758  88.425  58.286  0.00  0.00            
ATOM   2894  O   THR X 182      20.906  87.810  59.350  0.00  0.00            
ATOM   2895  N   SER X 183      21.363  88.074  57.131  0.00  0.00            
ATOM   2896  H   SER X 183      20.918  88.359  56.268  0.00  0.00            
ATOM   2897  CA  SER X 183      22.482  87.046  57.025  0.00  0.00            
ATOM   2898  HA  SER X 183      22.066  86.031  57.250  0.00  0.00            
ATOM   2899  CB  SER X 183      23.049  87.051  55.546  0.00  0.00            
ATOM   2900  HB2 SER X 183      22.840  88.031  55.121  0.00  0.00            
ATOM   2901  HB3 SER X 183      24.097  86.951  55.425  0.00  0.00            
ATOM   2902  OG  SER X 183      22.522  86.135  54.559  0.00  0.00            
ATOM   2903  HG  SER X 183      21.609  86.066  54.778  0.00  0.00            
ATOM   2904  C   SER X 183      23.684  87.249  58.003  0.00  0.00            
ATOM   2905  O   SER X 183      24.325  88.268  57.966  0.00  0.00            
ATOM   2906  N   GLN X 184      23.889  86.302  58.942  0.00  0.00            
ATOM   2907  H   GLN X 184      23.292  85.530  59.069  0.00  0.00            
ATOM   2908  CA  GLN X 184      24.824  86.508  60.103  0.00  0.00            
ATOM   2909  HA  GLN X 184      25.002  87.601  60.137  0.00  0.00            
ATOM   2910  CB  GLN X 184      24.233  85.988  61.407  0.00  0.00            
ATOM   2911  HB2 GLN X 184      24.968  85.919  62.179  0.00  0.00            
ATOM   2912  HB3 GLN X 184      23.837  84.963  61.270  0.00  0.00            
ATOM   2913  CG  GLN X 184      23.050  86.843  61.945  0.00  0.00            
ATOM   2914  HG2 GLN X 184      22.144  86.776  61.333  0.00  0.00            
ATOM   2915  HG3 GLN X 184      22.768  86.343  62.858  0.00  0.00            
ATOM   2916  CD  GLN X 184      23.412  88.219  62.472  0.00  0.00            
ATOM   2917  OE1 GLN X 184      23.494  89.196  61.674  0.00  0.00            
ATOM   2918  NE2 GLN X 184      23.614  88.338  63.771  0.00  0.00            
ATOM   2919 HE21 GLN X 184      23.629  87.620  64.476  0.00  0.00            
ATOM   2920 HE22 GLN X 184      23.990  89.219  64.116  0.00  0.00            
ATOM   2921  C   GLN X 184      26.012  85.692  59.688  0.00  0.00            
ATOM   2922  O   GLN X 184      25.961  84.696  59.031  0.00  0.00            
ATOM   2923  N   ASN X 185      27.162  86.110  60.232  0.00  0.00            
ATOM   2924  H   ASN X 185      27.126  86.977  60.748  0.00  0.00            
ATOM   2925  CA  ASN X 185      28.487  85.590  59.853  0.00  0.00            
ATOM   2926  HA  ASN X 185      29.268  86.294  60.251  0.00  0.00            
ATOM   2927  CB  ASN X 185      28.612  84.223  60.539  0.00  0.00            
ATOM   2928  HB2 ASN X 185      28.326  84.270  61.545  0.00  0.00            
ATOM   2929  HB3 ASN X 185      28.005  83.508  60.002  0.00  0.00            
ATOM   2930  CG  ASN X 185      30.050  83.723  60.425  0.00  0.00            
ATOM   2931  OD1 ASN X 185      30.448  82.883  59.592  0.00  0.00            
ATOM   2932  ND2 ASN X 185      30.945  84.228  61.290  0.00  0.00            
ATOM   2933 HD21 ASN X 185      30.638  84.895  61.989  0.00  0.00            
ATOM   2934 HD22 ASN X 185      31.855  83.830  61.396  0.00  0.00            
ATOM   2935  C   ASN X 185      28.645  85.467  58.358  0.00  0.00            
ATOM   2936  O   ASN X 185      29.013  84.466  57.780  0.00  0.00            
ATOM   2937  N   SER X 186      28.334  86.621  57.717  0.00  0.00            
ATOM   2938  H   SER X 186      27.747  87.329  58.162  0.00  0.00            
ATOM   2939  CA  SER X 186      28.481  86.770  56.261  0.00  0.00            
ATOM   2940  HA  SER X 186      28.907  85.861  55.841  0.00  0.00            
ATOM   2941  CB  SER X 186      27.036  87.122  55.852  0.00  0.00            
ATOM   2942  HB2 SER X 186      26.466  86.211  55.957  0.00  0.00            
ATOM   2943  HB3 SER X 186      26.715  87.969  56.478  0.00  0.00            
ATOM   2944  OG  SER X 186      27.031  87.547  54.482  0.00  0.00            
ATOM   2945  HG  SER X 186      26.203  87.276  54.070  0.00  0.00            
ATOM   2946  C   SER X 186      29.410  87.913  56.016  0.00  0.00            
ATOM   2947  O   SER X 186      29.121  89.019  56.502  0.00  0.00            
ATOM   2948  N   PHE X 187      30.383  87.692  55.099  0.00  0.00            
ATOM   2949  H   PHE X 187      30.570  86.744  54.790  0.00  0.00            
ATOM   2950  CA  PHE X 187      31.218  88.739  54.509  0.00  0.00            
ATOM   2951  HA  PHE X 187      31.468  89.458  55.287  0.00  0.00            
ATOM   2952  CB  PHE X 187      32.534  88.166  53.906  0.00  0.00            
ATOM   2953  HB2 PHE X 187      32.235  87.421  53.178  0.00  0.00            
ATOM   2954  HB3 PHE X 187      33.156  87.704  54.682  0.00  0.00            
ATOM   2955  CG  PHE X 187      33.373  89.196  53.225  0.00  0.00            
ATOM   2956  CD1 PHE X 187      34.108  90.093  54.027  0.00  0.00            
ATOM   2957  HD1 PHE X 187      33.950  90.095  55.088  0.00  0.00            
ATOM   2958  CE1 PHE X 187      34.798  91.140  53.410  0.00  0.00            
ATOM   2959  HE1 PHE X 187      35.261  91.898  54.063  0.00  0.00            
ATOM   2960  CZ  PHE X 187      34.811  91.217  52.000  0.00  0.00            
ATOM   2961  HZ  PHE X 187      35.316  92.062  51.568  0.00  0.00            
ATOM   2962  CE2 PHE X 187      34.160  90.254  51.189  0.00  0.00            
ATOM   2963  HE2 PHE X 187      34.157  90.212  50.112  0.00  0.00            
ATOM   2964  CD2 PHE X 187      33.407  89.271  51.822  0.00  0.00            
ATOM   2965  HD2 PHE X 187      32.871  88.499  51.268  0.00  0.00            
ATOM   2966  C   PHE X 187      30.509  89.663  53.496  0.00  0.00            
ATOM   2967  O   PHE X 187      30.884  90.788  53.290  0.00  0.00            
ATOM   2968  N   ARG X 188      29.346  89.292  52.924  0.00  0.00            
ATOM   2969  H   ARG X 188      28.894  88.539  53.433  0.00  0.00            
ATOM   2970  CA  ARG X 188      28.527  90.080  52.002  0.00  0.00            
ATOM   2971  HA  ARG X 188      29.222  90.629  51.398  0.00  0.00            
ATOM   2972  CB  ARG X 188      27.659  89.240  51.104  0.00  0.00            
ATOM   2973  HB2 ARG X 188      26.969  88.700  51.747  0.00  0.00            
ATOM   2974  HB3 ARG X 188      28.285  88.548  50.534  0.00  0.00            
ATOM   2975  CG  ARG X 188      26.858  90.133  50.094  0.00  0.00            
ATOM   2976  HG2 ARG X 188      27.471  90.978  49.737  0.00  0.00            
ATOM   2977  HG3 ARG X 188      26.498  89.606  49.162  0.00  0.00            
ATOM   2978  CD  ARG X 188      25.491  90.779  50.581  0.00  0.00            
ATOM   2979  HD2 ARG X 188      25.030  91.437  49.821  0.00  0.00            
ATOM   2980  HD3 ARG X 188      25.753  91.435  51.397  0.00  0.00            
ATOM   2981  NE  ARG X 188      24.572  89.834  51.144  0.00  0.00            
ATOM   2982  HE  ARG X 188      24.802  88.897  50.822  0.00  0.00            
ATOM   2983  CZ  ARG X 188      23.624  90.078  52.029  0.00  0.00            
ATOM   2984  NH1 ARG X 188      23.322  91.290  52.547  0.00  0.00            
ATOM   2985 HH11 ARG X 188      23.733  92.257  52.197  0.00  0.00            
ATOM   2986 HH12 ARG X 188      22.896  91.444  53.489  0.00  0.00            
ATOM   2987  NH2 ARG X 188      22.919  89.022  52.438  0.00  0.00            
ATOM   2988 HH21 ARG X 188      22.980  88.145  52.000  0.00  0.00            
ATOM   2989 HH22 ARG X 188      22.053  89.203  52.832  0.00  0.00            
ATOM   2990  C   ARG X 188      27.720  91.051  52.869  0.00  0.00            
ATOM   2991  O   ARG X 188      27.788  92.231  52.603  0.00  0.00            
ATOM   2992  N   ASN X 189      27.001  90.608  53.933  0.00  0.00            
ATOM   2993  H   ASN X 189      27.101  89.604  54.155  0.00  0.00            
ATOM   2994  CA  ASN X 189      26.241  91.417  54.836  0.00  0.00            
ATOM   2995  HA  ASN X 189      25.594  92.168  54.341  0.00  0.00            
ATOM   2996  CB  ASN X 189      25.416  90.602  55.898  0.00  0.00            
ATOM   2997  HB2 ASN X 189      25.214  89.665  55.470  0.00  0.00            
ATOM   2998  HB3 ASN X 189      25.964  90.523  56.833  0.00  0.00            
ATOM   2999  CG  ASN X 189      24.050  91.288  56.133  0.00  0.00            
ATOM   3000  OD1 ASN X 189      23.458  91.828  55.202  0.00  0.00            
ATOM   3001  ND2 ASN X 189      23.423  91.118  57.315  0.00  0.00            
ATOM   3002 HD21 ASN X 189      22.522  91.614  57.414  0.00  0.00            
ATOM   3003 HD22 ASN X 189      23.723  90.458  58.086  0.00  0.00            
ATOM   3004  C   ASN X 189      27.216  92.294  55.637  0.00  0.00            
ATOM   3005  O   ASN X 189      26.868  93.475  55.879  0.00  0.00            
ATOM   3006  N   GLN X 190      28.469  91.866  55.928  0.00  0.00            
ATOM   3007  H   GLN X 190      28.789  90.945  55.626  0.00  0.00            
ATOM   3008  CA  GLN X 190      29.479  92.763  56.379  0.00  0.00            
ATOM   3009  HA  GLN X 190      29.131  93.324  57.238  0.00  0.00            
ATOM   3010  CB  GLN X 190      30.785  92.138  56.862  0.00  0.00            
ATOM   3011  HB2 GLN X 190      31.240  91.607  56.033  0.00  0.00            
ATOM   3012  HB3 GLN X 190      31.452  92.859  57.072  0.00  0.00            
ATOM   3013  CG  GLN X 190      30.738  91.227  58.126  0.00  0.00            
ATOM   3014  HG2 GLN X 190      30.045  90.376  58.003  0.00  0.00            
ATOM   3015  HG3 GLN X 190      31.744  90.677  58.266  0.00  0.00            
ATOM   3016  CD  GLN X 190      30.489  91.967  59.512  0.00  0.00            
ATOM   3017  OE1 GLN X 190      30.142  93.125  59.489  0.00  0.00            
ATOM   3018  NE2 GLN X 190      30.691  91.126  60.553  0.00  0.00            
ATOM   3019 HE21 GLN X 190      30.662  90.107  60.371  0.00  0.00            
ATOM   3020 HE22 GLN X 190      30.563  91.398  61.570  0.00  0.00            
ATOM   3021  C   GLN X 190      29.921  93.903  55.414  0.00  0.00            
ATOM   3022  O   GLN X 190      29.906  95.077  55.685  0.00  0.00            
ATOM   3023  N   LEU X 191      30.341  93.522  54.195  0.00  0.00            
ATOM   3024  H   LEU X 191      30.446  92.534  54.038  0.00  0.00            
ATOM   3025  CA  LEU X 191      30.719  94.452  53.090  0.00  0.00            
ATOM   3026  HA  LEU X 191      31.535  94.966  53.506  0.00  0.00            
ATOM   3027  CB  LEU X 191      31.135  93.546  51.875  0.00  0.00            
ATOM   3028  HB2 LEU X 191      31.674  92.715  52.237  0.00  0.00            
ATOM   3029  HB3 LEU X 191      30.337  93.235  51.259  0.00  0.00            
ATOM   3030  CG  LEU X 191      32.075  94.256  50.920  0.00  0.00            
ATOM   3031  HG  LEU X 191      31.521  95.172  50.661  0.00  0.00            
ATOM   3032  CD1 LEU X 191      33.375  94.711  51.553  0.00  0.00            
ATOM   3033 HD11 LEU X 191      33.841  93.743  51.920  0.00  0.00            
ATOM   3034 HD12 LEU X 191      34.004  95.163  50.787  0.00  0.00            
ATOM   3035 HD13 LEU X 191      33.293  95.466  52.370  0.00  0.00            
ATOM   3036  CD2 LEU X 191      32.316  93.445  49.583  0.00  0.00            
ATOM   3037 HD21 LEU X 191      31.492  93.493  48.881  0.00  0.00            
ATOM   3038 HD22 LEU X 191      33.179  93.882  49.074  0.00  0.00            
ATOM   3039 HD23 LEU X 191      32.515  92.404  49.903  0.00  0.00            
ATOM   3040  C   LEU X 191      29.709  95.613  52.792  0.00  0.00            
ATOM   3041  O   LEU X 191      30.096  96.802  52.643  0.00  0.00            
ATOM   3042  N   GLU X 192      28.429  95.270  52.807  0.00  0.00            
ATOM   3043  H   GLU X 192      28.306  94.259  52.894  0.00  0.00            
ATOM   3044  CA  GLU X 192      27.231  96.102  53.087  0.00  0.00            
ATOM   3045  HA  GLU X 192      27.159  96.887  52.317  0.00  0.00            
ATOM   3046  CB  GLU X 192      25.938  95.316  52.836  0.00  0.00            
ATOM   3047  HB2 GLU X 192      25.091  95.864  53.246  0.00  0.00            
ATOM   3048  HB3 GLU X 192      25.975  94.309  53.310  0.00  0.00            
ATOM   3049  CG  GLU X 192      25.663  95.107  51.320  0.00  0.00            
ATOM   3050  HG2 GLU X 192      25.830  95.993  50.733  0.00  0.00            
ATOM   3051  HG3 GLU X 192      26.419  94.509  50.891  0.00  0.00            
ATOM   3052  CD  GLU X 192      24.301  94.483  51.039  0.00  0.00            
ATOM   3053  OE1 GLU X 192      23.901  93.598  51.794  0.00  0.00            
ATOM   3054  OE2 GLU X 192      23.540  95.036  50.152  0.00  0.00            
ATOM   3055  C   GLU X 192      27.320  96.927  54.410  0.00  0.00            
ATOM   3056  O   GLU X 192      27.820  98.071  54.401  0.00  0.00            
ATOM   3057  N   GLY X 193      26.987  96.235  55.526  0.00  0.00            
ATOM   3058  H   GLY X 193      26.831  95.189  55.395  0.00  0.00            
ATOM   3059  CA  GLY X 193      27.111  96.792  56.841  0.00  0.00            
ATOM   3060  HA2 GLY X 193      27.720  96.017  57.258  0.00  0.00            
ATOM   3061  HA3 GLY X 193      27.609  97.739  56.921  0.00  0.00            
ATOM   3062  C   GLY X 193      25.697  96.807  57.489  0.00  0.00            
ATOM   3063  O   GLY X 193      25.127  97.946  57.589  0.00  0.00            
ATOM   3064  N   PHE X 194      25.250  95.615  57.962  0.00  0.00            
ATOM   3065  H   PHE X 194      25.809  94.765  57.852  0.00  0.00            
ATOM   3066  CA  PHE X 194      23.909  95.488  58.514  0.00  0.00            
ATOM   3067  HA  PHE X 194      23.328  96.420  58.594  0.00  0.00            
ATOM   3068  CB  PHE X 194      23.181  94.512  57.573  0.00  0.00            
ATOM   3069  HB2 PHE X 194      23.963  93.806  57.207  0.00  0.00            
ATOM   3070  HB3 PHE X 194      22.546  93.770  58.084  0.00  0.00            
ATOM   3071  CG  PHE X 194      22.499  95.083  56.395  0.00  0.00            
ATOM   3072  CD1 PHE X 194      21.357  95.890  56.663  0.00  0.00            
ATOM   3073  HD1 PHE X 194      20.815  95.948  57.629  0.00  0.00            
ATOM   3074  CE1 PHE X 194      20.705  96.415  55.450  0.00  0.00            
ATOM   3075  HE1 PHE X 194      19.780  97.053  55.420  0.00  0.00            
ATOM   3076  CZ  PHE X 194      21.209  96.237  54.120  0.00  0.00            
ATOM   3077  HZ  PHE X 194      20.617  96.682  53.325  0.00  0.00            
ATOM   3078  CE2 PHE X 194      22.407  95.478  53.986  0.00  0.00            
ATOM   3079  HE2 PHE X 194      22.675  95.322  53.003  0.00  0.00            
ATOM   3080  CD2 PHE X 194      23.031  94.893  55.123  0.00  0.00            
ATOM   3081  HD2 PHE X 194      23.966  94.277  54.940  0.00  0.00            
ATOM   3082  C   PHE X 194      23.944  95.005  59.989  0.00  0.00            
ATOM   3083  O   PHE X 194      22.909  95.049  60.577  0.00  0.00            
ATOM   3084  N   ILE X 195      25.091  94.544  60.519  0.00  0.00            
ATOM   3085  H   ILE X 195      25.973  94.792  60.160  0.00  0.00            
ATOM   3086  CA  ILE X 195      25.217  94.034  61.890  0.00  0.00            
ATOM   3087  HA  ILE X 195      24.265  93.767  62.211  0.00  0.00            
ATOM   3088  CB  ILE X 195      26.057  92.689  61.903  0.00  0.00            
ATOM   3089  HB  ILE X 195      27.107  92.982  61.765  0.00  0.00            
ATOM   3090  CG2 ILE X 195      25.824  91.921  63.216  0.00  0.00            
ATOM   3091 HG21 ILE X 195      24.817  91.477  63.313  0.00  0.00            
ATOM   3092 HG22 ILE X 195      26.654  91.274  63.422  0.00  0.00            
ATOM   3093 HG23 ILE X 195      25.785  92.571  64.032  0.00  0.00            
ATOM   3094  CG1 ILE X 195      25.521  91.765  60.762  0.00  0.00            
ATOM   3095 HG12 ILE X 195      24.507  91.550  60.920  0.00  0.00            
ATOM   3096 HG13 ILE X 195      25.471  92.365  59.812  0.00  0.00            
ATOM   3097  CD1 ILE X 195      26.215  90.483  60.522  0.00  0.00            
ATOM   3098 HD11 ILE X 195      25.996  89.786  61.375  0.00  0.00            
ATOM   3099 HD12 ILE X 195      25.805  89.992  59.603  0.00  0.00            
ATOM   3100 HD13 ILE X 195      27.315  90.678  60.376  0.00  0.00            
ATOM   3101  C   ILE X 195      25.837  95.150  62.772  0.00  0.00            
ATOM   3102  O   ILE X 195      26.967  95.494  62.531  0.00  0.00            
ATOM   3103  N   ASN X 196      25.138  95.668  63.771  0.00  0.00            
ATOM   3104  H   ASN X 196      24.209  95.372  63.876  0.00  0.00            
ATOM   3105  CA  ASN X 196      25.503  96.815  64.636  0.00  0.00            
ATOM   3106  HA  ASN X 196      24.603  96.922  65.247  0.00  0.00            
ATOM   3107  CB  ASN X 196      26.749  96.509  65.400  0.00  0.00            
ATOM   3108  HB2 ASN X 196      26.946  95.454  65.772  0.00  0.00            
ATOM   3109  HB3 ASN X 196      27.572  96.671  64.706  0.00  0.00            
ATOM   3110  CG  ASN X 196      26.785  97.358  66.672  0.00  0.00            
ATOM   3111  OD1 ASN X 196      25.822  97.536  67.379  0.00  0.00            
ATOM   3112  ND2 ASN X 196      27.817  98.182  66.824  0.00  0.00            
ATOM   3113 HD21 ASN X 196      27.799  98.760  67.687  0.00  0.00            
ATOM   3114 HD22 ASN X 196      28.709  97.846  66.385  0.00  0.00            
ATOM   3115  C   ASN X 196      25.484  98.060  63.778  0.00  0.00            
ATOM   3116  O   ASN X 196      26.430  98.873  63.721  0.00  0.00            
ATOM   3117  N   GLY X 197      24.435  98.116  62.907  0.00  0.00            
ATOM   3118  H   GLY X 197      23.556  97.788  63.250  0.00  0.00            
ATOM   3119  CA  GLY X 197      24.513  98.930  61.679  0.00  0.00            
ATOM   3120  HA2 GLY X 197      23.698  98.521  61.076  0.00  0.00            
ATOM   3121  HA3 GLY X 197      25.385  98.722  61.190  0.00  0.00            
ATOM   3122  C   GLY X 197      23.945 100.409  61.717  0.00  0.00            
ATOM   3123  O   GLY X 197      23.284 100.704  62.702  0.00  0.00            
ATOM   3124  N   PRO X 198      24.066 101.351  60.789  0.00  0.00            
ATOM   3125  CD  PRO X 198      23.381 102.675  60.772  0.00  0.00            
ATOM   3126  HD2 PRO X 198      22.282 102.526  60.771  0.00  0.00            
ATOM   3127  HD3 PRO X 198      23.589 103.339  61.669  0.00  0.00            
ATOM   3128  CG  PRO X 198      23.829 103.360  59.435  0.00  0.00            
ATOM   3129  HG2 PRO X 198      22.998 103.831  58.807  0.00  0.00            
ATOM   3130  HG3 PRO X 198      24.619 104.079  59.654  0.00  0.00            
ATOM   3131  CB  PRO X 198      24.616 102.247  58.664  0.00  0.00            
ATOM   3132  HB2 PRO X 198      23.966 101.830  57.873  0.00  0.00            
ATOM   3133  HB3 PRO X 198      25.516 102.471  58.130  0.00  0.00            
ATOM   3134  CA  PRO X 198      24.922 101.074  59.599  0.00  0.00            
ATOM   3135  HA  PRO X 198      24.681 100.147  59.049  0.00  0.00            
ATOM   3136  C   PRO X 198      26.443 101.035  59.849  0.00  0.00            
ATOM   3137  O   PRO X 198      26.917 101.590  60.820  0.00  0.00            
ATOM   3138  N   GLN X 199      27.208 100.224  59.064  0.00  0.00            
ATOM   3139  H   GLN X 199      26.664  99.984  58.247  0.00  0.00            
ATOM   3140  CA  GLN X 199      28.689  99.976  59.122  0.00  0.00            
ATOM   3141  HA  GLN X 199      29.248 100.640  59.750  0.00  0.00            
ATOM   3142  CB  GLN X 199      28.841  98.509  59.625  0.00  0.00            
ATOM   3143  HB2 GLN X 199      28.125  97.835  59.080  0.00  0.00            
ATOM   3144  HB3 GLN X 199      29.814  97.968  59.550  0.00  0.00            
ATOM   3145  CG  GLN X 199      28.457  98.284  61.122  0.00  0.00            
ATOM   3146  HG2 GLN X 199      28.534  97.239  61.429  0.00  0.00            
ATOM   3147  HG3 GLN X 199      27.468  98.503  61.403  0.00  0.00            
ATOM   3148  CD  GLN X 199      29.383  98.987  62.126  0.00  0.00            
ATOM   3149  OE1 GLN X 199      30.477  99.434  61.819  0.00  0.00            
ATOM   3150  NE2 GLN X 199      28.902  99.294  63.281  0.00  0.00            
ATOM   3151 HE21 GLN X 199      29.546  99.752  63.921  0.00  0.00            
ATOM   3152 HE22 GLN X 199      27.990  99.007  63.525  0.00  0.00            
ATOM   3153  C   GLN X 199      29.102 100.007  57.630  0.00  0.00            
ATOM   3154  O   GLN X 199      28.373 100.141  56.684  0.00  0.00            
ATOM   3155  N   LEU X 200      30.472 100.002  57.495  0.00  0.00            
ATOM   3156  H   LEU X 200      31.068  99.944  58.346  0.00  0.00            
ATOM   3157  CA  LEU X 200      31.180  99.851  56.208  0.00  0.00            
ATOM   3158  HA  LEU X 200      32.195 100.133  56.387  0.00  0.00            
ATOM   3159  CB  LEU X 200      31.395  98.361  55.766  0.00  0.00            
ATOM   3160  HB2 LEU X 200      31.302  97.856  56.669  0.00  0.00            
ATOM   3161  HB3 LEU X 200      30.556  97.912  55.139  0.00  0.00            
ATOM   3162  CG  LEU X 200      32.824  97.912  55.425  0.00  0.00            
ATOM   3163  HG  LEU X 200      33.519  98.439  56.045  0.00  0.00            
ATOM   3164  CD1 LEU X 200      33.096  96.403  55.685  0.00  0.00            
ATOM   3165 HD11 LEU X 200      32.815  96.252  56.748  0.00  0.00            
ATOM   3166 HD12 LEU X 200      34.143  96.025  55.551  0.00  0.00            
ATOM   3167 HD13 LEU X 200      32.522  95.769  55.072  0.00  0.00            
ATOM   3168  CD2 LEU X 200      33.190  98.184  53.963  0.00  0.00            
ATOM   3169 HD21 LEU X 200      33.223  99.253  53.706  0.00  0.00            
ATOM   3170 HD22 LEU X 200      32.505  97.715  53.271  0.00  0.00            
ATOM   3171 HD23 LEU X 200      34.092  97.725  53.628  0.00  0.00            
ATOM   3172  C   LEU X 200      30.652 100.722  55.043  0.00  0.00            
ATOM   3173  O   LEU X 200      30.661 101.956  55.108  0.00  0.00            
ATOM   3174  N   HID X 201      30.228 100.083  53.959  0.00  0.00            
ATOM   3175  H   HID X 201      30.157  99.052  54.033  0.00  0.00            
ATOM   3176  CA  HID X 201      29.671 100.653  52.709  0.00  0.00            
ATOM   3177  HA  HID X 201      30.455 101.277  52.189  0.00  0.00            
ATOM   3178  CB  HID X 201      29.249  99.555  51.706  0.00  0.00            
ATOM   3179  HB2 HID X 201      28.855  98.785  52.321  0.00  0.00            
ATOM   3180  HB3 HID X 201      30.066  99.166  51.127  0.00  0.00            
ATOM   3181  CG  HID X 201      28.174  99.913  50.669  0.00  0.00            
ATOM   3182  ND1 HID X 201      26.839  99.736  50.946  0.00  0.00            
ATOM   3183  HD1 HID X 201      26.375  99.513  51.835  0.00  0.00            
ATOM   3184  CE1 HID X 201      26.130  99.977  49.859  0.00  0.00            
ATOM   3185  HE1 HID X 201      25.040  99.792  49.900  0.00  0.00            
ATOM   3186  NE2 HID X 201      26.943 100.134  48.802  0.00  0.00            
ATOM   3187  CD2 HID X 201      28.253 100.061  49.354  0.00  0.00            
ATOM   3188  HD2 HID X 201      29.143 100.037  48.707  0.00  0.00            
ATOM   3189  C   HID X 201      28.487 101.567  53.033  0.00  0.00            
ATOM   3190  O   HID X 201      28.343 102.602  52.412  0.00  0.00            
ATOM   3191  N   ASN X 202      27.548 101.103  53.892  0.00  0.00            
ATOM   3192  H   ASN X 202      27.734 100.263  54.402  0.00  0.00            
ATOM   3193  CA  ASN X 202      26.370 101.752  54.361  0.00  0.00            
ATOM   3194  HA  ASN X 202      25.790 102.042  53.439  0.00  0.00            
ATOM   3195  CB  ASN X 202      25.517 100.723  55.103  0.00  0.00            
ATOM   3196  HB2 ASN X 202      26.119 100.235  55.803  0.00  0.00            
ATOM   3197  HB3 ASN X 202      24.710 101.235  55.580  0.00  0.00            
ATOM   3198  CG  ASN X 202      24.781  99.662  54.254  0.00  0.00            
ATOM   3199  OD1 ASN X 202      24.800  99.763  53.055  0.00  0.00            
ATOM   3200  ND2 ASN X 202      24.155  98.583  54.870  0.00  0.00            
ATOM   3201 HD21 ASN X 202      24.206  98.464  55.929  0.00  0.00            
ATOM   3202 HD22 ASN X 202      23.593  97.875  54.382  0.00  0.00            
ATOM   3203  C   ASN X 202      26.588 103.081  55.156  0.00  0.00            
ATOM   3204  O   ASN X 202      25.938 104.125  54.885  0.00  0.00            
ATOM   3205  N   ARN X 203      27.472 103.059  56.188  0.00  0.00            
ATOM   3206  H   ARN X 203      27.998 102.167  56.311  0.00  0.00            
ATOM   3207  CA  ARN X 203      27.923 104.218  56.878  0.00  0.00            
ATOM   3208  HA  ARN X 203      27.171 104.739  57.350  0.00  0.00            
ATOM   3209  CB  ARN X 203      28.747 103.794  58.099  0.00  0.00            
ATOM   3210  HB2 ARN X 203      29.735 103.404  57.719  0.00  0.00            
ATOM   3211  HB3 ARN X 203      28.429 102.824  58.598  0.00  0.00            
ATOM   3212  CG  ARN X 203      29.059 104.857  59.205  0.00  0.00            
ATOM   3213  HG2 ARN X 203      28.158 105.453  59.391  0.00  0.00            
ATOM   3214  HG3 ARN X 203      29.758 105.639  58.811  0.00  0.00            
ATOM   3215  CD  ARN X 203      29.639 104.352  60.533  0.00  0.00            
ATOM   3216  HD2 ARN X 203      30.529 103.730  60.173  0.00  0.00            
ATOM   3217  HD3 ARN X 203      28.922 103.767  61.029  0.00  0.00            
ATOM   3218  NE  ARN X 203      29.993 105.498  61.346  0.00  0.00            
ATOM   3219  HE  ARN X 203      30.438 106.158  60.794  0.00  0.00            
ATOM   3220  CZ  ARN X 203      29.344 105.859  62.581  0.00  0.00            
ATOM   3221  NH1 ARN X 203      29.890 106.580  63.429  0.00  0.00            
ATOM   3222 HH11 ARN X 203      30.747 107.044  63.064  0.00  0.00            
ATOM   3223  NH2 ARN X 203      28.118 105.141  62.700  0.00  0.00            
ATOM   3224 HH21 ARN X 203      27.507 105.389  61.934  0.00  0.00            
ATOM   3225 HH22 ARN X 203      27.544 105.323  63.490  0.00  0.00            
ATOM   3226  C   ARN X 203      28.657 105.211  55.938  0.00  0.00            
ATOM   3227  O   ARN X 203      28.460 106.412  55.901  0.00  0.00            
ATOM   3228  N   VAL X 204      29.458 104.704  55.002  0.00  0.00            
ATOM   3229  H   VAL X 204      29.690 103.732  55.088  0.00  0.00            
ATOM   3230  CA  VAL X 204      30.211 105.410  53.965  0.00  0.00            
ATOM   3231  HA  VAL X 204      30.729 106.176  54.501  0.00  0.00            
ATOM   3232  CB  VAL X 204      31.412 104.510  53.332  0.00  0.00            
ATOM   3233  HB  VAL X 204      30.897 103.635  53.059  0.00  0.00            
ATOM   3234  CG1 VAL X 204      32.057 105.171  52.005  0.00  0.00            
ATOM   3235 HG11 VAL X 204      31.467 105.093  51.081  0.00  0.00            
ATOM   3236 HG12 VAL X 204      32.138 106.235  52.178  0.00  0.00            
ATOM   3237 HG13 VAL X 204      32.953 104.729  51.801  0.00  0.00            
ATOM   3238  CG2 VAL X 204      32.526 104.248  54.321  0.00  0.00            
ATOM   3239 HG21 VAL X 204      31.948 104.179  55.283  0.00  0.00            
ATOM   3240 HG22 VAL X 204      33.087 103.321  54.134  0.00  0.00            
ATOM   3241 HG23 VAL X 204      33.164 105.090  54.526  0.00  0.00            
ATOM   3242  C   VAL X 204      29.247 106.182  53.024  0.00  0.00            
ATOM   3243  O   VAL X 204      29.595 107.353  52.716  0.00  0.00            
ATOM   3244  N   HID X 205      28.092 105.655  52.612  0.00  0.00            
ATOM   3245  H   HID X 205      27.943 104.723  52.893  0.00  0.00            
ATOM   3246  CA  HID X 205      27.067 106.362  51.861  0.00  0.00            
ATOM   3247  HA  HID X 205      27.471 106.916  50.994  0.00  0.00            
ATOM   3248  CB  HID X 205      26.009 105.373  51.419  0.00  0.00            
ATOM   3249  HB2 HID X 205      25.923 104.566  52.129  0.00  0.00            
ATOM   3250  HB3 HID X 205      25.109 105.965  51.258  0.00  0.00            
ATOM   3251  CG  HID X 205      26.240 104.844  50.024  0.00  0.00            
ATOM   3252  ND1 HID X 205      26.194 105.681  48.894  0.00  0.00            
ATOM   3253  HD1 HID X 205      25.594 106.523  48.855  0.00  0.00            
ATOM   3254  CE1 HID X 205      26.596 105.063  47.823  0.00  0.00            
ATOM   3255  HE1 HID X 205      26.639 105.472  46.844  0.00  0.00            
ATOM   3256  NE2 HID X 205      26.892 103.821  48.098  0.00  0.00            
ATOM   3257  CD2 HID X 205      26.821 103.692  49.468  0.00  0.00            
ATOM   3258  HD2 HID X 205      27.100 102.737  49.992  0.00  0.00            
ATOM   3259  C   HID X 205      26.413 107.497  52.653  0.00  0.00            
ATOM   3260  O   HID X 205      26.324 108.631  52.207  0.00  0.00            
ATOM   3261  N   ARG X 206      26.030 107.171  53.909  0.00  0.00            
ATOM   3262  H   ARG X 206      26.101 106.181  54.185  0.00  0.00            
ATOM   3263  CA  ARG X 206      25.563 108.126  54.866  0.00  0.00            
ATOM   3264  HA  ARG X 206      24.733 108.605  54.247  0.00  0.00            
ATOM   3265  CB  ARG X 206      25.041 107.463  56.142  0.00  0.00            
ATOM   3266  HB2 ARG X 206      25.831 106.863  56.598  0.00  0.00            
ATOM   3267  HB3 ARG X 206      24.810 108.246  56.900  0.00  0.00            
ATOM   3268  CG  ARG X 206      23.792 106.575  55.952  0.00  0.00            
ATOM   3269  HG2 ARG X 206      23.921 105.775  55.259  0.00  0.00            
ATOM   3270  HG3 ARG X 206      23.481 106.118  56.866  0.00  0.00            
ATOM   3271  CD  ARG X 206      22.643 107.413  55.445  0.00  0.00            
ATOM   3272  HD2 ARG X 206      22.655 107.411  54.313  0.00  0.00            
ATOM   3273  HD3 ARG X 206      22.714 108.360  55.840  0.00  0.00            
ATOM   3274  NE  ARG X 206      21.333 106.876  55.945  0.00  0.00            
ATOM   3275  HE  ARG X 206      21.271 106.739  56.971  0.00  0.00            
ATOM   3276  CZ  ARG X 206      20.307 106.326  55.341  0.00  0.00            
ATOM   3277  NH1 ARG X 206      20.169 106.403  53.970  0.00  0.00            
ATOM   3278 HH11 ARG X 206      20.903 106.830  53.394  0.00  0.00            
ATOM   3279 HH12 ARG X 206      19.489 105.833  53.459  0.00  0.00            
ATOM   3280  NH2 ARG X 206      19.376 105.708  56.010  0.00  0.00            
ATOM   3281 HH21 ARG X 206      19.408 105.591  57.055  0.00  0.00            
ATOM   3282 HH22 ARG X 206      18.413 105.584  55.594  0.00  0.00            
ATOM   3283  C   ARG X 206      26.492 109.310  55.168  0.00  0.00            
ATOM   3284  O   ARG X 206      25.998 110.410  55.107  0.00  0.00            
ATOM   3285  N   TRP X 207      27.803 109.147  55.283  0.00  0.00            
ATOM   3286  H   TRP X 207      28.118 108.199  55.380  0.00  0.00            
ATOM   3287  CA  TRP X 207      28.752 110.213  55.602  0.00  0.00            
ATOM   3288  HA  TRP X 207      28.393 110.713  56.471  0.00  0.00            
ATOM   3289  CB  TRP X 207      30.129 109.590  55.875  0.00  0.00            
ATOM   3290  HB2 TRP X 207      30.009 108.811  56.593  0.00  0.00            
ATOM   3291  HB3 TRP X 207      30.603 109.235  54.957  0.00  0.00            
ATOM   3292  CG  TRP X 207      31.058 110.559  56.439  0.00  0.00            
ATOM   3293  CD1 TRP X 207      31.232 110.867  57.780  0.00  0.00            
ATOM   3294  HD1 TRP X 207      30.783 110.407  58.654  0.00  0.00            
ATOM   3295  NE1 TRP X 207      32.139 111.942  57.874  0.00  0.00            
ATOM   3296  HE1 TRP X 207      32.547 112.293  58.706  0.00  0.00            
ATOM   3297  CE2 TRP X 207      32.535 112.416  56.677  0.00  0.00            
ATOM   3298  CZ2 TRP X 207      33.251 113.508  56.296  0.00  0.00            
ATOM   3299  HZ2 TRP X 207      33.713 114.140  57.022  0.00  0.00            
ATOM   3300  CH2 TRP X 207      33.390 113.835  54.936  0.00  0.00            
ATOM   3301  HH2 TRP X 207      33.874 114.772  54.742  0.00  0.00            
ATOM   3302  CZ3 TRP X 207      32.810 113.014  53.964  0.00  0.00            
ATOM   3303  HZ3 TRP X 207      33.009 113.296  52.920  0.00  0.00            
ATOM   3304  CE3 TRP X 207      32.197 111.797  54.340  0.00  0.00            
ATOM   3305  HE3 TRP X 207      32.093 110.997  53.582  0.00  0.00            
ATOM   3306  CD2 TRP X 207      31.918 111.536  55.707  0.00  0.00            
ATOM   3307  C   TRP X 207      28.876 111.213  54.440  0.00  0.00            
ATOM   3308  O   TRP X 207      29.057 112.367  54.786  0.00  0.00            
ATOM   3309  N   VAL X 208      28.867 110.785  53.188  0.00  0.00            
ATOM   3310  H   VAL X 208      28.680 109.828  53.017  0.00  0.00            
ATOM   3311  CA  VAL X 208      28.746 111.644  52.022  0.00  0.00            
ATOM   3312  HA  VAL X 208      29.590 112.385  52.163  0.00  0.00            
ATOM   3313  CB  VAL X 208      29.074 110.851  50.681  0.00  0.00            
ATOM   3314  HB  VAL X 208      28.343 110.059  50.494  0.00  0.00            
ATOM   3315  CG1 VAL X 208      28.845 111.625  49.380  0.00  0.00            
ATOM   3316 HG11 VAL X 208      29.598 112.372  49.202  0.00  0.00            
ATOM   3317 HG12 VAL X 208      29.133 110.968  48.514  0.00  0.00            
ATOM   3318 HG13 VAL X 208      27.816 111.930  49.227  0.00  0.00            
ATOM   3319  CG2 VAL X 208      30.506 110.262  50.700  0.00  0.00            
ATOM   3320 HG21 VAL X 208      31.125 111.101  50.974  0.00  0.00            
ATOM   3321 HG22 VAL X 208      30.845 109.818  49.791  0.00  0.00            
ATOM   3322 HG23 VAL X 208      30.673 109.576  51.560  0.00  0.00            
ATOM   3323  C   VAL X 208      27.458 112.419  52.031  0.00  0.00            
ATOM   3324  O   VAL X 208      27.449 113.600  51.908  0.00  0.00            
ATOM   3325  N   GLY X 209      26.363 111.727  52.151  0.00  0.00            
ATOM   3326  H   GLY X 209      26.327 110.683  51.994  0.00  0.00            
ATOM   3327  CA  GLY X 209      24.997 112.234  52.335  0.00  0.00            
ATOM   3328  HA2 GLY X 209      24.449 111.311  52.633  0.00  0.00            
ATOM   3329  HA3 GLY X 209      25.016 113.032  53.097  0.00  0.00            
ATOM   3330  C   GLY X 209      24.379 112.825  51.061  0.00  0.00            
ATOM   3331  O   GLY X 209      24.974 112.590  49.993  0.00  0.00            
ATOM   3332  N   GLY X 210      23.251 113.573  51.083  0.00  0.00            
ATOM   3333  H   GLY X 210      22.855 113.885  51.942  0.00  0.00            
ATOM   3334  CA  GLY X 210      22.558 114.139  49.872  0.00  0.00            
ATOM   3335  HA2 GLY X 210      23.196 114.868  49.450  0.00  0.00            
ATOM   3336  HA3 GLY X 210      21.701 114.613  50.258  0.00  0.00            
ATOM   3337  C   GLY X 210      22.116 113.135  48.881  0.00  0.00            
ATOM   3338  O   GLY X 210      21.336 112.202  49.189  0.00  0.00            
ATOM   3339  N   GLN X 211      22.756 113.182  47.679  0.00  0.00            
ATOM   3340  H   GLN X 211      23.611 113.770  47.599  0.00  0.00            
ATOM   3341  CA  GLN X 211      22.487 112.301  46.599  0.00  0.00            
ATOM   3342  HA  GLN X 211      21.395 112.226  46.423  0.00  0.00            
ATOM   3343  CB  GLN X 211      23.148 112.694  45.258  0.00  0.00            
ATOM   3344  HB2 GLN X 211      22.890 111.849  44.609  0.00  0.00            
ATOM   3345  HB3 GLN X 211      24.244 112.757  45.261  0.00  0.00            
ATOM   3346  CG  GLN X 211      22.603 114.010  44.808  0.00  0.00            
ATOM   3347  HG2 GLN X 211      22.528 114.578  45.737  0.00  0.00            
ATOM   3348  HG3 GLN X 211      23.170 114.678  44.115  0.00  0.00            
ATOM   3349  CD  GLN X 211      21.163 113.890  44.177  0.00  0.00            
ATOM   3350  OE1 GLN X 211      21.010 113.214  43.178  0.00  0.00            
ATOM   3351  NE2 GLN X 211      20.106 114.449  44.665  0.00  0.00            
ATOM   3352 HE21 GLN X 211      19.191 114.213  44.341  0.00  0.00            
ATOM   3353 HE22 GLN X 211      20.070 114.759  45.638  0.00  0.00            
ATOM   3354  C   GLN X 211      22.854 110.849  46.915  0.00  0.00            
ATOM   3355  O   GLN X 211      22.033 109.952  46.794  0.00  0.00            
ATOM   3356  N   MET X 212      24.163 110.658  47.317  0.00  0.00            
ATOM   3357  H   MET X 212      24.630 111.528  47.610  0.00  0.00            
ATOM   3358  CA  MET X 212      24.687 109.311  47.750  0.00  0.00            
ATOM   3359  HA  MET X 212      24.440 108.589  46.997  0.00  0.00            
ATOM   3360  CB  MET X 212      26.169 109.335  47.934  0.00  0.00            
ATOM   3361  HB2 MET X 212      26.515 110.299  48.369  0.00  0.00            
ATOM   3362  HB3 MET X 212      26.458 108.567  48.672  0.00  0.00            
ATOM   3363  CG  MET X 212      27.079 109.142  46.697  0.00  0.00            
ATOM   3364  HG2 MET X 212      26.426 108.919  45.836  0.00  0.00            
ATOM   3365  HG3 MET X 212      27.643 109.997  46.579  0.00  0.00            
ATOM   3366  SD  MET X 212      28.247 107.713  46.574  0.00  0.00            
ATOM   3367  CE  MET X 212      29.003 107.769  48.213  0.00  0.00            
ATOM   3368  HE1 MET X 212      29.874 108.374  48.234  0.00  0.00            
ATOM   3369  HE2 MET X 212      29.339 106.834  48.572  0.00  0.00            
ATOM   3370  HE3 MET X 212      28.321 108.267  48.928  0.00  0.00            
ATOM   3371  C   MET X 212      24.124 108.928  49.158  0.00  0.00            
ATOM   3372  O   MET X 212      24.373 107.808  49.557  0.00  0.00            
ATOM   3373  N   GLY X 213      23.210 109.754  49.719  0.00  0.00            
ATOM   3374  H   GLY X 213      23.035 110.624  49.200  0.00  0.00            
ATOM   3375  CA  GLY X 213      22.644 109.646  51.058  0.00  0.00            
ATOM   3376  HA2 GLY X 213      23.482 109.500  51.773  0.00  0.00            
ATOM   3377  HA3 GLY X 213      22.182 110.607  51.287  0.00  0.00            
ATOM   3378  C   GLY X 213      21.599 108.575  51.276  0.00  0.00            
ATOM   3379  O   GLY X 213      21.646 107.864  52.272  0.00  0.00            
ATOM   3380  N   VAL X 214      20.790 108.339  50.230  0.00  0.00            
ATOM   3381  H   VAL X 214      21.053 108.904  49.421  0.00  0.00            
ATOM   3382  CA  VAL X 214      19.519 107.672  50.277  0.00  0.00            
ATOM   3383  HA  VAL X 214      19.512 107.034  51.206  0.00  0.00            
ATOM   3384  CB  VAL X 214      18.445 108.701  50.639  0.00  0.00            
ATOM   3385  HB  VAL X 214      17.492 108.131  50.460  0.00  0.00            
ATOM   3386  CG1 VAL X 214      18.481 109.168  52.116  0.00  0.00            
ATOM   3387 HG11 VAL X 214      18.455 108.366  52.789  0.00  0.00            
ATOM   3388 HG12 VAL X 214      17.722 109.890  52.423  0.00  0.00            
ATOM   3389 HG13 VAL X 214      19.438 109.681  52.344  0.00  0.00            
ATOM   3390  CG2 VAL X 214      18.256 109.995  49.756  0.00  0.00            
ATOM   3391 HG21 VAL X 214      18.061 109.592  48.708  0.00  0.00            
ATOM   3392 HG22 VAL X 214      19.218 110.665  49.720  0.00  0.00            
ATOM   3393 HG23 VAL X 214      17.410 110.576  50.150  0.00  0.00            
ATOM   3394  C   VAL X 214      19.177 106.911  48.974  0.00  0.00            
ATOM   3395  O   VAL X 214      19.440 107.381  47.867  0.00  0.00            
ATOM   3396  N   VAL X 215      18.563 105.741  49.175  0.00  0.00            
ATOM   3397  H   VAL X 215      18.580 105.404  50.160  0.00  0.00            
ATOM   3398  CA  VAL X 215      18.103 104.817  48.125  0.00  0.00            
ATOM   3399  HA  VAL X 215      19.080 104.368  47.797  0.00  0.00            
ATOM   3400  CB  VAL X 215      17.307 103.596  48.551  0.00  0.00            
ATOM   3401  HB  VAL X 215      16.624 103.409  47.748  0.00  0.00            
ATOM   3402  CG1 VAL X 215      18.183 102.384  48.640  0.00  0.00            
ATOM   3403 HG11 VAL X 215      18.676 102.087  47.692  0.00  0.00            
ATOM   3404 HG12 VAL X 215      17.540 101.630  49.051  0.00  0.00            
ATOM   3405 HG13 VAL X 215      18.977 102.354  49.353  0.00  0.00            
ATOM   3406  CG2 VAL X 215      16.522 103.904  49.847  0.00  0.00            
ATOM   3407 HG21 VAL X 215      15.935 103.071  50.239  0.00  0.00            
ATOM   3408 HG22 VAL X 215      17.053 104.260  50.686  0.00  0.00            
ATOM   3409 HG23 VAL X 215      15.728 104.633  49.579  0.00  0.00            
ATOM   3410  C   VAL X 215      17.749 105.352  46.693  0.00  0.00            
ATOM   3411  O   VAL X 215      18.265 104.902  45.670  0.00  0.00            
ATOM   3412  N   PRO X 216      16.761 106.265  46.531  0.00  0.00            
ATOM   3413  CD  PRO X 216      15.830 106.815  47.558  0.00  0.00            
ATOM   3414  HD2 PRO X 216      15.108 106.039  47.991  0.00  0.00            
ATOM   3415  HD3 PRO X 216      16.367 107.288  48.345  0.00  0.00            
ATOM   3416  CG  PRO X 216      14.904 107.818  46.772  0.00  0.00            
ATOM   3417  HG2 PRO X 216      15.365 108.820  46.755  0.00  0.00            
ATOM   3418  HG3 PRO X 216      13.947 107.794  47.209  0.00  0.00            
ATOM   3419  CB  PRO X 216      15.019 107.302  45.299  0.00  0.00            
ATOM   3420  HB2 PRO X 216      14.767 108.046  44.539  0.00  0.00            
ATOM   3421  HB3 PRO X 216      14.285 106.522  45.338  0.00  0.00            
ATOM   3422  CA  PRO X 216      16.424 106.701  45.182  0.00  0.00            
ATOM   3423  HA  PRO X 216      16.224 105.874  44.542  0.00  0.00            
ATOM   3424  C   PRO X 216      17.368 107.657  44.404  0.00  0.00            
ATOM   3425  O   PRO X 216      17.282 107.691  43.179  0.00  0.00            
ATOM   3426  N   THR X 217      18.285 108.319  45.099  0.00  0.00            
ATOM   3427  H   THR X 217      18.356 108.121  46.066  0.00  0.00            
ATOM   3428  CA  THR X 217      19.279 109.215  44.505  0.00  0.00            
ATOM   3429  HA  THR X 217      19.128 109.438  43.455  0.00  0.00            
ATOM   3430  CB  THR X 217      19.263 110.592  45.265  0.00  0.00            
ATOM   3431  HB  THR X 217      20.055 111.204  44.777  0.00  0.00            
ATOM   3432  CG2 THR X 217      18.002 111.405  45.204  0.00  0.00            
ATOM   3433 HG21 THR X 217      18.013 112.120  44.427  0.00  0.00            
ATOM   3434 HG22 THR X 217      17.176 110.706  45.037  0.00  0.00            
ATOM   3435 HG23 THR X 217      17.939 112.019  46.090  0.00  0.00            
ATOM   3436  OG1 THR X 217      19.492 110.282  46.613  0.00  0.00            
ATOM   3437  HG1 THR X 217      20.382 109.926  46.597  0.00  0.00            
ATOM   3438  C   THR X 217      20.620 108.609  44.276  0.00  0.00            
ATOM   3439  O   THR X 217      21.413 109.117  43.454  0.00  0.00            
ATOM   3440  N   ALA X 218      20.862 107.505  45.037  0.00  0.00            
ATOM   3441  H   ALA X 218      20.177 107.440  45.813  0.00  0.00            
ATOM   3442  CA  ALA X 218      22.178 106.832  45.294  0.00  0.00            
ATOM   3443  HA  ALA X 218      22.640 107.355  46.147  0.00  0.00            
ATOM   3444  CB  ALA X 218      21.909 105.418  45.778  0.00  0.00            
ATOM   3445  HB1 ALA X 218      21.240 105.540  46.671  0.00  0.00            
ATOM   3446  HB2 ALA X 218      22.879 105.012  46.132  0.00  0.00            
ATOM   3447  HB3 ALA X 218      21.484 104.741  45.012  0.00  0.00            
ATOM   3448  C   ALA X 218      23.359 106.944  44.304  0.00  0.00            
ATOM   3449  O   ALA X 218      24.424 107.406  44.755  0.00  0.00            
ATOM   3450  N   PRO X 219      23.223 106.610  43.043  0.00  0.00            
ATOM   3451  CD  PRO X 219      22.002 106.014  42.396  0.00  0.00            
ATOM   3452  HD2 PRO X 219      21.921 105.064  42.897  0.00  0.00            
ATOM   3453  HD3 PRO X 219      21.042 106.533  42.558  0.00  0.00            
ATOM   3454  CG  PRO X 219      22.297 105.980  40.897  0.00  0.00            
ATOM   3455  HG2 PRO X 219      21.963 107.002  40.629  0.00  0.00            
ATOM   3456  HG3 PRO X 219      21.728 105.264  40.285  0.00  0.00            
ATOM   3457  CB  PRO X 219      23.835 105.806  40.862  0.00  0.00            
ATOM   3458  HB2 PRO X 219      24.122 106.214  39.922  0.00  0.00            
ATOM   3459  HB3 PRO X 219      24.098 104.781  40.929  0.00  0.00            
ATOM   3460  CA  PRO X 219      24.352 106.719  41.998  0.00  0.00            
ATOM   3461  HA  PRO X 219      25.276 106.220  42.387  0.00  0.00            
ATOM   3462  C   PRO X 219      24.855 108.113  41.477  0.00  0.00            
ATOM   3463  O   PRO X 219      25.896 108.085  40.795  0.00  0.00            
ATOM   3464  N   ASN X 220      24.185 109.204  41.790  0.00  0.00            
ATOM   3465  H   ASN X 220      23.304 108.967  42.279  0.00  0.00            
ATOM   3466  CA  ASN X 220      24.188 110.528  41.083  0.00  0.00            
ATOM   3467  HA  ASN X 220      24.414 110.357  40.072  0.00  0.00            
ATOM   3468  CB  ASN X 220      22.730 111.094  41.183  0.00  0.00            
ATOM   3469  HB2 ASN X 220      22.005 110.280  41.067  0.00  0.00            
ATOM   3470  HB3 ASN X 220      22.621 111.441  42.240  0.00  0.00            
ATOM   3471  CG  ASN X 220      22.363 112.228  40.235  0.00  0.00            
ATOM   3472  OD1 ASN X 220      22.879 112.170  39.064  0.00  0.00            
ATOM   3473  ND2 ASN X 220      21.466 113.179  40.606  0.00  0.00            
ATOM   3474 HD21 ASN X 220      21.300 113.165  41.640  0.00  0.00            
ATOM   3475 HD22 ASN X 220      21.274 114.075  40.135  0.00  0.00            
ATOM   3476  C   ASN X 220      25.400 111.400  41.542  0.00  0.00            
ATOM   3477  O   ASN X 220      25.426 112.638  41.465  0.00  0.00            
ATOM   3478  N   ASP X 221      26.497 110.751  41.955  0.00  0.00            
ATOM   3479  H   ASP X 221      26.532 109.745  41.919  0.00  0.00            
ATOM   3480  CA  ASP X 221      27.766 111.402  42.373  0.00  0.00            
ATOM   3481  HA  ASP X 221      27.913 112.411  41.987  0.00  0.00            
ATOM   3482  CB  ASP X 221      27.727 111.421  43.895  0.00  0.00            
ATOM   3483  HB2 ASP X 221      26.803 111.838  44.106  0.00  0.00            
ATOM   3484  HB3 ASP X 221      27.708 110.469  44.376  0.00  0.00            
ATOM   3485  CG  ASP X 221      28.803 112.227  44.519  0.00  0.00            
ATOM   3486  OD1 ASP X 221      29.836 112.328  43.878  0.00  0.00            
ATOM   3487  OD2 ASP X 221      28.646 112.681  45.656  0.00  0.00            
ATOM   3488  C   ASP X 221      28.813 110.587  41.665  0.00  0.00            
ATOM   3489  O   ASP X 221      28.764 109.388  41.946  0.00  0.00            
ATOM   3490  N   PRO X 222      29.823 111.131  40.940  0.00  0.00            
ATOM   3491  CD  PRO X 222      29.800 112.501  40.340  0.00  0.00            
ATOM   3492  HD2 PRO X 222      28.862 112.585  39.790  0.00  0.00            
ATOM   3493  HD3 PRO X 222      29.792 113.314  41.102  0.00  0.00            
ATOM   3494  CG  PRO X 222      30.918 112.507  39.271  0.00  0.00            
ATOM   3495  HG2 PRO X 222      31.503 113.406  39.133  0.00  0.00            
ATOM   3496  HG3 PRO X 222      30.446 112.174  38.327  0.00  0.00            
ATOM   3497  CB  PRO X 222      31.906 111.343  39.621  0.00  0.00            
ATOM   3498  HB2 PRO X 222      32.385 110.887  38.753  0.00  0.00            
ATOM   3499  HB3 PRO X 222      32.773 111.746  40.256  0.00  0.00            
ATOM   3500  CA  PRO X 222      30.967 110.343  40.388  0.00  0.00            
ATOM   3501  HA  PRO X 222      30.632 109.485  39.766  0.00  0.00            
ATOM   3502  C   PRO X 222      31.851 109.645  41.444  0.00  0.00            
ATOM   3503  O   PRO X 222      32.546 108.721  41.131  0.00  0.00            
ATOM   3504  N   VAL X 223      31.831 110.164  42.703  0.00  0.00            
ATOM   3505  H   VAL X 223      31.245 110.956  42.787  0.00  0.00            
ATOM   3506  CA  VAL X 223      32.407 109.456  43.850  0.00  0.00            
ATOM   3507  HA  VAL X 223      33.420 109.330  43.426  0.00  0.00            
ATOM   3508  CB  VAL X 223      32.604 110.355  45.080  0.00  0.00            
ATOM   3509  HB  VAL X 223      32.725 111.252  44.597  0.00  0.00            
ATOM   3510  CG1 VAL X 223      31.485 110.647  46.060  0.00  0.00            
ATOM   3511 HG11 VAL X 223      31.594 111.671  46.398  0.00  0.00            
ATOM   3512 HG12 VAL X 223      30.486 110.466  45.633  0.00  0.00            
ATOM   3513 HG13 VAL X 223      31.568 110.013  46.912  0.00  0.00            
ATOM   3514  CG2 VAL X 223      33.874 110.142  45.972  0.00  0.00            
ATOM   3515 HG21 VAL X 223      34.063 110.948  46.719  0.00  0.00            
ATOM   3516 HG22 VAL X 223      34.761 110.043  45.303  0.00  0.00            
ATOM   3517 HG23 VAL X 223      33.735 109.223  46.567  0.00  0.00            
ATOM   3518  C   VAL X 223      31.901 108.019  44.058  0.00  0.00            
ATOM   3519  O   VAL X 223      32.616 107.202  44.587  0.00  0.00            
ATOM   3520  N   PHE X 224      30.636 107.747  43.691  0.00  0.00            
ATOM   3521  H   PHE X 224      30.068 108.490  43.321  0.00  0.00            
ATOM   3522  CA  PHE X 224      30.033 106.416  43.623  0.00  0.00            
ATOM   3523  HA  PHE X 224      29.842 106.342  44.695  0.00  0.00            
ATOM   3524  CB  PHE X 224      28.677 106.450  42.859  0.00  0.00            
ATOM   3525  HB2 PHE X 224      28.864 106.386  41.801  0.00  0.00            
ATOM   3526  HB3 PHE X 224      28.198 107.407  43.071  0.00  0.00            
ATOM   3527  CG  PHE X 224      27.855 105.260  43.214  0.00  0.00            
ATOM   3528  CD1 PHE X 224      28.025 104.045  42.452  0.00  0.00            
ATOM   3529  HD1 PHE X 224      28.703 103.951  41.584  0.00  0.00            
ATOM   3530  CE1 PHE X 224      27.282 102.919  42.863  0.00  0.00            
ATOM   3531  HE1 PHE X 224      27.376 101.969  42.279  0.00  0.00            
ATOM   3532  CZ  PHE X 224      26.352 102.976  43.888  0.00  0.00            
ATOM   3533  HZ  PHE X 224      25.888 102.094  44.282  0.00  0.00            
ATOM   3534  CE2 PHE X 224      26.106 104.175  44.562  0.00  0.00            
ATOM   3535  HE2 PHE X 224      25.371 104.330  45.339  0.00  0.00            
ATOM   3536  CD2 PHE X 224      26.803 105.357  44.178  0.00  0.00            
ATOM   3537  HD2 PHE X 224      26.561 106.276  44.701  0.00  0.00            
ATOM   3538  C   PHE X 224      30.986 105.377  42.943  0.00  0.00            
ATOM   3539  O   PHE X 224      31.082 104.309  43.509  0.00  0.00            
ATOM   3540  N   PHE X 225      31.580 105.693  41.786  0.00  0.00            
ATOM   3541  H   PHE X 225      31.570 106.691  41.481  0.00  0.00            
ATOM   3542  CA  PHE X 225      32.568 104.832  41.143  0.00  0.00            
ATOM   3543  HA  PHE X 225      32.068 103.848  40.942  0.00  0.00            
ATOM   3544  CB  PHE X 225      33.016 105.400  39.812  0.00  0.00            
ATOM   3545  HB2 PHE X 225      33.877 104.780  39.423  0.00  0.00            
ATOM   3546  HB3 PHE X 225      33.423 106.432  39.953  0.00  0.00            
ATOM   3547  CG  PHE X 225      32.031 105.548  38.626  0.00  0.00            
ATOM   3548  CD1 PHE X 225      31.020 106.504  38.685  0.00  0.00            
ATOM   3549  HD1 PHE X 225      30.824 107.082  39.553  0.00  0.00            
ATOM   3550  CE1 PHE X 225      30.238 106.797  37.578  0.00  0.00            
ATOM   3551  HE1 PHE X 225      29.503 107.544  37.648  0.00  0.00            
ATOM   3552  CZ  PHE X 225      30.371 105.987  36.436  0.00  0.00            
ATOM   3553  HZ  PHE X 225      29.763 106.105  35.544  0.00  0.00            
ATOM   3554  CE2 PHE X 225      31.437 105.064  36.317  0.00  0.00            
ATOM   3555  HE2 PHE X 225      31.607 104.529  35.441  0.00  0.00            
ATOM   3556  CD2 PHE X 225      32.242 104.878  37.422  0.00  0.00            
ATOM   3557  HD2 PHE X 225      33.039 104.186  37.310  0.00  0.00            
ATOM   3558  C   PHE X 225      33.781 104.585  42.047  0.00  0.00            
ATOM   3559  O   PHE X 225      34.126 103.404  42.138  0.00  0.00            
ATOM   3560  N   LEU X 226      34.386 105.642  42.658  0.00  0.00            
ATOM   3561  H   LEU X 226      34.041 106.595  42.517  0.00  0.00            
ATOM   3562  CA  LEU X 226      35.498 105.517  43.566  0.00  0.00            
ATOM   3563  HA  LEU X 226      36.281 104.999  43.029  0.00  0.00            
ATOM   3564  CB  LEU X 226      36.068 106.902  43.856  0.00  0.00            
ATOM   3565  HB2 LEU X 226      37.050 106.746  44.341  0.00  0.00            
ATOM   3566  HB3 LEU X 226      35.338 107.290  44.569  0.00  0.00            
ATOM   3567  CG  LEU X 226      36.272 107.814  42.629  0.00  0.00            
ATOM   3568  HG  LEU X 226      35.275 108.084  42.178  0.00  0.00            
ATOM   3569  CD1 LEU X 226      36.716 109.207  43.070  0.00  0.00            
ATOM   3570 HD11 LEU X 226      36.709 109.925  42.267  0.00  0.00            
ATOM   3571 HD12 LEU X 226      37.760 109.089  43.438  0.00  0.00            
ATOM   3572 HD13 LEU X 226      36.050 109.511  43.904  0.00  0.00            
ATOM   3573  CD2 LEU X 226      37.134 107.224  41.522  0.00  0.00            
ATOM   3574 HD21 LEU X 226      36.906 106.185  41.362  0.00  0.00            
ATOM   3575 HD22 LEU X 226      36.960 107.794  40.615  0.00  0.00            
ATOM   3576 HD23 LEU X 226      38.161 107.332  41.816  0.00  0.00            
ATOM   3577  C   LEU X 226      35.210 104.732  44.892  0.00  0.00            
ATOM   3578  O   LEU X 226      35.959 103.915  45.341  0.00  0.00            
ATOM   3579  N   HID X 227      34.105 105.121  45.569  0.00  0.00            
ATOM   3580  H   HID X 227      33.605 105.802  44.939  0.00  0.00            
ATOM   3581  CA  HID X 227      33.417 104.383  46.686  0.00  0.00            
ATOM   3582  HA  HID X 227      34.012 104.497  47.546  0.00  0.00            
ATOM   3583  CB  HID X 227      32.052 105.040  47.010  0.00  0.00            
ATOM   3584  HB2 HID X 227      32.401 105.783  47.626  0.00  0.00            
ATOM   3585  HB3 HID X 227      31.700 105.455  46.102  0.00  0.00            
ATOM   3586  CG  HID X 227      30.980 104.087  47.492  0.00  0.00            
ATOM   3587  ND1 HID X 227      31.138 103.498  48.718  0.00  0.00            
ATOM   3588  HD1 HID X 227      32.018 103.398  49.243  0.00  0.00            
ATOM   3589  CE1 HID X 227      30.105 102.733  48.984  0.00  0.00            
ATOM   3590  HE1 HID X 227      30.119 102.189  49.865  0.00  0.00            
ATOM   3591  NE2 HID X 227      29.297 102.631  47.897  0.00  0.00            
ATOM   3592  CD2 HID X 227      29.887 103.525  46.950  0.00  0.00            
ATOM   3593  HD2 HID X 227      29.439 103.774  45.988  0.00  0.00            
ATOM   3594  C   HID X 227      33.312 102.875  46.331  0.00  0.00            
ATOM   3595  O   HID X 227      33.938 102.100  46.962  0.00  0.00            
ATOM   3596  N   HID X 228      32.524 102.504  45.315  0.00  0.00            
ATOM   3597  H   HID X 228      32.141 103.181  44.639  0.00  0.00            
ATOM   3598  CA  HID X 228      32.411 101.121  44.854  0.00  0.00            
ATOM   3599  HA  HID X 228      32.214 100.529  45.719  0.00  0.00            
ATOM   3600  CB  HID X 228      31.141 100.796  43.897  0.00  0.00            
ATOM   3601  HB2 HID X 228      30.877 101.612  43.256  0.00  0.00            
ATOM   3602  HB3 HID X 228      31.371  99.995  43.251  0.00  0.00            
ATOM   3603  CG  HID X 228      29.971 100.416  44.714  0.00  0.00            
ATOM   3604  ND1 HID X 228      29.976  99.233  45.416  0.00  0.00            
ATOM   3605  HD1 HID X 228      30.658  98.469  45.377  0.00  0.00            
ATOM   3606  CE1 HID X 228      28.831  99.167  46.122  0.00  0.00            
ATOM   3607  HE1 HID X 228      28.515  98.304  46.764  0.00  0.00            
ATOM   3608  NE2 HID X 228      28.109 100.313  45.954  0.00  0.00            
ATOM   3609  CD2 HID X 228      28.830 101.083  45.021  0.00  0.00            
ATOM   3610  HD2 HID X 228      28.512 102.019  44.679  0.00  0.00            
ATOM   3611  C   HID X 228      33.749 100.414  44.403  0.00  0.00            
ATOM   3612  O   HID X 228      33.907  99.209  44.687  0.00  0.00            
ATOM   3613  N   ALA X 229      34.661 101.095  43.668  0.00  0.00            
ATOM   3614  H   ALA X 229      34.467 102.121  43.470  0.00  0.00            
ATOM   3615  CA  ALA X 229      36.082 100.560  43.541  0.00  0.00            
ATOM   3616  HA  ALA X 229      35.963  99.694  42.947  0.00  0.00            
ATOM   3617  CB  ALA X 229      36.866 101.505  42.662  0.00  0.00            
ATOM   3618  HB1 ALA X 229      36.342 102.433  42.625  0.00  0.00            
ATOM   3619  HB2 ALA X 229      37.106 101.133  41.705  0.00  0.00            
ATOM   3620  HB3 ALA X 229      37.802 101.740  43.128  0.00  0.00            
ATOM   3621  C   ALA X 229      36.798 100.123  44.865  0.00  0.00            
ATOM   3622  O   ALA X 229      37.407  99.077  44.946  0.00  0.00            
ATOM   3623  N   ASN X 230      36.699 100.921  45.938  0.00  0.00            
ATOM   3624  H   ASN X 230      36.242 101.829  45.957  0.00  0.00            
ATOM   3625  CA  ASN X 230      37.205 100.551  47.283  0.00  0.00            
ATOM   3626  HA  ASN X 230      38.013  99.893  47.247  0.00  0.00            
ATOM   3627  CB  ASN X 230      37.888 101.806  47.904  0.00  0.00            
ATOM   3628  HB2 ASN X 230      38.385 102.337  47.074  0.00  0.00            
ATOM   3629  HB3 ASN X 230      37.058 102.419  48.317  0.00  0.00            
ATOM   3630  CG  ASN X 230      38.831 101.340  48.929  0.00  0.00            
ATOM   3631  OD1 ASN X 230      39.838 100.750  48.551  0.00  0.00            
ATOM   3632  ND2 ASN X 230      38.466 101.492  50.185  0.00  0.00            
ATOM   3633 HD21 ASN X 230      38.969 101.159  50.965  0.00  0.00            
ATOM   3634 HD22 ASN X 230      37.624 101.990  50.460  0.00  0.00            
ATOM   3635  C   ASN X 230      36.016 100.000  48.085  0.00  0.00            
ATOM   3636  O   ASN X 230      35.662 100.434  49.164  0.00  0.00            
ATOM   3637  N   VAL X 231      35.482  99.002  47.429  0.00  0.00            
ATOM   3638  H   VAL X 231      35.978  98.678  46.615  0.00  0.00            
ATOM   3639  CA  VAL X 231      34.711  97.963  48.047  0.00  0.00            
ATOM   3640  HA  VAL X 231      35.109  97.724  48.997  0.00  0.00            
ATOM   3641  CB  VAL X 231      33.207  98.365  48.211  0.00  0.00            
ATOM   3642  HB  VAL X 231      32.708  98.674  47.339  0.00  0.00            
ATOM   3643  CG1 VAL X 231      32.347  97.223  48.786  0.00  0.00            
ATOM   3644 HG11 VAL X 231      32.303  96.418  48.028  0.00  0.00            
ATOM   3645 HG12 VAL X 231      31.309  97.586  48.932  0.00  0.00            
ATOM   3646 HG13 VAL X 231      32.752  96.878  49.718  0.00  0.00            
ATOM   3647  CG2 VAL X 231      33.000  99.563  49.184  0.00  0.00            
ATOM   3648 HG21 VAL X 231      33.409 100.478  48.780  0.00  0.00            
ATOM   3649 HG22 VAL X 231      31.979  99.738  49.495  0.00  0.00            
ATOM   3650 HG23 VAL X 231      33.494  99.327  50.127  0.00  0.00            
ATOM   3651  C   VAL X 231      34.946  96.723  47.228  0.00  0.00            
ATOM   3652  O   VAL X 231      34.798  95.617  47.786  0.00  0.00            
ATOM   3653  N   ASH X 232      35.147  96.855  45.935  0.00  0.00            
ATOM   3654  H   ASH X 232      35.077  97.737  45.495  0.00  0.00            
ATOM   3655  CA  ASH X 232      35.572  95.782  45.045  0.00  0.00            
ATOM   3656  HA  ASH X 232      34.850  94.970  45.150  0.00  0.00            
ATOM   3657  CB  ASH X 232      35.513  96.145  43.550  0.00  0.00            
ATOM   3658  HB2 ASH X 232      36.174  96.992  43.348  0.00  0.00            
ATOM   3659  HB3 ASH X 232      34.496  96.456  43.352  0.00  0.00            
ATOM   3660  CG  ASH X 232      35.879  95.016  42.631  0.00  0.00            
ATOM   3661  OD1 ASH X 232      34.977  94.010  42.590  0.00  0.00            
ATOM   3662  OD2 ASH X 232      36.965  95.003  42.101  0.00  0.00            
ATOM   3663  HD1 ASH X 232      35.318  93.230  42.969  0.00  0.00            
ATOM   3664  C   ASH X 232      37.020  95.351  45.376  0.00  0.00            
ATOM   3665  O   ASH X 232      37.310  94.115  45.260  0.00  0.00            
ATOM   3666  N   ARN X 233      37.924  96.293  45.732  0.00  0.00            
ATOM   3667  H   ARN X 233      37.674  97.292  45.634  0.00  0.00            
ATOM   3668  CA  ARN X 233      39.269  95.917  46.171  0.00  0.00            
ATOM   3669  HA  ARN X 233      39.710  95.327  45.358  0.00  0.00            
ATOM   3670  CB  ARN X 233      40.027  97.191  46.390  0.00  0.00            
ATOM   3671  HB2 ARN X 233      39.490  97.875  47.021  0.00  0.00            
ATOM   3672  HB3 ARN X 233      40.175  97.696  45.436  0.00  0.00            
ATOM   3673  CG  ARN X 233      41.431  97.001  46.956  0.00  0.00            
ATOM   3674  HG2 ARN X 233      42.046  96.383  46.292  0.00  0.00            
ATOM   3675  HG3 ARN X 233      41.319  96.398  47.862  0.00  0.00            
ATOM   3676  CD  ARN X 233      42.176  98.302  47.320  0.00  0.00            
ATOM   3677  HD2 ARN X 233      43.209  98.073  47.620  0.00  0.00            
ATOM   3678  HD3 ARN X 233      42.197  98.897  46.392  0.00  0.00            
ATOM   3679  NE  ARN X 233      41.425  99.061  48.296  0.00  0.00            
ATOM   3680  HE  ARN X 233      40.445  99.104  48.079  0.00  0.00            
ATOM   3681  CZ  ARN X 233      41.721  98.911  49.658  0.00  0.00            
ATOM   3682  NH1 ARN X 233      42.569  98.068  50.081  0.00  0.00            
ATOM   3683 HH11 ARN X 233      42.208  97.101  50.037  0.00  0.00            
ATOM   3684  NH2 ARN X 233      40.950  99.721  50.462  0.00  0.00            
ATOM   3685 HH21 ARN X 233      41.263 100.673  50.479  0.00  0.00            
ATOM   3686 HH22 ARN X 233      40.973  99.393  51.418  0.00  0.00            
ATOM   3687  C   ARN X 233      39.255  95.107  47.471  0.00  0.00            
ATOM   3688  O   ARN X 233      39.931  94.091  47.579  0.00  0.00            
ATOM   3689  N   ILE X 234      38.435  95.493  48.435  0.00  0.00            
ATOM   3690  H   ILE X 234      37.962  96.383  48.367  0.00  0.00            
ATOM   3691  CA  ILE X 234      38.377  94.768  49.735  0.00  0.00            
ATOM   3692  HA  ILE X 234      39.379  94.711  50.102  0.00  0.00            
ATOM   3693  CB  ILE X 234      37.446  95.567  50.714  0.00  0.00            
ATOM   3694  HB  ILE X 234      36.493  95.743  50.222  0.00  0.00            
ATOM   3695  CG2 ILE X 234      37.194  94.762  52.017  0.00  0.00            
ATOM   3696 HG21 ILE X 234      36.504  93.934  51.873  0.00  0.00            
ATOM   3697 HG22 ILE X 234      38.105  94.342  52.403  0.00  0.00            
ATOM   3698 HG23 ILE X 234      36.761  95.338  52.844  0.00  0.00            
ATOM   3699  CG1 ILE X 234      38.105  96.973  50.936  0.00  0.00            
ATOM   3700 HG12 ILE X 234      39.069  96.879  51.438  0.00  0.00            
ATOM   3701 HG13 ILE X 234      38.305  97.274  49.920  0.00  0.00            
ATOM   3702  CD1 ILE X 234      37.228  98.008  51.591  0.00  0.00            
ATOM   3703 HD11 ILE X 234      37.111  97.795  52.656  0.00  0.00            
ATOM   3704 HD12 ILE X 234      37.687  98.999  51.564  0.00  0.00            
ATOM   3705 HD13 ILE X 234      36.225  98.114  51.149  0.00  0.00            
ATOM   3706  C   ILE X 234      37.882  93.361  49.484  0.00  0.00            
ATOM   3707  O   ILE X 234      38.383  92.423  50.106  0.00  0.00            
ATOM   3708  N   TRP X 235      36.869  93.210  48.627  0.00  0.00            
ATOM   3709  H   TRP X 235      36.321  94.007  48.340  0.00  0.00            
ATOM   3710  CA  TRP X 235      36.451  91.880  48.242  0.00  0.00            
ATOM   3711  HA  TRP X 235      36.106  91.368  49.136  0.00  0.00            
ATOM   3712  CB  TRP X 235      35.248  91.941  47.308  0.00  0.00            
ATOM   3713  HB2 TRP X 235      34.460  92.561  47.733  0.00  0.00            
ATOM   3714  HB3 TRP X 235      35.546  92.480  46.399  0.00  0.00            
ATOM   3715  CG  TRP X 235      34.675  90.646  46.870  0.00  0.00            
ATOM   3716  CD1 TRP X 235      34.692  89.484  47.543  0.00  0.00            
ATOM   3717  HD1 TRP X 235      34.845  89.410  48.599  0.00  0.00            
ATOM   3718  NE1 TRP X 235      34.156  88.463  46.813  0.00  0.00            
ATOM   3719  HE1 TRP X 235      34.469  87.494  46.926  0.00  0.00            
ATOM   3720  CE2 TRP X 235      33.601  88.954  45.700  0.00  0.00            
ATOM   3721  CZ2 TRP X 235      32.873  88.338  44.690  0.00  0.00            
ATOM   3722  HZ2 TRP X 235      32.451  87.372  44.833  0.00  0.00            
ATOM   3723  CH2 TRP X 235      32.561  89.122  43.552  0.00  0.00            
ATOM   3724  HH2 TRP X 235      32.035  88.657  42.737  0.00  0.00            
ATOM   3725  CZ3 TRP X 235      32.931  90.484  43.457  0.00  0.00            
ATOM   3726  HZ3 TRP X 235      32.818  91.003  42.533  0.00  0.00            
ATOM   3727  CE3 TRP X 235      33.588  91.104  44.553  0.00  0.00            
ATOM   3728  HE3 TRP X 235      33.954  92.114  44.423  0.00  0.00            
ATOM   3729  CD2 TRP X 235      33.943  90.341  45.669  0.00  0.00            
ATOM   3730  C   TRP X 235      37.579  91.037  47.646  0.00  0.00            
ATOM   3731  O   TRP X 235      37.728  89.864  47.984  0.00  0.00            
ATOM   3732  N   ALA X 236      38.261  91.562  46.654  0.00  0.00            
ATOM   3733  H   ALA X 236      37.939  92.429  46.276  0.00  0.00            
ATOM   3734  CA  ALA X 236      39.397  90.923  46.046  0.00  0.00            
ATOM   3735  HA  ALA X 236      38.996  90.030  45.573  0.00  0.00            
ATOM   3736  CB  ALA X 236      40.005  91.789  44.962  0.00  0.00            
ATOM   3737  HB1 ALA X 236      40.475  92.661  45.394  0.00  0.00            
ATOM   3738  HB2 ALA X 236      39.248  92.129  44.263  0.00  0.00            
ATOM   3739  HB3 ALA X 236      40.741  91.237  44.379  0.00  0.00            
ATOM   3740  C   ALA X 236      40.466  90.497  47.057  0.00  0.00            
ATOM   3741  O   ALA X 236      41.111  89.429  46.934  0.00  0.00            
ATOM   3742  N   VAL X 237      40.638  91.273  48.116  0.00  0.00            
ATOM   3743  H   VAL X 237      39.946  91.970  48.322  0.00  0.00            
ATOM   3744  CA  VAL X 237      41.623  90.937  49.175  0.00  0.00            
ATOM   3745  HA  VAL X 237      42.549  90.604  48.696  0.00  0.00            
ATOM   3746  CB  VAL X 237      41.896  92.147  50.039  0.00  0.00            
ATOM   3747  HB  VAL X 237      40.958  92.600  50.355  0.00  0.00            
ATOM   3748  CG1 VAL X 237      42.678  91.725  51.305  0.00  0.00            
ATOM   3749 HG11 VAL X 237      42.067  91.876  52.198  0.00  0.00            
ATOM   3750 HG12 VAL X 237      43.597  92.298  51.412  0.00  0.00            
ATOM   3751 HG13 VAL X 237      42.939  90.667  51.257  0.00  0.00            
ATOM   3752  CG2 VAL X 237      42.695  93.195  49.284  0.00  0.00            
ATOM   3753 HG21 VAL X 237      43.071  92.793  48.343  0.00  0.00            
ATOM   3754 HG22 VAL X 237      43.556  93.533  49.860  0.00  0.00            
ATOM   3755 HG23 VAL X 237      42.081  94.062  49.061  0.00  0.00            
ATOM   3756  C   VAL X 237      41.062  89.757  49.966  0.00  0.00            
ATOM   3757  O   VAL X 237      41.811  88.844  50.327  0.00  0.00            
ATOM   3758  N   TRP X 238      39.755  89.758  50.155  0.00  0.00            
ATOM   3759  H   TRP X 238      39.167  90.428  49.680  0.00  0.00            
ATOM   3760  CA  TRP X 238      39.103  88.675  50.892  0.00  0.00            
ATOM   3761  HA  TRP X 238      39.611  88.551  51.847  0.00  0.00            
ATOM   3762  CB  TRP X 238      37.657  88.994  51.162  0.00  0.00            
ATOM   3763  HB2 TRP X 238      37.115  89.162  50.220  0.00  0.00            
ATOM   3764  HB3 TRP X 238      37.576  89.936  51.718  0.00  0.00            
ATOM   3765  CG  TRP X 238      36.936  87.943  51.952  0.00  0.00            
ATOM   3766  CD1 TRP X 238      36.672  87.954  53.282  0.00  0.00            
ATOM   3767  HD1 TRP X 238      36.825  88.793  53.910  0.00  0.00            
ATOM   3768  NE1 TRP X 238      36.081  86.770  53.636  0.00  0.00            
ATOM   3769  HE1 TRP X 238      36.146  86.366  54.560  0.00  0.00            
ATOM   3770  CE2 TRP X 238      35.640  86.107  52.542  0.00  0.00            
ATOM   3771  CZ2 TRP X 238      34.998  84.879  52.369  0.00  0.00            
ATOM   3772  HZ2 TRP X 238      34.903  84.215  53.206  0.00  0.00            
ATOM   3773  CH2 TRP X 238      34.816  84.422  51.083  0.00  0.00            
ATOM   3774  HH2 TRP X 238      34.597  83.379  50.977  0.00  0.00            
ATOM   3775  CZ3 TRP X 238      35.304  85.100  49.991  0.00  0.00            
ATOM   3776  HZ3 TRP X 238      35.358  84.590  49.043  0.00  0.00            
ATOM   3777  CE3 TRP X 238      35.971  86.303  50.160  0.00  0.00            
ATOM   3778  HE3 TRP X 238      36.267  86.882  49.297  0.00  0.00            
ATOM   3779  CD2 TRP X 238      36.202  86.802  51.439  0.00  0.00            
ATOM   3780  C   TRP X 238      39.214  87.377  50.126  0.00  0.00            
ATOM   3781  O   TRP X 238      39.466  86.316  50.718  0.00  0.00            
ATOM   3782  N   GLN X 239      39.048  87.448  48.783  0.00  0.00            
ATOM   3783  H   GLN X 239      38.883  88.339  48.336  0.00  0.00            
ATOM   3784  CA  GLN X 239      39.189  86.271  47.926  0.00  0.00            
ATOM   3785  HA  GLN X 239      38.555  85.497  48.358  0.00  0.00            
ATOM   3786  CB  GLN X 239      38.766  86.562  46.489  0.00  0.00            
ATOM   3787  HB2 GLN X 239      39.063  85.747  45.833  0.00  0.00            
ATOM   3788  HB3 GLN X 239      39.328  87.426  46.151  0.00  0.00            
ATOM   3789  CG  GLN X 239      37.294  86.878  46.356  0.00  0.00            
ATOM   3790  HG2 GLN X 239      36.700  86.049  46.765  0.00  0.00            
ATOM   3791  HG3 GLN X 239      37.051  87.759  46.957  0.00  0.00            
ATOM   3792  CD  GLN X 239      36.906  87.121  44.921  0.00  0.00            
ATOM   3793  OE1 GLN X 239      37.262  88.158  44.345  0.00  0.00            
ATOM   3794  NE2 GLN X 239      36.142  86.180  44.370  0.00  0.00            
ATOM   3795 HE21 GLN X 239      35.973  86.228  43.371  0.00  0.00            
ATOM   3796 HE22 GLN X 239      35.912  85.342  44.874  0.00  0.00            
ATOM   3797  C   GLN X 239      40.606  85.734  47.932  0.00  0.00            
ATOM   3798  O   GLN X 239      40.844  84.524  47.833  0.00  0.00            
ATOM   3799  N   ILE X 240      41.604  86.629  48.069  0.00  0.00            
ATOM   3800  H   ILE X 240      41.384  87.582  48.318  0.00  0.00            
ATOM   3801  CA  ILE X 240      43.001  86.191  48.129  0.00  0.00            
ATOM   3802  HA  ILE X 240      43.157  85.430  47.364  0.00  0.00            
ATOM   3803  CB  ILE X 240      43.938  87.367  47.873  0.00  0.00            
ATOM   3804  HB  ILE X 240      43.621  88.220  48.469  0.00  0.00            
ATOM   3805  CG2 ILE X 240      45.380  87.018  48.261  0.00  0.00            
ATOM   3806 HG21 ILE X 240      45.764  87.717  49.010  0.00  0.00            
ATOM   3807 HG22 ILE X 240      45.445  86.014  48.678  0.00  0.00            
ATOM   3808 HG23 ILE X 240      46.050  87.072  47.399  0.00  0.00            
ATOM   3809  CG1 ILE X 240      43.888  87.759  46.404  0.00  0.00            
ATOM   3810 HG12 ILE X 240      42.857  87.773  46.052  0.00  0.00            
ATOM   3811 HG13 ILE X 240      44.382  86.987  45.811  0.00  0.00            
ATOM   3812  CD1 ILE X 240      44.562  89.099  46.090  0.00  0.00            
ATOM   3813 HD11 ILE X 240      44.439  89.797  46.917  0.00  0.00            
ATOM   3814 HD12 ILE X 240      45.629  88.971  45.905  0.00  0.00            
ATOM   3815 HD13 ILE X 240      44.087  89.476  45.184  0.00  0.00            
ATOM   3816  C   ILE X 240      43.312  85.563  49.486  0.00  0.00            
ATOM   3817  O   ILE X 240      43.980  84.537  49.563  0.00  0.00            
ATOM   3818  N   ILE X 241      42.784  86.107  50.577  0.00  0.00            
ATOM   3819  H   ILE X 241      42.445  87.056  50.513  0.00  0.00            
ATOM   3820  CA  ILE X 241      42.954  85.532  51.897  0.00  0.00            
ATOM   3821  HA  ILE X 241      44.029  85.392  52.035  0.00  0.00            
ATOM   3822  CB  ILE X 241      42.443  86.483  52.961  0.00  0.00            
ATOM   3823  HB  ILE X 241      41.417  86.748  52.717  0.00  0.00            
ATOM   3824  CG2 ILE X 241      42.451  85.801  54.344  0.00  0.00            
ATOM   3825 HG21 ILE X 241      41.785  84.941  54.346  0.00  0.00            
ATOM   3826 HG22 ILE X 241      43.448  85.460  54.615  0.00  0.00            
ATOM   3827 HG23 ILE X 241      42.108  86.493  55.114  0.00  0.00            
ATOM   3828  CG1 ILE X 241      43.273  87.765  52.991  0.00  0.00            
ATOM   3829 HG12 ILE X 241      44.304  87.565  53.291  0.00  0.00            
ATOM   3830 HG13 ILE X 241      43.326  88.164  51.977  0.00  0.00            
ATOM   3831  CD1 ILE X 241      42.674  88.850  53.888  0.00  0.00            
ATOM   3832 HD11 ILE X 241      41.600  88.719  53.988  0.00  0.00            
ATOM   3833 HD12 ILE X 241      42.850  89.834  53.446  0.00  0.00            
ATOM   3834 HD13 ILE X 241      43.124  88.840  54.882  0.00  0.00            
ATOM   3835  C   ILE X 241      42.311  84.155  52.004  0.00  0.00            
ATOM   3836  O   ILE X 241      42.981  83.170  52.336  0.00  0.00            
ATOM   3837  N   HID X 242      41.008  84.065  51.693  0.00  0.00            
ATOM   3838  H   HID X 242      40.523  84.911  51.433  0.00  0.00            
ATOM   3839  CA  HID X 242      40.279  82.818  51.772  0.00  0.00            
ATOM   3840  HA  HID X 242      40.821  82.155  52.448  0.00  0.00            
ATOM   3841  CB  HID X 242      38.888  83.074  52.331  0.00  0.00            
ATOM   3842  HB2 HID X 242      38.391  82.129  52.547  0.00  0.00            
ATOM   3843  HB3 HID X 242      38.277  83.584  51.592  0.00  0.00            
ATOM   3844  CG  HID X 242      38.881  83.909  53.578  0.00  0.00            
ATOM   3845  ND1 HID X 242      39.023  83.378  54.845  0.00  0.00            
ATOM   3846  HD1 HID X 242      39.519  82.524  55.036  0.00  0.00            
ATOM   3847  CE1 HID X 242      38.887  84.370  55.712  0.00  0.00            
ATOM   3848  HE1 HID X 242      38.537  84.212  56.720  0.00  0.00            
ATOM   3849  NE2 HID X 242      38.829  85.556  55.118  0.00  0.00            
ATOM   3850  CD2 HID X 242      38.881  85.265  53.758  0.00  0.00            
ATOM   3851  HD2 HID X 242      39.050  86.041  53.033  0.00  0.00            
ATOM   3852  C   HID X 242      40.222  82.168  50.381  0.00  0.00            
ATOM   3853  O   HID X 242      39.178  82.146  49.742  0.00  0.00            
ATOM   3854  N   ARN X 243      41.379  81.678  49.957  0.00  0.00            
ATOM   3855  H   ARN X 243      42.204  81.812  50.532  0.00  0.00            
ATOM   3856  CA  ARN X 243      41.521  81.133  48.608  0.00  0.00            
ATOM   3857  HA  ARN X 243      41.228  81.923  47.916  0.00  0.00            
ATOM   3858  CB  ARN X 243      42.997  80.782  48.372  0.00  0.00            
ATOM   3859  HB2 ARN X 243      43.651  81.557  48.781  0.00  0.00            
ATOM   3860  HB3 ARN X 243      43.186  79.873  48.943  0.00  0.00            
ATOM   3861  CG  ARN X 243      43.354  80.490  46.912  0.00  0.00            
ATOM   3862  HG2 ARN X 243      44.413  80.235  46.827  0.00  0.00            
ATOM   3863  HG3 ARN X 243      42.764  79.635  46.593  0.00  0.00            
ATOM   3864  CD  ARN X 243      43.021  81.635  45.977  0.00  0.00            
ATOM   3865  HD2 ARN X 243      43.170  82.603  46.454  0.00  0.00            
ATOM   3866  HD3 ARN X 243      43.677  81.607  45.103  0.00  0.00            
ATOM   3867  NE  ARN X 243      41.655  81.514  45.519  0.00  0.00            
ATOM   3868  HE  ARN X 243      41.006  81.456  46.282  0.00  0.00            
ATOM   3869  CZ  ARN X 243      41.200  82.360  44.465  0.00  0.00            
ATOM   3870  NH1 ARN X 243      41.919  83.205  43.877  0.00  0.00            
ATOM   3871 HH11 ARN X 243      42.900  83.002  43.981  0.00  0.00            
ATOM   3872  NH2 ARN X 243      39.840  82.163  44.112  0.00  0.00            
ATOM   3873 HH21 ARN X 243      39.553  82.879  43.467  0.00  0.00            
ATOM   3874 HH22 ARN X 243      39.705  81.272  43.658  0.00  0.00            
ATOM   3875  C   ARN X 243      40.633  79.932  48.339  0.00  0.00            
ATOM   3876  O   ARN X 243      40.368  79.623  47.175  0.00  0.00            
ATOM   3877  N   ASN X 244      40.161  79.247  49.390  0.00  0.00            
ATOM   3878  H   ASN X 244      40.123  79.702  50.288  0.00  0.00            
ATOM   3879  CA  ASN X 244      39.391  78.038  49.216  0.00  0.00            
ATOM   3880  HA  ASN X 244      39.391  77.794  48.155  0.00  0.00            
ATOM   3881  CB  ASN X 244      39.998  76.859  50.000  0.00  0.00            
ATOM   3882  HB2 ASN X 244      39.255  76.068  50.117  0.00  0.00            
ATOM   3883  HB3 ASN X 244      40.277  77.186  50.999  0.00  0.00            
ATOM   3884  CG  ASN X 244      41.232  76.292  49.305  0.00  0.00            
ATOM   3885  OD1 ASN X 244      42.336  76.798  49.475  0.00  0.00            
ATOM   3886  ND2 ASN X 244      41.045  75.269  48.473  0.00  0.00            
ATOM   3887 HD21 ASN X 244      40.678  74.401  48.839  0.00  0.00            
ATOM   3888 HD22 ASN X 244      41.564  75.252  47.612  0.00  0.00            
ATOM   3889  C   ASN X 244      37.926  78.254  49.637  0.00  0.00            
ATOM   3890  O   ASN X 244      37.165  77.299  49.723  0.00  0.00            
ATOM   3891  N   GLN X 245      37.524  79.495  49.868  0.00  0.00            
ATOM   3892  H   GLN X 245      38.213  80.223  49.996  0.00  0.00            
ATOM   3893  CA  GLN X 245      36.106  79.834  49.987  0.00  0.00            
ATOM   3894  HA  GLN X 245      35.557  78.934  50.259  0.00  0.00            
ATOM   3895  CB  GLN X 245      35.921  80.928  51.059  0.00  0.00            
ATOM   3896  HB2 GLN X 245      34.909  81.330  50.996  0.00  0.00            
ATOM   3897  HB3 GLN X 245      36.583  81.756  50.825  0.00  0.00            
ATOM   3898  CG  GLN X 245      36.219  80.455  52.481  0.00  0.00            
ATOM   3899  HG2 GLN X 245      36.137  81.290  53.172  0.00  0.00            
ATOM   3900  HG3 GLN X 245      37.241  80.089  52.528  0.00  0.00            
ATOM   3901  CD  GLN X 245      35.288  79.347  52.921  0.00  0.00            
ATOM   3902  OE1 GLN X 245      34.081  79.356  52.646  0.00  0.00            
ATOM   3903  NE2 GLN X 245      35.848  78.365  53.636  0.00  0.00            
ATOM   3904 HE21 GLN X 245      36.106  78.517  54.600  0.00  0.00            
ATOM   3905 HE22 GLN X 245      35.932  77.443  53.232  0.00  0.00            
ATOM   3906  C   GLN X 245      35.606  80.315  48.632  0.00  0.00            
ATOM   3907  O   GLN X 245      36.347  80.907  47.846  0.00  0.00            
ATOM   3908  N   ASN X 246      34.314  80.094  48.378  0.00  0.00            
ATOM   3909  H   ASN X 246      33.701  79.803  49.125  0.00  0.00            
ATOM   3910  CA  ASN X 246      33.727  80.429  47.091  0.00  0.00            
ATOM   3911  HA  ASN X 246      34.408  81.114  46.586  0.00  0.00            
ATOM   3912  CB  ASN X 246      33.536  79.180  46.231  0.00  0.00            
ATOM   3913  HB2 ASN X 246      34.304  78.441  46.433  0.00  0.00            
ATOM   3914  HB3 ASN X 246      32.580  78.717  46.470  0.00  0.00            
ATOM   3915  CG  ASN X 246      33.529  79.510  44.741  0.00  0.00            
ATOM   3916  OD1 ASN X 246      33.387  80.665  44.345  0.00  0.00            
ATOM   3917  ND2 ASN X 246      33.661  78.474  43.911  0.00  0.00            
ATOM   3918 HD21 ASN X 246      33.073  78.405  43.094  0.00  0.00            
ATOM   3919 HD22 ASN X 246      34.277  77.713  44.154  0.00  0.00            
ATOM   3920  C   ASN X 246      32.411  81.149  47.301  0.00  0.00            
ATOM   3921  O   ASN X 246      31.928  81.286  48.424  0.00  0.00            
ATOM   3922  N   TYR X 247      31.810  81.609  46.203  0.00  0.00            
ATOM   3923  H   TYR X 247      32.102  81.214  45.322  0.00  0.00            
ATOM   3924  CA  TYR X 247      30.566  82.350  46.238  0.00  0.00            
ATOM   3925  HA  TYR X 247      30.686  83.253  46.835  0.00  0.00            
ATOM   3926  CB  TYR X 247      30.206  82.767  44.824  0.00  0.00            
ATOM   3927  HB2 TYR X 247      31.018  83.339  44.370  0.00  0.00            
ATOM   3928  HB3 TYR X 247      30.077  81.885  44.202  0.00  0.00            
ATOM   3929  CG  TYR X 247      28.929  83.574  44.731  0.00  0.00            
ATOM   3930  CD1 TYR X 247      28.933  84.951  44.960  0.00  0.00            
ATOM   3931  HD1 TYR X 247      29.815  85.421  45.352  0.00  0.00            
ATOM   3932  CE1 TYR X 247      27.774  85.713  44.780  0.00  0.00            
ATOM   3933  HE1 TYR X 247      27.811  86.789  44.800  0.00  0.00            
ATOM   3934  CZ  TYR X 247      26.563  85.071  44.523  0.00  0.00            
ATOM   3935  OH  TYR X 247      25.398  85.771  44.430  0.00  0.00            
ATOM   3936  HH  TYR X 247      25.347  86.288  43.640  0.00  0.00            
ATOM   3937  CE2 TYR X 247      26.542  83.691  44.351  0.00  0.00            
ATOM   3938  HE2 TYR X 247      25.609  83.184  44.163  0.00  0.00            
ATOM   3939  CD2 TYR X 247      27.729  82.958  44.380  0.00  0.00            
ATOM   3940  HD2 TYR X 247      27.728  81.923  44.086  0.00  0.00            
ATOM   3941  C   TYR X 247      29.465  81.476  46.807  0.00  0.00            
ATOM   3942  O   TYR X 247      29.453  80.259  46.607  0.00  0.00            
ATOM   3943  N   GLN X 248      28.550  82.121  47.534  0.00  0.00            
ATOM   3944  H   GLN X 248      28.637  83.118  47.660  0.00  0.00            
ATOM   3945  CA  GLN X 248      27.350  81.466  48.020  0.00  0.00            
ATOM   3946  HA  GLN X 248      27.180  80.567  47.426  0.00  0.00            
ATOM   3947  CB  GLN X 248      27.490  81.090  49.498  0.00  0.00            
ATOM   3948  HB2 GLN X 248      26.513  80.855  49.922  0.00  0.00            
ATOM   3949  HB3 GLN X 248      27.880  81.950  50.033  0.00  0.00            
ATOM   3950  CG  GLN X 248      28.442  79.919  49.733  0.00  0.00            
ATOM   3951  HG2 GLN X 248      29.463  80.213  49.485  0.00  0.00            
ATOM   3952  HG3 GLN X 248      28.181  79.083  49.086  0.00  0.00            
ATOM   3953  CD  GLN X 248      28.401  79.434  51.178  0.00  0.00            
ATOM   3954  OE1 GLN X 248      27.426  78.819  51.605  0.00  0.00            
ATOM   3955  NE2 GLN X 248      29.486  79.690  51.911  0.00  0.00            
ATOM   3956 HE21 GLN X 248      29.572  79.284  52.832  0.00  0.00            
ATOM   3957 HE22 GLN X 248      30.285  80.124  51.479  0.00  0.00            
ATOM   3958  C   GLN X 248      26.170  82.397  47.810  0.00  0.00            
ATOM   3959  O   GLN X 248      26.330  83.615  47.928  0.00  0.00            
ATOM   3960  N   PRO X 249      24.993  81.844  47.478  0.00  0.00            
ATOM   3961  CD  PRO X 249      23.784  82.640  47.297  0.00  0.00            
ATOM   3962  HD2 PRO X 249      23.542  83.177  48.221  0.00  0.00            
ATOM   3963  HD3 PRO X 249      23.855  83.303  46.436  0.00  0.00            
ATOM   3964  CG  PRO X 249      22.697  81.632  46.987  0.00  0.00            
ATOM   3965  HG2 PRO X 249      21.735  81.907  47.420  0.00  0.00            
ATOM   3966  HG3 PRO X 249      22.635  81.545  45.904  0.00  0.00            
ATOM   3967  CB  PRO X 249      23.196  80.335  47.562  0.00  0.00            
ATOM   3968  HB2 PRO X 249      22.767  79.474  47.052  0.00  0.00            
ATOM   3969  HB3 PRO X 249      22.994  80.352  48.633  0.00  0.00            
ATOM   3970  CA  PRO X 249      24.701  80.419  47.367  0.00  0.00            
ATOM   3971  HA  PRO X 249      25.229  79.873  48.148  0.00  0.00            
ATOM   3972  C   PRO X 249      25.098  79.858  45.990  0.00  0.00            
ATOM   3973  O   PRO X 249      25.025  80.557  44.989  0.00  0.00            
ATOM   3974  N   MET X 250      25.518  78.601  45.973  0.00  0.00            
ATOM   3975  H   MET X 250      25.867  78.189  46.826  0.00  0.00            
ATOM   3976  CA  MET X 250      25.771  77.888  44.726  0.00  0.00            
ATOM   3977  HA  MET X 250      26.307  78.571  44.067  0.00  0.00            
ATOM   3978  CB  MET X 250      26.669  76.687  44.972  0.00  0.00            
ATOM   3979  HB2 MET X 250      26.237  76.024  45.715  0.00  0.00            
ATOM   3980  HB3 MET X 250      26.755  76.149  44.029  0.00  0.00            
ATOM   3981  CG  MET X 250      28.097  77.095  45.351  0.00  0.00            
ATOM   3982  HG2 MET X 250      28.640  76.225  45.720  0.00  0.00            
ATOM   3983  HG3 MET X 250      28.074  77.817  46.160  0.00  0.00            
ATOM   3984  SD  MET X 250      29.023  77.820  43.965  0.00  0.00            
ATOM   3985  CE  MET X 250      28.793  76.526  42.724  0.00  0.00            
ATOM   3986  HE1 MET X 250      28.677  76.992  41.744  0.00  0.00            
ATOM   3987  HE2 MET X 250      29.670  75.881  42.691  0.00  0.00            
ATOM   3988  HE3 MET X 250      27.907  75.928  42.938  0.00  0.00            
ATOM   3989  C   MET X 250      24.489  77.437  44.013  0.00  0.00            
ATOM   3990  O   MET X 250      24.464  77.371  42.786  0.00  0.00            
ATOM   3991  N   LYN X 251      23.435  77.140  44.780  0.00  0.00            
ATOM   3992  H   LYN X 251      23.554  77.070  45.778  0.00  0.00            
ATOM   3993  CA  LYN X 251      22.165  76.719  44.213  0.00  0.00            
ATOM   3994  HA  LYN X 251      21.941  77.314  43.329  0.00  0.00            
ATOM   3995  CB  LYN X 251      22.309  75.234  43.785  0.00  0.00            
ATOM   3996  HB2 LYN X 251      23.009  75.110  42.962  0.00  0.00            
ATOM   3997  HB3 LYN X 251      21.345  74.896  43.404  0.00  0.00            
ATOM   3998  CG  LYN X 251      22.677  74.307  44.923  0.00  0.00            
ATOM   3999  HG2 LYN X 251      23.696  74.498  45.259  0.00  0.00            
ATOM   4000  HG3 LYN X 251      22.038  74.527  45.777  0.00  0.00            
ATOM   4001  CD  LYN X 251      22.505  72.813  44.570  0.00  0.00            
ATOM   4002  HD2 LYN X 251      21.556  72.657  44.054  0.00  0.00            
ATOM   4003  HD3 LYN X 251      22.522  72.256  45.502  0.00  0.00            
ATOM   4004  CE  LYN X 251      23.678  72.306  43.744  0.00  0.00            
ATOM   4005  HE2 LYN X 251      23.664  72.759  42.751  0.00  0.00            
ATOM   4006  HE3 LYN X 251      24.613  72.613  44.217  0.00  0.00            
ATOM   4007  NZ  LYN X 251      23.663  70.868  43.624  0.00  0.00            
ATOM   4008  HZ1 LYN X 251      24.417  70.463  44.160  0.00  0.00            
ATOM   4009  HZ2 LYN X 251      22.812  70.491  44.021  0.00  0.00            
ATOM   4010  C   LYN X 251      21.044  76.888  45.215  0.00  0.00            
ATOM   4011  O   LYN X 251      21.302  77.127  46.390  0.00  0.00            
ATOM   4012  N   ASN X 252      19.801  76.731  44.733  0.00  0.00            
ATOM   4013  H   ASN X 252      19.702  76.612  43.732  0.00  0.00            
ATOM   4014  CA  ASN X 252      18.573  76.798  45.520  0.00  0.00            
ATOM   4015  HA  ASN X 252      17.745  76.716  44.822  0.00  0.00            
ATOM   4016  CB  ASN X 252      18.533  75.627  46.512  0.00  0.00            
ATOM   4017  HB2 ASN X 252      17.550  75.555  46.970  0.00  0.00            
ATOM   4018  HB3 ASN X 252      19.255  75.790  47.305  0.00  0.00            
ATOM   4019  CG  ASN X 252      18.882  74.301  45.835  0.00  0.00            
ATOM   4020  OD1 ASN X 252      19.812  73.601  46.238  0.00  0.00            
ATOM   4021  ND2 ASN X 252      18.102  73.974  44.804  0.00  0.00            
ATOM   4022 HD21 ASN X 252      18.531  73.530  44.003  0.00  0.00            
ATOM   4023 HD22 ASN X 252      17.187  74.385  44.719  0.00  0.00            
ATOM   4024  C   ASN X 252      18.453  78.111  46.278  0.00  0.00            
ATOM   4025  O   ASN X 252      17.672  78.185  47.222  0.00  0.00            
ATOM   4026  N   GLY X 253      19.127  79.170  45.829  0.00  0.00            
ATOM   4027  H   GLY X 253      19.672  79.089  44.985  0.00  0.00            
ATOM   4028  CA  GLY X 253      18.817  80.496  46.326  0.00  0.00            
ATOM   4029  HA2 GLY X 253      18.479  80.470  47.353  0.00  0.00            
ATOM   4030  HA3 GLY X 253      19.725  81.096  46.274  0.00  0.00            
ATOM   4031  C   GLY X 253      17.773  81.130  45.418  0.00  0.00            
ATOM   4032  O   GLY X 253      17.375  80.480  44.454  0.00  0.00            
ATOM   4033  N   PRO X 254      17.391  82.365  45.704  0.00  0.00            
ATOM   4034  CD  PRO X 254      17.638  83.071  46.964  0.00  0.00            
ATOM   4035  HD2 PRO X 254      17.624  82.431  47.845  0.00  0.00            
ATOM   4036  HD3 PRO X 254      18.571  83.644  46.850  0.00  0.00            
ATOM   4037  CG  PRO X 254      16.551  84.122  47.015  0.00  0.00            
ATOM   4038  HG2 PRO X 254      16.886  85.042  47.504  0.00  0.00            
ATOM   4039  HG3 PRO X 254      15.675  83.742  47.549  0.00  0.00            
ATOM   4040  CB  PRO X 254      16.196  84.370  45.572  0.00  0.00            
ATOM   4041  HB2 PRO X 254      15.146  84.695  45.464  0.00  0.00            
ATOM   4042  HB3 PRO X 254      16.838  85.149  45.159  0.00  0.00            
ATOM   4043  CA  PRO X 254      16.425  83.041  44.870  0.00  0.00            
ATOM   4044  HA  PRO X 254      15.483  82.494  44.801  0.00  0.00            
ATOM   4045  C   PRO X 254      17.080  83.262  43.491  0.00  0.00            
ATOM   4046  O   PRO X 254      18.287  83.439  43.401  0.00  0.00            
ATOM   4047  N   PHE X 255      16.280  83.275  42.453  0.00  0.00            
ATOM   4048  H   PHE X 255      15.296  83.409  42.625  0.00  0.00            
ATOM   4049  CA  PHE X 255      16.740  83.376  41.097  0.00  0.00            
ATOM   4050  HA  PHE X 255      17.537  82.649  40.937  0.00  0.00            
ATOM   4051  CB  PHE X 255      15.644  83.146  40.077  0.00  0.00            
ATOM   4052  HB2 PHE X 255      15.114  82.224  40.248  0.00  0.00            
ATOM   4053  HB3 PHE X 255      14.949  83.981  40.168  0.00  0.00            
ATOM   4054  CG  PHE X 255      16.202  83.137  38.662  0.00  0.00            
ATOM   4055  CD1 PHE X 255      17.058  82.123  38.207  0.00  0.00            
ATOM   4056  HD1 PHE X 255      17.514  81.454  38.906  0.00  0.00            
ATOM   4057  CE1 PHE X 255      17.498  82.126  36.895  0.00  0.00            
ATOM   4058  HE1 PHE X 255      18.305  81.468  36.641  0.00  0.00            
ATOM   4059  CZ  PHE X 255      17.171  83.198  36.049  0.00  0.00            
ATOM   4060  HZ  PHE X 255      17.784  83.336  35.176  0.00  0.00            
ATOM   4061  CE2 PHE X 255      16.326  84.214  36.489  0.00  0.00            
ATOM   4062  HE2 PHE X 255      15.901  84.890  35.779  0.00  0.00            
ATOM   4063  CD2 PHE X 255      15.840  84.151  37.801  0.00  0.00            
ATOM   4064  HD2 PHE X 255      15.057  84.840  38.070  0.00  0.00            
ATOM   4065  C   PHE X 255      17.390  84.764  40.930  0.00  0.00            
ATOM   4066  O   PHE X 255      16.830  85.782  41.296  0.00  0.00            
ATOM   4067  N   GLY X 256      18.625  84.783  40.465  0.00  0.00            
ATOM   4068  H   GLY X 256      19.110  83.922  40.368  0.00  0.00            
ATOM   4069  CA  GLY X 256      19.406  85.985  40.339  0.00  0.00            
ATOM   4070  HA2 GLY X 256      19.855  86.115  39.338  0.00  0.00            
ATOM   4071  HA3 GLY X 256      18.748  86.853  40.495  0.00  0.00            
ATOM   4072  C   GLY X 256      20.488  86.117  41.347  0.00  0.00            
ATOM   4073  O   GLY X 256      21.319  87.024  41.248  0.00  0.00            
ATOM   4074  N   GLN X 257      20.462  85.208  42.372  0.00  0.00            
ATOM   4075  H   GLN X 257      19.656  84.650  42.530  0.00  0.00            
ATOM   4076  CA  GLN X 257      21.497  85.192  43.411  0.00  0.00            
ATOM   4077  HA  GLN X 257      22.110  86.111  43.318  0.00  0.00            
ATOM   4078  CB  GLN X 257      20.832  85.199  44.785  0.00  0.00            
ATOM   4079  HB2 GLN X 257      21.559  85.347  45.560  0.00  0.00            
ATOM   4080  HB3 GLN X 257      20.286  84.292  44.942  0.00  0.00            
ATOM   4081  CG  GLN X 257      19.837  86.332  44.953  0.00  0.00            
ATOM   4082  HG2 GLN X 257      18.987  86.241  44.259  0.00  0.00            
ATOM   4083  HG3 GLN X 257      19.337  86.291  45.897  0.00  0.00            
ATOM   4084  CD  GLN X 257      20.460  87.669  44.846  0.00  0.00            
ATOM   4085  OE1 GLN X 257      21.652  87.850  45.204  0.00  0.00            
ATOM   4086  NE2 GLN X 257      19.805  88.652  44.264  0.00  0.00            
ATOM   4087 HE21 GLN X 257      18.801  88.538  44.133  0.00  0.00            
ATOM   4088 HE22 GLN X 257      20.143  89.532  43.946  0.00  0.00            
ATOM   4089  C   GLN X 257      22.462  83.979  43.385  0.00  0.00            
ATOM   4090  O   GLN X 257      23.480  84.009  44.056  0.00  0.00            
ATOM   4091  N   ASN X 258      22.145  82.998  42.558  0.00  0.00            
ATOM   4092  H   ASN X 258      21.472  83.134  41.819  0.00  0.00            
ATOM   4093  CA  ASN X 258      22.947  81.775  42.541  0.00  0.00            
ATOM   4094  HA  ASN X 258      23.268  81.576  43.570  0.00  0.00            
ATOM   4095  CB  ASN X 258      22.131  80.587  42.015  0.00  0.00            
ATOM   4096  HB2 ASN X 258      22.800  79.731  41.896  0.00  0.00            
ATOM   4097  HB3 ASN X 258      21.780  80.917  41.042  0.00  0.00            
ATOM   4098  CG  ASN X 258      20.911  80.205  42.876  0.00  0.00            
ATOM   4099  OD1 ASN X 258      21.096  79.761  44.003  0.00  0.00            
ATOM   4100  ND2 ASN X 258      19.740  80.537  42.367  0.00  0.00            
ATOM   4101 HD21 ASN X 258      19.685  80.786  41.386  0.00  0.00            
ATOM   4102 HD22 ASN X 258      18.949  80.633  42.986  0.00  0.00            
ATOM   4103  C   ASN X 258      24.210  81.972  41.740  0.00  0.00            
ATOM   4104  O   ASN X 258      24.330  82.969  41.012  0.00  0.00            
ATOM   4105  N   PHE X 259      25.163  81.029  41.800  0.00  0.00            
ATOM   4106  H   PHE X 259      24.858  80.110  42.060  0.00  0.00            
ATOM   4107  CA  PHE X 259      26.473  81.232  41.236  0.00  0.00            
ATOM   4108  HA  PHE X 259      26.929  82.105  41.669  0.00  0.00            
ATOM   4109  CB  PHE X 259      27.272  79.977  41.566  0.00  0.00            
ATOM   4110  HB2 PHE X 259      27.200  79.708  42.609  0.00  0.00            
ATOM   4111  HB3 PHE X 259      26.870  79.155  40.975  0.00  0.00            
ATOM   4112  CG  PHE X 259      28.711  80.108  41.175  0.00  0.00            
ATOM   4113  CD1 PHE X 259      29.502  81.118  41.736  0.00  0.00            
ATOM   4114  HD1 PHE X 259      29.095  81.754  42.503  0.00  0.00            
ATOM   4115  CE1 PHE X 259      30.835  81.319  41.314  0.00  0.00            
ATOM   4116  HE1 PHE X 259      31.343  82.233  41.564  0.00  0.00            
ATOM   4117  CZ  PHE X 259      31.461  80.386  40.498  0.00  0.00            
ATOM   4118  HZ  PHE X 259      32.472  80.523  40.182  0.00  0.00            
ATOM   4119  CE2 PHE X 259      30.730  79.274  40.105  0.00  0.00            
ATOM   4120  HE2 PHE X 259      31.227  78.430  39.666  0.00  0.00            
ATOM   4121  CD2 PHE X 259      29.390  79.150  40.437  0.00  0.00            
ATOM   4122  HD2 PHE X 259      28.874  78.234  40.198  0.00  0.00            
ATOM   4123  C   PHE X 259      26.392  81.420  39.726  0.00  0.00            
ATOM   4124  O   PHE X 259      27.190  82.168  39.157  0.00  0.00            
ATOM   4125  N   ARN X 260      25.405  80.798  39.079  0.00  0.00            
ATOM   4126  H   ARN X 260      24.685  80.305  39.573  0.00  0.00            
ATOM   4127  CA  ARN X 260      25.336  80.820  37.638  0.00  0.00            
ATOM   4128  HA  ARN X 260      26.121  81.466  37.240  0.00  0.00            
ATOM   4129  CB  ARN X 260      25.523  79.443  37.007  0.00  0.00            
ATOM   4130  HB2 ARN X 260      24.645  78.818  37.218  0.00  0.00            
ATOM   4131  HB3 ARN X 260      25.622  79.591  35.931  0.00  0.00            
ATOM   4132  CG  ARN X 260      26.797  78.761  37.522  0.00  0.00            
ATOM   4133  HG2 ARN X 260      27.666  79.302  37.157  0.00  0.00            
ATOM   4134  HG3 ARN X 260      26.782  78.775  38.595  0.00  0.00            
ATOM   4135  CD  ARN X 260      26.844  77.316  37.052  0.00  0.00            
ATOM   4136  HD2 ARN X 260      25.886  76.817  37.212  0.00  0.00            
ATOM   4137  HD3 ARN X 260      27.076  77.267  35.985  0.00  0.00            
ATOM   4138  NE  ARN X 260      27.851  76.632  37.797  0.00  0.00            
ATOM   4139  HE  ARN X 260      27.469  75.858  38.281  0.00  0.00            
ATOM   4140  CZ  ARN X 260      29.095  76.296  37.162  0.00  0.00            
ATOM   4141  NH1 ARN X 260      29.370  76.577  35.976  0.00  0.00            
ATOM   4142 HH11 ARN X 260      30.342  76.479  35.762  0.00  0.00            
ATOM   4143  NH2 ARN X 260      30.028  75.588  37.985  0.00  0.00            
ATOM   4144 HH21 ARN X 260      30.955  75.723  37.633  0.00  0.00            
ATOM   4145 HH22 ARN X 260      29.827  74.599  38.011  0.00  0.00            
ATOM   4146  C   ARN X 260      24.018  81.463  37.138  0.00  0.00            
ATOM   4147  O   ARN X 260      23.605  81.215  36.012  0.00  0.00            
ATOM   4148  N   ASH X 261      23.301  82.205  37.972  0.00  0.00            
ATOM   4149  H   ASH X 261      23.423  82.103  38.967  0.00  0.00            
ATOM   4150  CA  ASH X 261      22.123  82.899  37.507  0.00  0.00            
ATOM   4151  HA  ASH X 261      21.606  82.296  36.765  0.00  0.00            
ATOM   4152  CB  ASH X 261      21.152  83.151  38.686  0.00  0.00            
ATOM   4153  HB2 ASH X 261      21.651  83.691  39.493  0.00  0.00            
ATOM   4154  HB3 ASH X 261      20.340  83.798  38.319  0.00  0.00            
ATOM   4155  CG  ASH X 261      20.513  81.906  39.237  0.00  0.00            
ATOM   4156  OD1 ASH X 261      20.704  80.816  38.466  0.00  0.00            
ATOM   4157  OD2 ASH X 261      19.925  81.891  40.310  0.00  0.00            
ATOM   4158  HD1 ASH X 261      20.391  80.049  38.923  0.00  0.00            
ATOM   4159  C   ASH X 261      22.502  84.254  36.894  0.00  0.00            
ATOM   4160  O   ASH X 261      23.421  84.940  37.332  0.00  0.00            
ATOM   4161  N   PRO X 262      21.769  84.680  35.866  0.00  0.00            
ATOM   4162  CD  PRO X 262      20.675  84.003  35.201  0.00  0.00            
ATOM   4163  HD2 PRO X 262      21.085  83.231  34.548  0.00  0.00            
ATOM   4164  HD3 PRO X 262      19.984  83.535  35.888  0.00  0.00            
ATOM   4165  CG  PRO X 262      20.017  85.078  34.348  0.00  0.00            
ATOM   4166  HG2 PRO X 262      19.557  84.675  33.442  0.00  0.00            
ATOM   4167  HG3 PRO X 262      19.271  85.610  34.962  0.00  0.00            
ATOM   4168  CB  PRO X 262      21.135  86.035  34.044  0.00  0.00            
ATOM   4169  HB2 PRO X 262      20.743  87.034  33.839  0.00  0.00            
ATOM   4170  HB3 PRO X 262      21.712  85.611  33.223  0.00  0.00            
ATOM   4171  CA  PRO X 262      21.999  86.006  35.290  0.00  0.00            
ATOM   4172  HA  PRO X 262      23.051  86.113  35.028  0.00  0.00            
ATOM   4173  C   PRO X 262      21.611  87.129  36.275  0.00  0.00            
ATOM   4174  O   PRO X 262      20.579  87.042  36.934  0.00  0.00            
ATOM   4175  N   MET X 263      22.455  88.156  36.356  0.00  0.00            
ATOM   4176  H   MET X 263      23.356  88.075  35.908  0.00  0.00            
ATOM   4177  CA  MET X 263      22.211  89.295  37.210  0.00  0.00            
ATOM   4178  HA  MET X 263      21.547  88.987  38.016  0.00  0.00            
ATOM   4179  CB  MET X 263      23.537  89.813  37.791  0.00  0.00            
ATOM   4180  HB2 MET X 263      23.378  90.706  38.392  0.00  0.00            
ATOM   4181  HB3 MET X 263      24.189  90.052  36.961  0.00  0.00            
ATOM   4182  CG  MET X 263      24.258  88.772  38.634  0.00  0.00            
ATOM   4183  HG2 MET X 263      23.615  88.339  39.400  0.00  0.00            
ATOM   4184  HG3 MET X 263      24.572  87.934  38.001  0.00  0.00            
ATOM   4185  SD  MET X 263      25.758  89.412  39.437  0.00  0.00            
ATOM   4186  CE  MET X 263      26.790  89.729  37.989  0.00  0.00            
ATOM   4187  HE1 MET X 263      27.798  89.359  38.181  0.00  0.00            
ATOM   4188  HE2 MET X 263      26.850  90.799  37.796  0.00  0.00            
ATOM   4189  HE3 MET X 263      26.392  89.225  37.109  0.00  0.00            
ATOM   4190  C   MET X 263      21.552  90.416  36.409  0.00  0.00            
ATOM   4191  O   MET X 263      22.205  91.026  35.566  0.00  0.00            
ATOM   4192  N   TYR X 264      20.258  90.631  36.655  0.00  0.00            
ATOM   4193  H   TYR X 264      19.710  89.899  37.079  0.00  0.00            
ATOM   4194  CA  TYR X 264      19.555  91.783  36.100  0.00  0.00            
ATOM   4195  HA  TYR X 264      19.485  91.647  35.022  0.00  0.00            
ATOM   4196  CB  TYR X 264      18.137  91.861  36.679  0.00  0.00            
ATOM   4197  HB2 TYR X 264      17.605  90.926  36.516  0.00  0.00            
ATOM   4198  HB3 TYR X 264      18.189  92.015  37.753  0.00  0.00            
ATOM   4199  CG  TYR X 264      17.327  93.000  36.101  0.00  0.00            
ATOM   4200  CD1 TYR X 264      17.328  94.260  36.712  0.00  0.00            
ATOM   4201  HD1 TYR X 264      17.849  94.403  37.643  0.00  0.00            
ATOM   4202  CE1 TYR X 264      16.623  95.322  36.146  0.00  0.00            
ATOM   4203  HE1 TYR X 264      16.746  96.316  36.535  0.00  0.00            
ATOM   4204  CZ  TYR X 264      15.854  95.126  35.000  0.00  0.00            
ATOM   4205  OH  TYR X 264      15.124  96.154  34.470  0.00  0.00            
ATOM   4206  HH  TYR X 264      14.640  96.627  35.131  0.00  0.00            
ATOM   4207  CE2 TYR X 264      15.882  93.886  34.366  0.00  0.00            
ATOM   4208  HE2 TYR X 264      15.425  93.777  33.395  0.00  0.00            
ATOM   4209  CD2 TYR X 264      16.558  92.813  34.950  0.00  0.00            
ATOM   4210  HD2 TYR X 264      16.448  91.826  34.533  0.00  0.00            
ATOM   4211  C   TYR X 264      20.364  93.051  36.386  0.00  0.00            
ATOM   4212  O   TYR X 264      20.845  93.236  37.502  0.00  0.00            
ATOM   4213  N   PRO X 265      20.486  93.945  35.398  0.00  0.00            
ATOM   4214  CD  PRO X 265      21.142  95.226  35.616  0.00  0.00            
ATOM   4215  HD2 PRO X 265      20.796  95.694  36.541  0.00  0.00            
ATOM   4216  HD3 PRO X 265      22.224  95.091  35.626  0.00  0.00            
ATOM   4217  CG  PRO X 265      20.749  96.065  34.419  0.00  0.00            
ATOM   4218  HG2 PRO X 265      21.568  96.129  33.700  0.00  0.00            
ATOM   4219  HG3 PRO X 265      20.434  97.043  34.779  0.00  0.00            
ATOM   4220  CB  PRO X 265      19.550  95.383  33.801  0.00  0.00            
ATOM   4221  HB2 PRO X 265      18.636  95.726  34.289  0.00  0.00            
ATOM   4222  HB3 PRO X 265      19.481  95.585  32.732  0.00  0.00            
ATOM   4223  CA  PRO X 265      19.800  93.915  34.104  0.00  0.00            
ATOM   4224  HA  PRO X 265      18.862  93.370  34.174  0.00  0.00            
ATOM   4225  C   PRO X 265      20.651  93.314  32.979  0.00  0.00            
ATOM   4226  O   PRO X 265      20.413  93.623  31.813  0.00  0.00            
ATOM   4227  N   TRP X 266      21.604  92.443  33.295  0.00  0.00            
ATOM   4228  H   TRP X 266      21.658  92.100  34.243  0.00  0.00            
ATOM   4229  CA  TRP X 266      22.449  91.830  32.284  0.00  0.00            
ATOM   4230  HA  TRP X 266      22.166  92.224  31.312  0.00  0.00            
ATOM   4231  CB  TRP X 266      23.926  92.152  32.554  0.00  0.00            
ATOM   4232  HB2 TRP X 266      24.542  91.837  31.709  0.00  0.00            
ATOM   4233  HB3 TRP X 266      24.245  91.575  33.422  0.00  0.00            
ATOM   4234  CG  TRP X 266      24.190  93.584  32.849  0.00  0.00            
ATOM   4235  CD1 TRP X 266      24.153  94.623  31.986  0.00  0.00            
ATOM   4236  HD1 TRP X 266      24.117  94.521  30.921  0.00  0.00            
ATOM   4237  NE1 TRP X 266      24.367  95.797  32.667  0.00  0.00            
ATOM   4238  HE1 TRP X 266      24.007  96.689  32.357  0.00  0.00            
ATOM   4239  CE2 TRP X 266      24.798  95.539  33.938  0.00  0.00            
ATOM   4240  CZ2 TRP X 266      25.157  96.369  34.988  0.00  0.00            
ATOM   4241  HZ2 TRP X 266      24.999  97.429  34.915  0.00  0.00            
ATOM   4242  CH2 TRP X 266      25.555  95.784  36.183  0.00  0.00            
ATOM   4243  HH2 TRP X 266      25.801  96.417  37.014  0.00  0.00            
ATOM   4244  CZ3 TRP X 266      25.541  94.395  36.318  0.00  0.00            
ATOM   4245  HZ3 TRP X 266      26.073  93.946  37.134  0.00  0.00            
ATOM   4246  CE3 TRP X 266      25.008  93.580  35.328  0.00  0.00            
ATOM   4247  HE3 TRP X 266      24.844  92.528  35.516  0.00  0.00            
ATOM   4248  CD2 TRP X 266      24.667  94.137  34.094  0.00  0.00            
ATOM   4249  C   TRP X 266      22.243  90.319  32.294  0.00  0.00            
ATOM   4250  O   TRP X 266      21.444  89.788  33.064  0.00  0.00            
ATOM   4251  N   ASN X 267      22.988  89.636  31.431  0.00  0.00            
ATOM   4252  H   ASN X 267      23.666  90.143  30.883  0.00  0.00            
ATOM   4253  CA  ASN X 267      23.051  88.182  31.426  0.00  0.00            
ATOM   4254  HA  ASN X 267      22.177  87.779  31.934  0.00  0.00            
ATOM   4255  CB  ASN X 267      23.067  87.647  30.000  0.00  0.00            
ATOM   4256  HB2 ASN X 267      23.921  88.027  29.443  0.00  0.00            
ATOM   4257  HB3 ASN X 267      23.161  86.560  30.044  0.00  0.00            
ATOM   4258  CG  ASN X 267      21.778  87.978  29.253  0.00  0.00            
ATOM   4259  OD1 ASN X 267      20.750  88.245  29.867  0.00  0.00            
ATOM   4260  ND2 ASN X 267      21.839  87.937  27.922  0.00  0.00            
ATOM   4261 HD21 ASN X 267      22.073  88.782  27.417  0.00  0.00            
ATOM   4262 HD22 ASN X 267      21.320  87.223  27.435  0.00  0.00            
ATOM   4263  C   ASN X 267      24.296  87.703  32.166  0.00  0.00            
ATOM   4264  O   ASN X 267      24.464  86.500  32.344  0.00  0.00            
ATOM   4265  N   THR X 268      25.158  88.629  32.600  0.00  0.00            
ATOM   4266  H   THR X 268      25.049  89.590  32.311  0.00  0.00            
ATOM   4267  CA  THR X 268      26.341  88.261  33.363  0.00  0.00            
ATOM   4268  HA  THR X 268      26.950  87.592  32.756  0.00  0.00            
ATOM   4269  CB  THR X 268      27.138  89.523  33.704  0.00  0.00            
ATOM   4270  HB  THR X 268      26.533  90.187  34.321  0.00  0.00            
ATOM   4271  CG2 THR X 268      28.420  89.166  34.454  0.00  0.00            
ATOM   4272 HG21 THR X 268      29.278  89.684  34.027  0.00  0.00            
ATOM   4273 HG22 THR X 268      28.615  88.093  34.400  0.00  0.00            
ATOM   4274 HG23 THR X 268      28.347  89.439  35.507  0.00  0.00            
ATOM   4275  OG1 THR X 268      27.481  90.204  32.508  0.00  0.00            
ATOM   4276  HG1 THR X 268      27.476  91.134  32.679  0.00  0.00            
ATOM   4277  C   THR X 268      25.955  87.523  34.640  0.00  0.00            
ATOM   4278  O   THR X 268      25.043  87.936  35.358  0.00  0.00            
ATOM   4279  N   THR X 269      26.657  86.421  34.925  0.00  0.00            
ATOM   4280  H   THR X 269      27.179  85.994  34.175  0.00  0.00            
ATOM   4281  CA  THR X 269      26.481  85.672  36.156  0.00  0.00            
ATOM   4282  HA  THR X 269      25.501  85.904  36.562  0.00  0.00            
ATOM   4283  CB  THR X 269      26.582  84.182  35.824  0.00  0.00            
ATOM   4284  HB  THR X 269      26.305  83.597  36.703  0.00  0.00            
ATOM   4285  CG2 THR X 269      25.661  83.818  34.666  0.00  0.00            
ATOM   4286 HG21 THR X 269      25.981  82.887  34.198  0.00  0.00            
ATOM   4287 HG22 THR X 269      25.672  84.599  33.909  0.00  0.00            
ATOM   4288 HG23 THR X 269      24.636  83.688  35.013  0.00  0.00            
ATOM   4289  OG1 THR X 269      27.920  83.854  35.498  0.00  0.00            
ATOM   4290  HG1 THR X 269      28.308  84.573  35.024  0.00  0.00            
ATOM   4291  C   THR X 269      27.551  86.053  37.165  0.00  0.00            
ATOM   4292  O   THR X 269      28.557  86.667  36.812  0.00  0.00            
ATOM   4293  N   PRO X 270      27.374  85.676  38.435  0.00  0.00            
ATOM   4294  CD  PRO X 270      26.114  85.272  39.058  0.00  0.00            
ATOM   4295  HD2 PRO X 270      25.970  84.196  38.932  0.00  0.00            
ATOM   4296  HD3 PRO X 270      25.246  85.797  38.664  0.00  0.00            
ATOM   4297  CG  PRO X 270      26.344  85.567  40.530  0.00  0.00            
ATOM   4298  HG2 PRO X 270      25.779  84.902  41.182  0.00  0.00            
ATOM   4299  HG3 PRO X 270      26.104  86.620  40.699  0.00  0.00            
ATOM   4300  CB  PRO X 270      27.830  85.444  40.740  0.00  0.00            
ATOM   4301  HB2 PRO X 270      28.151  86.045  41.587  0.00  0.00            
ATOM   4302  HB3 PRO X 270      28.089  84.402  40.923  0.00  0.00            
ATOM   4303  CA  PRO X 270      28.410  85.946  39.425  0.00  0.00            
ATOM   4304  HA  PRO X 270      28.595  87.019  39.473  0.00  0.00            
ATOM   4305  C   PRO X 270      29.719  85.237  39.098  0.00  0.00            
ATOM   4306  O   PRO X 270      30.800  85.770  39.347  0.00  0.00            
ATOM   4307  N   GLH X 271      29.644  84.041  38.506  0.00  0.00            
ATOM   4308  H   GLH X 271      28.766  83.759  38.094  0.00  0.00            
ATOM   4309  CA  GLH X 271      30.834  83.285  38.139  0.00  0.00            
ATOM   4310  HA  GLH X 271      31.445  83.130  39.030  0.00  0.00            
ATOM   4311  CB  GLH X 271      30.454  81.897  37.625  0.00  0.00            
ATOM   4312  HB2 GLH X 271      29.666  81.983  36.874  0.00  0.00            
ATOM   4313  HB3 GLH X 271      30.079  81.348  38.484  0.00  0.00            
ATOM   4314  CG  GLH X 271      31.639  81.116  37.058  0.00  0.00            
ATOM   4315  HG2 GLH X 271      32.356  80.908  37.852  0.00  0.00            
ATOM   4316  HG3 GLH X 271      32.156  81.704  36.304  0.00  0.00            
ATOM   4317  CD  GLH X 271      31.257  79.785  36.425  0.00  0.00            
ATOM   4318  OE1 GLH X 271      29.933  79.520  36.384  0.00  0.00            
ATOM   4319  OE2 GLH X 271      32.097  79.023  35.966  0.00  0.00            
ATOM   4320  HE1 GLH X 271      29.460  79.945  37.075  0.00  0.00            
ATOM   4321  C   GLH X 271      31.648  84.056  37.100  0.00  0.00            
ATOM   4322  O   GLH X 271      32.874  83.968  37.080  0.00  0.00            
ATOM   4323  N   ASH X 272      30.971  84.827  36.244  0.00  0.00            
ATOM   4324  H   ASH X 272      29.963  84.883  36.303  0.00  0.00            
ATOM   4325  CA  ASH X 272      31.642  85.546  35.170  0.00  0.00            
ATOM   4326  HA  ASH X 272      32.161  84.838  34.523  0.00  0.00            
ATOM   4327  CB  ASH X 272      30.626  86.271  34.294  0.00  0.00            
ATOM   4328  HB2 ASH X 272      31.125  86.942  33.597  0.00  0.00            
ATOM   4329  HB3 ASH X 272      29.980  86.883  34.920  0.00  0.00            
ATOM   4330  CG  ASH X 272      29.713  85.341  33.513  0.00  0.00            
ATOM   4331  OD1 ASH X 272      30.167  84.076  33.382  0.00  0.00            
ATOM   4332  OD2 ASH X 272      28.653  85.720  33.032  0.00  0.00            
ATOM   4333  HD1 ASH X 272      30.882  84.024  32.772  0.00  0.00            
ATOM   4334  C   ASH X 272      32.665  86.549  35.707  0.00  0.00            
ATOM   4335  O   ASH X 272      33.620  86.886  35.011  0.00  0.00            
ATOM   4336  N   VAL X 273      32.471  87.039  36.934  0.00  0.00            
ATOM   4337  H   VAL X 273      31.864  86.534  37.562  0.00  0.00            
ATOM   4338  CA  VAL X 273      33.326  88.083  37.487  0.00  0.00            
ATOM   4339  HA  VAL X 273      34.135  88.274  36.788  0.00  0.00            
ATOM   4340  CB  VAL X 273      32.540  89.395  37.665  0.00  0.00            
ATOM   4341  HB  VAL X 273      33.223  90.144  38.073  0.00  0.00            
ATOM   4342  CG1 VAL X 273      32.015  89.915  36.330  0.00  0.00            
ATOM   4343 HG11 VAL X 273      32.840  90.205  35.679  0.00  0.00            
ATOM   4344 HG12 VAL X 273      31.375  90.786  36.470  0.00  0.00            
ATOM   4345 HG13 VAL X 273      31.436  89.146  35.819  0.00  0.00            
ATOM   4346  CG2 VAL X 273      31.393  89.231  38.653  0.00  0.00            
ATOM   4347 HG21 VAL X 273      31.212  90.153  39.206  0.00  0.00            
ATOM   4348 HG22 VAL X 273      30.470  88.969  38.134  0.00  0.00            
ATOM   4349 HG23 VAL X 273      31.637  88.443  39.366  0.00  0.00            
ATOM   4350  C   VAL X 273      33.937  87.632  38.808  0.00  0.00            
ATOM   4351  O   VAL X 273      34.358  88.466  39.607  0.00  0.00            
ATOM   4352  N   MET X 274      34.015  86.318  39.046  0.00  0.00            
ATOM   4353  H   MET X 274      33.869  85.657  38.297  0.00  0.00            
ATOM   4354  CA  MET X 274      34.493  85.831  40.332  0.00  0.00            
ATOM   4355  HA  MET X 274      34.033  86.442  41.112  0.00  0.00            
ATOM   4356  CB  MET X 274      34.064  84.382  40.534  0.00  0.00            
ATOM   4357  HB2 MET X 274      34.616  83.728  39.859  0.00  0.00            
ATOM   4358  HB3 MET X 274      33.007  84.328  40.286  0.00  0.00            
ATOM   4359  CG  MET X 274      34.212  83.896  41.974  0.00  0.00            
ATOM   4360  HG2 MET X 274      33.912  82.848  42.048  0.00  0.00            
ATOM   4361  HG3 MET X 274      35.256  83.944  42.281  0.00  0.00            
ATOM   4362  SD  MET X 274      33.236  84.873  43.145  0.00  0.00            
ATOM   4363  CE  MET X 274      31.630  84.865  42.319  0.00  0.00            
ATOM   4364  HE1 MET X 274      31.526  83.967  41.710  0.00  0.00            
ATOM   4365  HE2 MET X 274      30.836  84.867  43.066  0.00  0.00            
ATOM   4366  HE3 MET X 274      31.517  85.742  41.682  0.00  0.00            
ATOM   4367  C   MET X 274      36.001  85.981  40.467  0.00  0.00            
ATOM   4368  O   MET X 274      36.519  86.042  41.580  0.00  0.00            
ATOM   4369  N   ASN X 275      36.724  86.044  39.341  0.00  0.00            
ATOM   4370  H   ASN X 275      36.280  85.815  38.465  0.00  0.00            
ATOM   4371  CA  ASN X 275      38.162  86.274  39.333  0.00  0.00            
ATOM   4372  HA  ASN X 275      38.507  86.335  40.366  0.00  0.00            
ATOM   4373  CB  ASN X 275      38.867  85.113  38.617  0.00  0.00            
ATOM   4374  HB2 ASN X 275      38.623  85.103  37.558  0.00  0.00            
ATOM   4375  HB3 ASN X 275      38.514  84.169  39.035  0.00  0.00            
ATOM   4376  CG  ASN X 275      40.380  85.164  38.794  0.00  0.00            
ATOM   4377  OD1 ASN X 275      40.934  86.166  39.243  0.00  0.00            
ATOM   4378  ND2 ASN X 275      41.044  84.051  38.480  0.00  0.00            
ATOM   4379 HD21 ASN X 275      40.769  83.514  37.671  0.00  0.00            
ATOM   4380 HD22 ASN X 275      41.822  83.750  39.050  0.00  0.00            
ATOM   4381  C   ASN X 275      38.443  87.605  38.645  0.00  0.00            
ATOM   4382  O   ASN X 275      38.317  87.707  37.425  0.00  0.00            
ATOM   4383  N   HID X 276      38.806  88.624  39.430  0.00  0.00            
ATOM   4384  H   HID X 276      39.098  88.448  40.380  0.00  0.00            
ATOM   4385  CA  HID X 276      38.956  89.959  38.886  0.00  0.00            
ATOM   4386  HA  HID X 276      38.074  90.170  38.277  0.00  0.00            
ATOM   4387  CB  HID X 276      38.997  90.997  39.999  0.00  0.00            
ATOM   4388  HB2 HID X 276      38.166  90.863  40.692  0.00  0.00            
ATOM   4389  HB3 HID X 276      38.877  91.970  39.524  0.00  0.00            
ATOM   4390  CG  HID X 276      40.271  91.010  40.782  0.00  0.00            
ATOM   4391  ND1 HID X 276      40.556  90.074  41.757  0.00  0.00            
ATOM   4392  HD1 HID X 276      40.041  89.227  41.925  0.00  0.00            
ATOM   4393  CE1 HID X 276      41.789  90.316  42.190  0.00  0.00            
ATOM   4394  HE1 HID X 276      42.402  89.542  42.621  0.00  0.00            
ATOM   4395  NE2 HID X 276      42.327  91.381  41.619  0.00  0.00            
ATOM   4396  CD2 HID X 276      41.392  91.791  40.674  0.00  0.00            
ATOM   4397  HD2 HID X 276      41.665  92.483  39.893  0.00  0.00            
ATOM   4398  C   HID X 276      40.185  90.053  37.993  0.00  0.00            
ATOM   4399  O   HID X 276      40.238  90.895  37.100  0.00  0.00            
ATOM   4400  N   ARN X 277      41.202  89.226  38.250  0.00  0.00            
ATOM   4401  H   ARN X 277      41.228  88.711  39.121  0.00  0.00            
ATOM   4402  CA  ARN X 277      42.375  89.199  37.391  0.00  0.00            
ATOM   4403  HA  ARN X 277      42.741  90.223  37.312  0.00  0.00            
ATOM   4404  CB  ARN X 277      43.451  88.321  38.016  0.00  0.00            
ATOM   4405  HB2 ARN X 277      44.065  87.859  37.239  0.00  0.00            
ATOM   4406  HB3 ARN X 277      42.934  87.549  38.579  0.00  0.00            
ATOM   4407  CG  ARN X 277      44.329  89.057  39.016  0.00  0.00            
ATOM   4408  HG2 ARN X 277      45.377  89.036  38.703  0.00  0.00            
ATOM   4409  HG3 ARN X 277      43.974  90.084  39.052  0.00  0.00            
ATOM   4410  CD  ARN X 277      44.178  88.475  40.416  0.00  0.00            
ATOM   4411  HD2 ARN X 277      44.279  87.389  40.393  0.00  0.00            
ATOM   4412  HD3 ARN X 277      43.186  88.701  40.797  0.00  0.00            
ATOM   4413  NE  ARN X 277      45.141  89.052  41.325  0.00  0.00            
ATOM   4414  HE  ARN X 277      44.724  89.255  42.218  0.00  0.00            
ATOM   4415  CZ  ARN X 277      46.426  88.451  41.437  0.00  0.00            
ATOM   4416  NH1 ARN X 277      46.778  87.447  40.769  0.00  0.00            
ATOM   4417 HH11 ARN X 277      47.357  87.707  39.984  0.00  0.00            
ATOM   4418  NH2 ARN X 277      47.275  89.102  42.373  0.00  0.00            
ATOM   4419 HH21 ARN X 277      47.419  88.520  43.181  0.00  0.00            
ATOM   4420 HH22 ARN X 277      48.174  89.278  41.956  0.00  0.00            
ATOM   4421  C   ARN X 277      42.037  88.723  35.981  0.00  0.00            
ATOM   4422  O   ARN X 277      42.602  89.225  35.011  0.00  0.00            
ATOM   4423  N   LYN X 278      41.117  87.761  35.857  0.00  0.00            
ATOM   4424  H   LYN X 278      40.733  87.315  36.680  0.00  0.00            
ATOM   4425  CA  LYN X 278      40.678  87.312  34.543  0.00  0.00            
ATOM   4426  HA  LYN X 278      41.556  87.020  33.968  0.00  0.00            
ATOM   4427  CB  LYN X 278      39.788  86.084  34.684  0.00  0.00            
ATOM   4428  HB2 LYN X 278      40.288  85.326  35.287  0.00  0.00            
ATOM   4429  HB3 LYN X 278      38.895  86.365  35.236  0.00  0.00            
ATOM   4430  CG  LYN X 278      39.359  85.476  33.349  0.00  0.00            
ATOM   4431  HG2 LYN X 278      38.859  86.230  32.737  0.00  0.00            
ATOM   4432  HG3 LYN X 278      40.237  85.160  32.788  0.00  0.00            
ATOM   4433  CD  LYN X 278      38.432  84.277  33.566  0.00  0.00            
ATOM   4434  HD2 LYN X 278      38.949  83.512  34.146  0.00  0.00            
ATOM   4435  HD3 LYN X 278      37.576  84.594  34.161  0.00  0.00            
ATOM   4436  CE  LYN X 278      37.939  83.706  32.240  0.00  0.00            
ATOM   4437  HE2 LYN X 278      38.788  83.425  31.613  0.00  0.00            
ATOM   4438  HE3 LYN X 278      37.379  84.493  31.737  0.00  0.00            
ATOM   4439  NZ  LYN X 278      37.068  82.557  32.442  0.00  0.00            
ATOM   4440  HZ1 LYN X 278      37.135  82.223  33.393  0.00  0.00            
ATOM   4441  HZ2 LYN X 278      36.102  82.822  32.304  0.00  0.00            
ATOM   4442  C   LYN X 278      39.946  88.431  33.799  0.00  0.00            
ATOM   4443  O   LYN X 278      39.967  88.473  32.572  0.00  0.00            
ATOM   4444  N   LEU X 279      39.296  89.336  34.537  0.00  0.00            
ATOM   4445  H   LEU X 279      39.182  89.181  35.529  0.00  0.00            
ATOM   4446  CA  LEU X 279      38.578  90.448  33.935  0.00  0.00            
ATOM   4447  HA  LEU X 279      37.947  90.047  33.143  0.00  0.00            
ATOM   4448  CB  LEU X 279      37.680  91.107  34.979  0.00  0.00            
ATOM   4449  HB2 LEU X 279      37.195  91.989  34.550  0.00  0.00            
ATOM   4450  HB3 LEU X 279      38.328  91.425  35.788  0.00  0.00            
ATOM   4451  CG  LEU X 279      36.632  90.181  35.592  0.00  0.00            
ATOM   4452  HG  LEU X 279      37.159  89.382  36.113  0.00  0.00            
ATOM   4453  CD1 LEU X 279      35.797  90.936  36.622  0.00  0.00            
ATOM   4454 HD11 LEU X 279      36.039  91.998  36.613  0.00  0.00            
ATOM   4455 HD12 LEU X 279      34.733  90.834  36.405  0.00  0.00            
ATOM   4456 HD13 LEU X 279      35.991  90.534  37.617  0.00  0.00            
ATOM   4457  CD2 LEU X 279      35.745  89.550  34.525  0.00  0.00            
ATOM   4458 HD21 LEU X 279      34.699  89.796  34.702  0.00  0.00            
ATOM   4459 HD22 LEU X 279      35.840  88.465  34.544  0.00  0.00            
ATOM   4460 HD23 LEU X 279      36.019  89.907  33.533  0.00  0.00            
ATOM   4461  C   LEU X 279      39.515  91.499  33.330  0.00  0.00            
ATOM   4462  O   LEU X 279      39.056  92.368  32.594  0.00  0.00            
ATOM   4463  N   GLY X 280      40.816  91.427  33.626  0.00  0.00            
ATOM   4464  H   GLY X 280      41.159  90.582  34.058  0.00  0.00            
ATOM   4465  CA  GLY X 280      41.795  92.288  32.988  0.00  0.00            
ATOM   4466  HA2 GLY X 280      41.380  92.675  32.060  0.00  0.00            
ATOM   4467  HA3 GLY X 280      42.650  91.671  32.720  0.00  0.00            
ATOM   4468  C   GLY X 280      42.312  93.455  33.821  0.00  0.00            
ATOM   4469  O   GLY X 280      43.071  94.269  33.296  0.00  0.00            
ATOM   4470  N   TYR X 281      41.928  93.564  35.097  0.00  0.00            
ATOM   4471  H   TYR X 281      41.122  93.046  35.405  0.00  0.00            
ATOM   4472  CA  TYR X 281      42.417  94.641  35.940  0.00  0.00            
ATOM   4473  HA  TYR X 281      43.215  95.153  35.407  0.00  0.00            
ATOM   4474  CB  TYR X 281      41.278  95.628  36.214  0.00  0.00            
ATOM   4475  HB2 TYR X 281      41.671  96.546  36.660  0.00  0.00            
ATOM   4476  HB3 TYR X 281      40.842  95.891  35.252  0.00  0.00            
ATOM   4477  CG  TYR X 281      40.164  95.104  37.095  0.00  0.00            
ATOM   4478  CD1 TYR X 281      40.246  95.185  38.486  0.00  0.00            
ATOM   4479  HD1 TYR X 281      41.153  95.532  38.951  0.00  0.00            
ATOM   4480  CE1 TYR X 281      39.174  94.776  39.280  0.00  0.00            
ATOM   4481  HE1 TYR X 281      39.154  95.028  40.325  0.00  0.00            
ATOM   4482  CZ  TYR X 281      38.072  94.154  38.700  0.00  0.00            
ATOM   4483  OH  TYR X 281      37.056  93.686  39.475  0.00  0.00            
ATOM   4484  HH  TYR X 281      36.920  94.205  40.253  0.00  0.00            
ATOM   4485  CE2 TYR X 281      38.029  93.989  37.321  0.00  0.00            
ATOM   4486  HE2 TYR X 281      37.298  93.331  36.890  0.00  0.00            
ATOM   4487  CD2 TYR X 281      39.047  94.500  36.517  0.00  0.00            
ATOM   4488  HD2 TYR X 281      39.038  94.289  35.462  0.00  0.00            
ATOM   4489  C   TYR X 281      42.984  94.107  37.248  0.00  0.00            
ATOM   4490  O   TYR X 281      42.727  92.972  37.642  0.00  0.00            
ATOM   4491  N   VAL X 282      43.779  94.949  37.909  0.00  0.00            
ATOM   4492  H   VAL X 282      44.143  95.742  37.405  0.00  0.00            
ATOM   4493  CA  VAL X 282      44.380  94.638  39.191  0.00  0.00            
ATOM   4494  HA  VAL X 282      43.752  93.914  39.711  0.00  0.00            
ATOM   4495  CB  VAL X 282      45.766  94.026  38.957  0.00  0.00            
ATOM   4496  HB  VAL X 282      45.652  93.206  38.246  0.00  0.00            
ATOM   4497  CG1 VAL X 282      46.748  95.028  38.345  0.00  0.00            
ATOM   4498 HG11 VAL X 282      47.568  95.229  39.035  0.00  0.00            
ATOM   4499 HG12 VAL X 282      46.281  95.964  38.030  0.00  0.00            
ATOM   4500 HG13 VAL X 282      47.190  94.591  37.456  0.00  0.00            
ATOM   4501  CG2 VAL X 282      46.328  93.425  40.242  0.00  0.00            
ATOM   4502 HG21 VAL X 282      45.534  93.240  40.966  0.00  0.00            
ATOM   4503 HG22 VAL X 282      47.051  94.099  40.702  0.00  0.00            
ATOM   4504 HG23 VAL X 282      46.820  92.484  39.994  0.00  0.00            
ATOM   4505  C   VAL X 282      44.458  95.916  40.023  0.00  0.00            
ATOM   4506  O   VAL X 282      44.482  97.017  39.476  0.00  0.00            
ATOM   4507  N   TYR X 283      44.510  95.765  41.347  0.00  0.00            
ATOM   4508  H   TYR X 283      44.710  94.849  41.718  0.00  0.00            
ATOM   4509  CA  TYR X 283      44.638  96.902  42.243  0.00  0.00            
ATOM   4510  HA  TYR X 283      44.289  97.801  41.739  0.00  0.00            
ATOM   4511  CB  TYR X 283      43.776  96.705  43.488  0.00  0.00            
ATOM   4512  HB2 TYR X 283      44.042  97.447  44.243  0.00  0.00            
ATOM   4513  HB3 TYR X 283      43.967  95.729  43.925  0.00  0.00            
ATOM   4514  CG  TYR X 283      42.300  96.824  43.186  0.00  0.00            
ATOM   4515  CD1 TYR X 283      41.672  98.071  43.175  0.00  0.00            
ATOM   4516  HD1 TYR X 283      42.203  98.939  43.520  0.00  0.00            
ATOM   4517  CE1 TYR X 283      40.328  98.185  42.817  0.00  0.00            
ATOM   4518  HE1 TYR X 283      39.883  99.155  42.674  0.00  0.00            
ATOM   4519  CZ  TYR X 283      39.569  97.037  42.605  0.00  0.00            
ATOM   4520  OH  TYR X 283      38.239  97.142  42.322  0.00  0.00            
ATOM   4521  HH  TYR X 283      37.906  96.395  41.849  0.00  0.00            
ATOM   4522  CE2 TYR X 283      40.170  95.786  42.730  0.00  0.00            
ATOM   4523  HE2 TYR X 283      39.559  94.912  42.847  0.00  0.00            
ATOM   4524  CD2 TYR X 283      41.543  95.678  42.946  0.00  0.00            
ATOM   4525  HD2 TYR X 283      41.999  94.706  43.013  0.00  0.00            
ATOM   4526  C   TYR X 283      46.106  97.071  42.614  0.00  0.00            
ATOM   4527  O   TYR X 283      46.861  96.101  42.677  0.00  0.00            
ATOM   4528  N   ASH X 284      46.510  98.319  42.848  0.00  0.00            
ATOM   4529  H   ASH X 284      45.828  99.004  43.139  0.00  0.00            
ATOM   4530  CA  ASH X 284      47.911  98.658  42.984  0.00  0.00            
ATOM   4531  HA  ASH X 284      48.435  98.281  42.103  0.00  0.00            
ATOM   4532  CB  ASH X 284      48.086 100.178  43.021  0.00  0.00            
ATOM   4533  HB2 ASH X 284      49.137 100.432  43.167  0.00  0.00            
ATOM   4534  HB3 ASH X 284      47.775 100.607  42.073  0.00  0.00            
ATOM   4535  CG  ASH X 284      47.297 100.854  44.127  0.00  0.00            
ATOM   4536  OD1 ASH X 284      46.389 100.037  44.700  0.00  0.00            
ATOM   4537  OD2 ASH X 284      47.495 102.017  44.465  0.00  0.00            
ATOM   4538  HD1 ASH X 284      46.604  99.867  45.602  0.00  0.00            
ATOM   4539  C   ASH X 284      48.535  97.992  44.202  0.00  0.00            
ATOM   4540  O   ASH X 284      49.740  97.748  44.220  0.00  0.00            
ATOM   4541  N   ILE X 285      47.729  97.681  45.222  0.00  0.00            
ATOM   4542  H   ILE X 285      46.730  97.672  45.078  0.00  0.00            
ATOM   4543  CA  ILE X 285      48.263  97.059  46.422  0.00  0.00            
ATOM   4544  HA  ILE X 285      49.147  97.616  46.734  0.00  0.00            
ATOM   4545  CB  ILE X 285      47.247  97.113  47.570  0.00  0.00            
ATOM   4546  HB  ILE X 285      47.667  96.576  48.421  0.00  0.00            
ATOM   4547  CG2 ILE X 285      46.991  98.555  47.999  0.00  0.00            
ATOM   4548 HG21 ILE X 285      47.449  99.251  47.296  0.00  0.00            
ATOM   4549 HG22 ILE X 285      47.409  98.745  48.987  0.00  0.00            
ATOM   4550 HG23 ILE X 285      45.922  98.765  48.036  0.00  0.00            
ATOM   4551  CG1 ILE X 285      45.941  96.437  47.169  0.00  0.00            
ATOM   4552 HG12 ILE X 285      46.147  95.511  46.628  0.00  0.00            
ATOM   4553 HG13 ILE X 285      45.420  97.127  46.511  0.00  0.00            
ATOM   4554  CD1 ILE X 285      45.016  96.154  48.344  0.00  0.00            
ATOM   4555 HD11 ILE X 285      44.215  95.476  48.050  0.00  0.00            
ATOM   4556 HD12 ILE X 285      44.556  97.077  48.696  0.00  0.00            
ATOM   4557 HD13 ILE X 285      45.577  95.696  49.158  0.00  0.00            
ATOM   4558  C   ILE X 285      48.681  95.621  46.131  0.00  0.00            
ATOM   4559  O   ILE X 285      49.440  95.034  46.900  0.00  0.00            
ATOM   4560  N   GLH X 286      48.203  95.048  45.020  0.00  0.00            
ATOM   4561  H   GLH X 286      47.747  95.628  44.332  0.00  0.00            
ATOM   4562  CA  GLH X 286      48.523  93.677  44.654  0.00  0.00            
ATOM   4563  HA  GLH X 286      48.522  93.039  45.537  0.00  0.00            
ATOM   4564  CB  GLH X 286      47.464  93.121  43.708  0.00  0.00            
ATOM   4565  HB2 GLH X 286      47.740  92.112  43.390  0.00  0.00            
ATOM   4566  HB3 GLH X 286      47.449  93.768  42.838  0.00  0.00            
ATOM   4567  CG  GLH X 286      46.064  93.105  44.310  0.00  0.00            
ATOM   4568  HG2 GLH X 286      45.760  94.110  44.602  0.00  0.00            
ATOM   4569  HG3 GLH X 286      46.043  92.489  45.207  0.00  0.00            
ATOM   4570  CD  GLH X 286      45.060  92.508  43.342  0.00  0.00            
ATOM   4571  OE1 GLH X 286      44.240  93.436  42.807  0.00  0.00            
ATOM   4572  OE2 GLH X 286      44.978  91.305  43.123  0.00  0.00            
ATOM   4573  HE1 GLH X 286      43.338  93.170  42.870  0.00  0.00            
ATOM   4574  C   GLH X 286      49.890  93.594  43.981  0.00  0.00            
ATOM   4575  O   GLH X 286      50.360  92.494  43.696  0.00  0.00            
ATOM   4576  N   LEU X 287      50.522  94.737  43.693  0.00  0.00            
ATOM   4577  H   LEU X 287      50.035  95.614  43.801  0.00  0.00            
ATOM   4578  CA  LEU X 287      51.803  94.743  43.006  0.00  0.00            
ATOM   4579  HA  LEU X 287      51.921  93.785  42.501  0.00  0.00            
ATOM   4580  CB  LEU X 287      51.858  95.880  41.978  0.00  0.00            
ATOM   4581  HB2 LEU X 287      51.984  96.839  42.479  0.00  0.00            
ATOM   4582  HB3 LEU X 287      52.759  95.742  41.388  0.00  0.00            
ATOM   4583  CG  LEU X 287      50.675  95.944  41.005  0.00  0.00            
ATOM   4584  HG  LEU X 287      49.777  96.205  41.563  0.00  0.00            
ATOM   4585  CD1 LEU X 287      50.910  97.035  39.959  0.00  0.00            
ATOM   4586 HD11 LEU X 287      50.036  97.153  39.319  0.00  0.00            
ATOM   4587 HD12 LEU X 287      51.106  97.993  40.440  0.00  0.00            
ATOM   4588 HD13 LEU X 287      51.764  96.794  39.324  0.00  0.00            
ATOM   4589  CD2 LEU X 287      50.440  94.597  40.332  0.00  0.00            
ATOM   4590 HD21 LEU X 287      51.260  93.913  40.545  0.00  0.00            
ATOM   4591 HD22 LEU X 287      49.518  94.144  40.694  0.00  0.00            
ATOM   4592 HD23 LEU X 287      50.361  94.709  39.250  0.00  0.00            
ATOM   4593  C   LEU X 287      52.958  94.896  43.992  0.00  0.00            
ATOM   4594  O   LEU X 287      52.845  95.592  44.999  0.00  0.00            
ATOM   4595  C61 CU6 X 288      23.979  99.128  43.180  0.00  0.00            
ATOM   4596  DD2 CU6 X 288      24.615  99.047  43.833  0.00  0.00            
ATOM   4597  DD3 CU6 X 288      23.889 100.037  43.348  0.00  0.00            
ATOM   4598  DD4 CU6 X 288      24.627  99.301  42.581  0.00  0.00            
ATOM   4599  DD5 CU6 X 288      23.323  99.191  42.500  0.00  0.00            
ATOM   4600  DD6 CU6 X 288      24.060  98.213  43.009  0.00  0.00            
ATOM   4601  DD7 CU6 X 288      23.337  98.950  43.776  0.00  0.00            
ATOM   4602  C61 CU6 X 289      27.338 101.788  47.347  0.00  0.00            
ATOM   4603  DD2 CU6 X 289      26.427 101.609  47.346  0.00  0.00            
ATOM   4604  DD3 CU6 X 289      27.493 100.995  46.883  0.00  0.00            
ATOM   4605  DD4 CU6 X 289      27.253 102.228  46.562  0.00  0.00            
ATOM   4606  DD5 CU6 X 289      28.255 101.978  47.350  0.00  0.00            
ATOM   4607  DD6 CU6 X 289      27.180 102.581  47.808  0.00  0.00            
ATOM   4608  DD7 CU6 X 289      27.422 101.348  48.132  0.00  0.00            
ATOM   4609  O1  L6A X 290      25.296 101.746  47.002  0.00  0.00            
ATOM   4610  C1  L6A X 290      24.183 101.768  47.613  0.00  0.00            
ATOM   4611  C2  L6A X 290      23.559 103.038  48.244  0.00  0.00            
ATOM   4612  C3  L6A X 290      22.360 102.991  48.868  0.00  0.00            
ATOM   4613  C4  L6A X 290      21.619 104.141  49.576  0.00  0.00            
ATOM   4614  N1  L6A X 290      21.815 104.063  50.983  0.00  0.00            
ATOM   4615  C5  L6A X 290      21.217 103.278  51.965  0.00  0.00            
ATOM   4616  C6  L6A X 290      21.736 103.671  53.160  0.00  0.00            
ATOM   4617  C7  L6A X 290      21.403 103.195  54.552  0.00  0.00            
ATOM   4618  O2  L6A X 290      21.506 101.833  54.631  0.00  0.00            
ATOM   4619  C8  L6A X 290      21.321 101.380  55.881  0.00  0.00            
ATOM   4620  C9  L6A X 290      20.933 102.135  57.024  0.00  0.00            
ATOM   4621  C10 L6A X 290      20.824 101.572  58.308  0.00  0.00            
ATOM   4622  C11 L6A X 290      21.214 100.181  58.579  0.00  0.00            
ATOM   4623  C12 L6A X 290      21.594  99.398  57.426  0.00  0.00            
ATOM   4624  C13 L6A X 290      21.643  99.995  56.135  0.00  0.00            
ATOM   4625  H1  L6A X 290      22.038  99.422  55.288  0.00  0.00            
ATOM   4626  H2  L6A X 290      22.046  98.398  57.543  0.00  0.00            
ATOM   4627  H3  L6A X 290      21.228  99.815  59.564  0.00  0.00            
ATOM   4628  H4  L6A X 290      20.615 102.277  59.084  0.00  0.00            
ATOM   4629  H5  L6A X 290      20.806 103.193  56.887  0.00  0.00            
ATOM   4630  H6  L6A X 290      20.360 103.517  54.792  0.00  0.00            
ATOM   4631  H7  L6A X 290      22.183 103.686  55.167  0.00  0.00            
ATOM   4632  N2  L6A X 290      22.683 104.624  52.829  0.00  0.00            
ATOM   4633  N3  L6A X 290      22.821 104.776  51.580  0.00  0.00            
ATOM   4634  H8  L6A X 290      20.624 102.417  51.716  0.00  0.00            
ATOM   4635  H9  L6A X 290      20.533 104.162  49.315  0.00  0.00            
ATOM   4636  H10 L6A X 290      22.048 105.080  49.202  0.00  0.00            
ATOM   4637  O3  L6A X 290      21.644 101.805  48.964  0.00  0.00            
ATOM   4638  C14 L6A X 290      22.253 100.594  48.682  0.00  0.00            
ATOM   4639  C15 L6A X 290      23.421 100.572  47.969  0.00  0.00            
ATOM   4640  O4  L6A X 290      24.048  99.402  47.670  0.00  0.00            
ATOM   4641  H11 L6A X 290      23.733  98.736  48.285  0.00  0.00            
ATOM   4642  H12 L6A X 290      21.573  99.806  48.807  0.00  0.00            
ATOM   4643  H13 L6A X 290      24.037 103.994  48.297  0.00  0.00            
ATOM   4644  O   HOH X 291      15.113  97.708  61.809  0.00  0.00            
ATOM   4645  H1  HOH X 291      15.727  97.293  62.460  0.00  0.00            
ATOM   4646  H2  HOH X 291      14.323  97.866  62.341  0.00  0.00            
ATOM   4647  O   HOH X 292      13.171  98.656  47.798  0.00  0.00            
ATOM   4648  H1  HOH X 292      12.893  98.617  46.877  0.00  0.00            
ATOM   4649  H2  HOH X 292      12.840  99.523  48.100  0.00  0.00            
ATOM   4650  O   HOH X 293      18.293 114.876  39.019  0.00  0.00            
ATOM   4651  H1  HOH X 293      18.780 114.614  38.198  0.00  0.00            
ATOM   4652  H2  HOH X 293      18.962 115.390  39.518  0.00  0.00            
ATOM   4653  O   HOH X 294      10.879 111.727  58.075  0.00  0.00            
ATOM   4654  H1  HOH X 294      11.110 111.352  58.924  0.00  0.00            
ATOM   4655  H2  HOH X 294      10.784 112.697  58.279  0.00  0.00            
ATOM   4656  O   HOH X 295      33.789 108.077  67.398  0.00  0.00            
ATOM   4657  H1  HOH X 295      34.683 108.371  67.282  0.00  0.00            
ATOM   4658  H2  HOH X 295      33.831 107.131  67.680  0.00  0.00            
ATOM   4659  O   HOH X 296      22.766 113.672  68.350  0.00  0.00            
ATOM   4660  H1  HOH X 296      22.867 112.888  67.799  0.00  0.00            
ATOM   4661  H2  HOH X 296      23.590 114.160  68.244  0.00  0.00            
ATOM   4662  O   HOH X 297      10.827 112.584  53.687  0.00  0.00            
ATOM   4663  H1  HOH X 297      11.516 113.231  53.400  0.00  0.00            
ATOM   4664  H2  HOH X 297      10.136 113.153  54.064  0.00  0.00            
ATOM   4665  O   HOH X 298      20.681 115.110  67.118  0.00  0.00            
ATOM   4666  H1  HOH X 298      21.439 114.595  67.404  0.00  0.00            
ATOM   4667  H2  HOH X 298      20.987 115.994  67.212  0.00  0.00            
ATOM   4668  O   HOH X 299      33.935  96.445  65.921  0.00  0.00            
ATOM   4669  H1  HOH X 299      34.369  95.966  66.610  0.00  0.00            
ATOM   4670  H2  HOH X 299      33.308  95.770  65.574  0.00  0.00            
ATOM   4671  O   HOH X 300       7.702 100.394  53.050  0.00  0.00            
ATOM   4672  H1  HOH X 300       6.976 100.020  53.516  0.00  0.00            
ATOM   4673  H2  HOH X 300       8.463  99.961  53.427  0.00  0.00            
ATOM   4674  O   HOH X 301      31.933  98.790  66.884  0.00  0.00            
ATOM   4675  H1  HOH X 301      31.995  97.981  67.383  0.00  0.00            
ATOM   4676  H2  HOH X 301      31.826  99.471  67.564  0.00  0.00            
ATOM   4677  O   HOH X 302      17.935 105.324  41.783  0.00  0.00            
ATOM   4678  H1  HOH X 302      18.069 106.245  42.081  0.00  0.00            
ATOM   4679  H2  HOH X 302      16.979 105.273  41.711  0.00  0.00            
ATOM   4680  O   HOH X 303      31.902 117.028  60.850  0.00  0.00            
ATOM   4681  H1  HOH X 303      31.399 116.316  61.218  0.00  0.00            
ATOM   4682  H2  HOH X 303      32.014 117.633  61.598  0.00  0.00            
ATOM   4683  O   HOH X 304      14.172 103.922  56.565  0.00  0.00            
ATOM   4684  H1  HOH X 304      13.238 103.876  56.273  0.00  0.00            
ATOM   4685  H2  HOH X 304      14.054 103.943  57.571  0.00  0.00            
ATOM   4686  O   HOH X 305      14.987 120.424  53.324  0.00  0.00            
ATOM   4687  H1  HOH X 305      15.447 121.158  53.801  0.00  0.00            
ATOM   4688  H2  HOH X 305      14.575 119.913  54.051  0.00  0.00            
ATOM   4689  O   HOH X 306      20.371 115.985  40.560  0.00  0.00            
ATOM   4690  H1  HOH X 306      21.091 116.528  40.830  0.00  0.00            
ATOM   4691  H2  HOH X 306      19.584 116.425  41.002  0.00  0.00            
ATOM   4692  O   HOH X 307       7.918  98.057  46.955  0.00  0.00            
ATOM   4693  H1  HOH X 307       8.789  97.805  46.714  0.00  0.00            
ATOM   4694  H2  HOH X 307       7.385  97.324  46.665  0.00  0.00            
ATOM   4695  O   HOH X 308       7.094 113.037  51.503  0.00  0.00            
ATOM   4696  H1  HOH X 308       7.263 112.544  52.361  0.00  0.00            
ATOM   4697  H2  HOH X 308       7.815 112.778  50.894  0.00  0.00            
ATOM   4698  O   HOH X 309      12.490 100.771  44.911  0.00  0.00            
ATOM   4699  H1  HOH X 309      12.215 100.629  45.870  0.00  0.00            
ATOM   4700  H2  HOH X 309      11.947 100.141  44.416  0.00  0.00            
ATOM   4701  O   HOH X 310      16.009 102.482  53.166  0.00  0.00            
ATOM   4702  H1  HOH X 310      15.518 103.312  52.922  0.00  0.00            
ATOM   4703  H2  HOH X 310      15.316 101.992  53.709  0.00  0.00            
ATOM   4704  O   HOH X 311       8.785 104.235  56.995  0.00  0.00            
ATOM   4705  H1  HOH X 311       8.086 103.764  56.522  0.00  0.00            
ATOM   4706  H2  HOH X 311       9.021 104.914  56.356  0.00  0.00            
ATOM   4707  O   HOH X 312      10.563 110.049  40.668  0.00  0.00            
ATOM   4708  H1  HOH X 312      10.193 109.161  40.707  0.00  0.00            
ATOM   4709  H2  HOH X 312      10.312 110.437  41.537  0.00  0.00            
ATOM   4710  O   HOH X 313      14.866 105.063  53.253  0.00  0.00            
ATOM   4711  H1  HOH X 313      14.838 105.982  53.554  0.00  0.00            
ATOM   4712  H2  HOH X 313      13.905 104.814  53.324  0.00  0.00            
ATOM   4713  O   HOH X 314      23.327  98.340  68.244  0.00  0.00            
ATOM   4714  H1  HOH X 314      23.424  98.566  69.179  0.00  0.00            
ATOM   4715  H2  HOH X 314      24.231  98.044  68.013  0.00  0.00            
ATOM   4716  O   HOH X 315       5.375 107.625  59.953  0.00  0.00            
ATOM   4717  H1  HOH X 315       5.068 107.306  59.096  0.00  0.00            
ATOM   4718  H2  HOH X 315       5.968 108.352  59.701  0.00  0.00            
ATOM   4719  O   HOH X 316      11.880 101.262  51.124  0.00  0.00            
ATOM   4720  H1  HOH X 316      11.255 101.610  50.468  0.00  0.00            
ATOM   4721  H2  HOH X 316      11.837 100.285  50.954  0.00  0.00            
ATOM   4722  O   HOH X 317      15.307 120.691  56.481  0.00  0.00            
ATOM   4723  H1  HOH X 317      15.872 120.696  57.278  0.00  0.00            
ATOM   4724  H2  HOH X 317      14.611 121.324  56.683  0.00  0.00            
ATOM   4725  O   HOH X 318       9.065  95.249  58.274  0.00  0.00            
ATOM   4726  H1  HOH X 318       8.475  95.621  58.951  0.00  0.00            
ATOM   4727  H2  HOH X 318       8.999  94.271  58.447  0.00  0.00            
ATOM   4728  O   HOH X 319      20.898  96.846  43.041  0.00  0.00            
ATOM   4729  H1  HOH X 319      20.663  95.931  42.749  0.00  0.00            
ATOM   4730  H2  HOH X 319      20.544  96.878  43.947  0.00  0.00            
ATOM   4731  O   HOH X 320      16.317 102.444  64.067  0.00  0.00            
ATOM   4732  H1  HOH X 320      16.443 103.333  64.443  0.00  0.00            
ATOM   4733  H2  HOH X 320      16.366 101.849  64.801  0.00  0.00            
ATOM   4734  O   HOH X 321      19.516 112.959  57.659  0.00  0.00            
ATOM   4735  H1  HOH X 321      19.817 112.705  56.798  0.00  0.00            
ATOM   4736  H2  HOH X 321      19.306 112.102  58.130  0.00  0.00            
ATOM   4737  O   HOH X 322       9.556 114.149  55.611  0.00  0.00            
ATOM   4738  H1  HOH X 322      10.062 114.517  56.346  0.00  0.00            
ATOM   4739  H2  HOH X 322       8.713 113.902  56.068  0.00  0.00            
ATOM   4740  O   HOH X 323      36.590 112.396  61.710  0.00  0.00            
ATOM   4741  H1  HOH X 323      37.431 112.862  61.796  0.00  0.00            
ATOM   4742  H2  HOH X 323      36.008 113.129  61.481  0.00  0.00            
ATOM   4743  O   HOH X 324       7.247 102.402  55.240  0.00  0.00            
ATOM   4744  H1  HOH X 324       7.990 101.777  55.094  0.00  0.00            
ATOM   4745  H2  HOH X 324       6.711 101.914  55.840  0.00  0.00            
ATOM   4746  O   HOH X 325       7.221 109.229  46.232  0.00  0.00            
ATOM   4747  H1  HOH X 325       7.120 109.277  45.286  0.00  0.00            
ATOM   4748  H2  HOH X 325       6.521 109.805  46.531  0.00  0.00            
ATOM   4749  O   HOH X 326      26.486 119.106  59.375  0.00  0.00            
ATOM   4750  H1  HOH X 326      26.414 119.108  58.397  0.00  0.00            
ATOM   4751  H2  HOH X 326      27.408 119.400  59.528  0.00  0.00            
ATOM   4752  O   HOH X 327      16.763 113.442  47.717  0.00  0.00            
ATOM   4753  H1  HOH X 327      16.666 114.230  47.148  0.00  0.00            
ATOM   4754  H2  HOH X 327      15.900 112.992  47.672  0.00  0.00            
ATOM   4755  O   HOH X 328      16.623  96.000  63.307  0.00  0.00            
ATOM   4756  H1  HOH X 328      16.693  95.192  63.894  0.00  0.00            
ATOM   4757  H2  HOH X 328      17.243  96.561  63.816  0.00  0.00            
ATOM   4758  O   HOH X 329      16.428 106.604  70.876  0.00  0.00            
ATOM   4759  H1  HOH X 329      16.882 106.156  70.152  0.00  0.00            
ATOM   4760  H2  HOH X 329      16.745 107.533  70.817  0.00  0.00            
ATOM   4761  O   HOH X 330      12.036 114.831  52.188  0.00  0.00            
ATOM   4762  H1  HOH X 330      12.815 115.336  52.464  0.00  0.00            
ATOM   4763  H2  HOH X 330      11.460 115.541  51.894  0.00  0.00            
ATOM   4764  O   HOH X 331      12.689  88.794  46.439  0.00  0.00            
ATOM   4765  H1  HOH X 331      12.256  89.501  45.980  0.00  0.00            
ATOM   4766  H2  HOH X 331      13.030  89.187  47.235  0.00  0.00            
ATOM   4767  O   HOH X 332      26.735  88.982  65.230  0.00  0.00            
ATOM   4768  H1  HOH X 332      27.093  88.416  65.894  0.00  0.00            
ATOM   4769  H2  HOH X 332      27.136  89.815  65.467  0.00  0.00            
ATOM   4770  O   HOH X 333      12.399 106.809  50.590  0.00  0.00            
ATOM   4771  H1  HOH X 333      11.972 107.020  49.723  0.00  0.00            
ATOM   4772  H2  HOH X 333      12.416 105.847  50.566  0.00  0.00            
ATOM   4773  O   HOH X 334      28.974 112.866  66.788  0.00  0.00            
ATOM   4774  H1  HOH X 334      29.757 112.903  66.225  0.00  0.00            
ATOM   4775  H2  HOH X 334      28.619 113.781  66.685  0.00  0.00            
ATOM   4776  O   HOH X 335      15.992  99.119  58.609  0.00  0.00            
ATOM   4777  H1  HOH X 335      15.287  98.610  59.028  0.00  0.00            
ATOM   4778  H2  HOH X 335      15.520  99.514  57.831  0.00  0.00            
ATOM   4779  O   HOH X 336      11.157 114.030  43.308  0.00  0.00            
ATOM   4780  H1  HOH X 336      11.550 114.896  43.643  0.00  0.00            
ATOM   4781  H2  HOH X 336      11.967 113.472  43.220  0.00  0.00            
ATOM   4782  O   HOH X 337       8.761  97.866  60.637  0.00  0.00            
ATOM   4783  H1  HOH X 337       9.526  97.299  60.380  0.00  0.00            
ATOM   4784  H2  HOH X 337       9.126  98.503  61.270  0.00  0.00            
ATOM   4785  O   HOH X 338      14.089 116.318  53.213  0.00  0.00            
ATOM   4786  H1  HOH X 338      14.148 116.853  54.023  0.00  0.00            
ATOM   4787  H2  HOH X 338      14.830 115.704  53.372  0.00  0.00            
ATOM   4788  O   HOH X 339      12.344 102.592  53.297  0.00  0.00            
ATOM   4789  H1  HOH X 339      12.121 102.309  52.389  0.00  0.00            
ATOM   4790  H2  HOH X 339      11.962 103.505  53.341  0.00  0.00            
ATOM   4791  O   HOH X 340       8.714 107.054  59.378  0.00  0.00            
ATOM   4792  H1  HOH X 340       9.134 107.393  58.578  0.00  0.00            
ATOM   4793  H2  HOH X 340       9.492 107.063  60.009  0.00  0.00            
ATOM   4794  O   HOH X 341      12.272 108.897  68.056  0.00  0.00            
ATOM   4795  H1  HOH X 341      13.154 109.211  67.931  0.00  0.00            
ATOM   4796  H2  HOH X 341      11.778 109.716  68.175  0.00  0.00            
ATOM   4797  O   HOH X 342       4.742 109.613  51.319  0.00  0.00            
ATOM   4798  H1  HOH X 342       4.591 108.756  51.710  0.00  0.00            
ATOM   4799  H2  HOH X 342       4.883 109.340  50.385  0.00  0.00            
ATOM   4800  O   HOH X 343      16.903  88.476  43.987  0.00  0.00            
ATOM   4801  H1  HOH X 343      16.195  88.353  44.668  0.00  0.00            
ATOM   4802  H2  HOH X 343      16.578  89.261  43.486  0.00  0.00            
ATOM   4803  O   HOH X 344      18.827 113.789  49.574  0.00  0.00            
ATOM   4804  H1  HOH X 344      17.971 113.421  49.265  0.00  0.00            
ATOM   4805  H2  HOH X 344      19.489 113.230  49.111  0.00  0.00            
ATOM   4806  O   HOH X 345      36.332 107.677  62.171  0.00  0.00            
ATOM   4807  H1  HOH X 345      36.437 107.202  63.010  0.00  0.00            
ATOM   4808  H2  HOH X 345      35.578 107.232  61.689  0.00  0.00            
ATOM   4809  O   HOH X 346      18.545  98.913  50.847  0.00  0.00            
ATOM   4810  H1  HOH X 346      18.133  98.175  51.297  0.00  0.00            
ATOM   4811  H2  HOH X 346      17.948  99.681  51.097  0.00  0.00            
ATOM   4812  O   HOH X 347      13.094  98.249  67.101  0.00  0.00            
ATOM   4813  H1  HOH X 347      13.371  98.127  68.028  0.00  0.00            
ATOM   4814  H2  HOH X 347      12.583  99.085  67.122  0.00  0.00            
ATOM   4815  O   HOH X 348       7.458 108.163  50.200  0.00  0.00            
ATOM   4816  H1  HOH X 348       8.243 107.661  50.467  0.00  0.00            
ATOM   4817  H2  HOH X 348       7.807 109.052  50.018  0.00  0.00            
ATOM   4818  O   HOH X 349      25.068  96.342  70.554  0.00  0.00            
ATOM   4819  H1  HOH X 349      24.148  96.147  70.709  0.00  0.00            
ATOM   4820  H2  HOH X 349      25.093  96.187  69.601  0.00  0.00            
ATOM   4821  O   HOH X 350      27.703  99.968  68.872  0.00  0.00            
ATOM   4822  H1  HOH X 350      27.505  99.317  69.585  0.00  0.00            
ATOM   4823  H2  HOH X 350      26.820 100.350  68.677  0.00  0.00            
ATOM   4824  O   HOH X 351      14.393 107.634  59.811  0.00  0.00            
ATOM   4825  H1  HOH X 351      14.038 106.720  59.793  0.00  0.00            
ATOM   4826  H2  HOH X 351      15.288 107.510  59.441  0.00  0.00            
ATOM   4827  O   HOH X 352      17.829 115.050  67.078  0.00  0.00            
ATOM   4828  H1  HOH X 352      18.788 114.983  66.951  0.00  0.00            
ATOM   4829  H2  HOH X 352      17.730 115.918  67.464  0.00  0.00            
ATOM   4830  O   HOH X 353      18.418 101.934  66.866  0.00  0.00            
ATOM   4831  H1  HOH X 353      18.072 102.761  66.693  0.00  0.00            
ATOM   4832  H2  HOH X 353      17.813 101.519  67.553  0.00  0.00            
ATOM   4833  O   HOH X 354      16.519  87.350  61.879  0.00  0.00            
ATOM   4834  H1  HOH X 354      17.154  86.786  61.426  0.00  0.00            
ATOM   4835  H2  HOH X 354      16.050  87.719  61.143  0.00  0.00            
ATOM   4836  O   HOH X 355      11.441 106.518  45.645  0.00  0.00            
ATOM   4837  H1  HOH X 355      10.912 105.785  45.326  0.00  0.00            
ATOM   4838  H2  HOH X 355      12.175 106.115  46.168  0.00  0.00            
ATOM   4839  O   HOH X 356      16.518 101.569  71.152  0.00  0.00            
ATOM   4840  H1  HOH X 356      16.854 102.437  71.518  0.00  0.00            
ATOM   4841  H2  HOH X 356      15.816 101.326  71.727  0.00  0.00            
ATOM   4842  O   HOH X 357      20.163 109.280  60.313  0.00  0.00            
ATOM   4843  H1  HOH X 357      20.480 108.628  59.664  0.00  0.00            
ATOM   4844  H2  HOH X 357      19.861 108.769  61.067  0.00  0.00            
ATOM   4845  O   HOH X 358      25.230 105.174  64.200  0.00  0.00            
ATOM   4846  H1  HOH X 358      24.260 105.044  64.053  0.00  0.00            
ATOM   4847  H2  HOH X 358      25.524 104.247  64.396  0.00  0.00            
ATOM   4848  O   HOH X 359      15.168 114.977  63.433  0.00  0.00            
ATOM   4849  H1  HOH X 359      14.283 114.648  63.109  0.00  0.00            
ATOM   4850  H2  HOH X 359      15.778 114.622  62.754  0.00  0.00            
ATOM   4851  O   HOH X 360      28.476 109.629  69.708  0.00  0.00            
ATOM   4852  H1  HOH X 360      28.473 108.893  69.098  0.00  0.00            
ATOM   4853  H2  HOH X 360      27.823 109.446  70.364  0.00  0.00            
ATOM   4854  O   HOH X 361      37.076 111.956  47.195  0.00  0.00            
ATOM   4855  H1  HOH X 361      37.615 111.519  47.857  0.00  0.00            
ATOM   4856  H2  HOH X 361      36.205 112.012  47.631  0.00  0.00            
ATOM   4857  O   HOH X 362      24.382 102.550  36.409  0.00  0.00            
ATOM   4858  H1  HOH X 362      25.012 103.070  35.889  0.00  0.00            
ATOM   4859  H2  HOH X 362      24.498 102.951  37.280  0.00  0.00            
ATOM   4860  O   HOH X 363      18.949  93.188  67.917  0.00  0.00            
ATOM   4861  H1  HOH X 363      18.274  93.500  67.289  0.00  0.00            
ATOM   4862  H2  HOH X 363      19.335  94.011  68.298  0.00  0.00            
ATOM   4863  O   HOH X 364      15.410 101.955  59.452  0.00  0.00            
ATOM   4864  H1  HOH X 364      15.122 101.521  58.636  0.00  0.00            
ATOM   4865  H2  HOH X 364      16.246 101.525  59.707  0.00  0.00            
ATOM   4866  O   HOH X 365      18.825 116.671  54.533  0.00  0.00            
ATOM   4867  H1  HOH X 365      19.711 117.020  54.356  0.00  0.00            
ATOM   4868  H2  HOH X 365      18.576 116.205  53.732  0.00  0.00            
ATOM   4869  O   HOH X 366      24.440 115.066  65.341  0.00  0.00            
ATOM   4870  H1  HOH X 366      24.344 114.179  64.955  0.00  0.00            
ATOM   4871  H2  HOH X 366      24.588 115.622  64.550  0.00  0.00            
ATOM   4872  O   HOH X 367      21.744 116.631  51.720  0.00  0.00            
ATOM   4873  H1  HOH X 367      21.726 115.874  52.316  0.00  0.00            
ATOM   4874  H2  HOH X 367      21.602 117.393  52.335  0.00  0.00            
ATOM   4875  O   HOH X 368      16.707 113.803  57.143  0.00  0.00            
ATOM   4876  H1  HOH X 368      17.463 113.238  57.265  0.00  0.00            
ATOM   4877  H2  HOH X 368      16.825 114.088  56.221  0.00  0.00            
ATOM   4878  O   HOH X 369      12.366  97.935  62.834  0.00  0.00            
ATOM   4879  H1  HOH X 369      11.785  98.082  62.057  0.00  0.00            
ATOM   4880  H2  HOH X 369      12.456  98.834  63.178  0.00  0.00            
ATOM   4881  O   HOH X 370       9.010 110.727  54.855  0.00  0.00            
ATOM   4882  H1  HOH X 370       8.538 111.027  55.654  0.00  0.00            
ATOM   4883  H2  HOH X 370       9.662 111.442  54.668  0.00  0.00            
ATOM   4884  O   HOH X 371      20.517 102.585  62.474  0.00  0.00            
ATOM   4885  H1  HOH X 371      20.474 102.960  63.369  0.00  0.00            
ATOM   4886  H2  HOH X 371      21.372 102.161  62.509  0.00  0.00            
ATOM   4887  O   HOH X 372      18.486  97.359  66.505  0.00  0.00            
ATOM   4888  H1  HOH X 372      17.856  97.336  65.781  0.00  0.00            
ATOM   4889  H2  HOH X 372      19.040  98.143  66.283  0.00  0.00            
ATOM   4890  O   HOH X 373      18.043 106.733  66.715  0.00  0.00            
ATOM   4891  H1  HOH X 373      18.302 105.864  67.114  0.00  0.00            
ATOM   4892  H2  HOH X 373      18.857 107.090  66.357  0.00  0.00            
ATOM   4893  O   HOH X 374      10.567 108.264  53.938  0.00  0.00            
ATOM   4894  H1  HOH X 374      10.377 109.189  53.783  0.00  0.00            
ATOM   4895  H2  HOH X 374      11.405 108.330  54.404  0.00  0.00            
ATOM   4896  O   HOH X 375      17.546 116.915  48.359  0.00  0.00            
ATOM   4897  H1  HOH X 375      17.648 117.594  47.675  0.00  0.00            
ATOM   4898  H2  HOH X 375      18.404 116.503  48.494  0.00  0.00            
ATOM   4899  O   HOH X 376      14.448 101.012  49.705  0.00  0.00            
ATOM   4900  H1  HOH X 376      15.105 100.689  50.366  0.00  0.00            
ATOM   4901  H2  HOH X 376      13.626 100.702  50.077  0.00  0.00            
ATOM   4902  O   HOH X 377      24.194 116.186  63.122  0.00  0.00            
ATOM   4903  H1  HOH X 377      24.351 117.034  62.658  0.00  0.00            
ATOM   4904  H2  HOH X 377      24.532 115.529  62.487  0.00  0.00            
ATOM   4905  O   HOH X 378      10.275 104.410  43.913  0.00  0.00            
ATOM   4906  H1  HOH X 378       9.949 103.569  44.387  0.00  0.00            
ATOM   4907  H2  HOH X 378      10.350 104.137  42.986  0.00  0.00            
ATOM   4908  O   HOH X 379      20.517 117.151  57.671  0.00  0.00            
ATOM   4909  H1  HOH X 379      21.281 117.762  57.824  0.00  0.00            
ATOM   4910  H2  HOH X 379      19.762 117.660  58.030  0.00  0.00            
ATOM   4911  O   HOH X 380       6.804  95.525  59.808  0.00  0.00            
ATOM   4912  H1  HOH X 380       6.264  96.327  59.687  0.00  0.00            
ATOM   4913  H2  HOH X 380       6.444  94.925  59.171  0.00  0.00            
ATOM   4914  O   HOH X 381      22.461  95.727  70.559  0.00  0.00            
ATOM   4915  H1  HOH X 381      21.845  96.120  71.207  0.00  0.00            
ATOM   4916  H2  HOH X 381      21.971  95.674  69.727  0.00  0.00            
ATOM   4917  O   HOH X 382       6.873 103.250  42.900  0.00  0.00            
ATOM   4918  H1  HOH X 382       6.264 102.767  43.484  0.00  0.00            
ATOM   4919  H2  HOH X 382       6.732 104.180  43.205  0.00  0.00            
ATOM   4920  O   HOH X 383      10.082 102.254  59.801  0.00  0.00            
ATOM   4921  H1  HOH X 383       9.254 102.303  60.236  0.00  0.00            
ATOM   4922  H2  HOH X 383      10.568 103.045  60.163  0.00  0.00            
ATOM   4923  O   HOH X 384      30.060 102.785  67.469  0.00  0.00            
ATOM   4924  H1  HOH X 384      29.990 103.124  66.554  0.00  0.00            
ATOM   4925  H2  HOH X 384      29.329 102.153  67.503  0.00  0.00            
ATOM   4926  O   HOH X 385      27.787 118.642  56.498  0.00  0.00            
ATOM   4927  H1  HOH X 385      28.219 117.910  56.951  0.00  0.00            
ATOM   4928  H2  HOH X 385      26.892 118.268  56.197  0.00  0.00            
ATOM   4929  O   HOH X 386      10.615 110.931  49.320  0.00  0.00            
ATOM   4930  H1  HOH X 386      11.456 111.412  49.180  0.00  0.00            
ATOM   4931  H2  HOH X 386      10.620 110.779  50.287  0.00  0.00            
ATOM   4932  O   HOH X 387       9.884  91.707  61.406  0.00  0.00            
ATOM   4933  H1  HOH X 387       9.806  92.621  61.731  0.00  0.00            
ATOM   4934  H2  HOH X 387      10.842  91.528  61.412  0.00  0.00            
ATOM   4935  O   HOH X 388      10.196 114.346  58.454  0.00  0.00            
ATOM   4936  H1  HOH X 388      10.631 115.141  58.754  0.00  0.00            
ATOM   4937  H2  HOH X 388       9.265 114.654  58.286  0.00  0.00            
ATOM   4938  O   HOH X 389      22.648 118.796  57.873  0.00  0.00            
ATOM   4939  H1  HOH X 389      22.181 119.611  57.728  0.00  0.00            
ATOM   4940  H2  HOH X 389      22.827 118.774  58.823  0.00  0.00            
ATOM   4941  O   HOH X 390      38.326 109.229  54.563  0.00  0.00            
ATOM   4942  H1  HOH X 390      38.330 108.274  54.653  0.00  0.00            
ATOM   4943  H2  HOH X 390      38.552 109.527  55.486  0.00  0.00            
ATOM   4944  O   HOH X 391      15.934 118.796  44.651  0.00  0.00            
ATOM   4945  H1  HOH X 391      15.077 118.607  45.063  0.00  0.00            
ATOM   4946  H2  HOH X 391      16.199 117.956  44.339  0.00  0.00            
ATOM   4947  O   HOH X 392      23.958 101.879  51.540  0.00  0.00            
ATOM   4948  H1  HOH X 392      23.830 101.049  52.011  0.00  0.00            
ATOM   4949  H2  HOH X 392      23.295 102.483  51.887  0.00  0.00            
ATOM   4950  O   HOH X 393       8.888 113.126  49.441  0.00  0.00            
ATOM   4951  H1  HOH X 393       8.128 113.020  48.816  0.00  0.00            
ATOM   4952  H2  HOH X 393       9.422 112.358  49.243  0.00  0.00            
ATOM   4953  O   HOH X 394      32.405 103.352  62.916  0.00  0.00            
ATOM   4954  H1  HOH X 394      31.579 103.830  62.744  0.00  0.00            
ATOM   4955  H2  HOH X 394      32.917 104.084  63.305  0.00  0.00            
ATOM   4956  O   HOH X 395      24.804 112.449  63.986  0.00  0.00            
ATOM   4957  H1  HOH X 395      24.639 111.878  63.227  0.00  0.00            
ATOM   4958  H2  HOH X 395      25.323 113.155  63.551  0.00  0.00            
ATOM   4959  O   HOH X 396       9.130 106.040  54.549  0.00  0.00            
ATOM   4960  H1  HOH X 396       9.800 105.385  54.260  0.00  0.00            
ATOM   4961  H2  HOH X 396       9.584 106.896  54.371  0.00  0.00            
ATOM   4962  O   HOH X 397      23.698 112.093  70.680  0.00  0.00            
ATOM   4963  H1  HOH X 397      23.490 112.213  71.609  0.00  0.00            
ATOM   4964  H2  HOH X 397      23.833 113.033  70.384  0.00  0.00            
ATOM   4965  O   HOH X 398      20.407  88.871  65.984  0.00  0.00            
ATOM   4966  H1  HOH X 398      20.108  89.092  65.107  0.00  0.00            
ATOM   4967  H2  HOH X 398      20.018  87.976  66.121  0.00  0.00            
ATOM   4968  O   HOH X 399       8.049 115.739  51.425  0.00  0.00            
ATOM   4969  H1  HOH X 399       7.626 114.868  51.439  0.00  0.00            
ATOM   4970  H2  HOH X 399       8.233 115.841  50.465  0.00  0.00            
ATOM   4971  O   HOH X 400      26.414 114.513  63.154  0.00  0.00            
ATOM   4972  H1  HOH X 400      26.824 114.666  64.034  0.00  0.00            
ATOM   4973  H2  HOH X 400      26.861 115.144  62.581  0.00  0.00            
ATOM   4974  O   HOH X 401      12.812 117.446  60.537  0.00  0.00            
ATOM   4975  H1  HOH X 401      13.531 117.632  59.911  0.00  0.00            
ATOM   4976  H2  HOH X 401      13.268 117.356  61.384  0.00  0.00            
ATOM   4977  O   HOH X 402      14.007 110.439  58.829  0.00  0.00            
ATOM   4978  H1  HOH X 402      13.723 109.669  59.350  0.00  0.00            
ATOM   4979  H2  HOH X 402      14.383 110.047  58.056  0.00  0.00            
ATOM   4980  O   HOH X 403      13.360 112.792  39.808  0.00  0.00            
ATOM   4981  H1  HOH X 403      12.601 112.488  40.368  0.00  0.00            
ATOM   4982  H2  HOH X 403      13.163 112.516  38.922  0.00  0.00            
ATOM   4983  O   HOH X 404      24.965 120.998  56.801  0.00  0.00            
ATOM   4984  H1  HOH X 404      25.154 120.166  56.333  0.00  0.00            
ATOM   4985  H2  HOH X 404      24.831 121.605  56.088  0.00  0.00            
ATOM   4986  O   HOH X 405      10.180 110.396  46.705  0.00  0.00            
ATOM   4987  H1  HOH X 405      10.189 110.651  47.658  0.00  0.00            
ATOM   4988  H2  HOH X 405       9.253 110.489  46.422  0.00  0.00            
ATOM   4989  O   HOH X 406      19.926 115.141  47.240  0.00  0.00            
ATOM   4990  H1  HOH X 406      20.285 115.500  48.100  0.00  0.00            
ATOM   4991  H2  HOH X 406      19.076 114.742  47.545  0.00  0.00            
ATOM   4992  O   HOH X 407      27.137  98.141  70.559  0.00  0.00            
ATOM   4993  H1  HOH X 407      26.344  97.591  70.695  0.00  0.00            
ATOM   4994  H2  HOH X 407      27.585  98.144  71.412  0.00  0.00            
ATOM   4995  O   HOH X 408      28.964 103.639  65.053  0.00  0.00            
ATOM   4996  H1  HOH X 408      29.048 104.281  64.341  0.00  0.00            
ATOM   4997  H2  HOH X 408      28.663 102.839  64.589  0.00  0.00            
ATOM   4998  O   HOH X 409      19.859 111.004  69.894  0.00  0.00            
ATOM   4999  H1  HOH X 409      19.835 110.509  70.763  0.00  0.00            
ATOM   5000  H2  HOH X 409      20.548 110.552  69.387  0.00  0.00            
ATOM   5001  O   HOH X 410      12.711  92.593  57.285  0.00  0.00            
ATOM   5002  H1  HOH X 410      11.792  92.890  57.131  0.00  0.00            
ATOM   5003  H2  HOH X 410      13.183  93.439  57.308  0.00  0.00            
ATOM   5004  O   HOH X 411      14.929  91.731  65.423  0.00  0.00            
ATOM   5005  H1  HOH X 411      14.191  92.238  65.066  0.00  0.00            
ATOM   5006  H2  HOH X 411      14.506  90.929  65.647  0.00  0.00            
ATOM   5007  O   HOH X 412       5.113 100.821  50.006  0.00  0.00            
ATOM   5008  H1  HOH X 412       4.929 101.636  49.516  0.00  0.00            
ATOM   5009  H2  HOH X 412       4.377 100.245  49.850  0.00  0.00            
ATOM   5010  O   HOH X 413       9.487 103.131  53.726  0.00  0.00            
ATOM   5011  H1  HOH X 413       8.643 103.186  54.199  0.00  0.00            
ATOM   5012  H2  HOH X 413       9.185 102.951  52.830  0.00  0.00            
ATOM   5013  O   HOH X 414      33.260  93.675  63.476  0.00  0.00            
ATOM   5014  H1  HOH X 414      33.720  93.239  62.748  0.00  0.00            
ATOM   5015  H2  HOH X 414      33.597  94.587  63.389  0.00  0.00            
ATOM   5016  O   HOH X 415       6.784  91.965  54.200  0.00  0.00            
ATOM   5017  H1  HOH X 415       6.105  91.311  54.039  0.00  0.00            
ATOM   5018  H2  HOH X 415       7.390  91.834  53.449  0.00  0.00            
ATOM   5019  O   HOH X 416       7.975 112.077  45.941  0.00  0.00            
ATOM   5020  H1  HOH X 416       7.209 112.547  45.715  0.00  0.00            
ATOM   5021  H2  HOH X 416       8.679 112.718  45.696  0.00  0.00            
ATOM   5022  O   HOH X 417      26.950 117.415  62.894  0.00  0.00            
ATOM   5023  H1  HOH X 417      27.642 117.510  62.160  0.00  0.00            
ATOM   5024  H2  HOH X 417      26.140 117.806  62.539  0.00  0.00            
ATOM   5025  O   HOH X 418      14.210 104.641  70.941  0.00  0.00            
ATOM   5026  H1  HOH X 418      15.009 105.164  71.081  0.00  0.00            
ATOM   5027  H2  HOH X 418      13.584 105.297  70.647  0.00  0.00            
ATOM   5028  O   HOH X 419      20.487 106.790  64.307  0.00  0.00            
ATOM   5029  H1  HOH X 419      21.333 106.446  63.962  0.00  0.00            
ATOM   5030  H2  HOH X 419      20.734 107.113  65.240  0.00  0.00            
ATOM   5031  O   HOH X 420      20.318 102.622  45.638  0.00  0.00            
ATOM   5032  H1  HOH X 420      19.712 101.888  45.388  0.00  0.00            
ATOM   5033  H2  HOH X 420      19.709 103.363  45.783  0.00  0.00            
ATOM   5034  O   HOH X 421      19.411  86.721  61.383  0.00  0.00            
ATOM   5035  H1  HOH X 421      19.906  87.019  60.610  0.00  0.00            
ATOM   5036  H2  HOH X 421      19.414  87.475  62.009  0.00  0.00            
ATOM   5037  O   HOH X 422      21.327  90.610  62.711  0.00  0.00            
ATOM   5038  H1  HOH X 422      21.710  89.800  62.318  0.00  0.00            
ATOM   5039  H2  HOH X 422      21.982  90.879  63.372  0.00  0.00            
ATOM   5040  O   HOH X 423      17.118  96.431  56.783  0.00  0.00            
ATOM   5041  H1  HOH X 423      16.580  96.001  56.108  0.00  0.00            
ATOM   5042  H2  HOH X 423      17.416  95.700  57.361  0.00  0.00            
ATOM   5043  O   HOH X 424      10.976  88.593  56.125  0.00  0.00            
ATOM   5044  H1  HOH X 424      10.300  89.177  55.738  0.00  0.00            
ATOM   5045  H2  HOH X 424      10.672  88.572  57.017  0.00  0.00            
ATOM   5046  O   HOH X 425       8.615 107.692  43.372  0.00  0.00            
ATOM   5047  H1  HOH X 425       9.448 108.139  43.285  0.00  0.00            
ATOM   5048  H2  HOH X 425       8.638 107.066  42.634  0.00  0.00            
ATOM   5049  O   HOH X 426      28.467 120.754  49.902  0.00  0.00            
ATOM   5050  H1  HOH X 426      27.857 120.182  49.405  0.00  0.00            
ATOM   5051  H2  HOH X 426      28.233 120.549  50.803  0.00  0.00            
ATOM   5052  O   HOH X 427      13.176 114.121  66.409  0.00  0.00            
ATOM   5053  H1  HOH X 427      14.099 114.002  66.713  0.00  0.00            
ATOM   5054  H2  HOH X 427      13.162 115.070  66.370  0.00  0.00            
ATOM   5055  O   HOH X 428      28.887  94.241  68.761  0.00  0.00            
ATOM   5056  H1  HOH X 428      29.152  94.687  69.584  0.00  0.00            
ATOM   5057  H2  HOH X 428      29.359  94.776  68.089  0.00  0.00            
ATOM   5058  O   HOH X 429      17.936 110.289  61.904  0.00  0.00            
ATOM   5059  H1  HOH X 429      17.686 110.487  62.837  0.00  0.00            
ATOM   5060  H2  HOH X 429      18.467 109.447  61.982  0.00  0.00            
ATOM   5061  O   HOH X 430      15.617 112.228  42.518  0.00  0.00            
ATOM   5062  H1  HOH X 430      15.772 112.972  41.911  0.00  0.00
[truncated: 86,589 more chars]
