# Supplementary material for: Computational Analysis of Triazole-Based Kojic Acid Analogs as Tyrosinase Inhibitors by Molecular Dynamics and Free Energy Calculations
Source: Molecules. 2022 Nov 23;27(23):8141. doi: 10.3390/molecules27238141 (PMC9735930; doi:10.3390/molecules27238141)
Supplement: Supplementary file 1 [file molecules-27-08141-s001.zip › PDB-files/6b.pdb]

CRYST1    1.000    1.000    1.000  90.00  90.00  90.00 P 1           1
ATOM      1  N   LYN X   1      44.892  91.785  34.778  0.00  0.00            
ATOM      2  H   LYN X   1      44.852  91.950  33.783  0.00  0.00            
ATOM      3  CA  LYN X   1      46.177  91.826  35.454  0.00  0.00            
ATOM      4  HA  LYN X   1      46.008  92.061  36.503  0.00  0.00            
ATOM      5  CB  LYN X   1      46.883  90.473  35.340  0.00  0.00            
ATOM      6  HB2 LYN X   1      47.368  90.378  34.368  0.00  0.00            
ATOM      7  HB3 LYN X   1      47.683  90.434  36.075  0.00  0.00            
ATOM      8  CG  LYN X   1      45.961  89.281  35.576  0.00  0.00            
ATOM      9  HG2 LYN X   1      44.919  89.576  35.454  0.00  0.00            
ATOM     10  HG3 LYN X   1      46.069  88.943  36.607  0.00  0.00            
ATOM     11  CD  LYN X   1      46.303  88.135  34.625  0.00  0.00            
ATOM     12  HD2 LYN X   1      46.433  88.516  33.612  0.00  0.00            
ATOM     13  HD3 LYN X   1      47.257  87.702  34.920  0.00  0.00            
ATOM     14  CE  LYN X   1      45.231  87.052  34.654  0.00  0.00            
ATOM     15  HE2 LYN X   1      44.239  87.500  34.581  0.00  0.00            
ATOM     16  HE3 LYN X   1      45.317  86.537  35.610  0.00  0.00            
ATOM     17  NZ  LYN X   1      45.417  86.092  33.575  0.00  0.00            
ATOM     18  HZ1 LYN X   1      45.164  86.498  32.685  0.00  0.00            
ATOM     19  HZ2 LYN X   1      46.389  85.826  33.502  0.00  0.00            
ATOM     20  C   LYN X   1      47.057  92.914  34.846  0.00  0.00            
ATOM     21  O   LYN X   1      48.069  93.294  35.431  0.00  0.00            
ATOM     22  N   TYR X   2      46.668  93.414  33.670  0.00  0.00            
ATOM     23  H   TYR X   2      45.727  93.232  33.355  0.00  0.00            
ATOM     24  CA  TYR X   2      47.486  94.351  32.914  0.00  0.00            
ATOM     25  HA  TYR X   2      48.492  94.336  33.325  0.00  0.00            
ATOM     26  CB  TYR X   2      47.540  93.923  31.445  0.00  0.00            
ATOM     27  HB2 TYR X   2      47.526  92.836  31.357  0.00  0.00            
ATOM     28  HB3 TYR X   2      46.650  94.313  30.951  0.00  0.00            
ATOM     29  CG  TYR X   2      48.742  94.445  30.694  0.00  0.00            
ATOM     30  CD1 TYR X   2      49.992  94.486  31.312  0.00  0.00            
ATOM     31  HD1 TYR X   2      50.116  94.086  32.302  0.00  0.00            
ATOM     32  CE1 TYR X   2      51.079  95.060  30.653  0.00  0.00            
ATOM     33  HE1 TYR X   2      51.948  95.349  31.215  0.00  0.00            
ATOM     34  CZ  TYR X   2      50.965  95.465  29.326  0.00  0.00            
ATOM     35  OH  TYR X   2      52.035  95.975  28.654  0.00  0.00            
ATOM     36  HH  TYR X   2      52.440  96.704  29.093  0.00  0.00            
ATOM     37  CE2 TYR X   2      49.709  95.465  28.726  0.00  0.00            
ATOM     38  HE2 TYR X   2      49.550  96.055  27.841  0.00  0.00            
ATOM     39  CD2 TYR X   2      48.603  94.957  29.403  0.00  0.00            
ATOM     40  HD2 TYR X   2      47.625  95.079  28.977  0.00  0.00            
ATOM     41  C   TYR X   2      46.932  95.772  33.015  0.00  0.00            
ATOM     42  O   TYR X   2      47.352  96.644  32.258  0.00  0.00            
ATOM     43  N   ARN X   3      45.996  96.004  33.937  0.00  0.00            
ATOM     44  H   ARN X   3      45.690  95.249  34.536  0.00  0.00            
ATOM     45  CA  ARN X   3      45.367  97.306  34.098  0.00  0.00            
ATOM     46  HA  ARN X   3      45.984  98.062  33.612  0.00  0.00            
ATOM     47  CB  ARN X   3      43.976  97.273  33.457  0.00  0.00            
ATOM     48  HB2 ARN X   3      43.241  96.866  34.150  0.00  0.00            
ATOM     49  HB3 ARN X   3      44.008  96.582  32.620  0.00  0.00            
ATOM     50  CG  ARN X   3      43.491  98.609  32.912  0.00  0.00            
ATOM     51  HG2 ARN X   3      43.200  99.286  33.718  0.00  0.00            
ATOM     52  HG3 ARN X   3      44.313  99.029  32.335  0.00  0.00            
ATOM     53  CD  ARN X   3      42.321  98.374  31.968  0.00  0.00            
ATOM     54  HD2 ARN X   3      41.768  99.294  31.784  0.00  0.00            
ATOM     55  HD3 ARN X   3      42.694  98.026  31.004  0.00  0.00            
ATOM     56  NE  ARN X   3      41.451  97.362  32.521  0.00  0.00            
ATOM     57  HE  ARN X   3      42.029  96.629  32.895  0.00  0.00            
ATOM     58  CZ  ARN X   3      40.432  96.795  31.704  0.00  0.00            
ATOM     59  NH1 ARN X   3      40.252  97.109  30.503  0.00  0.00            
ATOM     60 HH11 ARN X   3      40.899  97.821  30.204  0.00  0.00            
ATOM     61  NH2 ARN X   3      39.642  95.826  32.387  0.00  0.00            
ATOM     62 HH21 ARN X   3      38.682  96.120  32.418  0.00  0.00            
ATOM     63 HH22 ARN X   3      39.952  95.657  33.330  0.00  0.00            
ATOM     64  C   ARN X   3      45.287  97.610  35.588  0.00  0.00            
ATOM     65  O   ARN X   3      44.566  96.932  36.317  0.00  0.00            
ATOM     66  N   VAL X   4      46.059  98.600  36.039  0.00  0.00            
ATOM     67  H   VAL X   4      46.733  99.008  35.409  0.00  0.00            
ATOM     68  CA  VAL X   4      46.196  98.881  37.454  0.00  0.00            
ATOM     69  HA  VAL X   4      45.914  97.985  38.002  0.00  0.00            
ATOM     70  CB  VAL X   4      47.659  99.212  37.771  0.00  0.00            
ATOM     71  HB  VAL X   4      48.266  98.326  37.584  0.00  0.00            
ATOM     72  CG1 VAL X   4      48.191 100.332  36.888  0.00  0.00            
ATOM     73 HG11 VAL X   4      48.213 100.022  35.841  0.00  0.00            
ATOM     74 HG12 VAL X   4      47.565 101.222  36.960  0.00  0.00            
ATOM     75 HG13 VAL X   4      49.200 100.564  37.225  0.00  0.00            
ATOM     76  CG2 VAL X   4      47.824  99.587  39.243  0.00  0.00            
ATOM     77 HG21 VAL X   4      47.795 100.669  39.375  0.00  0.00            
ATOM     78 HG22 VAL X   4      47.020  99.155  39.839  0.00  0.00            
ATOM     79 HG23 VAL X   4      48.773  99.224  39.639  0.00  0.00            
ATOM     80  C   VAL X   4      45.263 100.013  37.879  0.00  0.00            
ATOM     81  O   VAL X   4      45.242 101.076  37.266  0.00  0.00            
ATOM     82  N   ARN X   5      44.483  99.755  38.929  0.00  0.00            
ATOM     83  H   ARN X   5      44.334  98.791  39.188  0.00  0.00            
ATOM     84  CA  ARN X   5      43.626 100.760  39.535  0.00  0.00            
ATOM     85  HA  ARN X   5      43.504 101.577  38.828  0.00  0.00            
ATOM     86  CB  ARN X   5      42.258 100.143  39.842  0.00  0.00            
ATOM     87  HB2 ARN X   5      42.374  99.209  40.391  0.00  0.00            
ATOM     88  HB3 ARN X   5      41.709 100.812  40.502  0.00  0.00            
ATOM     89  CG  ARN X   5      41.418  99.920  38.587  0.00  0.00            
ATOM     90  HG2 ARN X   5      42.024 100.046  37.690  0.00  0.00            
ATOM     91  HG3 ARN X   5      40.640 100.681  38.540  0.00  0.00            
ATOM     92  CD  ARN X   5      40.767  98.541  38.583  0.00  0.00            
ATOM     93  HD2 ARN X   5      41.440  97.798  39.005  0.00  0.00            
ATOM     94  HD3 ARN X   5      40.564  98.242  37.556  0.00  0.00            
ATOM     95  NE  ARN X   5      39.530  98.539  39.330  0.00  0.00            
ATOM     96  HE  ARN X   5      39.624  98.022  40.189  0.00  0.00            
ATOM     97  CZ  ARN X   5      38.315  98.258  38.643  0.00  0.00            
ATOM     98  NH1 ARN X   5      38.253  98.040  37.408  0.00  0.00            
ATOM     99 HH11 ARN X   5      39.138  98.198  36.952  0.00  0.00            
ATOM    100  NH2 ARN X   5      37.173  98.263  39.489  0.00  0.00            
ATOM    101 HH21 ARN X   5      36.538  98.990  39.205  0.00  0.00            
ATOM    102 HH22 ARN X   5      36.687  97.386  39.410  0.00  0.00            
ATOM    103  C   ARN X   5      44.275 101.288  40.801  0.00  0.00            
ATOM    104  O   ARN X   5      44.491 100.542  41.758  0.00  0.00            
ATOM    105  N   LYN X   6      44.609 102.588  40.800  0.00  0.00            
ATOM    106  H   LYN X   6      44.504 103.103  39.940  0.00  0.00            
ATOM    107  CA  LYN X   6      45.411 103.183  41.852  0.00  0.00            
ATOM    108  HA  LYN X   6      46.008 102.400  42.314  0.00  0.00            
ATOM    109  CB  LYN X   6      46.336 104.254  41.251  0.00  0.00            
ATOM    110  HB2 LYN X   6      45.760 105.116  40.913  0.00  0.00            
ATOM    111  HB3 LYN X   6      46.986 104.623  42.042  0.00  0.00            
ATOM    112  CG  LYN X   6      47.217 103.755  40.113  0.00  0.00            
ATOM    113  HG2 LYN X   6      47.812 102.898  40.443  0.00  0.00            
ATOM    114  HG3 LYN X   6      46.567 103.464  39.291  0.00  0.00            
ATOM    115  CD  LYN X   6      48.123 104.868  39.596  0.00  0.00            
ATOM    116  HD2 LYN X   6      48.689 105.301  40.420  0.00  0.00            
ATOM    117  HD3 LYN X   6      47.496 105.662  39.194  0.00  0.00            
ATOM    118  CE  LYN X   6      49.067 104.362  38.505  0.00  0.00            
ATOM    119  HE2 LYN X   6      48.496 104.029  37.638  0.00  0.00            
ATOM    120  HE3 LYN X   6      49.617 103.498  38.875  0.00  0.00            
ATOM    121  NZ  LYN X   6      50.012 105.397  38.110  0.00  0.00            
ATOM    122  HZ1 LYN X   6      49.673 105.892  37.296  0.00  0.00            
ATOM    123  HZ2 LYN X   6      50.891 104.978  37.839  0.00  0.00            
ATOM    124  C   LYN X   6      44.554 103.823  42.926  0.00  0.00            
ATOM    125  O   LYN X   6      43.425 104.255  42.681  0.00  0.00            
ATOM    126  N   ASN X   7      45.124 103.932  44.137  0.00  0.00            
ATOM    127  H   ASN X   7      46.045 103.544  44.279  0.00  0.00            
ATOM    128  CA  ASN X   7      44.555 104.747  45.188  0.00  0.00            
ATOM    129  HA  ASN X   7      43.576 104.356  45.462  0.00  0.00            
ATOM    130  CB  ASN X   7      45.461 104.705  46.423  0.00  0.00            
ATOM    131  HB2 ASN X   7      45.757 103.676  46.631  0.00  0.00            
ATOM    132  HB3 ASN X   7      46.367 105.273  46.241  0.00  0.00            
ATOM    133  CG  ASN X   7      44.771 105.276  47.656  0.00  0.00            
ATOM    134  OD1 ASN X   7      43.990 106.221  47.563  0.00  0.00            
ATOM    135  ND2 ASN X   7      45.033 104.664  48.814  0.00  0.00            
ATOM    136 HD21 ASN X   7      45.984 104.417  49.045  0.00  0.00            
ATOM    137 HD22 ASN X   7      44.271 104.252  49.335  0.00  0.00            
ATOM    138  C   ASN X   7      44.422 106.187  44.672  0.00  0.00            
ATOM    139  O   ASN X   7      45.301 106.674  43.970  0.00  0.00            
ATOM    140  N   VAL X   8      43.320 106.840  45.022  0.00  0.00            
ATOM    141  H   VAL X   8      42.575 106.342  45.488  0.00  0.00            
ATOM    142  CA  VAL X   8      43.091 108.210  44.600  0.00  0.00            
ATOM    143  HA  VAL X   8      43.096 108.218  43.509  0.00  0.00            
ATOM    144  CB  VAL X   8      41.724 108.694  45.090  0.00  0.00            
ATOM    145  HB  VAL X   8      41.605 108.420  46.137  0.00  0.00            
ATOM    146  CG1 VAL X   8      41.628 110.206  44.986  0.00  0.00            
ATOM    147 HG11 VAL X   8      40.938 110.509  44.197  0.00  0.00            
ATOM    148 HG12 VAL X   8      41.271 110.642  45.921  0.00  0.00            
ATOM    149 HG13 VAL X   8      42.628 110.582  44.771  0.00  0.00            
ATOM    150  CG2 VAL X   8      40.602 108.052  44.282  0.00  0.00            
ATOM    151 HG21 VAL X   8      40.983 107.689  43.326  0.00  0.00            
ATOM    152 HG22 VAL X   8      40.182 107.202  44.816  0.00  0.00            
ATOM    153 HG23 VAL X   8      39.803 108.767  44.085  0.00  0.00            
ATOM    154  C   VAL X   8      44.233 109.126  45.065  0.00  0.00            
ATOM    155  O   VAL X   8      44.666 110.000  44.321  0.00  0.00            
ATOM    156  N   LEU X   9      44.702 108.930  46.295  0.00  0.00            
ATOM    157  H   LEU X   9      44.167 108.359  46.932  0.00  0.00            
ATOM    158  CA  LEU X   9      45.765 109.760  46.839  0.00  0.00            
ATOM    159  HA  LEU X   9      45.480 110.799  46.678  0.00  0.00            
ATOM    160  CB  LEU X   9      45.918 109.490  48.339  0.00  0.00            
ATOM    161  HB2 LEU X   9      46.762 110.056  48.733  0.00  0.00            
ATOM    162  HB3 LEU X   9      46.177 108.445  48.469  0.00  0.00            
ATOM    163  CG  LEU X   9      44.663 109.772  49.174  0.00  0.00            
ATOM    164  HG  LEU X   9      43.919 109.016  48.926  0.00  0.00            
ATOM    165  CD1 LEU X   9      44.979 109.649  50.664  0.00  0.00            
ATOM    166 HD11 LEU X   9      44.189 109.111  51.188  0.00  0.00            
ATOM    167 HD12 LEU X   9      45.082 110.632  51.122  0.00  0.00            
ATOM    168 HD13 LEU X   9      45.914 109.109  50.816  0.00  0.00            
ATOM    169  CD2 LEU X   9      44.068 111.142  48.866  0.00  0.00            
ATOM    170 HD21 LEU X   9      42.996 111.065  48.689  0.00  0.00            
ATOM    171 HD22 LEU X   9      44.223 111.828  49.699  0.00  0.00            
ATOM    172 HD23 LEU X   9      44.532 111.575  47.981  0.00  0.00            
ATOM    173  C   LEU X   9      47.111 109.548  46.142  0.00  0.00            
ATOM    174  O   LEU X   9      48.033 110.328  46.368  0.00  0.00            
ATOM    175  N   HID X  10      47.240 108.510  45.307  0.00  0.00            
ATOM    176  H   HID X  10      46.405 108.070  44.959  0.00  0.00            
ATOM    177  CA  HID X  10      48.492 108.215  44.628  0.00  0.00            
ATOM    178  HA  HID X  10      49.299 108.738  45.136  0.00  0.00            
ATOM    179  CB  HID X  10      48.780 106.711  44.657  0.00  0.00            
ATOM    180  HB2 HID X  10      49.623 106.474  44.002  0.00  0.00            
ATOM    181  HB3 HID X  10      47.927 106.160  44.266  0.00  0.00            
ATOM    182  CG  HID X  10      49.075 106.188  46.027  0.00  0.00            
ATOM    183  ND1 HID X  10      49.511 106.999  47.054  0.00  0.00            
ATOM    184  HD1 HID X  10      49.982 107.872  46.917  0.00  0.00            
ATOM    185  CE1 HID X  10      49.705 106.230  48.118  0.00  0.00            
ATOM    186  HE1 HID X  10      50.376 106.531  48.903  0.00  0.00            
ATOM    187  NE2 HID X  10      49.413 104.961  47.885  0.00  0.00            
ATOM    188  CD2 HID X  10      48.979 104.931  46.564  0.00  0.00            
ATOM    189  HD2 HID X  10      48.523 104.052  46.149  0.00  0.00            
ATOM    190  C   HID X  10      48.459 108.696  43.185  0.00  0.00            
ATOM    191  O   HID X  10      49.423 108.486  42.449  0.00  0.00            
ATOM    192  N   LEU X  11      47.361 109.331  42.759  0.00  0.00            
ATOM    193  H   LEU X  11      46.555 109.400  43.361  0.00  0.00            
ATOM    194  CA  LEU X  11      47.251 109.799  41.389  0.00  0.00            
ATOM    195  HA  LEU X  11      47.616 109.019  40.725  0.00  0.00            
ATOM    196  CB  LEU X  11      45.788 110.133  41.054  0.00  0.00            
ATOM    197  HB2 LEU X  11      45.414 110.912  41.715  0.00  0.00            
ATOM    198  HB3 LEU X  11      45.780 110.571  40.059  0.00  0.00            
ATOM    199  CG  LEU X  11      44.816 108.948  41.027  0.00  0.00            
ATOM    200  HG  LEU X  11      44.905 108.388  41.956  0.00  0.00            
ATOM    201  CD1 LEU X  11      43.384 109.459  40.915  0.00  0.00            
ATOM    202 HD11 LEU X  11      42.720 108.699  40.501  0.00  0.00            
ATOM    203 HD12 LEU X  11      43.333 110.335  40.266  0.00  0.00            
ATOM    204 HD13 LEU X  11      43.019 109.734  41.905  0.00  0.00            
ATOM    205  CD2 LEU X  11      45.120 108.009  39.865  0.00  0.00            
ATOM    206 HD21 LEU X  11      44.976 106.971  40.164  0.00  0.00            
ATOM    207 HD22 LEU X  11      46.156 108.126  39.548  0.00  0.00            
ATOM    208 HD23 LEU X  11      44.476 108.212  39.010  0.00  0.00            
ATOM    209  C   LEU X  11      48.100 111.046  41.173  0.00  0.00            
ATOM    210  O   LEU X  11      48.200 111.904  42.049  0.00  0.00            
ATOM    211  N   THR X  12      48.712 111.154  39.990  0.00  0.00            
ATOM    212  H   THR X  12      48.897 110.312  39.464  0.00  0.00            
ATOM    213  CA  THR X  12      49.366 112.382  39.578  0.00  0.00            
ATOM    214  HA  THR X  12      49.936 112.776  40.417  0.00  0.00            
ATOM    215  CB  THR X  12      50.329 112.082  38.427  0.00  0.00            
ATOM    216  HB  THR X  12      50.856 113.002  38.162  0.00  0.00            
ATOM    217  CG2 THR X  12      51.347 111.023  38.831  0.00  0.00            
ATOM    218 HG21 THR X  12      51.931 110.703  37.970  0.00  0.00            
ATOM    219 HG22 THR X  12      52.033 111.414  39.581  0.00  0.00            
ATOM    220 HG23 THR X  12      50.845 110.151  39.251  0.00  0.00            
ATOM    221  OG1 THR X  12      49.606 111.657  37.286  0.00  0.00            
ATOM    222  HG1 THR X  12      50.198 111.603  36.551  0.00  0.00            
ATOM    223  C   THR X  12      48.343 113.426  39.146  0.00  0.00            
ATOM    224  O   THR X  12      47.194 113.110  38.844  0.00  0.00            
ATOM    225  N   ASH X  13      48.774 114.690  39.131  0.00  0.00            
ATOM    226  H   ASH X  13      49.647 114.918  39.588  0.00  0.00            
ATOM    227  CA  ASH X  13      47.926 115.773  38.670  0.00  0.00            
ATOM    228  HA  ASH X  13      47.032 115.801  39.290  0.00  0.00            
ATOM    229  CB  ASH X  13      48.623 117.116  38.838  0.00  0.00            
ATOM    230  HB2 ASH X  13      49.554 117.143  38.276  0.00  0.00            
ATOM    231  HB3 ASH X  13      47.984 117.903  38.441  0.00  0.00            
ATOM    232  CG  ASH X  13      48.927 117.468  40.283  0.00  0.00            
ATOM    233  OD1 ASH X  13      48.409 116.615  41.193  0.00  0.00            
ATOM    234  OD2 ASH X  13      49.580 118.458  40.589  0.00  0.00            
ATOM    235  HD1 ASH X  13      48.594 116.930  42.065  0.00  0.00            
ATOM    236  C   ASH X  13      47.496 115.578  37.212  0.00  0.00            
ATOM    237  O   ASH X  13      46.514 116.177  36.780  0.00  0.00            
ATOM    238  N   THR X  14      48.222 114.750  36.453  0.00  0.00            
ATOM    239  H   THR X  14      48.957 114.202  36.875  0.00  0.00            
ATOM    240  CA  THR X  14      47.841 114.463  35.079  0.00  0.00            
ATOM    241  HA  THR X  14      47.371 115.352  34.656  0.00  0.00            
ATOM    242  CB  THR X  14      49.068 114.092  34.242  0.00  0.00            
ATOM    243  HB  THR X  14      49.575 113.237  34.686  0.00  0.00            
ATOM    244  CG2 THR X  14      48.660 113.752  32.810  0.00  0.00            
ATOM    245 HG21 THR X  14      49.368 114.169  32.095  0.00  0.00            
ATOM    246 HG22 THR X  14      48.629 112.672  32.662  0.00  0.00            
ATOM    247 HG23 THR X  14      47.671 114.151  32.578  0.00  0.00            
ATOM    248  OG1 THR X  14      49.962 115.187  34.205  0.00  0.00            
ATOM    249  HG1 THR X  14      50.091 115.454  33.307  0.00  0.00            
ATOM    250  C   THR X  14      46.806 113.341  35.062  0.00  0.00            
ATOM    251  O   THR X  14      45.882 113.357  34.252  0.00  0.00            
ATOM    252  N   GLH X  15      46.955 112.355  35.954  0.00  0.00            
ATOM    253  H   GLH X  15      47.832 112.261  36.449  0.00  0.00            
ATOM    254  CA  GLH X  15      45.968 111.296  36.088  0.00  0.00            
ATOM    255  HA  GLH X  15      45.797 110.885  35.094  0.00  0.00            
ATOM    256  CB  GLH X  15      46.485 110.193  37.017  0.00  0.00            
ATOM    257  HB2 GLH X  15      46.911 110.628  37.918  0.00  0.00            
ATOM    258  HB3 GLH X  15      45.636 109.595  37.338  0.00  0.00            
ATOM    259  CG  GLH X  15      47.498 109.271  36.340  0.00  0.00            
ATOM    260  HG2 GLH X  15      47.031 108.744  35.508  0.00  0.00            
ATOM    261  HG3 GLH X  15      48.320 109.852  35.929  0.00  0.00            
ATOM    262  CD  GLH X  15      48.067 108.216  37.278  0.00  0.00            
ATOM    263  OE1 GLH X  15      48.279 108.650  38.540  0.00  0.00            
ATOM    264  OE2 GLH X  15      48.332 107.079  36.905  0.00  0.00            
ATOM    265  HE1 GLH X  15      48.062 109.557  38.651  0.00  0.00            
ATOM    266  C   GLH X  15      44.631 111.827  36.589  0.00  0.00            
ATOM    267  O   GLH X  15      43.577 111.408  36.106  0.00  0.00            
ATOM    268  N   LYN X  16      44.645 112.725  37.581  0.00  0.00            
ATOM    269  H   LYN X  16      45.470 112.801  38.159  0.00  0.00            
ATOM    270  CA  LYN X  16      43.414 113.328  38.069  0.00  0.00            
ATOM    271  HA  LYN X  16      42.768 112.514  38.394  0.00  0.00            
ATOM    272  CB  LYN X  16      43.696 114.257  39.252  0.00  0.00            
ATOM    273  HB2 LYN X  16      44.443 115.001  38.981  0.00  0.00            
ATOM    274  HB3 LYN X  16      42.789 114.808  39.484  0.00  0.00            
ATOM    275  CG  LYN X  16      44.121 113.524  40.518  0.00  0.00            
ATOM    276  HG2 LYN X  16      45.020 112.926  40.334  0.00  0.00            
ATOM    277  HG3 LYN X  16      43.291 112.882  40.808  0.00  0.00            
ATOM    278  CD  LYN X  16      44.363 114.498  41.667  0.00  0.00            
ATOM    279  HD2 LYN X  16      43.402 114.848  42.045  0.00  0.00            
ATOM    280  HD3 LYN X  16      44.886 115.372  41.288  0.00  0.00            
ATOM    281  CE  LYN X  16      45.179 113.864  42.795  0.00  0.00            
ATOM    282  HE2 LYN X  16      46.177 113.616  42.433  0.00  0.00            
ATOM    283  HE3 LYN X  16      44.712 112.932  43.112  0.00  0.00            
ATOM    284  NZ  LYN X  16      45.278 114.769  43.931  0.00  0.00            
ATOM    285  HZ1 LYN X  16      46.237 115.058  44.071  0.00  0.00            
ATOM    286  HZ2 LYN X  16      44.750 115.614  43.766  0.00  0.00            
ATOM    287  C   LYN X  16      42.674 114.082  36.973  0.00  0.00            
ATOM    288  O   LYN X  16      41.450 113.996  36.870  0.00  0.00            
ATOM    289  N   ARN X  17      43.398 114.864  36.166  0.00  0.00            
ATOM    290  H   ARN X  17      44.367 115.044  36.386  0.00  0.00            
ATOM    291  CA  ARN X  17      42.775 115.648  35.114  0.00  0.00            
ATOM    292  HA  ARN X  17      41.992 116.255  35.567  0.00  0.00            
ATOM    293  CB  ARN X  17      43.799 116.597  34.504  0.00  0.00            
ATOM    294  HB2 ARN X  17      44.675 116.041  34.175  0.00  0.00            
ATOM    295  HB3 ARN X  17      44.151 117.273  35.281  0.00  0.00            
ATOM    296  CG  ARN X  17      43.253 117.441  33.354  0.00  0.00            
ATOM    297  HG2 ARN X  17      42.541 116.869  32.759  0.00  0.00            
ATOM    298  HG3 ARN X  17      42.711 118.295  33.757  0.00  0.00            
ATOM    299  CD  ARN X  17      44.394 117.929  32.471  0.00  0.00            
ATOM    300  HD2 ARN X  17      44.042 118.680  31.764  0.00  0.00            
ATOM    301  HD3 ARN X  17      44.799 117.099  31.891  0.00  0.00            
ATOM    302  NE  ARN X  17      45.439 118.497  33.290  0.00  0.00            
ATOM    303  HE  ARN X  17      45.213 119.437  33.572  0.00  0.00            
ATOM    304  CZ  ARN X  17      46.799 118.343  32.897  0.00  0.00            
ATOM    305  NH1 ARN X  17      47.158 117.696  31.884  0.00  0.00            
ATOM    306 HH11 ARN X  17      46.449 117.049  31.577  0.00  0.00            
ATOM    307  NH2 ARN X  17      47.717 118.949  33.800  0.00  0.00            
ATOM    308 HH21 ARN X  17      48.104 118.262  34.427  0.00  0.00            
ATOM    309 HH22 ARN X  17      47.306 119.686  34.347  0.00  0.00            
ATOM    310  C   ARN X  17      42.145 114.757  34.048  0.00  0.00            
ATOM    311  O   ARN X  17      41.037 115.033  33.594  0.00  0.00            
ATOM    312  N   ASH X  18      42.844 113.700  33.630  0.00  0.00            
ATOM    313  H   ASH X  18      43.808 113.595  33.919  0.00  0.00            
ATOM    314  CA  ASH X  18      42.345 112.856  32.561  0.00  0.00            
ATOM    315  HA  ASH X  18      42.051 113.502  31.735  0.00  0.00            
ATOM    316  CB  ASH X  18      43.442 111.902  32.087  0.00  0.00            
ATOM    317  HB2 ASH X  18      43.835 111.325  32.923  0.00  0.00            
ATOM    318  HB3 ASH X  18      43.027 111.185  31.378  0.00  0.00            
ATOM    319  CG  ASH X  18      44.623 112.596  31.418  0.00  0.00            
ATOM    320  OD1 ASH X  18      44.342 113.804  30.885  0.00  0.00            
ATOM    321  OD2 ASH X  18      45.735 112.085  31.351  0.00  0.00            
ATOM    322  HD1 ASH X  18      43.595 114.211  31.284  0.00  0.00            
ATOM    323  C   ASH X  18      41.103 112.078  32.996  0.00  0.00            
ATOM    324  O   ASH X  18      40.200 111.864  32.191  0.00  0.00            
ATOM    325  N   PHE X  19      41.048 111.640  34.255  0.00  0.00            
ATOM    326  H   PHE X  19      41.648 112.069  34.940  0.00  0.00            
ATOM    327  CA  PHE X  19      39.898 110.887  34.729  0.00  0.00            
ATOM    328  HA  PHE X  19      39.690 110.076  34.030  0.00  0.00            
ATOM    329  CB  PHE X  19      40.178 110.303  36.113  0.00  0.00            
ATOM    330  HB2 PHE X  19      41.014 109.601  36.072  0.00  0.00            
ATOM    331  HB3 PHE X  19      40.476 111.097  36.793  0.00  0.00            
ATOM    332  CG  PHE X  19      38.984 109.607  36.708  0.00  0.00            
ATOM    333  CD1 PHE X  19      38.601 108.345  36.259  0.00  0.00            
ATOM    334  HD1 PHE X  19      39.038 107.946  35.363  0.00  0.00            
ATOM    335  CE1 PHE X  19      37.498 107.704  36.816  0.00  0.00            
ATOM    336  HE1 PHE X  19      37.093 106.836  36.330  0.00  0.00            
ATOM    337  CZ  PHE X  19      36.803 108.296  37.866  0.00  0.00            
ATOM    338  HZ  PHE X  19      36.035 107.751  38.389  0.00  0.00            
ATOM    339  CE2 PHE X  19      37.172 109.566  38.299  0.00  0.00            
ATOM    340  HE2 PHE X  19      36.747 109.955  39.204  0.00  0.00            
ATOM    341  CD2 PHE X  19      38.233 110.238  37.696  0.00  0.00            
ATOM    342  HD2 PHE X  19      38.502 111.224  38.030  0.00  0.00            
ATOM    343  C   PHE X  19      38.682 111.794  34.765  0.00  0.00            
ATOM    344  O   PHE X  19      37.604 111.429  34.288  0.00  0.00            
ATOM    345  N   VAL X  20      38.837 112.985  35.357  0.00  0.00            
ATOM    346  H   VAL X  20      39.691 113.195  35.857  0.00  0.00            
ATOM    347  CA  VAL X  20      37.763 113.959  35.370  0.00  0.00            
ATOM    348  HA  VAL X  20      36.903 113.503  35.862  0.00  0.00            
ATOM    349  CB  VAL X  20      38.188 115.207  36.155  0.00  0.00            
ATOM    350  HB  VAL X  20      39.183 115.506  35.825  0.00  0.00            
ATOM    351  CG1 VAL X  20      37.225 116.358  35.892  0.00  0.00            
ATOM    352 HG11 VAL X  20      36.447 116.059  35.192  0.00  0.00            
ATOM    353 HG12 VAL X  20      37.755 117.211  35.468  0.00  0.00            
ATOM    354 HG13 VAL X  20      36.747 116.686  36.815  0.00  0.00            
ATOM    355  CG2 VAL X  20      38.249 114.899  37.647  0.00  0.00            
ATOM    356 HG21 VAL X  20      38.987 115.527  38.147  0.00  0.00            
ATOM    357 HG22 VAL X  20      37.284 115.080  38.121  0.00  0.00            
ATOM    358 HG23 VAL X  20      38.519 113.858  37.821  0.00  0.00            
ATOM    359  C   VAL X  20      37.335 114.312  33.952  0.00  0.00            
ATOM    360  O   VAL X  20      36.143 114.442  33.658  0.00  0.00            
ATOM    361  N   ARN X  21      38.307 114.444  33.038  0.00  0.00            
ATOM    362  H   ARN X  21      39.237 114.120  33.251  0.00  0.00            
ATOM    363  CA  ARN X  21      38.018 114.785  31.654  0.00  0.00            
ATOM    364  HA  ARN X  21      37.466 115.728  31.626  0.00  0.00            
ATOM    365  CB  ARN X  21      39.316 114.984  30.876  0.00  0.00            
ATOM    366  HB2 ARN X  21      39.541 114.097  30.290  0.00  0.00            
ATOM    367  HB3 ARN X  21      40.128 115.100  31.590  0.00  0.00            
ATOM    368  CG  ARN X  21      39.288 116.224  29.993  0.00  0.00            
ATOM    369  HG2 ARN X  21      39.866 116.048  29.082  0.00  0.00            
ATOM    370  HG3 ARN X  21      38.248 116.444  29.762  0.00  0.00            
ATOM    371  CD  ARN X  21      39.850 117.412  30.742  0.00  0.00            
ATOM    372  HD2 ARN X  21      39.318 117.553  31.684  0.00  0.00            
ATOM    373  HD3 ARN X  21      40.896 117.207  30.957  0.00  0.00            
ATOM    374  NE  ARN X  21      39.775 118.605  29.930  0.00  0.00            
ATOM    375  HE  ARN X  21      38.887 118.671  29.458  0.00  0.00            
ATOM    376  CZ  ARN X  21      40.171 119.838  30.518  0.00  0.00            
ATOM    377  NH1 ARN X  21      40.559 119.931  31.707  0.00  0.00            
ATOM    378 HH11 ARN X  21      40.174 120.736  32.177  0.00  0.00            
ATOM    379  NH2 ARN X  21      40.031 120.954  29.652  0.00  0.00            
ATOM    380 HH21 ARN X  21      40.835 121.553  29.739  0.00  0.00            
ATOM    381 HH22 ARN X  21      39.214 121.494  29.885  0.00  0.00            
ATOM    382  C   ARN X  21      37.166 113.687  31.023  0.00  0.00            
ATOM    383  O   ARN X  21      36.160 113.964  30.372  0.00  0.00            
ATOM    384  N   THR X  22      37.594 112.435  31.185  0.00  0.00            
ATOM    385  H   THR X  22      38.554 112.293  31.465  0.00  0.00            
ATOM    386  CA  THR X  22      36.900 111.309  30.589  0.00  0.00            
ATOM    387  HA  THR X  22      36.856 111.496  29.518  0.00  0.00            
ATOM    388  CB  THR X  22      37.676 110.018  30.855  0.00  0.00            
ATOM    389  HB  THR X  22      37.569 109.730  31.900  0.00  0.00            
ATOM    390  CG2 THR X  22      37.134 108.914  29.963  0.00  0.00            
ATOM    391 HG21 THR X  22      37.844 108.671  29.171  0.00  0.00            
ATOM    392 HG22 THR X  22      36.942 108.006  30.535  0.00  0.00            
ATOM    393 HG23 THR X  22      36.208 109.289  29.528  0.00  0.00            
ATOM    394  OG1 THR X  22      39.042 110.218  30.549  0.00  0.00            
ATOM    395  HG1 THR X  22      39.143 110.318  29.617  0.00  0.00            
ATOM    396  C   THR X  22      35.453 111.184  31.096  0.00  0.00            
ATOM    397  O   THR X  22      34.535 110.942  30.313  0.00  0.00            
ATOM    398  N   VAL X  23      35.239 111.342  32.403  0.00  0.00            
ATOM    399  H   VAL X  23      35.940 111.824  32.948  0.00  0.00            
ATOM    400  CA  VAL X  23      33.910 111.210  32.982  0.00  0.00            
ATOM    401  HA  VAL X  23      33.508 110.235  32.708  0.00  0.00            
ATOM    402  CB  VAL X  23      33.962 111.319  34.505  0.00  0.00            
ATOM    403  HB  VAL X  23      34.559 112.190  34.775  0.00  0.00            
ATOM    404  CG1 VAL X  23      32.569 111.491  35.103  0.00  0.00            
ATOM    405 HG11 VAL X  23      31.837 111.627  34.309  0.00  0.00            
ATOM    406 HG12 VAL X  23      32.530 112.365  35.753  0.00  0.00            
ATOM    407 HG13 VAL X  23      32.281 110.616  35.687  0.00  0.00            
ATOM    408  CG2 VAL X  23      34.647 110.092  35.091  0.00  0.00            
ATOM    409 HG21 VAL X  23      33.969 109.537  35.744  0.00  0.00            
ATOM    410 HG22 VAL X  23      34.981 109.411  34.308  0.00  0.00            
ATOM    411 HG23 VAL X  23      35.504 110.439  35.667  0.00  0.00            
ATOM    412  C   VAL X  23      32.983 112.282  32.397  0.00  0.00            
ATOM    413  O   VAL X  23      31.828 112.006  32.076  0.00  0.00            
ATOM    414  N   LEU X  24      33.506 113.491  32.199  0.00  0.00            
ATOM    415  H   LEU X  24      34.510 113.586  32.166  0.00  0.00            
ATOM    416  CA  LEU X  24      32.709 114.569  31.636  0.00  0.00            
ATOM    417  HA  LEU X  24      31.794 114.656  32.225  0.00  0.00            
ATOM    418  CB  LEU X  24      33.455 115.910  31.671  0.00  0.00            
ATOM    419  HB2 LEU X  24      34.412 115.808  31.162  0.00  0.00            
ATOM    420  HB3 LEU X  24      32.878 116.634  31.109  0.00  0.00            
ATOM    421  CG  LEU X  24      33.664 116.496  33.070  0.00  0.00            
ATOM    422  HG  LEU X  24      34.157 115.759  33.704  0.00  0.00            
ATOM    423  CD1 LEU X  24      34.560 117.729  32.996  0.00  0.00            
ATOM    424 HD11 LEU X  24      34.223 118.408  32.213  0.00  0.00            
ATOM    425 HD12 LEU X  24      35.592 117.452  32.774  0.00  0.00            
ATOM    426 HD13 LEU X  24      34.506 118.244  33.955  0.00  0.00            
ATOM    427  CD2 LEU X  24      32.330 116.860  33.713  0.00  0.00            
ATOM    428 HD21 LEU X  24      32.448 117.086  34.771  0.00  0.00            
ATOM    429 HD22 LEU X  24      31.895 117.735  33.228  0.00  0.00            
ATOM    430 HD23 LEU X  24      31.622 116.037  33.613  0.00  0.00            
ATOM    431  C   LEU X  24      32.304 114.231  30.200  0.00  0.00            
ATOM    432  O   LEU X  24      31.189 114.521  29.782  0.00  0.00            
ATOM    433  N   ILE X  25      33.214 113.643  29.430  0.00  0.00            
ATOM    434  H   ILE X  25      34.186 113.697  29.701  0.00  0.00            
ATOM    435  CA  ILE X  25      32.902 113.220  28.075  0.00  0.00            
ATOM    436  HA  ILE X  25      32.500 114.092  27.563  0.00  0.00            
ATOM    437  CB  ILE X  25      34.182 112.757  27.353  0.00  0.00            
ATOM    438  HB  ILE X  25      34.661 111.986  27.956  0.00  0.00            
ATOM    439  CG2 ILE X  25      33.850 112.156  25.991  0.00  0.00            
ATOM    440 HG21 ILE X  25      33.119 111.353  26.101  0.00  0.00            
ATOM    441 HG22 ILE X  25      34.736 111.747  25.513  0.00  0.00            
ATOM    442 HG23 ILE X  25      33.416 112.910  25.331  0.00  0.00            
ATOM    443  CG1 ILE X  25      35.143 113.943  27.215  0.00  0.00            
ATOM    444 HG12 ILE X  25      34.674 114.755  26.659  0.00  0.00            
ATOM    445 HG13 ILE X  25      35.346 114.337  28.209  0.00  0.00            
ATOM    446  CD1 ILE X  25      36.473 113.574  26.567  0.00  0.00            
ATOM    447 HD11 ILE X  25      37.260 114.246  26.910  0.00  0.00            
ATOM    448 HD12 ILE X  25      36.764 112.561  26.847  0.00  0.00            
ATOM    449 HD13 ILE X  25      36.421 113.628  25.482  0.00  0.00            
ATOM    450  C   ILE X  25      31.814 112.134  28.063  0.00  0.00            
ATOM    451  O   ILE X  25      30.858 112.244  27.297  0.00  0.00            
ATOM    452  N   LEU X  26      31.973 111.063  28.848  0.00  0.00            
ATOM    453  H   LEU X  26      32.912 110.752  29.031  0.00  0.00            
ATOM    454  CA  LEU X  26      30.940 110.059  28.985  0.00  0.00            
ATOM    455  HA  LEU X  26      30.839 109.586  28.010  0.00  0.00            
ATOM    456  CB  LEU X  26      31.351 109.040  30.047  0.00  0.00            
ATOM    457  HB2 LEU X  26      30.475 108.450  30.329  0.00  0.00            
ATOM    458  HB3 LEU X  26      31.636 109.574  30.944  0.00  0.00            
ATOM    459  CG  LEU X  26      32.488 108.098  29.666  0.00  0.00            
ATOM    460  HG  LEU X  26      33.398 108.684  29.543  0.00  0.00            
ATOM    461  CD1 LEU X  26      32.708 107.095  30.805  0.00  0.00            
ATOM    462 HD11 LEU X  26      32.931 106.105  30.399  0.00  0.00            
ATOM    463 HD12 LEU X  26      31.829 107.010  31.438  0.00  0.00            
ATOM    464 HD13 LEU X  26      33.560 107.392  31.419  0.00  0.00            
ATOM    465  CD2 LEU X  26      32.212 107.353  28.363  0.00  0.00            
ATOM    466 HD21 LEU X  26      31.238 107.631  27.961  0.00  0.00            
ATOM    467 HD22 LEU X  26      32.965 107.607  27.616  0.00  0.00            
ATOM    468 HD23 LEU X  26      32.238 106.285  28.570  0.00  0.00            
ATOM    469  C   LEU X  26      29.584 110.672  29.338  0.00  0.00            
ATOM    470  O   LEU X  26      28.557 110.209  28.858  0.00  0.00            
ATOM    471  N   LYN X  27      29.552 111.687  30.201  0.00  0.00            
ATOM    472  H   LYN X  27      30.344 111.828  30.813  0.00  0.00            
ATOM    473  CA  LYN X  27      28.322 112.378  30.528  0.00  0.00            
ATOM    474  HA  LYN X  27      27.594 111.620  30.808  0.00  0.00            
ATOM    475  CB  LYN X  27      28.552 113.338  31.688  0.00  0.00            
ATOM    476  HB2 LYN X  27      28.933 112.795  32.554  0.00  0.00            
ATOM    477  HB3 LYN X  27      29.277 114.083  31.370  0.00  0.00            
ATOM    478  CG  LYN X  27      27.299 114.119  32.072  0.00  0.00            
ATOM    479  HG2 LYN X  27      27.578 114.975  32.693  0.00  0.00            
ATOM    480  HG3 LYN X  27      26.808 114.488  31.176  0.00  0.00            
ATOM    481  CD  LYN X  27      26.303 113.241  32.819  0.00  0.00            
ATOM    482  HD2 LYN X  27      25.964 112.439  32.165  0.00  0.00            
ATOM    483  HD3 LYN X  27      26.799 112.771  33.664  0.00  0.00            
ATOM    484  CE  LYN X  27      25.113 114.053  33.314  0.00  0.00            
ATOM    485  HE2 LYN X  27      25.462 114.910  33.892  0.00  0.00            
ATOM    486  HE3 LYN X  27      24.567 114.415  32.443  0.00  0.00            
ATOM    487  NZ  LYN X  27      24.212 113.230  34.121  0.00  0.00            
ATOM    488  HZ1 LYN X  27      23.649 113.828  34.713  0.00  0.00            
ATOM    489  HZ2 LYN X  27      24.735 112.634  34.743  0.00  0.00            
ATOM    490  C   LYN X  27      27.767 113.151  29.323  0.00  0.00            
ATOM    491  O   LYN X  27      26.564 113.126  29.085  0.00  0.00            
ATOM    492  N   GLH X  28      28.630 113.821  28.563  0.00  0.00            
ATOM    493  H   GLH X  28      29.621 113.661  28.668  0.00  0.00            
ATOM    494  CA  GLH X  28      28.174 114.619  27.433  0.00  0.00            
ATOM    495  HA  GLH X  28      27.347 115.246  27.783  0.00  0.00            
ATOM    496  CB  GLH X  28      29.286 115.540  26.934  0.00  0.00            
ATOM    497  HB2 GLH X  28      30.116 114.929  26.574  0.00  0.00            
ATOM    498  HB3 GLH X  28      29.674 116.116  27.768  0.00  0.00            
ATOM    499  CG  GLH X  28      28.825 116.513  25.849  0.00  0.00            
ATOM    500  HG2 GLH X  28      28.104 116.029  25.186  0.00  0.00            
ATOM    501  HG3 GLH X  28      28.323 117.360  26.309  0.00  0.00            
ATOM    502  CD  GLH X  28      29.972 117.003  24.976  0.00  0.00            
ATOM    503  OE1 GLH X  28      31.044 117.463  25.648  0.00  0.00            
ATOM    504  OE2 GLH X  28      29.899 117.036  23.760  0.00  0.00            
ATOM    505  HE1 GLH X  28      30.828 117.795  26.500  0.00  0.00            
ATOM    506  C   GLH X  28      27.620 113.739  26.317  0.00  0.00            
ATOM    507  O   GLH X  28      26.645 114.115  25.657  0.00  0.00            
ATOM    508  N   LYN X  29      28.256 112.593  26.095  0.00  0.00            
ATOM    509  H   LYN X  29      29.157 112.424  26.516  0.00  0.00            
ATOM    510  CA  LYN X  29      27.805 111.695  25.036  0.00  0.00            
ATOM    511  HA  LYN X  29      27.642 112.295  24.139  0.00  0.00            
ATOM    512  CB  LYN X  29      28.863 110.616  24.735  0.00  0.00            
ATOM    513  HB2 LYN X  29      29.043 110.018  25.627  0.00  0.00            
ATOM    514  HB3 LYN X  29      28.450 109.934  23.993  0.00  0.00            
ATOM    515  CG  LYN X  29      30.168 111.175  24.193  0.00  0.00            
ATOM    516  HG2 LYN X  29      29.973 111.826  23.338  0.00  0.00            
ATOM    517  HG3 LYN X  29      30.637 111.798  24.953  0.00  0.00            
ATOM    518  CD  LYN X  29      31.101 110.051  23.803  0.00  0.00            
ATOM    519  HD2 LYN X  29      30.586 109.293  23.211  0.00  0.00            
ATOM    520  HD3 LYN X  29      31.467 109.599  24.725  0.00  0.00            
ATOM    521  CE  LYN X  29      32.326 110.578  23.062  0.00  0.00            
ATOM    522  HE2 LYN X  29      32.909 111.224  23.713  0.00  0.00            
ATOM    523  HE3 LYN X  29      32.971 109.741  22.796  0.00  0.00            
ATOM    524  NZ  LYN X  29      31.956 111.286  21.854  0.00  0.00            
ATOM    525  HZ1 LYN X  29      31.429 110.688  21.232  0.00  0.00            
ATOM    526  HZ2 LYN X  29      31.357 112.069  22.077  0.00  0.00            
ATOM    527  C   LYN X  29      26.465 111.045  25.355  0.00  0.00            
ATOM    528  O   LYN X  29      25.704 110.672  24.441  0.00  0.00            
ATOM    529  N   GLY X  30      26.181 110.849  26.658  0.00  0.00            
ATOM    530  H   GLY X  30      26.905 110.949  27.345  0.00  0.00            
ATOM    531  CA  GLY X  30      24.942 110.201  27.069  0.00  0.00            
ATOM    532  HA2 GLY X  30      24.433 110.813  27.814  0.00  0.00            
ATOM    533  HA3 GLY X  30      24.284 110.104  26.216  0.00  0.00            
ATOM    534  C   GLY X  30      25.199 108.814  27.649  0.00  0.00            
ATOM    535  O   GLY X  30      24.223 108.126  27.964  0.00  0.00            
ATOM    536  N   ILE X  31      26.468 108.380  27.751  0.00  0.00            
ATOM    537  H   ILE X  31      27.217 108.951  27.377  0.00  0.00            
ATOM    538  CA  ILE X  31      26.763 107.059  28.267  0.00  0.00            
ATOM    539  HA  ILE X  31      26.035 106.363  27.849  0.00  0.00            
ATOM    540  CB  ILE X  31      28.153 106.626  27.801  0.00  0.00            
ATOM    541  HB  ILE X  31      28.882 107.374  28.114  0.00  0.00            
ATOM    542  CG2 ILE X  31      28.568 105.299  28.386  0.00  0.00            
ATOM    543 HG21 ILE X  31      28.656 105.366  29.468  0.00  0.00            
ATOM    544 HG22 ILE X  31      29.520 104.955  27.989  0.00  0.00            
ATOM    545 HG23 ILE X  31      27.815 104.538  28.164  0.00  0.00            
ATOM    546  CG1 ILE X  31      28.194 106.566  26.253  0.00  0.00            
ATOM    547 HG12 ILE X  31      27.341 105.997  25.887  0.00  0.00            
ATOM    548 HG13 ILE X  31      28.089 107.570  25.855  0.00  0.00            
ATOM    549  CD1 ILE X  31      29.473 105.955  25.695  0.00  0.00            
ATOM    550 HD11 ILE X  31      29.248 105.161  24.986  0.00  0.00            
ATOM    551 HD12 ILE X  31      30.063 106.721  25.181  0.00  0.00            
ATOM    552 HD13 ILE X  31      30.081 105.537  26.496  0.00  0.00            
ATOM    553  C   ILE X  31      26.646 106.993  29.804  0.00  0.00            
ATOM    554  O   ILE X  31      26.223 105.994  30.386  0.00  0.00            
ATOM    555  N   TYR X  32      27.007 108.094  30.501  0.00  0.00            
ATOM    556  H   TYR X  32      27.061 108.985  30.036  0.00  0.00            
ATOM    557  CA  TYR X  32      27.012 108.096  31.942  0.00  0.00            
ATOM    558  HA  TYR X  32      27.682 107.291  32.255  0.00  0.00            
ATOM    559  CB  TYR X  32      27.541 109.460  32.453  0.00  0.00            
ATOM    560  HB2 TYR X  32      28.459 109.720  31.924  0.00  0.00            
ATOM    561  HB3 TYR X  32      26.816 110.232  32.258  0.00  0.00            
ATOM    562  CG  TYR X  32      27.850 109.402  33.947  0.00  0.00            
ATOM    563  CD1 TYR X  32      26.836 109.658  34.866  0.00  0.00            
ATOM    564  HD1 TYR X  32      25.818 109.685  34.543  0.00  0.00            
ATOM    565  CE1 TYR X  32      27.102 109.700  36.222  0.00  0.00            
ATOM    566  HE1 TYR X  32      26.298 109.799  36.926  0.00  0.00            
ATOM    567  CZ  TYR X  32      28.395 109.454  36.678  0.00  0.00            
ATOM    568  OH  TYR X  32      28.649 109.454  38.026  0.00  0.00            
ATOM    569  HH  TYR X  32      29.468 109.037  38.245  0.00  0.00            
ATOM    570  CE2 TYR X  32      29.441 109.227  35.778  0.00  0.00            
ATOM    571  HE2 TYR X  32      30.459 109.189  36.114  0.00  0.00            
ATOM    572  CD2 TYR X  32      29.163 109.234  34.415  0.00  0.00            
ATOM    573  HD2 TYR X  32      29.977 109.223  33.715  0.00  0.00            
ATOM    574  C   TYR X  32      25.630 107.789  32.492  0.00  0.00            
ATOM    575  O   TYR X  32      25.491 107.118  33.510  0.00  0.00            
ATOM    576  N   ASH X  33      24.612 108.341  31.869  0.00  0.00            
ATOM    577  H   ASH X  33      24.705 108.666  30.923  0.00  0.00            
ATOM    578  CA  ASH X  33      23.266 108.174  32.394  0.00  0.00            
ATOM    579  HA  ASH X  33      23.242 108.501  33.432  0.00  0.00            
ATOM    580  CB  ASH X  33      22.285 109.059  31.621  0.00  0.00            
ATOM    581  HB2 ASH X  33      22.350 108.899  30.543  0.00  0.00            
ATOM    582  HB3 ASH X  33      21.284 108.800  31.953  0.00  0.00            
ATOM    583  CG  ASH X  33      22.466 110.559  31.839  0.00  0.00            
ATOM    584  OD1 ASH X  33      23.041 110.878  33.007  0.00  0.00            
ATOM    585  OD2 ASH X  33      22.109 111.419  31.031  0.00  0.00            
ATOM    586  HD1 ASH X  33      23.262 111.798  33.013  0.00  0.00            
ATOM    587  C   ASH X  33      22.801 106.730  32.329  0.00  0.00            
ATOM    588  O   ASH X  33      21.919 106.330  33.099  0.00  0.00            
ATOM    589  N   ARN X  34      23.394 105.930  31.443  0.00  0.00            
ATOM    590  H   ARN X  34      24.244 106.267  31.010  0.00  0.00            
ATOM    591  CA  ARN X  34      23.053 104.499  31.328  0.00  0.00            
ATOM    592  HA  ARN X  34      21.989 104.405  31.150  0.00  0.00            
ATOM    593  CB  ARN X  34      23.825 103.838  30.199  0.00  0.00            
ATOM    594  HB2 ARN X  34      24.892 103.932  30.391  0.00  0.00            
ATOM    595  HB3 ARN X  34      23.555 102.795  30.228  0.00  0.00            
ATOM    596  CG  ARN X  34      23.490 104.354  28.803  0.00  0.00            
ATOM    597  HG2 ARN X  34      22.499 104.020  28.501  0.00  0.00            
ATOM    598  HG3 ARN X  34      23.445 105.434  28.804  0.00  0.00            
ATOM    599  CD  ARN X  34      24.530 103.924  27.806  0.00  0.00            
ATOM    600  HD2 ARN X  34      24.257 104.224  26.789  0.00  0.00            
ATOM    601  HD3 ARN X  34      25.487 104.387  28.063  0.00  0.00            
ATOM    602  NE  ARN X  34      24.744 102.471  27.859  0.00  0.00            
ATOM    603  HE  ARN X  34      25.724 102.263  27.709  0.00  0.00            
ATOM    604  CZ  ARN X  34      23.886 101.582  27.142  0.00  0.00            
ATOM    605  NH1 ARN X  34      22.908 101.993  26.475  0.00  0.00            
ATOM    606 HH11 ARN X  34      22.716 102.972  26.642  0.00  0.00            
ATOM    607  NH2 ARN X  34      24.223 100.203  27.266  0.00  0.00            
ATOM    608 HH21 ARN X  34      23.491  99.732  27.771  0.00  0.00            
ATOM    609 HH22 ARN X  34      24.294  99.805  26.347  0.00  0.00            
ATOM    610  C   ARN X  34      23.341 103.819  32.661  0.00  0.00            
ATOM    611  O   ARN X  34      22.622 102.916  33.047  0.00  0.00            
ATOM    612  N   TYR X  35      24.421 104.201  33.337  0.00  0.00            
ATOM    613  H   TYR X  35      25.067 104.832  32.898  0.00  0.00            
ATOM    614  CA  TYR X  35      24.833 103.613  34.606  0.00  0.00            
ATOM    615  HA  TYR X  35      24.678 102.530  34.486  0.00  0.00            
ATOM    616  CB  TYR X  35      26.309 103.883  34.874  0.00  0.00            
ATOM    617  HB2 TYR X  35      26.510 103.566  35.894  0.00  0.00            
ATOM    618  HB3 TYR X  35      26.436 104.979  34.870  0.00  0.00            
ATOM    619  CG  TYR X  35      27.229 103.189  33.899  0.00  0.00            
ATOM    620  CD1 TYR X  35      27.631 103.870  32.745  0.00  0.00            
ATOM    621  HD1 TYR X  35      27.374 104.892  32.610  0.00  0.00            
ATOM    622  CE1 TYR X  35      28.456 103.210  31.847  0.00  0.00            
ATOM    623  HE1 TYR X  35      28.964 103.791  31.107  0.00  0.00            
ATOM    624  CZ  TYR X  35      28.887 101.922  32.100  0.00  0.00            
ATOM    625  OH  TYR X  35      29.628 101.263  31.198  0.00  0.00            
ATOM    626  HH  TYR X  35      29.174 100.632  30.666  0.00  0.00            
ATOM    627  CE2 TYR X  35      28.493 101.273  33.282  0.00  0.00            
ATOM    628  HE2 TYR X  35      29.020 100.393  33.590  0.00  0.00            
ATOM    629  CD2 TYR X  35      27.593 101.864  34.136  0.00  0.00            
ATOM    630  HD2 TYR X  35      27.086 101.281  34.882  0.00  0.00            
ATOM    631  C   TYR X  35      23.908 104.045  35.784  0.00  0.00            
ATOM    632  O   TYR X  35      23.569 103.237  36.657  0.00  0.00            
ATOM    633  N   ILE X  36      23.537 105.343  35.829  0.00  0.00            
ATOM    634  H   ILE X  36      24.115 106.054  35.397  0.00  0.00            
ATOM    635  CA  ILE X  36      22.472 105.776  36.723  0.00  0.00            
ATOM    636  HA  ILE X  36      22.886 105.614  37.703  0.00  0.00            
ATOM    637  CB  ILE X  36      22.269 107.262  36.454  0.00  0.00            
ATOM    638  HB  ILE X  36      21.968 107.282  35.416  0.00  0.00            
ATOM    639  CG2 ILE X  36      21.242 108.147  37.236  0.00  0.00            
ATOM    640 HG21 ILE X  36      20.215 107.930  36.961  0.00  0.00            
ATOM    641 HG22 ILE X  36      21.395 109.217  37.082  0.00  0.00            
ATOM    642 HG23 ILE X  36      21.275 107.954  38.327  0.00  0.00            
ATOM    643  CG1 ILE X  36      23.557 108.048  36.530  0.00  0.00            
ATOM    644 HG12 ILE X  36      24.086 107.652  35.713  0.00  0.00            
ATOM    645 HG13 ILE X  36      24.149 107.894  37.481  0.00  0.00            
ATOM    646  CD1 ILE X  36      23.319 109.530  36.403  0.00  0.00            
ATOM    647 HD11 ILE X  36      24.186 110.121  36.703  0.00  0.00            
ATOM    648 HD12 ILE X  36      22.460 109.869  37.000  0.00  0.00            
ATOM    649 HD13 ILE X  36      23.118 109.802  35.383  0.00  0.00            
ATOM    650  C   ILE X  36      21.188 104.966  36.532  0.00  0.00            
ATOM    651  O   ILE X  36      20.470 104.728  37.530  0.00  0.00            
ATOM    652  N   ALA X  37      20.788 104.694  35.293  0.00  0.00            
ATOM    653  H   ALA X  37      21.528 104.616  34.578  0.00  0.00            
ATOM    654  CA  ALA X  37      19.466 104.048  35.082  0.00  0.00            
ATOM    655  HA  ALA X  37      18.712 104.457  35.763  0.00  0.00            
ATOM    656  CB  ALA X  37      19.088 104.225  33.588  0.00  0.00            
ATOM    657  HB1 ALA X  37      18.670 105.224  33.489  0.00  0.00            
ATOM    658  HB2 ALA X  37      18.290 103.490  33.367  0.00  0.00            
ATOM    659  HB3 ALA X  37      19.932 104.095  32.895  0.00  0.00            
ATOM    660  C   ALA X  37      19.682 102.546  35.396  0.00  0.00            
ATOM    661  O   ALA X  37      18.800 101.934  36.018  0.00  0.00            
ATOM    662  N   TRP X  38      20.796 101.903  34.978  0.00  0.00            
ATOM    663  H   TRP X  38      21.383 102.392  34.333  0.00  0.00            
ATOM    664  CA  TRP X  38      21.005 100.530  35.318  0.00  0.00            
ATOM    665  HA  TRP X  38      20.276  99.926  34.831  0.00  0.00            
ATOM    666  CB  TRP X  38      22.363 100.125  34.770  0.00  0.00            
ATOM    667  HB2 TRP X  38      22.811  99.390  35.424  0.00  0.00            
ATOM    668  HB3 TRP X  38      23.003 101.012  34.745  0.00  0.00            
ATOM    669  CG  TRP X  38      22.346  99.517  33.391  0.00  0.00            
ATOM    670  CD1 TRP X  38      21.274  99.130  32.694  0.00  0.00            
ATOM    671  HD1 TRP X  38      20.266  99.422  32.988  0.00  0.00            
ATOM    672  NE1 TRP X  38      21.633  98.506  31.544  0.00  0.00            
ATOM    673  HE1 TRP X  38      21.057  97.790  31.087  0.00  0.00            
ATOM    674  CE2 TRP X  38      23.047  98.741  31.360  0.00  0.00            
ATOM    675  CZ2 TRP X  38      23.801  98.530  30.201  0.00  0.00            
ATOM    676  HZ2 TRP X  38      23.335  98.366  29.262  0.00  0.00            
ATOM    677  CH2 TRP X  38      25.156  98.787  30.316  0.00  0.00            
ATOM    678  HH2 TRP X  38      25.792  98.715  29.474  0.00  0.00            
ATOM    679  CZ3 TRP X  38      25.653  99.378  31.516  0.00  0.00            
ATOM    680  HZ3 TRP X  38      26.625  99.793  31.509  0.00  0.00            
ATOM    681  CE3 TRP X  38      24.887  99.607  32.646  0.00  0.00            
ATOM    682  HE3 TRP X  38      25.233 100.097  33.563  0.00  0.00            
ATOM    683  CD2 TRP X  38      23.541  99.315  32.558  0.00  0.00            
ATOM    684  C   TRP X  38      20.770 100.163  36.730  0.00  0.00            
ATOM    685  O   TRP X  38      19.860  99.361  37.111  0.00  0.00            
ATOM    686  N   HID X  39      21.674 100.720  37.517  0.00  0.00            
ATOM    687  H   HID X  39      22.425 101.331  37.081  0.00  0.00            
ATOM    688  CA  HID X  39      21.758 100.639  38.950  0.00  0.00            
ATOM    689  HA  HID X  39      22.106  99.649  39.264  0.00  0.00            
ATOM    690  CB  HID X  39      22.975 101.574  39.346  0.00  0.00            
ATOM    691  HB2 HID X  39      23.689 101.768  38.560  0.00  0.00            
ATOM    692  HB3 HID X  39      22.714 102.521  39.906  0.00  0.00            
ATOM    693  CG  HID X  39      23.840 101.114  40.477  0.00  0.00            
ATOM    694  ND1 HID X  39      24.870 101.904  40.873  0.00  0.00            
ATOM    695  HD1 HID X  39      25.040 102.840  40.504  0.00  0.00            
ATOM    696  CE1 HID X  39      25.771 101.113  41.543  0.00  0.00            
ATOM    697  HE1 HID X  39      26.744 101.371  41.965  0.00  0.00            
ATOM    698  NE2 HID X  39      25.175  99.949  41.842  0.00  0.00            
ATOM    699  CD2 HID X  39      24.074  99.869  41.030  0.00  0.00            
ATOM    700  HD2 HID X  39      23.605  98.954  40.802  0.00  0.00            
ATOM    701  C   HID X  39      20.423 101.064  39.607  0.00  0.00            
ATOM    702  O   HID X  39      20.051 100.462  40.623  0.00  0.00            
ATOM    703  N   GLY X  40      19.716 102.053  38.989  0.00  0.00            
ATOM    704  H   GLY X  40      20.246 102.508  38.224  0.00  0.00            
ATOM    705  CA  GLY X  40      18.458 102.535  39.323  0.00  0.00            
ATOM    706  HA2 GLY X  40      18.121 103.248  38.608  0.00  0.00            
ATOM    707  HA3 GLY X  40      18.651 102.908  40.312  0.00  0.00            
ATOM    708  C   GLY X  40      17.336 101.454  39.236  0.00  0.00            
ATOM    709  O   GLY X  40      16.655 101.093  40.196  0.00  0.00            
ATOM    710  N   ALA X  41      17.260 100.958  38.040  0.00  0.00            
ATOM    711  H   ALA X  41      17.834 101.500  37.364  0.00  0.00            
ATOM    712  CA  ALA X  41      16.490  99.764  37.628  0.00  0.00            
ATOM    713  HA  ALA X  41      15.479 100.079  37.817  0.00  0.00            
ATOM    714  CB  ALA X  41      16.662  99.410  36.163  0.00  0.00            
ATOM    715  HB1 ALA X  41      17.241 100.188  35.666  0.00  0.00            
ATOM    716  HB2 ALA X  41      17.202  98.447  36.038  0.00  0.00            
ATOM    717  HB3 ALA X  41      15.695  99.362  35.675  0.00  0.00            
ATOM    718  C   ALA X  41      16.704  98.511  38.410  0.00  0.00            
ATOM    719  O   ALA X  41      15.743  97.790  38.722  0.00  0.00            
ATOM    720  N   ALA X  42      17.999  98.194  38.701  0.00  0.00            
ATOM    721  H   ALA X  42      18.675  98.784  38.188  0.00  0.00            
ATOM    722  CA  ALA X  42      18.474  96.997  39.476  0.00  0.00            
ATOM    723  HA  ALA X  42      17.926  96.190  38.939  0.00  0.00            
ATOM    724  CB  ALA X  42      19.920  96.676  39.355  0.00  0.00            
ATOM    725  HB1 ALA X  42      20.624  97.457  39.587  0.00  0.00            
ATOM    726  HB2 ALA X  42      20.079  96.401  38.367  0.00  0.00            
ATOM    727  HB3 ALA X  42      20.349  95.853  39.990  0.00  0.00            
ATOM    728  C   ALA X  42      17.995  97.121  40.976  0.00  0.00            
ATOM    729  O   ALA X  42      17.346  96.226  41.477  0.00  0.00            
ATOM    730  N   GLY X  43      18.294  98.239  41.645  0.00  0.00            
ATOM    731  H   GLY X  43      18.842  98.968  41.143  0.00  0.00            
ATOM    732  CA  GLY X  43      17.653  98.712  42.890  0.00  0.00            
ATOM    733  HA2 GLY X  43      17.647  99.852  42.893  0.00  0.00            
ATOM    734  HA3 GLY X  43      18.079  98.390  43.781  0.00  0.00            
ATOM    735  C   GLY X  43      16.164  98.439  43.119  0.00  0.00            
ATOM    736  O   GLY X  43      15.754  98.197  44.243  0.00  0.00            
ATOM    737  N   LYN X  44      15.347  98.466  42.042  0.00  0.00            
ATOM    738  H   LYN X  44      15.732  98.663  41.138  0.00  0.00            
ATOM    739  CA  LYN X  44      13.944  98.130  41.987  0.00  0.00            
ATOM    740  HA  LYN X  44      13.529  98.487  42.898  0.00  0.00            
ATOM    741  CB  LYN X  44      13.279  98.968  40.869  0.00  0.00            
ATOM    742  HB2 LYN X  44      13.747  98.665  39.973  0.00  0.00            
ATOM    743  HB3 LYN X  44      12.182  98.642  40.726  0.00  0.00            
ATOM    744  CG  LYN X  44      13.312 100.510  40.930  0.00  0.00            
ATOM    745  HG2 LYN X  44      14.298 101.025  40.954  0.00  0.00            
ATOM    746  HG3 LYN X  44      12.804 100.943  41.774  0.00  0.00            
ATOM    747  CD  LYN X  44      12.655 101.081  39.725  0.00  0.00            
ATOM    748  HD2 LYN X  44      12.795 102.191  39.688  0.00  0.00            
ATOM    749  HD3 LYN X  44      13.206 100.720  38.842  0.00  0.00            
ATOM    750  CE  LYN X  44      11.181 100.686  39.552  0.00  0.00            
ATOM    751  HE2 LYN X  44      11.138  99.609  39.382  0.00  0.00            
ATOM    752  HE3 LYN X  44      10.513 100.884  40.402  0.00  0.00            
ATOM    753  NZ  LYN X  44      10.569 101.343  38.369  0.00  0.00            
ATOM    754  HZ1 LYN X  44      11.330 101.628  37.747  0.00  0.00            
ATOM    755  HZ2 LYN X  44      10.150 102.226  38.673  0.00  0.00            
ATOM    756  C   LYN X  44      13.560  96.652  41.893  0.00  0.00            
ATOM    757  O   LYN X  44      12.699  96.167  42.623  0.00  0.00            
ATOM    758  N   PHE X  45      14.221  95.872  40.985  0.00  0.00            
ATOM    759  H   PHE X  45      14.848  96.422  40.563  0.00  0.00            
ATOM    760  CA  PHE X  45      14.082  94.456  40.742  0.00  0.00            
ATOM    761  HA  PHE X  45      13.128  94.237  40.340  0.00  0.00            
ATOM    762  CB  PHE X  45      15.079  94.094  39.559  0.00  0.00            
ATOM    763  HB2 PHE X  45      16.126  94.174  39.892  0.00  0.00            
ATOM    764  HB3 PHE X  45      14.913  94.824  38.793  0.00  0.00            
ATOM    765  CG  PHE X  45      14.797  92.741  38.942  0.00  0.00            
ATOM    766  CD1 PHE X  45      13.807  92.656  37.924  0.00  0.00            
ATOM    767  HD1 PHE X  45      13.509  93.566  37.461  0.00  0.00            
ATOM    768  CE1 PHE X  45      13.638  91.480  37.245  0.00  0.00            
ATOM    769  HE1 PHE X  45      13.094  91.508  36.302  0.00  0.00            
ATOM    770  CZ  PHE X  45      14.235  90.340  37.732  0.00  0.00            
ATOM    771  HZ  PHE X  45      14.102  89.401  37.189  0.00  0.00            
ATOM    772  CE2 PHE X  45      15.106  90.408  38.785  0.00  0.00            
ATOM    773  HE2 PHE X  45      15.491  89.488  39.193  0.00  0.00            
ATOM    774  CD2 PHE X  45      15.475  91.648  39.356  0.00  0.00            
ATOM    775  HD2 PHE X  45      16.325  91.746  40.048  0.00  0.00            
ATOM    776  C   PHE X  45      14.307  93.583  41.964  0.00  0.00            
ATOM    777  O   PHE X  45      15.486  93.351  42.233  0.00  0.00            
ATOM    778  N   HID X  46      13.260  93.170  42.658  0.00  0.00            
ATOM    779  H   HID X  46      12.342  93.538  42.284  0.00  0.00            
ATOM    780  CA  HID X  46      13.299  92.288  43.806  0.00  0.00            
ATOM    781  HA  HID X  46      14.337  92.398  44.155  0.00  0.00            
ATOM    782  CB  HID X  46      12.243  92.765  44.807  0.00  0.00            
ATOM    783  HB2 HID X  46      11.970  91.906  45.394  0.00  0.00            
ATOM    784  HB3 HID X  46      11.290  93.137  44.408  0.00  0.00            
ATOM    785  CG  HID X  46      12.760  93.854  45.672  0.00  0.00            
ATOM    786  ND1 HID X  46      12.822  95.134  45.182  0.00  0.00            
ATOM    787  HD1 HID X  46      12.518  95.593  44.269  0.00  0.00            
ATOM    788  CE1 HID X  46      13.504  95.839  46.102  0.00  0.00            
ATOM    789  HE1 HID X  46      13.792  96.909  45.984  0.00  0.00            
ATOM    790  NE2 HID X  46      13.823  95.194  47.216  0.00  0.00            
ATOM    791  CD2 HID X  46      13.268  93.892  46.983  0.00  0.00            
ATOM    792  HD2 HID X  46      13.402  93.052  47.632  0.00  0.00            
ATOM    793  C   HID X  46      13.256  90.846  43.361  0.00  0.00            
ATOM    794  O   HID X  46      12.590  90.451  42.442  0.00  0.00            
ATOM    795  N   THR X  47      13.999  90.082  44.156  0.00  0.00            
ATOM    796  H   THR X  47      14.294  90.501  45.056  0.00  0.00            
ATOM    797  CA  THR X  47      14.281  88.686  43.867  0.00  0.00            
ATOM    798  HA  THR X  47      13.602  88.354  43.085  0.00  0.00            
ATOM    799  CB  THR X  47      15.726  88.508  43.403  0.00  0.00            
ATOM    800  HB  THR X  47      15.859  87.447  43.197  0.00  0.00            
ATOM    801  CG2 THR X  47      16.025  89.342  42.211  0.00  0.00            
ATOM    802 HG21 THR X  47      16.936  89.000  41.690  0.00  0.00            
ATOM    803 HG22 THR X  47      15.227  89.282  41.496  0.00  0.00            
ATOM    804 HG23 THR X  47      16.183  90.391  42.426  0.00  0.00            
ATOM    805  OG1 THR X  47      16.571  88.851  44.458  0.00  0.00            
ATOM    806  HG1 THR X  47      17.028  88.076  44.770  0.00  0.00            
ATOM    807  C   THR X  47      14.023  87.829  45.072  0.00  0.00            
ATOM    808  O   THR X  47      14.886  87.627  45.938  0.00  0.00            
ATOM    809  N   PRO X  48      12.840  87.199  45.175  0.00  0.00            
ATOM    810  CD  PRO X  48      12.594  86.113  46.148  0.00  0.00            
ATOM    811  HD2 PRO X  48      12.585  86.544  47.151  0.00  0.00            
ATOM    812  HD3 PRO X  48      13.300  85.302  46.090  0.00  0.00            
ATOM    813  CG  PRO X  48      11.213  85.629  45.844  0.00  0.00            
ATOM    814  HG2 PRO X  48      10.386  86.138  46.373  0.00  0.00            
ATOM    815  HG3 PRO X  48      11.077  84.549  45.976  0.00  0.00            
ATOM    816  CB  PRO X  48      11.005  85.983  44.365  0.00  0.00            
ATOM    817  HB2 PRO X  48       9.964  86.120  44.129  0.00  0.00            
ATOM    818  HB3 PRO X  48      11.396  85.227  43.742  0.00  0.00            
ATOM    819  CA  PRO X  48      11.750  87.297  44.175  0.00  0.00            
ATOM    820  HA  PRO X  48      12.182  87.372  43.194  0.00  0.00            
ATOM    821  C   PRO X  48      10.854  88.482  44.528  0.00  0.00            
ATOM    822  O   PRO X  48      11.011  89.039  45.619  0.00  0.00            
ATOM    823  N   PRO X  49       9.931  88.879  43.679  0.00  0.00            
ATOM    824  CD  PRO X  49       9.818  88.425  42.296  0.00  0.00            
ATOM    825  HD2 PRO X  49      10.757  88.433  41.750  0.00  0.00            
ATOM    826  HD3 PRO X  49       9.377  87.413  42.221  0.00  0.00            
ATOM    827  CG  PRO X  49       8.865  89.433  41.659  0.00  0.00            
ATOM    828  HG2 PRO X  49       9.406  90.253  41.201  0.00  0.00            
ATOM    829  HG3 PRO X  49       8.206  88.945  40.916  0.00  0.00            
ATOM    830  CB  PRO X  49       7.997  89.944  42.785  0.00  0.00            
ATOM    831  HB2 PRO X  49       7.165  89.319  42.944  0.00  0.00            
ATOM    832  HB3 PRO X  49       7.739  90.977  42.565  0.00  0.00            
ATOM    833  CA  PRO X  49       8.974  89.936  44.017  0.00  0.00            
ATOM    834  HA  PRO X  49       9.495  90.888  44.071  0.00  0.00            
ATOM    835  C   PRO X  49       8.285  89.660  45.344  0.00  0.00            
ATOM    836  O   PRO X  49       7.851  88.517  45.591  0.00  0.00            
ATOM    837  N   GLY X  50       8.230  90.714  46.159  0.00  0.00            
ATOM    838  H   GLY X  50       8.616  91.602  45.902  0.00  0.00            
ATOM    839  CA  GLY X  50       7.650  90.631  47.445  0.00  0.00            
ATOM    840  HA2 GLY X  50       7.100  89.678  47.553  0.00  0.00            
ATOM    841  HA3 GLY X  50       6.926  91.436  47.591  0.00  0.00            
ATOM    842  C   GLY X  50       8.734  90.679  48.485  0.00  0.00            
ATOM    843  O   GLY X  50       8.571  91.297  49.574  0.00  0.00            
ATOM    844  N   SER X  51       9.797  89.924  48.225  0.00  0.00            
ATOM    845  H   SER X  51       9.992  89.626  47.292  0.00  0.00            
ATOM    846  CA  SER X  51      10.891  89.788  49.235  0.00  0.00            
ATOM    847  HA  SER X  51      10.446  89.631  50.231  0.00  0.00            
ATOM    848  CB  SER X  51      11.823  88.627  48.899  0.00  0.00            
ATOM    849  HB2 SER X  51      12.560  88.412  49.663  0.00  0.00            
ATOM    850  HB3 SER X  51      11.251  87.724  48.724  0.00  0.00            
ATOM    851  OG  SER X  51      12.554  88.914  47.740  0.00  0.00            
ATOM    852  HG  SER X  51      12.725  88.136  47.223  0.00  0.00            
ATOM    853  C   SER X  51      11.681  91.072  49.196  0.00  0.00            
ATOM    854  O   SER X  51      11.749  91.682  48.116  0.00  0.00            
ATOM    855  N   ASH X  52      12.476  91.208  50.229  0.00  0.00            
ATOM    856  H   ASH X  52      12.398  90.533  50.971  0.00  0.00            
ATOM    857  CA  ASH X  52      13.220  92.401  50.367  0.00  0.00            
ATOM    858  HA  ASH X  52      12.834  93.142  49.678  0.00  0.00            
ATOM    859  CB  ASH X  52      12.865  93.021  51.794  0.00  0.00            
ATOM    860  HB2 ASH X  52      11.754  92.980  51.789  0.00  0.00            
ATOM    861  HB3 ASH X  52      13.240  94.025  51.763  0.00  0.00            
ATOM    862  CG  ASH X  52      13.454  92.455  53.072  0.00  0.00            
ATOM    863  OD1 ASH X  52      12.570  91.697  53.764  0.00  0.00            
ATOM    864  OD2 ASH X  52      14.620  92.596  53.471  0.00  0.00            
ATOM    865  HD1 ASH X  52      12.855  91.585  54.687  0.00  0.00            
ATOM    866  C   ASH X  52      14.718  92.133  50.157  0.00  0.00            
ATOM    867  O   ASH X  52      15.460  93.126  50.274  0.00  0.00            
ATOM    868  N   ARN X  53      15.221  90.922  49.775  0.00  0.00            
ATOM    869  H   ARN X  53      14.600  90.166  49.706  0.00  0.00            
ATOM    870  CA  ARN X  53      16.443  90.733  48.907  0.00  0.00            
ATOM    871  HA  ARN X  53      17.129  91.350  49.516  0.00  0.00            
ATOM    872  CB  ARN X  53      17.156  89.319  48.926  0.00  0.00            
ATOM    873  HB2 ARN X  53      17.948  89.359  48.157  0.00  0.00            
ATOM    874  HB3 ARN X  53      17.541  89.272  49.942  0.00  0.00            
ATOM    875  CG  ARN X  53      16.323  88.104  48.662  0.00  0.00            
ATOM    876  HG2 ARN X  53      15.494  88.508  48.032  0.00  0.00            
ATOM    877  HG3 ARN X  53      16.856  87.383  47.939  0.00  0.00            
ATOM    878  CD  ARN X  53      15.779  87.348  49.870  0.00  0.00            
ATOM    879  HD2 ARN X  53      16.552  87.120  50.590  0.00  0.00            
ATOM    880  HD3 ARN X  53      15.488  86.329  49.678  0.00  0.00            
ATOM    881  NE  ARN X  53      14.626  88.024  50.442  0.00  0.00            
ATOM    882  HE  ARN X  53      13.868  87.865  49.711  0.00  0.00            
ATOM    883  CZ  ARN X  53      14.109  88.023  51.734  0.00  0.00            
ATOM    884  NH1 ARN X  53      14.435  87.310  52.709  0.00  0.00            
ATOM    885 HH11 ARN X  53      15.298  86.868  52.553  0.00  0.00            
ATOM    886  NH2 ARN X  53      13.035  88.960  51.959  0.00  0.00            
ATOM    887 HH21 ARN X  53      13.379  89.679  52.549  0.00  0.00            
ATOM    888 HH22 ARN X  53      12.266  88.536  52.539  0.00  0.00            
ATOM    889  C   ARN X  53      16.209  91.278  47.515  0.00  0.00            
ATOM    890  O   ARN X  53      15.292  90.876  46.760  0.00  0.00            
ATOM    891  N   ASN X  54      17.033  92.253  47.190  0.00  0.00            
ATOM    892  H   ASN X  54      17.775  92.456  47.840  0.00  0.00            
ATOM    893  CA  ASN X  54      17.286  92.842  45.838  0.00  0.00            
ATOM    894  HA  ASN X  54      16.390  92.706  45.222  0.00  0.00            
ATOM    895  CB  ASN X  54      17.543  94.376  46.092  0.00  0.00            
ATOM    896  HB2 ASN X  54      16.821  94.884  46.609  0.00  0.00            
ATOM    897  HB3 ASN X  54      18.371  94.471  46.728  0.00  0.00            
ATOM    898  CG  ASN X  54      17.702  95.132  44.812  0.00  0.00            
ATOM    899  OD1 ASN X  54      18.812  95.369  44.352  0.00  0.00            
ATOM    900  ND2 ASN X  54      16.600  95.336  44.096  0.00  0.00            
ATOM    901 HD21 ASN X  54      15.729  94.914  44.412  0.00  0.00            
ATOM    902 HD22 ASN X  54      16.674  95.736  43.177  0.00  0.00            
ATOM    903  C   ASN X  54      18.373  92.185  44.970  0.00  0.00            
ATOM    904  O   ASN X  54      19.383  91.805  45.549  0.00  0.00            
ATOM    905  N   ALA X  55      18.257  92.189  43.601  0.00  0.00            
ATOM    906  H   ALA X  55      17.435  92.681  43.252  0.00  0.00            
ATOM    907  CA  ALA X  55      19.145  91.715  42.565  0.00  0.00            
ATOM    908  HA  ALA X  55      18.885  90.671  42.738  0.00  0.00            
ATOM    909  CB  ALA X  55      18.772  92.110  41.198  0.00  0.00            
ATOM    910  HB1 ALA X  55      19.463  91.633  40.543  0.00  0.00            
ATOM    911  HB2 ALA X  55      18.846  93.174  41.037  0.00  0.00            
ATOM    912  HB3 ALA X  55      17.784  91.713  40.957  0.00  0.00            
ATOM    913  C   ALA X  55      20.656  91.942  42.865  0.00  0.00            
ATOM    914  O   ALA X  55      21.469  91.042  42.720  0.00  0.00            
ATOM    915  N   ALA X  56      20.977  93.132  43.232  0.00  0.00            
ATOM    916  H   ALA X  56      20.277  93.854  43.323  0.00  0.00            
ATOM    917  CA  ALA X  56      22.338  93.507  43.609  0.00  0.00            
ATOM    918  HA  ALA X  56      22.918  92.573  43.740  0.00  0.00            
ATOM    919  CB  ALA X  56      23.012  94.264  42.455  0.00  0.00            
ATOM    920  HB1 ALA X  56      24.086  94.521  42.531  0.00  0.00            
ATOM    921  HB2 ALA X  56      22.978  93.682  41.543  0.00  0.00            
ATOM    922  HB3 ALA X  56      22.561  95.188  42.242  0.00  0.00            
ATOM    923  C   ALA X  56      22.386  94.344  44.864  0.00  0.00            
ATOM    924  O   ALA X  56      23.216  95.246  44.852  0.00  0.00            
ATOM    925  N   HID X  57      21.543  94.170  45.877  0.00  0.00            
ATOM    926  H   HID X  57      20.776  93.505  45.761  0.00  0.00            
ATOM    927  CA  HID X  57      21.719  94.772  47.195  0.00  0.00            
ATOM    928  HA  HID X  57      22.726  94.893  47.529  0.00  0.00            
ATOM    929  CB  HID X  57      20.957  96.146  47.251  0.00  0.00            
ATOM    930  HB2 HID X  57      20.632  96.410  48.219  0.00  0.00            
ATOM    931  HB3 HID X  57      20.020  95.994  46.777  0.00  0.00            
ATOM    932  CG  HID X  57      21.493  97.378  46.512  0.00  0.00            
ATOM    933  ND1 HID X  57      20.710  98.450  46.103  0.00  0.00            
ATOM    934  HD1 HID X  57      19.760  98.586  46.385  0.00  0.00            
ATOM    935  CE1 HID X  57      21.393  99.308  45.407  0.00  0.00            
ATOM    936  HE1 HID X  57      20.984 100.191  44.906  0.00  0.00            
ATOM    937  NE2 HID X  57      22.666  98.884  45.226  0.00  0.00            
ATOM    938  CD2 HID X  57      22.753  97.776  46.053  0.00  0.00            
ATOM    939  HD2 HID X  57      23.564  97.142  46.137  0.00  0.00            
ATOM    940  C   HID X  57      20.941  93.873  48.170  0.00  0.00            
ATOM    941  O   HID X  57      19.908  93.331  47.752  0.00  0.00            
ATOM    942  N   MET X  58      21.293  93.906  49.486  0.00  0.00            
ATOM    943  H   MET X  58      22.199  94.341  49.763  0.00  0.00            
ATOM    944  CA  MET X  58      20.699  93.178  50.642  0.00  0.00            
ATOM    945  HA  MET X  58      21.272  93.193  51.599  0.00  0.00            
ATOM    946  CB  MET X  58      19.301  93.724  50.888  0.00  0.00            
ATOM    947  HB2 MET X  58      18.963  93.372  51.865  0.00  0.00            
ATOM    948  HB3 MET X  58      18.498  93.281  50.260  0.00  0.00            
ATOM    949  CG  MET X  58      19.252  95.254  51.069  0.00  0.00            
ATOM    950  HG2 MET X  58      20.256  95.579  51.401  0.00  0.00            
ATOM    951  HG3 MET X  58      19.249  95.809  50.118  0.00  0.00            
ATOM    952  SD  MET X  58      17.988  95.844  52.205  0.00  0.00            
ATOM    953  CE  MET X  58      17.912  97.614  52.125  0.00  0.00            
ATOM    954  HE1 MET X  58      18.585  97.937  52.815  0.00  0.00            
ATOM    955  HE2 MET X  58      16.877  97.918  52.422  0.00  0.00            
ATOM    956  HE3 MET X  58      18.179  98.068  51.171  0.00  0.00            
ATOM    957  C   MET X  58      20.721  91.668  50.382  0.00  0.00            
ATOM    958  O   MET X  58      20.003  90.959  51.048  0.00  0.00            
ATOM    959  N   SER X  59      21.596  91.189  49.443  0.00  0.00            
ATOM    960  H   SER X  59      22.323  91.905  49.238  0.00  0.00            
ATOM    961  CA  SER X  59      21.681  89.911  48.787  0.00  0.00            
ATOM    962  HA  SER X  59      21.332  89.181  49.521  0.00  0.00            
ATOM    963  CB  SER X  59      20.776  89.919  47.529  0.00  0.00            
ATOM    964  HB2 SER X  59      19.868  90.423  47.670  0.00  0.00            
ATOM    965  HB3 SER X  59      21.338  90.569  46.827  0.00  0.00            
ATOM    966  OG  SER X  59      20.602  88.623  46.997  0.00  0.00            
ATOM    967  HG  SER X  59      20.165  88.842  46.175  0.00  0.00            
ATOM    968  C   SER X  59      23.098  89.604  48.397  0.00  0.00            
ATOM    969  O   SER X  59      23.893  90.569  48.217  0.00  0.00            
ATOM    970  N   SER X  60      23.416  88.321  48.141  0.00  0.00            
ATOM    971  H   SER X  60      22.694  87.724  48.027  0.00  0.00            
ATOM    972  CA  SER X  60      24.748  87.697  47.861  0.00  0.00            
ATOM    973  HA  SER X  60      25.311  87.938  48.727  0.00  0.00            
ATOM    974  CB  SER X  60      24.555  86.178  47.651  0.00  0.00            
ATOM    975  HB2 SER X  60      25.567  85.781  47.575  0.00  0.00            
ATOM    976  HB3 SER X  60      23.932  85.942  46.766  0.00  0.00            
ATOM    977  OG  SER X  60      23.923  85.553  48.801  0.00  0.00            
ATOM    978  HG  SER X  60      22.979  85.705  48.744  0.00  0.00            
ATOM    979  C   SER X  60      25.443  88.302  46.612  0.00  0.00            
ATOM    980  O   SER X  60      26.608  88.755  46.731  0.00  0.00            
ATOM    981  N   ALA X  61      24.630  88.604  45.583  0.00  0.00            
ATOM    982  H   ALA X  61      23.611  88.463  45.696  0.00  0.00            
ATOM    983  CA  ALA X  61      25.130  89.229  44.394  0.00  0.00            
ATOM    984  HA  ALA X  61      26.123  88.864  44.287  0.00  0.00            
ATOM    985  CB  ALA X  61      24.296  88.708  43.251  0.00  0.00            
ATOM    986  HB1 ALA X  61      23.260  89.091  43.387  0.00  0.00            
ATOM    987  HB2 ALA X  61      24.170  87.581  43.164  0.00  0.00            
ATOM    988  HB3 ALA X  61      24.721  89.107  42.317  0.00  0.00            
ATOM    989  C   ALA X  61      25.114  90.781  44.479  0.00  0.00            
ATOM    990  O   ALA X  61      25.037  91.420  43.425  0.00  0.00            
ATOM    991  N   PHE X  62      25.317  91.329  45.705  0.00  0.00            
ATOM    992  H   PHE X  62      25.367  90.717  46.557  0.00  0.00            
ATOM    993  CA  PHE X  62      25.799  92.708  45.882  0.00  0.00            
ATOM    994  HA  PHE X  62      25.133  93.383  45.398  0.00  0.00            
ATOM    995  CB  PHE X  62      25.847  93.012  47.407  0.00  0.00            
ATOM    996  HB2 PHE X  62      26.147  92.114  47.941  0.00  0.00            
ATOM    997  HB3 PHE X  62      24.848  93.157  47.847  0.00  0.00            
ATOM    998  CG  PHE X  62      26.737  94.180  47.828  0.00  0.00            
ATOM    999  CD1 PHE X  62      26.269  95.506  47.623  0.00  0.00            
ATOM   1000  HD1 PHE X  62      25.317  95.628  47.158  0.00  0.00            
ATOM   1001  CE1 PHE X  62      27.080  96.617  48.013  0.00  0.00            
ATOM   1002  HE1 PHE X  62      26.637  97.575  48.029  0.00  0.00            
ATOM   1003  CZ  PHE X  62      28.314  96.455  48.581  0.00  0.00            
ATOM   1004  HZ  PHE X  62      28.878  97.286  48.936  0.00  0.00            
ATOM   1005  CE2 PHE X  62      28.804  95.156  48.716  0.00  0.00            
ATOM   1006  HE2 PHE X  62      29.747  95.030  49.166  0.00  0.00            
ATOM   1007  CD2 PHE X  62      28.004  94.044  48.385  0.00  0.00            
ATOM   1008  HD2 PHE X  62      28.361  93.053  48.592  0.00  0.00            
ATOM   1009  C   PHE X  62      27.186  92.986  45.240  0.00  0.00            
ATOM   1010  O   PHE X  62      27.238  93.690  44.275  0.00  0.00            
ATOM   1011  N   LEU X  63      28.191  92.313  45.723  0.00  0.00            
ATOM   1012  H   LEU X  63      28.092  91.794  46.550  0.00  0.00            
ATOM   1013  CA  LEU X  63      29.544  92.394  45.247  0.00  0.00            
ATOM   1014  HA  LEU X  63      29.717  93.394  45.365  0.00  0.00            
ATOM   1015  CB  LEU X  63      30.469  91.600  46.185  0.00  0.00            
ATOM   1016  HB2 LEU X  63      30.455  92.121  47.087  0.00  0.00            
ATOM   1017  HB3 LEU X  63      29.884  90.709  46.467  0.00  0.00            
ATOM   1018  CG  LEU X  63      31.986  91.383  45.769  0.00  0.00            
ATOM   1019  HG  LEU X  63      32.001  91.014  44.782  0.00  0.00            
ATOM   1020  CD1 LEU X  63      32.638  92.723  45.693  0.00  0.00            
ATOM   1021 HD11 LEU X  63      33.673  92.673  45.276  0.00  0.00            
ATOM   1022 HD12 LEU X  63      31.901  93.445  45.244  0.00  0.00            
ATOM   1023 HD13 LEU X  63      32.801  93.123  46.729  0.00  0.00            
ATOM   1024  CD2 LEU X  63      32.765  90.321  46.634  0.00  0.00            
ATOM   1025 HD21 LEU X  63      32.168  89.382  46.626  0.00  0.00            
ATOM   1026 HD22 LEU X  63      33.707  89.987  46.120  0.00  0.00            
ATOM   1027 HD23 LEU X  63      33.028  90.657  47.591  0.00  0.00            
ATOM   1028  C   LEU X  63      29.752  92.096  43.714  0.00  0.00            
ATOM   1029  O   LEU X  63      30.219  92.975  43.004  0.00  0.00            
ATOM   1030  N   PRO X  64      29.402  90.955  43.183  0.00  0.00            
ATOM   1031  CD  PRO X  64      28.664  89.851  43.849  0.00  0.00            
ATOM   1032  HD2 PRO X  64      27.808  90.201  44.460  0.00  0.00            
ATOM   1033  HD3 PRO X  64      29.323  89.358  44.493  0.00  0.00            
ATOM   1034  CG  PRO X  64      28.180  88.915  42.695  0.00  0.00            
ATOM   1035  HG2 PRO X  64      27.224  89.191  42.377  0.00  0.00            
ATOM   1036  HG3 PRO X  64      28.145  87.797  42.946  0.00  0.00            
ATOM   1037  CB  PRO X  64      29.147  89.143  41.539  0.00  0.00            
ATOM   1038  HB2 PRO X  64      28.628  88.959  40.593  0.00  0.00            
ATOM   1039  HB3 PRO X  64      30.008  88.477  41.598  0.00  0.00            
ATOM   1040  CA  PRO X  64      29.506  90.672  41.754  0.00  0.00            
ATOM   1041  HA  PRO X  64      30.519  90.852  41.460  0.00  0.00            
ATOM   1042  C   PRO X  64      28.746  91.578  40.890  0.00  0.00            
ATOM   1043  O   PRO X  64      29.300  91.899  39.850  0.00  0.00            
ATOM   1044  N   TRP X  65      27.527  91.970  41.218  0.00  0.00            
ATOM   1045  H   TRP X  65      27.127  91.734  42.134  0.00  0.00            
ATOM   1046  CA  TRP X  65      26.840  92.945  40.430  0.00  0.00            
ATOM   1047  HA  TRP X  65      27.325  92.982  39.451  0.00  0.00            
ATOM   1048  CB  TRP X  65      25.350  92.565  40.224  0.00  0.00            
ATOM   1049  HB2 TRP X  65      24.847  93.280  39.587  0.00  0.00            
ATOM   1050  HB3 TRP X  65      24.882  92.646  41.227  0.00  0.00            
ATOM   1051  CG  TRP X  65      25.084  91.141  39.665  0.00  0.00            
ATOM   1052  CD1 TRP X  65      24.094  90.323  40.068  0.00  0.00            
ATOM   1053  HD1 TRP X  65      23.308  90.568  40.788  0.00  0.00            
ATOM   1054  NE1 TRP X  65      24.193  89.120  39.401  0.00  0.00            
ATOM   1055  HE1 TRP X  65      23.517  88.343  39.505  0.00  0.00            
ATOM   1056  CE2 TRP X  65      25.331  88.989  38.652  0.00  0.00            
ATOM   1057  CZ2 TRP X  65      25.903  87.974  37.851  0.00  0.00            
ATOM   1058  HZ2 TRP X  65      25.458  86.990  37.623  0.00  0.00            
ATOM   1059  CH2 TRP X  65      27.174  88.200  37.350  0.00  0.00            
ATOM   1060  HH2 TRP X  65      27.733  87.455  36.806  0.00  0.00            
ATOM   1061  CZ3 TRP X  65      27.858  89.419  37.568  0.00  0.00            
ATOM   1062  HZ3 TRP X  65      28.882  89.553  37.154  0.00  0.00            
ATOM   1063  CE3 TRP X  65      27.242  90.418  38.280  0.00  0.00            
ATOM   1064  HE3 TRP X  65      27.826  91.271  38.401  0.00  0.00            
ATOM   1065  CD2 TRP X  65      25.964  90.275  38.859  0.00  0.00            
ATOM   1066  C   TRP X  65      27.083  94.416  40.823  0.00  0.00            
ATOM   1067  O   TRP X  65      26.330  95.258  40.390  0.00  0.00            
ATOM   1068  N   HID X  66      28.177  94.702  41.493  0.00  0.00            
ATOM   1069  H   HID X  66      28.738  93.901  41.772  0.00  0.00            
ATOM   1070  CA  HID X  66      28.899  95.938  41.287  0.00  0.00            
ATOM   1071  HA  HID X  66      28.272  96.679  40.779  0.00  0.00            
ATOM   1072  CB  HID X  66      29.241  96.650  42.629  0.00  0.00            
ATOM   1073  HB2 HID X  66      29.921  97.486  42.485  0.00  0.00            
ATOM   1074  HB3 HID X  66      29.755  95.999  43.303  0.00  0.00            
ATOM   1075  CG  HID X  66      28.000  97.173  43.292  0.00  0.00            
ATOM   1076  ND1 HID X  66      27.208  96.459  44.135  0.00  0.00            
ATOM   1077  HD1 HID X  66      27.148  95.432  44.284  0.00  0.00            
ATOM   1078  CE1 HID X  66      26.353  97.255  44.708  0.00  0.00            
ATOM   1079  HE1 HID X  66      25.675  96.842  45.429  0.00  0.00            
ATOM   1080  NE2 HID X  66      26.271  98.445  44.119  0.00  0.00            
ATOM   1081  CD2 HID X  66      27.395  98.405  43.306  0.00  0.00            
ATOM   1082  HD2 HID X  66      27.686  99.323  42.766  0.00  0.00            
ATOM   1083  C   HID X  66      30.101  95.765  40.339  0.00  0.00            
ATOM   1084  O   HID X  66      30.256  96.446  39.353  0.00  0.00            
ATOM   1085  N   ARN X  67      30.994  94.790  40.676  0.00  0.00            
ATOM   1086  H   ARN X  67      30.689  94.162  41.452  0.00  0.00            
ATOM   1087  CA  ARN X  67      32.195  94.475  39.866  0.00  0.00            
ATOM   1088  HA  ARN X  67      32.889  95.200  40.152  0.00  0.00            
ATOM   1089  CB  ARN X  67      32.708  93.086  40.333  0.00  0.00            
ATOM   1090  HB2 ARN X  67      32.920  93.126  41.396  0.00  0.00            
ATOM   1091  HB3 ARN X  67      31.915  92.329  40.190  0.00  0.00            
ATOM   1092  CG  ARN X  67      33.940  92.677  39.510  0.00  0.00            
ATOM   1093  HG2 ARN X  67      33.640  92.455  38.490  0.00  0.00            
ATOM   1094  HG3 ARN X  67      34.609  93.513  39.529  0.00  0.00            
ATOM   1095  CD  ARN X  67      34.634  91.449  40.122  0.00  0.00            
ATOM   1096  HD2 ARN X  67      33.888  90.695  40.285  0.00  0.00            
ATOM   1097  HD3 ARN X  67      35.369  91.148  39.385  0.00  0.00            
ATOM   1098  NE  ARN X  67      35.248  91.815  41.337  0.00  0.00            
ATOM   1099  HE  ARN X  67      34.687  92.490  41.895  0.00  0.00            
ATOM   1100  CZ  ARN X  67      35.945  90.840  42.089  0.00  0.00            
ATOM   1101  NH1 ARN X  67      36.022  89.599  41.841  0.00  0.00            
ATOM   1102 HH11 ARN X  67      36.504  89.478  40.976  0.00  0.00            
ATOM   1103  NH2 ARN X  67      36.592  91.362  43.266  0.00  0.00            
ATOM   1104 HH21 ARN X  67      35.911  91.560  43.977  0.00  0.00            
ATOM   1105 HH22 ARN X  67      37.185  90.620  43.612  0.00  0.00            
ATOM   1106  C   ARN X  67      31.890  94.466  38.361  0.00  0.00            
ATOM   1107  O   ARN X  67      32.626  95.079  37.582  0.00  0.00            
ATOM   1108  N   GLH X  68      30.761  93.788  37.947  0.00  0.00            
ATOM   1109  H   GLH X  68      30.194  93.237  38.585  0.00  0.00            
ATOM   1110  CA  GLH X  68      30.390  93.923  36.543  0.00  0.00            
ATOM   1111  HA  GLH X  68      31.241  93.648  35.932  0.00  0.00            
ATOM   1112  CB  GLH X  68      29.215  92.938  36.244  0.00  0.00            
ATOM   1113  HB2 GLH X  68      28.449  93.069  37.008  0.00  0.00            
ATOM   1114  HB3 GLH X  68      29.616  91.934  36.305  0.00  0.00            
ATOM   1115  CG  GLH X  68      28.659  93.144  34.838  0.00  0.00            
ATOM   1116  HG2 GLH X  68      27.697  92.650  34.779  0.00  0.00            
ATOM   1117  HG3 GLH X  68      28.472  94.192  34.615  0.00  0.00            
ATOM   1118  CD  GLH X  68      29.492  92.571  33.720  0.00  0.00            
ATOM   1119  OE1 GLH X  68      30.616  91.937  34.132  0.00  0.00            
ATOM   1120  OE2 GLH X  68      29.134  92.649  32.545  0.00  0.00            
ATOM   1121  HE1 GLH X  68      30.697  91.854  35.065  0.00  0.00            
ATOM   1122  C   GLH X  68      29.994  95.376  36.213  0.00  0.00            
ATOM   1123  O   GLH X  68      30.334  95.863  35.133  0.00  0.00            
ATOM   1124  N   TYR X  69      29.319  96.059  37.089  0.00  0.00            
ATOM   1125  H   TYR X  69      28.809  95.522  37.757  0.00  0.00            
ATOM   1126  CA  TYR X  69      29.013  97.444  36.965  0.00  0.00            
ATOM   1127  HA  TYR X  69      28.435  97.548  36.023  0.00  0.00            
ATOM   1128  CB  TYR X  69      28.049  97.997  37.968  0.00  0.00            
ATOM   1129  HB2 TYR X  69      26.996  97.702  37.930  0.00  0.00            
ATOM   1130  HB3 TYR X  69      28.338  97.887  39.047  0.00  0.00            
ATOM   1131  CG  TYR X  69      28.003  99.473  37.692  0.00  0.00            
ATOM   1132  CD1 TYR X  69      29.179 100.035  37.145  0.00  0.00            
ATOM   1133  HD1 TYR X  69      30.105  99.498  37.119  0.00  0.00            
ATOM   1134  CE1 TYR X  69      29.207 101.415  36.867  0.00  0.00            
ATOM   1135  HE1 TYR X  69      30.154 101.912  36.629  0.00  0.00            
ATOM   1136  CZ  TYR X  69      28.046 102.164  37.084  0.00  0.00            
ATOM   1137  OH  TYR X  69      27.859 103.515  36.900  0.00  0.00            
ATOM   1138  HH  TYR X  69      28.741 103.864  36.730  0.00  0.00            
ATOM   1139  CE2 TYR X  69      26.850 101.541  37.472  0.00  0.00            
ATOM   1140  HE2 TYR X  69      25.925 102.115  37.646  0.00  0.00            
ATOM   1141  CD2 TYR X  69      26.849 100.209  37.835  0.00  0.00            
ATOM   1142  HD2 TYR X  69      25.952  99.749  38.221  0.00  0.00            
ATOM   1143  C   TYR X  69      30.285  98.213  36.679  0.00  0.00            
ATOM   1144  O   TYR X  69      30.307  99.047  35.816  0.00  0.00            
ATOM   1145  N   LEU X  70      31.292  98.015  37.516  0.00  0.00            
ATOM   1146  H   LEU X  70      31.311  97.187  38.086  0.00  0.00            
ATOM   1147  CA  LEU X  70      32.488  98.786  37.437  0.00  0.00            
ATOM   1148  HA  LEU X  70      32.288  99.825  37.282  0.00  0.00            
ATOM   1149  CB  LEU X  70      33.379  98.585  38.681  0.00  0.00            
ATOM   1150  HB2 LEU X  70      34.411  98.953  38.516  0.00  0.00            
ATOM   1151  HB3 LEU X  70      33.375  97.508  38.861  0.00  0.00            
ATOM   1152  CG  LEU X  70      32.888  99.235  39.999  0.00  0.00            
ATOM   1153  HG  LEU X  70      31.867  99.587  39.894  0.00  0.00            
ATOM   1154  CD1 LEU X  70      32.993  98.212  41.142  0.00  0.00            
ATOM   1155 HD11 LEU X  70      32.209  97.425  41.068  0.00  0.00            
ATOM   1156 HD12 LEU X  70      33.976  97.732  41.210  0.00  0.00            
ATOM   1157 HD13 LEU X  70      32.902  98.686  42.137  0.00  0.00            
ATOM   1158  CD2 LEU X  70      33.733 100.498  40.297  0.00  0.00            
ATOM   1159 HD21 LEU X  70      34.225 100.439  41.329  0.00  0.00            
ATOM   1160 HD22 LEU X  70      34.497 100.679  39.508  0.00  0.00            
ATOM   1161 HD23 LEU X  70      33.069 101.351  40.288  0.00  0.00            
ATOM   1162  C   LEU X  70      33.327  98.350  36.191  0.00  0.00            
ATOM   1163  O   LEU X  70      34.042  99.164  35.597  0.00  0.00            
ATOM   1164  N   LEU X  71      33.222  97.071  35.821  0.00  0.00            
ATOM   1165  H   LEU X  71      32.406  96.592  36.105  0.00  0.00            
ATOM   1166  CA  LEU X  71      33.928  96.550  34.699  0.00  0.00            
ATOM   1167  HA  LEU X  71      35.003  96.796  34.783  0.00  0.00            
ATOM   1168  CB  LEU X  71      33.777  95.001  34.578  0.00  0.00            
ATOM   1169  HB2 LEU X  71      34.041  94.540  35.527  0.00  0.00            
ATOM   1170  HB3 LEU X  71      32.737  94.835  34.413  0.00  0.00            
ATOM   1171  CG  LEU X  71      34.566  94.417  33.439  0.00  0.00            
ATOM   1172  HG  LEU X  71      34.108  94.807  32.540  0.00  0.00            
ATOM   1173  CD1 LEU X  71      36.019  94.700  33.471  0.00  0.00            
ATOM   1174 HD11 LEU X  71      36.599  93.804  33.602  0.00  0.00            
ATOM   1175 HD12 LEU X  71      36.329  95.198  32.562  0.00  0.00            
ATOM   1176 HD13 LEU X  71      36.244  95.365  34.321  0.00  0.00            
ATOM   1177  CD2 LEU X  71      34.340  92.884  33.450  0.00  0.00            
ATOM   1178 HD21 LEU X  71      34.043  92.540  34.443  0.00  0.00            
ATOM   1179 HD22 LEU X  71      33.572  92.592  32.747  0.00  0.00            
ATOM   1180 HD23 LEU X  71      35.289  92.424  33.176  0.00  0.00            
ATOM   1181  C   LEU X  71      33.392  97.219  33.436  0.00  0.00            
ATOM   1182  O   LEU X  71      34.174  97.714  32.633  0.00  0.00            
ATOM   1183  N   ARN X  72      32.067  97.290  33.280  0.00  0.00            
ATOM   1184  H   ARN X  72      31.475  96.837  33.939  0.00  0.00            
ATOM   1185  CA  ARN X  72      31.483  97.982  32.135  0.00  0.00            
ATOM   1186  HA  ARN X  72      31.931  97.533  31.234  0.00  0.00            
ATOM   1187  CB  ARN X  72      29.997  97.782  32.129  0.00  0.00            
ATOM   1188  HB2 ARN X  72      29.589  98.168  33.072  0.00  0.00            
ATOM   1189  HB3 ARN X  72      29.569  98.402  31.341  0.00  0.00            
ATOM   1190  CG  ARN X  72      29.535  96.325  31.896  0.00  0.00            
ATOM   1191  HG2 ARN X  72      30.181  95.649  32.443  0.00  0.00            
ATOM   1192  HG3 ARN X  72      29.651  96.092  30.839  0.00  0.00            
ATOM   1193  CD  ARN X  72      28.063  96.144  32.309  0.00  0.00            
ATOM   1194  HD2 ARN X  72      27.970  96.152  33.408  0.00  0.00            
ATOM   1195  HD3 ARN X  72      27.446  96.954  31.910  0.00  0.00            
ATOM   1196  NE  ARN X  72      27.572  94.878  31.839  0.00  0.00            
ATOM   1197  HE  ARN X  72      26.906  94.516  32.505  0.00  0.00            
ATOM   1198  CZ  ARN X  72      27.119  94.601  30.535  0.00  0.00            
ATOM   1199  NH1 ARN X  72      26.697  93.469  30.190  0.00  0.00            
ATOM   1200 HH11 ARN X  72      26.660  92.813  30.950  0.00  0.00            
ATOM   1201  NH2 ARN X  72      27.209  95.713  29.656  0.00  0.00            
ATOM   1202 HH21 ARN X  72      26.654  95.519  28.835  0.00  0.00            
ATOM   1203 HH22 ARN X  72      28.156  95.840  29.343  0.00  0.00            
ATOM   1204  C   ARN X  72      31.862  99.469  32.081  0.00  0.00            
ATOM   1205  O   ARN X  72      32.084 100.097  31.029  0.00  0.00            
ATOM   1206  N   PHE X  73      31.887 100.107  33.275  0.00  0.00            
ATOM   1207  H   PHE X  73      31.647  99.575  34.105  0.00  0.00            
ATOM   1208  CA  PHE X  73      32.168 101.531  33.347  0.00  0.00            
ATOM   1209  HA  PHE X  73      31.492 102.040  32.665  0.00  0.00            
ATOM   1210  CB  PHE X  73      31.905 102.016  34.794  0.00  0.00            
ATOM   1211  HB2 PHE X  73      30.915 101.674  35.140  0.00  0.00            
ATOM   1212  HB3 PHE X  73      32.661 101.570  35.432  0.00  0.00            
ATOM   1213  CG  PHE X  73      31.968 103.486  34.955  0.00  0.00            
ATOM   1214  CD1 PHE X  73      31.021 104.319  34.399  0.00  0.00            
ATOM   1215  HD1 PHE X  73      30.307 103.914  33.711  0.00  0.00            
ATOM   1216  CE1 PHE X  73      31.086 105.716  34.547  0.00  0.00            
ATOM   1217  HE1 PHE X  73      30.462 106.346  33.946  0.00  0.00            
ATOM   1218  CZ  PHE X  73      32.201 106.263  35.204  0.00  0.00            
ATOM   1219  HZ  PHE X  73      32.405 107.312  35.104  0.00  0.00            
ATOM   1220  CE2 PHE X  73      33.208 105.443  35.693  0.00  0.00            
ATOM   1221  HE2 PHE X  73      34.126 105.886  36.048  0.00  0.00            
ATOM   1222  CD2 PHE X  73      33.096 104.066  35.567  0.00  0.00            
ATOM   1223  HD2 PHE X  73      33.951 103.462  35.851  0.00  0.00            
ATOM   1224  C   PHE X  73      33.612 101.803  32.932  0.00  0.00            
ATOM   1225  O   PHE X  73      33.883 102.796  32.275  0.00  0.00            
ATOM   1226  N   GLH X  74      34.517 100.921  33.344  0.00  0.00            
ATOM   1227  H   GLH X  74      34.234  99.998  33.641  0.00  0.00            
ATOM   1228  CA  GLH X  74      35.933 101.107  33.025  0.00  0.00            
ATOM   1229  HA  GLH X  74      36.219 102.137  33.305  0.00  0.00            
ATOM   1230  CB  GLH X  74      36.793 100.178  33.887  0.00  0.00            
ATOM   1231  HB2 GLH X  74      36.575  99.148  33.629  0.00  0.00            
ATOM   1232  HB3 GLH X  74      36.522 100.361  34.923  0.00  0.00            
ATOM   1233  CG  GLH X  74      38.278 100.458  33.779  0.00  0.00            
ATOM   1234  HG2 GLH X  74      38.494 101.510  33.960  0.00  0.00            
ATOM   1235  HG3 GLH X  74      38.582 100.200  32.766  0.00  0.00            
ATOM   1236  CD  GLH X  74      39.123  99.658  34.759  0.00  0.00            
ATOM   1237  OE1 GLH X  74      38.967  98.323  34.641  0.00  0.00            
ATOM   1238  OE2 GLH X  74      39.887 100.166  35.578  0.00  0.00            
ATOM   1239  HE1 GLH X  74      39.489  97.878  35.291  0.00  0.00            
ATOM   1240  C   GLH X  74      36.168 100.955  31.549  0.00  0.00            
ATOM   1241  O   GLH X  74      36.979 101.692  30.979  0.00  0.00            
ATOM   1242  N   ARN X  75      35.459 100.006  30.923  0.00  0.00            
ATOM   1243  H   ARN X  75      34.665  99.621  31.413  0.00  0.00            
ATOM   1244  CA  ARN X  75      35.601  99.803  29.523  0.00  0.00            
ATOM   1245  HA  ARN X  75      36.639  99.592  29.280  0.00  0.00            
ATOM   1246  CB  ARN X  75      34.826  98.567  29.048  0.00  0.00            
ATOM   1247  HB2 ARN X  75      33.732  98.650  29.008  0.00  0.00            
ATOM   1248  HB3 ARN X  75      35.024  98.543  27.987  0.00  0.00            
ATOM   1249  CG  ARN X  75      35.410  97.226  29.509  0.00  0.00            
ATOM   1250  HG2 ARN X  75      36.344  97.060  28.981  0.00  0.00            
ATOM   1251  HG3 ARN X  75      35.666  97.288  30.566  0.00  0.00            
ATOM   1252  CD  ARN X  75      34.452  96.061  29.276  0.00  0.00            
ATOM   1253  HD2 ARN X  75      34.120  96.008  28.242  0.00  0.00            
ATOM   1254  HD3 ARN X  75      33.555  96.220  29.891  0.00  0.00            
ATOM   1255  NE  ARN X  75      35.072  94.822  29.689  0.00  0.00            
ATOM   1256  HE  ARN X  75      35.970  94.719  29.249  0.00  0.00            
ATOM   1257  CZ  ARN X  75      34.296  93.642  29.682  0.00  0.00            
ATOM   1258  NH1 ARN X  75      33.087  93.621  29.347  0.00  0.00            
ATOM   1259 HH11 ARN X  75      32.768  94.508  28.999  0.00  0.00            
ATOM   1260  NH2 ARN X  75      35.036  92.497  30.099  0.00  0.00            
ATOM   1261 HH21 ARN X  75      36.027  92.607  29.963  0.00  0.00            
ATOM   1262 HH22 ARN X  75      34.748  91.711  29.539  0.00  0.00            
ATOM   1263  C   ARN X  75      35.160 101.046  28.779  0.00  0.00            
ATOM   1264  O   ARN X  75      35.789 101.417  27.776  0.00  0.00            
ATOM   1265  N   ASH X  76      34.085 101.693  29.242  0.00  0.00            
ATOM   1266  H   ASH X  76      33.721 101.467  30.155  0.00  0.00            
ATOM   1267  CA  ASH X  76      33.610 102.895  28.587  0.00  0.00            
ATOM   1268  HA  ASH X  76      33.524 102.705  27.515  0.00  0.00            
ATOM   1269  CB  ASH X  76      32.222 103.299  29.156  0.00  0.00            
ATOM   1270  HB2 ASH X  76      32.155 103.053  30.213  0.00  0.00            
ATOM   1271  HB3 ASH X  76      32.126 104.377  29.041  0.00  0.00            
ATOM   1272  CG  ASH X  76      31.039 102.657  28.451  0.00  0.00            
ATOM   1273  OD1 ASH X  76      31.242 102.432  27.150  0.00  0.00            
ATOM   1274  OD2 ASH X  76      29.988 102.400  29.023  0.00  0.00            
ATOM   1275  HD1 ASH X  76      32.128 102.573  26.869  0.00  0.00            
ATOM   1276  C   ASH X  76      34.600 103.996  28.794  0.00  0.00            
ATOM   1277  O   ASH X  76      34.793 104.823  27.900  0.00  0.00            
ATOM   1278  N   LEU X  77      35.291 104.026  29.942  0.00  0.00            
ATOM   1279  H   LEU X  77      34.966 103.488  30.729  0.00  0.00            
ATOM   1280  CA  LEU X  77      36.402 104.945  30.159  0.00  0.00            
ATOM   1281  HA  LEU X  77      36.043 105.966  30.033  0.00  0.00            
ATOM   1282  CB  LEU X  77      37.009 104.824  31.557  0.00  0.00            
ATOM   1283  HB2 LEU X  77      37.311 103.794  31.742  0.00  0.00            
ATOM   1284  HB3 LEU X  77      37.897 105.439  31.594  0.00  0.00            
ATOM   1285  CG  LEU X  77      36.098 105.282  32.700  0.00  0.00            
ATOM   1286  HG  LEU X  77      35.127 104.794  32.646  0.00  0.00            
ATOM   1287  CD1 LEU X  77      36.723 104.949  34.056  0.00  0.00            
ATOM   1288 HD11 LEU X  77      35.993 105.055  34.855  0.00  0.00            
ATOM   1289 HD12 LEU X  77      37.114 103.936  34.054  0.00  0.00            
ATOM   1290 HD13 LEU X  77      37.547 105.636  34.265  0.00  0.00            
ATOM   1291  CD2 LEU X  77      35.830 106.788  32.620  0.00  0.00            
ATOM   1292 HD21 LEU X  77      35.114 107.037  31.838  0.00  0.00            
ATOM   1293 HD22 LEU X  77      35.454 107.194  33.558  0.00  0.00            
ATOM   1294 HD23 LEU X  77      36.752 107.330  32.385  0.00  0.00            
ATOM   1295  C   LEU X  77      37.478 104.721  29.131  0.00  0.00            
ATOM   1296  O   LEU X  77      38.076 105.679  28.602  0.00  0.00            
ATOM   1297  N   GLN X  78      37.823 103.440  28.833  0.00  0.00            
ATOM   1298  H   GLN X  78      37.333 102.672  29.270  0.00  0.00            
ATOM   1299  CA  GLN X  78      38.932 103.135  27.954  0.00  0.00            
ATOM   1300  HA  GLN X  78      39.810 103.704  28.254  0.00  0.00            
ATOM   1301  CB  GLN X  78      39.302 101.677  28.047  0.00  0.00            
ATOM   1302  HB2 GLN X  78      40.020 101.419  27.274  0.00  0.00            
ATOM   1303  HB3 GLN X  78      38.409 101.101  27.838  0.00  0.00            
ATOM   1304  CG  GLN X  78      39.842 101.274  29.414  0.00  0.00            
ATOM   1305  HG2 GLN X  78      39.502 101.964  30.184  0.00  0.00            
ATOM   1306  HG3 GLN X  78      39.414 100.300  29.672  0.00  0.00            
ATOM   1307  CD  GLN X  78      41.348 101.147  29.429  0.00  0.00            
ATOM   1308  OE1 GLN X  78      41.912 100.447  28.601  0.00  0.00            
ATOM   1309  NE2 GLN X  78      41.975 101.732  30.447  0.00  0.00            
ATOM   1310 HE21 GLN X  78      42.569 101.205  31.068  0.00  0.00            
ATOM   1311 HE22 GLN X  78      41.707 102.675  30.686  0.00  0.00            
ATOM   1312  C   GLN X  78      38.606 103.507  26.497  0.00  0.00            
ATOM   1313  O   GLN X  78      39.530 103.730  25.717  0.00  0.00            
ATOM   1314  N   SER X  79      37.323 103.582  26.130  0.00  0.00            
ATOM   1315  H   SER X  79      36.593 103.596  26.822  0.00  0.00            
ATOM   1316  CA  SER X  79      36.962 103.886  24.768  0.00  0.00            
ATOM   1317  HA  SER X  79      37.539 103.260  24.084  0.00  0.00            
ATOM   1318  CB  SER X  79      35.472 103.651  24.528  0.00  0.00            
ATOM   1319  HB2 SER X  79      34.864 104.312  25.142  0.00  0.00            
ATOM   1320  HB3 SER X  79      35.297 103.879  23.477  0.00  0.00            
ATOM   1321  OG  SER X  79      35.119 102.307  24.766  0.00  0.00            
ATOM   1322  HG  SER X  79      35.904 101.809  24.934  0.00  0.00            
ATOM   1323  C   SER X  79      37.330 105.336  24.429  0.00  0.00            
ATOM   1324  O   SER X  79      37.630 105.672  23.294  0.00  0.00            
ATOM   1325  N   ILE X  80      37.233 106.233  25.375  0.00  0.00            
ATOM   1326  H   ILE X  80      36.730 105.990  26.207  0.00  0.00            
ATOM   1327  CA  ILE X  80      37.638 107.611  25.192  0.00  0.00            
ATOM   1328  HA  ILE X  80      37.343 107.924  24.184  0.00  0.00            
ATOM   1329  CB  ILE X  80      36.851 108.465  26.205  0.00  0.00            
ATOM   1330  HB  ILE X  80      37.289 108.320  27.192  0.00  0.00            
ATOM   1331  CG2 ILE X  80      36.969 109.934  25.818  0.00  0.00            
ATOM   1332 HG21 ILE X  80      37.278 110.521  26.683  0.00  0.00            
ATOM   1333 HG22 ILE X  80      36.007 110.331  25.492  0.00  0.00            
ATOM   1334 HG23 ILE X  80      37.695 110.090  25.022  0.00  0.00            
ATOM   1335  CG1 ILE X  80      35.386 108.049  26.244  0.00  0.00            
ATOM   1336 HG12 ILE X  80      35.220 107.057  26.664  0.00  0.00            
ATOM   1337 HG13 ILE X  80      34.913 108.707  26.966  0.00  0.00            
ATOM   1338  CD1 ILE X  80      34.622 108.268  24.931  0.00  0.00            
ATOM   1339 HD11 ILE X  80      35.164 108.972  24.302  0.00  0.00            
ATOM   1340 HD12 ILE X  80      33.635 108.674  25.138  0.00  0.00            
ATOM   1341 HD13 ILE X  80      34.515 107.338  24.376  0.00  0.00            
ATOM   1342  C   ILE X  80      39.163 107.782  25.379  0.00  0.00            
ATOM   1343  O   ILE X  80      39.784 108.514  24.599  0.00  0.00            
ATOM   1344  N   ASN X  81      39.738 107.182  26.450  0.00  0.00            
ATOM   1345  H   ASN X  81      39.165 106.925  27.245  0.00  0.00            
ATOM   1346  CA  ASN X  81      41.189 107.193  26.698  0.00  0.00            
ATOM   1347  HA  ASN X  81      41.697 107.449  25.769  0.00  0.00            
ATOM   1348  CB  ASN X  81      41.490 108.259  27.766  0.00  0.00            
ATOM   1349  HB2 ASN X  81      40.902 109.160  27.605  0.00  0.00            
ATOM   1350  HB3 ASN X  81      41.220 107.859  28.749  0.00  0.00            
ATOM   1351  CG  ASN X  81      42.979 108.622  27.836  0.00  0.00            
ATOM   1352  OD1 ASN X  81      43.822 107.728  27.718  0.00  0.00            
ATOM   1353  ND2 ASN X  81      43.266 109.921  27.979  0.00  0.00            
ATOM   1354 HD21 ASN X  81      43.531 110.255  28.895  0.00  0.00            
ATOM   1355 HD22 ASN X  81      42.914 110.570  27.294  0.00  0.00            
ATOM   1356  C   ASN X  81      41.647 105.800  27.155  0.00  0.00            
ATOM   1357  O   ASN X  81      41.361 105.385  28.286  0.00  0.00            
ATOM   1358  N   PRO X  82      42.388 105.068  26.302  0.00  0.00            
ATOM   1359  CD  PRO X  82      42.835 105.480  24.975  0.00  0.00            
ATOM   1360  HD2 PRO X  82      41.985 105.516  24.298  0.00  0.00            
ATOM   1361  HD3 PRO X  82      43.341 106.449  24.980  0.00  0.00            
ATOM   1362  CG  PRO X  82      43.784 104.380  24.551  0.00  0.00            
ATOM   1363  HG2 PRO X  82      43.777 104.204  23.476  0.00  0.00            
ATOM   1364  HG3 PRO X  82      44.768 104.667  24.931  0.00  0.00            
ATOM   1365  CB  PRO X  82      43.380 103.170  25.344  0.00  0.00            
ATOM   1366  HB2 PRO X  82      42.592 102.639  24.802  0.00  0.00            
ATOM   1367  HB3 PRO X  82      44.258 102.557  25.529  0.00  0.00            
ATOM   1368  CA  PRO X  82      42.833 103.721  26.632  0.00  0.00            
ATOM   1369  HA  PRO X  82      41.975 103.095  26.888  0.00  0.00            
ATOM   1370  C   PRO X  82      43.898 103.649  27.738  0.00  0.00            
ATOM   1371  O   PRO X  82      44.468 102.598  27.992  0.00  0.00            
ATOM   1372  N   GLH X  83      44.168 104.776  28.377  0.00  0.00            
ATOM   1373  H   GLH X  83      43.736 105.636  28.072  0.00  0.00            
ATOM   1374  CA  GLH X  83      45.130 104.835  29.475  0.00  0.00            
ATOM   1375  HA  GLH X  83      45.534 103.835  29.620  0.00  0.00            
ATOM   1376  CB  GLH X  83      46.261 105.815  29.157  0.00  0.00            
ATOM   1377  HB2 GLH X  83      46.796 106.109  30.060  0.00  0.00            
ATOM   1378  HB3 GLH X  83      45.829 106.731  28.747  0.00  0.00            
ATOM   1379  CG  GLH X  83      47.245 105.279  28.115  0.00  0.00            
ATOM   1380  HG2 GLH X  83      46.710 104.720  27.340  0.00  0.00            
ATOM   1381  HG3 GLH X  83      47.741 106.125  27.648  0.00  0.00            
ATOM   1382  CD  GLH X  83      48.260 104.318  28.691  0.00  0.00            
ATOM   1383  OE1 GLH X  83      49.053 104.862  29.627  0.00  0.00            
ATOM   1384  OE2 GLH X  83      48.406 103.167  28.303  0.00  0.00            
ATOM   1385  HE1 GLH X  83      49.856 104.376  29.724  0.00  0.00            
ATOM   1386  C   GLH X  83      44.471 105.225  30.794  0.00  0.00            
ATOM   1387  O   GLH X  83      45.197 105.387  31.773  0.00  0.00            
ATOM   1388  N   VAL X  84      43.171 105.474  30.852  0.00  0.00            
ATOM   1389  H   VAL X  84      42.637 105.486  29.998  0.00  0.00            
ATOM   1390  CA  VAL X  84      42.512 105.861  32.100  0.00  0.00            
ATOM   1391  HA  VAL X  84      43.248 106.236  32.800  0.00  0.00            
ATOM   1392  CB  VAL X  84      41.464 106.934  31.781  0.00  0.00            
ATOM   1393  HB  VAL X  84      40.833 106.601  30.957  0.00  0.00            
ATOM   1394  CG1 VAL X  84      40.563 107.197  32.993  0.00  0.00            
ATOM   1395 HG11 VAL X  84      41.025 106.782  33.888  0.00  0.00            
ATOM   1396 HG12 VAL X  84      40.445 108.269  33.166  0.00  0.00            
ATOM   1397 HG13 VAL X  84      39.575 106.755  32.877  0.00  0.00            
ATOM   1398  CG2 VAL X  84      42.151 108.230  31.345  0.00  0.00            
ATOM   1399 HG21 VAL X  84      43.202 108.054  31.133  0.00  0.00            
ATOM   1400 HG22 VAL X  84      41.686 108.645  30.453  0.00  0.00            
ATOM   1401 HG23 VAL X  84      42.090 108.980  32.137  0.00  0.00            
ATOM   1402  C   VAL X  84      41.846 104.639  32.722  0.00  0.00            
ATOM   1403  O   VAL X  84      41.143 103.896  32.022  0.00  0.00            
ATOM   1404  N   THR X  85      42.048 104.444  34.037  0.00  0.00            
ATOM   1405  H   THR X  85      42.448 105.230  34.537  0.00  0.00            
ATOM   1406  CA  THR X  85      41.444 103.392  34.823  0.00  0.00            
ATOM   1407  HA  THR X  85      40.773 102.814  34.186  0.00  0.00            
ATOM   1408  CB  THR X  85      42.531 102.465  35.358  0.00  0.00            
ATOM   1409  HB  THR X  85      42.043 101.608  35.842  0.00  0.00            
ATOM   1410  CG2 THR X  85      43.430 101.895  34.267  0.00  0.00            
ATOM   1411 HG21 THR X  85      44.480 101.976  34.534  0.00  0.00            
ATOM   1412 HG22 THR X  85      43.287 102.490  33.360  0.00  0.00            
ATOM   1413 HG23 THR X  85      43.198 100.865  34.012  0.00  0.00            
ATOM   1414  OG1 THR X  85      43.303 103.118  36.331  0.00  0.00            
ATOM   1415  HG1 THR X  85      42.733 103.593  36.912  0.00  0.00            
ATOM   1416  C   THR X  85      40.627 104.012  35.936  0.00  0.00            
ATOM   1417  O   THR X  85      40.604 105.241  36.100  0.00  0.00            
ATOM   1418  N   LEU X  86      39.927 103.150  36.708  0.00  0.00            
ATOM   1419  H   LEU X  86      40.166 102.170  36.629  0.00  0.00            
ATOM   1420  CA  LEU X  86      39.041 103.525  37.759  0.00  0.00            
ATOM   1421  HA  LEU X  86      38.733 104.549  37.555  0.00  0.00            
ATOM   1422  CB  LEU X  86      37.822 102.579  37.789  0.00  0.00            
ATOM   1423  HB2 LEU X  86      38.179 101.547  37.746  0.00  0.00            
ATOM   1424  HB3 LEU X  86      37.260 102.725  36.872  0.00  0.00            
ATOM   1425  CG  LEU X  86      36.880 102.772  38.958  0.00  0.00            
ATOM   1426  HG  LEU X  86      37.429 102.784  39.901  0.00  0.00            
ATOM   1427  CD1 LEU X  86      36.182 104.126  38.876  0.00  0.00            
ATOM   1428 HD11 LEU X  86      36.352 104.601  37.913  0.00  0.00            
ATOM   1429 HD12 LEU X  86      35.110 104.048  39.041  0.00  0.00            
ATOM   1430 HD13 LEU X  86      36.616 104.774  39.634  0.00  0.00            
ATOM   1431  CD2 LEU X  86      35.844 101.634  39.020  0.00  0.00            
ATOM   1432 HD21 LEU X  86      36.293 100.703  39.362  0.00  0.00            
ATOM   1433 HD22 LEU X  86      35.407 101.474  38.037  0.00  0.00            
ATOM   1434 HD23 LEU X  86      35.042 101.905  39.706  0.00  0.00            
ATOM   1435  C   LEU X  86      39.781 103.540  39.084  0.00  0.00            
ATOM   1436  O   LEU X  86      40.006 102.481  39.674  0.00  0.00            
ATOM   1437  N   PRO X  87      40.162 104.702  39.592  0.00  0.00            
ATOM   1438  CD  PRO X  87      39.953 106.033  39.033  0.00  0.00            
ATOM   1439  HD2 PRO X  87      38.892 106.164  38.805  0.00  0.00            
ATOM   1440  HD3 PRO X  87      40.557 106.185  38.139  0.00  0.00            
ATOM   1441  CG  PRO X  87      40.376 106.975  40.131  0.00  0.00            
ATOM   1442  HG2 PRO X  87      40.847 107.873  39.747  0.00  0.00            
ATOM   1443  HG3 PRO X  87      39.506 107.181  40.758  0.00  0.00            
ATOM   1444  CB  PRO X  87      41.339 106.187  40.997  0.00  0.00            
ATOM   1445  HB2 PRO X  87      41.303 106.576  42.021  0.00  0.00            
ATOM   1446  HB3 PRO X  87      42.358 106.262  40.625  0.00  0.00            
ATOM   1447  CA  PRO X  87      40.789 104.745  40.903  0.00  0.00            
ATOM   1448  HA  PRO X  87      41.633 104.044  40.980  0.00  0.00            
ATOM   1449  C   PRO X  87      39.775 104.431  42.023  0.00  0.00            
ATOM   1450  O   PRO X  87      38.576 104.372  41.792  0.00  0.00            
ATOM   1451  N   TYR X  88      40.313 104.164  43.193  0.00  0.00            
ATOM   1452  H   TYR X  88      41.253 104.467  43.369  0.00  0.00            
ATOM   1453  CA  TYR X  88      39.466 103.775  44.379  0.00  0.00            
ATOM   1454  HA  TYR X  88      38.436 103.883  44.013  0.00  0.00            
ATOM   1455  CB  TYR X  88      39.727 102.340  44.790  0.00  0.00            
ATOM   1456  HB2 TYR X  88      39.001 102.024  45.521  0.00  0.00            
ATOM   1457  HB3 TYR X  88      39.571 101.761  43.892  0.00  0.00            
ATOM   1458  CG  TYR X  88      41.070 102.034  45.357  0.00  0.00            
ATOM   1459  CD1 TYR X  88      41.403 102.222  46.706  0.00  0.00            
ATOM   1460  HD1 TYR X  88      40.721 102.813  47.286  0.00  0.00            
ATOM   1461  CE1 TYR X  88      42.689 101.925  47.180  0.00  0.00            
ATOM   1462  HE1 TYR X  88      42.993 102.348  48.133  0.00  0.00            
ATOM   1463  CZ  TYR X  88      43.665 101.473  46.292  0.00  0.00            
ATOM   1464  OH  TYR X  88      44.920 101.214  46.753  0.00  0.00            
ATOM   1465  HH  TYR X  88      44.937 100.387  47.217  0.00  0.00            
ATOM   1466  CE2 TYR X  88      43.390 101.377  44.921  0.00  0.00            
ATOM   1467  HE2 TYR X  88      44.203 101.442  44.213  0.00  0.00            
ATOM   1468  CD2 TYR X  88      42.069 101.599  44.485  0.00  0.00            
ATOM   1469  HD2 TYR X  88      41.904 101.520  43.424  0.00  0.00            
ATOM   1470  C   TYR X  88      39.743 104.732  45.528  0.00  0.00            
ATOM   1471  O   TYR X  88      40.861 105.177  45.735  0.00  0.00            
ATOM   1472  N   TRP X  89      38.691 105.033  46.219  0.00  0.00            
ATOM   1473  H   TRP X  89      37.771 104.760  45.888  0.00  0.00            
ATOM   1474  CA  TRP X  89      38.837 105.897  47.349  0.00  0.00            
ATOM   1475  HA  TRP X  89      39.707 106.540  47.330  0.00  0.00            
ATOM   1476  CB  TRP X  89      37.597 106.857  47.241  0.00  0.00            
ATOM   1477  HB2 TRP X  89      37.633 107.373  46.320  0.00  0.00            
ATOM   1478  HB3 TRP X  89      36.691 106.198  47.320  0.00  0.00            
ATOM   1479  CG  TRP X  89      37.410 107.809  48.384  0.00  0.00            
ATOM   1480  CD1 TRP X  89      38.373 108.469  49.060  0.00  0.00            
ATOM   1481  HD1 TRP X  89      39.438 108.437  48.912  0.00  0.00            
ATOM   1482  NE1 TRP X  89      37.709 108.991  50.147  0.00  0.00            
ATOM   1483  HE1 TRP X  89      38.099 109.500  50.949  0.00  0.00            
ATOM   1484  CE2 TRP X  89      36.426 108.602  50.326  0.00  0.00            
ATOM   1485  CZ2 TRP X  89      35.499 108.839  51.342  0.00  0.00            
ATOM   1486  HZ2 TRP X  89      35.877 109.396  52.179  0.00  0.00            
ATOM   1487  CH2 TRP X  89      34.144 108.424  51.170  0.00  0.00            
ATOM   1488  HH2 TRP X  89      33.393 108.536  51.913  0.00  0.00            
ATOM   1489  CZ3 TRP X  89      33.781 107.972  49.911  0.00  0.00            
ATOM   1490  HZ3 TRP X  89      32.767 107.709  49.665  0.00  0.00            
ATOM   1491  CE3 TRP X  89      34.762 107.649  48.906  0.00  0.00            
ATOM   1492  HE3 TRP X  89      34.581 107.238  47.928  0.00  0.00            
ATOM   1493  CD2 TRP X  89      36.153 107.992  49.104  0.00  0.00            
ATOM   1494  C   TRP X  89      38.918 104.959  48.581  0.00  0.00            
ATOM   1495  O   TRP X  89      37.988 104.204  48.859  0.00  0.00            
ATOM   1496  N   GLH X  90      40.076 105.033  49.246  0.00  0.00            
ATOM   1497  H   GLH X  90      40.712 105.750  48.972  0.00  0.00            
ATOM   1498  CA  GLH X  90      40.358 104.274  50.442  0.00  0.00            
ATOM   1499  HA  GLH X  90      39.823 103.307  50.358  0.00  0.00            
ATOM   1500  CB  GLH X  90      41.855 103.949  50.482  0.00  0.00            
ATOM   1501  HB2 GLH X  90      42.238 103.613  49.525  0.00  0.00            
ATOM   1502  HB3 GLH X  90      42.398 104.872  50.693  0.00  0.00            
ATOM   1503  CG  GLH X  90      42.273 102.942  51.600  0.00  0.00            
ATOM   1504  HG2 GLH X  90      41.693 102.025  51.465  0.00  0.00            
ATOM   1505  HG3 GLH X  90      42.028 103.349  52.571  0.00  0.00            
ATOM   1506  CD  GLH X  90      43.717 102.472  51.497  0.00  0.00            
ATOM   1507  OE1 GLH X  90      44.569 103.482  51.667  0.00  0.00            
ATOM   1508  OE2 GLH X  90      44.018 101.357  51.334  0.00  0.00            
ATOM   1509  HE1 GLH X  90      45.410 103.176  51.959  0.00  0.00            
ATOM   1510  C   GLH X  90      39.901 104.962  51.767  0.00  0.00            
ATOM   1511  O   GLH X  90      40.661 105.671  52.416  0.00  0.00            
ATOM   1512  N   TRP X  91      38.621 104.804  52.058  0.00  0.00            
ATOM   1513  H   TRP X  91      38.165 104.125  51.492  0.00  0.00            
ATOM   1514  CA  TRP X  91      37.744 105.395  53.050  0.00  0.00            
ATOM   1515  HA  TRP X  91      37.657 106.457  53.033  0.00  0.00            
ATOM   1516  CB  TRP X  91      36.293 104.888  52.990  0.00  0.00            
ATOM   1517  HB2 TRP X  91      35.721 105.460  52.315  0.00  0.00            
ATOM   1518  HB3 TRP X  91      35.719 105.113  53.849  0.00  0.00            
ATOM   1519  CG  TRP X  91      36.153 103.408  52.664  0.00  0.00            
ATOM   1520  CD1 TRP X  91      36.055 102.828  51.483  0.00  0.00            
ATOM   1521  HD1 TRP X  91      36.167 103.382  50.560  0.00  0.00            
ATOM   1522  NE1 TRP X  91      35.804 101.442  51.676  0.00  0.00            
ATOM   1523  HE1 TRP X  91      35.972 100.730  51.010  0.00  0.00            
ATOM   1524  CE2 TRP X  91      35.650 101.124  52.988  0.00  0.00            
ATOM   1525  CZ2 TRP X  91      35.236  99.973  53.706  0.00  0.00            
ATOM   1526  HZ2 TRP X  91      34.912  99.037  53.278  0.00  0.00            
ATOM   1527  CH2 TRP X  91      35.191 100.070  55.102  0.00  0.00            
ATOM   1528  HH2 TRP X  91      34.776  99.280  55.701  0.00  0.00            
ATOM   1529  CZ3 TRP X  91      35.527 101.210  55.808  0.00  0.00            
ATOM   1530  HZ3 TRP X  91      35.457 101.364  56.845  0.00  0.00            
ATOM   1531  CE3 TRP X  91      35.919 102.320  55.029  0.00  0.00            
ATOM   1532  HE3 TRP X  91      36.194 103.218  55.562  0.00  0.00            
ATOM   1533  CD2 TRP X  91      35.878 102.388  53.614  0.00  0.00            
ATOM   1534  C   TRP X  91      38.272 105.105  54.427  0.00  0.00            
ATOM   1535  O   TRP X  91      38.249 105.993  55.298  0.00  0.00            
ATOM   1536  N   GLH X  92      38.782 103.866  54.599  0.00  0.00            
ATOM   1537  H   GLH X  92      38.841 103.237  53.813  0.00  0.00            
ATOM   1538  CA  GLH X  92      39.371 103.399  55.824  0.00  0.00            
ATOM   1539  HA  GLH X  92      38.517 103.442  56.533  0.00  0.00            
ATOM   1540  CB  GLH X  92      39.688 101.909  55.792  0.00  0.00            
ATOM   1541  HB2 GLH X  92      38.795 101.293  55.660  0.00  0.00            
ATOM   1542  HB3 GLH X  92      40.130 101.686  56.711  0.00  0.00            
ATOM   1543  CG  GLH X  92      40.713 101.614  54.722  0.00  0.00            
ATOM   1544  HG2 GLH X  92      41.358 102.436  54.469  0.00  0.00            
ATOM   1545  HG3 GLH X  92      41.256 100.785  55.102  0.00  0.00            
ATOM   1546  CD  GLH X  92      40.107 101.094  53.427  0.00  0.00            
ATOM   1547  OE1 GLH X  92      40.587  99.865  53.076  0.00  0.00            
ATOM   1548  OE2 GLH X  92      39.256 101.759  52.849  0.00  0.00            
ATOM   1549  HE1 GLH X  92      40.060  99.412  52.381  0.00  0.00            
ATOM   1550  C   GLH X  92      40.533 104.302  56.308  0.00  0.00            
ATOM   1551  O   GLH X  92      40.790 104.315  57.526  0.00  0.00            
ATOM   1552  N   THR X  93      41.256 105.031  55.438  0.00  0.00            
ATOM   1553  H   THR X  93      41.116 104.988  54.464  0.00  0.00            
ATOM   1554  CA  THR X  93      42.387 105.854  55.919  0.00  0.00            
ATOM   1555  HA  THR X  93      42.740 105.516  56.887  0.00  0.00            
ATOM   1556  CB  THR X  93      43.554 105.755  54.917  0.00  0.00            
ATOM   1557  HB  THR X  93      44.431 106.231  55.315  0.00  0.00            
ATOM   1558  CG2 THR X  93      43.924 104.329  54.580  0.00  0.00            
ATOM   1559 HG21 THR X  93      44.807 104.028  55.154  0.00  0.00            
ATOM   1560 HG22 THR X  93      44.096 104.176  53.519  0.00  0.00            
ATOM   1561 HG23 THR X  93      43.136 103.641  54.951  0.00  0.00            
ATOM   1562  OG1 THR X  93      43.224 106.421  53.686  0.00  0.00            
ATOM   1563  HG1 THR X  93      43.988 106.366  53.103  0.00  0.00            
ATOM   1564  C   THR X  93      41.965 107.304  56.086  0.00  0.00            
ATOM   1565  O   THR X  93      42.554 108.006  56.891  0.00  0.00            
ATOM   1566  N   ASH X  94      40.966 107.756  55.315  0.00  0.00            
ATOM   1567  H   ASH X  94      40.518 107.113  54.688  0.00  0.00            
ATOM   1568  CA  ASH X  94      40.509 109.128  55.442  0.00  0.00            
ATOM   1569  HA  ASH X  94      41.405 109.760  55.416  0.00  0.00            
ATOM   1570  CB  ASH X  94      39.498 109.443  54.358  0.00  0.00            
ATOM   1571  HB2 ASH X  94      38.779 108.585  54.165  0.00  0.00            
ATOM   1572  HB3 ASH X  94      38.833 110.277  54.649  0.00  0.00            
ATOM   1573  CG  ASH X  94      40.141 109.879  53.073  0.00  0.00            
ATOM   1574  OD1 ASH X  94      41.453 109.713  53.061  0.00  0.00            
ATOM   1575  OD2 ASH X  94      39.520 110.400  52.148  0.00  0.00            
ATOM   1576  HD1 ASH X  94      41.745 109.728  52.152  0.00  0.00            
ATOM   1577  C   ASH X  94      39.873 109.249  56.822  0.00  0.00            
ATOM   1578  O   ASH X  94      39.797 110.340  57.361  0.00  0.00            
ATOM   1579  N   ALA X  95      39.347 108.138  57.327  0.00  0.00            
ATOM   1580  H   ALA X  95      39.361 107.280  56.790  0.00  0.00            
ATOM   1581  CA  ALA X  95      38.580 108.047  58.538  0.00  0.00            
ATOM   1582  HA  ALA X  95      37.815 108.749  58.506  0.00  0.00            
ATOM   1583  CB  ALA X  95      38.232 106.554  58.738  0.00  0.00            
ATOM   1584  HB1 ALA X  95      37.880 106.012  57.897  0.00  0.00            
ATOM   1585  HB2 ALA X  95      39.132 106.006  59.049  0.00  0.00            
ATOM   1586  HB3 ALA X  95      37.400 106.360  59.484  0.00  0.00            
ATOM   1587  C   ALA X  95      39.538 108.422  59.715  0.00  0.00            
ATOM   1588  O   ALA X  95      39.084 108.900  60.737  0.00  0.00            
ATOM   1589  N   GLN X  96      40.813 108.115  59.548  0.00  0.00            
ATOM   1590  H   GLN X  96      41.059 107.494  58.808  0.00  0.00            
ATOM   1591  CA  GLN X  96      41.844 108.490  60.514  0.00  0.00            
ATOM   1592  HA  GLN X  96      41.562 108.035  61.460  0.00  0.00            
ATOM   1593  CB  GLN X  96      43.177 107.928  60.166  0.00  0.00            
ATOM   1594  HB2 GLN X  96      43.530 108.334  59.216  0.00  0.00            
ATOM   1595  HB3 GLN X  96      43.913 108.187  60.917  0.00  0.00            
ATOM   1596  CG  GLN X  96      43.110 106.374  60.055  0.00  0.00            
ATOM   1597  HG2 GLN X  96      42.812 105.891  60.969  0.00  0.00            
ATOM   1598  HG3 GLN X  96      42.418 106.050  59.276  0.00  0.00            
ATOM   1599  CD  GLN X  96      44.453 105.739  59.633  0.00  0.00            
ATOM   1600  OE1 GLN X  96      44.817 105.762  58.461  0.00  0.00            
ATOM   1601  NE2 GLN X  96      45.190 105.281  60.648  0.00  0.00            
ATOM   1602 HE21 GLN X  96      46.101 105.677  60.823  0.00  0.00            
ATOM   1603 HE22 GLN X  96      45.025 104.316  60.874  0.00  0.00            
ATOM   1604  C   GLN X  96      41.999 109.994  60.690  0.00  0.00            
ATOM   1605  O   GLN X  96      42.380 110.432  61.801  0.00  0.00            
ATOM   1606  N   MET X  97      41.701 110.766  59.624  0.00  0.00            
ATOM   1607  H   MET X  97      41.577 110.351  58.695  0.00  0.00            
ATOM   1608  CA  MET X  97      41.816 112.211  59.772  0.00  0.00            
ATOM   1609  HA  MET X  97      42.799 112.455  60.172  0.00  0.00            
ATOM   1610  CB  MET X  97      41.657 112.864  58.385  0.00  0.00            
ATOM   1611  HB2 MET X  97      40.623 112.823  58.022  0.00  0.00            
ATOM   1612  HB3 MET X  97      41.892 113.922  58.460  0.00  0.00            
ATOM   1613  CG  MET X  97      42.566 112.282  57.296  0.00  0.00            
ATOM   1614  HG2 MET X  97      43.607 112.399  57.617  0.00  0.00            
ATOM   1615  HG3 MET X  97      42.399 111.215  57.234  0.00  0.00            
ATOM   1616  SD  MET X  97      42.360 112.985  55.667  0.00  0.00            
ATOM   1617  CE  MET X  97      42.473 114.733  56.036  0.00  0.00            
ATOM   1618  HE1 MET X  97      42.769 114.889  57.078  0.00  0.00            
ATOM   1619  HE2 MET X  97      41.502 115.209  55.899  0.00  0.00            
ATOM   1620  HE3 MET X  97      43.221 115.197  55.391  0.00  0.00            
ATOM   1621  C   MET X  97      40.703 112.736  60.647  0.00  0.00            
ATOM   1622  O   MET X  97      39.611 112.213  60.728  0.00  0.00            
ATOM   1623  N   GLN X  98      41.005 113.782  61.403  0.00  0.00            
ATOM   1624  H   GLN X  98      42.000 113.929  61.616  0.00  0.00            
ATOM   1625  CA  GLN X  98      40.057 114.456  62.270  0.00  0.00            
ATOM   1626  HA  GLN X  98      39.744 113.742  63.029  0.00  0.00            
ATOM   1627  CB  GLN X  98      40.739 115.622  62.999  0.00  0.00            
ATOM   1628  HB2 GLN X  98      41.289 116.261  62.309  0.00  0.00            
ATOM   1629  HB3 GLN X  98      41.497 115.201  63.658  0.00  0.00            
ATOM   1630  CG  GLN X  98      39.785 116.413  63.870  0.00  0.00            
ATOM   1631  HG2 GLN X  98      38.935 115.789  64.187  0.00  0.00            
ATOM   1632  HG3 GLN X  98      39.403 117.240  63.259  0.00  0.00            
ATOM   1633  CD  GLN X  98      40.457 116.999  65.062  0.00  0.00            
ATOM   1634  OE1 GLN X  98      41.583 116.694  65.385  0.00  0.00            
ATOM   1635  NE2 GLN X  98      39.764 117.887  65.766  0.00  0.00            
ATOM   1636 HE21 GLN X  98      40.057 118.139  66.692  0.00  0.00            
ATOM   1637 HE22 GLN X  98      38.987 118.382  65.333  0.00  0.00            
ATOM   1638  C   GLN X  98      38.860 114.904  61.471  0.00  0.00            
ATOM   1639  O   GLN X  98      37.760 114.601  61.886  0.00  0.00            
ATOM   1640  N   ASH X  99      39.077 115.651  60.408  0.00  0.00            
ATOM   1641  H   ASH X  99      40.009 116.006  60.222  0.00  0.00            
ATOM   1642  CA  ASH X  99      37.985 116.079  59.510  0.00  0.00            
ATOM   1643  HA  ASH X  99      37.042 115.723  59.913  0.00  0.00            
ATOM   1644  CB  ASH X  99      37.964 117.610  59.441  0.00  0.00            
ATOM   1645  HB2 ASH X  99      38.872 117.992  58.998  0.00  0.00            
ATOM   1646  HB3 ASH X  99      37.926 118.010  60.443  0.00  0.00            
ATOM   1647  CG  ASH X  99      36.799 118.171  58.644  0.00  0.00            
ATOM   1648  OD1 ASH X  99      35.791 117.320  58.476  0.00  0.00            
ATOM   1649  OD2 ASH X  99      36.757 119.333  58.294  0.00  0.00            
ATOM   1650  HD1 ASH X  99      35.978 116.642  57.849  0.00  0.00            
ATOM   1651  C   ASH X  99      38.196 115.523  58.096  0.00  0.00            
ATOM   1652  O   ASH X  99      39.034 116.000  57.326  0.00  0.00            
ATOM   1653  N   PRO X 100      37.505 114.425  57.760  0.00  0.00            
ATOM   1654  CD  PRO X 100      36.596 113.603  58.634  0.00  0.00            
ATOM   1655  HD2 PRO X 100      35.602 114.068  58.626  0.00  0.00            
ATOM   1656  HD3 PRO X 100      36.929 113.542  59.674  0.00  0.00            
ATOM   1657  CG  PRO X 100      36.452 112.248  57.923  0.00  0.00            
ATOM   1658  HG2 PRO X 100      35.428 111.836  58.034  0.00  0.00            
ATOM   1659  HG3 PRO X 100      37.211 111.552  58.247  0.00  0.00            
ATOM   1660  CB  PRO X 100      36.777 112.586  56.488  0.00  0.00            
ATOM   1661  HB2 PRO X 100      35.848 112.944  56.012  0.00  0.00            
ATOM   1662  HB3 PRO X 100      37.163 111.762  55.942  0.00  0.00            
ATOM   1663  CA  PRO X 100      37.725 113.738  56.482  0.00  0.00            
ATOM   1664  HA  PRO X 100      38.745 113.347  56.426  0.00  0.00            
ATOM   1665  C   PRO X 100      37.432 114.676  55.279  0.00  0.00            
ATOM   1666  O   PRO X 100      37.895 114.367  54.161  0.00  0.00            
ATOM   1667  N   SER X 101      36.650 115.721  55.476  0.00  0.00            
ATOM   1668  H   SER X 101      35.994 115.714  56.256  0.00  0.00            
ATOM   1669  CA  SER X 101      36.372 116.625  54.373  0.00  0.00            
ATOM   1670  HA  SER X 101      35.984 116.040  53.545  0.00  0.00            
ATOM   1671  CB  SER X 101      35.271 117.612  54.815  0.00  0.00            
ATOM   1672  HB2 SER X 101      34.940 118.223  53.964  0.00  0.00            
ATOM   1673  HB3 SER X 101      34.394 117.088  55.203  0.00  0.00            
ATOM   1674  OG  SER X 101      35.745 118.482  55.801  0.00  0.00            
ATOM   1675  HG  SER X 101      36.302 118.010  56.401  0.00  0.00            
ATOM   1676  C   SER X 101      37.576 117.378  53.915  0.00  0.00            
ATOM   1677  O   SER X 101      37.485 118.047  52.878  0.00  0.00            
ATOM   1678  N   GLN X 102      38.731 117.376  54.609  0.00  0.00            
ATOM   1679  H   GLN X 102      38.682 117.022  55.562  0.00  0.00            
ATOM   1680  CA  GLN X 102      39.961 118.012  54.189  0.00  0.00            
ATOM   1681  HA  GLN X 102      39.741 118.912  53.633  0.00  0.00            
ATOM   1682  CB  GLN X 102      40.773 118.378  55.414  0.00  0.00            
ATOM   1683  HB2 GLN X 102      41.772 118.692  55.086  0.00  0.00            
ATOM   1684  HB3 GLN X 102      40.925 117.476  56.006  0.00  0.00            
ATOM   1685  CG  GLN X 102      40.106 119.464  56.257  0.00  0.00            
ATOM   1686  HG2 GLN X 102      40.082 120.395  55.711  0.00  0.00            
ATOM   1687  HG3 GLN X 102      39.102 119.176  56.482  0.00  0.00            
ATOM   1688  CD  GLN X 102      40.863 119.648  57.577  0.00  0.00            
ATOM   1689  OE1 GLN X 102      41.237 118.679  58.243  0.00  0.00            
ATOM   1690  NE2 GLN X 102      41.137 120.877  57.938  0.00  0.00            
ATOM   1691 HE21 GLN X 102      40.561 121.641  57.609  0.00  0.00            
ATOM   1692 HE22 GLN X 102      41.762 121.039  58.713  0.00  0.00            
ATOM   1693  C   GLN X 102      40.754 117.101  53.280  0.00  0.00            
ATOM   1694  O   GLN X 102      41.863 117.471  52.879  0.00  0.00            
ATOM   1695  N   SER X 103      40.237 115.874  52.959  0.00  0.00            
ATOM   1696  H   SER X 103      39.265 115.689  53.106  0.00  0.00            
ATOM   1697  CA  SER X 103      40.996 114.975  52.095  0.00  0.00            
ATOM   1698  HA  SER X 103      42.000 114.870  52.524  0.00  0.00            
ATOM   1699  CB  SER X 103      40.339 113.598  52.102  0.00  0.00            
ATOM   1700  HB2 SER X 103      40.389 113.145  53.095  0.00  0.00            
ATOM   1701  HB3 SER X 103      39.285 113.724  51.836  0.00  0.00            
ATOM   1702  OG  SER X 103      40.925 112.713  51.135  0.00  0.00            
ATOM   1703  HG  SER X 103      41.712 112.346  51.509  0.00  0.00            
ATOM   1704  C   SER X 103      41.147 115.532  50.694  0.00  0.00            
ATOM   1705  O   SER X 103      40.245 116.220  50.201  0.00  0.00            
ATOM   1706  N   GLN X 104      42.254 115.146  50.035  0.00  0.00            
ATOM   1707  H   GLN X 104      42.728 114.293  50.339  0.00  0.00            
ATOM   1708  CA  GLN X 104      42.563 115.643  48.697  0.00  0.00            
ATOM   1709  HA  GLN X 104      42.463 116.732  48.735  0.00  0.00            
ATOM   1710  CB  GLN X 104      43.991 115.292  48.299  0.00  0.00            
ATOM   1711  HB2 GLN X 104      44.136 114.223  48.439  0.00  0.00            
ATOM   1712  HB3 GLN X 104      44.078 115.467  47.231  0.00  0.00            
ATOM   1713  CG  GLN X 104      45.065 116.052  49.050  0.00  0.00            
ATOM   1714  HG2 GLN X 104      44.885 117.120  48.954  0.00  0.00            
ATOM   1715  HG3 GLN X 104      45.025 115.758  50.086  0.00  0.00            
ATOM   1716  CD  GLN X 104      46.434 115.749  48.478  0.00  0.00            
ATOM   1717  OE1 GLN X 104      47.008 114.728  48.846  0.00  0.00            
ATOM   1718  NE2 GLN X 104      46.920 116.624  47.620  0.00  0.00            
ATOM   1719 HE21 GLN X 104      47.889 116.518  47.331  0.00  0.00            
ATOM   1720 HE22 GLN X 104      46.345 117.334  47.211  0.00  0.00            
ATOM   1721  C   GLN X 104      41.568 115.167  47.663  0.00  0.00            
ATOM   1722  O   GLN X 104      41.503 115.730  46.571  0.00  0.00            
ATOM   1723  N   ILE X 105      40.777 114.128  47.980  0.00  0.00            
ATOM   1724  H   ILE X 105      41.076 113.492  48.713  0.00  0.00            
ATOM   1725  CA  ILE X 105      39.770 113.636  47.025  0.00  0.00            
ATOM   1726  HA  ILE X 105      40.274 113.491  46.070  0.00  0.00            
ATOM   1727  CB  ILE X 105      39.194 112.296  47.486  0.00  0.00            
ATOM   1728  HB  ILE X 105      40.019 111.614  47.653  0.00  0.00            
ATOM   1729  CG2 ILE X 105      38.410 112.479  48.765  0.00  0.00            
ATOM   1730 HG21 ILE X 105      38.452 111.572  49.375  0.00  0.00            
ATOM   1731 HG22 ILE X 105      38.814 113.294  49.375  0.00  0.00            
ATOM   1732 HG23 ILE X 105      37.362 112.679  48.556  0.00  0.00            
ATOM   1733  CG1 ILE X 105      38.291 111.726  46.357  0.00  0.00            
ATOM   1734 HG12 ILE X 105      37.596 112.476  46.007  0.00  0.00            
ATOM   1735 HG13 ILE X 105      38.939 111.468  45.526  0.00  0.00            
ATOM   1736  CD1 ILE X 105      37.540 110.462  46.786  0.00  0.00            
ATOM   1737 HD11 ILE X 105      36.875 110.631  47.632  0.00  0.00            
ATOM   1738 HD12 ILE X 105      36.964 110.049  45.962  0.00  0.00            
ATOM   1739 HD13 ILE X 105      38.260 109.696  47.102  0.00  0.00            
ATOM   1740  C   ILE X 105      38.695 114.679  46.805  0.00  0.00            
ATOM   1741  O   ILE X 105      38.048 114.692  45.756  0.00  0.00            
ATOM   1742  N   TRP X 106      38.536 115.630  47.748  0.00  0.00            
ATOM   1743  H   TRP X 106      39.223 115.731  48.472  0.00  0.00            
ATOM   1744  CA  TRP X 106      37.505 116.612  47.657  0.00  0.00            
ATOM   1745  HA  TRP X 106      36.751 116.265  46.962  0.00  0.00            
ATOM   1746  CB  TRP X 106      36.824 116.772  49.006  0.00  0.00            
ATOM   1747  HB2 TRP X 106      35.986 117.497  48.937  0.00  0.00            
ATOM   1748  HB3 TRP X 106      37.515 117.186  49.739  0.00  0.00            
ATOM   1749  CG  TRP X 106      36.269 115.494  49.573  0.00  0.00            
ATOM   1750  CD1 TRP X 106      36.724 114.827  50.650  0.00  0.00            
ATOM   1751  HD1 TRP X 106      37.633 115.015  51.120  0.00  0.00            
ATOM   1752  NE1 TRP X 106      35.966 113.751  50.902  0.00  0.00            
ATOM   1753  HE1 TRP X 106      36.299 112.965  51.437  0.00  0.00            
ATOM   1754  CE2 TRP X 106      34.995 113.587  49.970  0.00  0.00            
ATOM   1755  CZ2 TRP X 106      34.053 112.520  49.819  0.00  0.00            
ATOM   1756  HZ2 TRP X 106      33.983 111.660  50.498  0.00  0.00            
ATOM   1757  CH2 TRP X 106      33.289 112.586  48.665  0.00  0.00            
ATOM   1758  HH2 TRP X 106      32.558 111.795  48.557  0.00  0.00            
ATOM   1759  CZ3 TRP X 106      33.362 113.688  47.797  0.00  0.00            
ATOM   1760  HZ3 TRP X 106      32.703 113.680  46.924  0.00  0.00            
ATOM   1761  CE3 TRP X 106      34.308 114.705  47.980  0.00  0.00            
ATOM   1762  HE3 TRP X 106      34.420 115.456  47.236  0.00  0.00            
ATOM   1763  CD2 TRP X 106      35.162 114.693  49.096  0.00  0.00            
ATOM   1764  C   TRP X 106      38.031 117.939  47.233  0.00  0.00            
ATOM   1765  O   TRP X 106      37.397 118.935  47.540  0.00  0.00            
ATOM   1766  N   SER X 107      39.216 117.971  46.603  0.00  0.00            
ATOM   1767  H   SER X 107      39.752 117.133  46.532  0.00  0.00            
ATOM   1768  CA  SER X 107      39.788 119.183  46.074  0.00  0.00            
ATOM   1769  HA  SER X 107      39.629 119.996  46.761  0.00  0.00            
ATOM   1770  CB  SER X 107      41.275 118.998  45.886  0.00  0.00            
ATOM   1771  HB2 SER X 107      41.777 118.915  46.853  0.00  0.00            
ATOM   1772  HB3 SER X 107      41.706 119.887  45.402  0.00  0.00            
ATOM   1773  OG  SER X 107      41.615 117.889  45.096  0.00  0.00            
ATOM   1774  HG  SER X 107      41.754 117.139  45.650  0.00  0.00            
ATOM   1775  C   SER X 107      39.149 119.571  44.715  0.00  0.00            
ATOM   1776  O   SER X 107      38.479 118.760  44.054  0.00  0.00            
ATOM   1777  N   ALA X 108      39.328 120.841  44.369  0.00  0.00            
ATOM   1778  H   ALA X 108      39.994 121.400  44.881  0.00  0.00            
ATOM   1779  CA  ALA X 108      38.602 121.381  43.212  0.00  0.00            
ATOM   1780  HA  ALA X 108      37.531 121.196  43.335  0.00  0.00            
ATOM   1781  CB  ALA X 108      38.800 122.895  43.175  0.00  0.00            
ATOM   1782  HB1 ALA X 108      39.615 123.177  42.503  0.00  0.00            
ATOM   1783  HB2 ALA X 108      39.070 123.297  44.165  0.00  0.00            
ATOM   1784  HB3 ALA X 108      37.882 123.397  42.844  0.00  0.00            
ATOM   1785  C   ALA X 108      39.039 120.772  41.913  0.00  0.00            
ATOM   1786  O   ALA X 108      38.322 120.968  40.936  0.00  0.00            
ATOM   1787  N   ASH X 109      40.201 120.099  41.899  0.00  0.00            
ATOM   1788  H   ASH X 109      40.827 120.126  42.683  0.00  0.00            
ATOM   1789  CA  ASH X 109      40.666 119.491  40.687  0.00  0.00            
ATOM   1790  HA  ASH X 109      40.317 120.053  39.826  0.00  0.00            
ATOM   1791  CB  ASH X 109      42.185 119.439  40.698  0.00  0.00            
ATOM   1792  HB2 ASH X 109      42.602 120.455  40.774  0.00  0.00            
ATOM   1793  HB3 ASH X 109      42.529 119.024  39.739  0.00  0.00            
ATOM   1794  CG  ASH X 109      42.805 118.572  41.755  0.00  0.00            
ATOM   1795  OD1 ASH X 109      42.087 118.489  42.892  0.00  0.00            
ATOM   1796  OD2 ASH X 109      43.849 117.961  41.595  0.00  0.00            
ATOM   1797  HD1 ASH X 109      42.500 117.878  43.486  0.00  0.00            
ATOM   1798  C   ASH X 109      40.162 118.049  40.539  0.00  0.00            
ATOM   1799  O   ASH X 109      40.422 117.428  39.506  0.00  0.00            
ATOM   1800  N   PHE X 110      39.370 117.524  41.500  0.00  0.00            
ATOM   1801  H   PHE X 110      38.981 118.102  42.215  0.00  0.00            
ATOM   1802  CA  PHE X 110      38.941 116.147  41.373  0.00  0.00            
ATOM   1803  HA  PHE X 110      39.214 115.781  40.377  0.00  0.00            
ATOM   1804  CB  PHE X 110      39.660 115.258  42.389  0.00  0.00            
ATOM   1805  HB2 PHE X 110      40.662 115.637  42.599  0.00  0.00            
ATOM   1806  HB3 PHE X 110      39.127 115.282  43.333  0.00  0.00            
ATOM   1807  CG  PHE X 110      39.755 113.800  41.979  0.00  0.00            
ATOM   1808  CD1 PHE X 110      40.218 113.483  40.705  0.00  0.00            
ATOM   1809  HD1 PHE X 110      40.511 114.253  40.019  0.00  0.00            
ATOM   1810  CE1 PHE X 110      40.262 112.133  40.314  0.00  0.00            
ATOM   1811  HE1 PHE X 110      40.392 111.899  39.277  0.00  0.00            
ATOM   1812  CZ  PHE X 110      39.963 111.113  41.205  0.00  0.00            
ATOM   1813  HZ  PHE X 110      40.112 110.083  40.924  0.00  0.00            
ATOM   1814  CE2 PHE X 110      39.500 111.442  42.482  0.00  0.00            
ATOM   1815  HE2 PHE X 110      39.422 110.687  43.246  0.00  0.00            
ATOM   1816  CD2 PHE X 110      39.331 112.769  42.828  0.00  0.00            
ATOM   1817  HD2 PHE X 110      38.890 113.025  43.779  0.00  0.00            
ATOM   1818  C   PHE X 110      37.436 115.871  41.546  0.00  0.00            
ATOM   1819  O   PHE X 110      36.707 115.711  40.532  0.00  0.00            
ATOM   1820  N   MET X 111      36.949 115.870  42.809  0.00  0.00            
ATOM   1821  H   MET X 111      37.606 115.906  43.589  0.00  0.00            
ATOM   1822  CA  MET X 111      35.555 115.607  43.106  0.00  0.00            
ATOM   1823  HA  MET X 111      35.103 115.292  42.158  0.00  0.00            
ATOM   1824  CB  MET X 111      35.369 114.481  44.151  0.00  0.00            
ATOM   1825  HB2 MET X 111      35.868 114.754  45.093  0.00  0.00            
ATOM   1826  HB3 MET X 111      34.312 114.436  44.384  0.00  0.00            
ATOM   1827  CG  MET X 111      35.794 113.102  43.700  0.00  0.00            
ATOM   1828  HG2 MET X 111      35.732 112.398  44.525  0.00  0.00            
ATOM   1829  HG3 MET X 111      36.835 113.091  43.375  0.00  0.00            
ATOM   1830  SD  MET X 111      34.814 112.415  42.332  0.00  0.00            
ATOM   1831  CE  MET X 111      35.905 112.755  40.934  0.00  0.00            
ATOM   1832  HE1 MET X 111      35.386 113.347  40.185  0.00  0.00            
ATOM   1833  HE2 MET X 111      36.204 111.807  40.480  0.00  0.00            
ATOM   1834  HE3 MET X 111      36.803 113.277  41.266  0.00  0.00            
ATOM   1835  C   MET X 111      34.838 116.877  43.529  0.00  0.00            
ATOM   1836  O   MET X 111      33.637 116.872  43.552  0.00  0.00            
ATOM   1837  N   GLY X 112      35.569 117.896  43.922  0.00  0.00            
ATOM   1838  H   GLY X 112      36.542 117.760  44.158  0.00  0.00            
ATOM   1839  CA  GLY X 112      34.877 119.027  44.541  0.00  0.00            
ATOM   1840  HA2 GLY X 112      33.966 119.280  44.012  0.00  0.00            
ATOM   1841  HA3 GLY X 112      35.558 119.884  44.481  0.00  0.00            
ATOM   1842  C   GLY X 112      34.596 118.768  45.997  0.00  0.00            
ATOM   1843  O   GLY X 112      34.753 117.667  46.478  0.00  0.00            
ATOM   1844  N   GLY X 113      34.183 119.842  46.705  0.00  0.00            
ATOM   1845  H   GLY X 113      34.186 120.741  46.276  0.00  0.00            
ATOM   1846  CA  GLY X 113      34.047 119.809  48.165  0.00  0.00            
ATOM   1847  HA2 GLY X 113      34.345 120.795  48.536  0.00  0.00            
ATOM   1848  HA3 GLY X 113      34.691 119.055  48.572  0.00  0.00            
ATOM   1849  C   GLY X 113      32.639 119.517  48.636  0.00  0.00            
ATOM   1850  O   GLY X 113      31.754 119.109  47.889  0.00  0.00            
ATOM   1851  N   ASN X 114      32.404 119.815  49.904  0.00  0.00            
ATOM   1852  H   ASN X 114      33.204 119.995  50.475  0.00  0.00            
ATOM   1853  CA  ASN X 114      31.099 119.553  50.477  0.00  0.00            
ATOM   1854  HA  ASN X 114      30.783 118.530  50.222  0.00  0.00            
ATOM   1855  CB  ASN X 114      31.192 119.680  51.981  0.00  0.00            
ATOM   1856  HB2 ASN X 114      32.119 119.155  52.379  0.00  0.00            
ATOM   1857  HB3 ASN X 114      31.178 120.758  52.226  0.00  0.00            
ATOM   1858  CG  ASN X 114      29.971 119.210  52.801  0.00  0.00            
ATOM   1859  OD1 ASN X 114      29.078 118.471  52.355  0.00  0.00            
ATOM   1860  ND2 ASN X 114      29.936 119.704  54.014  0.00  0.00            
ATOM   1861 HD21 ASN X 114      30.774 120.139  54.274  0.00  0.00            
ATOM   1862 HD22 ASN X 114      29.135 119.502  54.623  0.00  0.00            
ATOM   1863  C   ASN X 114      30.071 120.513  49.932  0.00  0.00            
ATOM   1864  O   ASN X 114      30.321 121.535  49.313  0.00  0.00            
ATOM   1865  N   GLY X 115      28.801 120.269  50.239  0.00  0.00            
ATOM   1866  H   GLY X 115      28.601 119.610  50.952  0.00  0.00            
ATOM   1867  CA  GLY X 115      27.719 121.104  49.727  0.00  0.00            
ATOM   1868  HA2 GLY X 115      26.760 120.563  49.813  0.00  0.00            
ATOM   1869  HA3 GLY X 115      27.875 121.312  48.677  0.00  0.00            
ATOM   1870  C   GLY X 115      27.658 122.391  50.491  0.00  0.00            
ATOM   1871  O   GLY X 115      28.199 122.514  51.612  0.00  0.00            
ATOM   1872  N   ASN X 116      26.997 123.402  49.937  0.00  0.00            
ATOM   1873  H   ASN X 116      26.421 123.201  49.141  0.00  0.00            
ATOM   1874  CA  ASN X 116      26.949 124.736  50.530  0.00  0.00            
ATOM   1875  HA  ASN X 116      27.781 124.869  51.222  0.00  0.00            
ATOM   1876  CB  ASN X 116      27.040 125.808  49.455  0.00  0.00            
ATOM   1877  HB2 ASN X 116      27.891 125.625  48.782  0.00  0.00            
ATOM   1878  HB3 ASN X 116      26.133 125.743  48.855  0.00  0.00            
ATOM   1879  CG  ASN X 116      27.157 127.206  50.017  0.00  0.00            
ATOM   1880  OD1 ASN X 116      26.971 127.444  51.186  0.00  0.00            
ATOM   1881  ND2 ASN X 116      27.589 128.112  49.161  0.00  0.00            
ATOM   1882 HD21 ASN X 116      28.571 128.403  49.132  0.00  0.00            
ATOM   1883 HD22 ASN X 116      26.961 128.799  48.796  0.00  0.00            
ATOM   1884  C   ASN X 116      25.644 124.807  51.276  0.00  0.00            
ATOM   1885  O   ASN X 116      24.622 124.833  50.615  0.00  0.00            
ATOM   1886  N   PRO X 117      25.684 124.915  52.629  0.00  0.00            
ATOM   1887  CD  PRO X 117      26.869 125.006  53.459  0.00  0.00            
ATOM   1888  HD2 PRO X 117      27.597 125.702  53.080  0.00  0.00            
ATOM   1889  HD3 PRO X 117      27.280 124.004  53.593  0.00  0.00            
ATOM   1890  CG  PRO X 117      26.357 125.440  54.773  0.00  0.00            
ATOM   1891  HG2 PRO X 117      26.857 124.992  55.609  0.00  0.00            
ATOM   1892  HG3 PRO X 117      26.373 126.521  54.863  0.00  0.00            
ATOM   1893  CB  PRO X 117      24.901 124.993  54.794  0.00  0.00            
ATOM   1894  HB2 PRO X 117      24.280 125.667  55.404  0.00  0.00            
ATOM   1895  HB3 PRO X 117      24.856 123.966  55.134  0.00  0.00            
ATOM   1896  CA  PRO X 117      24.426 124.995  53.369  0.00  0.00            
ATOM   1897  HA  PRO X 117      23.804 124.126  53.131  0.00  0.00            
ATOM   1898  C   PRO X 117      23.600 126.238  53.025  0.00  0.00            
ATOM   1899  O   PRO X 117      22.397 126.283  53.336  0.00  0.00            
ATOM   1900  N   ILE X 118      24.159 127.207  52.330  0.00  0.00            
ATOM   1901  H   ILE X 118      25.035 127.029  51.852  0.00  0.00            
ATOM   1902  CA  ILE X 118      23.387 128.395  51.926  0.00  0.00            
ATOM   1903  HA  ILE X 118      22.712 128.664  52.744  0.00  0.00            
ATOM   1904  CB  ILE X 118      24.319 129.565  51.632  0.00  0.00            
ATOM   1905  HB  ILE X 118      24.979 129.286  50.812  0.00  0.00            
ATOM   1906  CG2 ILE X 118      23.539 130.818  51.212  0.00  0.00            
ATOM   1907 HG21 ILE X 118      23.755 131.660  51.866  0.00  0.00            
ATOM   1908 HG22 ILE X 118      22.466 130.626  51.265  0.00  0.00            
ATOM   1909 HG23 ILE X 118      23.784 131.102  50.190  0.00  0.00            
ATOM   1910  CG1 ILE X 118      25.211 129.880  52.864  0.00  0.00            
ATOM   1911 HG12 ILE X 118      25.916 130.673  52.616  0.00  0.00            
ATOM   1912 HG13 ILE X 118      25.775 129.006  53.132  0.00  0.00            
ATOM   1913  CD1 ILE X 118      24.367 130.326  54.076  0.00  0.00            
ATOM   1914 HD11 ILE X 118      23.625 131.073  53.794  0.00  0.00            
ATOM   1915 HD12 ILE X 118      23.842 129.472  54.479  0.00  0.00            
ATOM   1916 HD13 ILE X 118      25.000 130.738  54.868  0.00  0.00            
ATOM   1917  C   ILE X 118      22.515 128.059  50.734  0.00  0.00            
ATOM   1918  O   ILE X 118      21.459 128.642  50.541  0.00  0.00            
ATOM   1919  N   LYN X 119      22.996 127.123  49.905  0.00  0.00            
ATOM   1920  H   LYN X 119      23.893 126.677  50.134  0.00  0.00            
ATOM   1921  CA  LYN X 119      22.287 126.716  48.686  0.00  0.00            
ATOM   1922  HA  LYN X 119      21.469 127.404  48.546  0.00  0.00            
ATOM   1923  CB  LYN X 119      23.234 126.747  47.504  0.00  0.00            
ATOM   1924  HB2 LYN X 119      23.940 125.912  47.552  0.00  0.00            
ATOM   1925  HB3 LYN X 119      22.678 126.653  46.577  0.00  0.00            
ATOM   1926  CG  LYN X 119      24.018 128.086  47.383  0.00  0.00            
ATOM   1927  HG2 LYN X 119      24.452 128.378  48.351  0.00  0.00            
ATOM   1928  HG3 LYN X 119      23.318 128.882  47.138  0.00  0.00            
ATOM   1929  CD  LYN X 119      25.107 127.987  46.303  0.00  0.00            
ATOM   1930  HD2 LYN X 119      25.802 127.196  46.556  0.00  0.00            
ATOM   1931  HD3 LYN X 119      25.672 128.906  46.312  0.00  0.00            
ATOM   1932  CE  LYN X 119      24.503 127.793  44.928  0.00  0.00            
ATOM   1933  HE2 LYN X 119      23.855 126.911  44.957  0.00  0.00            
ATOM   1934  HE3 LYN X 119      23.899 128.682  44.695  0.00  0.00            
ATOM   1935  NZ  LYN X 119      25.564 127.617  43.931  0.00  0.00            
ATOM   1936  HZ1 LYN X 119      25.928 128.524  43.665  0.00  0.00            
ATOM   1937  HZ2 LYN X 119      26.342 127.109  44.327  0.00  0.00            
ATOM   1938  C   LYN X 119      21.715 125.304  48.800  0.00  0.00            
ATOM   1939  O   LYN X 119      21.717 124.512  47.848  0.00  0.00            
ATOM   1940  N   ASH X 120      21.150 124.938  49.963  0.00  0.00            
ATOM   1941  H   ASH X 120      20.844 125.696  50.540  0.00  0.00            
ATOM   1942  CA  ASH X 120      20.547 123.635  50.242  0.00  0.00            
ATOM   1943  HA  ASH X 120      20.327 123.620  51.310  0.00  0.00            
ATOM   1944  CB  ASH X 120      19.276 123.522  49.476  0.00  0.00            
ATOM   1945  HB2 ASH X 120      18.893 122.496  49.596  0.00  0.00            
ATOM   1946  HB3 ASH X 120      19.421 123.664  48.402  0.00  0.00            
ATOM   1947  CG  ASH X 120      18.155 124.481  49.881  0.00  0.00            
ATOM   1948  OD1 ASH X 120      18.344 125.043  51.093  0.00  0.00            
ATOM   1949  OD2 ASH X 120      17.200 124.722  49.156  0.00  0.00            
ATOM   1950  HD1 ASH X 120      18.924 125.788  51.051  0.00  0.00            
ATOM   1951  C   ASH X 120      21.524 122.500  49.952  0.00  0.00            
ATOM   1952  O   ASH X 120      21.197 121.436  49.398  0.00  0.00            
ATOM   1953  N   PHE X 121      22.788 122.769  50.258  0.00  0.00            
ATOM   1954  H   PHE X 121      22.980 123.597  50.812  0.00  0.00            
ATOM   1955  CA  PHE X 121      23.870 121.780  50.158  0.00  0.00            
ATOM   1956  HA  PHE X 121      24.768 122.211  50.610  0.00  0.00            
ATOM   1957  CB  PHE X 121      23.424 120.599  51.017  0.00  0.00            
ATOM   1958  HB2 PHE X 121      22.434 120.153  50.675  0.00  0.00            
ATOM   1959  HB3 PHE X 121      24.142 119.759  50.982  0.00  0.00            
ATOM   1960  CG  PHE X 121      23.235 121.053  52.414  0.00  0.00            
ATOM   1961  CD1 PHE X 121      22.016 121.520  52.875  0.00  0.00            
ATOM   1962  HD1 PHE X 121      21.187 121.758  52.225  0.00  0.00            
ATOM   1963  CE1 PHE X 121      21.898 121.788  54.253  0.00  0.00            
ATOM   1964  HE1 PHE X 121      20.981 122.211  54.614  0.00  0.00            
ATOM   1965  CZ  PHE X 121      22.996 121.557  55.147  0.00  0.00            
ATOM   1966  HZ  PHE X 121      22.904 121.782  56.174  0.00  0.00            
ATOM   1967  CE2 PHE X 121      24.266 121.294  54.578  0.00  0.00            
ATOM   1968  HE2 PHE X 121      25.150 121.235  55.279  0.00  0.00            
ATOM   1969  CD2 PHE X 121      24.392 121.080  53.243  0.00  0.00            
ATOM   1970  HD2 PHE X 121      25.372 120.895  52.895  0.00  0.00            
ATOM   1971  C   PHE X 121      24.187 121.362  48.732  0.00  0.00            
ATOM   1972  O   PHE X 121      24.701 120.278  48.458  0.00  0.00            
ATOM   1973  N   ILE X 122      23.828 122.226  47.775  0.00  0.00            
ATOM   1974  H   ILE X 122      23.163 122.949  47.954  0.00  0.00            
ATOM   1975  CA  ILE X 122      24.312 122.081  46.424  0.00  0.00            
ATOM   1976  HA  ILE X 122      24.041 121.093  46.059  0.00  0.00            
ATOM   1977  CB  ILE X 122      23.648 123.154  45.496  0.00  0.00            
ATOM   1978  HB  ILE X 122      23.615 124.108  46.020  0.00  0.00            
ATOM   1979  CG2 ILE X 122      24.442 123.331  44.185  0.00  0.00            
ATOM   1980 HG21 ILE X 122      23.852 123.850  43.431  0.00  0.00            
ATOM   1981 HG22 ILE X 122      24.731 122.366  43.776  0.00  0.00            
ATOM   1982 HG23 ILE X 122      25.339 123.916  44.372  0.00  0.00            
ATOM   1983  CG1 ILE X 122      22.205 122.765  45.172  0.00  0.00            
ATOM   1984 HG12 ILE X 122      21.634 122.599  46.078  0.00  0.00            
ATOM   1985 HG13 ILE X 122      21.718 123.594  44.651  0.00  0.00            
ATOM   1986  CD1 ILE X 122      22.089 121.518  44.299  0.00  0.00            
ATOM   1987 HD11 ILE X 122      21.517 120.722  44.747  0.00  0.00            
ATOM   1988 HD12 ILE X 122      23.084 121.129  44.060  0.00  0.00            
ATOM   1989 HD13 ILE X 122      21.615 121.830  43.372  0.00  0.00            
ATOM   1990  C   ILE X 122      25.835 122.248  46.368  0.00  0.00            
ATOM   1991  O   ILE X 122      26.395 123.124  46.981  0.00  0.00            
ATOM   1992  N   VAL X 123      26.500 121.341  45.623  0.00  0.00            
ATOM   1993  H   VAL X 123      25.993 120.700  45.010  0.00  0.00            
ATOM   1994  CA  VAL X 123      27.952 121.375  45.501  0.00  0.00            
ATOM   1995  HA  VAL X 123      28.398 121.595  46.468  0.00  0.00            
ATOM   1996  CB  VAL X 123      28.460 120.026  44.976  0.00  0.00            
ATOM   1997  HB  VAL X 123      27.903 119.720  44.105  0.00  0.00            
ATOM   1998  CG1 VAL X 123      29.924 120.154  44.628  0.00  0.00            
ATOM   1999 HG11 VAL X 123      30.552 120.317  45.514  0.00  0.00            
ATOM   2000 HG12 VAL X 123      30.305 119.255  44.133  0.00  0.00            
ATOM   2001 HG13 VAL X 123      30.091 121.000  43.963  0.00  0.00            
ATOM   2002  CG2 VAL X 123      28.304 118.958  46.037  0.00  0.00            
ATOM   2003 HG21 VAL X 123      27.245 118.789  46.236  0.00  0.00            
ATOM   2004 HG22 VAL X 123      28.753 118.020  45.717  0.00  0.00            
ATOM   2005 HG23 VAL X 123      28.752 119.234  46.991  0.00  0.00            
ATOM   2006  C   VAL X 123      28.278 122.528  44.537  0.00  0.00            
ATOM   2007  O   VAL X 123      27.832 122.485  43.389  0.00  0.00            
ATOM   2008  N   ASH X 124      29.090 123.472  45.009  0.00  0.00            
ATOM   2009  H   ASH X 124      29.263 123.487  45.989  0.00  0.00            
ATOM   2010  CA  ASH X 124      29.467 124.607  44.201  0.00  0.00            
ATOM   2011  HA  ASH X 124      28.956 124.520  43.240  0.00  0.00            
ATOM   2012  CB  ASH X 124      28.978 125.886  44.865  0.00  0.00            
ATOM   2013  HB2 ASH X 124      27.889 125.861  44.991  0.00  0.00            
ATOM   2014  HB3 ASH X 124      29.205 126.762  44.266  0.00  0.00            
ATOM   2015  CG  ASH X 124      29.549 126.144  46.245  0.00  0.00            
ATOM   2016  OD1 ASH X 124      30.170 125.085  46.816  0.00  0.00            
ATOM   2017  OD2 ASH X 124      29.516 127.253  46.785  0.00  0.00            
ATOM   2018  HD1 ASH X 124      30.511 125.320  47.665  0.00  0.00            
ATOM   2019  C   ASH X 124      30.958 124.722  43.927  0.00  0.00            
ATOM   2020  O   ASH X 124      31.384 125.807  43.510  0.00  0.00            
ATOM   2021  N   THR X 125      31.743 123.647  44.165  0.00  0.00            
ATOM   2022  H   THR X 125      31.400 122.951  44.802  0.00  0.00            
ATOM   2023  CA  THR X 125      33.144 123.593  43.798  0.00  0.00            
ATOM   2024  HA  THR X 125      33.340 124.459  43.166  0.00  0.00            
ATOM   2025  CB  THR X 125      33.988 123.684  45.072  0.00  0.00            
ATOM   2026  HB  THR X 125      35.048 123.615  44.813  0.00  0.00            
ATOM   2027  CG2 THR X 125      33.757 124.981  45.838  0.00  0.00            
ATOM   2028 HG21 THR X 125      32.946 125.545  45.376  0.00  0.00            
ATOM   2029 HG22 THR X 125      33.505 124.789  46.881  0.00  0.00            
ATOM   2030 HG23 THR X 125      34.652 125.608  45.806  0.00  0.00            
ATOM   2031  OG1 THR X 125      33.685 122.586  45.932  0.00  0.00            
ATOM   2032  HG1 THR X 125      34.079 122.741  46.779  0.00  0.00            
ATOM   2033  C   THR X 125      33.427 122.319  43.017  0.00  0.00            
ATOM   2034  O   THR X 125      32.731 121.309  43.150  0.00  0.00            
ATOM   2035  N   GLY X 126      34.491 122.390  42.223  0.00  0.00            
ATOM   2036  H   GLY X 126      34.850 123.306  41.994  0.00  0.00            
ATOM   2037  CA  GLY X 126      34.973 121.216  41.515  0.00  0.00            
ATOM   2038  HA2 GLY X 126      36.056 121.309  41.408  0.00  0.00            
ATOM   2039  HA3 GLY X 126      34.754 120.330  42.104  0.00  0.00            
ATOM   2040  C   GLY X 126      34.317 121.127  40.166  0.00  0.00            
ATOM   2041  O   GLY X 126      33.480 121.952  39.837  0.00  0.00            
ATOM   2042  N   PRO X 127      34.724 120.125  39.381  0.00  0.00            
ATOM   2043  CD  PRO X 127      35.833 119.235  39.672  0.00  0.00            
ATOM   2044  HD2 PRO X 127      35.430 118.334  40.135  0.00  0.00            
ATOM   2045  HD3 PRO X 127      36.640 119.724  40.219  0.00  0.00            
ATOM   2046  CG  PRO X 127      36.366 118.890  38.296  0.00  0.00            
ATOM   2047  HG2 PRO X 127      37.118 119.637  37.996  0.00  0.00            
ATOM   2048  HG3 PRO X 127      36.770 117.880  38.244  0.00  0.00            
ATOM   2049  CB  PRO X 127      35.174 118.967  37.367  0.00  0.00            
ATOM   2050  HB2 PRO X 127      34.659 118.018  37.320  0.00  0.00            
ATOM   2051  HB3 PRO X 127      35.469 119.254  36.360  0.00  0.00            
ATOM   2052  CA  PRO X 127      34.284 120.035  37.982  0.00  0.00            
ATOM   2053  HA  PRO X 127      34.494 120.953  37.430  0.00  0.00            
ATOM   2054  C   PRO X 127      32.803 119.635  37.883  0.00  0.00            
ATOM   2055  O   PRO X 127      32.190 119.757  36.807  0.00  0.00            
ATOM   2056  N   PHE X 128      32.226 119.153  38.998  0.00  0.00            
ATOM   2057  H   PHE X 128      32.708 119.210  39.876  0.00  0.00            
ATOM   2058  CA  PHE X 128      30.865 118.589  38.959  0.00  0.00            
ATOM   2059  HA  PHE X 128      30.543 118.503  37.924  0.00  0.00            
ATOM   2060  CB  PHE X 128      30.853 117.204  39.578  0.00  0.00            
ATOM   2061  HB2 PHE X 128      29.867 116.756  39.422  0.00  0.00            
ATOM   2062  HB3 PHE X 128      31.001 117.266  40.652  0.00  0.00            
ATOM   2063  CG  PHE X 128      31.886 116.284  38.974  0.00  0.00            
ATOM   2064  CD1 PHE X 128      31.807 115.869  37.645  0.00  0.00            
ATOM   2065  HD1 PHE X 128      31.118 116.345  36.974  0.00  0.00            
ATOM   2066  CE1 PHE X 128      32.779 114.996  37.135  0.00  0.00            
ATOM   2067  HE1 PHE X 128      32.700 114.664  36.116  0.00  0.00            
ATOM   2068  CZ  PHE X 128      33.892 114.639  37.910  0.00  0.00            
ATOM   2069  HZ  PHE X 128      34.688 114.073  37.466  0.00  0.00            
ATOM   2070  CE2 PHE X 128      33.954 115.051  39.244  0.00  0.00            
ATOM   2071  HE2 PHE X 128      34.694 114.636  39.905  0.00  0.00            
ATOM   2072  CD2 PHE X 128      32.942 115.847  39.753  0.00  0.00            
ATOM   2073  HD2 PHE X 128      32.893 115.990  40.818  0.00  0.00            
ATOM   2074  C   PHE X 128      29.890 119.526  39.679  0.00  0.00            
ATOM   2075  O   PHE X 128      28.866 119.050  40.155  0.00  0.00            
ATOM   2076  N   ALA X 129      30.237 120.813  39.870  0.00  0.00            
ATOM   2077  H   ALA X 129      31.158 121.134  39.607  0.00  0.00            
ATOM   2078  CA  ALA X 129      29.352 121.734  40.591  0.00  0.00            
ATOM   2079  HA  ALA X 129      28.998 121.259  41.505  0.00  0.00            
ATOM   2080  CB  ALA X 129      30.111 123.049  40.900  0.00  0.00            
ATOM   2081  HB1 ALA X 129      30.802 122.884  41.727  0.00  0.00            
ATOM   2082  HB2 ALA X 129      30.667 123.379  40.021  0.00  0.00            
ATOM   2083  HB3 ALA X 129      29.399 123.832  41.172  0.00  0.00            
ATOM   2084  C   ALA X 129      28.110 122.010  39.707  0.00  0.00            
ATOM   2085  O   ALA X 129      28.129 121.788  38.500  0.00  0.00            
ATOM   2086  N   ALA X 130      27.059 122.562  40.313  0.00  0.00            
ATOM   2087  H   ALA X 130      27.024 122.525  41.324  0.00  0.00            
ATOM   2088  CA  ALA X 130      25.881 123.019  39.596  0.00  0.00            
ATOM   2089  HA  ALA X 130      25.411 122.139  39.148  0.00  0.00            
ATOM   2090  CB  ALA X 130      24.975 123.628  40.637  0.00  0.00            
ATOM   2091  HB1 ALA X 130      24.439 122.910  41.261  0.00  0.00            
ATOM   2092  HB2 ALA X 130      24.565 124.642  40.537  0.00  0.00            
ATOM   2093  HB3 ALA X 130      25.706 123.913  41.362  0.00  0.00            
ATOM   2094  C   ALA X 130      26.285 123.946  38.506  0.00  0.00            
ATOM   2095  O   ALA X 130      27.084 124.862  38.672  0.00  0.00            
ATOM   2096  N   GLY X 131      25.673 123.731  37.323  0.00  0.00            
ATOM   2097  H   GLY X 131      24.801 123.221  37.321  0.00  0.00            
ATOM   2098  CA  GLY X 131      25.983 124.536  36.168  0.00  0.00            
ATOM   2099  HA2 GLY X 131      26.319 125.523  36.482  0.00  0.00            
ATOM   2100  HA3 GLY X 131      25.064 124.682  35.596  0.00  0.00            
ATOM   2101  C   GLY X 131      27.051 123.909  35.304  0.00  0.00            
ATOM   2102  O   GLY X 131      27.222 124.337  34.142  0.00  0.00            
ATOM   2103  N   ARN X 132      27.684 122.819  35.777  0.00  0.00            
ATOM   2104  H   ARN X 132      27.498 122.471  36.699  0.00  0.00            
ATOM   2105  CA  ARN X 132      28.686 122.131  34.954  0.00  0.00            
ATOM   2106  HA  ARN X 132      28.628 122.511  33.931  0.00  0.00            
ATOM   2107  CB  ARN X 132      30.119 122.342  35.404  0.00  0.00            
ATOM   2108  HB2 ARN X 132      30.275 121.907  36.396  0.00  0.00            
ATOM   2109  HB3 ARN X 132      30.760 121.839  34.685  0.00  0.00            
ATOM   2110  CG  ARN X 132      30.533 123.804  35.376  0.00  0.00            
ATOM   2111  HG2 ARN X 132      30.479 124.209  34.377  0.00  0.00            
ATOM   2112  HG3 ARN X 132      29.881 124.334  36.069  0.00  0.00            
ATOM   2113  CD  ARN X 132      31.936 124.000  35.932  0.00  0.00            
ATOM   2114  HD2 ARN X 132      31.999 123.645  36.967  0.00  0.00            
ATOM   2115  HD3 ARN X 132      32.642 123.379  35.378  0.00  0.00            
ATOM   2116  NE  ARN X 132      32.374 125.381  35.857  0.00  0.00            
ATOM   2117  HE  ARN X 132      32.204 125.762  34.944  0.00  0.00            
ATOM   2118  CZ  ARN X 132      33.680 125.731  36.395  0.00  0.00            
ATOM   2119  NH1 ARN X 132      34.451 124.916  36.921  0.00  0.00            
ATOM   2120 HH11 ARN X 132      35.115 124.572  36.251  0.00  0.00            
ATOM   2121  NH2 ARN X 132      33.938 127.118  36.255  0.00  0.00            
ATOM   2122 HH21 ARN X 132      33.280 127.702  36.742  0.00  0.00            
ATOM   2123 HH22 ARN X 132      34.855 127.311  36.629  0.00  0.00            
ATOM   2124  C   ARN X 132      28.348 120.616  34.900  0.00  0.00            
ATOM   2125  O   ARN X 132      29.128 119.869  34.363  0.00  0.00            
ATOM   2126  N   TRP X 133      27.261 120.180  35.517  0.00  0.00            
ATOM   2127  H   TRP X 133      26.519 120.830  35.710  0.00  0.00            
ATOM   2128  CA  TRP X 133      27.029 118.781  35.720  0.00  0.00            
ATOM   2129  HA  TRP X 133      27.192 118.265  34.772  0.00  0.00            
ATOM   2130  CB  TRP X 133      27.996 118.143  36.760  0.00  0.00            
ATOM   2131  HB2 TRP X 133      27.917 118.696  37.700  0.00  0.00            
ATOM   2132  HB3 TRP X 133      29.034 118.207  36.407  0.00  0.00            
ATOM   2133  CG  TRP X 133      27.672 116.714  37.037  0.00  0.00            
ATOM   2134  CD1 TRP X 133      27.018 116.212  38.111  0.00  0.00            
ATOM   2135  HD1 TRP X 133      26.718 116.781  38.953  0.00  0.00            
ATOM   2136  NE1 TRP X 133      26.980 114.857  38.072  0.00  0.00            
ATOM   2137  HE1 TRP X 133      26.724 114.307  38.879  0.00  0.00            
ATOM   2138  CE2 TRP X 133      27.787 114.419  37.052  0.00  0.00            
ATOM   2139  CZ2 TRP X 133      28.116 113.144  36.659  0.00  0.00            
ATOM   2140  HZ2 TRP X 133      27.959 112.302  37.346  0.00  0.00            
ATOM   2141  CH2 TRP X 133      28.982 112.982  35.584  0.00  0.00            
ATOM   2142  HH2 TRP X 133      29.213 111.998  35.200  0.00  0.00            
ATOM   2143  CZ3 TRP X 133      29.502 114.116  34.954  0.00  0.00            
ATOM   2144  HZ3 TRP X 133      30.169 113.979  34.134  0.00  0.00            
ATOM   2145  CE3 TRP X 133      29.104 115.398  35.308  0.00  0.00            
ATOM   2146  HE3 TRP X 133      29.305 116.203  34.646  0.00  0.00            
ATOM   2147  CD2 TRP X 133      28.209 115.564  36.359  0.00  0.00            
ATOM   2148  C   TRP X 133      25.576 118.605  36.136  0.00  0.00            
ATOM   2149  O   TRP X 133      25.222 118.889  37.294  0.00  0.00            
ATOM   2150  N   THR X 134      24.703 118.193  35.207  0.00  0.00            
ATOM   2151  H   THR X 134      24.993 118.211  34.251  0.00  0.00            
ATOM   2152  CA  THR X 134      23.281 117.973  35.490  0.00  0.00            
ATOM   2153  HA  THR X 134      22.998 118.714  36.225  0.00  0.00            
ATOM   2154  CB  THR X 134      22.509 118.202  34.200  0.00  0.00            
ATOM   2155  HB  THR X 134      21.450 118.045  34.398  0.00  0.00            
ATOM   2156  CG2 THR X 134      22.750 119.647  33.650  0.00  0.00            
ATOM   2157 HG21 THR X 134      22.342 119.693  32.654  0.00  0.00            
ATOM   2158 HG22 THR X 134      22.213 120.333  34.290  0.00  0.00            
ATOM   2159 HG23 THR X 134      23.813 119.849  33.656  0.00  0.00            
ATOM   2160  OG1 THR X 134      22.903 117.265  33.215  0.00  0.00            
ATOM   2161  HG1 THR X 134      22.343 117.342  32.451  0.00  0.00            
ATOM   2162  C   THR X 134      23.016 116.591  36.000  0.00  0.00            
ATOM   2163  O   THR X 134      23.605 115.589  35.593  0.00  0.00            
ATOM   2164  N   THR X 135      22.120 116.478  36.996  0.00  0.00            
ATOM   2165  H   THR X 135      21.847 117.329  37.468  0.00  0.00            
ATOM   2166  CA  THR X 135      21.731 115.206  37.615  0.00  0.00            
ATOM   2167  HA  THR X 135      22.409 114.464  37.215  0.00  0.00            
ATOM   2168  CB  THR X 135      21.817 115.331  39.090  0.00  0.00            
ATOM   2169  HB  THR X 135      21.367 114.431  39.528  0.00  0.00            
ATOM   2170  CG2 THR X 135      23.266 115.421  39.532  0.00  0.00            
ATOM   2171 HG21 THR X 135      23.477 116.370  40.002  0.00  0.00            
ATOM   2172 HG22 THR X 135      23.485 114.638  40.246  0.00  0.00            
ATOM   2173 HG23 THR X 135      23.938 115.254  38.674  0.00  0.00            
ATOM   2174  OG1 THR X 135      21.139 116.432  39.628  0.00  0.00            
ATOM   2175  HG1 THR X 135      21.249 116.512  40.558  0.00  0.00            
ATOM   2176  C   THR X 135      20.308 114.884  37.206  0.00  0.00            
ATOM   2177  O   THR X 135      19.538 115.745  36.799  0.00  0.00            
ATOM   2178  N   ILE X 136      19.954 113.628  37.330  0.00  0.00            
ATOM   2179  H   ILE X 136      20.632 112.964  37.686  0.00  0.00            
ATOM   2180  CA  ILE X 136      18.622 113.123  37.022  0.00  0.00            
ATOM   2181  HA  ILE X 136      17.974 113.950  36.765  0.00  0.00            
ATOM   2182  CB  ILE X 136      18.558 112.147  35.894  0.00  0.00            
ATOM   2183  HB  ILE X 136      17.519 111.793  35.770  0.00  0.00            
ATOM   2184  CG2 ILE X 136      19.032 112.793  34.558  0.00  0.00            
ATOM   2185 HG21 ILE X 136      20.049 112.521  34.314  0.00  0.00            
ATOM   2186 HG22 ILE X 136      18.370 112.485  33.739  0.00  0.00            
ATOM   2187 HG23 ILE X 136      18.967 113.862  34.742  0.00  0.00            
ATOM   2188  CG1 ILE X 136      19.455 110.894  36.214  0.00  0.00            
ATOM   2189 HG12 ILE X 136      20.448 111.247  36.472  0.00  0.00            
ATOM   2190 HG13 ILE X 136      19.027 110.361  37.060  0.00  0.00            
ATOM   2191  CD1 ILE X 136      19.591 109.935  35.050  0.00  0.00            
ATOM   2192 HD11 ILE X 136      19.027 109.020  35.251  0.00  0.00            
ATOM   2193 HD12 ILE X 136      19.169 110.351  34.121  0.00  0.00            
ATOM   2194 HD13 ILE X 136      20.633 109.659  34.869  0.00  0.00            
ATOM   2195  C   ILE X 136      18.028 112.542  38.296  0.00  0.00            
ATOM   2196  O   ILE X 136      18.778 112.013  39.130  0.00  0.00            
ATOM   2197  N   ASH X 137      16.696 112.614  38.455  0.00  0.00            
ATOM   2198  H   ASH X 137      16.119 112.797  37.666  0.00  0.00            
ATOM   2199  CA  ASH X 137      16.101 112.162  39.624  0.00  0.00            
ATOM   2200  HA  ASH X 137      16.775 112.176  40.435  0.00  0.00            
ATOM   2201  CB  ASH X 137      14.870 112.992  39.973  0.00  0.00            
ATOM   2202  HB2 ASH X 137      15.188 113.986  40.324  0.00  0.00            
ATOM   2203  HB3 ASH X 137      14.439 112.305  40.674  0.00  0.00            
ATOM   2204  CG  ASH X 137      13.867 113.186  38.809  0.00  0.00            
ATOM   2205  OD1 ASH X 137      13.760 112.134  38.021  0.00  0.00            
ATOM   2206  OD2 ASH X 137      13.217 114.203  38.750  0.00  0.00            
ATOM   2207  HD1 ASH X 137      14.350 112.140  37.313  0.00  0.00            
ATOM   2208  C   ASH X 137      15.617 110.704  39.483  0.00  0.00            
ATOM   2209  O   ASH X 137      15.938 110.137  38.431  0.00  0.00            
ATOM   2210  N   GLH X 138      14.900 110.145  40.487  0.00  0.00            
ATOM   2211  H   GLH X 138      14.698 110.680  41.323  0.00  0.00            
ATOM   2212  CA  GLH X 138      14.549 108.705  40.429  0.00  0.00            
ATOM   2213  HA  GLH X 138      15.354 108.261  40.006  0.00  0.00            
ATOM   2214  CB  GLH X 138      14.137 108.167  41.804  0.00  0.00            
ATOM   2215  HB2 GLH X 138      15.088 108.327  42.334  0.00  0.00            
ATOM   2216  HB3 GLH X 138      13.345 108.767  42.331  0.00  0.00            
ATOM   2217  CG  GLH X 138      13.700 106.669  41.940  0.00  0.00            
ATOM   2218  HG2 GLH X 138      13.646 106.572  42.988  0.00  0.00            
ATOM   2219  HG3 GLH X 138      12.692 106.471  41.493  0.00  0.00            
ATOM   2220  CD  GLH X 138      14.779 105.659  41.506  0.00  0.00            
ATOM   2221  OE1 GLH X 138      14.237 104.435  41.333  0.00  0.00            
ATOM   2222  OE2 GLH X 138      15.958 105.959  41.333  0.00  0.00            
ATOM   2223  HE1 GLH X 138      13.291 104.485  41.541  0.00  0.00            
ATOM   2224  C   GLH X 138      13.555 108.429  39.333  0.00  0.00            
ATOM   2225  O   GLH X 138      13.291 107.250  39.041  0.00  0.00            
ATOM   2226  N   GLN X 139      12.969 109.455  38.696  0.00  0.00            
ATOM   2227  H   GLN X 139      12.972 110.390  39.079  0.00  0.00            
ATOM   2228  CA  GLN X 139      12.066 109.177  37.574  0.00  0.00            
ATOM   2229  HA  GLN X 139      11.722 108.119  37.640  0.00  0.00            
ATOM   2230  CB  GLN X 139      10.870 110.140  37.594  0.00  0.00            
ATOM   2231  HB2 GLN X 139      11.197 111.170  37.557  0.00  0.00            
ATOM   2232  HB3 GLN X 139      10.269 109.895  36.678  0.00  0.00            
ATOM   2233  CG  GLN X 139       9.907 109.873  38.808  0.00  0.00            
ATOM   2234  HG2 GLN X 139      10.487 109.965  39.740  0.00  0.00            
ATOM   2235  HG3 GLN X 139       9.149 110.663  38.824  0.00  0.00            
ATOM   2236  CD  GLN X 139       9.223 108.541  38.744  0.00  0.00            
ATOM   2237  OE1 GLN X 139       8.933 107.940  37.683  0.00  0.00            
ATOM   2238  NE2 GLN X 139       8.977 107.941  39.888  0.00  0.00            
ATOM   2239 HE21 GLN X 139       8.450 108.360  40.621  0.00  0.00            
ATOM   2240 HE22 GLN X 139       9.120 106.921  39.982  0.00  0.00            
ATOM   2241  C   GLN X 139      12.777 109.304  36.219  0.00  0.00            
ATOM   2242  O   GLN X 139      12.073 109.120  35.206  0.00  0.00            
ATOM   2243  N   GLY X 140      14.021 109.647  36.206  0.00  0.00            
ATOM   2244  H   GLY X 140      14.489 109.906  37.085  0.00  0.00            
ATOM   2245  CA  GLY X 140      14.755 109.813  34.955  0.00  0.00            
ATOM   2246  HA2 GLY X 140      14.357 109.092  34.233  0.00  0.00            
ATOM   2247  HA3 GLY X 140      15.797 109.510  35.158  0.00  0.00            
ATOM   2248  C   GLY X 140      14.725 111.227  34.367  0.00  0.00            
ATOM   2249  O   GLY X 140      15.182 111.390  33.261  0.00  0.00            
ATOM   2250  N   ASN X 141      14.199 112.204  35.097  0.00  0.00            
ATOM   2251  H   ASN X 141      13.656 111.913  35.907  0.00  0.00            
ATOM   2252  CA  ASN X 141      14.183 113.577  34.705  0.00  0.00            
ATOM   2253  HA  ASN X 141      14.364 113.592  33.612  0.00  0.00            
ATOM   2254  CB  ASN X 141      12.813 114.128  35.001  0.00  0.00            
ATOM   2255  HB2 ASN X 141      12.710 115.135  34.594  0.00  0.00            
ATOM   2256  HB3 ASN X 141      12.657 114.190  36.072  0.00  0.00            
ATOM   2257  CG  ASN X 141      11.697 113.281  34.460  0.00  0.00            
ATOM   2258  OD1 ASN X 141      11.667 112.934  33.282  0.00  0.00            
ATOM   2259  ND2 ASN X 141      10.690 113.013  35.291  0.00  0.00            
ATOM   2260 HD21 ASN X 141       9.727 113.042  34.953  0.00  0.00            
ATOM   2261 HD22 ASN X 141      10.882 112.910  36.263  0.00  0.00            
ATOM   2262  C   ASN X 141      15.220 114.396  35.428  0.00  0.00            
ATOM   2263  O   ASN X 141      15.677 114.088  36.540  0.00  0.00            
ATOM   2264  N   PRO X 142      15.678 115.502  34.824  0.00  0.00            
ATOM   2265  CD  PRO X 142      15.393 115.903  33.431  0.00  0.00            
ATOM   2266  HD2 PRO X 142      14.427 116.409  33.410  0.00  0.00            
ATOM   2267  HD3 PRO X 142      15.488 115.105  32.739  0.00  0.00            
ATOM   2268  CG  PRO X 142      16.477 116.937  33.115  0.00  0.00            
ATOM   2269  HG2 PRO X 142      16.097 117.706  32.465  0.00  0.00            
ATOM   2270  HG3 PRO X 142      17.322 116.424  32.651  0.00  0.00            
ATOM   2271  CB  PRO X 142      16.867 117.503  34.497  0.00  0.00            
ATOM   2272  HB2 PRO X 142      16.199 118.327  34.742  0.00  0.00            
ATOM   2273  HB3 PRO X 142      17.897 117.775  34.416  0.00  0.00            
ATOM   2274  CA  PRO X 142      16.730 116.359  35.458  0.00  0.00            
ATOM   2275  HA  PRO X 142      17.653 115.795  35.465  0.00  0.00            
ATOM   2276  C   PRO X 142      16.332 116.825  36.831  0.00  0.00            
ATOM   2277  O   PRO X 142      15.122 117.072  37.035  0.00  0.00            
ATOM   2278  N   SER X 143      17.284 116.929  37.756  0.00  0.00            
ATOM   2279  H   SER X 143      18.141 116.431  37.519  0.00  0.00            
ATOM   2280  CA  SER X 143      17.016 117.341  39.110  0.00  0.00            
ATOM   2281  HA  SER X 143      15.961 117.549  39.165  0.00  0.00            
ATOM   2282  CB  SER X 143      17.361 116.125  39.974  0.00  0.00            
ATOM   2283  HB2 SER X 143      16.635 115.304  39.922  0.00  0.00            
ATOM   2284  HB3 SER X 143      17.313 116.546  41.031  0.00  0.00            
ATOM   2285  OG  SER X 143      18.715 115.688  39.826  0.00  0.00            
ATOM   2286  HG  SER X 143      18.812 114.899  40.341  0.00  0.00            
ATOM   2287  C   SER X 143      17.803 118.612  39.534  0.00  0.00            
ATOM   2288  O   SER X 143      17.501 119.088  40.580  0.00  0.00            
ATOM   2289  N   GLY X 144      18.751 119.098  38.687  0.00  0.00            
ATOM   2290  H   GLY X 144      18.862 118.651  37.788  0.00  0.00            
ATOM   2291  CA  GLY X 144      19.289 120.407  38.926  0.00  0.00            
ATOM   2292  HA2 GLY X 144      19.549 120.852  37.953  0.00  0.00            
ATOM   2293  HA3 GLY X 144      18.439 120.999  39.285  0.00  0.00            
ATOM   2294  C   GLY X 144      20.458 120.586  39.867  0.00  0.00            
ATOM   2295  O   GLY X 144      20.532 121.671  40.456  0.00  0.00            
ATOM   2296  N   GLY X 145      21.341 119.582  39.924  0.00  0.00            
ATOM   2297  H   GLY X 145      20.992 118.652  39.870  0.00  0.00            
ATOM   2298  CA  GLY X 145      22.591 119.755  40.673  0.00  0.00            
ATOM   2299  HA2 GLY X 145      23.440 119.909  39.971  0.00  0.00            
ATOM   2300  HA3 GLY X 145      22.462 120.732  41.135  0.00  0.00            
ATOM   2301  C   GLY X 145      22.905 118.746  41.741  0.00  0.00            
ATOM   2302  O   GLY X 145      22.020 118.292  42.487  0.00  0.00            
ATOM   2303  N   LEU X 146      24.211 118.381  41.780  0.00  0.00            
ATOM   2304  H   LEU X 146      24.843 118.774  41.098  0.00  0.00            
ATOM   2305  CA  LEU X 146      24.708 117.478  42.765  0.00  0.00            
ATOM   2306  HA  LEU X 146      24.022 116.604  42.788  0.00  0.00            
ATOM   2307  CB  LEU X 146      26.153 117.089  42.402  0.00  0.00            
ATOM   2308  HB2 LEU X 146      26.773 117.968  42.205  0.00  0.00            
ATOM   2309  HB3 LEU X 146      26.056 116.649  41.426  0.00  0.00            
ATOM   2310  CG  LEU X 146      26.820 116.037  43.381  0.00  0.00            
ATOM   2311  HG  LEU X 146      27.162 116.490  44.332  0.00  0.00            
ATOM   2312  CD1 LEU X 146      25.893 114.892  43.788  0.00  0.00            
ATOM   2313 HD11 LEU X 146      25.764 114.172  43.064  0.00  0.00            
ATOM   2314 HD12 LEU X 146      24.885 115.180  44.183  0.00  0.00            
ATOM   2315 HD13 LEU X 146      26.296 114.372  44.652  0.00  0.00            
ATOM   2316  CD2 LEU X 146      28.033 115.434  42.657  0.00  0.00            
ATOM   2317 HD21 LEU X 146      28.564 114.612  43.115  0.00  0.00            
ATOM   2318 HD22 LEU X 146      28.852 116.080  42.544  0.00  0.00            
ATOM   2319 HD23 LEU X 146      27.725 115.082  41.683  0.00  0.00            
ATOM   2320  C   LEU X 146      24.638 118.155  44.159  0.00  0.00            
ATOM   2321  O   LEU X 146      25.381 119.097  44.354  0.00  0.00            
ATOM   2322  N   LYN X 147      24.032 117.523  45.183  0.00  0.00            
ATOM   2323  H   LYN X 147      23.584 116.617  44.978  0.00  0.00            
ATOM   2324  CA  LYN X 147      24.270 117.805  46.652  0.00  0.00            
ATOM   2325  HA  LYN X 147      24.968 118.691  46.672  0.00  0.00            
ATOM   2326  CB  LYN X 147      22.903 117.975  47.384  0.00  0.00            
ATOM   2327  HB2 LYN X 147      23.273 118.151  48.384  0.00  0.00            
ATOM   2328  HB3 LYN X 147      22.318 117.058  47.181  0.00  0.00            
ATOM   2329  CG  LYN X 147      22.236 119.363  46.904  0.00  0.00            
ATOM   2330  HG2 LYN X 147      22.509 119.558  45.849  0.00  0.00            
ATOM   2331  HG3 LYN X 147      22.782 120.107  47.446  0.00  0.00            
ATOM   2332  CD  LYN X 147      20.750 119.508  46.977  0.00  0.00            
ATOM   2333  HD2 LYN X 147      20.269 119.250  47.945  0.00  0.00            
ATOM   2334  HD3 LYN X 147      20.431 118.777  46.246  0.00  0.00            
ATOM   2335  CE  LYN X 147      20.237 120.902  46.386  0.00  0.00            
ATOM   2336  HE2 LYN X 147      20.326 120.948  45.244  0.00  0.00            
ATOM   2337  HE3 LYN X 147      20.684 121.782  46.843  0.00  0.00            
ATOM   2338  NZ  LYN X 147      18.811 121.120  46.467  0.00  0.00            
ATOM   2339  HZ1 LYN X 147      18.584 121.848  45.804  0.00  0.00            
ATOM   2340  HZ2 LYN X 147      18.803 121.461  47.429  0.00  0.00            
ATOM   2341  C   LYN X 147      24.951 116.660  47.205  0.00  0.00            
ATOM   2342  O   LYN X 147      24.686 115.501  46.815  0.00  0.00            
ATOM   2343  N   ARG X 148      25.691 116.884  48.263  0.00  0.00            
ATOM   2344  H   ARG X 148      25.667 117.791  48.600  0.00  0.00            
ATOM   2345  CA  ARG X 148      26.414 115.845  49.027  0.00  0.00            
ATOM   2346  HA  ARG X 148      25.986 114.836  48.896  0.00  0.00            
ATOM   2347  CB  ARG X 148      27.831 115.737  48.436  0.00  0.00            
ATOM   2348  HB2 ARG X 148      28.433 116.670  48.506  0.00  0.00            
ATOM   2349  HB3 ARG X 148      27.717 115.477  47.332  0.00  0.00            
ATOM   2350  CG  ARG X 148      28.596 114.610  49.212  0.00  0.00            
ATOM   2351  HG2 ARG X 148      28.504 114.775  50.288  0.00  0.00            
ATOM   2352  HG3 ARG X 148      28.066 113.732  49.105  0.00  0.00            
ATOM   2353  CD  ARG X 148      30.025 114.404  48.735  0.00  0.00            
ATOM   2354  HD2 ARG X 148      30.329 113.398  49.089  0.00  0.00            
ATOM   2355  HD3 ARG X 148      30.702 115.149  49.150  0.00  0.00            
ATOM   2356  NE  ARG X 148      30.085 114.459  47.246  0.00  0.00            
ATOM   2357  HE  ARG X 148      29.919 113.590  46.775  0.00  0.00            
ATOM   2358  CZ  ARG X 148      30.623 115.476  46.550  0.00  0.00            
ATOM   2359  NH1 ARG X 148      31.183 116.539  47.019  0.00  0.00            
ATOM   2360 HH11 ARG X 148      31.477 117.225  46.375  0.00  0.00            
ATOM   2361 HH12 ARG X 148      31.207 116.769  48.035  0.00  0.00            
ATOM   2362  NH2 ARG X 148      30.475 115.406  45.186  0.00  0.00            
ATOM   2363 HH21 ARG X 148      30.451 116.256  44.675  0.00  0.00            
ATOM   2364 HH22 ARG X 148      30.303 114.529  44.737  0.00  0.00            
ATOM   2365  C   ARG X 148      26.395 116.510  50.439  0.00  0.00            
ATOM   2366  O   ARG X 148      26.334 117.728  50.514  0.00  0.00            
ATOM   2367  N   ASN X 149      26.434 115.719  51.558  0.00  0.00            
ATOM   2368  H   ASN X 149      26.637 114.763  51.521  0.00  0.00            
ATOM   2369  CA  ASN X 149      26.457 116.400  52.857  0.00  0.00            
ATOM   2370  HA  ASN X 149      26.855 117.393  52.915  0.00  0.00            
ATOM   2371  CB  ASN X 149      25.061 116.344  53.530  0.00  0.00            
ATOM   2372  HB2 ASN X 149      24.401 116.910  52.837  0.00  0.00            
ATOM   2373  HB3 ASN X 149      24.652 115.417  53.548  0.00  0.00            
ATOM   2374  CG  ASN X 149      25.105 116.989  54.910  0.00  0.00            
ATOM   2375  OD1 ASN X 149      25.679 118.043  55.238  0.00  0.00            
ATOM   2376  ND2 ASN X 149      24.443 116.268  55.854  0.00  0.00            
ATOM   2377 HD21 ASN X 149      24.614 116.351  56.847  0.00  0.00            
ATOM   2378 HD22 ASN X 149      24.063 115.409  55.479  0.00  0.00            
ATOM   2379  C   ASN X 149      27.513 115.631  53.718  0.00  0.00            
ATOM   2380  O   ASN X 149      27.191 114.764  54.541  0.00  0.00            
ATOM   2381  N   PHE X 150      28.744 115.949  53.465  0.00  0.00            
ATOM   2382  H   PHE X 150      28.898 116.849  53.009  0.00  0.00            
ATOM   2383  CA  PHE X 150      29.929 115.256  54.113  0.00  0.00            
ATOM   2384  HA  PHE X 150      29.813 114.184  54.164  0.00  0.00            
ATOM   2385  CB  PHE X 150      31.212 115.463  53.345  0.00  0.00            
ATOM   2386  HB2 PHE X 150      31.582 116.509  53.554  0.00  0.00            
ATOM   2387  HB3 PHE X 150      30.978 115.567  52.286  0.00  0.00            
ATOM   2388  CG  PHE X 150      32.445 114.591  53.432  0.00  0.00            
ATOM   2389  CD1 PHE X 150      32.445 113.266  52.920  0.00  0.00            
ATOM   2390  HD1 PHE X 150      31.567 112.792  52.492  0.00  0.00            
ATOM   2391  CE1 PHE X 150      33.651 112.540  53.007  0.00  0.00            
ATOM   2392  HE1 PHE X 150      33.812 111.519  52.677  0.00  0.00            
ATOM   2393  CZ  PHE X 150      34.775 113.097  53.558  0.00  0.00            
ATOM   2394  HZ  PHE X 150      35.695 112.606  53.653  0.00  0.00            
ATOM   2395  CE2 PHE X 150      34.663 114.352  54.251  0.00  0.00            
ATOM   2396  HE2 PHE X 150      35.542 114.785  54.678  0.00  0.00            
ATOM   2397  CD2 PHE X 150      33.550 115.092  54.109  0.00  0.00            
ATOM   2398  HD2 PHE X 150      33.567 116.097  54.546  0.00  0.00            
ATOM   2399  C   PHE X 150      30.032 115.731  55.537  0.00  0.00            
ATOM   2400  O   PHE X 150      31.025 116.401  55.844  0.00  0.00            
ATOM   2401  N   GLY X 151      29.094 115.325  56.399  0.00  0.00            
ATOM   2402  H   GLY X 151      28.339 114.736  56.042  0.00  0.00            
ATOM   2403  CA  GLY X 151      29.123 115.626  57.785  0.00  0.00            
ATOM   2404  HA2 GLY X 151      30.167 115.339  58.202  0.00  0.00            
ATOM   2405  HA3 GLY X 151      28.780 116.732  58.040  0.00  0.00            
ATOM   2406  C   GLY X 151      28.214 114.774  58.604  0.00  0.00            
ATOM   2407  O   GLY X 151      27.424 114.094  57.956  0.00  0.00            
ATOM   2408  N   ALA X 152      28.397 114.763  59.969  0.00  0.00            
ATOM   2409  H   ALA X 152      29.155 115.407  60.276  0.00  0.00            
ATOM   2410  CA  ALA X 152      27.932 113.719  60.911  0.00  0.00            
ATOM   2411  HA  ALA X 152      28.159 112.776  60.378  0.00  0.00            
ATOM   2412  CB  ALA X 152      28.552 113.740  62.296  0.00  0.00            
ATOM   2413  HB1 ALA X 152      28.197 113.245  63.163  0.00  0.00            
ATOM   2414  HB2 ALA X 152      29.563 113.319  62.302  0.00  0.00            
ATOM   2415  HB3 ALA X 152      28.692 114.814  62.585  0.00  0.00            
ATOM   2416  C   ALA X 152      26.399 113.680  61.052  0.00  0.00            
ATOM   2417  O   ALA X 152      25.761 114.635  60.704  0.00  0.00            
ATOM   2418  N   THR X 153      25.891 112.486  61.374  0.00  0.00            
ATOM   2419  H   THR X 153      26.483 111.787  61.757  0.00  0.00            
ATOM   2420  CA  THR X 153      24.545 112.118  61.268  0.00  0.00            
ATOM   2421  HA  THR X 153      23.934 113.067  61.125  0.00  0.00            
ATOM   2422  CB  THR X 153      24.448 111.168  60.002  0.00  0.00            
ATOM   2423  HB  THR X 153      23.410 110.998  59.934  0.00  0.00            
ATOM   2424  CG2 THR X 153      24.830 111.898  58.772  0.00  0.00            
ATOM   2425 HG21 THR X 153      24.239 111.559  57.886  0.00  0.00            
ATOM   2426 HG22 THR X 153      24.731 112.961  58.697  0.00  0.00            
ATOM   2427 HG23 THR X 153      25.961 111.803  58.660  0.00  0.00            
ATOM   2428  OG1 THR X 153      25.138 109.992  60.107  0.00  0.00            
ATOM   2429  HG1 THR X 153      26.069 110.258  60.161  0.00  0.00            
ATOM   2430  C   THR X 153      24.019 111.457  62.512  0.00  0.00            
ATOM   2431  O   THR X 153      24.702 111.254  63.453  0.00  0.00            
ATOM   2432  N   LYN X 154      22.730 111.074  62.515  0.00  0.00            
ATOM   2433  H   LYN X 154      22.198 111.141  61.660  0.00  0.00            
ATOM   2434  CA  LYN X 154      22.028 110.282  63.569  0.00  0.00            
ATOM   2435  HA  LYN X 154      22.179 110.635  64.527  0.00  0.00            
ATOM   2436  CB  LYN X 154      20.548 110.320  63.250  0.00  0.00            
ATOM   2437  HB2 LYN X 154      20.342 109.788  62.309  0.00  0.00            
ATOM   2438  HB3 LYN X 154      19.891 109.699  63.913  0.00  0.00            
ATOM   2439  CG  LYN X 154      19.987 111.778  63.105  0.00  0.00            
ATOM   2440  HG2 LYN X 154      18.959 111.815  62.710  0.00  0.00            
ATOM   2441  HG3 LYN X 154      20.516 112.288  62.377  0.00  0.00            
ATOM   2442  CD  LYN X 154      20.010 112.585  64.399  0.00  0.00            
ATOM   2443  HD2 LYN X 154      19.515 113.524  64.166  0.00  0.00            
ATOM   2444  HD3 LYN X 154      21.016 112.885  64.628  0.00  0.00            
ATOM   2445  CE  LYN X 154      19.268 112.005  65.553  0.00  0.00            
ATOM   2446  HE2 LYN X 154      19.837 111.093  65.844  0.00  0.00            
ATOM   2447  HE3 LYN X 154      19.494 112.689  66.421  0.00  0.00            
ATOM   2448  NZ  LYN X 154      17.881 111.720  65.356  0.00  0.00            
ATOM   2449  HZ1 LYN X 154      17.583 112.621  65.019  0.00  0.00            
ATOM   2450  HZ2 LYN X 154      17.504 111.668  66.266  0.00  0.00            
ATOM   2451  C   LYN X 154      22.468 108.806  63.533  0.00  0.00            
ATOM   2452  O   LYN X 154      22.870 108.244  64.590  0.00  0.00            
ATOM   2453  N   GLU X 155      22.523 108.207  62.305  0.00  0.00            
ATOM   2454  H   GLU X 155      22.075 108.676  61.568  0.00  0.00            
ATOM   2455  CA  GLU X 155      23.098 106.889  62.037  0.00  0.00            
ATOM   2456  HA  GLU X 155      22.654 106.212  62.775  0.00  0.00            
ATOM   2457  CB  GLU X 155      22.559 106.532  60.621  0.00  0.00            
ATOM   2458  HB2 GLU X 155      23.150 107.028  59.858  0.00  0.00            
ATOM   2459  HB3 GLU X 155      22.724 105.407  60.450  0.00  0.00            
ATOM   2460  CG  GLU X 155      21.111 106.895  60.334  0.00  0.00            
ATOM   2461  HG2 GLU X 155      20.618 106.100  59.764  0.00  0.00            
ATOM   2462  HG3 GLU X 155      20.583 106.961  61.228  0.00  0.00            
ATOM   2463  CD  GLU X 155      20.891 108.202  59.611  0.00  0.00            
ATOM   2464  OE1 GLU X 155      21.355 109.270  60.077  0.00  0.00            
ATOM   2465  OE2 GLU X 155      20.388 108.182  58.417  0.00  0.00            
ATOM   2466  C   GLU X 155      24.644 106.832  62.158  0.00  0.00            
ATOM   2467  O   GLU X 155      25.206 105.994  62.811  0.00  0.00            
ATOM   2468  N   ALA X 156      25.385 107.649  61.415  0.00  0.00            
ATOM   2469  H   ALA X 156      24.979 108.422  60.895  0.00  0.00            
ATOM   2470  CA  ALA X 156      26.826 107.695  61.444  0.00  0.00            
ATOM   2471  HA  ALA X 156      27.254 106.910  62.016  0.00  0.00            
ATOM   2472  CB  ALA X 156      27.412 107.530  60.001  0.00  0.00            
ATOM   2473  HB1 ALA X 156      28.380 107.681  60.119  0.00  0.00            
ATOM   2474  HB2 ALA X 156      27.107 108.121  59.176  0.00  0.00            
ATOM   2475  HB3 ALA X 156      27.403 106.580  59.570  0.00  0.00            
ATOM   2476  C   ALA X 156      27.350 108.874  62.192  0.00  0.00            
ATOM   2477  O   ALA X 156      27.405 109.993  61.672  0.00  0.00            
ATOM   2478  N   PRO X 157      27.820 108.789  63.437  0.00  0.00            
ATOM   2479  CD  PRO X 157      27.708 107.539  64.291  0.00  0.00            
ATOM   2480  HD2 PRO X 157      28.120 106.566  63.913  0.00  0.00            
ATOM   2481  HD3 PRO X 157      26.672 107.438  64.531  0.00  0.00            
ATOM   2482  CG  PRO X 157      28.509 107.928  65.530  0.00  0.00            
ATOM   2483  HG2 PRO X 157      29.501 107.444  65.310  0.00  0.00            
ATOM   2484  HG3 PRO X 157      28.096 107.513  66.474  0.00  0.00            
ATOM   2485  CB  PRO X 157      28.556 109.408  65.578  0.00  0.00            
ATOM   2486  HB2 PRO X 157      27.704 109.849  66.031  0.00  0.00            
ATOM   2487  HB3 PRO X 157      29.328 109.649  66.233  0.00  0.00            
ATOM   2488  CA  PRO X 157      28.629 109.783  64.142  0.00  0.00            
ATOM   2489  HA  PRO X 157      28.097 110.762  64.096  0.00  0.00            
ATOM   2490  C   PRO X 157      30.016 110.056  63.492  0.00  0.00            
ATOM   2491  O   PRO X 157      30.305 111.185  63.081  0.00  0.00            
ATOM   2492  N   THR X 158      30.727 108.934  63.229  0.00  0.00            
ATOM   2493  H   THR X 158      30.527 107.942  63.516  0.00  0.00            
ATOM   2494  CA  THR X 158      32.005 108.934  62.536  0.00  0.00            
ATOM   2495  HA  THR X 158      32.290 109.956  62.271  0.00  0.00            
ATOM   2496  CB  THR X 158      33.061 108.311  63.406  0.00  0.00            
ATOM   2497  HB  THR X 158      33.924 108.342  62.758  0.00  0.00            
ATOM   2498  CG2 THR X 158      33.348 109.202  64.565  0.00  0.00            
ATOM   2499 HG21 THR X 158      34.142 108.849  65.237  0.00  0.00            
ATOM   2500 HG22 THR X 158      33.673 110.267  64.306  0.00  0.00            
ATOM   2501 HG23 THR X 158      32.598 109.244  65.354  0.00  0.00            
ATOM   2502  OG1 THR X 158      32.655 107.022  63.781  0.00  0.00            
ATOM   2503  HG1 THR X 158      33.452 106.578  64.115  0.00  0.00            
ATOM   2504  C   THR X 158      31.959 108.185  61.176  0.00  0.00            
ATOM   2505  O   THR X 158      30.997 107.428  60.962  0.00  0.00            
ATOM   2506  N   LEU X 159      33.036 108.335  60.320  0.00  0.00            
ATOM   2507  H   LEU X 159      33.720 109.001  60.519  0.00  0.00            
ATOM   2508  CA  LEU X 159      33.228 107.466  59.091  0.00  0.00            
ATOM   2509  HA  LEU X 159      32.390 107.266  58.443  0.00  0.00            
ATOM   2510  CB  LEU X 159      34.259 108.314  58.285  0.00  0.00            
ATOM   2511  HB2 LEU X 159      33.974 109.385  58.225  0.00  0.00            
ATOM   2512  HB3 LEU X 159      35.117 108.327  58.801  0.00  0.00            
ATOM   2513  CG  LEU X 159      34.453 107.859  56.849  0.00  0.00            
ATOM   2514  HG  LEU X 159      34.673 106.804  56.823  0.00  0.00            
ATOM   2515  CD1 LEU X 159      33.282 108.183  55.918  0.00  0.00            
ATOM   2516 HD11 LEU X 159      32.364 107.670  56.074  0.00  0.00            
ATOM   2517 HD12 LEU X 159      33.054 109.220  55.819  0.00  0.00            
ATOM   2518 HD13 LEU X 159      33.406 107.902  54.859  0.00  0.00            
ATOM   2519  CD2 LEU X 159      35.651 108.572  56.275  0.00  0.00            
ATOM   2520 HD21 LEU X 159      35.642 109.599  56.338  0.00  0.00            
ATOM   2521 HD22 LEU X 159      35.781 108.330  55.202  0.00  0.00            
ATOM   2522 HD23 LEU X 159      36.543 108.228  56.761  0.00  0.00            
ATOM   2523  C   LEU X 159      33.914 106.109  59.547  0.00  0.00            
ATOM   2524  O   LEU X 159      34.589 106.160  60.556  0.00  0.00            
ATOM   2525  N   PRO X 160      33.745 104.936  58.865  0.00  0.00            
ATOM   2526  CD  PRO X 160      32.863 104.772  57.706  0.00  0.00            
ATOM   2527  HD2 PRO X 160      32.891 105.439  56.812  0.00  0.00            
ATOM   2528  HD3 PRO X 160      31.839 104.756  58.113  0.00  0.00            
ATOM   2529  CG  PRO X 160      33.050 103.303  57.386  0.00  0.00            
ATOM   2530  HG2 PRO X 160      33.770 103.338  56.614  0.00  0.00            
ATOM   2531  HG3 PRO X 160      32.321 102.635  56.876  0.00  0.00            
ATOM   2532  CB  PRO X 160      33.508 102.499  58.668  0.00  0.00            
ATOM   2533  HB2 PRO X 160      32.624 102.123  59.174  0.00  0.00            
ATOM   2534  HB3 PRO X 160      34.151 101.711  58.404  0.00  0.00            
ATOM   2535  CA  PRO X 160      34.280 103.659  59.368  0.00  0.00            
ATOM   2536  HA  PRO X 160      34.076 103.628  60.418  0.00  0.00            
ATOM   2537  C   PRO X 160      35.803 103.542  59.176  0.00  0.00            
ATOM   2538  O   PRO X 160      36.316 103.978  58.151  0.00  0.00            
ATOM   2539  N   THR X 161      36.465 103.028  60.147  0.00  0.00            
ATOM   2540  H   THR X 161      35.811 102.701  60.910  0.00  0.00            
ATOM   2541  CA  THR X 161      37.904 102.925  60.171  0.00  0.00            
ATOM   2542  HA  THR X 161      38.399 103.744  59.567  0.00  0.00            
ATOM   2543  CB  THR X 161      38.172 103.159  61.669  0.00  0.00            
ATOM   2544  HB  THR X 161      39.256 103.217  61.776  0.00  0.00            
ATOM   2545  CG2 THR X 161      37.706 104.563  62.202  0.00  0.00            
ATOM   2546 HG21 THR X 161      36.629 104.875  62.111  0.00  0.00            
ATOM   2547 HG22 THR X 161      37.866 104.594  63.280  0.00  0.00            
ATOM   2548 HG23 THR X 161      38.265 105.290  61.630  0.00  0.00            
ATOM   2549  OG1 THR X 161      37.887 102.016  62.508  0.00  0.00            
ATOM   2550  HG1 THR X 161      36.900 101.960  62.531  0.00  0.00            
ATOM   2551  C   THR X 161      38.473 101.578  59.644  0.00  0.00            
ATOM   2552  O   THR X 161      37.768 100.617  59.285  0.00  0.00            
ATOM   2553  N   ARN X 162      39.781 101.533  59.680  0.00  0.00            
ATOM   2554  H   ARN X 162      40.252 102.422  59.777  0.00  0.00            
ATOM   2555  CA  ARN X 162      40.644 100.413  59.301  0.00  0.00            
ATOM   2556  HA  ARN X 162      40.463 100.228  58.222  0.00  0.00            
ATOM   2557  CB  ARN X 162      42.152 100.695  59.461  0.00  0.00            
ATOM   2558  HB2 ARN X 162      42.341 100.898  60.526  0.00  0.00            
ATOM   2559  HB3 ARN X 162      42.696  99.779  59.179  0.00  0.00            
ATOM   2560  CG  ARN X 162      42.645 101.837  58.581  0.00  0.00            
ATOM   2561  HG2 ARN X 162      42.635 101.636  57.519  0.00  0.00            
ATOM   2562  HG3 ARN X 162      42.115 102.745  58.854  0.00  0.00            
ATOM   2563  CD  ARN X 162      44.124 102.050  59.037  0.00  0.00            
ATOM   2564  HD2 ARN X 162      44.601 103.063  58.805  0.00  0.00            
ATOM   2565  HD3 ARN X 162      44.105 102.105  60.112  0.00  0.00            
ATOM   2566  NE  ARN X 162      44.921 100.947  58.693  0.00  0.00            
ATOM   2567  HE  ARN X 162      44.418 100.125  59.000  0.00  0.00            
ATOM   2568  CZ  ARN X 162      46.271 100.922  59.201  0.00  0.00            
ATOM   2569  NH1 ARN X 162      46.783 101.879  59.859  0.00  0.00            
ATOM   2570 HH11 ARN X 162      46.745 101.660  60.815  0.00  0.00            
ATOM   2571  NH2 ARN X 162      46.902  99.619  58.941  0.00  0.00            
ATOM   2572 HH21 ARN X 162      46.756  98.957  59.674  0.00  0.00            
ATOM   2573 HH22 ARN X 162      46.654  99.218  58.058  0.00  0.00            
ATOM   2574  C   ARN X 162      40.207  99.143  59.988  0.00  0.00            
ATOM   2575  O   ARN X 162      40.212  98.047  59.402  0.00  0.00            
ATOM   2576  N   ASH X 163      40.005  99.210  61.282  0.00  0.00            
ATOM   2577  H   ASH X 163      40.132 100.090  61.753  0.00  0.00            
ATOM   2578  CA  ASH X 163      39.560  98.071  62.101  0.00  0.00            
ATOM   2579  HA  ASH X 163      40.367  97.295  62.057  0.00  0.00            
ATOM   2580  CB  ASH X 163      39.434  98.501  63.547  0.00  0.00            
ATOM   2581  HB2 ASH X 163      39.037  97.686  64.107  0.00  0.00            
ATOM   2582  HB3 ASH X 163      38.846  99.388  63.607  0.00  0.00            
ATOM   2583  CG  ASH X 163      40.793  98.814  64.278  0.00  0.00            
ATOM   2584  OD1 ASH X 163      41.786  98.827  63.404  0.00  0.00            
ATOM   2585  OD2 ASH X 163      40.865  98.977  65.483  0.00  0.00            
ATOM   2586  HD1 ASH X 163      42.595  99.029  63.868  0.00  0.00            
ATOM   2587  C   ASH X 163      38.265  97.491  61.577  0.00  0.00            
ATOM   2588  O   ASH X 163      38.161  96.271  61.664  0.00  0.00            
ATOM   2589  N   ASH X 164      37.416  98.275  60.944  0.00  0.00            
ATOM   2590  H   ASH X 164      37.641  99.224  60.686  0.00  0.00            
ATOM   2591  CA  ASH X 164      36.130  97.812  60.345  0.00  0.00            
ATOM   2592  HA  ASH X 164      35.674  97.248  61.111  0.00  0.00            
ATOM   2593  CB  ASH X 164      35.159  98.946  59.989  0.00  0.00            
ATOM   2594  HB2 ASH X 164      35.353  99.856  60.608  0.00  0.00            
ATOM   2595  HB3 ASH X 164      35.349  99.305  58.968  0.00  0.00            
ATOM   2596  CG  ASH X 164      33.667  98.648  60.244  0.00  0.00            
ATOM   2597  OD1 ASH X 164      33.372  98.119  61.436  0.00  0.00            
ATOM   2598  OD2 ASH X 164      32.689  98.917  59.510  0.00  0.00            
ATOM   2599  HD1 ASH X 164      32.436  98.127  61.551  0.00  0.00            
ATOM   2600  C   ASH X 164      36.385  96.931  59.171  0.00  0.00            
ATOM   2601  O   ASH X 164      35.598  95.980  58.934  0.00  0.00            
ATOM   2602  N   VAL X 165      37.454  97.187  58.449  0.00  0.00            
ATOM   2603  H   VAL X 165      38.123  97.813  58.935  0.00  0.00            
ATOM   2604  CA  VAL X 165      37.851  96.524  57.226  0.00  0.00            
ATOM   2605  HA  VAL X 165      37.029  96.300  56.576  0.00  0.00            
ATOM   2606  CB  VAL X 165      38.826  97.337  56.399  0.00  0.00            
ATOM   2607  HB  VAL X 165      39.719  97.455  57.017  0.00  0.00            
ATOM   2608  CG1 VAL X 165      39.064  96.577  55.174  0.00  0.00            
ATOM   2609 HG11 VAL X 165      38.246  96.635  54.452  0.00  0.00            
ATOM   2610 HG12 VAL X 165      39.994  96.914  54.670  0.00  0.00            
ATOM   2611 HG13 VAL X 165      39.140  95.510  55.456  0.00  0.00            
ATOM   2612  CG2 VAL X 165      38.347  98.693  55.943  0.00  0.00            
ATOM   2613 HG21 VAL X 165      37.908  99.259  56.771  0.00  0.00            
ATOM   2614 HG22 VAL X 165      37.620  98.580  55.151  0.00  0.00            
ATOM   2615 HG23 VAL X 165      39.159  99.255  55.554  0.00  0.00            
ATOM   2616  C   VAL X 165      38.406  95.222  57.713  0.00  0.00            
ATOM   2617  O   VAL X 165      38.103  94.185  57.193  0.00  0.00            
ATOM   2618  N   LEU X 166      39.354  95.278  58.630  0.00  0.00            
ATOM   2619  H   LEU X 166      39.773  96.205  58.876  0.00  0.00            
ATOM   2620  CA  LEU X 166      40.022  94.093  59.117  0.00  0.00            
ATOM   2621  HA  LEU X 166      40.446  93.614  58.258  0.00  0.00            
ATOM   2622  CB  LEU X 166      41.107  94.434  60.156  0.00  0.00            
ATOM   2623  HB2 LEU X 166      41.537  93.543  60.652  0.00  0.00            
ATOM   2624  HB3 LEU X 166      40.678  95.054  60.940  0.00  0.00            
ATOM   2625  CG  LEU X 166      42.252  95.315  59.586  0.00  0.00            
ATOM   2626  HG  LEU X 166      41.858  96.216  59.181  0.00  0.00            
ATOM   2627  CD1 LEU X 166      43.222  95.676  60.692  0.00  0.00            
ATOM   2628 HD11 LEU X 166      43.368  96.764  60.742  0.00  0.00            
ATOM   2629 HD12 LEU X 166      42.837  95.372  61.680  0.00  0.00            
ATOM   2630 HD13 LEU X 166      44.198  95.186  60.540  0.00  0.00            
ATOM   2631  CD2 LEU X 166      42.989  94.506  58.484  0.00  0.00            
ATOM   2632 HD21 LEU X 166      43.981  94.921  58.301  0.00  0.00            
ATOM   2633 HD22 LEU X 166      42.462  94.557  57.533  0.00  0.00            
ATOM   2634 HD23 LEU X 166      43.074  93.456  58.746  0.00  0.00            
ATOM   2635  C   LEU X 166      39.039  93.074  59.733  0.00  0.00            
ATOM   2636  O   LEU X 166      39.141  91.846  59.505  0.00  0.00            
ATOM   2637  N   ASN X 167      38.111  93.534  60.579  0.00  0.00            
ATOM   2638  H   ASN X 167      38.283  94.423  61.063  0.00  0.00            
ATOM   2639  CA  ASN X 167      37.141  92.612  61.181  0.00  0.00            
ATOM   2640  HA  ASN X 167      37.717  91.835  61.662  0.00  0.00            
ATOM   2641  CB  ASN X 167      36.334  93.381  62.234  0.00  0.00            
ATOM   2642  HB2 ASN X 167      35.902  94.307  61.877  0.00  0.00            
ATOM   2643  HB3 ASN X 167      35.515  92.688  62.535  0.00  0.00            
ATOM   2644  CG  ASN X 167      37.158  93.611  63.510  0.00  0.00            
ATOM   2645  OD1 ASN X 167      38.038  92.821  63.854  0.00  0.00            
ATOM   2646  ND2 ASN X 167      36.905  94.792  64.141  0.00  0.00            
ATOM   2647 HD21 ASN X 167      37.617  95.510  64.149  0.00  0.00            
ATOM   2648 HD22 ASN X 167      36.124  94.813  64.773  0.00  0.00            
ATOM   2649  C   ASN X 167      36.154  92.017  60.164  0.00  0.00            
ATOM   2650  O   ASN X 167      35.657  90.898  60.316  0.00  0.00            
ATOM   2651  N   ALA X 168      35.992  92.683  59.030  0.00  0.00            
ATOM   2652  H   ALA X 168      36.546  93.483  58.829  0.00  0.00            
ATOM   2653  CA  ALA X 168      35.178  92.135  57.979  0.00  0.00            
ATOM   2654  HA  ALA X 168      34.305  91.672  58.468  0.00  0.00            
ATOM   2655  CB  ALA X 168      34.651  93.189  56.977  0.00  0.00            
ATOM   2656  HB1 ALA X 168      34.294  92.556  56.176  0.00  0.00            
ATOM   2657  HB2 ALA X 168      33.795  93.777  57.356  0.00  0.00            
ATOM   2658  HB3 ALA X 168      35.394  93.852  56.558  0.00  0.00            
ATOM   2659  C   ALA X 168      35.918  91.072  57.199  0.00  0.00            
ATOM   2660  O   ALA X 168      35.308  90.063  56.837  0.00  0.00            
ATOM   2661  N   LEU X 169      37.244  91.257  57.076  0.00  0.00            
ATOM   2662  H   LEU X 169      37.632  92.127  57.372  0.00  0.00            
ATOM   2663  CA  LEU X 169      38.086  90.246  56.432  0.00  0.00            
ATOM   2664  HA  LEU X 169      37.587  89.984  55.499  0.00  0.00            
ATOM   2665  CB  LEU X 169      39.456  90.871  56.122  0.00  0.00            
ATOM   2666  HB2 LEU X 169      40.131  90.099  55.797  0.00  0.00            
ATOM   2667  HB3 LEU X 169      39.841  91.235  57.070  0.00  0.00            
ATOM   2668  CG  LEU X 169      39.511  92.016  55.172  0.00  0.00            
ATOM   2669  HG  LEU X 169      38.812  92.777  55.472  0.00  0.00            
ATOM   2670  CD1 LEU X 169      40.917  92.676  55.145  0.00  0.00            
ATOM   2671 HD11 LEU X 169      41.153  92.973  54.122  0.00  0.00            
ATOM   2672 HD12 LEU X 169      40.924  93.563  55.767  0.00  0.00            
ATOM   2673 HD13 LEU X 169      41.674  91.964  55.488  0.00  0.00            
ATOM   2674  CD2 LEU X 169      39.068  91.565  53.813  0.00  0.00            
ATOM   2675 HD21 LEU X 169      38.301  92.200  53.375  0.00  0.00            
ATOM   2676 HD22 LEU X 169      38.692  90.539  53.816  0.00  0.00            
ATOM   2677 HD23 LEU X 169      39.970  91.601  53.172  0.00  0.00            
ATOM   2678  C   LEU X 169      38.277  88.919  57.200  0.00  0.00            
ATOM   2679  O   LEU X 169      38.725  87.914  56.615  0.00  0.00            
ATOM   2680  N   LYN X 170      37.934  88.936  58.478  0.00  0.00            
ATOM   2681  H   LYN X 170      37.830  89.808  58.954  0.00  0.00            
ATOM   2682  CA  LYN X 170      37.993  87.723  59.293  0.00  0.00            
ATOM   2683  HA  LYN X 170      38.928  87.236  59.047  0.00  0.00            
ATOM   2684  CB  LYN X 170      37.971  88.072  60.803  0.00  0.00            
ATOM   2685  HB2 LYN X 170      37.042  88.603  61.040  0.00  0.00            
ATOM   2686  HB3 LYN X 170      37.986  87.116  61.322  0.00  0.00            
ATOM   2687  CG  LYN X 170      39.150  88.883  61.300  0.00  0.00            
ATOM   2688  HG2 LYN X 170      40.072  88.361  61.067  0.00  0.00            
ATOM   2689  HG3 LYN X 170      39.150  89.834  60.771  0.00  0.00            
ATOM   2690  CD  LYN X 170      39.011  89.205  62.774  0.00  0.00            
ATOM   2691  HD2 LYN X 170      39.027  88.276  63.341  0.00  0.00            
ATOM   2692  HD3 LYN X 170      38.026  89.669  62.869  0.00  0.00            
ATOM   2693  CE  LYN X 170      40.071  90.198  63.274  0.00  0.00            
ATOM   2694  HE2 LYN X 170      40.110  91.031  62.569  0.00  0.00            
ATOM   2695  HE3 LYN X 170      41.044  89.717  63.242  0.00  0.00            
ATOM   2696  NZ  LYN X 170      39.750  90.655  64.605  0.00  0.00            
ATOM   2697  HZ1 LYN X 170      38.759  90.735  64.751  0.00  0.00            
ATOM   2698  HZ2 LYN X 170      40.115  90.005  65.287  0.00  0.00            
ATOM   2699  C   LYN X 170      36.856  86.737  58.984  0.00  0.00            
ATOM   2700  O   LYN X 170      37.001  85.555  59.242  0.00  0.00            
ATOM   2701  N   ILE X 171      35.738  87.235  58.482  0.00  0.00            
ATOM   2702  H   ILE X 171      35.568  88.231  58.510  0.00  0.00            
ATOM   2703  CA  ILE X 171      34.605  86.351  58.216  0.00  0.00            
ATOM   2704  HA  ILE X 171      34.353  85.913  59.190  0.00  0.00            
ATOM   2705  CB  ILE X 171      33.419  87.173  57.750  0.00  0.00            
ATOM   2706  HB  ILE X 171      33.613  87.479  56.720  0.00  0.00            
ATOM   2707  CG2 ILE X 171      32.154  86.292  57.758  0.00  0.00            
ATOM   2708 HG21 ILE X 171      32.326  85.303  57.332  0.00  0.00            
ATOM   2709 HG22 ILE X 171      31.775  86.171  58.775  0.00  0.00            
ATOM   2710 HG23 ILE X 171      31.379  86.831  57.181  0.00  0.00            
ATOM   2711  CG1 ILE X 171      33.202  88.402  58.633  0.00  0.00            
ATOM   2712 HG12 ILE X 171      32.614  89.151  58.103  0.00  0.00            
ATOM   2713 HG13 ILE X 171      34.185  88.852  58.767  0.00  0.00            
ATOM   2714  CD1 ILE X 171      32.622  88.110  60.056  0.00  0.00            
ATOM   2715 HD11 ILE X 171      31.694  87.557  59.929  0.00  0.00            
ATOM   2716 HD12 ILE X 171      32.402  89.033  60.587  0.00  0.00            
ATOM   2717 HD13 ILE X 171      33.318  87.492  60.612  0.00  0.00            
ATOM   2718  C   ILE X 171      34.941  85.209  57.223  0.00  0.00            
ATOM   2719  O   ILE X 171      35.594  85.449  56.205  0.00  0.00            
ATOM   2720  N   THR X 172      34.447  84.001  57.557  0.00  0.00            
ATOM   2721  H   THR X 172      33.676  83.903  58.192  0.00  0.00            
ATOM   2722  CA  THR X 172      34.896  82.825  56.802  0.00  0.00            
ATOM   2723  HA  THR X 172      35.889  82.980  56.382  0.00  0.00            
ATOM   2724  CB  THR X 172      34.941  81.602  57.716  0.00  0.00            
ATOM   2725  HB  THR X 172      33.958  81.422  58.130  0.00  0.00            
ATOM   2726  CG2 THR X 172      35.380  80.385  56.900  0.00  0.00            
ATOM   2727 HG21 THR X 172      35.216  79.458  57.451  0.00  0.00            
ATOM   2728 HG22 THR X 172      36.430  80.439  56.624  0.00  0.00            
ATOM   2729 HG23 THR X 172      34.790  80.352  55.982  0.00  0.00            
ATOM   2730  OG1 THR X 172      35.930  81.807  58.719  0.00  0.00            
ATOM   2731  HG1 THR X 172      36.446  82.558  58.493  0.00  0.00            
ATOM   2732  C   THR X 172      33.944  82.661  55.617  0.00  0.00            
ATOM   2733  O   THR X 172      34.402  82.347  54.516  0.00  0.00            
ATOM   2734  N   GLN X 173      32.637  82.765  55.892  0.00  0.00            
ATOM   2735  H   GLN X 173      32.340  82.760  56.849  0.00  0.00            
ATOM   2736  CA  GLN X 173      31.661  82.522  54.861  0.00  0.00            
ATOM   2737  HA  GLN X 173      31.981  81.712  54.214  0.00  0.00            
ATOM   2738  CB  GLN X 173      30.339  82.085  55.478  0.00  0.00            
ATOM   2739  HB2 GLN X 173      29.547  81.999  54.739  0.00  0.00            
ATOM   2740  HB3 GLN X 173      30.048  82.856  56.180  0.00  0.00            
ATOM   2741  CG  GLN X 173      30.428  80.819  56.261  0.00  0.00            
ATOM   2742  HG2 GLN X 173      29.446  80.535  56.676  0.00  0.00            
ATOM   2743  HG3 GLN X 173      31.050  80.967  57.138  0.00  0.00            
ATOM   2744  CD  GLN X 173      30.963  79.634  55.442  0.00  0.00            
ATOM   2745  OE1 GLN X 173      30.347  79.241  54.480  0.00  0.00            
ATOM   2746  NE2 GLN X 173      32.034  79.053  55.898  0.00  0.00            
ATOM   2747 HE21 GLN X 173      32.925  79.526  55.784  0.00  0.00            
ATOM   2748 HE22 GLN X 173      32.049  78.048  55.972  0.00  0.00            
ATOM   2749  C   GLN X 173      31.441  83.778  54.046  0.00  0.00            
ATOM   2750  O   GLN X 173      31.326  84.876  54.574  0.00  0.00            
ATOM   2751  N   TYR X 174      31.387  83.617  52.692  0.00  0.00            
ATOM   2752  H   TYR X 174      31.697  82.763  52.254  0.00  0.00            
ATOM   2753  CA  TYR X 174      30.969  84.682  51.813  0.00  0.00            
ATOM   2754  HA  TYR X 174      31.629  85.530  51.975  0.00  0.00            
ATOM   2755  CB  TYR X 174      31.053  84.243  50.369  0.00  0.00            
ATOM   2756  HB2 TYR X 174      32.087  84.001  50.087  0.00  0.00            
ATOM   2757  HB3 TYR X 174      30.434  83.343  50.264  0.00  0.00            
ATOM   2758  CG  TYR X 174      30.519  85.290  49.419  0.00  0.00            
ATOM   2759  CD1 TYR X 174      31.352  86.262  48.897  0.00  0.00            
ATOM   2760  HD1 TYR X 174      32.372  86.345  49.225  0.00  0.00            
ATOM   2761  CE1 TYR X 174      30.890  87.193  47.961  0.00  0.00            
ATOM   2762  HE1 TYR X 174      31.575  87.808  47.418  0.00  0.00            
ATOM   2763  CZ  TYR X 174      29.549  87.200  47.595  0.00  0.00            
ATOM   2764  OH  TYR X 174      29.038  88.101  46.669  0.00  0.00            
ATOM   2765  HH  TYR X 174      28.641  88.855  47.087  0.00  0.00            
ATOM   2766  CE2 TYR X 174      28.716  86.223  48.136  0.00  0.00            
ATOM   2767  HE2 TYR X 174      27.646  86.302  47.964  0.00  0.00            
ATOM   2768  CD2 TYR X 174      29.202  85.237  49.009  0.00  0.00            
ATOM   2769  HD2 TYR X 174      28.539  84.488  49.362  0.00  0.00            
ATOM   2770  C   TYR X 174      29.571  85.212  52.156  0.00  0.00            
ATOM   2771  O   TYR X 174      29.420  86.405  52.355  0.00  0.00            
ATOM   2772  N   ASH X 175      28.599  84.329  52.236  0.00  0.00            
ATOM   2773  H   ASH X 175      28.749  83.420  51.818  0.00  0.00            
ATOM   2774  CA  ASH X 175      27.251  84.678  52.663  0.00  0.00            
ATOM   2775  HA  ASH X 175      27.353  85.429  53.412  0.00  0.00            
ATOM   2776  CB  ASH X 175      26.440  85.156  51.502  0.00  0.00            
ATOM   2777  HB2 ASH X 175      26.094  84.386  50.871  0.00  0.00            
ATOM   2778  HB3 ASH X 175      27.131  85.781  50.909  0.00  0.00            
ATOM   2779  CG  ASH X 175      25.187  85.908  51.982  0.00  0.00            
ATOM   2780  OD1 ASH X 175      24.560  86.466  50.917  0.00  0.00            
ATOM   2781  OD2 ASH X 175      24.875  86.115  53.139  0.00  0.00            
ATOM   2782  HD1 ASH X 175      24.981  86.034  50.138  0.00  0.00            
ATOM   2783  C   ASH X 175      26.597  83.447  53.255  0.00  0.00            
ATOM   2784  O   ASH X 175      27.070  82.319  53.195  0.00  0.00            
ATOM   2785  N   THR X 176      25.522  83.667  54.024  0.00  0.00            
ATOM   2786  H   THR X 176      25.108  84.592  53.980  0.00  0.00            
ATOM   2787  CA  THR X 176      24.799  82.654  54.736  0.00  0.00            
ATOM   2788  HA  THR X 176      25.072  81.686  54.327  0.00  0.00            
ATOM   2789  CB  THR X 176      25.082  82.709  56.226  0.00  0.00            
ATOM   2790  HB  THR X 176      24.470  81.960  56.743  0.00  0.00            
ATOM   2791  CG2 THR X 176      26.555  82.438  56.532  0.00  0.00            
ATOM   2792 HG21 THR X 176      26.666  81.592  57.226  0.00  0.00            
ATOM   2793 HG22 THR X 176      27.013  83.316  57.000  0.00  0.00            
ATOM   2794 HG23 THR X 176      27.102  82.212  55.633  0.00  0.00            
ATOM   2795  OG1 THR X 176      24.700  83.926  56.773  0.00  0.00            
ATOM   2796  HG1 THR X 176      25.344  84.582  56.572  0.00  0.00            
ATOM   2797  C   THR X 176      23.319  82.876  54.532  0.00  0.00            
ATOM   2798  O   THR X 176      22.850  83.999  54.193  0.00  0.00            
ATOM   2799  N   PRO X 177      22.511  81.804  54.612  0.00  0.00            
ATOM   2800  CD  PRO X 177      22.893  80.392  54.728  0.00  0.00            
ATOM   2801  HD2 PRO X 177      23.143  80.176  55.773  0.00  0.00            
ATOM   2802  HD3 PRO X 177      23.743  80.078  54.095  0.00  0.00            
ATOM   2803  CG  PRO X 177      21.654  79.610  54.409  0.00  0.00            
ATOM   2804  HG2 PRO X 177      21.654  79.407  53.326  0.00  0.00            
ATOM   2805  HG3 PRO X 177      21.628  78.689  54.965  0.00  0.00            
ATOM   2806  CB  PRO X 177      20.502  80.499  54.715  0.00  0.00            
ATOM   2807  HB2 PRO X 177      20.265  80.354  55.784  0.00  0.00            
ATOM   2808  HB3 PRO X 177      19.698  80.347  54.007  0.00  0.00            
ATOM   2809  CA  PRO X 177      21.049  81.904  54.440  0.00  0.00            
ATOM   2810  HA  PRO X 177      20.785  82.245  53.459  0.00  0.00            
ATOM   2811  C   PRO X 177      20.518  82.836  55.559  0.00  0.00            
ATOM   2812  O   PRO X 177      21.052  82.893  56.687  0.00  0.00            
ATOM   2813  N   PRO X 178      19.465  83.619  55.265  0.00  0.00            
ATOM   2814  CD  PRO X 178      18.735  84.396  56.236  0.00  0.00            
ATOM   2815  HD2 PRO X 178      18.565  83.854  57.171  0.00  0.00            
ATOM   2816  HD3 PRO X 178      19.318  85.271  56.492  0.00  0.00            
ATOM   2817  CG  PRO X 178      17.391  84.817  55.607  0.00  0.00            
ATOM   2818  HG2 PRO X 178      16.598  84.698  56.362  0.00  0.00            
ATOM   2819  HG3 PRO X 178      17.522  85.799  55.158  0.00  0.00            
ATOM   2820  CB  PRO X 178      17.190  83.840  54.484  0.00  0.00            
ATOM   2821  HB2 PRO X 178      16.656  82.950  54.802  0.00  0.00            
ATOM   2822  HB3 PRO X 178      16.588  84.314  53.687  0.00  0.00            
ATOM   2823  CA  PRO X 178      18.627  83.529  54.045  0.00  0.00            
ATOM   2824  HA  PRO X 178      18.702  82.512  53.652  0.00  0.00            
ATOM   2825  C   PRO X 178      19.057  84.489  52.953  0.00  0.00            
ATOM   2826  O   PRO X 178      18.239  84.955  52.137  0.00  0.00            
ATOM   2827  N   TRP X 179      20.339  84.856  52.901  0.00  0.00            
ATOM   2828  H   TRP X 179      20.819  84.864  53.796  0.00  0.00            
ATOM   2829  CA  TRP X 179      20.984  85.588  51.845  0.00  0.00            
ATOM   2830  HA  TRP X 179      22.056  85.669  52.126  0.00  0.00            
ATOM   2831  CB  TRP X 179      20.931  84.834  50.516  0.00  0.00            
ATOM   2832  HB2 TRP X 179      21.732  85.169  49.828  0.00  0.00            
ATOM   2833  HB3 TRP X 179      19.976  85.065  50.034  0.00  0.00            
ATOM   2834  CG  TRP X 179      20.950  83.374  50.659  0.00  0.00            
ATOM   2835  CD1 TRP X 179      19.933  82.507  50.340  0.00  0.00            
ATOM   2836  HD1 TRP X 179      19.014  82.734  49.872  0.00  0.00            
ATOM   2837  NE1 TRP X 179      20.309  81.213  50.556  0.00  0.00            
ATOM   2838  HE1 TRP X 179      19.778  80.430  50.219  0.00  0.00            
ATOM   2839  CE2 TRP X 179      21.654  81.149  50.820  0.00  0.00            
ATOM   2840  CZ2 TRP X 179      22.535  80.089  51.094  0.00  0.00            
ATOM   2841  HZ2 TRP X 179      22.170  79.125  51.333  0.00  0.00            
ATOM   2842  CH2 TRP X 179      23.855  80.395  51.288  0.00  0.00            
ATOM   2843  HH2 TRP X 179      24.486  79.609  51.718  0.00  0.00            
ATOM   2844  CZ3 TRP X 179      24.366  81.694  51.217  0.00  0.00            
ATOM   2845  HZ3 TRP X 179      25.401  81.920  51.387  0.00  0.00            
ATOM   2846  CE3 TRP X 179      23.465  82.764  51.070  0.00  0.00            
ATOM   2847  HE3 TRP X 179      23.792  83.784  51.287  0.00  0.00            
ATOM   2848  CD2 TRP X 179      22.117  82.511  50.814  0.00  0.00            
ATOM   2849  C   TRP X 179      20.197  86.866  51.692  0.00  0.00            
ATOM   2850  O   TRP X 179      19.769  87.292  50.615  0.00  0.00            
ATOM   2851  N   ASH X 180      19.925  87.466  52.878  0.00  0.00            
ATOM   2852  H   ASH X 180      20.496  86.993  53.582  0.00  0.00            
ATOM   2853  CA  ASH X 180      19.130  88.687  53.133  0.00  0.00            
ATOM   2854  HA  ASH X 180      19.047  89.123  52.165  0.00  0.00            
ATOM   2855  CB  ASH X 180      17.677  88.387  53.438  0.00  0.00            
ATOM   2856  HB2 ASH X 180      17.099  89.267  53.369  0.00  0.00            
ATOM   2857  HB3 ASH X 180      17.367  87.560  52.752  0.00  0.00            
ATOM   2858  CG  ASH X 180      17.301  87.918  54.875  0.00  0.00            
ATOM   2859  OD1 ASH X 180      17.088  86.602  55.021  0.00  0.00            
ATOM   2860  OD2 ASH X 180      17.190  88.757  55.808  0.00  0.00            
ATOM   2861  HD1 ASH X 180      17.035  86.295  55.951  0.00  0.00            
ATOM   2862  C   ASH X 180      19.789  89.730  53.997  0.00  0.00            
ATOM   2863  O   ASH X 180      21.004  89.560  54.230  0.00  0.00            
ATOM   2864  N   MET X 181      19.096  90.818  54.419  0.00  0.00            
ATOM   2865  H   MET X 181      18.119  90.981  54.091  0.00  0.00            
ATOM   2866  CA  MET X 181      19.543  91.887  55.309  0.00  0.00            
ATOM   2867  HA  MET X 181      20.580  91.994  54.940  0.00  0.00            
ATOM   2868  CB  MET X 181      18.680  93.191  55.275  0.00  0.00            
ATOM   2869  HB2 MET X 181      18.764  93.672  54.314  0.00  0.00            
ATOM   2870  HB3 MET X 181      19.200  94.020  55.893  0.00  0.00            
ATOM   2871  CG  MET X 181      17.228  93.103  55.764  0.00  0.00            
ATOM   2872  HG2 MET X 181      17.040  92.329  56.548  0.00  0.00            
ATOM   2873  HG3 MET X 181      16.616  92.975  54.892  0.00  0.00            
ATOM   2874  SD  MET X 181      16.631  94.521  56.587  0.00  0.00            
ATOM   2875  CE  MET X 181      16.876  95.638  55.198  0.00  0.00            
ATOM   2876  HE1 MET X 181      16.480  96.621  55.412  0.00  0.00            
ATOM   2877  HE2 MET X 181      16.584  95.182  54.256  0.00  0.00            
ATOM   2878  HE3 MET X 181      17.913  95.661  54.998  0.00  0.00            
ATOM   2879  C   MET X 181      19.710  91.553  56.788  0.00  0.00            
ATOM   2880  O   MET X 181      20.548  92.171  57.457  0.00  0.00            
ATOM   2881  N   THR X 182      19.089  90.469  57.251  0.00  0.00            
ATOM   2882  H   THR X 182      18.507  89.894  56.555  0.00  0.00            
ATOM   2883  CA  THR X 182      19.575  89.826  58.471  0.00  0.00            
ATOM   2884  HA  THR X 182      20.455  90.259  58.940  0.00  0.00            
ATOM   2885  CB  THR X 182      18.409  89.912  59.540  0.00  0.00            
ATOM   2886  HB  THR X 182      18.787  89.251  60.336  0.00  0.00            
ATOM   2887  CG2 THR X 182      18.111  91.259  60.172  0.00  0.00            
ATOM   2888 HG21 THR X 182      18.981  91.530  60.814  0.00  0.00            
ATOM   2889 HG22 THR X 182      17.218  91.256  60.827  0.00  0.00            
ATOM   2890 HG23 THR X 182      17.909  92.037  59.397  0.00  0.00            
ATOM   2891  OG1 THR X 182      17.187  89.474  58.990  0.00  0.00            
ATOM   2892  HG1 THR X 182      17.063  89.921  58.148  0.00  0.00            
ATOM   2893  C   THR X 182      20.100  88.414  58.252  0.00  0.00            
ATOM   2894  O   THR X 182      19.340  87.479  58.535  0.00  0.00            
ATOM   2895  N   SER X 183      21.356  88.345  57.841  0.00  0.00            
ATOM   2896  H   SER X 183      21.884  89.150  57.595  0.00  0.00            
ATOM   2897  CA  SER X 183      22.144  87.085  57.505  0.00  0.00            
ATOM   2898  HA  SER X 183      21.632  86.303  58.031  0.00  0.00            
ATOM   2899  CB  SER X 183      22.101  86.807  55.945  0.00  0.00            
ATOM   2900  HB2 SER X 183      21.948  87.818  55.495  0.00  0.00            
ATOM   2901  HB3 SER X 183      22.914  86.213  55.668  0.00  0.00            
ATOM   2902  OG  SER X 183      20.819  86.209  55.621  0.00  0.00            
ATOM   2903  HG  SER X 183      20.205  86.682  56.175  0.00  0.00            
ATOM   2904  C   SER X 183      23.562  87.076  58.098  0.00  0.00            
ATOM   2905  O   SER X 183      24.459  87.698  57.523  0.00  0.00            
ATOM   2906  N   GLN X 184      23.693  86.404  59.231  0.00  0.00            
ATOM   2907  H   GLN X 184      23.043  85.794  59.580  0.00  0.00            
ATOM   2908  CA  GLN X 184      24.785  86.556  60.199  0.00  0.00            
ATOM   2909  HA  GLN X 184      25.084  87.606  60.227  0.00  0.00            
ATOM   2910  CB  GLN X 184      24.191  85.953  61.435  0.00  0.00            
ATOM   2911  HB2 GLN X 184      25.002  86.019  62.189  0.00  0.00            
ATOM   2912  HB3 GLN X 184      23.870  84.972  61.151  0.00  0.00            
ATOM   2913  CG  GLN X 184      23.011  86.772  61.963  0.00  0.00            
ATOM   2914  HG2 GLN X 184      22.200  86.597  61.334  0.00  0.00            
ATOM   2915  HG3 GLN X 184      22.716  86.424  62.950  0.00  0.00            
ATOM   2916  CD  GLN X 184      23.252  88.274  62.103  0.00  0.00            
ATOM   2917  OE1 GLN X 184      24.368  88.785  62.128  0.00  0.00            
ATOM   2918  NE2 GLN X 184      22.177  89.010  62.349  0.00  0.00            
ATOM   2919 HE21 GLN X 184      21.290  88.537  62.457  0.00  0.00            
ATOM   2920 HE22 GLN X 184      22.245  90.072  62.267  0.00  0.00            
ATOM   2921  C   GLN X 184      26.007  85.710  59.731  0.00  0.00            
ATOM   2922  O   GLN X 184      25.984  84.686  59.057  0.00  0.00            
ATOM   2923  N   ASN X 185      27.148  86.143  60.216  0.00  0.00            
ATOM   2924  H   ASN X 185      27.162  86.990  60.770  0.00  0.00            
ATOM   2925  CA  ASN X 185      28.464  85.529  59.861  0.00  0.00            
ATOM   2926  HA  ASN X 185      29.221  86.218  60.271  0.00  0.00            
ATOM   2927  CB  ASN X 185      28.661  84.175  60.487  0.00  0.00            
ATOM   2928  HB2 ASN X 185      28.296  84.142  61.530  0.00  0.00            
ATOM   2929  HB3 ASN X 185      27.976  83.446  60.002  0.00  0.00            
ATOM   2930  CG  ASN X 185      30.072  83.740  60.448  0.00  0.00            
ATOM   2931  OD1 ASN X 185      30.408  83.018  59.546  0.00  0.00            
ATOM   2932  ND2 ASN X 185      30.926  84.244  61.325  0.00  0.00            
ATOM   2933 HD21 ASN X 185      30.576  84.942  61.986  0.00  0.00            
ATOM   2934 HD22 ASN X 185      31.839  83.864  61.449  0.00  0.00            
ATOM   2935  C   ASN X 185      28.645  85.474  58.299  0.00  0.00            
ATOM   2936  O   ASN X 185      29.019  84.431  57.791  0.00  0.00            
ATOM   2937  N   SER X 186      28.353  86.562  57.644  0.00  0.00            
ATOM   2938  H   SER X 186      27.752  87.240  58.081  0.00  0.00            
ATOM   2939  CA  SER X 186      28.421  86.779  56.260  0.00  0.00            
ATOM   2940  HA  SER X 186      28.881  85.908  55.827  0.00  0.00            
ATOM   2941  CB  SER X 186      27.024  86.905  55.658  0.00  0.00            
ATOM   2942  HB2 SER X 186      26.404  86.066  55.929  0.00  0.00            
ATOM   2943  HB3 SER X 186      26.522  87.794  55.986  0.00  0.00            
ATOM   2944  OG  SER X 186      27.082  86.983  54.218  0.00  0.00            
ATOM   2945  HG  SER X 186      26.186  86.804  53.890  0.00  0.00            
ATOM   2946  C   SER X 186      29.308  87.920  55.961  0.00  0.00            
ATOM   2947  O   SER X 186      29.061  89.075  56.312  0.00  0.00            
ATOM   2948  N   PHE X 187      30.371  87.725  55.123  0.00  0.00            
ATOM   2949  H   PHE X 187      30.432  86.821  54.739  0.00  0.00            
ATOM   2950  CA  PHE X 187      31.304  88.765  54.661  0.00  0.00            
ATOM   2951  HA  PHE X 187      31.484  89.252  55.618  0.00  0.00            
ATOM   2952  CB  PHE X 187      32.501  88.121  53.922  0.00  0.00            
ATOM   2953  HB2 PHE X 187      32.171  87.325  53.187  0.00  0.00            
ATOM   2954  HB3 PHE X 187      33.114  87.655  54.659  0.00  0.00            
ATOM   2955  CG  PHE X 187      33.363  89.099  53.250  0.00  0.00            
ATOM   2956  CD1 PHE X 187      34.128  89.936  54.022  0.00  0.00            
ATOM   2957  HD1 PHE X 187      34.065  89.664  55.123  0.00  0.00            
ATOM   2958  CE1 PHE X 187      34.962  90.872  53.412  0.00  0.00            
ATOM   2959  HE1 PHE X 187      35.700  91.438  53.928  0.00  0.00            
ATOM   2960  CZ  PHE X 187      34.908  91.111  52.041  0.00  0.00            
ATOM   2961  HZ  PHE X 187      35.474  91.915  51.611  0.00  0.00            
ATOM   2962  CE2 PHE X 187      34.103  90.264  51.267  0.00  0.00            
ATOM   2963  HE2 PHE X 187      34.209  90.458  50.198  0.00  0.00            
ATOM   2964  CD2 PHE X 187      33.413  89.217  51.857  0.00  0.00            
ATOM   2965  HD2 PHE X 187      32.863  88.524  51.213  0.00  0.00            
ATOM   2966  C   PHE X 187      30.576  89.818  53.827  0.00  0.00            
ATOM   2967  O   PHE X 187      30.756  90.972  54.110  0.00  0.00            
ATOM   2968  N   ARG X 188      29.596  89.466  52.984  0.00  0.00            
ATOM   2969  H   ARG X 188      29.395  88.482  52.998  0.00  0.00            
ATOM   2970  CA  ARG X 188      28.665  90.406  52.359  0.00  0.00            
ATOM   2971  HA  ARG X 188      29.339  91.024  51.703  0.00  0.00            
ATOM   2972  CB  ARG X 188      27.840  89.693  51.308  0.00  0.00            
ATOM   2973  HB2 ARG X 188      27.277  88.910  51.779  0.00  0.00            
ATOM   2974  HB3 ARG X 188      28.550  89.247  50.648  0.00  0.00            
ATOM   2975  CG  ARG X 188      26.979  90.448  50.238  0.00  0.00            
ATOM   2976  HG2 ARG X 188      27.562  91.242  49.797  0.00  0.00            
ATOM   2977  HG3 ARG X 188      26.677  89.830  49.326  0.00  0.00            
ATOM   2978  CD  ARG X 188      25.641  90.995  50.830  0.00  0.00            
ATOM   2979  HD2 ARG X 188      25.045  91.472  50.052  0.00  0.00            
ATOM   2980  HD3 ARG X 188      25.749  91.775  51.605  0.00  0.00            
ATOM   2981  NE  ARG X 188      24.939  89.892  51.468  0.00  0.00            
ATOM   2982  HE  ARG X 188      25.062  88.956  50.979  0.00  0.00            
ATOM   2983  CZ  ARG X 188      23.879  89.981  52.307  0.00  0.00            
ATOM   2984  NH1 ARG X 188      23.385  91.184  52.609  0.00  0.00            
ATOM   2985 HH11 ARG X 188      23.540  92.165  52.229  0.00  0.00            
ATOM   2986 HH12 ARG X 188      22.849  91.153  53.482  0.00  0.00            
ATOM   2987  NH2 ARG X 188      23.351  88.857  52.831  0.00  0.00            
ATOM   2988 HH21 ARG X 188      23.627  87.937  52.614  0.00  0.00            
ATOM   2989 HH22 ARG X 188      22.440  88.997  53.411  0.00  0.00            
ATOM   2990  C   ARG X 188      27.804  91.255  53.304  0.00  0.00            
ATOM   2991  O   ARG X 188      27.777  92.488  53.071  0.00  0.00            
ATOM   2992  N   ASN X 189      27.065  90.625  54.183  0.00  0.00            
ATOM   2993  H   ASN X 189      27.233  89.627  54.304  0.00  0.00            
ATOM   2994  CA  ASN X 189      26.156  91.361  55.076  0.00  0.00            
ATOM   2995  HA  ASN X 189      25.615  92.099  54.476  0.00  0.00            
ATOM   2996  CB  ASN X 189      25.122  90.421  55.748  0.00  0.00            
ATOM   2997  HB2 ASN X 189      24.815  89.667  55.013  0.00  0.00            
ATOM   2998  HB3 ASN X 189      25.505  89.894  56.566  0.00  0.00            
ATOM   2999  CG  ASN X 189      23.910  91.168  56.262  0.00  0.00            
ATOM   3000  OD1 ASN X 189      23.068  91.549  55.454  0.00  0.00            
ATOM   3001  ND2 ASN X 189      23.725  91.176  57.555  0.00  0.00            
ATOM   3002 HD21 ASN X 189      22.852  91.508  57.965  0.00  0.00            
ATOM   3003 HD22 ASN X 189      24.605  90.879  58.083  0.00  0.00            
ATOM   3004  C   ASN X 189      26.979  92.273  56.070  0.00  0.00            
ATOM   3005  O   ASN X 189      26.513  93.413  56.324  0.00  0.00            
ATOM   3006  N   GLN X 190      28.149  91.850  56.462  0.00  0.00            
ATOM   3007  H   GLN X 190      28.191  90.847  56.488  0.00  0.00            
ATOM   3008  CA  GLN X 190      29.091  92.775  57.110  0.00  0.00            
ATOM   3009  HA  GLN X 190      28.492  93.183  57.878  0.00  0.00            
ATOM   3010  CB  GLN X 190      30.387  91.999  57.596  0.00  0.00            
ATOM   3011  HB2 GLN X 190      30.061  91.078  58.064  0.00  0.00            
ATOM   3012  HB3 GLN X 190      30.867  91.748  56.633  0.00  0.00            
ATOM   3013  CG  GLN X 190      31.270  92.639  58.664  0.00  0.00            
ATOM   3014  HG2 GLN X 190      32.131  91.969  58.890  0.00  0.00            
ATOM   3015  HG3 GLN X 190      31.627  93.575  58.271  0.00  0.00            
ATOM   3016  CD  GLN X 190      30.658  92.812  60.053  0.00  0.00            
ATOM   3017  OE1 GLN X 190      29.792  92.056  60.524  0.00  0.00            
ATOM   3018  NE2 GLN X 190      31.195  93.794  60.805  0.00  0.00            
ATOM   3019 HE21 GLN X 190      31.961  94.466  60.470  0.00  0.00            
ATOM   3020 HE22 GLN X 190      30.594  94.004  61.639  0.00  0.00            
ATOM   3021  C   GLN X 190      29.587  93.986  56.212  0.00  0.00            
ATOM   3022  O   GLN X 190      29.591  95.160  56.613  0.00  0.00            
ATOM   3023  N   LEU X 191      29.943  93.641  54.934  0.00  0.00            
ATOM   3024  H   LEU X 191      30.007  92.636  54.769  0.00  0.00            
ATOM   3025  CA  LEU X 191      30.551  94.568  53.938  0.00  0.00            
ATOM   3026  HA  LEU X 191      31.395  94.992  54.471  0.00  0.00            
ATOM   3027  CB  LEU X 191      31.030  93.698  52.750  0.00  0.00            
ATOM   3028  HB2 LEU X 191      31.855  92.979  53.063  0.00  0.00            
ATOM   3029  HB3 LEU X 191      30.150  93.118  52.381  0.00  0.00            
ATOM   3030  CG  LEU X 191      31.702  94.562  51.529  0.00  0.00            
ATOM   3031  HG  LEU X 191      30.947  95.237  51.101  0.00  0.00            
ATOM   3032  CD1 LEU X 191      32.929  95.367  51.909  0.00  0.00            
ATOM   3033 HD11 LEU X 191      33.235  95.952  50.995  0.00  0.00            
ATOM   3034 HD12 LEU X 191      32.623  96.022  52.653  0.00  0.00            
ATOM   3035 HD13 LEU X 191      33.760  94.817  52.298  0.00  0.00            
ATOM   3036  CD2 LEU X 191      31.951  93.579  50.358  0.00  0.00            
ATOM   3037 HD21 LEU X 191      32.762  92.948  50.638  0.00  0.00            
ATOM   3038 HD22 LEU X 191      31.026  93.021  49.997  0.00  0.00            
ATOM   3039 HD23 LEU X 191      32.188  94.055  49.387  0.00  0.00            
ATOM   3040  C   LEU X 191      29.448  95.621  53.560  0.00  0.00            
ATOM   3041  O   LEU X 191      29.787  96.801  53.578  0.00  0.00            
ATOM   3042  N   GLU X 192      28.292  95.153  53.224  0.00  0.00            
ATOM   3043  H   GLU X 192      28.065  94.162  53.360  0.00  0.00            
ATOM   3044  CA  GLU X 192      27.044  95.959  53.179  0.00  0.00            
ATOM   3045  HA  GLU X 192      27.095  96.713  52.326  0.00  0.00            
ATOM   3046  CB  GLU X 192      25.804  95.006  52.924  0.00  0.00            
ATOM   3047  HB2 GLU X 192      24.891  95.542  53.178  0.00  0.00            
ATOM   3048  HB3 GLU X 192      25.732  94.132  53.648  0.00  0.00            
ATOM   3049  CG  GLU X 192      25.676  94.577  51.360  0.00  0.00            
ATOM   3050  HG2 GLU X 192      26.066  95.385  50.752  0.00  0.00            
ATOM   3051  HG3 GLU X 192      26.290  93.793  51.072  0.00  0.00            
ATOM   3052  CD  GLU X 192      24.269  94.378  50.891  0.00  0.00            
ATOM   3053  OE1 GLU X 192      23.646  93.385  51.339  0.00  0.00            
ATOM   3054  OE2 GLU X 192      23.742  95.140  50.002  0.00  0.00            
ATOM   3055  C   GLU X 192      26.805  96.803  54.420  0.00  0.00            
ATOM   3056  O   GLU X 192      26.707  97.990  54.271  0.00  0.00            
ATOM   3057  N   GLY X 193      26.675  96.140  55.557  0.00  0.00            
ATOM   3058  H   GLY X 193      27.163  95.251  55.552  0.00  0.00            
ATOM   3059  CA  GLY X 193      26.619  96.770  56.848  0.00  0.00            
ATOM   3060  HA2 GLY X 193      27.270  96.244  57.469  0.00  0.00            
ATOM   3061  HA3 GLY X 193      27.006  97.780  56.826  0.00  0.00            
ATOM   3062  C   GLY X 193      25.246  96.767  57.512  0.00  0.00            
ATOM   3063  O   GLY X 193      24.861  97.842  57.965  0.00  0.00            
ATOM   3064  N   PHE X 194      24.532  95.630  57.359  0.00  0.00            
ATOM   3065  H   PHE X 194      24.926  94.840  56.901  0.00  0.00            
ATOM   3066  CA  PHE X 194      23.143  95.517  57.850  0.00  0.00            
ATOM   3067  HA  PHE X 194      22.722  96.507  58.125  0.00  0.00            
ATOM   3068  CB  PHE X 194      22.183  94.912  56.836  0.00  0.00            
ATOM   3069  HB2 PHE X 194      22.595  93.996  56.422  0.00  0.00            
ATOM   3070  HB3 PHE X 194      21.210  94.665  57.350  0.00  0.00            
ATOM   3071  CG  PHE X 194      21.870  95.866  55.682  0.00  0.00            
ATOM   3072  CD1 PHE X 194      21.056  97.035  55.762  0.00  0.00            
ATOM   3073  HD1 PHE X 194      20.645  97.520  56.621  0.00  0.00            
ATOM   3074  CE1 PHE X 194      20.763  97.770  54.595  0.00  0.00            
ATOM   3075  HE1 PHE X 194      20.144  98.656  54.639  0.00  0.00            
ATOM   3076  CZ  PHE X 194      21.187  97.344  53.310  0.00  0.00            
ATOM   3077  HZ  PHE X 194      20.964  97.885  52.355  0.00  0.00            
ATOM   3078  CE2 PHE X 194      21.883  96.133  53.202  0.00  0.00            
ATOM   3079  HE2 PHE X 194      22.072  95.669  52.234  0.00  0.00            
ATOM   3080  CD2 PHE X 194      22.226  95.365  54.390  0.00  0.00            
ATOM   3081  HD2 PHE X 194      22.693  94.401  54.292  0.00  0.00            
ATOM   3082  C   PHE X 194      23.191  94.760  59.237  0.00  0.00            
ATOM   3083  O   PHE X 194      22.724  93.635  59.393  0.00  0.00            
ATOM   3084  N   ILE X 195      23.746  95.410  60.239  0.00  0.00            
ATOM   3085  H   ILE X 195      23.880  96.441  60.163  0.00  0.00            
ATOM   3086  CA  ILE X 195      23.962  94.912  61.614  0.00  0.00            
ATOM   3087  HA  ILE X 195      23.038  94.390  61.863  0.00  0.00            
ATOM   3088  CB  ILE X 195      25.246  94.077  61.769  0.00  0.00            
ATOM   3089  HB  ILE X 195      25.200  93.912  62.879  0.00  0.00            
ATOM   3090  CG2 ILE X 195      25.113  92.622  61.247  0.00  0.00            
ATOM   3091 HG21 ILE X 195      25.332  92.579  60.200  0.00  0.00            
ATOM   3092 HG22 ILE X 195      25.903  92.025  61.693  0.00  0.00            
ATOM   3093 HG23 ILE X 195      24.170  92.118  61.462  0.00  0.00            
ATOM   3094  CG1 ILE X 195      26.621  94.758  61.506  0.00  0.00            
ATOM   3095 HG12 ILE X 195      26.706  95.751  61.902  0.00  0.00            
ATOM   3096 HG13 ILE X 195      27.341  94.152  62.001  0.00  0.00            
ATOM   3097  CD1 ILE X 195      26.950  94.841  60.068  0.00  0.00            
ATOM   3098 HD11 ILE X 195      27.784  95.448  59.769  0.00  0.00            
ATOM   3099 HD12 ILE X 195      27.077  93.821  59.618  0.00  0.00            
ATOM   3100 HD13 ILE X 195      26.150  95.225  59.396  0.00  0.00            
ATOM   3101  C   ILE X 195      23.912  96.237  62.421  0.00  0.00            
ATOM   3102  O   ILE X 195      23.167  97.147  62.006  0.00  0.00            
ATOM   3103  N   ASN X 196      24.530  96.251  63.670  0.00  0.00            
ATOM   3104  H   ASN X 196      24.999  95.391  63.900  0.00  0.00            
ATOM   3105  CA  ASN X 196      24.641  97.395  64.600  0.00  0.00            
ATOM   3106  HA  ASN X 196      23.570  97.845  64.617  0.00  0.00            
ATOM   3107  CB  ASN X 196      25.084  96.953  65.963  0.00  0.00            
ATOM   3108  HB2 ASN X 196      24.572  95.928  66.272  0.00  0.00            
ATOM   3109  HB3 ASN X 196      26.167  96.726  65.832  0.00  0.00            
ATOM   3110  CG  ASN X 196      24.833  97.936  67.061  0.00  0.00            
ATOM   3111  OD1 ASN X 196      24.413  99.143  66.815  0.00  0.00            
ATOM   3112  ND2 ASN X 196      25.251  97.650  68.279  0.00  0.00            
ATOM   3113 HD21 ASN X 196      25.362  98.440  68.914  0.00  0.00            
ATOM   3114 HD22 ASN X 196      25.696  96.748  68.462  0.00  0.00            
ATOM   3115  C   ASN X 196      25.647  98.438  63.996  0.00  0.00            
ATOM   3116  O   ASN X 196      26.569  97.982  63.364  0.00  0.00            
ATOM   3117  N   GLY X 197      25.623  99.732  64.267  0.00  0.00            
ATOM   3118  H   GLY X 197      24.899  99.887  64.893  0.00  0.00            
ATOM   3119  CA  GLY X 197      26.479 100.783  63.865  0.00  0.00            
ATOM   3120  HA2 GLY X 197      27.341 100.462  63.366  0.00  0.00            
ATOM   3121  HA3 GLY X 197      26.779 101.168  64.810  0.00  0.00            
ATOM   3122  C   GLY X 197      25.794 101.866  62.998  0.00  0.00            
ATOM   3123  O   GLY X 197      25.466 102.885  63.546  0.00  0.00            
ATOM   3124  N   PRO X 198      25.752 101.721  61.641  0.00  0.00            
ATOM   3125  CD  PRO X 198      25.235 102.836  60.781  0.00  0.00            
ATOM   3126  HD2 PRO X 198      24.341 103.296  61.230  0.00  0.00            
ATOM   3127  HD3 PRO X 198      26.014 103.644  60.766  0.00  0.00            
ATOM   3128  CG  PRO X 198      25.036 102.119  59.460  0.00  0.00            
ATOM   3129  HG2 PRO X 198      24.239 102.545  58.935  0.00  0.00            
ATOM   3130  HG3 PRO X 198      25.838 102.414  58.764  0.00  0.00            
ATOM   3131  CB  PRO X 198      25.069 100.631  59.691  0.00  0.00            
ATOM   3132  HB2 PRO X 198      24.151 100.252  59.888  0.00  0.00            
ATOM   3133  HB3 PRO X 198      25.458 100.212  58.811  0.00  0.00            
ATOM   3134  CA  PRO X 198      25.947 100.444  60.912  0.00  0.00            
ATOM   3135  HA  PRO X 198      25.586  99.574  61.545  0.00  0.00            
ATOM   3136  C   PRO X 198      27.403 100.355  60.492  0.00  0.00            
ATOM   3137  O   PRO X 198      28.195 101.061  61.081  0.00  0.00            
ATOM   3138  N   GLN X 199      27.805  99.545  59.482  0.00  0.00            
ATOM   3139  H   GLN X 199      27.142  99.142  58.808  0.00  0.00            
ATOM   3140  CA  GLN X 199      29.206  99.275  59.281  0.00  0.00            
ATOM   3141  HA  GLN X 199      29.846  99.982  59.842  0.00  0.00            
ATOM   3142  CB  GLN X 199      29.442  97.822  59.771  0.00  0.00            
ATOM   3143  HB2 GLN X 199      29.094  97.107  59.021  0.00  0.00            
ATOM   3144  HB3 GLN X 199      30.522  97.640  59.763  0.00  0.00            
ATOM   3145  CG  GLN X 199      29.033  97.428  61.287  0.00  0.00            
ATOM   3146  HG2 GLN X 199      28.980  96.443  61.743  0.00  0.00            
ATOM   3147  HG3 GLN X 199      27.906  97.640  61.367  0.00  0.00            
ATOM   3148  CD  GLN X 199      29.821  98.197  62.273  0.00  0.00            
ATOM   3149  OE1 GLN X 199      30.983  98.662  62.075  0.00  0.00            
ATOM   3150  NE2 GLN X 199      29.297  98.285  63.467  0.00  0.00            
ATOM   3151 HE21 GLN X 199      29.727  98.712  64.253  0.00  0.00            
ATOM   3152 HE22 GLN X 199      28.433  97.750  63.646  0.00  0.00            
ATOM   3153  C   GLN X 199      29.487  99.424  57.802  0.00  0.00            
ATOM   3154  O   GLN X 199      28.594  99.667  56.994  0.00  0.00            
ATOM   3155  N   LEU X 200      30.832  99.354  57.484  0.00  0.00            
ATOM   3156  H   LEU X 200      31.492  99.097  58.189  0.00  0.00            
ATOM   3157  CA  LEU X 200      31.470  99.511  56.138  0.00  0.00            
ATOM   3158  HA  LEU X 200      32.401 100.104  56.336  0.00  0.00            
ATOM   3159  CB  LEU X 200      31.861  98.080  55.586  0.00  0.00            
ATOM   3160  HB2 LEU X 200      30.949  97.518  55.497  0.00  0.00            
ATOM   3161  HB3 LEU X 200      32.079  98.152  54.521  0.00  0.00            
ATOM   3162  CG  LEU X 200      32.970  97.302  56.406  0.00  0.00            
ATOM   3163  HG  LEU X 200      33.494  98.103  56.994  0.00  0.00            
ATOM   3164  CD1 LEU X 200      32.284  96.260  57.332  0.00  0.00            
ATOM   3165 HD11 LEU X 200      31.973  95.480  56.627  0.00  0.00            
ATOM   3166 HD12 LEU X 200      31.448  96.632  57.934  0.00  0.00            
ATOM   3167 HD13 LEU X 200      32.893  95.858  58.224  0.00  0.00            
ATOM   3168  CD2 LEU X 200      33.940  96.567  55.492  0.00  0.00            
ATOM   3169 HD21 LEU X 200      34.302  97.228  54.741  0.00  0.00            
ATOM   3170 HD22 LEU X 200      33.494  95.701  54.954  0.00  0.00            
ATOM   3171 HD23 LEU X 200      34.792  96.148  55.976  0.00  0.00            
ATOM   3172  C   LEU X 200      30.689 100.361  55.160  0.00  0.00            
ATOM   3173  O   LEU X 200      30.494 101.553  55.368  0.00  0.00            
ATOM   3174  N   HID X 201      30.029  99.817  54.196  0.00  0.00            
ATOM   3175  H   HID X 201      30.116  98.835  54.037  0.00  0.00            
ATOM   3176  CA  HID X 201      29.335 100.405  53.059  0.00  0.00            
ATOM   3177  HA  HID X 201      30.064 101.071  52.531  0.00  0.00            
ATOM   3178  CB  HID X 201      28.999  99.225  52.054  0.00  0.00            
ATOM   3179  HB2 HID X 201      28.395  98.547  52.698  0.00  0.00            
ATOM   3180  HB3 HID X 201      29.747  98.606  51.639  0.00  0.00            
ATOM   3181  CG  HID X 201      28.148  99.602  50.966  0.00  0.00            
ATOM   3182  ND1 HID X 201      26.770  99.745  51.097  0.00  0.00            
ATOM   3183  HD1 HID X 201      26.170  99.686  51.899  0.00  0.00            
ATOM   3184  CE1 HID X 201      26.251 100.112  49.906  0.00  0.00            
ATOM   3185  HE1 HID X 201      25.200 100.112  49.699  0.00  0.00            
ATOM   3186  NE2 HID X 201      27.221 100.312  48.982  0.00  0.00            
ATOM   3187  CD2 HID X 201      28.414  99.988  49.680  0.00  0.00            
ATOM   3188  HD2 HID X 201      29.377 100.123  49.150  0.00  0.00            
ATOM   3189  C   HID X 201      28.160 101.253  53.492  0.00  0.00            
ATOM   3190  O   HID X 201      27.981 102.318  52.943  0.00  0.00            
ATOM   3191  N   ASN X 202      27.313 100.811  54.460  0.00  0.00            
ATOM   3192  H   ASN X 202      27.522  99.930  54.970  0.00  0.00            
ATOM   3193  CA  ASN X 202      26.199 101.551  54.907  0.00  0.00            
ATOM   3194  HA  ASN X 202      25.688 101.818  53.955  0.00  0.00            
ATOM   3195  CB  ASN X 202      25.272 100.797  55.812  0.00  0.00            
ATOM   3196  HB2 ASN X 202      25.981 100.173  56.449  0.00  0.00            
ATOM   3197  HB3 ASN X 202      24.795 101.556  56.391  0.00  0.00            
ATOM   3198  CG  ASN X 202      24.214  99.878  55.198  0.00  0.00            
ATOM   3199  OD1 ASN X 202      24.095 100.002  53.950  0.00  0.00            
ATOM   3200  ND2 ASN X 202      23.601  98.922  55.867  0.00  0.00            
ATOM   3201 HD21 ASN X 202      23.839  98.661  56.858  0.00  0.00            
ATOM   3202 HD22 ASN X 202      23.032  98.414  55.240  0.00  0.00            
ATOM   3203  C   ASN X 202      26.744 102.766  55.653  0.00  0.00            
ATOM   3204  O   ASN X 202      26.199 103.837  55.492  0.00  0.00            
ATOM   3205  N   ARN X 203      27.792 102.579  56.503  0.00  0.00            
ATOM   3206  H   ARN X 203      28.200 101.676  56.458  0.00  0.00            
ATOM   3207  CA  ARN X 203      28.334 103.664  57.279  0.00  0.00            
ATOM   3208  HA  ARN X 203      27.454 103.964  57.777  0.00  0.00            
ATOM   3209  CB  ARN X 203      29.159 103.113  58.477  0.00  0.00            
ATOM   3210  HB2 ARN X 203      30.152 102.879  58.101  0.00  0.00            
ATOM   3211  HB3 ARN X 203      28.641 102.319  58.910  0.00  0.00            
ATOM   3212  CG  ARN X 203      29.410 104.146  59.577  0.00  0.00            
ATOM   3213  HG2 ARN X 203      28.479 104.496  59.981  0.00  0.00            
ATOM   3214  HG3 ARN X 203      29.712 105.071  59.093  0.00  0.00            
ATOM   3215  CD  ARN X 203      30.329 103.556  60.619  0.00  0.00            
ATOM   3216  HD2 ARN X 203      31.285 103.616  60.131  0.00  0.00            
ATOM   3217  HD3 ARN X 203      30.227 102.485  60.898  0.00  0.00            
ATOM   3218  NE  ARN X 203      30.351 104.420  61.792  0.00  0.00            
ATOM   3219  HE  ARN X 203      30.734 105.347  61.555  0.00  0.00            
ATOM   3220  CZ  ARN X 203      29.841 104.224  63.152  0.00  0.00            
ATOM   3221  NH1 ARN X 203      30.087 104.909  64.177  0.00  0.00            
ATOM   3222 HH11 ARN X 203      30.961 105.425  64.092  0.00  0.00            
ATOM   3223  NH2 ARN X 203      28.902 103.104  63.189  0.00  0.00            
ATOM   3224 HH21 ARN X 203      27.929 103.344  63.208  0.00  0.00            
ATOM   3225 HH22 ARN X 203      28.979 102.503  62.403  0.00  0.00            
ATOM   3226  C   ARN X 203      28.977 104.789  56.484  0.00  0.00            
ATOM   3227  O   ARN X 203      28.822 105.984  56.788  0.00  0.00            
ATOM   3228  N   VAL X 204      29.711 104.373  55.403  0.00  0.00            
ATOM   3229  H   VAL X 204      29.816 103.373  55.208  0.00  0.00            
ATOM   3230  CA  VAL X 204      30.108 105.250  54.279  0.00  0.00            
ATOM   3231  HA  VAL X 204      30.821 105.984  54.748  0.00  0.00            
ATOM   3232  CB  VAL X 204      30.940 104.474  53.160  0.00  0.00            
ATOM   3233  HB  VAL X 204      30.415 103.559  52.832  0.00  0.00            
ATOM   3234  CG1 VAL X 204      31.073 105.381  51.898  0.00  0.00            
ATOM   3235 HG11 VAL X 204      30.145 105.270  51.340  0.00  0.00            
ATOM   3236 HG12 VAL X 204      31.203 106.379  52.188  0.00  0.00            
ATOM   3237 HG13 VAL X 204      31.865 105.075  51.263  0.00  0.00            
ATOM   3238  CG2 VAL X 204      32.385 104.108  53.641  0.00  0.00            
ATOM   3239 HG21 VAL X 204      33.047 103.720  52.939  0.00  0.00            
ATOM   3240 HG22 VAL X 204      32.891 104.938  54.103  0.00  0.00            
ATOM   3241 HG23 VAL X 204      32.255 103.430  54.467  0.00  0.00            
ATOM   3242  C   VAL X 204      28.892 106.014  53.700  0.00  0.00            
ATOM   3243  O   VAL X 204      28.929 107.232  53.870  0.00  0.00            
ATOM   3244  N   HID X 205      27.861 105.427  53.172  0.00  0.00            
ATOM   3245  H   HID X 205      27.800 104.422  53.018  0.00  0.00            
ATOM   3246  CA  HID X 205      26.713 106.150  52.669  0.00  0.00            
ATOM   3247  HA  HID X 205      27.079 106.835  51.940  0.00  0.00            
ATOM   3248  CB  HID X 205      25.722 105.242  51.973  0.00  0.00            
ATOM   3249  HB2 HID X 205      25.426 104.365  52.552  0.00  0.00            
ATOM   3250  HB3 HID X 205      24.762 105.678  51.916  0.00  0.00            
ATOM   3251  CG  HID X 205      26.088 104.798  50.604  0.00  0.00            
ATOM   3252  ND1 HID X 205      26.549 105.720  49.663  0.00  0.00            
ATOM   3253  HD1 HID X 205      26.463 106.761  49.589  0.00  0.00            
ATOM   3254  CE1 HID X 205      26.879 105.034  48.599  0.00  0.00            
ATOM   3255  HE1 HID X 205      27.344 105.559  47.799  0.00  0.00            
ATOM   3256  NE2 HID X 205      26.698 103.715  48.686  0.00  0.00            
ATOM   3257  CD2 HID X 205      26.189 103.551  50.034  0.00  0.00            
ATOM   3258  HD2 HID X 205      26.047 102.510  50.462  0.00  0.00            
ATOM   3259  C   HID X 205      26.072 107.153  53.603  0.00  0.00            
ATOM   3260  O   HID X 205      25.732 108.281  53.248  0.00  0.00            
ATOM   3261  N   ARG X 206      25.776 106.660  54.833  0.00  0.00            
ATOM   3262  H   ARG X 206      26.000 105.710  55.133  0.00  0.00            
ATOM   3263  CA  ARG X 206      25.037 107.414  55.827  0.00  0.00            
ATOM   3264  HA  ARG X 206      24.158 107.773  55.347  0.00  0.00            
ATOM   3265  CB  ARG X 206      24.404 106.434  56.831  0.00  0.00            
ATOM   3266  HB2 ARG X 206      25.143 105.950  57.388  0.00  0.00            
ATOM   3267  HB3 ARG X 206      23.863 106.991  57.629  0.00  0.00            
ATOM   3268  CG  ARG X 206      23.590 105.405  56.194  0.00  0.00            
ATOM   3269  HG2 ARG X 206      23.919 105.027  55.272  0.00  0.00            
ATOM   3270  HG3 ARG X 206      23.630 104.451  56.759  0.00  0.00            
ATOM   3271  CD  ARG X 206      22.046 105.691  56.073  0.00  0.00            
ATOM   3272  HD2 ARG X 206      21.764 106.349  56.860  0.00  0.00            
ATOM   3273  HD3 ARG X 206      21.403 104.815  56.242  0.00  0.00            
ATOM   3274  NE  ARG X 206      21.690 106.289  54.839  0.00  0.00            
ATOM   3275  HE  ARG X 206      21.833 105.647  53.955  0.00  0.00            
ATOM   3276  CZ  ARG X 206      21.219 107.565  54.740  0.00  0.00            
ATOM   3277  NH1 ARG X 206      20.861 108.250  55.791  0.00  0.00            
ATOM   3278 HH11 ARG X 206      20.793 107.945  56.761  0.00  0.00            
ATOM   3279 HH12 ARG X 206      20.465 109.180  55.707  0.00  0.00            
ATOM   3280  NH2 ARG X 206      21.243 108.152  53.553  0.00  0.00            
ATOM   3281 HH21 ARG X 206      21.305 107.668  52.667  0.00  0.00            
ATOM   3282 HH22 ARG X 206      21.124 109.167  53.505  0.00  0.00            
ATOM   3283  C   ARG X 206      25.865 108.609  56.439  0.00  0.00            
ATOM   3284  O   ARG X 206      25.259 109.522  56.990  0.00  0.00            
ATOM   3285  N   TRP X 207      27.215 108.621  56.239  0.00  0.00            
ATOM   3286  H   TRP X 207      27.606 107.809  55.731  0.00  0.00            
ATOM   3287  CA  TRP X 207      28.128 109.680  56.717  0.00  0.00            
ATOM   3288  HA  TRP X 207      27.627 110.177  57.539  0.00  0.00            
ATOM   3289  CB  TRP X 207      29.475 109.240  57.313  0.00  0.00            
ATOM   3290  HB2 TRP X 207      29.209 108.244  57.790  0.00  0.00            
ATOM   3291  HB3 TRP X 207      30.297 109.074  56.575  0.00  0.00            
ATOM   3292  CG  TRP X 207      30.129 110.175  58.356  0.00  0.00            
ATOM   3293  CD1 TRP X 207      29.898 110.242  59.679  0.00  0.00            
ATOM   3294  HD1 TRP X 207      29.293 109.512  60.120  0.00  0.00            
ATOM   3295  NE1 TRP X 207      30.557 111.221  60.290  0.00  0.00            
ATOM   3296  HE1 TRP X 207      30.496 111.412  61.271  0.00  0.00            
ATOM   3297  CE2 TRP X 207      31.248 111.992  59.335  0.00  0.00            
ATOM   3298  CZ2 TRP X 207      32.009 113.233  59.444  0.00  0.00            
ATOM   3299  HZ2 TRP X 207      32.262 113.728  60.413  0.00  0.00            
ATOM   3300  CH2 TRP X 207      32.630 113.726  58.248  0.00  0.00            
ATOM   3301  HH2 TRP X 207      33.353 114.494  58.241  0.00  0.00            
ATOM   3302  CZ3 TRP X 207      32.272 113.149  57.044  0.00  0.00            
ATOM   3303  HZ3 TRP X 207      32.605 113.620  56.196  0.00  0.00            
ATOM   3304  CE3 TRP X 207      31.437 112.007  56.930  0.00  0.00            
ATOM   3305  HE3 TRP X 207      31.237 111.537  56.011  0.00  0.00            
ATOM   3306  CD2 TRP X 207      30.910 111.370  58.071  0.00  0.00            
ATOM   3307  C   TRP X 207      28.283 110.688  55.536  0.00  0.00            
ATOM   3308  O   TRP X 207      28.143 111.914  55.701  0.00  0.00            
ATOM   3309  N   VAL X 208      28.664 110.248  54.313  0.00  0.00            
ATOM   3310  H   VAL X 208      29.040 109.299  54.264  0.00  0.00            
ATOM   3311  CA  VAL X 208      28.912 111.143  53.138  0.00  0.00            
ATOM   3312  HA  VAL X 208      29.698 111.811  53.535  0.00  0.00            
ATOM   3313  CB  VAL X 208      29.582 110.325  51.947  0.00  0.00            
ATOM   3314  HB  VAL X 208      29.791 111.063  51.196  0.00  0.00            
ATOM   3315  CG1 VAL X 208      30.953 109.658  52.240  0.00  0.00            
ATOM   3316 HG11 VAL X 208      31.286 109.187  51.310  0.00  0.00            
ATOM   3317 HG12 VAL X 208      31.613 110.463  52.486  0.00  0.00            
ATOM   3318 HG13 VAL X 208      30.783 108.973  53.059  0.00  0.00            
ATOM   3319  CG2 VAL X 208      28.640 109.365  51.189  0.00  0.00            
ATOM   3320 HG21 VAL X 208      27.848 109.953  50.697  0.00  0.00            
ATOM   3321 HG22 VAL X 208      28.078 108.634  51.758  0.00  0.00            
ATOM   3322 HG23 VAL X 208      29.234 108.774  50.521  0.00  0.00            
ATOM   3323  C   VAL X 208      27.710 112.117  52.667  0.00  0.00            
ATOM   3324  O   VAL X 208      27.972 113.172  52.034  0.00  0.00            
ATOM   3325  N   GLY X 209      26.502 111.727  53.022  0.00  0.00            
ATOM   3326  H   GLY X 209      26.446 110.864  53.499  0.00  0.00            
ATOM   3327  CA  GLY X 209      25.208 112.357  52.837  0.00  0.00            
ATOM   3328  HA2 GLY X 209      24.377 111.676  53.217  0.00  0.00            
ATOM   3329  HA3 GLY X 209      25.179 113.271  53.468  0.00  0.00            
ATOM   3330  C   GLY X 209      24.889 112.861  51.410  0.00  0.00            
ATOM   3331  O   GLY X 209      25.520 112.515  50.389  0.00  0.00            
ATOM   3332  N   GLY X 210      23.759 113.539  51.258  0.00  0.00            
ATOM   3333  H   GLY X 210      23.101 113.624  52.035  0.00  0.00            
ATOM   3334  CA  GLY X 210      23.221 113.996  49.954  0.00  0.00            
ATOM   3335  HA2 GLY X 210      23.769 114.839  49.561  0.00  0.00            
ATOM   3336  HA3 GLY X 210      22.265 114.468  50.096  0.00  0.00            
ATOM   3337  C   GLY X 210      23.072 112.916  48.862  0.00  0.00            
ATOM   3338  O   GLY X 210      23.009 111.720  49.151  0.00  0.00            
ATOM   3339  N   GLN X 211      23.103 113.211  47.562  0.00  0.00            
ATOM   3340  H   GLN X 211      23.296 114.205  47.369  0.00  0.00            
ATOM   3341  CA  GLN X 211      22.932 112.304  46.379  0.00  0.00            
ATOM   3342  HA  GLN X 211      22.182 111.501  46.632  0.00  0.00            
ATOM   3343  CB  GLN X 211      22.477 113.172  45.144  0.00  0.00            
ATOM   3344  HB2 GLN X 211      22.360 112.593  44.349  0.00  0.00            
ATOM   3345  HB3 GLN X 211      23.191 113.910  44.926  0.00  0.00            
ATOM   3346  CG  GLN X 211      21.094 113.877  45.335  0.00  0.00            
ATOM   3347  HG2 GLN X 211      20.302 113.132  45.489  0.00  0.00            
ATOM   3348  HG3 GLN X 211      21.133 114.243  46.366  0.00  0.00            
ATOM   3349  CD  GLN X 211      20.980 115.080  44.393  0.00  0.00            
ATOM   3350  OE1 GLN X 211      21.605 115.147  43.345  0.00  0.00            
ATOM   3351  NE2 GLN X 211      20.192 116.052  44.796  0.00  0.00            
ATOM   3352 HE21 GLN X 211      20.006 116.790  44.138  0.00  0.00            
ATOM   3353 HE22 GLN X 211      19.602 115.896  45.648  0.00  0.00            
ATOM   3354  C   GLN X 211      24.239 111.468  46.108  0.00  0.00            
ATOM   3355  O   GLN X 211      24.610 111.202  44.973  0.00  0.00            
ATOM   3356  N   MET X 212      24.767 110.955  47.170  0.00  0.00            
ATOM   3357  H   MET X 212      24.268 111.006  48.039  0.00  0.00            
ATOM   3358  CA  MET X 212      25.834 109.985  47.203  0.00  0.00            
ATOM   3359  HA  MET X 212      26.001 109.545  46.185  0.00  0.00            
ATOM   3360  CB  MET X 212      27.155 110.600  47.739  0.00  0.00            
ATOM   3361  HB2 MET X 212      27.393 111.606  47.286  0.00  0.00            
ATOM   3362  HB3 MET X 212      27.172 110.650  48.860  0.00  0.00            
ATOM   3363  CG  MET X 212      28.375 109.842  47.173  0.00  0.00            
ATOM   3364  HG2 MET X 212      28.277 109.720  46.057  0.00  0.00            
ATOM   3365  HG3 MET X 212      29.251 110.459  47.381  0.00  0.00            
ATOM   3366  SD  MET X 212      28.680 108.322  48.103  0.00  0.00            
ATOM   3367  CE  MET X 212      30.529 108.387  47.962  0.00  0.00            
ATOM   3368  HE1 MET X 212      30.880 109.280  48.467  0.00  0.00            
ATOM   3369  HE2 MET X 212      30.636 108.463  46.825  0.00  0.00            
ATOM   3370  HE3 MET X 212      31.021 107.492  48.397  0.00  0.00            
ATOM   3371  C   MET X 212      25.423 108.914  48.269  0.00  0.00            
ATOM   3372  O   MET X 212      25.406 107.765  48.012  0.00  0.00            
ATOM   3373  N   GLY X 213      24.959 109.423  49.415  0.00  0.00            
ATOM   3374  H   GLY X 213      24.995 110.437  49.478  0.00  0.00            
ATOM   3375  CA  GLY X 213      24.529 108.682  50.549  0.00  0.00            
ATOM   3376  HA2 GLY X 213      25.117 107.771  50.711  0.00  0.00            
ATOM   3377  HA3 GLY X 213      24.774 109.309  51.381  0.00  0.00            
ATOM   3378  C   GLY X 213      23.041 108.355  50.666  0.00  0.00            
ATOM   3379  O   GLY X 213      22.719 107.408  51.395  0.00  0.00            
ATOM   3380  N   VAL X 214      22.131 109.174  50.042  0.00  0.00            
ATOM   3381  H   VAL X 214      22.443 110.010  49.561  0.00  0.00            
ATOM   3382  CA  VAL X 214      20.679 108.898  50.147  0.00  0.00            
ATOM   3383  HA  VAL X 214      20.567 108.889  51.183  0.00  0.00            
ATOM   3384  CB  VAL X 214      19.792 110.087  49.644  0.00  0.00            
ATOM   3385  HB  VAL X 214      18.724 109.716  49.876  0.00  0.00            
ATOM   3386  CG1 VAL X 214      20.061 111.324  50.452  0.00  0.00            
ATOM   3387 HG11 VAL X 214      21.094 111.493  50.750  0.00  0.00            
ATOM   3388 HG12 VAL X 214      19.593 111.194  51.394  0.00  0.00            
ATOM   3389 HG13 VAL X 214      19.562 112.149  49.950  0.00  0.00            
ATOM   3390  CG2 VAL X 214      19.825 110.454  48.133  0.00  0.00            
ATOM   3391 HG21 VAL X 214      20.643 111.154  47.863  0.00  0.00            
ATOM   3392 HG22 VAL X 214      18.863 110.946  47.919  0.00  0.00            
ATOM   3393 HG23 VAL X 214      19.865 109.550  47.455  0.00  0.00            
ATOM   3394  C   VAL X 214      20.142 107.504  49.566  0.00  0.00            
ATOM   3395  O   VAL X 214      20.746 107.004  48.638  0.00  0.00            
ATOM   3396  N   VAL X 215      18.962 107.144  50.023  0.00  0.00            
ATOM   3397  H   VAL X 215      18.636 107.701  50.806  0.00  0.00            
ATOM   3398  CA  VAL X 215      18.225 105.969  49.477  0.00  0.00            
ATOM   3399  HA  VAL X 215      18.959 105.123  49.543  0.00  0.00            
ATOM   3400  CB  VAL X 215      17.189 105.546  50.546  0.00  0.00            
ATOM   3401  HB  VAL X 215      16.383 106.240  50.660  0.00  0.00            
ATOM   3402  CG1 VAL X 215      16.492 104.283  50.099  0.00  0.00            
ATOM   3403 HG11 VAL X 215      15.816 103.964  50.813  0.00  0.00            
ATOM   3404 HG12 VAL X 215      17.221 103.533  49.858  0.00  0.00            
ATOM   3405 HG13 VAL X 215      15.919 104.423  49.171  0.00  0.00            
ATOM   3406  CG2 VAL X 215      17.733 105.320  51.944  0.00  0.00            
ATOM   3407 HG21 VAL X 215      16.898 105.255  52.639  0.00  0.00            
ATOM   3408 HG22 VAL X 215      18.261 104.393  51.865  0.00  0.00            
ATOM   3409 HG23 VAL X 215      18.374 106.100  52.367  0.00  0.00            
ATOM   3410  C   VAL X 215      17.855 105.951  47.987  0.00  0.00            
ATOM   3411  O   VAL X 215      18.446 105.111  47.275  0.00  0.00            
ATOM   3412  N   PRO X 216      16.865 106.766  47.469  0.00  0.00            
ATOM   3413  CD  PRO X 216      16.085 107.784  48.297  0.00  0.00            
ATOM   3414  HD2 PRO X 216      15.384 107.205  48.955  0.00  0.00            
ATOM   3415  HD3 PRO X 216      16.645 108.399  48.937  0.00  0.00            
ATOM   3416  CG  PRO X 216      15.275 108.614  47.238  0.00  0.00            
ATOM   3417  HG2 PRO X 216      15.641 109.510  46.841  0.00  0.00            
ATOM   3418  HG3 PRO X 216      14.307 108.961  47.581  0.00  0.00            
ATOM   3419  CB  PRO X 216      15.175 107.624  46.117  0.00  0.00            
ATOM   3420  HB2 PRO X 216      14.864 108.106  45.191  0.00  0.00            
ATOM   3421  HB3 PRO X 216      14.256 106.941  46.174  0.00  0.00            
ATOM   3422  CA  PRO X 216      16.418 106.700  46.079  0.00  0.00            
ATOM   3423  HA  PRO X 216      16.120 105.665  45.792  0.00  0.00            
ATOM   3424  C   PRO X 216      17.403 107.207  45.039  0.00  0.00            
ATOM   3425  O   PRO X 216      17.856 106.381  44.224  0.00  0.00            
ATOM   3426  N   THR X 217      17.775 108.485  45.059  0.00  0.00            
ATOM   3427  H   THR X 217      17.307 109.206  45.607  0.00  0.00            
ATOM   3428  CA  THR X 217      18.641 109.068  44.010  0.00  0.00            
ATOM   3429  HA  THR X 217      18.668 108.674  43.007  0.00  0.00            
ATOM   3430  CB  THR X 217      18.054 110.487  43.961  0.00  0.00            
ATOM   3431  HB  THR X 217      18.795 111.089  43.475  0.00  0.00            
ATOM   3432  CG2 THR X 217      16.686 110.520  43.271  0.00  0.00            
ATOM   3433 HG21 THR X 217      15.915 110.021  43.799  0.00  0.00            
ATOM   3434 HG22 THR X 217      16.254 111.481  43.108  0.00  0.00            
ATOM   3435 HG23 THR X 217      16.713 110.007  42.282  0.00  0.00            
ATOM   3436  OG1 THR X 217      17.833 111.031  45.238  0.00  0.00            
ATOM   3437  HG1 THR X 217      18.672 111.316  45.564  0.00  0.00            
ATOM   3438  C   THR X 217      20.108 109.048  44.491  0.00  0.00            
ATOM   3439  O   THR X 217      20.784 110.026  44.462  0.00  0.00            
ATOM   3440  N   ALA X 218      20.616 107.868  44.893  0.00  0.00            
ATOM   3441  H   ALA X 218      19.911 107.200  44.740  0.00  0.00            
ATOM   3442  CA  ALA X 218      21.908 107.492  45.446  0.00  0.00            
ATOM   3443  HA  ALA X 218      22.059 108.338  46.155  0.00  0.00            
ATOM   3444  CB  ALA X 218      21.898 106.204  46.194  0.00  0.00            
ATOM   3445  HB1 ALA X 218      22.749 106.192  46.947  0.00  0.00            
ATOM   3446  HB2 ALA X 218      22.244 105.394  45.511  0.00  0.00            
ATOM   3447  HB3 ALA X 218      20.944 105.742  46.621  0.00  0.00            
ATOM   3448  C   ALA X 218      23.110 107.650  44.487  0.00  0.00            
ATOM   3449  O   ALA X 218      24.079 108.081  45.030  0.00  0.00            
ATOM   3450  N   PRO X 219      23.001 107.203  43.215  0.00  0.00            
ATOM   3451  CD  PRO X 219      21.877 106.605  42.534  0.00  0.00            
ATOM   3452  HD2 PRO X 219      21.551 105.696  42.969  0.00  0.00            
ATOM   3453  HD3 PRO X 219      21.079 107.370  42.386  0.00  0.00            
ATOM   3454  CG  PRO X 219      22.339 106.137  41.167  0.00  0.00            
ATOM   3455  HG2 PRO X 219      22.298 107.038  40.484  0.00  0.00            
ATOM   3456  HG3 PRO X 219      21.804 105.363  40.671  0.00  0.00            
ATOM   3457  CB  PRO X 219      23.817 105.808  41.501  0.00  0.00            
ATOM   3458  HB2 PRO X 219      24.449 105.671  40.638  0.00  0.00            
ATOM   3459  HB3 PRO X 219      23.876 104.856  42.058  0.00  0.00            
ATOM   3460  CA  PRO X 219      24.209 106.970  42.423  0.00  0.00            
ATOM   3461  HA  PRO X 219      25.007 106.790  43.161  0.00  0.00            
ATOM   3462  C   PRO X 219      24.737 108.214  41.606  0.00  0.00            
ATOM   3463  O   PRO X 219      25.360 108.033  40.541  0.00  0.00            
ATOM   3464  N   ASN X 220      24.400 109.441  42.057  0.00  0.00            
ATOM   3465  H   ASN X 220      24.028 109.509  42.967  0.00  0.00            
ATOM   3466  CA  ASN X 220      24.464 110.627  41.199  0.00  0.00            
ATOM   3467  HA  ASN X 220      24.152 110.338  40.162  0.00  0.00            
ATOM   3468  CB  ASN X 220      23.398 111.708  41.643  0.00  0.00            
ATOM   3469  HB2 ASN X 220      22.565 111.205  42.221  0.00  0.00            
ATOM   3470  HB3 ASN X 220      23.918 112.395  42.225  0.00  0.00            
ATOM   3471  CG  ASN X 220      22.702 112.536  40.521  0.00  0.00            
ATOM   3472  OD1 ASN X 220      23.235 112.466  39.406  0.00  0.00            
ATOM   3473  ND2 ASN X 220      21.750 113.401  40.857  0.00  0.00            
ATOM   3474 HD21 ASN X 220      21.471 113.497  41.828  0.00  0.00            
ATOM   3475 HD22 ASN X 220      21.193 113.868  40.124  0.00  0.00            
ATOM   3476  C   ASN X 220      25.913 111.297  41.188  0.00  0.00            
ATOM   3477  O   ASN X 220      26.351 111.560  40.107  0.00  0.00            
ATOM   3478  N   ASP X 221      26.535 111.524  42.335  0.00  0.00            
ATOM   3479  H   ASP X 221      25.973 111.487  43.203  0.00  0.00            
ATOM   3480  CA  ASP X 221      27.983 111.871  42.473  0.00  0.00            
ATOM   3481  HA  ASP X 221      27.960 112.900  42.100  0.00  0.00            
ATOM   3482  CB  ASP X 221      28.267 111.724  43.961  0.00  0.00            
ATOM   3483  HB2 ASP X 221      27.424 112.255  44.435  0.00  0.00            
ATOM   3484  HB3 ASP X 221      28.285 110.633  44.179  0.00  0.00            
ATOM   3485  CG  ASP X 221      29.564 112.331  44.551  0.00  0.00            
ATOM   3486  OD1 ASP X 221      29.682 112.427  45.812  0.00  0.00            
ATOM   3487  OD2 ASP X 221      30.385 112.769  43.694  0.00  0.00            
ATOM   3488  C   ASP X 221      28.908 110.952  41.717  0.00  0.00            
ATOM   3489  O   ASP X 221      28.739 109.728  41.838  0.00  0.00            
ATOM   3490  N   PRO X 222      29.984 111.461  41.073  0.00  0.00            
ATOM   3491  CD  PRO X 222      30.017 112.695  40.368  0.00  0.00            
ATOM   3492  HD2 PRO X 222      29.090 112.792  39.804  0.00  0.00            
ATOM   3493  HD3 PRO X 222      30.319 113.554  40.999  0.00  0.00            
ATOM   3494  CG  PRO X 222      31.018 112.512  39.250  0.00  0.00            
ATOM   3495  HG2 PRO X 222      31.604 113.467  39.141  0.00  0.00            
ATOM   3496  HG3 PRO X 222      30.524 112.248  38.324  0.00  0.00            
ATOM   3497  CB  PRO X 222      31.979 111.356  39.654  0.00  0.00            
ATOM   3498  HB2 PRO X 222      32.411 110.853  38.764  0.00  0.00            
ATOM   3499  HB3 PRO X 222      32.828 111.785  40.227  0.00  0.00            
ATOM   3500  CA  PRO X 222      31.023 110.575  40.549  0.00  0.00            
ATOM   3501  HA  PRO X 222      30.586 109.795  39.932  0.00  0.00            
ATOM   3502  C   PRO X 222      31.852 109.803  41.572  0.00  0.00            
ATOM   3503  O   PRO X 222      32.159 108.640  41.285  0.00  0.00            
ATOM   3504  N   VAL X 223      32.078 110.276  42.836  0.00  0.00            
ATOM   3505  H   VAL X 223      31.561 111.072  43.036  0.00  0.00            
ATOM   3506  CA  VAL X 223      32.792 109.579  43.900  0.00  0.00            
ATOM   3507  HA  VAL X 223      33.701 109.265  43.403  0.00  0.00            
ATOM   3508  CB  VAL X 223      33.131 110.587  45.003  0.00  0.00            
ATOM   3509  HB  VAL X 223      32.191 111.030  45.388  0.00  0.00            
ATOM   3510  CG1 VAL X 223      33.821 109.929  46.255  0.00  0.00            
ATOM   3511 HG11 VAL X 223      33.131 109.346  46.803  0.00  0.00            
ATOM   3512 HG12 VAL X 223      34.633 109.325  45.942  0.00  0.00            
ATOM   3513 HG13 VAL X 223      34.172 110.743  46.902  0.00  0.00            
ATOM   3514  CG2 VAL X 223      34.115 111.726  44.459  0.00  0.00            
ATOM   3515 HG21 VAL X 223      34.740 112.114  45.255  0.00  0.00            
ATOM   3516 HG22 VAL X 223      33.550 112.551  44.088  0.00  0.00            
ATOM   3517 HG23 VAL X 223      34.887 111.515  43.659  0.00  0.00            
ATOM   3518  C   VAL X 223      32.004 108.329  44.382  0.00  0.00            
ATOM   3519  O   VAL X 223      32.646 107.402  44.839  0.00  0.00            
ATOM   3520  N   PHE X 224      30.705 108.291  44.260  0.00  0.00            
ATOM   3521  H   PHE X 224      30.240 109.040  43.803  0.00  0.00            
ATOM   3522  CA  PHE X 224      29.953 106.982  44.241  0.00  0.00            
ATOM   3523  HA  PHE X 224      29.815 106.686  45.258  0.00  0.00            
ATOM   3524  CB  PHE X 224      28.531 107.087  43.573  0.00  0.00            
ATOM   3525  HB2 PHE X 224      28.544 106.888  42.499  0.00  0.00            
ATOM   3526  HB3 PHE X 224      28.208 108.115  43.768  0.00  0.00            
ATOM   3527  CG  PHE X 224      27.459 106.072  44.076  0.00  0.00            
ATOM   3528  CD1 PHE X 224      27.290 104.776  43.508  0.00  0.00            
ATOM   3529  HD1 PHE X 224      27.872 104.424  42.633  0.00  0.00            
ATOM   3530  CE1 PHE X 224      26.242 103.950  43.921  0.00  0.00            
ATOM   3531  HE1 PHE X 224      26.108 103.081  43.255  0.00  0.00            
ATOM   3532  CZ  PHE X 224      25.430 104.373  44.965  0.00  0.00            
ATOM   3533  HZ  PHE X 224      24.583 103.847  45.251  0.00  0.00            
ATOM   3534  CE2 PHE X 224      25.779 105.541  45.622  0.00  0.00            
ATOM   3535  HE2 PHE X 224      25.182 105.765  46.535  0.00  0.00            
ATOM   3536  CD2 PHE X 224      26.736 106.452  45.206  0.00  0.00            
ATOM   3537  HD2 PHE X 224      26.860 107.491  45.595  0.00  0.00            
ATOM   3538  C   PHE X 224      30.681 105.823  43.582  0.00  0.00            
ATOM   3539  O   PHE X 224      30.573 104.661  44.037  0.00  0.00            
ATOM   3540  N   PHE X 225      31.414 106.047  42.432  0.00  0.00            
ATOM   3541  H   PHE X 225      31.298 106.957  42.022  0.00  0.00            
ATOM   3542  CA  PHE X 225      32.199 105.060  41.606  0.00  0.00            
ATOM   3543  HA  PHE X 225      31.627 104.197  41.520  0.00  0.00            
ATOM   3544  CB  PHE X 225      32.418 105.660  40.192  0.00  0.00            
ATOM   3545  HB2 PHE X 225      32.948 106.602  40.258  0.00  0.00            
ATOM   3546  HB3 PHE X 225      31.434 105.885  39.755  0.00  0.00            
ATOM   3547  CG  PHE X 225      33.089 104.698  39.202  0.00  0.00            
ATOM   3548  CD1 PHE X 225      34.339 104.973  38.696  0.00  0.00            
ATOM   3549  HD1 PHE X 225      34.935 105.821  38.906  0.00  0.00            
ATOM   3550  CE1 PHE X 225      34.900 104.030  37.799  0.00  0.00            
ATOM   3551  HE1 PHE X 225      35.879 104.105  37.340  0.00  0.00            
ATOM   3552  CZ  PHE X 225      34.235 102.907  37.394  0.00  0.00            
ATOM   3553  HZ  PHE X 225      34.769 102.128  36.859  0.00  0.00            
ATOM   3554  CE2 PHE X 225      32.923 102.694  37.858  0.00  0.00            
ATOM   3555  HE2 PHE X 225      32.310 101.884  37.500  0.00  0.00            
ATOM   3556  CD2 PHE X 225      32.345 103.544  38.835  0.00  0.00            
ATOM   3557  HD2 PHE X 225      31.305 103.385  39.131  0.00  0.00            
ATOM   3558  C   PHE X 225      33.514 104.691  42.302  0.00  0.00            
ATOM   3559  O   PHE X 225      33.881 103.552  42.669  0.00  0.00            
ATOM   3560  N   LEU X 226      34.242 105.668  42.828  0.00  0.00            
ATOM   3561  H   LEU X 226      34.249 106.551  42.334  0.00  0.00            
ATOM   3562  CA  LEU X 226      35.471 105.584  43.637  0.00  0.00            
ATOM   3563  HA  LEU X 226      36.129 105.037  43.013  0.00  0.00            
ATOM   3564  CB  LEU X 226      36.009 107.017  43.900  0.00  0.00            
ATOM   3565  HB2 LEU X 226      36.949 106.833  44.395  0.00  0.00            
ATOM   3566  HB3 LEU X 226      35.335 107.488  44.640  0.00  0.00            
ATOM   3567  CG  LEU X 226      36.138 107.891  42.642  0.00  0.00            
ATOM   3568  HG  LEU X 226      35.159 108.064  42.184  0.00  0.00            
ATOM   3569  CD1 LEU X 226      36.701 109.239  43.104  0.00  0.00            
ATOM   3570 HD11 LEU X 226      36.716 109.983  42.323  0.00  0.00            
ATOM   3571 HD12 LEU X 226      37.736 109.107  43.476  0.00  0.00            
ATOM   3572 HD13 LEU X 226      36.063 109.546  43.922  0.00  0.00            
ATOM   3573  CD2 LEU X 226      37.089 107.287  41.556  0.00  0.00            
ATOM   3574 HD21 LEU X 226      36.848 106.257  41.360  0.00  0.00            
ATOM   3575 HD22 LEU X 226      36.923 107.751  40.607  0.00  0.00            
ATOM   3576 HD23 LEU X 226      38.147 107.378  41.852  0.00  0.00            
ATOM   3577  C   LEU X 226      35.196 104.756  44.952  0.00  0.00            
ATOM   3578  O   LEU X 226      36.007 104.000  45.445  0.00  0.00            
ATOM   3579  N   HID X 227      33.990 105.052  45.504  0.00  0.00            
ATOM   3580  H   HID X 227      33.429 105.786  45.117  0.00  0.00            
ATOM   3581  CA  HID X 227      33.395 104.356  46.653  0.00  0.00            
ATOM   3582  HA  HID X 227      34.052 104.570  47.526  0.00  0.00            
ATOM   3583  CB  HID X 227      32.011 105.052  46.908  0.00  0.00            
ATOM   3584  HB2 HID X 227      32.214 105.969  47.501  0.00  0.00            
ATOM   3585  HB3 HID X 227      31.680 105.353  45.939  0.00  0.00            
ATOM   3586  CG  HID X 227      30.897 104.290  47.622  0.00  0.00            
ATOM   3587  ND1 HID X 227      30.957 103.864  48.928  0.00  0.00            
ATOM   3588  HD1 HID X 227      31.844 103.914  49.444  0.00  0.00            
ATOM   3589  CE1 HID X 227      30.061 102.888  49.142  0.00  0.00            
ATOM   3590  HE1 HID X 227      29.972 102.243  50.027  0.00  0.00            
ATOM   3591  NE2 HID X 227      29.265 102.719  48.115  0.00  0.00            
ATOM   3592  CD2 HID X 227      29.703 103.695  47.180  0.00  0.00            
ATOM   3593  HD2 HID X 227      29.318 103.825  46.189  0.00  0.00            
ATOM   3594  C   HID X 227      33.125 102.859  46.471  0.00  0.00            
ATOM   3595  O   HID X 227      33.526 101.992  47.247  0.00  0.00            
ATOM   3596  N   HID X 228      32.580 102.538  45.283  0.00  0.00            
ATOM   3597  H   HID X 228      32.183 103.322  44.728  0.00  0.00            
ATOM   3598  CA  HID X 228      32.410 101.198  44.695  0.00  0.00            
ATOM   3599  HA  HID X 228      32.076 100.636  45.562  0.00  0.00            
ATOM   3600  CB  HID X 228      31.238 101.170  43.755  0.00  0.00            
ATOM   3601  HB2 HID X 228      31.178 102.043  43.126  0.00  0.00            
ATOM   3602  HB3 HID X 228      31.284 100.355  43.040  0.00  0.00            
ATOM   3603  CG  HID X 228      29.935 100.964  44.497  0.00  0.00            
ATOM   3604  ND1 HID X 228      29.734  99.802  45.274  0.00  0.00            
ATOM   3605  HD1 HID X 228      30.330  98.972  45.123  0.00  0.00            
ATOM   3606  CE1 HID X 228      28.546  99.830  45.868  0.00  0.00            
ATOM   3607  HE1 HID X 228      28.233  98.977  46.410  0.00  0.00            
ATOM   3608  NE2 HID X 228      27.977 100.961  45.699  0.00  0.00            
ATOM   3609  CD2 HID X 228      28.769 101.674  44.807  0.00  0.00            
ATOM   3610  HD2 HID X 228      28.539 102.609  44.412  0.00  0.00            
ATOM   3611  C   HID X 228      33.672 100.427  44.352  0.00  0.00            
ATOM   3612  O   HID X 228      33.689  99.203  44.409  0.00  0.00            
ATOM   3613  N   ALA X 229      34.734 101.104  43.913  0.00  0.00            
ATOM   3614  H   ALA X 229      34.702 102.102  43.769  0.00  0.00            
ATOM   3615  CA  ALA X 229      36.060 100.479  43.476  0.00  0.00            
ATOM   3616  HA  ALA X 229      35.822  99.625  42.872  0.00  0.00            
ATOM   3617  CB  ALA X 229      36.927 101.552  42.718  0.00  0.00            
ATOM   3618  HB1 ALA X 229      36.317 102.466  42.567  0.00  0.00            
ATOM   3619  HB2 ALA X 229      37.148 101.160  41.720  0.00  0.00            
ATOM   3620  HB3 ALA X 229      37.821 101.767  43.253  0.00  0.00            
ATOM   3621  C   ALA X 229      36.853  99.962  44.646  0.00  0.00            
ATOM   3622  O   ALA X 229      37.338  98.820  44.580  0.00  0.00            
ATOM   3623  N   ASN X 230      36.859 100.704  45.741  0.00  0.00            
ATOM   3624  H   ASN X 230      36.336 101.568  45.639  0.00  0.00            
ATOM   3625  CA  ASN X 230      37.399 100.200  47.056  0.00  0.00            
ATOM   3626  HA  ASN X 230      38.501 100.012  46.902  0.00  0.00            
ATOM   3627  CB  ASN X 230      37.365 101.310  48.113  0.00  0.00            
ATOM   3628  HB2 ASN X 230      37.968 102.038  47.574  0.00  0.00            
ATOM   3629  HB3 ASN X 230      36.337 101.663  48.066  0.00  0.00            
ATOM   3630  CG  ASN X 230      37.941 100.883  49.429  0.00  0.00            
ATOM   3631  OD1 ASN X 230      37.543  99.946  50.105  0.00  0.00            
ATOM   3632  ND2 ASN X 230      38.873 101.674  49.950  0.00  0.00            
ATOM   3633 HD21 ASN X 230      39.259 101.465  50.896  0.00  0.00            
ATOM   3634 HD22 ASN X 230      38.999 102.547  49.422  0.00  0.00            
ATOM   3635  C   ASN X 230      36.564  98.898  47.462  0.00  0.00            
ATOM   3636  O   ASN X 230      37.183  97.901  47.834  0.00  0.00            
ATOM   3637  N   VAL X 231      35.224  98.974  47.310  0.00  0.00            
ATOM   3638  H   VAL X 231      34.842  99.719  46.751  0.00  0.00            
ATOM   3639  CA  VAL X 231      34.245  97.947  47.728  0.00  0.00            
ATOM   3640  HA  VAL X 231      34.538  97.610  48.752  0.00  0.00            
ATOM   3641  CB  VAL X 231      32.862  98.654  47.919  0.00  0.00            
ATOM   3642  HB  VAL X 231      32.647  99.328  47.074  0.00  0.00            
ATOM   3643  CG1 VAL X 231      31.636  97.709  48.043  0.00  0.00            
ATOM   3644 HG11 VAL X 231      30.711  98.261  48.224  0.00  0.00            
ATOM   3645 HG12 VAL X 231      31.745  97.098  48.934  0.00  0.00            
ATOM   3646 HG13 VAL X 231      31.384  97.150  47.122  0.00  0.00            
ATOM   3647  CG2 VAL X 231      32.825  99.431  49.197  0.00  0.00            
ATOM   3648 HG21 VAL X 231      31.983 100.132  49.249  0.00  0.00            
ATOM   3649 HG22 VAL X 231      32.882  98.849  50.131  0.00  0.00            
ATOM   3650 HG23 VAL X 231      33.705 100.051  49.333  0.00  0.00            
ATOM   3651  C   VAL X 231      34.270  96.718  46.812  0.00  0.00            
ATOM   3652  O   VAL X 231      33.699  95.684  47.071  0.00  0.00            
ATOM   3653  N   ASH X 232      35.051  96.827  45.733  0.00  0.00            
ATOM   3654  H   ASH X 232      35.529  97.741  45.522  0.00  0.00            
ATOM   3655  CA  ASH X 232      35.642  95.676  45.002  0.00  0.00            
ATOM   3656  HA  ASH X 232      35.029  94.751  45.222  0.00  0.00            
ATOM   3657  CB  ASH X 232      35.525  96.120  43.539  0.00  0.00            
ATOM   3658  HB2 ASH X 232      36.119  96.992  43.320  0.00  0.00            
ATOM   3659  HB3 ASH X 232      34.485  96.423  43.346  0.00  0.00            
ATOM   3660  CG  ASH X 232      35.898  95.041  42.589  0.00  0.00            
ATOM   3661  OD1 ASH X 232      34.977  94.034  42.627  0.00  0.00            
ATOM   3662  OD2 ASH X 232      36.967  95.036  41.990  0.00  0.00            
ATOM   3663  HD1 ASH X 232      35.299  93.212  42.967  0.00  0.00            
ATOM   3664  C   ASH X 232      37.018  95.292  45.412  0.00  0.00            
ATOM   3665  O   ASH X 232      37.390  94.149  45.287  0.00  0.00            
ATOM   3666  N   ARN X 233      37.835  96.273  45.798  0.00  0.00            
ATOM   3667  H   ARN X 233      37.611  97.231  45.614  0.00  0.00            
ATOM   3668  CA  ARN X 233      39.203  96.009  46.198  0.00  0.00            
ATOM   3669  HA  ARN X 233      39.640  95.395  45.391  0.00  0.00            
ATOM   3670  CB  ARN X 233      40.044  97.244  46.388  0.00  0.00            
ATOM   3671  HB2 ARN X 233      39.511  97.927  47.041  0.00  0.00            
ATOM   3672  HB3 ARN X 233      40.124  97.748  45.431  0.00  0.00            
ATOM   3673  CG  ARN X 233      41.428  96.961  46.916  0.00  0.00            
ATOM   3674  HG2 ARN X 233      42.047  96.343  46.257  0.00  0.00            
ATOM   3675  HG3 ARN X 233      41.333  96.400  47.870  0.00  0.00            
ATOM   3676  CD  ARN X 233      42.132  98.264  47.231  0.00  0.00            
ATOM   3677  HD2 ARN X 233      43.155  98.119  47.609  0.00  0.00            
ATOM   3678  HD3 ARN X 233      42.247  98.904  46.368  0.00  0.00            
ATOM   3679  NE  ARN X 233      41.402  99.035  48.269  0.00  0.00            
ATOM   3680  HE  ARN X 233      40.428  99.108  48.064  0.00  0.00            
ATOM   3681  CZ  ARN X 233      41.722  98.900  49.642  0.00  0.00            
ATOM   3682  NH1 ARN X 233      42.534  98.076  50.099  0.00  0.00            
ATOM   3683 HH11 ARN X 233      42.170  97.112  50.069  0.00  0.00            
ATOM   3684  NH2 ARN X 233      40.954  99.676  50.478  0.00  0.00            
ATOM   3685 HH21 ARN X 233      41.289 100.626  50.490  0.00  0.00            
ATOM   3686 HH22 ARN X 233      41.028  99.307  51.406  0.00  0.00            
ATOM   3687  C   ARN X 233      39.193  95.149  47.445  0.00  0.00            
ATOM   3688  O   ARN X 233      39.875  94.107  47.516  0.00  0.00            
ATOM   3689  N   ILE X 234      38.428  95.498  48.490  0.00  0.00            
ATOM   3690  H   ILE X 234      37.998  96.402  48.473  0.00  0.00            
ATOM   3691  CA  ILE X 234      38.398  94.740  49.738  0.00  0.00            
ATOM   3692  HA  ILE X 234      39.397  94.697  50.187  0.00  0.00            
ATOM   3693  CB  ILE X 234      37.545  95.474  50.759  0.00  0.00            
ATOM   3694  HB  ILE X 234      37.770  96.541  50.666  0.00  0.00            
ATOM   3695  CG2 ILE X 234      36.115  95.169  50.499  0.00  0.00            
ATOM   3696 HG21 ILE X 234      35.836  94.899  49.479  0.00  0.00            
ATOM   3697 HG22 ILE X 234      35.960  94.197  51.056  0.00  0.00            
ATOM   3698 HG23 ILE X 234      35.488  95.937  51.040  0.00  0.00            
ATOM   3699  CG1 ILE X 234      37.928  95.067  52.181  0.00  0.00            
ATOM   3700 HG12 ILE X 234      37.653  94.018  52.449  0.00  0.00            
ATOM   3701 HG13 ILE X 234      39.049  95.076  52.195  0.00  0.00            
ATOM   3702  CD1 ILE X 234      37.342  95.979  53.260  0.00  0.00            
ATOM   3703 HD11 ILE X 234      36.217  95.952  53.181  0.00  0.00            
ATOM   3704 HD12 ILE X 234      37.530  95.676  54.331  0.00  0.00            
ATOM   3705 HD13 ILE X 234      37.805  96.943  53.115  0.00  0.00            
ATOM   3706  C   ILE X 234      37.904  93.352  49.485  0.00  0.00            
ATOM   3707  O   ILE X 234      38.331  92.398  50.099  0.00  0.00            
ATOM   3708  N   TRP X 235      36.879  93.202  48.632  0.00  0.00            
ATOM   3709  H   TRP X 235      36.327  94.014  48.354  0.00  0.00            
ATOM   3710  CA  TRP X 235      36.415  91.848  48.247  0.00  0.00            
ATOM   3711  HA  TRP X 235      36.085  91.310  49.140  0.00  0.00            
ATOM   3712  CB  TRP X 235      35.242  91.951  47.268  0.00  0.00            
ATOM   3713  HB2 TRP X 235      34.433  92.571  47.676  0.00  0.00            
ATOM   3714  HB3 TRP X 235      35.589  92.450  46.375  0.00  0.00            
ATOM   3715  CG  TRP X 235      34.712  90.643  46.852  0.00  0.00            
ATOM   3716  CD1 TRP X 235      34.736  89.482  47.542  0.00  0.00            
ATOM   3717  HD1 TRP X 235      34.933  89.391  48.590  0.00  0.00            
ATOM   3718  NE1 TRP X 235      34.231  88.461  46.819  0.00  0.00            
ATOM   3719  HE1 TRP X 235      34.470  87.479  46.972  0.00  0.00            
ATOM   3720  CE2 TRP X 235      33.637  88.960  45.693  0.00  0.00            
ATOM   3721  CZ2 TRP X 235      32.880  88.355  44.677  0.00  0.00            
ATOM   3722  HZ2 TRP X 235      32.468  87.363  44.814  0.00  0.00            
ATOM   3723  CH2 TRP X 235      32.532  89.122  43.553  0.00  0.00            
ATOM   3724  HH2 TRP X 235      32.065  88.655  42.729  0.00  0.00            
ATOM   3725  CZ3 TRP X 235      32.907  90.453  43.494  0.00  0.00            
ATOM   3726  HZ3 TRP X 235      32.823  90.967  42.551  0.00  0.00            
ATOM   3727  CE3 TRP X 235      33.570  91.109  44.558  0.00  0.00            
ATOM   3728  HE3 TRP X 235      33.932  92.115  44.457  0.00  0.00            
ATOM   3729  CD2 TRP X 235      33.941  90.360  45.670  0.00  0.00            
ATOM   3730  C   TRP X 235      37.521  91.013  47.615  0.00  0.00            
ATOM   3731  O   TRP X 235      37.733  89.847  47.982  0.00  0.00            
ATOM   3732  N   ALA X 236      38.297  91.648  46.692  0.00  0.00            
ATOM   3733  H   ALA X 236      37.959  92.515  46.288  0.00  0.00            
ATOM   3734  CA  ALA X 236      39.390  90.908  46.084  0.00  0.00            
ATOM   3735  HA  ALA X 236      38.994  90.040  45.554  0.00  0.00            
ATOM   3736  CB  ALA X 236      40.005  91.793  44.990  0.00  0.00            
ATOM   3737  HB1 ALA X 236      40.471  92.690  45.365  0.00  0.00            
ATOM   3738  HB2 ALA X 236      39.213  92.100  44.291  0.00  0.00            
ATOM   3739  HB3 ALA X 236      40.728  91.257  44.369  0.00  0.00            
ATOM   3740  C   ALA X 236      40.436  90.471  47.077  0.00  0.00            
ATOM   3741  O   ALA X 236      41.094  89.461  46.871  0.00  0.00            
ATOM   3742  N   VAL X 237      40.647  91.260  48.129  0.00  0.00            
ATOM   3743  H   VAL X 237      39.992  92.008  48.322  0.00  0.00            
ATOM   3744  CA  VAL X 237      41.615  90.955  49.148  0.00  0.00            
ATOM   3745  HA  VAL X 237      42.548  90.627  48.694  0.00  0.00            
ATOM   3746  CB  VAL X 237      41.907  92.195  50.056  0.00  0.00            
ATOM   3747  HB  VAL X 237      40.956  92.616  50.368  0.00  0.00            
ATOM   3748  CG1 VAL X 237      42.684  91.715  51.294  0.00  0.00            
ATOM   3749 HG11 VAL X 237      42.069  91.863  52.184  0.00  0.00            
ATOM   3750 HG12 VAL X 237      43.608  92.285  51.413  0.00  0.00            
ATOM   3751 HG13 VAL X 237      42.925  90.658  51.223  0.00  0.00            
ATOM   3752  CG2 VAL X 237      42.737  93.213  49.281  0.00  0.00            
ATOM   3753 HG21 VAL X 237      43.080  92.799  48.330  0.00  0.00            
ATOM   3754 HG22 VAL X 237      43.579  93.549  49.876  0.00  0.00            
ATOM   3755 HG23 VAL X 237      42.083  94.064  49.072  0.00  0.00            
ATOM   3756  C   VAL X 237      41.054  89.779  49.918  0.00  0.00            
ATOM   3757  O   VAL X 237      41.771  88.827  50.288  0.00  0.00            
ATOM   3758  N   TRP X 238      39.748  89.759  50.150  0.00  0.00            
ATOM   3759  H   TRP X 238      39.130  90.410  49.672  0.00  0.00            
ATOM   3760  CA  TRP X 238      39.122  88.673  50.881  0.00  0.00            
ATOM   3761  HA  TRP X 238      39.651  88.546  51.825  0.00  0.00            
ATOM   3762  CB  TRP X 238      37.660  89.012  51.149  0.00  0.00            
ATOM   3763  HB2 TRP X 238      37.109  89.181  50.224  0.00  0.00            
ATOM   3764  HB3 TRP X 238      37.606  89.934  51.721  0.00  0.00            
ATOM   3765  CG  TRP X 238      36.928  87.976  51.964  0.00  0.00            
ATOM   3766  CD1 TRP X 238      36.688  87.933  53.307  0.00  0.00            
ATOM   3767  HD1 TRP X 238      36.789  88.799  53.928  0.00  0.00            
ATOM   3768  NE1 TRP X 238      36.055  86.755  53.642  0.00  0.00            
ATOM   3769  HE1 TRP X 238      36.156  86.346  54.560  0.00  0.00            
ATOM   3770  CE2 TRP X 238      35.675  86.087  52.539  0.00  0.00            
ATOM   3771  CZ2 TRP X 238      35.059  84.876  52.378  0.00  0.00            
ATOM   3772  HZ2 TRP X 238      34.925  84.223  53.220  0.00  0.00            
ATOM   3773  CH2 TRP X 238      34.856  84.411  51.093  0.00  0.00            
ATOM   3774  HH2 TRP X 238      34.626  83.369  50.988  0.00  0.00            
ATOM   3775  CZ3 TRP X 238      35.322  85.100  49.990  0.00  0.00            
ATOM   3776  HZ3 TRP X 238      35.358  84.595  49.044  0.00  0.00            
ATOM   3777  CE3 TRP X 238      35.944  86.330  50.165  0.00  0.00            
ATOM   3778  HE3 TRP X 238      36.243  86.892  49.293  0.00  0.00            
ATOM   3779  CD2 TRP X 238      36.190  86.832  51.446  0.00  0.00            
ATOM   3780  C   TRP X 238      39.236  87.359  50.076  0.00  0.00            
ATOM   3781  O   TRP X 238      39.476  86.322  50.678  0.00  0.00            
ATOM   3782  N   GLN X 239      39.102  87.447  48.757  0.00  0.00            
ATOM   3783  H   GLN X 239      38.880  88.336  48.336  0.00  0.00            
ATOM   3784  CA  GLN X 239      39.215  86.282  47.909  0.00  0.00            
ATOM   3785  HA  GLN X 239      38.572  85.502  48.331  0.00  0.00            
ATOM   3786  CB  GLN X 239      38.784  86.602  46.481  0.00  0.00            
ATOM   3787  HB2 GLN X 239      39.066  85.759  45.841  0.00  0.00            
ATOM   3788  HB3 GLN X 239      39.344  87.460  46.130  0.00  0.00            
ATOM   3789  CG  GLN X 239      37.298  86.881  46.367  0.00  0.00            
ATOM   3790  HG2 GLN X 239      36.704  86.050  46.764  0.00  0.00            
ATOM   3791  HG3 GLN X 239      37.039  87.760  46.961  0.00  0.00            
ATOM   3792  CD  GLN X 239      36.909  87.110  44.923  0.00  0.00            
ATOM   3793  OE1 GLN X 239      37.247  88.150  44.346  0.00  0.00            
ATOM   3794  NE2 GLN X 239      36.137  86.173  44.359  0.00  0.00            
ATOM   3795 HE21 GLN X 239      35.980  86.210  43.360  0.00  0.00            
ATOM   3796 HE22 GLN X 239      35.875  85.351  44.878  0.00  0.00            
ATOM   3797  C   GLN X 239      40.638  85.750  47.936  0.00  0.00            
ATOM   3798  O   GLN X 239      40.846  84.545  47.862  0.00  0.00            
ATOM   3799  N   ILE X 240      41.639  86.614  48.134  0.00  0.00            
ATOM   3800  H   ILE X 240      41.418  87.582  48.328  0.00  0.00            
ATOM   3801  CA  ILE X 240      43.035  86.156  48.146  0.00  0.00            
ATOM   3802  HA  ILE X 240      43.161  85.410  47.366  0.00  0.00            
ATOM   3803  CB  ILE X 240      43.961  87.350  47.865  0.00  0.00            
ATOM   3804  HB  ILE X 240      43.627  88.201  48.466  0.00  0.00            
ATOM   3805  CG2 ILE X 240      45.403  87.042  48.260  0.00  0.00            
ATOM   3806 HG21 ILE X 240      45.763  87.736  49.016  0.00  0.00            
ATOM   3807 HG22 ILE X 240      45.465  86.036  48.680  0.00  0.00            
ATOM   3808 HG23 ILE X 240      46.063  87.087  47.395  0.00  0.00            
ATOM   3809  CG1 ILE X 240      43.904  87.759  46.393  0.00  0.00            
ATOM   3810 HG12 ILE X 240      42.865  87.776  46.049  0.00  0.00            
ATOM   3811 HG13 ILE X 240      44.402  86.993  45.797  0.00  0.00            
ATOM   3812  CD1 ILE X 240      44.564  89.099  46.093  0.00  0.00            
ATOM   3813 HD11 ILE X 240      44.433  89.790  46.925  0.00  0.00            
ATOM   3814 HD12 ILE X 240      45.632  88.979  45.914  0.00  0.00            
ATOM   3815 HD13 ILE X 240      44.082  89.487  45.192  0.00  0.00            
ATOM   3816  C   ILE X 240      43.324  85.511  49.490  0.00  0.00            
ATOM   3817  O   ILE X 240      44.008  84.505  49.552  0.00  0.00            
ATOM   3818  N   ILE X 241      42.776  86.078  50.570  0.00  0.00            
ATOM   3819  H   ILE X 241      42.477  87.040  50.516  0.00  0.00            
ATOM   3820  CA  ILE X 241      42.978  85.514  51.914  0.00  0.00            
ATOM   3821  HA  ILE X 241      44.048  85.384  52.049  0.00  0.00            
ATOM   3822  CB  ILE X 241      42.440  86.480  52.969  0.00  0.00            
ATOM   3823  HB  ILE X 241      41.412  86.743  52.722  0.00  0.00            
ATOM   3824  CG2 ILE X 241      42.444  85.805  54.342  0.00  0.00            
ATOM   3825 HG21 ILE X 241      41.784  84.938  54.341  0.00  0.00            
ATOM   3826 HG22 ILE X 241      43.443  85.461  54.610  0.00  0.00            
ATOM   3827 HG23 ILE X 241      42.106  86.492  55.116  0.00  0.00            
ATOM   3828  CG1 ILE X 241      43.273  87.766  52.977  0.00  0.00            
ATOM   3829 HG12 ILE X 241      44.301  87.563  53.286  0.00  0.00            
ATOM   3830 HG13 ILE X 241      43.331  88.160  51.967  0.00  0.00            
ATOM   3831  CD1 ILE X 241      42.685  88.844  53.874  0.00  0.00            
ATOM   3832 HD11 ILE X 241      41.609  88.715  53.986  0.00  0.00            
ATOM   3833 HD12 ILE X 241      42.853  89.834  53.448  0.00  0.00            
ATOM   3834 HD13 ILE X 241      43.128  88.832  54.872  0.00  0.00            
ATOM   3835  C   ILE X 241      42.325  84.151  52.012  0.00  0.00            
ATOM   3836  O   ILE X 241      42.983  83.167  52.346  0.00  0.00            
ATOM   3837  N   HID X 242      41.032  84.078  51.697  0.00  0.00            
ATOM   3838  H   HID X 242      40.530  84.916  51.443  0.00  0.00            
ATOM   3839  CA  HID X 242      40.288  82.824  51.778  0.00  0.00            
ATOM   3840  HA  HID X 242      40.822  82.149  52.448  0.00  0.00            
ATOM   3841  CB  HID X 242      38.885  83.080  52.334  0.00  0.00            
ATOM   3842  HB2 HID X 242      38.385  82.136  52.558  0.00  0.00            
ATOM   3843  HB3 HID X 242      38.275  83.586  51.591  0.00  0.00            
ATOM   3844  CG  HID X 242      38.901  83.921  53.574  0.00  0.00            
ATOM   3845  ND1 HID X 242      39.017  83.372  54.833  0.00  0.00            
ATOM   3846  HD1 HID X 242      39.527  82.528  55.023  0.00  0.00            
ATOM   3847  CE1 HID X 242      38.875  84.363  55.711  0.00  0.00            
ATOM   3848  HE1 HID X 242      38.537  84.210  56.723  0.00  0.00            
ATOM   3849  NE2 HID X 242      38.825  85.554  55.126  0.00  0.00            
ATOM   3850  CD2 HID X 242      38.897  85.280  53.762  0.00  0.00            
ATOM   3851  HD2 HID X 242      39.051  86.056  53.037  0.00  0.00            
ATOM   3852  C   HID X 242      40.230  82.179  50.404  0.00  0.00            
ATOM   3853  O   HID X 242      39.188  82.145  49.747  0.00  0.00            
ATOM   3854  N   ARN X 243      41.377  81.659  49.949  0.00  0.00            
ATOM   3855  H   ARN X 243      42.206  81.809  50.511  0.00  0.00            
ATOM   3856  CA  ARN X 243      41.535  81.134  48.603  0.00  0.00            
ATOM   3857  HA  ARN X 243      41.237  81.926  47.918  0.00  0.00            
ATOM   3858  CB  ARN X 243      43.002  80.775  48.368  0.00  0.00            
ATOM   3859  HB2 ARN X 243      43.651  81.549  48.773  0.00  0.00            
ATOM   3860  HB3 ARN X 243      43.185  79.872  48.940  0.00  0.00            
ATOM   3861  CG  ARN X 243      43.360  80.489  46.909  0.00  0.00            
ATOM   3862  HG2 ARN X 243      44.421  80.230  46.820  0.00  0.00            
ATOM   3863  HG3 ARN X 243      42.759  79.635  46.591  0.00  0.00            
ATOM   3864  CD  ARN X 243      43.019  81.641  45.973  0.00  0.00            
ATOM   3865  HD2 ARN X 243      43.167  82.607  46.455  0.00  0.00            
ATOM   3866  HD3 ARN X 243      43.679  81.619  45.104  0.00  0.00            
ATOM   3867  NE  ARN X 243      41.657  81.511  45.512  0.00  0.00            
ATOM   3868  HE  ARN X 243      41.009  81.452  46.279  0.00  0.00            
ATOM   3869  CZ  ARN X 243      41.199  82.371  44.473  0.00  0.00            
ATOM   3870  NH1 ARN X 243      41.917  83.205  43.871  0.00  0.00            
ATOM   3871 HH11 ARN X 243      42.898  83.015  43.997  0.00  0.00            
ATOM   3872  NH2 ARN X 243      39.841  82.146  44.115  0.00  0.00            
ATOM   3873 HH21 ARN X 243      39.551  82.865  43.471  0.00  0.00            
ATOM   3874 HH22 ARN X 243      39.714  81.259  43.655  0.00  0.00            
ATOM   3875  C   ARN X 243      40.641  79.943  48.340  0.00  0.00            
ATOM   3876  O   ARN X 243      40.362  79.617  47.176  0.00  0.00            
ATOM   3877  N   ASN X 244      40.167  79.250  49.391  0.00  0.00            
ATOM   3878  H   ASN X 244      40.129  79.706  50.290  0.00  0.00            
ATOM   3879  CA  ASN X 244      39.397  78.034  49.215  0.00  0.00            
ATOM   3880  HA  ASN X 244      39.393  77.790  48.155  0.00  0.00            
ATOM   3881  CB  ASN X 244      40.000  76.862  50.007  0.00  0.00            
ATOM   3882  HB2 ASN X 244      39.256  76.071  50.118  0.00  0.00            
ATOM   3883  HB3 ASN X 244      40.278  77.185  51.005  0.00  0.00            
ATOM   3884  CG  ASN X 244      41.227  76.290  49.308  0.00  0.00            
ATOM   3885  OD1 ASN X 244      42.324  76.809  49.485  0.00  0.00            
ATOM   3886  ND2 ASN X 244      41.036  75.270  48.466  0.00  0.00            
ATOM   3887 HD21 ASN X 244      40.667  74.403  48.831  0.00  0.00            
ATOM   3888 HD22 ASN X 244      41.560  75.255  47.607  0.00  0.00            
ATOM   3889  C   ASN X 244      37.939  78.246  49.622  0.00  0.00            
ATOM   3890  O   ASN X 244      37.172  77.291  49.722  0.00  0.00            
ATOM   3891  N   GLN X 245      37.523  79.497  49.869  0.00  0.00            
ATOM   3892  H   GLN X 245      38.207  80.225  50.012  0.00  0.00            
ATOM   3893  CA  GLN X 245      36.111  79.841  49.986  0.00  0.00            
ATOM   3894  HA  GLN X 245      35.564  78.939  50.258  0.00  0.00            
ATOM   3895  CB  GLN X 245      35.921  80.927  51.044  0.00  0.00            
ATOM   3896  HB2 GLN X 245      34.910  81.318  50.988  0.00  0.00            
ATOM   3897  HB3 GLN X 245      36.576  81.754  50.817  0.00  0.00            
ATOM   3898  CG  GLN X 245      36.215  80.447  52.465  0.00  0.00            
ATOM   3899  HG2 GLN X 245      36.137  81.284  53.160  0.00  0.00            
ATOM   3900  HG3 GLN X 245      37.241  80.087  52.524  0.00  0.00            
ATOM   3901  CD  GLN X 245      35.281  79.334  52.933  0.00  0.00            
ATOM   3902  OE1 GLN X 245      34.089  79.360  52.641  0.00  0.00            
ATOM   3903  NE2 GLN X 245      35.853  78.355  53.641  0.00  0.00            
ATOM   3904 HE21 GLN X 245      36.113  78.516  54.603  0.00  0.00            
ATOM   3905 HE22 GLN X 245      35.942  77.436  53.233  0.00  0.00            
ATOM   3906  C   GLN X 245      35.604  80.341  48.641  0.00  0.00            
ATOM   3907  O   GLN X 245      36.352  80.901  47.839  0.00  0.00            
ATOM   3908  N   ASN X 246      34.321  80.091  48.372  0.00  0.00            
ATOM   3909  H   ASN X 246      33.704  79.807  49.120  0.00  0.00            
ATOM   3910  CA  ASN X 246      33.742  80.435  47.088  0.00  0.00            
ATOM   3911  HA  ASN X 246      34.421  81.119  46.584  0.00  0.00            
ATOM   3912  CB  ASN X 246      33.546  79.181  46.229  0.00  0.00            
ATOM   3913  HB2 ASN X 246      34.305  78.429  46.429  0.00  0.00            
ATOM   3914  HB3 ASN X 246      32.580  78.727  46.469  0.00  0.00            
ATOM   3915  CG  ASN X 246      33.512  79.504  44.741  0.00  0.00            
ATOM   3916  OD1 ASN X 246      33.390  80.661  44.349  0.00  0.00            
ATOM   3917  ND2 ASN X 246      33.665  78.472  43.910  0.00  0.00            
ATOM   3918 HD21 ASN X 246      33.072  78.402  43.095  0.00  0.00            
ATOM   3919 HD22 ASN X 246      34.276  77.708  44.154  0.00  0.00            
ATOM   3920  C   ASN X 246      32.399  81.145  47.300  0.00  0.00            
ATOM   3921  O   ASN X 246      31.927  81.287  48.427  0.00  0.00            
ATOM   3922  N   TYR X 247      31.826  81.610  46.195  0.00  0.00            
ATOM   3923  H   TYR X 247      32.114  81.209  45.317  0.00  0.00            
ATOM   3924  CA  TYR X 247      30.573  82.351  46.222  0.00  0.00            
ATOM   3925  HA  TYR X 247      30.690  83.251  46.825  0.00  0.00            
ATOM   3926  CB  TYR X 247      30.207  82.781  44.805  0.00  0.00            
ATOM   3927  HB2 TYR X 247      31.021  83.356  44.362  0.00  0.00            
ATOM   3928  HB3 TYR X 247      30.081  81.895  44.187  0.00  0.00            
ATOM   3929  CG  TYR X 247      28.928  83.579  44.726  0.00  0.00            
ATOM   3930  CD1 TYR X 247      28.925  84.956  44.959  0.00  0.00            
ATOM   3931  HD1 TYR X 247      29.810  85.424  45.353  0.00  0.00            
ATOM   3932  CE1 TYR X 247      27.765  85.714  44.778  0.00  0.00            
ATOM   3933  HE1 TYR X 247      27.806  86.789  44.801  0.00  0.00            
ATOM   3934  CZ  TYR X 247      26.560  85.068  44.521  0.00  0.00            
ATOM   3935  OH  TYR X 247      25.397  85.779  44.428  0.00  0.00            
ATOM   3936  HH  TYR X 247      25.345  86.293  43.639  0.00  0.00            
ATOM   3937  CE2 TYR X 247      26.542  83.681  44.357  0.00  0.00            
ATOM   3938  HE2 TYR X 247      25.607  83.181  44.164  0.00  0.00            
ATOM   3939  CD2 TYR X 247      27.732  82.953  44.375  0.00  0.00            
ATOM   3940  HD2 TYR X 247      27.730  81.920  44.082  0.00  0.00            
ATOM   3941  C   TYR X 247      29.462  81.476  46.816  0.00  0.00            
ATOM   3942  O   TYR X 247      29.450  80.266  46.611  0.00  0.00            
ATOM   3943  N   GLN X 248      28.550  82.107  47.547  0.00  0.00            
ATOM   3944  H   GLN X 248      28.627  83.108  47.653  0.00  0.00            
ATOM   3945  CA  GLN X 248      27.338  81.450  48.010  0.00  0.00            
ATOM   3946  HA  GLN X 248      27.173  80.553  47.419  0.00  0.00            
ATOM   3947  CB  GLN X 248      27.493  81.092  49.485  0.00  0.00            
ATOM   3948  HB2 GLN X 248      26.516  80.855  49.912  0.00  0.00            
ATOM   3949  HB3 GLN X 248      27.873  81.956  50.023  0.00  0.00            
ATOM   3950  CG  GLN X 248      28.458  79.920  49.739  0.00  0.00            
ATOM   3951  HG2 GLN X 248      29.476  80.211  49.492  0.00  0.00            
ATOM   3952  HG3 GLN X 248      28.200  79.083  49.091  0.00  0.00            
ATOM   3953  CD  GLN X 248      28.403  79.428  51.182  0.00  0.00            
ATOM   3954  OE1 GLN X 248      27.420  78.816  51.607  0.00  0.00            
ATOM   3955  NE2 GLN X 248      29.485  79.680  51.922  0.00  0.00            
ATOM   3956 HE21 GLN X 248      29.576  79.263  52.836  0.00  0.00            
ATOM   3957 HE22 GLN X 248      30.278  80.131  51.492  0.00  0.00            
ATOM   3958  C   GLN X 248      26.157  82.402  47.806  0.00  0.00            
ATOM   3959  O   GLN X 248      26.323  83.616  47.931  0.00  0.00            
ATOM   3960  N   PRO X 249      24.982  81.852  47.488  0.00  0.00            
ATOM   3961  CD  PRO X 249      23.778  82.645  47.312  0.00  0.00            
ATOM   3962  HD2 PRO X 249      23.539  83.183  48.233  0.00  0.00            
ATOM   3963  HD3 PRO X 249      23.855  83.304  46.446  0.00  0.00            
ATOM   3964  CG  PRO X 249      22.695  81.641  46.986  0.00  0.00            
ATOM   3965  HG2 PRO X 249      21.736  81.911  47.424  0.00  0.00            
ATOM   3966  HG3 PRO X 249      22.634  81.548  45.904  0.00  0.00            
ATOM   3967  CB  PRO X 249      23.222  80.353  47.562  0.00  0.00            
ATOM   3968  HB2 PRO X 249      22.781  79.495  47.047  0.00  0.00            
ATOM   3969  HB3 PRO X 249      23.002  80.352  48.632  0.00  0.00            
ATOM   3970  CA  PRO X 249      24.726  80.423  47.366  0.00  0.00            
ATOM   3971  HA  PRO X 249      25.245  79.868  48.146  0.00  0.00            
ATOM   3972  C   PRO X 249      25.106  79.863  46.001  0.00  0.00            
ATOM   3973  O   PRO X 249      25.016  80.569  44.990  0.00  0.00            
ATOM   3974  N   MET X 250      25.510  78.580  45.970  0.00  0.00            
ATOM   3975  H   MET X 250      25.869  78.173  46.820  0.00  0.00            
ATOM   3976  CA  MET X 250      25.781  77.863  44.737  0.00  0.00            
ATOM   3977  HA  MET X 250      26.310  78.559  44.079  0.00  0.00            
ATOM   3978  CB  MET X 250      26.684  76.661  44.966  0.00  0.00            
ATOM   3979  HB2 MET X 250      26.244  76.005  45.708  0.00  0.00            
ATOM   3980  HB3 MET X 250      26.761  76.140  44.016  0.00  0.00            
ATOM   3981  CG  MET X 250      28.106  77.069  45.341  0.00  0.00            
ATOM   3982  HG2 MET X 250      28.652  76.214  45.725  0.00  0.00            
ATOM   3983  HG3 MET X 250      28.073  77.804  46.144  0.00  0.00            
ATOM   3984  SD  MET X 250      29.022  77.822  43.966  0.00  0.00            
ATOM   3985  CE  MET X 250      28.796  76.534  42.716  0.00  0.00            
ATOM   3986  HE1 MET X 250      28.677  76.996  41.737  0.00  0.00            
ATOM   3987  HE2 MET X 250      29.669  75.884  42.686  0.00  0.00            
ATOM   3988  HE3 MET X 250      27.911  75.933  42.933  0.00  0.00            
ATOM   3989  C   MET X 250      24.493  77.437  44.015  0.00  0.00            
ATOM   3990  O   MET X 250      24.451  77.368  42.786  0.00  0.00            
ATOM   3991  N   LYN X 251      23.429  77.147  44.767  0.00  0.00            
ATOM   3992  H   LYN X 251      23.551  77.058  45.766  0.00  0.00            
ATOM   3993  CA  LYN X 251      22.182  76.694  44.196  0.00  0.00            
ATOM   3994  HA  LYN X 251      21.951  77.296  43.318  0.00  0.00            
ATOM   3995  CB  LYN X 251      22.292  75.215  43.773  0.00  0.00            
ATOM   3996  HB2 LYN X 251      23.004  75.102  42.957  0.00  0.00            
ATOM   3997  HB3 LYN X 251      21.329  74.887  43.388  0.00  0.00            
ATOM   3998  CG  LYN X 251      22.676  74.300  44.935  0.00  0.00            
ATOM   3999  HG2 LYN X 251      23.701  74.493  45.254  0.00  0.00            
ATOM   4000  HG3 LYN X 251      22.042  74.528  45.791  0.00  0.00            
ATOM   4001  CD  LYN X 251      22.508  72.830  44.577  0.00  0.00            
ATOM   4002  HD2 LYN X 251      21.560  72.674  44.059  0.00  0.00            
ATOM   4003  HD3 LYN X 251      22.514  72.263  45.504  0.00  0.00            
ATOM   4004  CE  LYN X 251      23.675  72.318  43.727  0.00  0.00            
ATOM   4005  HE2 LYN X 251      23.658  72.772  42.740  0.00  0.00            
ATOM   4006  HE3 LYN X 251      24.608  72.619  44.206  0.00  0.00            
ATOM   4007  NZ  LYN X 251      23.669  70.858  43.626  0.00  0.00            
ATOM   4008  HZ1 LYN X 251      24.428  70.461  44.160  0.00  0.00            
ATOM   4009  HZ2 LYN X 251      22.815  70.485  44.024  0.00  0.00            
ATOM   4010  C   LYN X 251      21.065  76.895  45.203  0.00  0.00            
ATOM   4011  O   LYN X 251      21.284  77.138  46.388  0.00  0.00            
ATOM   4012  N   ASN X 252      19.819  76.726  44.734  0.00  0.00            
ATOM   4013  H   ASN X 252      19.714  76.622  43.731  0.00  0.00            
ATOM   4014  CA  ASN X 252      18.591  76.807  45.524  0.00  0.00            
ATOM   4015  HA  ASN X 252      17.761  76.720  44.828  0.00  0.00            
ATOM   4016  CB  ASN X 252      18.533  75.640  46.499  0.00  0.00            
ATOM   4017  HB2 ASN X 252      17.542  75.563  46.951  0.00  0.00            
ATOM   4018  HB3 ASN X 252      19.250  75.792  47.305  0.00  0.00            
ATOM   4019  CG  ASN X 252      18.887  74.309  45.824  0.00  0.00            
ATOM   4020  OD1 ASN X 252      19.806  73.601  46.244  0.00  0.00            
ATOM   4021  ND2 ASN X 252      18.118  73.959  44.794  0.00  0.00            
ATOM   4022 HD21 ASN X 252      18.539  73.517  43.990  0.00  0.00            
ATOM   4023 HD22 ASN X 252      17.184  74.334  44.727  0.00  0.00            
ATOM   4024  C   ASN X 252      18.444  78.112  46.274  0.00  0.00            
ATOM   4025  O   ASN X 252      17.670  78.178  47.234  0.00  0.00            
ATOM   4026  N   GLY X 253      19.138  79.162  45.826  0.00  0.00            
ATOM   4027  H   GLY X 253      19.698  79.070  44.997  0.00  0.00            
ATOM   4028  CA  GLY X 253      18.834  80.493  46.316  0.00  0.00            
ATOM   4029  HA2 GLY X 253      18.478  80.464  47.344  0.00  0.00            
ATOM   4030  HA3 GLY X 253      19.739  81.109  46.285  0.00  0.00            
ATOM   4031  C   GLY X 253      17.817  81.132  45.415  0.00  0.00            
ATOM   4032  O   GLY X 253      17.341  80.517  44.452  0.00  0.00            
ATOM   4033  N   PRO X 254      17.388  82.364  45.732  0.00  0.00            
ATOM   4034  CD  PRO X 254      17.618  83.072  46.985  0.00  0.00            
ATOM   4035  HD2 PRO X 254      17.611  82.427  47.855  0.00  0.00            
ATOM   4036  HD3 PRO X 254      18.549  83.634  46.860  0.00  0.00            
ATOM   4037  CG  PRO X 254      16.539  84.141  47.025  0.00  0.00            
ATOM   4038  HG2 PRO X 254      16.881  85.042  47.506  0.00  0.00            
ATOM   4039  HG3 PRO X 254      15.677  83.744  47.538  0.00  0.00            
ATOM   4040  CB  PRO X 254      16.181  84.364  45.561  0.00  0.00            
ATOM   4041  HB2 PRO X 254      15.143  84.683  45.462  0.00  0.00            
ATOM   4042  HB3 PRO X 254      16.808  85.159  45.157  0.00  0.00            
ATOM   4043  CA  PRO X 254      16.447  83.042  44.857  0.00  0.00            
ATOM   4044  HA  PRO X 254      15.504  82.499  44.781  0.00  0.00            
ATOM   4045  C   PRO X 254      17.096  83.228  43.489  0.00  0.00            
ATOM   4046  O   PRO X 254      18.306  83.446  43.391  0.00  0.00            
ATOM   4047  N   PHE X 255      16.278  83.271  42.424  0.00  0.00            
ATOM   4048  H   PHE X 255      15.297  83.409  42.601  0.00  0.00            
ATOM   4049  CA  PHE X 255      16.782  83.398  41.084  0.00  0.00            
ATOM   4050  HA  PHE X 255      17.568  82.656  40.935  0.00  0.00            
ATOM   4051  CB  PHE X 255      15.676  83.174  40.076  0.00  0.00            
ATOM   4052  HB2 PHE X 255      15.139  82.250  40.257  0.00  0.00            
ATOM   4053  HB3 PHE X 255      14.965  83.990  40.163  0.00  0.00            
ATOM   4054  CG  PHE X 255      16.188  83.167  38.662  0.00  0.00            
ATOM   4055  CD1 PHE X 255      17.013  82.150  38.207  0.00  0.00            
ATOM   4056  HD1 PHE X 255      17.476  81.487  38.908  0.00  0.00            
ATOM   4057  CE1 PHE X 255      17.487  82.137  36.913  0.00  0.00            
ATOM   4058  HE1 PHE X 255      18.294  81.469  36.676  0.00  0.00            
ATOM   4059  CZ  PHE X 255      17.220  83.196  36.045  0.00  0.00            
ATOM   4060  HZ  PHE X 255      17.829  83.342  35.174  0.00  0.00            
ATOM   4061  CE2 PHE X 255      16.330  84.171  36.470  0.00  0.00            
ATOM   4062  HE2 PHE X 255      15.897  84.861  35.766  0.00  0.00            
ATOM   4063  CD2 PHE X 255      15.851  84.180  37.777  0.00  0.00            
ATOM   4064  HD2 PHE X 255      15.050  84.844  38.030  0.00  0.00            
ATOM   4065  C   PHE X 255      17.417  84.775  40.958  0.00  0.00            
ATOM   4066  O   PHE X 255      16.788  85.781  41.277  0.00  0.00            
ATOM   4067  N   GLY X 256      18.662  84.800  40.463  0.00  0.00            
ATOM   4068  H   GLY X 256      19.157  83.940  40.372  0.00  0.00            
ATOM   4069  CA  GLY X 256      19.449  86.008  40.318  0.00  0.00            
ATOM   4070  HA2 GLY X 256      19.852  86.083  39.322  0.00  0.00            
ATOM   4071  HA3 GLY X 256      18.748  86.857  40.442  0.00  0.00            
ATOM   4072  C   GLY X 256      20.534  86.107  41.352  0.00  0.00            
ATOM   4073  O   GLY X 256      21.354  87.023  41.285  0.00  0.00            
ATOM   4074  N   GLN X 257      20.507  85.249  42.386  0.00  0.00            
ATOM   4075  H   GLN X 257      19.674  84.701  42.523  0.00  0.00            
ATOM   4076  CA  GLN X 257      21.487  85.204  43.436  0.00  0.00            
ATOM   4077  HA  GLN X 257      22.084  86.121  43.289  0.00  0.00            
ATOM   4078  CB  GLN X 257      20.769  85.213  44.781  0.00  0.00            
ATOM   4079  HB2 GLN X 257      21.528  85.287  45.572  0.00  0.00            
ATOM   4080  HB3 GLN X 257      20.264  84.254  44.923  0.00  0.00            
ATOM   4081  CG  GLN X 257      19.754  86.324  44.940  0.00  0.00            
ATOM   4082  HG2 GLN X 257      18.973  86.269  44.177  0.00  0.00            
ATOM   4083  HG3 GLN X 257      19.305  86.321  45.922  0.00  0.00            
ATOM   4084  CD  GLN X 257      20.414  87.700  44.838  0.00  0.00            
ATOM   4085  OE1 GLN X 257      21.555  87.815  45.164  0.00  0.00            
ATOM   4086  NE2 GLN X 257      19.729  88.734  44.329  0.00  0.00            
ATOM   4087 HE21 GLN X 257      18.743  88.633  44.007  0.00  0.00            
ATOM   4088 HE22 GLN X 257      20.300  89.563  43.990  0.00  0.00            
ATOM   4089  C   GLN X 257      22.404  83.983  43.412  0.00  0.00            
ATOM   4090  O   GLN X 257      23.447  84.027  44.067  0.00  0.00            
ATOM   4091  N   ASN X 258      22.158  82.952  42.583  0.00  0.00            
ATOM   4092  H   ASN X 258      21.468  83.114  41.885  0.00  0.00            
ATOM   4093  CA  ASN X 258      22.980  81.767  42.552  0.00  0.00            
ATOM   4094  HA  ASN X 258      23.244  81.532  43.589  0.00  0.00            
ATOM   4095  CB  ASN X 258      22.152  80.623  42.004  0.00  0.00            
ATOM   4096  HB2 ASN X 258      22.761  79.741  41.870  0.00  0.00            
ATOM   4097  HB3 ASN X 258      21.777  80.968  41.060  0.00  0.00            
ATOM   4098  CG  ASN X 258      20.939  80.278  42.882  0.00  0.00            
ATOM   4099  OD1 ASN X 258      21.087  79.791  44.008  0.00  0.00            
ATOM   4100  ND2 ASN X 258      19.735  80.538  42.400  0.00  0.00            
ATOM   4101 HD21 ASN X 258      19.644  80.745  41.411  0.00  0.00            
ATOM   4102 HD22 ASN X 258      18.937  80.617  43.002  0.00  0.00            
ATOM   4103  C   ASN X 258      24.254  82.005  41.747  0.00  0.00            
ATOM   4104  O   ASN X 258      24.364  83.060  41.095  0.00  0.00            
ATOM   4105  N   PHE X 259      25.147  81.026  41.793  0.00  0.00            
ATOM   4106  H   PHE X 259      24.833  80.104  42.055  0.00  0.00            
ATOM   4107  CA  PHE X 259      26.467  81.178  41.248  0.00  0.00            
ATOM   4108  HA  PHE X 259      26.931  82.058  41.687  0.00  0.00            
ATOM   4109  CB  PHE X 259      27.313  79.930  41.590  0.00  0.00            
ATOM   4110  HB2 PHE X 259      27.219  79.675  42.638  0.00  0.00            
ATOM   4111  HB3 PHE X 259      26.889  79.125  40.975  0.00  0.00            
ATOM   4112  CG  PHE X 259      28.743  80.113  41.208  0.00  0.00            
ATOM   4113  CD1 PHE X 259      29.488  81.168  41.731  0.00  0.00            
ATOM   4114  HD1 PHE X 259      29.080  81.780  42.513  0.00  0.00            
ATOM   4115  CE1 PHE X 259      30.835  81.305  41.343  0.00  0.00            
ATOM   4116  HE1 PHE X 259      31.364  82.216  41.567  0.00  0.00            
ATOM   4117  CZ  PHE X 259      31.443  80.348  40.524  0.00  0.00            
ATOM   4118  HZ  PHE X 259      32.454  80.505  40.199  0.00  0.00            
ATOM   4119  CE2 PHE X 259      30.727  79.235  40.117  0.00  0.00            
ATOM   4120  HE2 PHE X 259      31.236  78.402  39.674  0.00  0.00            
ATOM   4121  CD2 PHE X 259      29.380  79.162  40.407  0.00  0.00            
ATOM   4122  HD2 PHE X 259      28.864  78.242  40.192  0.00  0.00            
ATOM   4123  C   PHE X 259      26.374  81.453  39.743  0.00  0.00            
ATOM   4124  O   PHE X 259      27.190  82.187  39.183  0.00  0.00            
ATOM   4125  N   ARN X 260      25.407  80.823  39.057  0.00  0.00            
ATOM   4126  H   ARN X 260      24.686  80.321  39.555  0.00  0.00            
ATOM   4127  CA  ARN X 260      25.327  80.837  37.614  0.00  0.00            
ATOM   4128  HA  ARN X 260      26.114  81.489  37.234  0.00  0.00            
ATOM   4129  CB  ARN X 260      25.503  79.457  37.009  0.00  0.00            
ATOM   4130  HB2 ARN X 260      24.651  78.828  37.224  0.00  0.00            
ATOM   4131  HB3 ARN X 260      25.614  79.589  35.935  0.00  0.00            
ATOM   4132  CG  ARN X 260      26.766  78.800  37.503  0.00  0.00            
ATOM   4133  HG2 ARN X 260      27.654  79.325  37.144  0.00  0.00            
ATOM   4134  HG3 ARN X 260      26.782  78.796  38.584  0.00  0.00            
ATOM   4135  CD  ARN X 260      26.841  77.345  37.055  0.00  0.00            
ATOM   4136  HD2 ARN X 260      25.892  76.853  37.239  0.00  0.00            
ATOM   4137  HD3 ARN X 260      27.059  77.270  35.997  0.00  0.00            
ATOM   4138  NE  ARN X 260      27.867  76.625  37.797  0.00  0.00            
ATOM   4139  HE  ARN X 260      27.484  75.870  38.315  0.00  0.00            
ATOM   4140  CZ  ARN X 260      29.100  76.279  37.152  0.00  0.00            
ATOM   4141  NH1 ARN X 260      29.366  76.589  35.983  0.00  0.00            
ATOM   4142 HH11 ARN X 260      30.333  76.486  35.767  0.00  0.00            
ATOM   4143  NH2 ARN X 260      30.040  75.600  37.989  0.00  0.00            
ATOM   4144 HH21 ARN X 260      30.969  75.717  37.639  0.00  0.00            
ATOM   4145 HH22 ARN X 260      29.836  74.612  38.034  0.00  0.00            
ATOM   4146  C   ARN X 260      24.001  81.452  37.147  0.00  0.00            
ATOM   4147  O   ARN X 260      23.582  81.232  36.010  0.00  0.00            
ATOM   4148  N   ASH X 261      23.292  82.224  37.978  0.00  0.00            
ATOM   4149  H   ASH X 261      23.409  82.104  38.975  0.00  0.00            
ATOM   4150  CA  ASH X 261      22.123  82.893  37.502  0.00  0.00            
ATOM   4151  HA  ASH X 261      21.605  82.292  36.768  0.00  0.00            
ATOM   4152  CB  ASH X 261      21.157  83.157  38.673  0.00  0.00            
ATOM   4153  HB2 ASH X 261      21.644  83.698  39.493  0.00  0.00            
ATOM   4154  HB3 ASH X 261      20.351  83.817  38.318  0.00  0.00            
ATOM   4155  CG  ASH X 261      20.482  81.910  39.217  0.00  0.00            
ATOM   4156  OD1 ASH X 261      20.726  80.803  38.481  0.00  0.00            
ATOM   4157  OD2 ASH X 261      19.881  81.909  40.278  0.00  0.00            
ATOM   4158  HD1 ASH X 261      20.389  80.039  38.922  0.00  0.00            
ATOM   4159  C   ASH X 261      22.500  84.255  36.886  0.00  0.00            
ATOM   4160  O   ASH X 261      23.421  84.915  37.335  0.00  0.00            
ATOM   4161  N   PRO X 262      21.769  84.692  35.867  0.00  0.00            
ATOM   4162  CD  PRO X 262      20.690  83.983  35.208  0.00  0.00            
ATOM   4163  HD2 PRO X 262      21.087  83.216  34.544  0.00  0.00            
ATOM   4164  HD3 PRO X 262      19.971  83.554  35.896  0.00  0.00            
ATOM   4165  CG  PRO X 262      20.029  85.074  34.339  0.00  0.00            
ATOM   4166  HG2 PRO X 262      19.550  84.684  33.444  0.00  0.00            
ATOM   4167  HG3 PRO X 262      19.301  85.599  34.963  0.00  0.00            
ATOM   4168  CB  PRO X 262      21.132  86.035  34.035  0.00  0.00            
ATOM   4169  HB2 PRO X 262      20.740  87.027  33.836  0.00  0.00            
ATOM   4170  HB3 PRO X 262      21.715  85.612  33.223  0.00  0.00            
ATOM   4171  CA  PRO X 262      21.990  86.002  35.285  0.00  0.00            
ATOM   4172  HA  PRO X 262      23.046  86.119  35.024  0.00  0.00            
ATOM   4173  C   PRO X 262      21.598  87.120  36.266  0.00  0.00            
ATOM   4174  O   PRO X 262      20.580  87.034  36.940  0.00  0.00            
ATOM   4175  N   MET X 263      22.462  88.127  36.351  0.00  0.00            
ATOM   4176  H   MET X 263      23.355  88.065  35.889  0.00  0.00            
ATOM   4177  CA  MET X 263      22.222  89.278  37.216  0.00  0.00            
ATOM   4178  HA  MET X 263      21.546  88.985  38.017  0.00  0.00            
ATOM   4179  CB  MET X 263      23.525  89.779  37.802  0.00  0.00            
ATOM   4180  HB2 MET X 263      23.365  90.682  38.398  0.00  0.00            
ATOM   4181  HB3 MET X 263      24.176  90.041  36.970  0.00  0.00            
ATOM   4182  CG  MET X 263      24.289  88.739  38.631  0.00  0.00            
ATOM   4183  HG2 MET X 263      23.632  88.324  39.401  0.00  0.00            
ATOM   4184  HG3 MET X 263      24.587  87.905  37.994  0.00  0.00            
ATOM   4185  SD  MET X 263      25.755  89.417  39.437  0.00  0.00            
ATOM   4186  CE  MET X 263      26.780  89.719  37.982  0.00  0.00            
ATOM   4187  HE1 MET X 263      27.790  89.356  38.179  0.00  0.00            
ATOM   4188  HE2 MET X 263      26.848  90.791  37.792  0.00  0.00            
ATOM   4189  HE3 MET X 263      26.385  89.217  37.100  0.00  0.00            
ATOM   4190  C   MET X 263      21.548  90.422  36.415  0.00  0.00            
ATOM   4191  O   MET X 263      22.173  91.038  35.567  0.00  0.00            
ATOM   4192  N   TYR X 264      20.263  90.636  36.660  0.00  0.00            
ATOM   4193  H   TYR X 264      19.730  89.904  37.103  0.00  0.00            
ATOM   4194  CA  TYR X 264      19.555  91.789  36.091  0.00  0.00            
ATOM   4195  HA  TYR X 264      19.488  91.641  35.017  0.00  0.00            
ATOM   4196  CB  TYR X 264      18.127  91.871  36.669  0.00  0.00            
ATOM   4197  HB2 TYR X 264      17.600  90.936  36.507  0.00  0.00            
ATOM   4198  HB3 TYR X 264      18.184  92.009  37.744  0.00  0.00            
ATOM   4199  CG  TYR X 264      17.318  93.007  36.098  0.00  0.00            
ATOM   4200  CD1 TYR X 264      17.320  94.257  36.720  0.00  0.00            
ATOM   4201  HD1 TYR X 264      17.846  94.399  37.647  0.00  0.00            
ATOM   4202  CE1 TYR X 264      16.617  95.320  36.154  0.00  0.00            
ATOM   4203  HE1 TYR X 264      16.748  96.316  36.542  0.00  0.00            
ATOM   4204  CZ  TYR X 264      15.870  95.132  34.993  0.00  0.00            
ATOM   4205  OH  TYR X 264      15.127  96.148  34.476  0.00  0.00            
ATOM   4206  HH  TYR X 264      14.647  96.626  35.136  0.00  0.00            
ATOM   4207  CE2 TYR X 264      15.869  93.883  34.367  0.00  0.00            
ATOM   4208  HE2 TYR X 264      15.418  93.775  33.394  0.00  0.00            
ATOM   4209  CD2 TYR X 264      16.557  92.807  34.943  0.00  0.00            
ATOM   4210  HD2 TYR X 264      16.451  91.820  34.529  0.00  0.00            
ATOM   4211  C   TYR X 264      20.370  93.052  36.378  0.00  0.00            
ATOM   4212  O   TYR X 264      20.838  93.237  37.501  0.00  0.00            
ATOM   4213  N   PRO X 265      20.493  93.941  35.392  0.00  0.00            
ATOM   4214  CD  PRO X 265      21.135  95.235  35.617  0.00  0.00            
ATOM   4215  HD2 PRO X 265      20.783  95.698  36.542  0.00  0.00            
ATOM   4216  HD3 PRO X 265      22.221  95.102  35.629  0.00  0.00            
ATOM   4217  CG  PRO X 265      20.746  96.077  34.422  0.00  0.00            
ATOM   4218  HG2 PRO X 265      21.566  96.129  33.703  0.00  0.00            
ATOM   4219  HG3 PRO X 265      20.437  97.052  34.779  0.00  0.00            
ATOM   4220  CB  PRO X 265      19.547  95.386  33.816  0.00  0.00            
ATOM   4221  HB2 PRO X 265      18.633  95.729  34.294  0.00  0.00            
ATOM   4222  HB3 PRO X 265      19.483  95.583  32.746  0.00  0.00            
ATOM   4223  CA  PRO X 265      19.800  93.919  34.106  0.00  0.00            
ATOM   4224  HA  PRO X 265      18.862  93.374  34.178  0.00  0.00            
ATOM   4225  C   PRO X 265      20.645  93.312  32.976  0.00  0.00            
ATOM   4226  O   PRO X 265      20.419  93.618  31.808  0.00  0.00            
ATOM   4227  N   TRP X 266      21.598  92.448  33.306  0.00  0.00            
ATOM   4228  H   TRP X 266      21.650  92.102  34.251  0.00  0.00            
ATOM   4229  CA  TRP X 266      22.456  91.842  32.298  0.00  0.00            
ATOM   4230  HA  TRP X 266      22.171  92.223  31.320  0.00  0.00            
ATOM   4231  CB  TRP X 266      23.932  92.158  32.558  0.00  0.00            
ATOM   4232  HB2 TRP X 266      24.546  91.838  31.713  0.00  0.00            
ATOM   4233  HB3 TRP X 266      24.245  91.581  33.427  0.00  0.00            
ATOM   4234  CG  TRP X 266      24.206  93.587  32.842  0.00  0.00            
ATOM   4235  CD1 TRP X 266      24.146  94.621  31.982  0.00  0.00            
ATOM   4236  HD1 TRP X 266      24.108  94.516  30.917  0.00  0.00            
ATOM   4237  NE1 TRP X 266      24.359  95.792  32.664  0.00  0.00            
ATOM   4238  HE1 TRP X 266      24.006  96.686  32.355  0.00  0.00            
ATOM   4239  CE2 TRP X 266      24.793  95.539  33.937  0.00  0.00            
ATOM   4240  CZ2 TRP X 266      25.156  96.366  34.988  0.00  0.00            
ATOM   4241  HZ2 TRP X 266      25.002  97.427  34.918  0.00  0.00            
ATOM   4242  CH2 TRP X 266      25.557  95.780  36.178  0.00  0.00            
ATOM   4243  HH2 TRP X 266      25.803  96.414  37.010  0.00  0.00            
ATOM   4244  CZ3 TRP X 266      25.545  94.391  36.311  0.00  0.00            
ATOM   4245  HZ3 TRP X 266      26.075  93.945  37.129  0.00  0.00            
ATOM   4246  CE3 TRP X 266      24.997  93.575  35.326  0.00  0.00            
ATOM   4247  HE3 TRP X 266      24.836  92.523  35.516  0.00  0.00            
ATOM   4248  CD2 TRP X 266      24.671  94.137  34.088  0.00  0.00            
ATOM   4249  C   TRP X 266      22.251  90.332  32.309  0.00  0.00            
ATOM   4250  O   TRP X 266      21.442  89.784  33.058  0.00  0.00            
ATOM   4251  N   ASN X 267      22.981  89.643  31.427  0.00  0.00            
ATOM   4252  H   ASN X 267      23.666  90.144  30.881  0.00  0.00            
ATOM   4253  CA  ASN X 267      23.045  88.187  31.425  0.00  0.00            
ATOM   4254  HA  ASN X 267      22.173  87.785  31.936  0.00  0.00            
ATOM   4255  CB  ASN X 267      23.055  87.638  30.003  0.00  0.00            
ATOM   4256  HB2 ASN X 267      23.910  88.020  29.447  0.00  0.00            
ATOM   4257  HB3 ASN X 267      23.155  86.555  30.045  0.00  0.00            
ATOM   4258  CG  ASN X 267      21.785  87.976  29.242  0.00  0.00            
ATOM   4259  OD1 ASN X 267      20.746  88.241  29.840  0.00  0.00            
ATOM   4260  ND2 ASN X 267      21.872  87.925  27.911  0.00  0.00            
ATOM   4261 HD21 ASN X 267      22.072  88.783  27.416  0.00  0.00            
ATOM   4262 HD22 ASN X 267      21.320  87.229  27.433  0.00  0.00            
ATOM   4263  C   ASN X 267      24.300  87.696  32.156  0.00  0.00            
ATOM   4264  O   ASN X 267      24.470  86.492  32.350  0.00  0.00            
ATOM   4265  N   THR X 268      25.145  88.626  32.607  0.00  0.00            
ATOM   4266  H   THR X 268      25.042  89.587  32.311  0.00  0.00            
ATOM   4267  CA  THR X 268      26.333  88.260  33.358  0.00  0.00            
ATOM   4268  HA  THR X 268      26.948  87.596  32.751  0.00  0.00            
ATOM   4269  CB  THR X 268      27.132  89.523  33.706  0.00  0.00            
ATOM   4270  HB  THR X 268      26.530  90.188  34.321  0.00  0.00            
ATOM   4271  CG2 THR X 268      28.419  89.167  34.452  0.00  0.00            
ATOM   4272 HG21 THR X 268      29.277  89.684  34.026  0.00  0.00            
ATOM   4273 HG22 THR X 268      28.612  88.095  34.398  0.00  0.00            
ATOM   4274 HG23 THR X 268      28.347  89.440  35.505  0.00  0.00            
ATOM   4275  OG1 THR X 268      27.482  90.201  32.512  0.00  0.00            
ATOM   4276  HG1 THR X 268      27.477  91.132  32.679  0.00  0.00            
ATOM   4277  C   THR X 268      25.945  87.515  34.632  0.00  0.00            
ATOM   4278  O   THR X 268      25.047  87.939  35.357  0.00  0.00            
ATOM   4279  N   THR X 269      26.657  86.426  34.922  0.00  0.00            
ATOM   4280  H   THR X 269      27.175  85.994  34.173  0.00  0.00            
ATOM   4281  CA  THR X 269      26.484  85.673  36.153  0.00  0.00            
ATOM   4282  HA  THR X 269      25.504  85.904  36.562  0.00  0.00            
ATOM   4283  CB  THR X 269      26.588  84.179  35.818  0.00  0.00            
ATOM   4284  HB  THR X 269      26.310  83.598  36.700  0.00  0.00            
ATOM   4285  CG2 THR X 269      25.663  83.809  34.664  0.00  0.00            
ATOM   4286 HG21 THR X 269      25.981  82.880  34.195  0.00  0.00            
ATOM   4287 HG22 THR X 269      25.671  84.594  33.910  0.00  0.00            
ATOM   4288 HG23 THR X 269      24.638  83.684  35.015  0.00  0.00            
ATOM   4289  OG1 THR X 269      27.931  83.850  35.499  0.00  0.00            
ATOM   4290  HG1 THR X 269      28.314  84.572  35.024  0.00  0.00            
ATOM   4291  C   THR X 269      27.557  86.048  37.166  0.00  0.00            
ATOM   4292  O   THR X 269      28.557  86.667  36.811  0.00  0.00            
ATOM   4293  N   PRO X 270      27.379  85.677  38.437  0.00  0.00            
ATOM   4294  CD  PRO X 270      26.121  85.265  39.059  0.00  0.00            
ATOM   4295  HD2 PRO X 270      25.967  84.191  38.930  0.00  0.00            
ATOM   4296  HD3 PRO X 270      25.254  85.797  38.668  0.00  0.00            
ATOM   4297  CG  PRO X 270      26.338  85.567  40.532  0.00  0.00            
ATOM   4298  HG2 PRO X 270      25.774  84.903  41.185  0.00  0.00            
ATOM   4299  HG3 PRO X 270      26.105  86.621  40.696  0.00  0.00            
ATOM   4300  CB  PRO X 270      27.826  85.435  40.739  0.00  0.00            
ATOM   4301  HB2 PRO X 270      28.148  86.042  41.581  0.00  0.00            
ATOM   4302  HB3 PRO X 270      28.089  84.396  40.923  0.00  0.00            
ATOM   4303  CA  PRO X 270      28.411  85.944  39.427  0.00  0.00            
ATOM   4304  HA  PRO X 270      28.595  87.017  39.476  0.00  0.00            
ATOM   4305  C   PRO X 270      29.719  85.234  39.091  0.00  0.00            
ATOM   4306  O   PRO X 270      30.794  85.771  39.349  0.00  0.00            
ATOM   4307  N   GLH X 271      29.645  84.034  38.508  0.00  0.00            
ATOM   4308  H   GLH X 271      28.768  83.758  38.092  0.00  0.00            
ATOM   4309  CA  GLH X 271      30.836  83.287  38.135  0.00  0.00            
ATOM   4310  HA  GLH X 271      31.446  83.131  39.027  0.00  0.00            
ATOM   4311  CB  GLH X 271      30.456  81.903  37.620  0.00  0.00            
ATOM   4312  HB2 GLH X 271      29.667  81.986  36.869  0.00  0.00            
ATOM   4313  HB3 GLH X 271      30.079  81.353  38.478  0.00  0.00            
ATOM   4314  CG  GLH X 271      31.639  81.117  37.060  0.00  0.00            
ATOM   4315  HG2 GLH X 271      32.357  80.906  37.853  0.00  0.00            
ATOM   4316  HG3 GLH X 271      32.157  81.705  36.307  0.00  0.00            
ATOM   4317  CD  GLH X 271      31.256  79.789  36.417  0.00  0.00            
ATOM   4318  OE1 GLH X 271      29.931  79.524  36.387  0.00  0.00            
ATOM   4319  OE2 GLH X 271      32.097  79.021  35.966  0.00  0.00            
ATOM   4320  HE1 GLH X 271      29.460  79.949  37.080  0.00  0.00            
ATOM   4321  C   GLH X 271      31.649  84.058  37.097  0.00  0.00            
ATOM   4322  O   GLH X 271      32.876  83.967  37.083  0.00  0.00            
ATOM   4323  N   ASH X 272      30.967  84.828  36.243  0.00  0.00            
ATOM   4324  H   ASH X 272      29.959  84.885  36.302  0.00  0.00            
ATOM   4325  CA  ASH X 272      31.639  85.546  35.176  0.00  0.00            
ATOM   4326  HA  ASH X 272      32.160  84.839  34.530  0.00  0.00            
ATOM   4327  CB  ASH X 272      30.622  86.273  34.294  0.00  0.00            
ATOM   4328  HB2 ASH X 272      31.123  86.941  33.596  0.00  0.00            
ATOM   4329  HB3 ASH X 272      29.978  86.888  34.918  0.00  0.00            
ATOM   4330  CG  ASH X 272      29.711  85.339  33.513  0.00  0.00            
ATOM   4331  OD1 ASH X 272      30.166  84.074  33.382  0.00  0.00            
ATOM   4332  OD2 ASH X 272      28.652  85.719  33.029  0.00  0.00            
ATOM   4333  HD1 ASH X 272      30.881  84.023  32.771  0.00  0.00            
ATOM   4334  C   ASH X 272      32.668  86.546  35.710  0.00  0.00            
ATOM   4335  O   ASH X 272      33.620  86.887  35.008  0.00  0.00            
ATOM   4336  N   VAL X 273      32.466  87.042  36.934  0.00  0.00            
ATOM   4337  H   VAL X 273      31.862  86.535  37.563  0.00  0.00            
ATOM   4338  CA  VAL X 273      33.324  88.084  37.484  0.00  0.00            
ATOM   4339  HA  VAL X 273      34.133  88.273  36.784  0.00  0.00            
ATOM   4340  CB  VAL X 273      32.540  89.395  37.666  0.00  0.00            
ATOM   4341  HB  VAL X 273      33.222  90.144  38.074  0.00  0.00            
ATOM   4342  CG1 VAL X 273      32.017  89.916  36.332  0.00  0.00            
ATOM   4343 HG11 VAL X 273      32.841  90.207  35.681  0.00  0.00            
ATOM   4344 HG12 VAL X 273      31.376  90.786  36.473  0.00  0.00            
ATOM   4345 HG13 VAL X 273      31.438  89.147  35.821  0.00  0.00            
ATOM   4346  CG2 VAL X 273      31.393  89.229  38.652  0.00  0.00            
ATOM   4347 HG21 VAL X 273      31.213  90.152  39.206  0.00  0.00            
ATOM   4348 HG22 VAL X 273      30.470  88.970  38.133  0.00  0.00            
ATOM   4349 HG23 VAL X 273      31.635  88.443  39.367  0.00  0.00            
ATOM   4350  C   VAL X 273      33.938  87.632  38.806  0.00  0.00            
ATOM   4351  O   VAL X 273      34.357  88.463  39.606  0.00  0.00            
ATOM   4352  N   MET X 274      34.019  86.320  39.048  0.00  0.00            
ATOM   4353  H   MET X 274      33.870  85.660  38.299  0.00  0.00            
ATOM   4354  CA  MET X 274      34.494  85.830  40.334  0.00  0.00            
ATOM   4355  HA  MET X 274      34.032  86.440  41.112  0.00  0.00            
ATOM   4356  CB  MET X 274      34.065  84.379  40.534  0.00  0.00            
ATOM   4357  HB2 MET X 274      34.615  83.725  39.856  0.00  0.00            
ATOM   4358  HB3 MET X 274      33.008  84.324  40.286  0.00  0.00            
ATOM   4359  CG  MET X 274      34.214  83.897  41.974  0.00  0.00            
ATOM   4360  HG2 MET X 274      33.913  82.850  42.049  0.00  0.00            
ATOM   4361  HG3 MET X 274      35.257  83.942  42.279  0.00  0.00            
ATOM   4362  SD  MET X 274      33.236  84.874  43.146  0.00  0.00            
ATOM   4363  CE  MET X 274      31.629  84.864  42.318  0.00  0.00            
ATOM   4364  HE1 MET X 274      31.526  83.966  41.711  0.00  0.00            
ATOM   4365  HE2 MET X 274      30.838  84.865  43.066  0.00  0.00            
ATOM   4366  HE3 MET X 274      31.515  85.742  41.680  0.00  0.00            
ATOM   4367  C   MET X 274      36.003  85.984  40.465  0.00  0.00            
ATOM   4368  O   MET X 274      36.519  86.042  41.579  0.00  0.00            
ATOM   4369  N   ASN X 275      36.724  86.040  39.340  0.00  0.00            
ATOM   4370  H   ASN X 275      36.278  85.813  38.464  0.00  0.00            
ATOM   4371  CA  ASN X 275      38.163  86.273  39.334  0.00  0.00            
ATOM   4372  HA  ASN X 275      38.507  86.334  40.367  0.00  0.00            
ATOM   4373  CB  ASN X 275      38.868  85.118  38.616  0.00  0.00            
ATOM   4374  HB2 ASN X 275      38.624  85.106  37.557  0.00  0.00            
ATOM   4375  HB3 ASN X 275      38.516  84.173  39.034  0.00  0.00            
ATOM   4376  CG  ASN X 275      40.380  85.163  38.797  0.00  0.00            
ATOM   4377  OD1 ASN X 275      40.933  86.165  39.245  0.00  0.00            
ATOM   4378  ND2 ASN X 275      41.046  84.051  38.482  0.00  0.00            
ATOM   4379 HD21 ASN X 275      40.771  83.515  37.672  0.00  0.00            
ATOM   4380 HD22 ASN X 275      41.823  83.749  39.052  0.00  0.00            
ATOM   4381  C   ASN X 275      38.448  87.601  38.644  0.00  0.00            
ATOM   4382  O   ASN X 275      38.317  87.708  37.425  0.00  0.00            
ATOM   4383  N   HID X 276      38.807  88.621  39.430  0.00  0.00            
ATOM   4384  H   HID X 276      39.099  88.447  40.380  0.00  0.00            
ATOM   4385  CA  HID X 276      38.954  89.958  38.887  0.00  0.00            
ATOM   4386  HA  HID X 276      38.075  90.169  38.276  0.00  0.00            
ATOM   4387  CB  HID X 276      38.997  90.998  39.998  0.00  0.00            
ATOM   4388  HB2 HID X 276      38.165  90.864  40.690  0.00  0.00            
ATOM   4389  HB3 HID X 276      38.875  91.971  39.524  0.00  0.00            
ATOM   4390  CG  HID X 276      40.270  91.011  40.783  0.00  0.00            
ATOM   4391  ND1 HID X 276      40.553  90.073  41.759  0.00  0.00            
ATOM   4392  HD1 HID X 276      40.040  89.225  41.925  0.00  0.00            
ATOM   4393  CE1 HID X 276      41.786  90.318  42.192  0.00  0.00            
ATOM   4394  HE1 HID X 276      42.401  89.543  42.620  0.00  0.00            
ATOM   4395  NE2 HID X 276      42.326  91.381  41.618  0.00  0.00            
ATOM   4396  CD2 HID X 276      41.392  91.790  40.673  0.00  0.00            
ATOM   4397  HD2 HID X 276      41.666  92.483  39.893  0.00  0.00            
ATOM   4398  C   HID X 276      40.186  90.054  37.994  0.00  0.00            
ATOM   4399  O   HID X 276      40.239  90.894  37.098  0.00  0.00            
ATOM   4400  N   ARN X 277      41.204  89.228  38.249  0.00  0.00            
ATOM   4401  H   ARN X 277      41.228  88.711  39.119  0.00  0.00            
ATOM   4402  CA  ARN X 277      42.376  89.199  37.393  0.00  0.00            
ATOM   4403  HA  ARN X 277      42.740  90.222  37.314  0.00  0.00            
ATOM   4404  CB  ARN X 277      43.454  88.318  38.018  0.00  0.00            
ATOM   4405  HB2 ARN X 277      44.067  87.857  37.241  0.00  0.00            
ATOM   4406  HB3 ARN X 277      42.936  87.549  38.584  0.00  0.00            
ATOM   4407  CG  ARN X 277      44.328  89.059  39.016  0.00  0.00            
ATOM   4408  HG2 ARN X 277      45.375  89.038  38.702  0.00  0.00            
ATOM   4409  HG3 ARN X 277      43.970  90.084  39.050  0.00  0.00            
ATOM   4410  CD  ARN X 277      44.177  88.476  40.415  0.00  0.00            
ATOM   4411  HD2 ARN X 277      44.280  87.390  40.394  0.00  0.00            
ATOM   4412  HD3 ARN X 277      43.184  88.702  40.796  0.00  0.00            
ATOM   4413  NE  ARN X 277      45.140  89.050  41.324  0.00  0.00            
ATOM   4414  HE  ARN X 277      44.724  89.257  42.217  0.00  0.00            
ATOM   4415  CZ  ARN X 277      46.426  88.452  41.435  0.00  0.00            
ATOM   4416  NH1 ARN X 277      46.776  87.447  40.769  0.00  0.00            
ATOM   4417 HH11 ARN X 277      47.356  87.707  39.984  0.00  0.00            
ATOM   4418  NH2 ARN X 277      47.275  89.102  42.372  0.00  0.00            
ATOM   4419 HH21 ARN X 277      47.419  88.519  43.182  0.00  0.00            
ATOM   4420 HH22 ARN X 277      48.175  89.277  41.957  0.00  0.00            
ATOM   4421  C   ARN X 277      42.034  88.726  35.983  0.00  0.00            
ATOM   4422  O   ARN X 277      42.600  89.222  35.011  0.00  0.00            
ATOM   4423  N   LYN X 278      41.118  87.760  35.854  0.00  0.00            
ATOM   4424  H   LYN X 278      40.734  87.315  36.676  0.00  0.00            
ATOM   4425  CA  LYN X 278      40.678  87.311  34.543  0.00  0.00            
ATOM   4426  HA  LYN X 278      41.557  87.020  33.967  0.00  0.00            
ATOM   4427  CB  LYN X 278      39.786  86.081  34.685  0.00  0.00            
ATOM   4428  HB2 LYN X 278      40.289  85.325  35.288  0.00  0.00            
ATOM   4429  HB3 LYN X 278      38.893  86.364  35.237  0.00  0.00            
ATOM   4430  CG  LYN X 278      39.358  85.476  33.348  0.00  0.00            
ATOM   4431  HG2 LYN X 278      38.858  86.229  32.737  0.00  0.00            
ATOM   4432  HG3 LYN X 278      40.236  85.159  32.788  0.00  0.00            
ATOM   4433  CD  LYN X 278      38.433  84.277  33.567  0.00  0.00            
ATOM   4434  HD2 LYN X 278      38.951  83.512  34.144  0.00  0.00            
ATOM   4435  HD3 LYN X 278      37.577  84.593  34.160  0.00  0.00            
ATOM   4436  CE  LYN X 278      37.939  83.706  32.241  0.00  0.00            
ATOM   4437  HE2 LYN X 278      38.787  83.424  31.612  0.00  0.00            
ATOM   4438  HE3 LYN X 278      37.378  84.492  31.736  0.00  0.00            
ATOM   4439  NZ  LYN X 278      37.067  82.557  32.443  0.00  0.00            
ATOM   4440  HZ1 LYN X 278      37.135  82.223  33.394  0.00  0.00            
ATOM   4441  HZ2 LYN X 278      36.101  82.822  32.305  0.00  0.00            
ATOM   4442  C   LYN X 278      39.950  88.433  33.800  0.00  0.00            
ATOM   4443  O   LYN X 278      39.966  88.473  32.572  0.00  0.00            
ATOM   4444  N   LEU X 279      39.297  89.336  34.537  0.00  0.00            
ATOM   4445  H   LEU X 279      39.181  89.179  35.529  0.00  0.00            
ATOM   4446  CA  LEU X 279      38.579  90.447  33.935  0.00  0.00            
ATOM   4447  HA  LEU X 279      37.947  90.046  33.143  0.00  0.00            
ATOM   4448  CB  LEU X 279      37.681  91.107  34.978  0.00  0.00            
ATOM   4449  HB2 LEU X 279      37.196  91.988  34.551  0.00  0.00            
ATOM   4450  HB3 LEU X 279      38.329  91.424  35.789  0.00  0.00            
ATOM   4451  CG  LEU X 279      36.635  90.180  35.591  0.00  0.00            
ATOM   4452  HG  LEU X 279      37.160  89.381  36.114  0.00  0.00            
ATOM   4453  CD1 LEU X 279      35.797  90.933  36.620  0.00  0.00            
ATOM   4454 HD11 LEU X 279      36.038  91.997  36.614  0.00  0.00            
ATOM   4455 HD12 LEU X 279      34.733  90.831  36.403  0.00  0.00            
ATOM   4456 HD13 LEU X 279      35.989  90.532  37.614  0.00  0.00            
ATOM   4457  CD2 LEU X 279      35.744  89.550  34.527  0.00  0.00            
ATOM   4458 HD21 LEU X 279      34.697  89.798  34.704  0.00  0.00            
ATOM   4459 HD22 LEU X 279      35.840  88.465  34.543  0.00  0.00            
ATOM   4460 HD23 LEU X 279      36.018  89.905  33.534  0.00  0.00            
ATOM   4461  C   LEU X 279      39.516  91.497  33.332  0.00  0.00            
ATOM   4462  O   LEU X 279      39.057  92.367  32.594  0.00  0.00            
ATOM   4463  N   GLY X 280      40.817  91.425  33.627  0.00  0.00            
ATOM   4464  H   GLY X 280      41.161  90.581  34.059  0.00  0.00            
ATOM   4465  CA  GLY X 280      41.794  92.288  32.987  0.00  0.00            
ATOM   4466  HA2 GLY X 280      41.377  92.676  32.060  0.00  0.00            
ATOM   4467  HA3 GLY X 280      42.649  91.671  32.720  0.00  0.00            
ATOM   4468  C   GLY X 280      42.312  93.455  33.822  0.00  0.00            
ATOM   4469  O   GLY X 280      43.070  94.270  33.298  0.00  0.00            
ATOM   4470  N   TYR X 281      41.927  93.565  35.097  0.00  0.00            
ATOM   4471  H   TYR X 281      41.120  93.046  35.404  0.00  0.00            
ATOM   4472  CA  TYR X 281      42.416  94.639  35.941  0.00  0.00            
ATOM   4473  HA  TYR X 281      43.214  95.154  35.407  0.00  0.00            
ATOM   4474  CB  TYR X 281      41.279  95.627  36.216  0.00  0.00            
ATOM   4475  HB2 TYR X 281      41.670  96.546  36.661  0.00  0.00            
ATOM   4476  HB3 TYR X 281      40.843  95.889  35.253  0.00  0.00            
ATOM   4477  CG  TYR X 281      40.164  95.103  37.094  0.00  0.00            
ATOM   4478  CD1 TYR X 281      40.247  95.185  38.486  0.00  0.00            
ATOM   4479  HD1 TYR X 281      41.153  95.531  38.950  0.00  0.00            
ATOM   4480  CE1 TYR X 281      39.175  94.777  39.280  0.00  0.00            
ATOM   4481  HE1 TYR X 281      39.154  95.028  40.325  0.00  0.00            
ATOM   4482  CZ  TYR X 281      38.073  94.153  38.700  0.00  0.00            
ATOM   4483  OH  TYR X 281      37.055  93.687  39.476  0.00  0.00            
ATOM   4484  HH  TYR X 281      36.919  94.204  40.254  0.00  0.00            
ATOM   4485  CE2 TYR X 281      38.030  93.990  37.320  0.00  0.00            
ATOM   4486  HE2 TYR X 281      37.300  93.331  36.891  0.00  0.00            
ATOM   4487  CD2 TYR X 281      39.046  94.501  36.517  0.00  0.00            
ATOM   4488  HD2 TYR X 281      39.037  94.290  35.463  0.00  0.00            
ATOM   4489  C   TYR X 281      42.984  94.107  37.249  0.00  0.00            
ATOM   4490  O   TYR X 281      42.726  92.972  37.642  0.00  0.00            
ATOM   4491  N   VAL X 282      43.782  94.950  37.908  0.00  0.00            
ATOM   4492  H   VAL X 282      44.144  95.745  37.404  0.00  0.00            
ATOM   4493  CA  VAL X 282      44.380  94.639  39.192  0.00  0.00            
ATOM   4494  HA  VAL X 282      43.751  93.917  39.712  0.00  0.00            
ATOM   4495  CB  VAL X 282      45.765  94.025  38.957  0.00  0.00            
ATOM   4496  HB  VAL X 282      45.652  93.205  38.246  0.00  0.00            
ATOM   4497  CG1 VAL X 282      46.747  95.026  38.347  0.00  0.00            
ATOM   4498 HG11 VAL X 282      47.567  95.230  39.036  0.00  0.00            
ATOM   4499 HG12 VAL X 282      46.281  95.961  38.032  0.00  0.00            
ATOM   4500 HG13 VAL X 282      47.192  94.589  37.458  0.00  0.00            
ATOM   4501  CG2 VAL X 282      46.328  93.426  40.241  0.00  0.00            
ATOM   4502 HG21 VAL X 282      45.536  93.240  40.967  0.00  0.00            
ATOM   4503 HG22 VAL X 282      47.051  94.100  40.704  0.00  0.00            
ATOM   4504 HG23 VAL X 282      46.820  92.484  39.993  0.00  0.00            
ATOM   4505  C   VAL X 282      44.458  95.915  40.022  0.00  0.00            
ATOM   4506  O   VAL X 282      44.483  97.017  39.476  0.00  0.00            
ATOM   4507  N   TYR X 283      44.511  95.764  41.347  0.00  0.00            
ATOM   4508  H   TYR X 283      44.711  94.849  41.719  0.00  0.00            
ATOM   4509  CA  TYR X 283      44.639  96.901  42.242  0.00  0.00            
ATOM   4510  HA  TYR X 283      44.290  97.801  41.739  0.00  0.00            
ATOM   4511  CB  TYR X 283      43.776  96.706  43.487  0.00  0.00            
ATOM   4512  HB2 TYR X 283      44.043  97.448  44.243  0.00  0.00            
ATOM   4513  HB3 TYR X 283      43.967  95.729  43.925  0.00  0.00            
ATOM   4514  CG  TYR X 283      42.300  96.824  43.186  0.00  0.00            
ATOM   4515  CD1 TYR X 283      41.672  98.070  43.176  0.00  0.00            
ATOM   4516  HD1 TYR X 283      42.206  98.938  43.522  0.00  0.00            
ATOM   4517  CE1 TYR X 283      40.329  98.185  42.815  0.00  0.00            
ATOM   4518  HE1 TYR X 283      39.884  99.154  42.674  0.00  0.00            
ATOM   4519  CZ  TYR X 283      39.569  97.038  42.605  0.00  0.00            
ATOM   4520  OH  TYR X 283      38.240  97.142  42.322  0.00  0.00            
ATOM   4521  HH  TYR X 283      37.903  96.397  41.849  0.00  0.00            
ATOM   4522  CE2 TYR X 283      40.170  95.787  42.730  0.00  0.00            
ATOM   4523  HE2 TYR X 283      39.558  94.911  42.846  0.00  0.00            
ATOM   4524  CD2 TYR X 283      41.542  95.679  42.946  0.00  0.00            
ATOM   4525  HD2 TYR X 283      41.999  94.707  43.014  0.00  0.00            
ATOM   4526  C   TYR X 283      46.106  97.070  42.614  0.00  0.00            
ATOM   4527  O   TYR X 283      46.862  96.101  42.680  0.00  0.00            
ATOM   4528  N   ASH X 284      46.510  98.319  42.850  0.00  0.00            
ATOM   4529  H   ASH X 284      45.828  99.004  43.140  0.00  0.00            
ATOM   4530  CA  ASH X 284      47.911  98.659  42.985  0.00  0.00            
ATOM   4531  HA  ASH X 284      48.434  98.282  42.104  0.00  0.00            
ATOM   4532  CB  ASH X 284      48.086 100.179  43.021  0.00  0.00            
ATOM   4533  HB2 ASH X 284      49.137 100.433  43.168  0.00  0.00            
ATOM   4534  HB3 ASH X 284      47.775 100.609  42.074  0.00  0.00            
ATOM   4535  CG  ASH X 284      47.297 100.854  44.127  0.00  0.00            
ATOM   4536  OD1 ASH X 284      46.388 100.037  44.700  0.00  0.00            
ATOM   4537  OD2 ASH X 284      47.495 102.016  44.465  0.00  0.00            
ATOM   4538  HD1 ASH X 284      46.605  99.867  45.601  0.00  0.00            
ATOM   4539  C   ASH X 284      48.535  97.991  44.204  0.00  0.00            
ATOM   4540  O   ASH X 284      49.739  97.749  44.221  0.00  0.00            
ATOM   4541  N   ILE X 285      47.729  97.681  45.221  0.00  0.00            
ATOM   4542  H   ILE X 285      46.730  97.672  45.073  0.00  0.00            
ATOM   4543  CA  ILE X 285      48.262  97.059  46.423  0.00  0.00            
ATOM   4544  HA  ILE X 285      49.146  97.616  46.735  0.00  0.00            
ATOM   4545  CB  ILE X 285      47.247  97.113  47.570  0.00  0.00            
ATOM   4546  HB  ILE X 285      47.669  96.576  48.420  0.00  0.00            
ATOM   4547  CG2 ILE X 285      46.991  98.555  47.999  0.00  0.00            
ATOM   4548 HG21 ILE X 285      47.450  99.250  47.296  0.00  0.00            
ATOM   4549 HG22 ILE X 285      47.409  98.746  48.987  0.00  0.00            
ATOM   4550 HG23 ILE X 285      45.921  98.766  48.034  0.00  0.00            
ATOM   4551  CG1 ILE X 285      45.940  96.436  47.168  0.00  0.00            
ATOM   4552 HG12 ILE X 285      46.145  95.510  46.628  0.00  0.00            
ATOM   4553 HG13 ILE X 285      45.418  97.127  46.510  0.00  0.00            
ATOM   4554  CD1 ILE X 285      45.015  96.154  48.343  0.00  0.00            
ATOM   4555 HD11 ILE X 285      44.215  95.476  48.048  0.00  0.00            
ATOM   4556 HD12 ILE X 285      44.555  97.079  48.694  0.00  0.00            
ATOM   4557 HD13 ILE X 285      45.575  95.697  49.157  0.00  0.00            
ATOM   4558  C   ILE X 285      48.681  95.619  46.132  0.00  0.00            
ATOM   4559  O   ILE X 285      49.440  95.034  46.899  0.00  0.00            
ATOM   4560  N   GLH X 286      48.203  95.048  45.023  0.00  0.00            
ATOM   4561  H   GLH X 286      47.750  95.630  44.333  0.00  0.00            
ATOM   4562  CA  GLH X 286      48.522  93.676  44.655  0.00  0.00            
ATOM   4563  HA  GLH X 286      48.522  93.038  45.537  0.00  0.00            
ATOM   4564  CB  GLH X 286      47.463  93.122  43.710  0.00  0.00            
ATOM   4565  HB2 GLH X 286      47.738  92.113  43.391  0.00  0.00            
ATOM   4566  HB3 GLH X 286      47.450  93.768  42.838  0.00  0.00            
ATOM   4567  CG  GLH X 286      46.064  93.105  44.311  0.00  0.00            
ATOM   4568  HG2 GLH X 286      45.762  94.110  44.601  0.00  0.00            
ATOM   4569  HG3 GLH X 286      46.043  92.490  45.209  0.00  0.00            
ATOM   4570  CD  GLH X 286      45.060  92.508  43.343  0.00  0.00            
ATOM   4571  OE1 GLH X 286      44.240  93.436  42.806  0.00  0.00            
ATOM   4572  OE2 GLH X 286      44.977  91.305  43.125  0.00  0.00            
ATOM   4573  HE1 GLH X 286      43.337  93.172  42.870  0.00  0.00            
ATOM   4574  C   GLH X 286      49.891  93.594  43.980  0.00  0.00            
ATOM   4575  O   GLH X 286      50.360  92.493  43.697  0.00  0.00            
ATOM   4576  N   LEU X 287      50.523  94.738  43.694  0.00  0.00            
ATOM   4577  H   LEU X 287      50.032  95.614  43.800  0.00  0.00            
ATOM   4578  CA  LEU X 287      51.804  94.744  43.006  0.00  0.00            
ATOM   4579  HA  LEU X 287      51.923  93.786  42.501  0.00  0.00            
ATOM   4580  CB  LEU X 287      51.858  95.880  41.977  0.00  0.00            
ATOM   4581  HB2 LEU X 287      51.982  96.839  42.477  0.00  0.00            
ATOM   4582  HB3 LEU X 287      52.760  95.741  41.386  0.00  0.00            
ATOM   4583  CG  LEU X 287      50.676  95.945  41.005  0.00  0.00            
ATOM   4584  HG  LEU X 287      49.778  96.204  41.563  0.00  0.00            
ATOM   4585  CD1 LEU X 287      50.909  97.035  39.958  0.00  0.00            
ATOM   4586 HD11 LEU X 287      50.036  97.154  39.318  0.00  0.00            
ATOM   4587 HD12 LEU X 287      51.106  97.992  40.441  0.00  0.00            
ATOM   4588 HD13 LEU X 287      51.765  96.795  39.326  0.00  0.00            
ATOM   4589  CD2 LEU X 287      50.440  94.596  40.332  0.00  0.00            
ATOM   4590 HD21 LEU X 287      51.260  93.912  40.546  0.00  0.00            
ATOM   4591 HD22 LEU X 287      49.518  94.145  40.694  0.00  0.00            
ATOM   4592 HD23 LEU X 287      50.361  94.706  39.250  0.00  0.00            
ATOM   4593  C   LEU X 287      52.958  94.896  43.994  0.00  0.00            
ATOM   4594  O   LEU X 287      52.845  95.593  45.000  0.00  0.00            
ATOM   4595  C61 CU6 X 288      24.032  99.354  43.548  0.00  0.00            
ATOM   4596  DD2 CU6 X 288      23.637  99.101  44.349  0.00  0.00            
ATOM   4597  DD3 CU6 X 288      23.862 100.256  43.744  0.00  0.00            
ATOM   4598  DD4 CU6 X 288      24.843  99.414  43.949  0.00  0.00            
ATOM   4599  DD5 CU6 X 288      24.427  99.592  42.743  0.00  0.00            
ATOM   4600  DD6 CU6 X 288      24.201  98.446  43.350  0.00  0.00            
ATOM   4601  DD7 CU6 X 288      23.227  99.286  43.123  0.00  0.00            
ATOM   4602  C61 CU6 X 289      27.377 102.049  47.389  0.00  0.00            
ATOM   4603  DD2 CU6 X 289      28.223 102.188  47.739  0.00  0.00            
ATOM   4604  DD3 CU6 X 289      27.011 102.614  48.039  0.00  0.00            
ATOM   4605  DD4 CU6 X 289      27.487 102.757  46.841  0.00  0.00            
ATOM   4606  DD5 CU6 X 289      26.521 101.919  47.032  0.00  0.00            
ATOM   4607  DD6 CU6 X 289      27.722 101.502  46.735  0.00  0.00            
ATOM   4608  DD7 CU6 X 289      27.256 101.345  47.925  0.00  0.00            
ATOM   4609  O1  L6B X 290      25.447 102.073  46.793  0.00  0.00            
ATOM   4610  C1  L6B X 290      24.389 102.001  47.471  0.00  0.00            
ATOM   4611  C2  L6B X 290      23.821 103.159  48.129  0.00  0.00            
ATOM   4612  C3  L6B X 290      22.731 103.006  48.877  0.00  0.00            
ATOM   4613  C4  L6B X 290      22.046 104.156  49.584  0.00  0.00            
ATOM   4614  N1  L6B X 290      21.761 103.947  51.003  0.00  0.00            
ATOM   4615  C5  L6B X 290      20.711 103.160  51.558  0.00  0.00            
ATOM   4616  C6  L6B X 290      20.910 103.206  52.897  0.00  0.00            
ATOM   4617  C7  L6B X 290      20.203 102.527  53.972  0.00  0.00            
ATOM   4618  O2  L6B X 290      21.072 102.044  54.914  0.00  0.00            
ATOM   4619  C8  L6B X 290      20.604 101.297  56.043  0.00  0.00            
ATOM   4620  C9  L6B X 290      19.392 100.649  56.153  0.00  0.00            
ATOM   4621  C10 L6B X 290      19.156  99.700  57.146  0.00  0.00            
ATOM   4622  C11 L6B X 290      20.014  99.494  58.229  0.00  0.00            
ATOM   4623  F1  L6B X 290      19.831  98.651  59.216  0.00  0.00            
ATOM   4624  C12 L6B X 290      21.274 100.129  58.136  0.00  0.00            
ATOM   4625  C13 L6B X 290      21.532 101.054  57.112  0.00  0.00            
ATOM   4626  H1  L6B X 290      22.541 101.462  57.053  0.00  0.00            
ATOM   4627  H2  L6B X 290      22.020  99.899  58.943  0.00  0.00            
ATOM   4628  H3  L6B X 290      18.227  99.232  57.304  0.00  0.00            
ATOM   4629  H4  L6B X 290      18.607 100.620  55.424  0.00  0.00            
ATOM   4630  H5  L6B X 290      19.677 101.761  53.435  0.00  0.00            
ATOM   4631  H6  L6B X 290      19.388 103.187  54.347  0.00  0.00            
ATOM   4632  N2  L6B X 290      22.090 103.992  53.103  0.00  0.00            
ATOM   4633  N3  L6B X 290      22.569 104.333  51.967  0.00  0.00            
ATOM   4634  H7  L6B X 290      20.055 102.585  50.940  0.00  0.00            
ATOM   4635  H8  L6B X 290      21.054 104.400  49.159  0.00  0.00            
ATOM   4636  H9  L6B X 290      22.815 104.875  49.578  0.00  0.00            
ATOM   4637  O3  L6B X 290      22.166 101.825  49.056  0.00  0.00            
ATOM   4638  C14 L6B X 290      22.750 100.650  48.515  0.00  0.00            
ATOM   4639  C15 L6B X 290      23.808 100.735  47.709  0.00  0.00            
ATOM   4640  O4  L6B X 290      24.468  99.631  47.310  0.00  0.00            
ATOM   4641  H10 L6B X 290      23.984  98.904  47.685  0.00  0.00            
ATOM   4642  H11 L6B X 290      22.263  99.770  48.824  0.00  0.00            
ATOM   4643  H12 L6B X 290      24.295 104.116  48.029  0.00  0.00            
ATOM   4644  O   HOH X 291       6.823 112.037  49.037  0.00  0.00            
ATOM   4645  H1  HOH X 291       7.063 112.452  48.159  0.00  0.00            
ATOM   4646  H2  HOH X 291       5.853 111.991  49.020  0.00  0.00            
ATOM   4647  O   HOH X 292      16.642 111.972  47.276  0.00  0.00            
ATOM   4648  H1  HOH X 292      16.784 111.693  46.337  0.00  0.00            
ATOM   4649  H2  HOH X 292      15.686 111.937  47.382  0.00  0.00            
ATOM   4650  O   HOH X 293      13.271 119.356  53.332  0.00  0.00            
ATOM   4651  H1  HOH X 293      12.628 119.233  54.044  0.00  0.00            
ATOM   4652  H2  HOH X 293      13.940 118.655  53.498  0.00  0.00            
ATOM   4653  O   HOH X 294      13.687  92.170  62.328  0.00  0.00            
ATOM   4654  H1  HOH X 294      13.362  92.683  63.060  0.00  0.00            
ATOM   4655  H2  HOH X 294      13.955  92.849  61.680  0.00  0.00            
ATOM   4656  O   HOH X 295      30.161 117.963  44.329  0.00  0.00            
ATOM   4657  H1  HOH X 295      30.163 118.508  43.527  0.00  0.00            
ATOM   4658  H2  HOH X 295      29.412 118.358  44.849  0.00  0.00            
ATOM   4659  O   HOH X 296      28.725  87.687  62.057  0.00  0.00            
ATOM   4660  H1  HOH X 296      28.001  88.037  62.602  0.00  0.00            
ATOM   4661  H2  HOH X 296      29.502  88.221  62.276  0.00  0.00            
ATOM   4662  O   HOH X 297      12.798 102.546  65.326  0.00  0.00            
ATOM   4663  H1  HOH X 297      12.005 102.520  65.834  0.00  0.00            
ATOM   4664  H2  HOH X 297      13.135 103.424  65.471  0.00  0.00            
ATOM   4665  O   HOH X 298      13.653 112.547  51.337  0.00  0.00            
ATOM   4666  H1  HOH X 298      13.573 111.697  50.914  0.00  0.00            
ATOM   4667  H2  HOH X 298      13.334 113.171  50.648  0.00  0.00            
ATOM   4668  O   HOH X 299       8.831  94.388  62.547  0.00  0.00            
ATOM   4669  H1  HOH X 299       8.613  94.877  61.737  0.00  0.00            
ATOM   4670  H2  HOH X 299       8.466  93.479  62.336  0.00  0.00            
ATOM   4671  O   HOH X 300      16.884 112.816  49.688  0.00  0.00            
ATOM   4672  H1  HOH X 300      17.228 111.971  50.080  0.00  0.00            
ATOM   4673  H2  HOH X 300      16.869 112.613  48.723  0.00  0.00            
ATOM   4674  O   HOH X 301      14.893  89.887  61.820  0.00  0.00            
ATOM   4675  H1  HOH X 301      15.001  89.673  62.719  0.00  0.00            
ATOM   4676  H2  HOH X 301      14.381  90.710  61.889  0.00  0.00            
ATOM   4677  O   HOH X 302      25.632 108.062  67.597  0.00  0.00            
ATOM   4678  H1  HOH X 302      25.703 108.738  66.914  0.00  0.00            
ATOM   4679  H2  HOH X 302      24.815 108.309  68.047  0.00  0.00            
ATOM   4680  O   HOH X 303       6.186 104.334  59.621  0.00  0.00            
ATOM   4681  H1  HOH X 303       7.053 103.977  59.830  0.00  0.00            
ATOM   4682  H2  HOH X 303       6.233 104.488  58.652  0.00  0.00            
ATOM   4683  O   HOH X 304      17.440 101.108  66.836  0.00  0.00            
ATOM   4684  H1  HOH X 304      17.297 100.229  66.428  0.00  0.00            
ATOM   4685  H2  HOH X 304      16.872 101.092  67.618  0.00  0.00            
ATOM   4686  O   HOH X 305      17.422  94.200  66.446  0.00  0.00            
ATOM   4687  H1  HOH X 305      17.524  93.245  66.626  0.00  0.00            
ATOM   4688  H2  HOH X 305      16.492  94.222  66.162  0.00  0.00            
ATOM   4689  O   HOH X 306      17.784 120.121  51.340  0.00  0.00            
ATOM   4690  H1  HOH X 306      17.045 119.470  51.227  0.00  0.00            
ATOM   4691  H2  HOH X 306      17.283 120.915  51.639  0.00  0.00            
ATOM   4692  O   HOH X 307      16.458 110.705  57.688  0.00  0.00            
ATOM   4693  H1  HOH X 307      17.416 110.595  57.846  0.00  0.00            
ATOM   4694  H2  HOH X 307      16.100 110.024  58.265  0.00  0.00            
ATOM   4695  O   HOH X 308      25.658 117.780  60.773  0.00  0.00            
ATOM   4696  H1  HOH X 308      26.427 118.315  60.492  0.00  0.00            
ATOM   4697  H2  HOH X 308      25.923 117.502  61.686  0.00  0.00            
ATOM   4698  O   HOH X 309      24.049 101.846  51.745  0.00  0.00            
ATOM   4699  H1  HOH X 309      23.285 102.373  52.009  0.00  0.00            
ATOM   4700  H2  HOH X 309      24.315 101.397  52.551  0.00  0.00            
ATOM   4701  O   HOH X 310      15.777  95.996  68.602  0.00  0.00            
ATOM   4702  H1  HOH X 310      16.177  95.365  67.975  0.00  0.00            
ATOM   4703  H2  HOH X 310      15.007  96.392  68.111  0.00  0.00            
ATOM   4704  O   HOH X 311      16.703  98.633  68.437  0.00  0.00            
ATOM   4705  H1  HOH X 311      15.860  98.866  68.795  0.00  0.00            
ATOM   4706  H2  HOH X 311      16.698  97.653  68.455  0.00  0.00            
ATOM   4707  O   HOH X 312      15.915 114.462  51.511  0.00  0.00            
ATOM   4708  H1  HOH X 312      16.088 113.992  50.677  0.00  0.00            
ATOM   4709  H2  HOH X 312      15.623 113.741  52.088  0.00  0.00            
ATOM   4710  O   HOH X 313      10.420  93.914  47.854  0.00  0.00            
ATOM   4711  H1  HOH X 313      10.980  93.174  48.116  0.00  0.00            
ATOM   4712  H2  HOH X 313      10.254  93.748  46.928  0.00  0.00            
ATOM   4713  O   HOH X 314      12.513 114.485  58.304  0.00  0.00            
ATOM   4714  H1  HOH X 314      13.179 114.287  57.592  0.00  0.00            
ATOM   4715  H2  HOH X 314      12.841 115.279  58.726  0.00  0.00            
ATOM   4716  O   HOH X 315      22.954 101.216  64.566  0.00  0.00            
ATOM   4717  H1  HOH X 315      23.253 101.778  65.299  0.00  0.00            
ATOM   4718  H2  HOH X 315      22.749 100.366  64.985  0.00  0.00            
ATOM   4719  O   HOH X 316      25.003 102.223  69.292  0.00  0.00            
ATOM   4720  H1  HOH X 316      25.535 101.502  68.907  0.00  0.00            
ATOM   4721  H2  HOH X 316      24.342 102.338  68.632  0.00  0.00            
ATOM   4722  O   HOH X 317       5.165  97.019  56.737  0.00  0.00            
ATOM   4723  H1  HOH X 317       5.246  96.325  57.398  0.00  0.00            
ATOM   4724  H2  HOH X 317       4.858  96.553  55.985  0.00  0.00            
ATOM   4725  O   HOH X 318       8.917 110.621  51.926  0.00  0.00            
ATOM   4726  H1  HOH X 318       9.066 110.835  51.000  0.00  0.00            
ATOM   4727  H2  HOH X 318       8.704 111.481  52.328  0.00  0.00            
ATOM   4728  O   HOH X 319      38.692 109.905  52.372  0.00  0.00            
ATOM   4729  H1  HOH X 319      39.345 109.273  52.723  0.00  0.00            
ATOM   4730  H2  HOH X 319      38.779 110.662  52.975  0.00  0.00            
ATOM   4731  O   HOH X 320      19.729 100.646  61.357  0.00  0.00            
ATOM   4732  H1  HOH X 320      20.074 100.281  60.539  0.00  0.00            
ATOM   4733  H2  HOH X 320      20.217 100.183  62.064  0.00  0.00            
ATOM   4734  O   HOH X 321      19.373 106.568  39.556  0.00  0.00            
ATOM   4735  H1  HOH X 321      20.078 106.111  39.032  0.00  0.00            
ATOM   4736  H2  HOH X 321      18.573 106.387  39.072  0.00  0.00            
ATOM   4737  O   HOH X 322      14.041  93.303  57.974  0.00  0.00            
ATOM   4738  H1  HOH X 322      13.952  93.620  57.069  0.00  0.00            
ATOM   4739  H2  HOH X 322      14.691  93.882  58.361  0.00  0.00            
ATOM   4740  O   HOH X 323      13.363 113.730  40.993  0.00  0.00            
ATOM   4741  H1  HOH X 323      13.356 113.037  41.636  0.00  0.00            
ATOM   4742  H2  HOH X 323      14.255 113.950  40.832  0.00  0.00            
ATOM   4743  O   HOH X 324      35.478  99.375  64.570  0.00  0.00            
ATOM   4744  H1  HOH X 324      34.949  99.434  65.398  0.00  0.00            
ATOM   4745  H2  HOH X 324      36.089  98.668  64.769  0.00  0.00            
ATOM   4746  O   HOH X 325      20.047 106.060  63.588  0.00  0.00            
ATOM   4747  H1  HOH X 325      20.170 106.322  64.519  0.00  0.00            
ATOM   4748  H2  HOH X 325      20.571 105.229  63.494  0.00  0.00            
ATOM   4749  O   HOH X 326      13.781 109.511  63.005  0.00  0.00            
ATOM   4750  H1  HOH X 326      14.589 109.427  63.562  0.00  0.00            
ATOM   4751  H2  HOH X 326      13.087 109.161  63.596  0.00  0.00            
ATOM   4752  O   HOH X 327       5.197 101.511  45.853  0.00  0.00            
ATOM   4753  H1  HOH X 327       4.754 102.130  46.442  0.00  0.00            
ATOM   4754  H2  HOH X 327       5.859 102.099  45.484  0.00  0.00            
ATOM   4755  O   HOH X 328       7.822  97.396  58.722  0.00  0.00            
ATOM   4756  H1  HOH X 328       8.223  98.253  58.871  0.00  0.00            
ATOM   4757  H2  HOH X 328       8.084  97.142  57.815  0.00  0.00            
ATOM   4758  O   HOH X 329      13.804 111.940  46.974  0.00  0.00            
ATOM   4759  H1  HOH X 329      13.171 111.498  47.567  0.00  0.00            
ATOM   4760  H2  HOH X 329      13.375 112.787  46.741  0.00  0.00            
ATOM   4761  O   HOH X 330      27.931 118.691  63.134  0.00  0.00            
ATOM   4762  H1  HOH X 330      27.126 118.162  63.136  0.00  0.00            
ATOM   4763  H2  HOH X 330      28.618 118.018  63.130  0.00  0.00            
ATOM   4764  O   HOH X 331      11.563 100.627  63.610  0.00  0.00            
ATOM   4765  H1  HOH X 331      11.871 101.304  64.239  0.00  0.00            
ATOM   4766  H2  HOH X 331      10.645 100.892  63.459  0.00  0.00            
ATOM   4767  O   HOH X 332       7.264 103.334  64.299  0.00  0.00            
ATOM   4768  H1  HOH X 332       7.591 102.543  63.844  0.00  0.00            
ATOM   4769  H2  HOH X 332       6.443 103.573  63.836  0.00  0.00            
ATOM   4770  O   HOH X 333      28.759 104.455  39.812  0.00  0.00            
ATOM   4771  H1  HOH X 333      28.939 105.458  39.937  0.00  0.00            
ATOM   4772  H2  HOH X 333      28.896 104.353  38.854  0.00  0.00            
ATOM   4773  O   HOH X 334       9.603 108.925  55.012  0.00  0.00            
ATOM   4774  H1  HOH X 334       8.679 108.830  54.765  0.00  0.00            
ATOM   4775  H2  HOH X 334       9.719 108.462  55.853  0.00  0.00            
ATOM   4776  O   HOH X 335       6.422 109.488  52.005  0.00  0.00            
ATOM   4777  H1  HOH X 335       7.177 109.980  51.690  0.00  0.00            
ATOM   4778  H2  HOH X 335       6.797 108.983  52.738  0.00  0.00            
ATOM   4779  O   HOH X 336      16.548 116.984  64.123  0.00  0.00            
ATOM   4780  H1  HOH X 336      15.594 116.792  63.939  0.00  0.00            
ATOM   4781  H2  HOH X 336      16.499 117.306  65.008  0.00  0.00            
ATOM   4782  O   HOH X 337      26.265 121.161  58.268  0.00  0.00            
ATOM   4783  H1  HOH X 337      26.754 121.949  58.528  0.00  0.00            
ATOM   4784  H2  HOH X 337      25.361 121.410  58.589  0.00  0.00            
ATOM   4785  O   HOH X 338      12.692 116.298  44.125  0.00  0.00            
ATOM   4786  H1  HOH X 338      12.715 117.113  44.626  0.00  0.00            
ATOM   4787  H2  HOH X 338      12.758 116.582  43.215  0.00  0.00            
ATOM   4788  O   HOH X 339      17.999 117.528  43.179  0.00  0.00            
ATOM   4789  H1  HOH X 339      17.297 118.050  43.581  0.00  0.00            
ATOM   4790  H2  HOH X 339      17.554 116.641  43.123  0.00  0.00            
ATOM   4791  O   HOH X 340      16.446 109.532  64.191  0.00  0.00            
ATOM   4792  H1  HOH X 340      16.610 109.455  63.249  0.00  0.00            
ATOM   4793  H2  HOH X 340      17.100 110.232  64.428  0.00  0.00            
ATOM   4794  O   HOH X 341       4.753 100.841  59.492  0.00  0.00            
ATOM   4795  H1  HOH X 341       4.479 100.667  60.400  0.00  0.00            
ATOM   4796  H2  HOH X 341       5.430 101.494  59.598  0.00  0.00            
ATOM   4797  O   HOH X 342      16.552 103.015  42.007  0.00  0.00            
ATOM   4798  H1  HOH X 342      16.409 102.161  41.538  0.00  0.00            
ATOM   4799  H2  HOH X 342      16.303 103.676  41.359  0.00  0.00            
ATOM   4800  O   HOH X 343      11.066 113.961  60.888  0.00  0.00            
ATOM   4801  H1  HOH X 343      11.670 113.504  61.458  0.00  0.00            
ATOM   4802  H2  HOH X 343      11.498 113.953  59.997  0.00  0.00            
ATOM   4803  O   HOH X 344      21.715  99.175  65.898  0.00  0.00            
ATOM   4804  H1  HOH X 344      22.487  99.334  66.470  0.00  0.00            
ATOM   4805  H2  HOH X 344      21.370  98.370  66.285  0.00  0.00            
ATOM   4806  O   HOH X 345      24.166 105.387  65.405  0.00  0.00            
ATOM   4807  H1  HOH X 345      24.729 105.623  64.600  0.00  0.00            
ATOM   4808  H2  HOH X 345      24.785 105.446  66.168  0.00  0.00            
ATOM   4809  O   HOH X 346      23.324 101.298  43.829  0.00  0.00            
ATOM   4810  H1  HOH X 346      22.991 101.964  44.521  0.00  0.00            
ATOM   4811  H2  HOH X 346      22.709 101.562  43.099  0.00  0.00            
ATOM   4812  O   HOH X 347      29.563  98.978  68.897  0.00  0.00            
ATOM   4813  H1  HOH X 347      28.664  99.170  69.193  0.00  0.00            
ATOM   4814  H2  HOH X 347      30.050  99.762  69.154  0.00  0.00            
ATOM   4815  O   HOH X 348       9.334 107.118  59.923  0.00  0.00            
ATOM   4816  H1  HOH X 348       8.901 107.490  60.690  0.00  0.00            
ATOM   4817  H2  HOH X 348       9.247 106.163  60.022  0.00  0.00            
ATOM   4818  O   HOH X 349       7.941  95.140  44.774  0.00  0.00            
ATOM   4819  H1  HOH X 349       8.432  95.908  44.398  0.00  0.00            
ATOM   4820  H2  HOH X 349       8.478  94.386  44.499  0.00  0.00            
ATOM   4821  O   HOH X 350      22.094  86.886  45.121  0.00  0.00            
ATOM   4822  H1  HOH X 350      21.337  87.276  45.619  0.00  0.00            
ATOM   4823  H2  HOH X 350      21.680  86.497  44.313  0.00  0.00            
ATOM   4824  O   HOH X 351      21.567 114.724  67.301  0.00  0.00            
ATOM   4825  H1  HOH X 351      20.622 114.864  67.372  0.00  0.00            
ATOM   4826  H2  HOH X 351      21.808 115.277  66.525  0.00  0.00            
ATOM   4827  O   HOH X 352      18.065 112.343  53.546  0.00  0.00            
ATOM   4828  H1  HOH X 352      18.605 111.547  53.375  0.00  0.00            
ATOM   4829  H2  HOH X 352      17.411 112.001  54.180  0.00  0.00            
ATOM   4830  O   HOH X 353      11.795 108.447  59.738  0.00  0.00            
ATOM   4831  H1  HOH X 353      11.433 109.332  59.803  0.00  0.00            
ATOM   4832  H2  HOH X 353      10.979 107.868  59.767  0.00  0.00            
ATOM   4833  O   HOH X 354      21.689 106.117  66.508  0.00  0.00            
ATOM   4834  H1  HOH X 354      22.030 106.788  67.113  0.00  0.00            
ATOM   4835  H2  HOH X 354      22.494 105.834  65.978  0.00  0.00            
ATOM   4836  O   HOH X 355      19.499 100.607  49.456  0.00  0.00            
ATOM   4837  H1  HOH X 355      18.707 101.007  49.795  0.00  0.00            
ATOM   4838  H2  HOH X 355      19.353  99.658  49.604  0.00  0.00            
ATOM   4839  O   HOH X 356      11.351 103.679  42.101  0.00  0.00            
ATOM   4840  H1  HOH X 356      11.377 102.993  42.782  0.00  0.00            
ATOM   4841  H2  HOH X 356      10.404 103.900  42.025  0.00  0.00            
ATOM   4842  O   HOH X 357      14.539 100.997  49.941  0.00  0.00            
ATOM   4843  H1  HOH X 357      14.161 101.534  49.212  0.00  0.00            
ATOM   4844  H2  HOH X 357      13.980 101.253  50.692  0.00  0.00            
ATOM   4845  O   HOH X 358      12.422  94.823  56.107  0.00  0.00            
ATOM   4846  H1  HOH X 358      12.319  95.149  55.214  0.00  0.00            
ATOM   4847  H2  HOH X 358      12.289  95.653  56.590  0.00  0.00            
ATOM   4848  O   HOH X 359      14.888 113.023  53.636  0.00  0.00            
ATOM   4849  H1  HOH X 359      14.259 112.818  52.927  0.00  0.00            
ATOM   4850  H2  HOH X 359      15.387 112.196  53.759  0.00  0.00            
ATOM   4851  O   HOH X 360      33.532  91.141  61.338  0.00  0.00            
ATOM   4852  H1  HOH X 360      33.502  92.008  60.941  0.00  0.00            
ATOM   4853  H2  HOH X 360      32.708  91.012  61.801  0.00  0.00            
ATOM   4854  O   HOH X 361      11.229  88.172  55.407  0.00  0.00            
ATOM   4855  H1  HOH X 361      11.227  88.120  56.354  0.00  0.00            
ATOM   4856  H2  HOH X 361      12.029  87.671  55.210  0.00  0.00            
ATOM   4857  O   HOH X 362      31.464 113.268  64.243  0.00  0.00            
ATOM   4858  H1  HOH X 362      31.189 112.596  63.621  0.00  0.00            
ATOM   4859  H2  HOH X 362      31.722 114.032  63.700  0.00  0.00            
ATOM   4860  O   HOH X 363       9.208 103.818  48.753  0.00  0.00            
ATOM   4861  H1  HOH X 363       8.724 103.901  49.572  0.00  0.00            
ATOM   4862  H2  HOH X 363      10.083 104.205  48.948  0.00  0.00            
ATOM   4863  O   HOH X 364      30.584  91.855  64.064  0.00  0.00            
ATOM   4864  H1  HOH X 364      29.613  91.852  63.869  0.00  0.00            
ATOM   4865  H2  HOH X 364      30.657  91.826  65.057  0.00  0.00            
ATOM   4866  O   HOH X 365      16.147  94.933  60.808  0.00  0.00            
ATOM   4867  H1  HOH X 365      16.243  95.438  60.005  0.00  0.00            
ATOM   4868  H2  HOH X 365      15.187  94.985  60.942  0.00  0.00            
ATOM   4869  O   HOH X 366      29.253 110.461  37.432  0.00  0.00            
ATOM   4870  H1  HOH X 366      28.621 110.221  38.173  0.00  0.00            
ATOM   4871  H2  HOH X 366      28.717 110.985  36.813  0.00  0.00            
ATOM   4872  O   HOH X 367       6.583 106.226  62.144  0.00  0.00            
ATOM   4873  H1  HOH X 367       6.469 107.064  61.672  0.00  0.00            
ATOM   4874  H2  HOH X 367       6.382 105.569  61.427  0.00  0.00            
ATOM   4875  O   HOH X 368       9.180 111.436  60.405  0.00  0.00            
ATOM   4876  H1  HOH X 368      10.134 111.302  60.236  0.00  0.00            
ATOM   4877  H2  HOH X 368       9.163 112.387  60.601  0.00  0.00            
ATOM   4878  O   HOH X 369      12.157 110.696  58.114  0.00  0.00            
ATOM   4879  H1  HOH X 369      12.513 109.845  58.306  0.00  0.00            
ATOM   4880  H2  HOH X 369      12.170 111.120  58.993  0.00  0.00            
ATOM   4881  O   HOH X 370      11.148  98.281  68.069  0.00  0.00            
ATOM   4882  H1  HOH X 370      10.756  98.112  68.897  0.00  0.00            
ATOM   4883  H2  HOH X 370      10.524  98.864  67.620  0.00  0.00            
ATOM   4884  O   HOH X 371      21.247 118.725  59.016  0.00  0.00            
ATOM   4885  H1  HOH X 371      21.048 118.653  58.084  0.00  0.00            
ATOM   4886  H2  HOH X 371      22.104 119.157  58.977  0.00  0.00            
ATOM   4887  O   HOH X 372       9.771  98.785  51.081  0.00  0.00            
ATOM   4888  H1  HOH X 372       9.068  98.149  50.930  0.00  0.00            
ATOM   4889  H2  HOH X 372       9.303  99.495  51.532  0.00  0.00            
ATOM   4890  O   HOH X 373       5.503  99.797  56.755  0.00  0.00            
ATOM   4891  H1  HOH X 373       5.586 100.001  57.677  0.00  0.00            
ATOM   4892  H2  HOH X 373       5.090  98.909  56.787  0.00  0.00            
ATOM   4893  O   HOH X 374       9.439 100.393  48.445  0.00  0.00            
ATOM   4894  H1  HOH X 374       8.501 100.103  48.652  0.00  0.00            
ATOM   4895  H2  HOH X 374       9.791 100.586  49.370  0.00  0.00            
ATOM   4896  O   HOH X 375      17.864 108.635  51.880  0.00  0.00            
ATOM   4897  H1  HOH X 375      17.731 108.162  52.732  0.00  0.00            
ATOM   4898  H2  HOH X 375      16.979 109.023  51.709  0.00  0.00            
ATOM   4899  O   HOH X 376      11.080 104.424  63.397  0.00  0.00            
ATOM   4900  H1  HOH X 376      11.787 105.093  63.409  0.00  0.00            
ATOM   4901  H2  HOH X 376      10.713 104.506  64.312  0.00  0.00            
ATOM   4902  O   HOH X 377       4.100 102.711  57.452  0.00  0.00            
ATOM   4903  H1  HOH X 377       4.441 103.545  57.769  0.00  0.00            
ATOM   4904  H2  HOH X 377       4.152 102.067  58.223  0.00  0.00            
ATOM   4905  O   HOH X 378      13.514 101.595  70.213  0.00  0.00            
ATOM   4906  H1  HOH X 378      13.915 101.623  71.097  0.00  0.00            
ATOM   4907  H2  HOH X 378      13.954 102.386  69.803  0.00  0.00            
ATOM   4908  O   HOH X 379      15.688 118.845  50.594  0.00  0.00            
ATOM   4909  H1  HOH X 379      14.757 118.920  50.355  0.00  0.00            
ATOM   4910  H2  HOH X 379      15.680 118.431  51.482  0.00  0.00            
ATOM   4911  O   HOH X 380      12.374 109.234  53.480  0.00  0.00            
ATOM   4912  H1  HOH X 380      11.703 109.614  54.066  0.00  0.00            
ATOM   4913  H2  HOH X 380      11.807 108.571  53.079  0.00  0.00            
ATOM   4914  O   HOH X 381       6.699 109.734  55.697  0.00  0.00            
ATOM   4915  H1  HOH X 381       6.796 108.789  55.932  0.00  0.00            
ATOM   4916  H2  HOH X 381       6.933 110.171  56.538  0.00  0.00            
ATOM   4917  O   HOH X 382      29.142 102.028  41.213  0.00  0.00            
ATOM   4918  H1  HOH X 382      29.267 102.993  41.296  0.00  0.00            
ATOM   4919  H2  HOH X 382      28.751 101.917  40.345  0.00  0.00            
ATOM   4920  O   HOH X 383      17.471 113.347  40.329  0.00  0.00            
ATOM   4921  H1  HOH X 383      17.653 114.319  40.221  0.00  0.00            
ATOM   4922  H2  HOH X 383      17.921 112.958  39.564  0.00  0.00            
ATOM   4923  O   HOH X 384      27.002 100.518  67.769  0.00  0.00            
ATOM   4924  H1  HOH X 384      27.773 100.113  67.268  0.00  0.00            
ATOM   4925  H2  HOH X 384      26.839 101.361  67.306  0.00  0.00            
ATOM   4926  O   HOH X 385      28.726 114.469  66.661  0.00  0.00            
ATOM   4927  H1  HOH X 385      29.310 115.037  67.113  0.00  0.00            
ATOM   4928  H2  HOH X 385      29.261 113.630  66.528  0.00  0.00            
ATOM   4929  O   HOH X 386      21.696 111.226  57.917  0.00  0.00            
ATOM   4930  H1  HOH X 386      21.988 110.307  58.082  0.00  0.00            
ATOM   4931  H2  HOH X 386      21.456 111.507  58.850  0.00  0.00            
ATOM   4932  O   HOH X 387      22.897 106.844  69.051  0.00  0.00            
ATOM   4933  H1  HOH X 387      22.815 107.667  69.602  0.00  0.00            
ATOM   4934  H2  HOH X 387      22.936 106.137  69.711  0.00  0.00            
ATOM   4935  O   HOH X 388      15.090  97.010  57.501  0.00  0.00            
ATOM   4936  H1  HOH X 388      15.875  97.058  58.116  0.00  0.00            
ATOM   4937  H2  HOH X 388      14.963  96.093  57.342  0.00  0.00            
ATOM   4938  O   HOH X 389       7.512 105.847  51.370  0.00  0.00            
ATOM   4939  H1  HOH X 389       8.025 105.080  51.723  0.00  0.00            
ATOM   4940  H2  HOH X 389       8.120 106.152  50.671  0.00  0.00            
ATOM   4941  O   HOH X 390      16.794 109.085  59.871  0.00  0.00            
ATOM   4942  H1  HOH X 390      17.691 109.507  59.851  0.00  0.00            
ATOM   4943  H2  HOH X 390      16.716 108.760  60.800  0.00  0.00            
ATOM   4944  O   HOH X 391       7.295  97.150  51.672  0.00  0.00            
ATOM   4945  H1  HOH X 391       7.562  97.370  52.583  0.00  0.00            
ATOM   4946  H2  HOH X 391       7.686  96.294  51.485  0.00  0.00            
ATOM   4947  O   HOH X 392      14.399  93.811  66.266  0.00  0.00            
ATOM   4948  H1  HOH X 392      13.664  94.415  66.330  0.00  0.00            
ATOM   4949  H2  HOH X 392      14.703  93.925  65.325  0.00  0.00            
ATOM   4950  O   HOH X 393       6.460  99.044  45.030  0.00  0.00            
ATOM   4951  H1  HOH X 393       6.299  98.712  44.130  0.00  0.00            
ATOM   4952  H2  HOH X 393       6.062  99.940  45.000  0.00  0.00            
ATOM   4953  O   HOH X 394      22.385 117.923  41.689  0.00  0.00            
ATOM   4954  H1  HOH X 394      22.324 118.856  41.837  0.00  0.00            
ATOM   4955  H2  HOH X 394      22.342 117.553  42.559  0.00  0.00            
ATOM   4956  O   HOH X 395      22.441 100.220  62.077  0.00  0.00            
ATOM   4957  H1  HOH X 395      23.047  99.538  62.388  0.00  0.00            
ATOM   4958  H2  HOH X 395      22.660 100.931  62.680  0.00  0.00            
ATOM   4959  O   HOH X 396      26.893 108.189  70.360  0.00  0.00            
ATOM   4960  H1  HOH X 396      26.545 108.870  70.944  0.00  0.00            
ATOM   4961  H2  HOH X 396      26.611 108.471  69.501  0.00  0.00            
ATOM   4962  O   HOH X 397      17.989  95.513  62.967  0.00  0.00            
ATOM   4963  H1  HOH X 397      18.750  95.974  62.578  0.00  0.00            
ATOM   4964  H2  HOH X 397      17.276  95.715  62.324  0.00  0.00            
ATOM   4965  O   HOH X 398      20.822 100.363  71.070  0.00  0.00            
ATOM   4966  H1  HOH X 398      20.643  99.547  71.538  0.00  0.00            
ATOM   4967  H2  HOH X 398      21.423 100.824  71.690  0.00  0.00            
ATOM   4968  O   HOH X 399      19.109 119.661  60.543  0.00  0.00            
ATOM   4969  H1  HOH X 399      20.003 119.646  60.118  0.00  0.00            
ATOM   4970  H2  HOH X 399      19.035 120.573  60.813  0.00  0.00            
ATOM   4971  O   HOH X 400      21.012 107.559  72.157  0.00  0.00            
ATOM   4972  H1  HOH X 400      20.889 108.514  72.357  0.00  0.00            
ATOM   4973  H2  HOH X 400      20.182 107.292  71.732  0.00  0.00            
ATOM   4974  O   HOH X 401      15.066  96.890  50.134  0.00  0.00            
ATOM   4975  H1  HOH X 401      15.712  96.439  50.674  0.00  0.00            
ATOM   4976  H2  HOH X 401      14.993  96.351  49.315  0.00  0.00            
ATOM   4977  O   HOH X 402      21.038 117.257  61.953  0.00  0.00            
ATOM   4978  H1  HOH X 402      21.138 117.355  61.007  0.00  0.00            
ATOM   4979  H2  HOH X 402      20.093 117.134  62.111  0.00  0.00            
ATOM   4980  O   HOH X 403      28.975 107.072  39.897  0.00  0.00            
ATOM   4981  H1  HOH X 403      28.746 107.227  38.964  0.00  0.00            
ATOM   4982  H2  HOH X 403      28.903 107.967  40.289  0.00  0.00            
ATOM   4983  O   HOH X 404      17.660 114.105  45.919  0.00  0.00            
ATOM   4984  H1  HOH X 404      17.523 113.341  46.505  0.00  0.00            
ATOM   4985  H2  HOH X 404      18.043 114.726  46.542  0.00  0.00            
ATOM   4986  O   HOH X 405      19.943 116.002  57.864  0.00  0.00            
ATOM   4987  H1  HOH X 405      20.878 116.156  58.016  0.00  0.00            
ATOM   4988  H2  HOH X 405      19.822 116.278  56.943  0.00  0.00            
ATOM   4989  O   HOH X 406      11.526  96.816  57.700  0.00  0.00            
ATOM   4990  H1  HOH X 406      11.611  96.693  58.633  0.00  0.00            
ATOM   4991  H2  HOH X 406      11.433  97.775  57.590  0.00  0.00            
ATOM   4992  O   HOH X 407      15.111  94.854  63.682  0.00  0.00            
ATOM   4993  H1  HOH X 407      16.067  94.932  63.864  0.00  0.00            
ATOM   4994  H2  HOH X 407      14.929  95.672  63.202  0.00  0.00            
ATOM   4995  O   HOH X 408      20.108 116.648  55.187  0.00  0.00            
ATOM   4996  H1  HOH X 408      19.637 116.690  54.341  0.00  0.00            
ATOM   4997  H2  HOH X 408      20.896 117.184  55.072  0.00  0.00            
ATOM   4998  O   HOH X 409      17.185 105.488  55.378  0.00  0.00            
ATOM   4999  H1  HOH X 409      17.993 105.482  55.914  0.00  0.00            
ATOM   5000  H2  HOH X 409      17.184 106.370  54.961  0.00  0.00            
ATOM   5001  O   HOH X 410      18.969 110.389  59.327  0.00  0.00            
ATOM   5002  H1  HOH X 410      19.344 111.242  59.601  0.00  0.00            
ATOM   5003  H2  HOH X 410      19.702 109.778  59.492  0.00  0.00            
ATOM   5004  O   HOH X 411      19.733 104.434  72.228  0.00  0.00            
ATOM   5005  H1  HOH X 411      19.728 103.757  72.904  0.00  0.00            
ATOM   5006  H2  HOH X 411      20.668 104.547  72.136  0.00  0.00            
ATOM   5007  O   HOH X 412      16.003 103.058  70.282  0.00  0.00            
ATOM   5008  H1  HOH X 412      16.976 102.920  70.390  0.00  0.00            
ATOM   5009  H2  HOH X 412      15.918 103.268  69.334  0.00  0.00            
ATOM   5010  O   HOH X 413      12.547 104.594  46.828  0.00  0.00            
ATOM   5011  H1  HOH X 413      12.305 104.692  47.772  0.00  0.00            
ATOM   5012  H2  HOH X 413      11.704 104.405  46.388  0.00  0.00            
ATOM   5013  O   HOH X 414       7.909  93.939  53.061  0.00  0.00            
ATOM   5014  H1  HOH X 414       7.419  93.204  53.356  0.00  0.00            
ATOM   5015  H2  HOH X 414       8.032  93.820  52.107  0.00  0.00            
ATOM   5016  O   HOH X 415      21.102  91.245  64.571  0.00  0.00            
ATOM   5017  H1  HOH X 415      20.806  91.072  65.478  0.00  0.00            
ATOM   5018  H2  HOH X 415      20.358  91.655  64.163  0.00  0.00            
ATOM   5019  O   HOH X 416      15.592  99.331  48.087  0.00  0.00            
ATOM   5020  H1  HOH X 416      15.432  98.578  48.682  0.00  0.00            
ATOM   5021  H2  HOH X 416      15.236 100.087  48.595  0.00  0.00            
ATOM   5022  O   HOH X 417      22.445 105.314  72.387  0.00  0.00            
ATOM   5023  H1  HOH X 417      23.250 105.725  72.059  0.00  0.00            
ATOM   5024  H2  HOH X 417      21.929 106.132  72.410  0.00  0.00            
ATOM   5025  O   HOH X 418      12.937 110.337  66.262  0.00  0.00            
ATOM   5026  H1  HOH X 418      12.302 109.869  65.632  0.00  0.00            
ATOM   5027  H2  HOH X 418      13.107 109.666  67.002  0.00  0.00            
ATOM   5028  O   HOH X 419      27.818  88.056  59.476  0.00  0.00            
ATOM   5029  H1  HOH X 419      28.055  87.151  59.210  0.00  0.00            
ATOM   5030  H2  HOH X 419      28.301  88.138  60.300  0.00  0.00            
ATOM   5031  O   HOH X 420      17.891  99.246  46.005  0.00  0.00            
ATOM   5032  H1  HOH X 420      17.203  98.893  45.442  0.00  0.00            
ATOM   5033  H2  HOH X 420      17.469 100.047  46.348  0.00  0.00            
ATOM   5034  O   HOH X 421      21.275 112.810  60.127  0.00  0.00            
ATOM   5035  H1  HOH X 421      21.796 113.627  59.911  0.00  0.00            
ATOM   5036  H2  HOH X 421      20.598 113.118  60.750  0.00  0.00            
ATOM   5037  O   HOH X 422      24.045 119.016  57.513  0.00  0.00            
ATOM   5038  H1  HOH X 422      24.901 118.895  57.096  0.00  0.00            
ATOM   5039  H2  HOH X 422      24.183 118.776  58.422  0.00  0.00            
ATOM   5040  O   HOH X 423      16.487 100.788  53.762  0.00  0.00            
ATOM   5041  H1  HOH X 423      16.060 100.476  54.590  0.00  0.00            
ATOM   5042  H2  HOH X 423      16.256 101.741  53.779  0.00  0.00            
ATOM   5043  O   HOH X 424      13.307 115.176  65.162  0.00  0.00            
ATOM   5044  H1  HOH X 424      12.704 114.570  64.710  0.00  0.00            
ATOM   5045  H2  HOH X 424      14.126 114.705  65.101  0.00  0.00            
ATOM   5046  O   HOH X 425      10.749 115.550  47.993  0.00  0.00            
ATOM   5047  H1  HOH X 425      10.138 115.646  48.797  0.00  0.00            
ATOM   5048  H2  HOH X 425      11.404 116.223  48.255  0.00  0.00            
ATOM   5049  O   HOH X 426       8.679  97.272  61.430  0.00  0.00            
ATOM   5050  H1  HOH X 426       7.723  97.557  61.538  0.00  0.00            
ATOM   5051  H2  HOH X 426       8.741  97.019  60.506  0.00  0.00            
ATOM   5052  O   HOH X 427      13.094 101.395  52.371  0.00  0.00            
ATOM   5053  H1  HOH X 427      13.425 100.508  52.389  0.00  0.00            
ATOM   5054  H2  HOH X 427      13.077 101.623  53.335  0.00  0.00            
ATOM   5055  O   HOH X 428      19.201  97.529  70.527  0.00  0.00            
ATOM   5056  H1  HOH X 428      18.958  96.602  70.323  0.00  0.00            
ATOM   5057  H2  HOH X 428      18.419  98.003  70.317  0.00  0.00            
ATOM   5058  O   HOH X 429      13.950  99.917  45.605  0.00  0.00            
ATOM   5059  H1  HOH X 429      14.491  99.290  45.081  0.00  0.00            
ATOM   5060  H2  HOH X 429      14.585 100.363  46.184  0.00  0.00            
ATOM   5061  O   HOH X 430       4.641 108.698  50.194  0.00  0.00            
ATOM   5062  H1  HOH X 430       4.055 109.259  50.689  0.00  0.00
[truncated: 84,693 more chars]
