# Supplementary material for: Computational Analysis of Triazole-Based Kojic Acid Analogs as Tyrosinase Inhibitors by Molecular Dynamics and Free Energy Calculations
Source: Molecules. 2022 Nov 23;27(23):8141. doi: 10.3390/molecules27238141 (PMC9735930; doi:10.3390/molecules27238141)
Supplement: Supplementary file 1 [file molecules-27-08141-s001.zip › PDB-files/6c.pdb]

CRYST1    1.000    1.000    1.000  90.00  90.00  90.00 P 1           1
ATOM      1  N   LYN X   1      44.890  91.785  34.778  0.00  0.00            
ATOM      2  H   LYN X   1      44.854  91.950  33.783  0.00  0.00            
ATOM      3  CA  LYN X   1      46.175  91.825  35.453  0.00  0.00            
ATOM      4  HA  LYN X   1      46.006  92.059  36.503  0.00  0.00            
ATOM      5  CB  LYN X   1      46.884  90.473  35.339  0.00  0.00            
ATOM      6  HB2 LYN X   1      47.367  90.379  34.367  0.00  0.00            
ATOM      7  HB3 LYN X   1      47.685  90.433  36.074  0.00  0.00            
ATOM      8  CG  LYN X   1      45.962  89.282  35.576  0.00  0.00            
ATOM      9  HG2 LYN X   1      44.920  89.579  35.454  0.00  0.00            
ATOM     10  HG3 LYN X   1      46.069  88.944  36.606  0.00  0.00            
ATOM     11  CD  LYN X   1      46.302  88.135  34.626  0.00  0.00            
ATOM     12  HD2 LYN X   1      46.433  88.514  33.614  0.00  0.00            
ATOM     13  HD3 LYN X   1      47.256  87.702  34.922  0.00  0.00            
ATOM     14  CE  LYN X   1      45.231  87.050  34.655  0.00  0.00            
ATOM     15  HE2 LYN X   1      44.238  87.498  34.583  0.00  0.00            
ATOM     16  HE3 LYN X   1      45.317  86.535  35.612  0.00  0.00            
ATOM     17  NZ  LYN X   1      45.416  86.091  33.575  0.00  0.00            
ATOM     18  HZ1 LYN X   1      45.164  86.500  32.686  0.00  0.00            
ATOM     19  HZ2 LYN X   1      46.388  85.825  33.502  0.00  0.00            
ATOM     20  C   LYN X   1      47.060  92.919  34.843  0.00  0.00            
ATOM     21  O   LYN X   1      48.068  93.294  35.431  0.00  0.00            
ATOM     22  N   TYR X   2      46.668  93.414  33.673  0.00  0.00            
ATOM     23  H   TYR X   2      45.726  93.229  33.362  0.00  0.00            
ATOM     24  CA  TYR X   2      47.485  94.353  32.913  0.00  0.00            
ATOM     25  HA  TYR X   2      48.492  94.338  33.323  0.00  0.00            
ATOM     26  CB  TYR X   2      47.539  93.922  31.444  0.00  0.00            
ATOM     27  HB2 TYR X   2      47.527  92.835  31.359  0.00  0.00            
ATOM     28  HB3 TYR X   2      46.649  94.310  30.950  0.00  0.00            
ATOM     29  CG  TYR X   2      48.742  94.445  30.694  0.00  0.00            
ATOM     30  CD1 TYR X   2      49.993  94.484  31.312  0.00  0.00            
ATOM     31  HD1 TYR X   2      50.116  94.083  32.303  0.00  0.00            
ATOM     32  CE1 TYR X   2      51.080  95.057  30.653  0.00  0.00            
ATOM     33  HE1 TYR X   2      51.948  95.348  31.215  0.00  0.00            
ATOM     34  CZ  TYR X   2      50.964  95.466  29.327  0.00  0.00            
ATOM     35  OH  TYR X   2      52.034  95.972  28.654  0.00  0.00            
ATOM     36  HH  TYR X   2      52.440  96.702  29.092  0.00  0.00            
ATOM     37  CE2 TYR X   2      49.709  95.465  28.727  0.00  0.00            
ATOM     38  HE2 TYR X   2      49.552  96.054  27.841  0.00  0.00            
ATOM     39  CD2 TYR X   2      48.603  94.957  29.404  0.00  0.00            
ATOM     40  HD2 TYR X   2      47.624  95.077  28.977  0.00  0.00            
ATOM     41  C   TYR X   2      46.930  95.772  33.012  0.00  0.00            
ATOM     42  O   TYR X   2      47.353  96.645  32.259  0.00  0.00            
ATOM     43  N   ARN X   3      45.993  96.004  33.937  0.00  0.00            
ATOM     44  H   ARN X   3      45.689  95.251  34.536  0.00  0.00            
ATOM     45  CA  ARN X   3      45.367  97.307  34.098  0.00  0.00            
ATOM     46  HA  ARN X   3      45.986  98.061  33.611  0.00  0.00            
ATOM     47  CB  ARN X   3      43.977  97.272  33.458  0.00  0.00            
ATOM     48  HB2 ARN X   3      43.243  96.866  34.152  0.00  0.00            
ATOM     49  HB3 ARN X   3      44.007  96.582  32.620  0.00  0.00            
ATOM     50  CG  ARN X   3      43.492  98.608  32.913  0.00  0.00            
ATOM     51  HG2 ARN X   3      43.200  99.285  33.717  0.00  0.00            
ATOM     52  HG3 ARN X   3      44.314  99.029  32.336  0.00  0.00            
ATOM     53  CD  ARN X   3      42.322  98.373  31.968  0.00  0.00            
ATOM     54  HD2 ARN X   3      41.768  99.293  31.784  0.00  0.00            
ATOM     55  HD3 ARN X   3      42.694  98.025  31.003  0.00  0.00            
ATOM     56  NE  ARN X   3      41.451  97.362  32.522  0.00  0.00            
ATOM     57  HE  ARN X   3      42.029  96.631  32.896  0.00  0.00            
ATOM     58  CZ  ARN X   3      40.433  96.794  31.704  0.00  0.00            
ATOM     59  NH1 ARN X   3      40.254  97.107  30.502  0.00  0.00            
ATOM     60 HH11 ARN X   3      40.900  97.821  30.203  0.00  0.00            
ATOM     61  NH2 ARN X   3      39.643  95.826  32.387  0.00  0.00            
ATOM     62 HH21 ARN X   3      38.682  96.121  32.419  0.00  0.00            
ATOM     63 HH22 ARN X   3      39.951  95.657  33.330  0.00  0.00            
ATOM     64  C   ARN X   3      45.287  97.611  35.588  0.00  0.00            
ATOM     65  O   ARN X   3      44.568  96.932  36.316  0.00  0.00            
ATOM     66  N   VAL X   4      46.061  98.599  36.038  0.00  0.00            
ATOM     67  H   VAL X   4      46.734  99.007  35.410  0.00  0.00            
ATOM     68  CA  VAL X   4      46.195  98.882  37.455  0.00  0.00            
ATOM     69  HA  VAL X   4      45.915  97.985  38.004  0.00  0.00            
ATOM     70  CB  VAL X   4      47.660  99.213  37.770  0.00  0.00            
ATOM     71  HB  VAL X   4      48.266  98.325  37.583  0.00  0.00            
ATOM     72  CG1 VAL X   4      48.189 100.332  36.886  0.00  0.00            
ATOM     73 HG11 VAL X   4      48.210 100.023  35.839  0.00  0.00            
ATOM     74 HG12 VAL X   4      47.564 101.223  36.960  0.00  0.00            
ATOM     75 HG13 VAL X   4      49.198 100.566  37.223  0.00  0.00            
ATOM     76  CG2 VAL X   4      47.821  99.586  39.243  0.00  0.00            
ATOM     77 HG21 VAL X   4      47.794 100.669  39.376  0.00  0.00            
ATOM     78 HG22 VAL X   4      47.018  99.153  39.836  0.00  0.00            
ATOM     79 HG23 VAL X   4      48.771  99.224  39.640  0.00  0.00            
ATOM     80  C   VAL X   4      45.266 100.009  37.877  0.00  0.00            
ATOM     81  O   VAL X   4      45.241 101.076  37.266  0.00  0.00            
ATOM     82  N   ARN X   5      44.483  99.757  38.931  0.00  0.00            
ATOM     83  H   ARN X   5      44.334  98.794  39.195  0.00  0.00            
ATOM     84  CA  ARN X   5      43.624 100.757  39.532  0.00  0.00            
ATOM     85  HA  ARN X   5      43.501 101.572  38.821  0.00  0.00            
ATOM     86  CB  ARN X   5      42.257 100.145  39.842  0.00  0.00            
ATOM     87  HB2 ARN X   5      42.372  99.211  40.395  0.00  0.00            
ATOM     88  HB3 ARN X   5      41.711 100.817  40.500  0.00  0.00            
ATOM     89  CG  ARN X   5      41.419  99.920  38.586  0.00  0.00            
ATOM     90  HG2 ARN X   5      42.025 100.047  37.689  0.00  0.00            
ATOM     91  HG3 ARN X   5      40.641 100.681  38.538  0.00  0.00            
ATOM     92  CD  ARN X   5      40.772  98.541  38.588  0.00  0.00            
ATOM     93  HD2 ARN X   5      41.445  97.797  39.007  0.00  0.00            
ATOM     94  HD3 ARN X   5      40.566  98.241  37.561  0.00  0.00            
ATOM     95  NE  ARN X   5      39.533  98.541  39.332  0.00  0.00            
ATOM     96  HE  ARN X   5      39.624  98.021  40.189  0.00  0.00            
ATOM     97  CZ  ARN X   5      38.318  98.258  38.643  0.00  0.00            
ATOM     98  NH1 ARN X   5      38.251  98.040  37.408  0.00  0.00            
ATOM     99 HH11 ARN X   5      39.136  98.199  36.952  0.00  0.00            
ATOM    100  NH2 ARN X   5      37.174  98.263  39.486  0.00  0.00            
ATOM    101 HH21 ARN X   5      36.539  98.992  39.203  0.00  0.00            
ATOM    102 HH22 ARN X   5      36.686  97.386  39.410  0.00  0.00            
ATOM    103  C   ARN X   5      44.278 101.292  40.808  0.00  0.00            
ATOM    104  O   ARN X   5      44.489 100.543  41.758  0.00  0.00            
ATOM    105  N   LYN X   6      44.609 102.584  40.799  0.00  0.00            
ATOM    106  H   LYN X   6      44.504 103.096  39.937  0.00  0.00            
ATOM    107  CA  LYN X   6      45.412 103.183  41.851  0.00  0.00            
ATOM    108  HA  LYN X   6      46.009 102.400  42.311  0.00  0.00            
ATOM    109  CB  LYN X   6      46.333 104.253  41.253  0.00  0.00            
ATOM    110  HB2 LYN X   6      45.758 105.115  40.914  0.00  0.00            
ATOM    111  HB3 LYN X   6      46.982 104.623  42.042  0.00  0.00            
ATOM    112  CG  LYN X   6      47.215 103.754  40.115  0.00  0.00            
ATOM    113  HG2 LYN X   6      47.812 102.898  40.444  0.00  0.00            
ATOM    114  HG3 LYN X   6      46.566 103.464  39.290  0.00  0.00            
ATOM    115  CD  LYN X   6      48.121 104.867  39.597  0.00  0.00            
ATOM    116  HD2 LYN X   6      48.688 105.301  40.419  0.00  0.00            
ATOM    117  HD3 LYN X   6      47.494 105.661  39.197  0.00  0.00            
ATOM    118  CE  LYN X   6      49.068 104.363  38.505  0.00  0.00            
ATOM    119  HE2 LYN X   6      48.495 104.029  37.639  0.00  0.00            
ATOM    120  HE3 LYN X   6      49.617 103.498  38.875  0.00  0.00            
ATOM    121  NZ  LYN X   6      50.015 105.399  38.111  0.00  0.00            
ATOM    122  HZ1 LYN X   6      49.676 105.891  37.295  0.00  0.00            
ATOM    123  HZ2 LYN X   6      50.892 104.976  37.836  0.00  0.00            
ATOM    124  C   LYN X   6      44.552 103.832  42.932  0.00  0.00            
ATOM    125  O   LYN X   6      43.425 104.255  42.681  0.00  0.00            
ATOM    126  N   ASN X   7      45.125 103.930  44.133  0.00  0.00            
ATOM    127  H   ASN X   7      46.047 103.541  44.272  0.00  0.00            
ATOM    128  CA  ASN X   7      44.551 104.755  45.188  0.00  0.00            
ATOM    129  HA  ASN X   7      43.571 104.369  45.463  0.00  0.00            
ATOM    130  CB  ASN X   7      45.461 104.705  46.423  0.00  0.00            
ATOM    131  HB2 ASN X   7      45.751 103.674  46.629  0.00  0.00            
ATOM    132  HB3 ASN X   7      46.370 105.268  46.243  0.00  0.00            
ATOM    133  CG  ASN X   7      44.771 105.275  47.657  0.00  0.00            
ATOM    134  OD1 ASN X   7      43.991 106.220  47.562  0.00  0.00            
ATOM    135  ND2 ASN X   7      45.034 104.662  48.812  0.00  0.00            
ATOM    136 HD21 ASN X   7      45.985 104.419  49.044  0.00  0.00            
ATOM    137 HD22 ASN X   7      44.273 104.253  49.335  0.00  0.00            
ATOM    138  C   ASN X   7      44.425 106.174  44.676  0.00  0.00            
ATOM    139  O   ASN X   7      45.304 106.676  43.967  0.00  0.00            
ATOM    140  N   VAL X   8      43.319 106.844  45.022  0.00  0.00            
ATOM    141  H   VAL X   8      42.569 106.352  45.488  0.00  0.00            
ATOM    142  CA  VAL X   8      43.096 108.211  44.601  0.00  0.00            
ATOM    143  HA  VAL X   8      43.106 108.217  43.511  0.00  0.00            
ATOM    144  CB  VAL X   8      41.722 108.696  45.088  0.00  0.00            
ATOM    145  HB  VAL X   8      41.601 108.419  46.135  0.00  0.00            
ATOM    146  CG1 VAL X   8      41.624 110.210  44.988  0.00  0.00            
ATOM    147 HG11 VAL X   8      40.935 110.511  44.197  0.00  0.00            
ATOM    148 HG12 VAL X   8      41.268 110.644  45.923  0.00  0.00            
ATOM    149 HG13 VAL X   8      42.626 110.582  44.773  0.00  0.00            
ATOM    150  CG2 VAL X   8      40.606 108.045  44.280  0.00  0.00            
ATOM    151 HG21 VAL X   8      40.986 107.686  43.324  0.00  0.00            
ATOM    152 HG22 VAL X   8      40.183 107.198  44.818  0.00  0.00            
ATOM    153 HG23 VAL X   8      39.806 108.761  44.085  0.00  0.00            
ATOM    154  C   VAL X   8      44.225 109.120  45.059  0.00  0.00            
ATOM    155  O   VAL X   8      44.666 110.002  44.318  0.00  0.00            
ATOM    156  N   LEU X   9      44.704 108.934  46.296  0.00  0.00            
ATOM    157  H   LEU X   9      44.178 108.359  46.939  0.00  0.00            
ATOM    158  CA  LEU X   9      45.762 109.761  46.838  0.00  0.00            
ATOM    159  HA  LEU X   9      45.475 110.799  46.677  0.00  0.00            
ATOM    160  CB  LEU X   9      45.918 109.488  48.337  0.00  0.00            
ATOM    161  HB2 LEU X   9      46.760 110.057  48.730  0.00  0.00            
ATOM    162  HB3 LEU X   9      46.179 108.442  48.468  0.00  0.00            
ATOM    163  CG  LEU X   9      44.664 109.770  49.171  0.00  0.00            
ATOM    164  HG  LEU X   9      43.919 109.015  48.924  0.00  0.00            
ATOM    165  CD1 LEU X   9      44.982 109.649  50.659  0.00  0.00            
ATOM    166 HD11 LEU X   9      44.192 109.112  51.185  0.00  0.00            
ATOM    167 HD12 LEU X   9      45.082 110.633  51.119  0.00  0.00            
ATOM    168 HD13 LEU X   9      45.917 109.108  50.814  0.00  0.00            
ATOM    169  CD2 LEU X   9      44.068 111.142  48.873  0.00  0.00            
ATOM    170 HD21 LEU X   9      42.997 111.065  48.692  0.00  0.00            
ATOM    171 HD22 LEU X   9      44.224 111.828  49.704  0.00  0.00            
ATOM    172 HD23 LEU X   9      44.529 111.573  47.983  0.00  0.00            
ATOM    173  C   LEU X   9      47.116 109.547  46.142  0.00  0.00            
ATOM    174  O   LEU X   9      48.034 110.330  46.368  0.00  0.00            
ATOM    175  N   HID X  10      47.241 108.514  45.309  0.00  0.00            
ATOM    176  H   HID X  10      46.405 108.074  44.962  0.00  0.00            
ATOM    177  CA  HID X  10      48.492 108.217  44.628  0.00  0.00            
ATOM    178  HA  HID X  10      49.301 108.738  45.139  0.00  0.00            
ATOM    179  CB  HID X  10      48.780 106.715  44.656  0.00  0.00            
ATOM    180  HB2 HID X  10      49.622 106.476  44.003  0.00  0.00            
ATOM    181  HB3 HID X  10      47.928 106.162  44.266  0.00  0.00            
ATOM    182  CG  HID X  10      49.076 106.188  46.026  0.00  0.00            
ATOM    183  ND1 HID X  10      49.508 106.998  47.055  0.00  0.00            
ATOM    184  HD1 HID X  10      49.974 107.874  46.918  0.00  0.00            
ATOM    185  CE1 HID X  10      49.704 106.231  48.118  0.00  0.00            
ATOM    186  HE1 HID X  10      50.374 106.534  48.905  0.00  0.00            
ATOM    187  NE2 HID X  10      49.415 104.960  47.885  0.00  0.00            
ATOM    188  CD2 HID X  10      48.981 104.931  46.564  0.00  0.00            
ATOM    189  HD2 HID X  10      48.522 104.053  46.151  0.00  0.00            
ATOM    190  C   HID X  10      48.461 108.697  43.180  0.00  0.00            
ATOM    191  O   HID X  10      49.425 108.486  42.449  0.00  0.00            
ATOM    192  N   LEU X  11      47.362 109.331  42.762  0.00  0.00            
ATOM    193  H   LEU X  11      46.558 109.398  43.367  0.00  0.00            
ATOM    194  CA  LEU X  11      47.251 109.801  41.391  0.00  0.00            
ATOM    195  HA  LEU X  11      47.615 109.020  40.727  0.00  0.00            
ATOM    196  CB  LEU X  11      45.787 110.134  41.056  0.00  0.00            
ATOM    197  HB2 LEU X  11      45.412 110.914  41.714  0.00  0.00            
ATOM    198  HB3 LEU X  11      45.781 110.571  40.060  0.00  0.00            
ATOM    199  CG  LEU X  11      44.816 108.948  41.029  0.00  0.00            
ATOM    200  HG  LEU X  11      44.904 108.387  41.957  0.00  0.00            
ATOM    201  CD1 LEU X  11      43.383 109.456  40.912  0.00  0.00            
ATOM    202 HD11 LEU X  11      42.721 108.696  40.498  0.00  0.00            
ATOM    203 HD12 LEU X  11      43.332 110.334  40.264  0.00  0.00            
ATOM    204 HD13 LEU X  11      43.019 109.733  41.903  0.00  0.00            
ATOM    205  CD2 LEU X  11      45.122 108.009  39.866  0.00  0.00            
ATOM    206 HD21 LEU X  11      44.976 106.971  40.165  0.00  0.00            
ATOM    207 HD22 LEU X  11      46.158 108.125  39.548  0.00  0.00            
ATOM    208 HD23 LEU X  11      44.476 108.213  39.013  0.00  0.00            
ATOM    209  C   LEU X  11      48.105 111.045  41.173  0.00  0.00            
ATOM    210  O   LEU X  11      48.200 111.903  42.048  0.00  0.00            
ATOM    211  N   THR X  12      48.712 111.155  39.987  0.00  0.00            
ATOM    212  H   THR X  12      48.895 110.311  39.461  0.00  0.00            
ATOM    213  CA  THR X  12      49.368 112.382  39.576  0.00  0.00            
ATOM    214  HA  THR X  12      49.937 112.776  40.416  0.00  0.00            
ATOM    215  CB  THR X  12      50.331 112.085  38.427  0.00  0.00            
ATOM    216  HB  THR X  12      50.856 113.006  38.161  0.00  0.00            
ATOM    217  CG2 THR X  12      51.347 111.023  38.832  0.00  0.00            
ATOM    218 HG21 THR X  12      51.932 110.703  37.971  0.00  0.00            
ATOM    219 HG22 THR X  12      52.035 111.412  39.584  0.00  0.00            
ATOM    220 HG23 THR X  12      50.846 110.151  39.251  0.00  0.00            
ATOM    221  OG1 THR X  12      49.607 111.657  37.288  0.00  0.00            
ATOM    222  HG1 THR X  12      50.198 111.602  36.552  0.00  0.00            
ATOM    223  C   THR X  12      48.341 113.428  39.150  0.00  0.00            
ATOM    224  O   THR X  12      47.194 113.111  38.844  0.00  0.00            
ATOM    225  N   ASH X  13      48.772 114.689  39.131  0.00  0.00            
ATOM    226  H   ASH X  13      49.643 114.920  39.589  0.00  0.00            
ATOM    227  CA  ASH X  13      47.924 115.772  38.662  0.00  0.00            
ATOM    228  HA  ASH X  13      47.028 115.801  39.281  0.00  0.00            
ATOM    229  CB  ASH X  13      48.624 117.114  38.839  0.00  0.00            
ATOM    230  HB2 ASH X  13      49.557 117.142  38.280  0.00  0.00            
ATOM    231  HB3 ASH X  13      47.990 117.905  38.442  0.00  0.00            
ATOM    232  CG  ASH X  13      48.926 117.469  40.282  0.00  0.00            
ATOM    233  OD1 ASH X  13      48.409 116.618  41.195  0.00  0.00            
ATOM    234  OD2 ASH X  13      49.581 118.459  40.589  0.00  0.00            
ATOM    235  HD1 ASH X  13      48.594 116.933  42.066  0.00  0.00            
ATOM    236  C   ASH X  13      47.503 115.584  37.219  0.00  0.00            
ATOM    237  O   ASH X  13      46.512 116.177  36.782  0.00  0.00            
ATOM    238  N   THR X  14      48.223 114.750  36.447  0.00  0.00            
ATOM    239  H   THR X  14      48.959 114.197  36.861  0.00  0.00            
ATOM    240  CA  THR X  14      47.843 114.468  35.082  0.00  0.00            
ATOM    241  HA  THR X  14      47.375 115.358  34.660  0.00  0.00            
ATOM    242  CB  THR X  14      49.065 114.092  34.240  0.00  0.00            
ATOM    243  HB  THR X  14      49.572 113.238  34.686  0.00  0.00            
ATOM    244  CG2 THR X  14      48.658 113.750  32.807  0.00  0.00            
ATOM    245 HG21 THR X  14      49.367 114.168  32.094  0.00  0.00            
ATOM    246 HG22 THR X  14      48.629 112.670  32.661  0.00  0.00            
ATOM    247 HG23 THR X  14      47.670 114.149  32.575  0.00  0.00            
ATOM    248  OG1 THR X  14      49.960 115.191  34.203  0.00  0.00            
ATOM    249  HG1 THR X  14      50.092 115.455  33.305  0.00  0.00            
ATOM    250  C   THR X  14      46.800 113.335  35.064  0.00  0.00            
ATOM    251  O   THR X  14      45.882 113.358  34.251  0.00  0.00            
ATOM    252  N   GLH X  15      46.958 112.361  35.953  0.00  0.00            
ATOM    253  H   GLH X  15      47.835 112.269  36.446  0.00  0.00            
ATOM    254  CA  GLH X  15      45.969 111.294  36.088  0.00  0.00            
ATOM    255  HA  GLH X  15      45.800 110.883  35.092  0.00  0.00            
ATOM    256  CB  GLH X  15      46.484 110.191  37.014  0.00  0.00            
ATOM    257  HB2 GLH X  15      46.911 110.630  37.914  0.00  0.00            
ATOM    258  HB3 GLH X  15      45.635 109.595  37.340  0.00  0.00            
ATOM    259  CG  GLH X  15      47.494 109.268  36.337  0.00  0.00            
ATOM    260  HG2 GLH X  15      47.029 108.742  35.503  0.00  0.00            
ATOM    261  HG3 GLH X  15      48.318 109.850  35.927  0.00  0.00            
ATOM    262  CD  GLH X  15      48.066 108.217  37.277  0.00  0.00            
ATOM    263  OE1 GLH X  15      48.281 108.650  38.540  0.00  0.00            
ATOM    264  OE2 GLH X  15      48.331 107.082  36.904  0.00  0.00            
ATOM    265  HE1 GLH X  15      48.063 109.557  38.652  0.00  0.00            
ATOM    266  C   GLH X  15      44.623 111.825  36.589  0.00  0.00            
ATOM    267  O   GLH X  15      43.573 111.407  36.105  0.00  0.00            
ATOM    268  N   LYN X  16      44.645 112.719  37.580  0.00  0.00            
ATOM    269  H   LYN X  16      45.472 112.794  38.154  0.00  0.00            
ATOM    270  CA  LYN X  16      43.415 113.330  38.069  0.00  0.00            
ATOM    271  HA  LYN X  16      42.765 112.517  38.396  0.00  0.00            
ATOM    272  CB  LYN X  16      43.696 114.258  39.253  0.00  0.00            
ATOM    273  HB2 LYN X  16      44.444 115.000  38.979  0.00  0.00            
ATOM    274  HB3 LYN X  16      42.788 114.808  39.485  0.00  0.00            
ATOM    275  CG  LYN X  16      44.126 113.526  40.517  0.00  0.00            
ATOM    276  HG2 LYN X  16      45.023 112.927  40.333  0.00  0.00            
ATOM    277  HG3 LYN X  16      43.294 112.886  40.807  0.00  0.00            
ATOM    278  CD  LYN X  16      44.366 114.500  41.667  0.00  0.00            
ATOM    279  HD2 LYN X  16      43.403 114.848  42.044  0.00  0.00            
ATOM    280  HD3 LYN X  16      44.888 115.374  41.288  0.00  0.00            
ATOM    281  CE  LYN X  16      45.177 113.865  42.798  0.00  0.00            
ATOM    282  HE2 LYN X  16      46.175 113.615  42.436  0.00  0.00            
ATOM    283  HE3 LYN X  16      44.710 112.932  43.112  0.00  0.00            
ATOM    284  NZ  LYN X  16      45.280 114.769  43.935  0.00  0.00            
ATOM    285  HZ1 LYN X  16      46.238 115.058  44.070  0.00  0.00            
ATOM    286  HZ2 LYN X  16      44.750 115.613  43.767  0.00  0.00            
ATOM    287  C   LYN X  16      42.676 114.085  36.976  0.00  0.00            
ATOM    288  O   LYN X  16      41.451 113.993  36.869  0.00  0.00            
ATOM    289  N   ARN X  17      43.401 114.870  36.170  0.00  0.00            
ATOM    290  H   ARN X  17      44.372 115.048  36.387  0.00  0.00            
ATOM    291  CA  ARN X  17      42.776 115.649  35.116  0.00  0.00            
ATOM    292  HA  ARN X  17      41.994 116.257  35.569  0.00  0.00            
ATOM    293  CB  ARN X  17      43.799 116.596  34.502  0.00  0.00            
ATOM    294  HB2 ARN X  17      44.678 116.041  34.174  0.00  0.00            
ATOM    295  HB3 ARN X  17      44.151 117.272  35.278  0.00  0.00            
ATOM    296  CG  ARN X  17      43.251 117.440  33.354  0.00  0.00            
ATOM    297  HG2 ARN X  17      42.539 116.868  32.760  0.00  0.00            
ATOM    298  HG3 ARN X  17      42.711 118.295  33.758  0.00  0.00            
ATOM    299  CD  ARN X  17      44.390 117.932  32.474  0.00  0.00            
ATOM    300  HD2 ARN X  17      44.039 118.679  31.766  0.00  0.00            
ATOM    301  HD3 ARN X  17      44.797 117.103  31.892  0.00  0.00            
ATOM    302  NE  ARN X  17      45.439 118.499  33.290  0.00  0.00            
ATOM    303  HE  ARN X  17      45.213 119.439  33.573  0.00  0.00            
ATOM    304  CZ  ARN X  17      46.800 118.346  32.895  0.00  0.00            
ATOM    305  NH1 ARN X  17      47.160 117.695  31.883  0.00  0.00            
ATOM    306 HH11 ARN X  17      46.450 117.049  31.577  0.00  0.00            
ATOM    307  NH2 ARN X  17      47.718 118.950  33.802  0.00  0.00            
ATOM    308 HH21 ARN X  17      48.105 118.264  34.428  0.00  0.00            
ATOM    309 HH22 ARN X  17      47.306 119.687  34.348  0.00  0.00            
ATOM    310  C   ARN X  17      42.142 114.758  34.049  0.00  0.00            
ATOM    311  O   ARN X  17      41.036 115.033  33.592  0.00  0.00            
ATOM    312  N   ASH X  18      42.847 113.710  33.629  0.00  0.00            
ATOM    313  H   ASH X  18      43.807 113.600  33.923  0.00  0.00            
ATOM    314  CA  ASH X  18      42.346 112.857  32.564  0.00  0.00            
ATOM    315  HA  ASH X  18      42.053 113.502  31.736  0.00  0.00            
ATOM    316  CB  ASH X  18      43.443 111.902  32.087  0.00  0.00            
ATOM    317  HB2 ASH X  18      43.834 111.323  32.922  0.00  0.00            
ATOM    318  HB3 ASH X  18      43.026 111.188  31.379  0.00  0.00            
ATOM    319  CG  ASH X  18      44.624 112.595  31.415  0.00  0.00            
ATOM    320  OD1 ASH X  18      44.343 113.805  30.884  0.00  0.00            
ATOM    321  OD2 ASH X  18      45.735 112.086  31.353  0.00  0.00            
ATOM    322  HD1 ASH X  18      43.595 114.210  31.282  0.00  0.00            
ATOM    323  C   ASH X  18      41.103 112.069  32.992  0.00  0.00            
ATOM    324  O   ASH X  18      40.199 111.866  32.187  0.00  0.00            
ATOM    325  N   PHE X  19      41.047 111.630  34.250  0.00  0.00            
ATOM    326  H   PHE X  19      41.645 112.066  34.935  0.00  0.00            
ATOM    327  CA  PHE X  19      39.899 110.881  34.727  0.00  0.00            
ATOM    328  HA  PHE X  19      39.690 110.071  34.027  0.00  0.00            
ATOM    329  CB  PHE X  19      40.185 110.298  36.105  0.00  0.00            
ATOM    330  HB2 PHE X  19      41.021 109.599  36.069  0.00  0.00            
ATOM    331  HB3 PHE X  19      40.475 111.096  36.786  0.00  0.00            
ATOM    332  CG  PHE X  19      38.996 109.603  36.714  0.00  0.00            
ATOM    333  CD1 PHE X  19      38.606 108.344  36.264  0.00  0.00            
ATOM    334  HD1 PHE X  19      39.037 107.947  35.365  0.00  0.00            
ATOM    335  CE1 PHE X  19      37.501 107.702  36.820  0.00  0.00            
ATOM    336  HE1 PHE X  19      37.095 106.837  36.329  0.00  0.00            
ATOM    337  CZ  PHE X  19      36.808 108.288  37.873  0.00  0.00            
ATOM    338  HZ  PHE X  19      36.035 107.748  38.390  0.00  0.00            
ATOM    339  CE2 PHE X  19      37.176 109.560  38.300  0.00  0.00            
ATOM    340  HE2 PHE X  19      36.748 109.952  39.202  0.00  0.00            
ATOM    341  CD2 PHE X  19      38.238 110.234  37.698  0.00  0.00            
ATOM    342  HD2 PHE X  19      38.501 111.223  38.031  0.00  0.00            
ATOM    343  C   PHE X  19      38.679 111.798  34.776  0.00  0.00            
ATOM    344  O   PHE X  19      37.616 111.430  34.289  0.00  0.00            
ATOM    345  N   VAL X  20      38.832 112.985  35.360  0.00  0.00            
ATOM    346  H   VAL X  20      39.688 113.192  35.856  0.00  0.00            
ATOM    347  CA  VAL X  20      37.755 113.958  35.371  0.00  0.00            
ATOM    348  HA  VAL X  20      36.900 113.501  35.866  0.00  0.00            
ATOM    349  CB  VAL X  20      38.184 115.204  36.158  0.00  0.00            
ATOM    350  HB  VAL X  20      39.178 115.501  35.826  0.00  0.00            
ATOM    351  CG1 VAL X  20      37.228 116.360  35.894  0.00  0.00            
ATOM    352 HG11 VAL X  20      36.449 116.062  35.192  0.00  0.00            
ATOM    353 HG12 VAL X  20      37.759 117.210  35.469  0.00  0.00            
ATOM    354 HG13 VAL X  20      36.747 116.688  36.816  0.00  0.00            
ATOM    355  CG2 VAL X  20      38.250 114.902  37.653  0.00  0.00            
ATOM    356 HG21 VAL X  20      38.989 115.531  38.149  0.00  0.00            
ATOM    357 HG22 VAL X  20      37.284 115.081  38.127  0.00  0.00            
ATOM    358 HG23 VAL X  20      38.521 113.861  37.823  0.00  0.00            
ATOM    359  C   VAL X  20      37.331 114.315  33.943  0.00  0.00            
ATOM    360  O   VAL X  20      36.144 114.443  33.655  0.00  0.00            
ATOM    361  N   ARN X  21      38.299 114.462  33.041  0.00  0.00            
ATOM    362  H   ARN X  21      39.226 114.125  33.252  0.00  0.00            
ATOM    363  CA  ARN X  21      38.008 114.794  31.652  0.00  0.00            
ATOM    364  HA  ARN X  21      37.461 115.737  31.619  0.00  0.00            
ATOM    365  CB  ARN X  21      39.314 114.980  30.891  0.00  0.00            
ATOM    366  HB2 ARN X  21      39.542 114.096  30.301  0.00  0.00            
ATOM    367  HB3 ARN X  21      40.126 115.101  31.601  0.00  0.00            
ATOM    368  CG  ARN X  21      39.283 116.212  29.997  0.00  0.00            
ATOM    369  HG2 ARN X  21      39.862 116.042  29.085  0.00  0.00            
ATOM    370  HG3 ARN X  21      38.246 116.441  29.765  0.00  0.00            
ATOM    371  CD  ARN X  21      39.847 117.407  30.736  0.00  0.00            
ATOM    372  HD2 ARN X  21      39.319 117.552  31.681  0.00  0.00            
ATOM    373  HD3 ARN X  21      40.895 117.206  30.953  0.00  0.00            
ATOM    374  NE  ARN X  21      39.770 118.608  29.932  0.00  0.00            
ATOM    375  HE  ARN X  21      38.886 118.674  29.456  0.00  0.00            
ATOM    376  CZ  ARN X  21      40.171 119.839  30.520  0.00  0.00            
ATOM    377  NH1 ARN X  21      40.565 119.921  31.711  0.00  0.00            
ATOM    378 HH11 ARN X  21      40.186 120.733  32.175  0.00  0.00            
ATOM    379  NH2 ARN X  21      40.025 120.949  29.642  0.00  0.00            
ATOM    380 HH21 ARN X  21      40.830 121.550  29.732  0.00  0.00            
ATOM    381 HH22 ARN X  21      39.212 121.493  29.880  0.00  0.00            
ATOM    382  C   ARN X  21      37.164 113.689  31.022  0.00  0.00            
ATOM    383  O   ARN X  21      36.157 113.961  30.372  0.00  0.00            
ATOM    384  N   THR X  22      37.588 112.434  31.192  0.00  0.00            
ATOM    385  H   THR X  22      38.548 112.292  31.472  0.00  0.00            
ATOM    386  CA  THR X  22      36.893 111.314  30.588  0.00  0.00            
ATOM    387  HA  THR X  22      36.847 111.502  29.518  0.00  0.00            
ATOM    388  CB  THR X  22      37.671 110.023  30.851  0.00  0.00            
ATOM    389  HB  THR X  22      37.567 109.733  31.897  0.00  0.00            
ATOM    390  CG2 THR X  22      37.134 108.911  29.969  0.00  0.00            
ATOM    391 HG21 THR X  22      37.842 108.670  29.175  0.00  0.00            
ATOM    392 HG22 THR X  22      36.941 108.002  30.539  0.00  0.00            
ATOM    393 HG23 THR X  22      36.209 109.288  29.532  0.00  0.00            
ATOM    394  OG1 THR X  22      39.043 110.214  30.552  0.00  0.00            
ATOM    395  HG1 THR X  22      39.145 110.320  29.620  0.00  0.00            
ATOM    396  C   THR X  22      35.462 111.190  31.093  0.00  0.00            
ATOM    397  O   THR X  22      34.539 110.941  30.312  0.00  0.00            
ATOM    398  N   VAL X  23      35.239 111.349  32.407  0.00  0.00            
ATOM    399  H   VAL X  23      35.938 111.827  32.956  0.00  0.00            
ATOM    400  CA  VAL X  23      33.912 111.218  32.974  0.00  0.00            
ATOM    401  HA  VAL X  23      33.510 110.242  32.701  0.00  0.00            
ATOM    402  CB  VAL X  23      33.971 111.315  34.505  0.00  0.00            
ATOM    403  HB  VAL X  23      34.564 112.188  34.777  0.00  0.00            
ATOM    404  CG1 VAL X  23      32.575 111.484  35.101  0.00  0.00            
ATOM    405 HG11 VAL X  23      31.841 111.624  34.310  0.00  0.00            
ATOM    406 HG12 VAL X  23      32.531 112.360  35.752  0.00  0.00            
ATOM    407 HG13 VAL X  23      32.283 110.612  35.686  0.00  0.00            
ATOM    408  CG2 VAL X  23      34.641 110.089  35.096  0.00  0.00            
ATOM    409 HG21 VAL X  23      33.960 109.534  35.745  0.00  0.00            
ATOM    410 HG22 VAL X  23      34.975 109.412  34.307  0.00  0.00            
ATOM    411 HG23 VAL X  23      35.501 110.431  35.670  0.00  0.00            
ATOM    412  C   VAL X  23      32.991 112.275  32.385  0.00  0.00            
ATOM    413  O   VAL X  23      31.834 112.004  32.081  0.00  0.00            
ATOM    414  N   LEU X  24      33.503 113.495  32.193  0.00  0.00            
ATOM    415  H   LEU X  24      34.507 113.591  32.167  0.00  0.00            
ATOM    416  CA  LEU X  24      32.703 114.575  31.638  0.00  0.00            
ATOM    417  HA  LEU X  24      31.790 114.663  32.228  0.00  0.00            
ATOM    418  CB  LEU X  24      33.465 115.896  31.683  0.00  0.00            
ATOM    419  HB2 LEU X  24      34.418 115.800  31.165  0.00  0.00            
ATOM    420  HB3 LEU X  24      32.886 116.626  31.118  0.00  0.00            
ATOM    421  CG  LEU X  24      33.670 116.491  33.073  0.00  0.00            
ATOM    422  HG  LEU X  24      34.161 115.758  33.711  0.00  0.00            
ATOM    423  CD1 LEU X  24      34.554 117.730  32.986  0.00  0.00            
ATOM    424 HD11 LEU X  24      34.215 118.407  32.203  0.00  0.00            
ATOM    425 HD12 LEU X  24      35.587 117.454  32.767  0.00  0.00            
ATOM    426 HD13 LEU X  24      34.503 118.246  33.945  0.00  0.00            
ATOM    427  CD2 LEU X  24      32.326 116.859  33.697  0.00  0.00            
ATOM    428 HD21 LEU X  24      32.451 117.083  34.757  0.00  0.00            
ATOM    429 HD22 LEU X  24      31.892 117.738  33.221  0.00  0.00            
ATOM    430 HD23 LEU X  24      31.619 116.036  33.610  0.00  0.00            
ATOM    431  C   LEU X  24      32.295 114.228  30.198  0.00  0.00            
ATOM    432  O   LEU X  24      31.180 114.526  29.788  0.00  0.00            
ATOM    433  N   ILE X  25      33.207 113.624  29.438  0.00  0.00            
ATOM    434  H   ILE X  25      34.179 113.685  29.709  0.00  0.00            
ATOM    435  CA  ILE X  25      32.903 113.212  28.079  0.00  0.00            
ATOM    436  HA  ILE X  25      32.500 114.087  27.568  0.00  0.00            
ATOM    437  CB  ILE X  25      34.177 112.761  27.356  0.00  0.00            
ATOM    438  HB  ILE X  25      34.660 111.988  27.953  0.00  0.00            
ATOM    439  CG2 ILE X  25      33.839 112.169  25.988  0.00  0.00            
ATOM    440 HG21 ILE X  25      33.117 111.358  26.094  0.00  0.00            
ATOM    441 HG22 ILE X  25      34.729 111.756  25.512  0.00  0.00            
ATOM    442 HG23 ILE X  25      33.408 112.918  25.326  0.00  0.00            
ATOM    443  CG1 ILE X  25      35.140 113.939  27.214  0.00  0.00            
ATOM    444 HG12 ILE X  25      34.678 114.753  26.656  0.00  0.00            
ATOM    445 HG13 ILE X  25      35.341 114.336  28.206  0.00  0.00            
ATOM    446  CD1 ILE X  25      36.477 113.563  26.583  0.00  0.00            
ATOM    447 HD11 ILE X  25      37.258 114.244  26.920  0.00  0.00            
ATOM    448 HD12 ILE X  25      36.768 112.549  26.853  0.00  0.00            
ATOM    449 HD13 ILE X  25      36.424 113.626  25.496  0.00  0.00            
ATOM    450  C   ILE X  25      31.817 112.141  28.056  0.00  0.00            
ATOM    451  O   ILE X  25      30.862 112.246  27.292  0.00  0.00            
ATOM    452  N   LEU X  26      31.969 111.083  28.856  0.00  0.00            
ATOM    453  H   LEU X  26      32.911 110.755  29.012  0.00  0.00            
ATOM    454  CA  LEU X  26      30.938 110.069  28.989  0.00  0.00            
ATOM    455  HA  LEU X  26      30.842 109.594  28.014  0.00  0.00            
ATOM    456  CB  LEU X  26      31.330 109.035  30.050  0.00  0.00            
ATOM    457  HB2 LEU X  26      30.459 108.447  30.336  0.00  0.00            
ATOM    458  HB3 LEU X  26      31.631 109.572  30.941  0.00  0.00            
ATOM    459  CG  LEU X  26      32.482 108.099  29.673  0.00  0.00            
ATOM    460  HG  LEU X  26      33.389 108.688  29.546  0.00  0.00            
ATOM    461  CD1 LEU X  26      32.734 107.088  30.795  0.00  0.00            
ATOM    462 HD11 LEU X  26      32.942 106.098  30.392  0.00  0.00            
ATOM    463 HD12 LEU X  26      31.849 107.009  31.429  0.00  0.00            
ATOM    464 HD13 LEU X  26      33.573 107.390  31.419  0.00  0.00            
ATOM    465  CD2 LEU X  26      32.221 107.365  28.367  0.00  0.00            
ATOM    466 HD21 LEU X  26      31.244 107.637  27.966  0.00  0.00            
ATOM    467 HD22 LEU X  26      32.973 107.612  27.617  0.00  0.00            
ATOM    468 HD23 LEU X  26      32.237 106.293  28.569  0.00  0.00            
ATOM    469  C   LEU X  26      29.585 110.679  29.333  0.00  0.00            
ATOM    470  O   LEU X  26      28.555 110.208  28.853  0.00  0.00            
ATOM    471  N   LYN X  27      29.566 111.700  30.194  0.00  0.00            
ATOM    472  H   LYN X  27      30.347 111.824  30.822  0.00  0.00            
ATOM    473  CA  LYN X  27      28.324 112.380  30.522  0.00  0.00            
ATOM    474  HA  LYN X  27      27.596 111.619  30.799  0.00  0.00            
ATOM    475  CB  LYN X  27      28.553 113.338  31.696  0.00  0.00            
ATOM    476  HB2 LYN X  27      28.944 112.797  32.562  0.00  0.00            
ATOM    477  HB3 LYN X  27      29.271 114.085  31.372  0.00  0.00            
ATOM    478  CG  LYN X  27      27.296 114.115  32.082  0.00  0.00            
ATOM    479  HG2 LYN X  27      27.580 114.968  32.709  0.00  0.00            
ATOM    480  HG3 LYN X  27      26.814 114.497  31.185  0.00  0.00            
ATOM    481  CD  LYN X  27      26.301 113.237  32.822  0.00  0.00            
ATOM    482  HD2 LYN X  27      25.962 112.437  32.160  0.00  0.00            
ATOM    483  HD3 LYN X  27      26.799 112.767  33.664  0.00  0.00            
ATOM    484  CE  LYN X  27      25.112 114.054  33.319  0.00  0.00            
ATOM    485  HE2 LYN X  27      25.462 114.912  33.902  0.00  0.00            
ATOM    486  HE3 LYN X  27      24.569 114.417  32.449  0.00  0.00            
ATOM    487  NZ  LYN X  27      24.211 113.228  34.111  0.00  0.00            
ATOM    488  HZ1 LYN X  27      23.646 113.826  34.703  0.00  0.00            
ATOM    489  HZ2 LYN X  27      24.735 112.637  34.738  0.00  0.00            
ATOM    490  C   LYN X  27      27.756 113.140  29.315  0.00  0.00            
ATOM    491  O   LYN X  27      26.550 113.134  29.089  0.00  0.00            
ATOM    492  N   GLH X  28      28.618 113.811  28.547  0.00  0.00            
ATOM    493  H   GLH X  28      29.612 113.679  28.671  0.00  0.00            
ATOM    494  CA  GLH X  28      28.171 114.609  27.426  0.00  0.00            
ATOM    495  HA  GLH X  28      27.349 115.239  27.780  0.00  0.00            
ATOM    496  CB  GLH X  28      29.285 115.532  26.950  0.00  0.00            
ATOM    497  HB2 GLH X  28      30.110 114.925  26.580  0.00  0.00            
ATOM    498  HB3 GLH X  28      29.675 116.108  27.779  0.00  0.00            
ATOM    499  CG  GLH X  28      28.841 116.507  25.860  0.00  0.00            
ATOM    500  HG2 GLH X  28      28.130 116.018  25.186  0.00  0.00            
ATOM    501  HG3 GLH X  28      28.318 117.352  26.301  0.00  0.00            
ATOM    502  CD  GLH X  28      29.972 117.007  24.976  0.00  0.00            
ATOM    503  OE1 GLH X  28      31.047 117.463  25.645  0.00  0.00            
ATOM    504  OE2 GLH X  28      29.898 117.029  23.757  0.00  0.00            
ATOM    505  HE1 GLH X  28      30.831 117.802  26.496  0.00  0.00            
ATOM    506  C   GLH X  28      27.631 113.732  26.316  0.00  0.00            
ATOM    507  O   GLH X  28      26.669 114.111  25.662  0.00  0.00            
ATOM    508  N   LYN X  29      28.268 112.592  26.080  0.00  0.00            
ATOM    509  H   LYN X  29      29.157 112.404  26.520  0.00  0.00            
ATOM    510  CA  LYN X  29      27.811 111.707  25.027  0.00  0.00            
ATOM    511  HA  LYN X  29      27.657 112.305  24.130  0.00  0.00            
ATOM    512  CB  LYN X  29      28.844 110.612  24.735  0.00  0.00            
ATOM    513  HB2 LYN X  29      29.038 110.018  25.625  0.00  0.00            
ATOM    514  HB3 LYN X  29      28.439 109.932  23.992  0.00  0.00            
ATOM    515  CG  LYN X  29      30.165 111.179  24.204  0.00  0.00            
ATOM    516  HG2 LYN X  29      29.971 111.821  23.341  0.00  0.00            
ATOM    517  HG3 LYN X  29      30.639 111.804  24.956  0.00  0.00            
ATOM    518  CD  LYN X  29      31.124 110.058  23.819  0.00  0.00            
ATOM    519  HD2 LYN X  29      30.598 109.299  23.228  0.00  0.00            
ATOM    520  HD3 LYN X  29      31.481 109.603  24.740  0.00  0.00            
ATOM    521  CE  LYN X  29      32.335 110.580  23.059  0.00  0.00            
ATOM    522  HE2 LYN X  29      32.927 111.219  23.709  0.00  0.00            
ATOM    523  HE3 LYN X  29      32.963 109.732  22.788  0.00  0.00            
ATOM    524  NZ  LYN X  29      31.954 111.284  21.841  0.00  0.00            
ATOM    525  HZ1 LYN X  29      31.422 110.685  21.227  0.00  0.00            
ATOM    526  HZ2 LYN X  29      31.357 112.067  22.071  0.00  0.00            
ATOM    527  C   LYN X  29      26.454 111.067  25.372  0.00  0.00            
ATOM    528  O   LYN X  29      25.715 110.685  24.460  0.00  0.00            
ATOM    529  N   GLY X  30      26.185 110.857  26.663  0.00  0.00            
ATOM    530  H   GLY X  30      26.913 110.962  27.350  0.00  0.00            
ATOM    531  CA  GLY X  30      24.956 110.201  27.075  0.00  0.00            
ATOM    532  HA2 GLY X  30      24.439 110.798  27.824  0.00  0.00            
ATOM    533  HA3 GLY X  30      24.286 110.099  26.225  0.00  0.00            
ATOM    534  C   GLY X  30      25.207 108.815  27.655  0.00  0.00            
ATOM    535  O   GLY X  30      24.233 108.125  27.994  0.00  0.00            
ATOM    536  N   ILE X  31      26.480 108.374  27.761  0.00  0.00            
ATOM    537  H   ILE X  31      27.224 108.925  27.361  0.00  0.00            
ATOM    538  CA  ILE X  31      26.775 107.049  28.265  0.00  0.00            
ATOM    539  HA  ILE X  31      26.028 106.366  27.855  0.00  0.00            
ATOM    540  CB  ILE X  31      28.162 106.638  27.789  0.00  0.00            
ATOM    541  HB  ILE X  31      28.878 107.392  28.112  0.00  0.00            
ATOM    542  CG2 ILE X  31      28.533 105.291  28.379  0.00  0.00            
ATOM    543 HG21 ILE X  31      28.639 105.365  29.459  0.00  0.00            
ATOM    544 HG22 ILE X  31      29.503 104.959  28.000  0.00  0.00            
ATOM    545 HG23 ILE X  31      27.796 104.518  28.169  0.00  0.00            
ATOM    546  CG1 ILE X  31      28.195 106.580  26.259  0.00  0.00            
ATOM    547 HG12 ILE X  31      27.336 106.024  25.890  0.00  0.00            
ATOM    548 HG13 ILE X  31      28.087 107.580  25.861  0.00  0.00            
ATOM    549  CD1 ILE X  31      29.472 105.982  25.692  0.00  0.00            
ATOM    550 HD11 ILE X  31      29.246 105.178  24.991  0.00  0.00            
ATOM    551 HD12 ILE X  31      30.074 106.731  25.180  0.00  0.00            
ATOM    552 HD13 ILE X  31      30.083 105.546  26.490  0.00  0.00            
ATOM    553  C   ILE X  31      26.609 106.998  29.785  0.00  0.00            
ATOM    554  O   ILE X  31      26.203 105.988  30.333  0.00  0.00            
ATOM    555  N   TYR X  32      26.985 108.077  30.477  0.00  0.00            
ATOM    556  H   TYR X  32      27.071 108.962  29.996  0.00  0.00            
ATOM    557  CA  TYR X  32      27.015 108.070  31.931  0.00  0.00            
ATOM    558  HA  TYR X  32      27.648 107.248  32.265  0.00  0.00            
ATOM    559  CB  TYR X  32      27.555 109.420  32.462  0.00  0.00            
ATOM    560  HB2 TYR X  32      28.459 109.696  31.923  0.00  0.00            
ATOM    561  HB3 TYR X  32      26.826 110.198  32.260  0.00  0.00            
ATOM    562  CG  TYR X  32      27.865 109.437  33.946  0.00  0.00            
ATOM    563  CD1 TYR X  32      26.838 109.673  34.852  0.00  0.00            
ATOM    564  HD1 TYR X  32      25.822 109.670  34.530  0.00  0.00            
ATOM    565  CE1 TYR X  32      27.100 109.702  36.226  0.00  0.00            
ATOM    566  HE1 TYR X  32      26.295 109.783  36.925  0.00  0.00            
ATOM    567  CZ  TYR X  32      28.389 109.491  36.698  0.00  0.00            
ATOM    568  OH  TYR X  32      28.649 109.469  38.039  0.00  0.00            
ATOM    569  HH  TYR X  32      29.462 109.028  38.238  0.00  0.00            
ATOM    570  CE2 TYR X  32      29.417 109.248  35.772  0.00  0.00            
ATOM    571  HE2 TYR X  32      30.440 109.195  36.108  0.00  0.00            
ATOM    572  CD2 TYR X  32      29.161 109.234  34.405  0.00  0.00            
ATOM    573  HD2 TYR X  32      29.978 109.204  33.710  0.00  0.00            
ATOM    574  C   TYR X  32      25.636 107.802  32.493  0.00  0.00            
ATOM    575  O   TYR X  32      25.501 107.105  33.488  0.00  0.00            
ATOM    576  N   ASH X  33      24.589 108.361  31.871  0.00  0.00            
ATOM    577  H   ASH X  33      24.709 108.649  30.919  0.00  0.00            
ATOM    578  CA  ASH X  33      23.228 108.184  32.410  0.00  0.00            
ATOM    579  HA  ASH X  33      23.260 108.498  33.456  0.00  0.00            
ATOM    580  CB  ASH X  33      22.251 109.074  31.605  0.00  0.00            
ATOM    581  HB2 ASH X  33      22.332 108.890  30.535  0.00  0.00            
ATOM    582  HB3 ASH X  33      21.256 108.806  31.948  0.00  0.00            
ATOM    583  CG  ASH X  33      22.446 110.584  31.848  0.00  0.00            
ATOM    584  OD1 ASH X  33      23.100 110.908  32.992  0.00  0.00            
ATOM    585  OD2 ASH X  33      22.101 111.432  31.048  0.00  0.00            
ATOM    586  HD1 ASH X  33      23.281 111.831  33.020  0.00  0.00            
ATOM    587  C   ASH X  33      22.797 106.739  32.361  0.00  0.00            
ATOM    588  O   ASH X  33      21.910 106.343  33.092  0.00  0.00            
ATOM    589  N   ARN X  34      23.413 105.923  31.475  0.00  0.00            
ATOM    590  H   ARN X  34      24.247 106.242  30.988  0.00  0.00            
ATOM    591  CA  ARN X  34      23.083 104.506  31.316  0.00  0.00            
ATOM    592  HA  ARN X  34      22.015 104.439  31.081  0.00  0.00            
ATOM    593  CB  ARN X  34      23.861 103.853  30.191  0.00  0.00            
ATOM    594  HB2 ARN X  34      24.937 103.976  30.361  0.00  0.00            
ATOM    595  HB3 ARN X  34      23.583 102.801  30.217  0.00  0.00            
ATOM    596  CG  ARN X  34      23.505 104.370  28.827  0.00  0.00            
ATOM    597  HG2 ARN X  34      22.514 104.000  28.543  0.00  0.00            
ATOM    598  HG3 ARN X  34      23.465 105.444  28.849  0.00  0.00            
ATOM    599  CD  ARN X  34      24.566 103.909  27.804  0.00  0.00            
ATOM    600  HD2 ARN X  34      24.268 104.216  26.786  0.00  0.00            
ATOM    601  HD3 ARN X  34      25.490 104.363  28.066  0.00  0.00            
ATOM    602  NE  ARN X  34      24.751 102.477  27.841  0.00  0.00            
ATOM    603  HE  ARN X  34      25.715 102.231  27.696  0.00  0.00            
ATOM    604  CZ  ARN X  34      23.891 101.624  27.142  0.00  0.00            
ATOM    605  NH1 ARN X  34      22.904 102.015  26.466  0.00  0.00            
ATOM    606 HH11 ARN X  34      22.712 102.998  26.621  0.00  0.00            
ATOM    607  NH2 ARN X  34      24.245 100.232  27.262  0.00  0.00            
ATOM    608 HH21 ARN X  34      23.510  99.759  27.760  0.00  0.00            
ATOM    609 HH22 ARN X  34      24.275  99.816  26.347  0.00  0.00            
ATOM    610  C   ARN X  34      23.355 103.801  32.658  0.00  0.00            
ATOM    611  O   ARN X  34      22.595 102.913  33.018  0.00  0.00            
ATOM    612  N   TYR X  35      24.412 104.228  33.374  0.00  0.00            
ATOM    613  H   TYR X  35      25.059 104.860  32.923  0.00  0.00            
ATOM    614  CA  TYR X  35      24.762 103.630  34.611  0.00  0.00            
ATOM    615  HA  TYR X  35      24.700 102.541  34.493  0.00  0.00            
ATOM    616  CB  TYR X  35      26.256 103.860  34.902  0.00  0.00            
ATOM    617  HB2 TYR X  35      26.528 103.553  35.924  0.00  0.00            
ATOM    618  HB3 TYR X  35      26.454 104.948  34.838  0.00  0.00            
ATOM    619  CG  TYR X  35      27.140 103.169  33.913  0.00  0.00            
ATOM    620  CD1 TYR X  35      27.568 103.850  32.756  0.00  0.00            
ATOM    621  HD1 TYR X  35      27.360 104.906  32.613  0.00  0.00            
ATOM    622  CE1 TYR X  35      28.432 103.237  31.850  0.00  0.00            
ATOM    623  HE1 TYR X  35      28.933 103.827  31.114  0.00  0.00            
ATOM    624  CZ  TYR X  35      28.867 101.954  32.065  0.00  0.00            
ATOM    625  OH  TYR X  35      29.658 101.269  31.193  0.00  0.00            
ATOM    626  HH  TYR X  35      29.191 100.642  30.660  0.00  0.00            
ATOM    627  CE2 TYR X  35      28.518 101.298  33.241  0.00  0.00            
ATOM    628  HE2 TYR X  35      29.038 100.426  33.547  0.00  0.00            
ATOM    629  CD2 TYR X  35      27.594 101.878  34.129  0.00  0.00            
ATOM    630  HD2 TYR X  35      27.133 101.286  34.895  0.00  0.00            
ATOM    631  C   TYR X  35      23.883 104.077  35.745  0.00  0.00            
ATOM    632  O   TYR X  35      23.562 103.306  36.647  0.00  0.00            
ATOM    633  N   ILE X  36      23.507 105.352  35.761  0.00  0.00            
ATOM    634  H   ILE X  36      24.164 106.049  35.393  0.00  0.00            
ATOM    635  CA  ILE X  36      22.434 105.800  36.677  0.00  0.00            
ATOM    636  HA  ILE X  36      22.879 105.636  37.676  0.00  0.00            
ATOM    637  CB  ILE X  36      22.176 107.276  36.467  0.00  0.00            
ATOM    638  HB  ILE X  36      21.771 107.496  35.436  0.00  0.00            
ATOM    639  CG2 ILE X  36      21.109 107.784  37.514  0.00  0.00            
ATOM    640 HG21 ILE X  36      21.476 107.813  38.507  0.00  0.00            
ATOM    641 HG22 ILE X  36      20.124 107.300  37.404  0.00  0.00            
ATOM    642 HG23 ILE X  36      20.822 108.731  37.277  0.00  0.00            
ATOM    643  CG1 ILE X  36      23.492 108.074  36.613  0.00  0.00            
ATOM    644 HG12 ILE X  36      24.159 107.765  35.798  0.00  0.00            
ATOM    645 HG13 ILE X  36      23.957 107.727  37.525  0.00  0.00            
ATOM    646  CD1 ILE X  36      23.296 109.577  36.409  0.00  0.00            
ATOM    647 HD11 ILE X  36      24.203 110.124  36.670  0.00  0.00            
ATOM    648 HD12 ILE X  36      22.437 109.926  36.964  0.00  0.00            
ATOM    649 HD13 ILE X  36      23.109 109.813  35.374  0.00  0.00            
ATOM    650  C   ILE X  36      21.181 104.982  36.538  0.00  0.00            
ATOM    651  O   ILE X  36      20.542 104.752  37.575  0.00  0.00            
ATOM    652  N   ALA X  37      20.741 104.678  35.318  0.00  0.00            
ATOM    653  H   ALA X  37      21.449 104.606  34.594  0.00  0.00            
ATOM    654  CA  ALA X  37      19.486 103.994  35.044  0.00  0.00            
ATOM    655  HA  ALA X  37      18.744 104.420  35.744  0.00  0.00            
ATOM    656  CB  ALA X  37      19.090 104.201  33.558  0.00  0.00            
ATOM    657  HB1 ALA X  37      18.687 105.219  33.396  0.00  0.00            
ATOM    658  HB2 ALA X  37      18.291 103.481  33.312  0.00  0.00            
ATOM    659  HB3 ALA X  37      19.974 104.073  32.910  0.00  0.00            
ATOM    660  C   ALA X  37      19.633 102.509  35.379  0.00  0.00            
ATOM    661  O   ALA X  37      18.762 101.929  36.076  0.00  0.00            
ATOM    662  N   TRP X  38      20.749 101.928  34.952  0.00  0.00            
ATOM    663  H   TRP X  38      21.436 102.354  34.351  0.00  0.00            
ATOM    664  CA  TRP X  38      20.980 100.523  35.296  0.00  0.00            
ATOM    665  HA  TRP X  38      20.259  99.880  34.838  0.00  0.00            
ATOM    666  CB  TRP X  38      22.341 100.061  34.843  0.00  0.00            
ATOM    667  HB2 TRP X  38      22.883  99.379  35.495  0.00  0.00            
ATOM    668  HB3 TRP X  38      23.006 101.007  34.767  0.00  0.00            
ATOM    669  CG  TRP X  38      22.343  99.483  33.480  0.00  0.00            
ATOM    670  CD1 TRP X  38      21.261  99.148  32.748  0.00  0.00            
ATOM    671  HD1 TRP X  38      20.243  99.412  33.008  0.00  0.00            
ATOM    672  NE1 TRP X  38      21.616  98.565  31.529  0.00  0.00            
ATOM    673  HE1 TRP X  38      21.093  97.802  31.083  0.00  0.00            
ATOM    674  CE2 TRP X  38      22.983  98.779  31.350  0.00  0.00            
ATOM    675  CZ2 TRP X  38      23.818  98.475  30.262  0.00  0.00            
ATOM    676  HZ2 TRP X  38      23.374  98.304  29.286  0.00  0.00            
ATOM    677  CH2 TRP X  38      25.165  98.742  30.342  0.00  0.00            
ATOM    678  HH2 TRP X  38      25.761  98.669  29.457  0.00  0.00            
ATOM    679  CZ3 TRP X  38      25.671  99.314  31.530  0.00  0.00            
ATOM    680  HZ3 TRP X  38      26.653  99.761  31.486  0.00  0.00            
ATOM    681  CE3 TRP X  38      24.855  99.566  32.638  0.00  0.00            
ATOM    682  HE3 TRP X  38      25.295 100.030  33.525  0.00  0.00            
ATOM    683  CD2 TRP X  38      23.469  99.363  32.563  0.00  0.00            
ATOM    684  C   TRP X  38      20.824 100.448  36.834  0.00  0.00            
ATOM    685  O   TRP X  38      20.041  99.639  37.395  0.00  0.00            
ATOM    686  N   HID X  39      21.719 101.178  37.481  0.00  0.00            
ATOM    687  H   HID X  39      22.399 101.731  36.929  0.00  0.00            
ATOM    688  CA  HID X  39      22.012 101.121  38.907  0.00  0.00            
ATOM    689  HA  HID X  39      22.202 100.020  39.180  0.00  0.00            
ATOM    690  CB  HID X  39      23.116 102.074  39.293  0.00  0.00            
ATOM    691  HB2 HID X  39      23.773 102.228  38.418  0.00  0.00            
ATOM    692  HB3 HID X  39      22.665 102.991  39.556  0.00  0.00            
ATOM    693  CG  HID X  39      24.066 101.625  40.414  0.00  0.00            
ATOM    694  ND1 HID X  39      25.041 102.419  40.930  0.00  0.00            
ATOM    695  HD1 HID X  39      25.162 103.463  40.720  0.00  0.00            
ATOM    696  CE1 HID X  39      25.752 101.682  41.821  0.00  0.00            
ATOM    697  HE1 HID X  39      26.577 102.100  42.391  0.00  0.00            
ATOM    698  NE2 HID X  39      25.384 100.426  41.882  0.00  0.00            
ATOM    699  CD2 HID X  39      24.311 100.395  40.955  0.00  0.00            
ATOM    700  HD2 HID X  39      23.869  99.457  40.773  0.00  0.00            
ATOM    701  C   HID X  39      20.794 101.353  39.797  0.00  0.00            
ATOM    702  O   HID X  39      20.676 100.874  40.929  0.00  0.00            
ATOM    703  N   GLY X  40      19.877 102.171  39.302  0.00  0.00            
ATOM    704  H   GLY X  40      20.020 102.494  38.314  0.00  0.00            
ATOM    705  CA  GLY X  40      18.480 102.414  39.785  0.00  0.00            
ATOM    706  HA2 GLY X  40      18.052 103.279  39.164  0.00  0.00            
ATOM    707  HA3 GLY X  40      18.478 102.766  40.842  0.00  0.00            
ATOM    708  C   GLY X  40      17.540 101.235  39.485  0.00  0.00            
ATOM    709  O   GLY X  40      16.976 100.656  40.409  0.00  0.00            
ATOM    710  N   ALA X  41      17.351 100.809  38.155  0.00  0.00            
ATOM    711  H   ALA X  41      17.791 101.393  37.439  0.00  0.00            
ATOM    712  CA  ALA X  41      16.570  99.664  37.706  0.00  0.00            
ATOM    713  HA  ALA X  41      15.541  99.972  37.941  0.00  0.00            
ATOM    714  CB  ALA X  41      16.633  99.434  36.240  0.00  0.00            
ATOM    715  HB1 ALA X  41      17.188 100.220  35.713  0.00  0.00            
ATOM    716  HB2 ALA X  41      17.209  98.510  36.014  0.00  0.00            
ATOM    717  HB3 ALA X  41      15.625  99.344  35.725  0.00  0.00            
ATOM    718  C   ALA X  41      16.877  98.352  38.421  0.00  0.00            
ATOM    719  O   ALA X  41      15.946  97.670  38.793  0.00  0.00            
ATOM    720  N   ALA X  42      18.139  97.911  38.582  0.00  0.00            
ATOM    721  H   ALA X  42      18.922  98.406  38.180  0.00  0.00            
ATOM    722  CA  ALA X  42      18.669  96.778  39.333  0.00  0.00            
ATOM    723  HA  ALA X  42      17.954  95.939  39.019  0.00  0.00            
ATOM    724  CB  ALA X  42      20.057  96.271  38.957  0.00  0.00            
ATOM    725  HB1 ALA X  42      20.909  96.961  38.906  0.00  0.00            
ATOM    726  HB2 ALA X  42      19.963  95.730  37.994  0.00  0.00            
ATOM    727  HB3 ALA X  42      20.330  95.432  39.639  0.00  0.00            
ATOM    728  C   ALA X  42      18.487  97.010  40.844  0.00  0.00            
ATOM    729  O   ALA X  42      18.685  96.107  41.662  0.00  0.00            
ATOM    730  N   GLY X  43      17.912  98.161  41.295  0.00  0.00            
ATOM    731  H   GLY X  43      17.547  98.738  40.517  0.00  0.00            
ATOM    732  CA  GLY X  43      17.442  98.473  42.670  0.00  0.00            
ATOM    733  HA2 GLY X  43      17.695  99.496  42.842  0.00  0.00            
ATOM    734  HA3 GLY X  43      17.971  97.864  43.407  0.00  0.00            
ATOM    735  C   GLY X  43      15.917  98.302  42.918  0.00  0.00            
ATOM    736  O   GLY X  43      15.534  98.018  44.047  0.00  0.00            
ATOM    737  N   LYN X  44      15.096  98.423  41.857  0.00  0.00            
ATOM    738  H   LYN X  44      15.490  98.674  40.954  0.00  0.00            
ATOM    739  CA  LYN X  44      13.661  98.220  41.908  0.00  0.00            
ATOM    740  HA  LYN X  44      13.247  98.609  42.837  0.00  0.00            
ATOM    741  CB  LYN X  44      13.142  98.942  40.711  0.00  0.00            
ATOM    742  HB2 LYN X  44      13.627  98.683  39.805  0.00  0.00            
ATOM    743  HB3 LYN X  44      12.159  98.706  40.510  0.00  0.00            
ATOM    744  CG  LYN X  44      13.174 100.508  40.908  0.00  0.00            
ATOM    745  HG2 LYN X  44      14.196 100.901  40.833  0.00  0.00            
ATOM    746  HG3 LYN X  44      12.851 100.811  41.908  0.00  0.00            
ATOM    747  CD  LYN X  44      12.489 101.269  39.743  0.00  0.00            
ATOM    748  HD2 LYN X  44      12.453 102.373  39.866  0.00  0.00            
ATOM    749  HD3 LYN X  44      13.223 101.241  38.920  0.00  0.00            
ATOM    750  CE  LYN X  44      11.151 100.757  39.512  0.00  0.00            
ATOM    751  HE2 LYN X  44      11.255  99.674  39.329  0.00  0.00            
ATOM    752  HE3 LYN X  44      10.446 100.845  40.334  0.00  0.00            
ATOM    753  NZ  LYN X  44      10.541 101.436  38.349  0.00  0.00            
ATOM    754  HZ1 LYN X  44      11.334 101.654  37.758  0.00  0.00            
ATOM    755  HZ2 LYN X  44      10.175 102.298  38.638  0.00  0.00            
ATOM    756  C   LYN X  44      13.400  96.744  41.903  0.00  0.00            
ATOM    757  O   LYN X  44      12.578  96.256  42.752  0.00  0.00            
ATOM    758  N   PHE X  45      14.077  95.938  41.009  0.00  0.00            
ATOM    759  H   PHE X  45      14.829  96.446  40.498  0.00  0.00            
ATOM    760  CA  PHE X  45      14.001  94.460  40.724  0.00  0.00            
ATOM    761  HA  PHE X  45      13.052  94.341  40.271  0.00  0.00            
ATOM    762  CB  PHE X  45      15.034  94.008  39.599  0.00  0.00            
ATOM    763  HB2 PHE X  45      16.075  94.044  39.932  0.00  0.00            
ATOM    764  HB3 PHE X  45      14.928  94.817  38.866  0.00  0.00            
ATOM    765  CG  PHE X  45      14.732  92.739  38.930  0.00  0.00            
ATOM    766  CD1 PHE X  45      13.866  92.678  37.845  0.00  0.00            
ATOM    767  HD1 PHE X  45      13.463  93.562  37.383  0.00  0.00            
ATOM    768  CE1 PHE X  45      13.653  91.485  37.220  0.00  0.00            
ATOM    769  HE1 PHE X  45      13.067  91.529  36.315  0.00  0.00            
ATOM    770  CZ  PHE X  45      14.313  90.324  37.599  0.00  0.00            
ATOM    771  HZ  PHE X  45      14.136  89.379  37.124  0.00  0.00            
ATOM    772  CE2 PHE X  45      15.181  90.435  38.656  0.00  0.00            
ATOM    773  HE2 PHE X  45      15.504  89.519  39.177  0.00  0.00            
ATOM    774  CD2 PHE X  45      15.506  91.621  39.245  0.00  0.00            
ATOM    775  HD2 PHE X  45      16.278  91.671  39.997  0.00  0.00            
ATOM    776  C   PHE X  45      14.217  93.515  41.972  0.00  0.00            
ATOM    777  O   PHE X  45      15.342  93.074  42.206  0.00  0.00            
ATOM    778  N   HID X  46      13.145  93.278  42.681  0.00  0.00            
ATOM    779  H   HID X  46      12.215  93.679  42.474  0.00  0.00            
ATOM    780  CA  HID X  46      13.150  92.338  43.825  0.00  0.00            
ATOM    781  HA  HID X  46      14.003  92.582  44.406  0.00  0.00            
ATOM    782  CB  HID X  46      11.863  92.364  44.622  0.00  0.00            
ATOM    783  HB2 HID X  46      11.039  92.394  43.830  0.00  0.00            
ATOM    784  HB3 HID X  46      11.785  93.226  45.245  0.00  0.00            
ATOM    785  CG  HID X  46      11.632  91.035  45.365  0.00  0.00            
ATOM    786  ND1 HID X  46      10.392  90.829  45.919  0.00  0.00            
ATOM    787  HD1 HID X  46       9.644  91.546  45.916  0.00  0.00            
ATOM    788  CE1 HID X  46      10.420  89.562  46.434  0.00  0.00            
ATOM    789  HE1 HID X  46       9.608  89.206  47.115  0.00  0.00            
ATOM    790  NE2 HID X  46      11.652  89.001  46.368  0.00  0.00            
ATOM    791  CD2 HID X  46      12.392  89.905  45.594  0.00  0.00            
ATOM    792  HD2 HID X  46      13.416  89.804  45.207  0.00  0.00            
ATOM    793  C   HID X  46      13.264  90.890  43.364  0.00  0.00            
ATOM    794  O   HID X  46      12.633  90.492  42.376  0.00  0.00            
ATOM    795  N   THR X  47      14.011  90.094  44.167  0.00  0.00            
ATOM    796  H   THR X  47      14.312  90.484  45.075  0.00  0.00            
ATOM    797  CA  THR X  47      14.320  88.693  43.903  0.00  0.00            
ATOM    798  HA  THR X  47      13.597  88.400  43.131  0.00  0.00            
ATOM    799  CB  THR X  47      15.764  88.484  43.423  0.00  0.00            
ATOM    800  HB  THR X  47      15.927  87.432  43.188  0.00  0.00            
ATOM    801  CG2 THR X  47      16.056  89.302  42.187  0.00  0.00            
ATOM    802 HG21 THR X  47      16.944  88.973  41.688  0.00  0.00            
ATOM    803 HG22 THR X  47      15.241  89.286  41.479  0.00  0.00            
ATOM    804 HG23 THR X  47      16.184  90.332  42.488  0.00  0.00            
ATOM    805  OG1 THR X  47      16.626  88.849  44.505  0.00  0.00            
ATOM    806  HG1 THR X  47      17.061  88.087  44.820  0.00  0.00            
ATOM    807  C   THR X  47      14.046  87.871  45.152  0.00  0.00            
ATOM    808  O   THR X  47      14.949  87.667  45.976  0.00  0.00            
ATOM    809  N   PRO X  48      12.849  87.167  45.166  0.00  0.00            
ATOM    810  CD  PRO X  48      12.576  86.118  46.179  0.00  0.00            
ATOM    811  HD2 PRO X  48      12.644  86.587  47.173  0.00  0.00            
ATOM    812  HD3 PRO X  48      13.293  85.310  46.088  0.00  0.00            
ATOM    813  CG  PRO X  48      11.175  85.637  45.844  0.00  0.00            
ATOM    814  HG2 PRO X  48      10.390  86.157  46.441  0.00  0.00            
ATOM    815  HG3 PRO X  48      11.083  84.559  45.967  0.00  0.00            
ATOM    816  CB  PRO X  48      11.003  85.995  44.384  0.00  0.00            
ATOM    817  HB2 PRO X  48       9.945  86.105  44.078  0.00  0.00            
ATOM    818  HB3 PRO X  48      11.457  85.210  43.745  0.00  0.00            
ATOM    819  CA  PRO X  48      11.774  87.301  44.197  0.00  0.00            
ATOM    820  HA  PRO X  48      12.139  87.413  43.176  0.00  0.00            
ATOM    821  C   PRO X  48      10.886  88.507  44.531  0.00  0.00            
ATOM    822  O   PRO X  48      11.099  89.153  45.559  0.00  0.00            
ATOM    823  N   PRO X  49       9.948  88.834  43.648  0.00  0.00            
ATOM    824  CD  PRO X  49       9.807  88.384  42.284  0.00  0.00            
ATOM    825  HD2 PRO X  49      10.749  88.388  41.808  0.00  0.00            
ATOM    826  HD3 PRO X  49       9.397  87.406  42.283  0.00  0.00            
ATOM    827  CG  PRO X  49       8.798  89.345  41.659  0.00  0.00            
ATOM    828  HG2 PRO X  49       9.321  90.157  41.158  0.00  0.00            
ATOM    829  HG3 PRO X  49       8.202  88.890  40.939  0.00  0.00            
ATOM    830  CB  PRO X  49       8.028  89.941  42.839  0.00  0.00            
ATOM    831  HB2 PRO X  49       7.213  89.265  43.015  0.00  0.00            
ATOM    832  HB3 PRO X  49       7.786  90.937  42.564  0.00  0.00            
ATOM    833  CA  PRO X  49       9.037  89.913  43.978  0.00  0.00            
ATOM    834  HA  PRO X  49       9.553  90.878  44.019  0.00  0.00            
ATOM    835  C   PRO X  49       8.299  89.693  45.297  0.00  0.00            
ATOM    836  O   PRO X  49       7.857  88.586  45.584  0.00  0.00            
ATOM    837  N   GLY X  50       8.167  90.746  46.130  0.00  0.00            
ATOM    838  H   GLY X  50       8.636  91.628  45.902  0.00  0.00            
ATOM    839  CA  GLY X  50       7.623  90.587  47.485  0.00  0.00            
ATOM    840  HA2 GLY X  50       7.080  89.646  47.581  0.00  0.00            
ATOM    841  HA3 GLY X  50       6.922  91.442  47.676  0.00  0.00            
ATOM    842  C   GLY X  50       8.709  90.672  48.576  0.00  0.00            
ATOM    843  O   GLY X  50       8.610  91.319  49.604  0.00  0.00            
ATOM    844  N   SER X  51       9.794  89.921  48.310  0.00  0.00            
ATOM    845  H   SER X  51      10.046  89.636  47.376  0.00  0.00            
ATOM    846  CA  SER X  51      10.856  89.839  49.259  0.00  0.00            
ATOM    847  HA  SER X  51      10.409  89.611  50.226  0.00  0.00            
ATOM    848  CB  SER X  51      11.831  88.674  48.901  0.00  0.00            
ATOM    849  HB2 SER X  51      12.491  88.461  49.728  0.00  0.00            
ATOM    850  HB3 SER X  51      11.226  87.746  48.724  0.00  0.00            
ATOM    851  OG  SER X  51      12.591  88.965  47.759  0.00  0.00            
ATOM    852  HG  SER X  51      12.661  88.120  47.334  0.00  0.00            
ATOM    853  C   SER X  51      11.502  91.266  49.432  0.00  0.00            
ATOM    854  O   SER X  51      11.420  92.163  48.623  0.00  0.00            
ATOM    855  N   ASH X  52      12.273  91.328  50.489  0.00  0.00            
ATOM    856  H   ASH X  52      12.295  90.479  50.962  0.00  0.00            
ATOM    857  CA  ASH X  52      13.155  92.415  50.972  0.00  0.00            
ATOM    858  HA  ASH X  52      12.866  93.351  50.549  0.00  0.00            
ATOM    859  CB  ASH X  52      12.981  92.487  52.558  0.00  0.00            
ATOM    860  HB2 ASH X  52      11.913  92.577  52.774  0.00  0.00            
ATOM    861  HB3 ASH X  52      13.399  93.430  52.887  0.00  0.00            
ATOM    862  CG  ASH X  52      13.604  91.461  53.455  0.00  0.00            
ATOM    863  OD1 ASH X  52      13.540  91.754  54.786  0.00  0.00            
ATOM    864  OD2 ASH X  52      14.219  90.462  53.087  0.00  0.00            
ATOM    865  HD1 ASH X  52      13.956  91.129  55.385  0.00  0.00            
ATOM    866  C   ASH X  52      14.615  92.185  50.512  0.00  0.00            
ATOM    867  O   ASH X  52      15.548  92.738  51.134  0.00  0.00            
ATOM    868  N   ARN X  53      14.840  91.448  49.386  0.00  0.00            
ATOM    869  H   ARN X  53      14.026  91.292  48.789  0.00  0.00            
ATOM    870  CA  ARN X  53      16.119  91.300  48.701  0.00  0.00            
ATOM    871  HA  ARN X  53      17.008  91.675  49.222  0.00  0.00            
ATOM    872  CB  ARN X  53      16.415  89.816  48.392  0.00  0.00            
ATOM    873  HB2 ARN X  53      15.622  89.402  47.775  0.00  0.00            
ATOM    874  HB3 ARN X  53      17.256  89.650  47.792  0.00  0.00            
ATOM    875  CG  ARN X  53      16.661  89.035  49.705  0.00  0.00            
ATOM    876  HG2 ARN X  53      17.664  89.197  50.086  0.00  0.00            
ATOM    877  HG3 ARN X  53      16.029  89.368  50.497  0.00  0.00            
ATOM    878  CD  ARN X  53      16.639  87.534  49.528  0.00  0.00            
ATOM    879  HD2 ARN X  53      15.735  87.241  49.013  0.00  0.00            
ATOM    880  HD3 ARN X  53      16.560  86.970  50.491  0.00  0.00            
ATOM    881  NE  ARN X  53      17.791  87.080  48.818  0.00  0.00            
ATOM    882  HE  ARN X  53      18.596  87.207  49.427  0.00  0.00            
ATOM    883  CZ  ARN X  53      17.934  86.199  47.664  0.00  0.00            
ATOM    884  NH1 ARN X  53      18.991  85.798  47.171  0.00  0.00            
ATOM    885 HH11 ARN X  53      18.839  85.103  46.469  0.00  0.00            
ATOM    886  NH2 ARN X  53      16.701  85.842  47.031  0.00  0.00            
ATOM    887 HH21 ARN X  53      15.978  86.588  47.156  0.00  0.00            
ATOM    888 HH22 ARN X  53      16.275  85.007  47.453  0.00  0.00            
ATOM    889  C   ARN X  53      15.868  91.960  47.361  0.00  0.00            
ATOM    890  O   ARN X  53      14.690  91.934  46.906  0.00  0.00            
ATOM    891  N   ASN X  54      16.871  92.474  46.708  0.00  0.00            
ATOM    892  H   ASN X  54      17.781  92.276  47.063  0.00  0.00            
ATOM    893  CA  ASN X  54      16.789  92.817  45.276  0.00  0.00            
ATOM    894  HA  ASN X  54      15.949  92.340  44.757  0.00  0.00            
ATOM    895  CB  ASN X  54      16.497  94.290  45.122  0.00  0.00            
ATOM    896  HB2 ASN X  54      15.857  94.423  44.232  0.00  0.00            
ATOM    897  HB3 ASN X  54      15.857  94.687  45.943  0.00  0.00            
ATOM    898  CG  ASN X  54      17.682  95.247  45.219  0.00  0.00            
ATOM    899  OD1 ASN X  54      18.697  95.204  44.540  0.00  0.00            
ATOM    900  ND2 ASN X  54      17.638  96.237  46.023  0.00  0.00            
ATOM    901 HD21 ASN X  54      16.702  96.596  46.358  0.00  0.00            
ATOM    902 HD22 ASN X  54      18.427  96.953  46.082  0.00  0.00            
ATOM    903  C   ASN X  54      18.039  92.273  44.543  0.00  0.00            
ATOM    904  O   ASN X  54      18.899  91.625  45.137  0.00  0.00            
ATOM    905  N   ALA X  55      18.024  92.436  43.225  0.00  0.00            
ATOM    906  H   ALA X  55      17.274  93.023  42.813  0.00  0.00            
ATOM    907  CA  ALA X  55      18.978  91.968  42.218  0.00  0.00            
ATOM    908  HA  ALA X  55      18.663  90.938  42.128  0.00  0.00            
ATOM    909  CB  ALA X  55      18.848  92.729  40.885  0.00  0.00            
ATOM    910  HB1 ALA X  55      19.697  92.625  40.204  0.00  0.00            
ATOM    911  HB2 ALA X  55      18.614  93.784  40.992  0.00  0.00            
ATOM    912  HB3 ALA X  55      18.008  92.180  40.351  0.00  0.00            
ATOM    913  C   ALA X  55      20.441  92.161  42.675  0.00  0.00            
ATOM    914  O   ALA X  55      21.166  91.215  42.911  0.00  0.00            
ATOM    915  N   ALA X  56      20.776  93.466  42.905  0.00  0.00            
ATOM    916  H   ALA X  56      19.995  94.093  42.632  0.00  0.00            
ATOM    917  CA  ALA X  56      22.143  93.834  43.121  0.00  0.00            
ATOM    918  HA  ALA X  56      22.827  92.999  43.203  0.00  0.00            
ATOM    919  CB  ALA X  56      22.518  94.674  41.876  0.00  0.00            
ATOM    920  HB1 ALA X  56      23.555  94.903  41.927  0.00  0.00            
ATOM    921  HB2 ALA X  56      22.439  94.108  40.893  0.00  0.00            
ATOM    922  HB3 ALA X  56      21.993  95.605  41.786  0.00  0.00            
ATOM    923  C   ALA X  56      22.473  94.501  44.428  0.00  0.00            
ATOM    924  O   ALA X  56      23.501  95.132  44.509  0.00  0.00            
ATOM    925  N   HID X  57      21.593  94.380  45.407  0.00  0.00            
ATOM    926  H   HID X  57      20.624  94.102  45.205  0.00  0.00            
ATOM    927  CA  HID X  57      21.808  94.833  46.758  0.00  0.00            
ATOM    928  HA  HID X  57      22.823  94.999  47.019  0.00  0.00            
ATOM    929  CB  HID X  57      21.156  96.177  46.902  0.00  0.00            
ATOM    930  HB2 HID X  57      21.127  96.381  47.977  0.00  0.00            
ATOM    931  HB3 HID X  57      20.152  96.109  46.658  0.00  0.00            
ATOM    932  CG  HID X  57      21.744  97.421  46.256  0.00  0.00            
ATOM    933  ND1 HID X  57      21.049  98.613  46.158  0.00  0.00            
ATOM    934  HD1 HID X  57      20.015  98.771  46.361  0.00  0.00            
ATOM    935  CE1 HID X  57      21.924  99.455  45.650  0.00  0.00            
ATOM    936  HE1 HID X  57      21.593 100.400  45.242  0.00  0.00            
ATOM    937  NE2 HID X  57      23.124  98.961  45.383  0.00  0.00            
ATOM    938  CD2 HID X  57      22.993  97.667  45.856  0.00  0.00            
ATOM    939  HD2 HID X  57      23.839  96.980  45.765  0.00  0.00            
ATOM    940  C   HID X  57      21.128  93.841  47.736  0.00  0.00            
ATOM    941  O   HID X  57      20.149  93.264  47.345  0.00  0.00            
ATOM    942  N   MET X  58      21.557  93.779  48.993  0.00  0.00            
ATOM    943  H   MET X  58      22.421  94.265  49.269  0.00  0.00            
ATOM    944  CA  MET X  58      20.924  93.234  50.172  0.00  0.00            
ATOM    945  HA  MET X  58      21.696  93.242  50.937  0.00  0.00            
ATOM    946  CB  MET X  58      19.886  94.195  50.793  0.00  0.00            
ATOM    947  HB2 MET X  58      20.353  95.179  50.672  0.00  0.00            
ATOM    948  HB3 MET X  58      19.689  94.012  51.798  0.00  0.00            
ATOM    949  CG  MET X  58      18.497  94.371  50.177  0.00  0.00            
ATOM    950  HG2 MET X  58      18.625  94.126  49.055  0.00  0.00            
ATOM    951  HG3 MET X  58      17.904  93.529  50.506  0.00  0.00            
ATOM    952  SD  MET X  58      17.603  95.943  50.214  0.00  0.00            
ATOM    953  CE  MET X  58      16.030  95.573  49.365  0.00  0.00            
ATOM    954  HE1 MET X  58      15.463  96.482  49.320  0.00  0.00            
ATOM    955  HE2 MET X  58      15.525  94.964  50.089  0.00  0.00            
ATOM    956  HE3 MET X  58      16.076  95.046  48.397  0.00  0.00            
ATOM    957  C   MET X  58      20.538  91.767  50.065  0.00  0.00            
ATOM    958  O   MET X  58      19.388  91.380  50.331  0.00  0.00            
ATOM    959  N   SER X  59      21.482  91.053  49.460  0.00  0.00            
ATOM    960  H   SER X  59      22.327  91.563  49.289  0.00  0.00            
ATOM    961  CA  SER X  59      21.509  89.629  49.119  0.00  0.00            
ATOM    962  HA  SER X  59      21.361  89.089  50.092  0.00  0.00            
ATOM    963  CB  SER X  59      20.375  89.366  48.124  0.00  0.00            
ATOM    964  HB2 SER X  59      19.389  89.453  48.590  0.00  0.00            
ATOM    965  HB3 SER X  59      20.372  90.091  47.354  0.00  0.00            
ATOM    966  OG  SER X  59      20.634  88.086  47.692  0.00  0.00            
ATOM    967  HG  SER X  59      19.770  87.791  47.389  0.00  0.00            
ATOM    968  C   SER X  59      22.952  89.398  48.537  0.00  0.00            
ATOM    969  O   SER X  59      23.644  90.396  48.331  0.00  0.00            
ATOM    970  N   SER X  60      23.378  88.223  48.315  0.00  0.00            
ATOM    971  H   SER X  60      22.709  87.477  48.501  0.00  0.00            
ATOM    972  CA  SER X  60      24.690  87.702  47.933  0.00  0.00            
ATOM    973  HA  SER X  60      25.386  87.763  48.748  0.00  0.00            
ATOM    974  CB  SER X  60      24.616  86.200  47.703  0.00  0.00            
ATOM    975  HB2 SER X  60      25.595  85.765  47.623  0.00  0.00            
ATOM    976  HB3 SER X  60      23.996  85.911  46.852  0.00  0.00            
ATOM    977  OG  SER X  60      23.985  85.645  48.831  0.00  0.00            
ATOM    978  HG  SER X  60      23.034  85.739  48.727  0.00  0.00            
ATOM    979  C   SER X  60      25.305  88.442  46.717  0.00  0.00            
ATOM    980  O   SER X  60      26.567  88.644  46.685  0.00  0.00            
ATOM    981  N   ALA X  61      24.442  88.749  45.738  0.00  0.00            
ATOM    982  H   ALA X  61      23.483  88.457  45.805  0.00  0.00            
ATOM    983  CA  ALA X  61      24.791  89.427  44.454  0.00  0.00            
ATOM    984  HA  ALA X  61      25.566  88.879  44.080  0.00  0.00            
ATOM    985  CB  ALA X  61      23.663  89.333  43.531  0.00  0.00            
ATOM    986  HB1 ALA X  61      23.682  89.916  42.636  0.00  0.00            
ATOM    987  HB2 ALA X  61      22.760  89.512  44.050  0.00  0.00            
ATOM    988  HB3 ALA X  61      23.664  88.367  43.021  0.00  0.00            
ATOM    989  C   ALA X  61      25.263  90.890  44.586  0.00  0.00            
ATOM    990  O   ALA X  61      25.895  91.285  43.590  0.00  0.00            
ATOM    991  N   PHE X  62      25.115  91.604  45.726  0.00  0.00            
ATOM    992  H   PHE X  62      24.480  91.178  46.364  0.00  0.00            
ATOM    993  CA  PHE X  62      25.648  92.960  46.048  0.00  0.00            
ATOM    994  HA  PHE X  62      25.034  93.652  45.495  0.00  0.00            
ATOM    995  CB  PHE X  62      25.371  93.128  47.535  0.00  0.00            
ATOM    996  HB2 PHE X  62      25.687  92.353  48.171  0.00  0.00            
ATOM    997  HB3 PHE X  62      24.293  93.194  47.660  0.00  0.00            
ATOM    998  CG  PHE X  62      26.137  94.328  48.128  0.00  0.00            
ATOM    999  CD1 PHE X  62      25.687  95.642  47.909  0.00  0.00            
ATOM   1000  HD1 PHE X  62      24.758  95.824  47.379  0.00  0.00            
ATOM   1001  CE1 PHE X  62      26.385  96.682  48.502  0.00  0.00            
ATOM   1002  HE1 PHE X  62      25.843  97.627  48.362  0.00  0.00            
ATOM   1003  CZ  PHE X  62      27.529  96.400  49.344  0.00  0.00            
ATOM   1004  HZ  PHE X  62      28.102  97.193  49.866  0.00  0.00            
ATOM   1005  CE2 PHE X  62      27.983  95.060  49.512  0.00  0.00            
ATOM   1006  HE2 PHE X  62      28.820  94.931  50.127  0.00  0.00            
ATOM   1007  CD2 PHE X  62      27.291  94.017  48.897  0.00  0.00            
ATOM   1008  HD2 PHE X  62      27.588  93.013  49.115  0.00  0.00            
ATOM   1009  C   PHE X  62      27.055  93.192  45.559  0.00  0.00            
ATOM   1010  O   PHE X  62      27.383  94.267  45.048  0.00  0.00            
ATOM   1011  N   LEU X  63      27.898  92.202  45.699  0.00  0.00            
ATOM   1012  H   LEU X  63      27.514  91.355  46.047  0.00  0.00            
ATOM   1013  CA  LEU X  63      29.319  92.258  45.259  0.00  0.00            
ATOM   1014  HA  LEU X  63      29.613  93.247  45.504  0.00  0.00            
ATOM   1015  CB  LEU X  63      30.149  91.415  46.157  0.00  0.00            
ATOM   1016  HB2 LEU X  63      30.038  91.757  47.198  0.00  0.00            
ATOM   1017  HB3 LEU X  63      29.863  90.407  46.049  0.00  0.00            
ATOM   1018  CG  LEU X  63      31.681  91.482  45.901  0.00  0.00            
ATOM   1019  HG  LEU X  63      32.020  91.126  44.972  0.00  0.00            
ATOM   1020  CD1 LEU X  63      32.205  92.942  46.106  0.00  0.00            
ATOM   1021 HD11 LEU X  63      33.235  93.001  45.814  0.00  0.00            
ATOM   1022 HD12 LEU X  63      31.636  93.644  45.431  0.00  0.00            
ATOM   1023 HD13 LEU X  63      32.186  93.277  47.127  0.00  0.00            
ATOM   1024  CD2 LEU X  63      32.451  90.555  46.965  0.00  0.00            
ATOM   1025 HD21 LEU X  63      33.554  90.538  46.823  0.00  0.00            
ATOM   1026 HD22 LEU X  63      32.356  91.120  47.920  0.00  0.00            
ATOM   1027 HD23 LEU X  63      32.073  89.559  46.974  0.00  0.00            
ATOM   1028  C   LEU X  63      29.560  92.083  43.748  0.00  0.00            
ATOM   1029  O   LEU X  63      29.975  93.047  43.096  0.00  0.00            
ATOM   1030  N   PRO X  64      29.370  90.841  43.184  0.00  0.00            
ATOM   1031  CD  PRO X  64      28.673  89.710  43.829  0.00  0.00            
ATOM   1032  HD2 PRO X  64      27.818  89.938  44.523  0.00  0.00            
ATOM   1033  HD3 PRO X  64      29.380  89.110  44.358  0.00  0.00            
ATOM   1034  CG  PRO X  64      28.212  88.855  42.695  0.00  0.00            
ATOM   1035  HG2 PRO X  64      27.224  89.157  42.378  0.00  0.00            
ATOM   1036  HG3 PRO X  64      28.111  87.794  42.924  0.00  0.00            
ATOM   1037  CB  PRO X  64      29.144  89.083  41.559  0.00  0.00            
ATOM   1038  HB2 PRO X  64      28.616  88.989  40.595  0.00  0.00            
ATOM   1039  HB3 PRO X  64      29.991  88.476  41.576  0.00  0.00            
ATOM   1040  CA  PRO X  64      29.534  90.540  41.785  0.00  0.00            
ATOM   1041  HA  PRO X  64      30.674  90.624  41.566  0.00  0.00            
ATOM   1042  C   PRO X  64      28.878  91.521  40.871  0.00  0.00            
ATOM   1043  O   PRO X  64      29.382  91.866  39.841  0.00  0.00            
ATOM   1044  N   TRP X  65      27.653  92.010  41.221  0.00  0.00            
ATOM   1045  H   TRP X  65      27.285  91.725  42.124  0.00  0.00            
ATOM   1046  CA  TRP X  65      26.891  92.969  40.475  0.00  0.00            
ATOM   1047  HA  TRP X  65      27.118  92.688  39.439  0.00  0.00            
ATOM   1048  CB  TRP X  65      25.366  92.560  40.519  0.00  0.00            
ATOM   1049  HB2 TRP X  65      24.946  92.860  41.476  0.00  0.00            
ATOM   1050  HB3 TRP X  65      25.147  91.513  40.432  0.00  0.00            
ATOM   1051  CG  TRP X  65      24.421  93.046  39.422  0.00  0.00            
ATOM   1052  CD1 TRP X  65      24.738  93.983  38.445  0.00  0.00            
ATOM   1053  HD1 TRP X  65      25.659  94.537  38.332  0.00  0.00            
ATOM   1054  NE1 TRP X  65      23.764  93.982  37.485  0.00  0.00            
ATOM   1055  HE1 TRP X  65      23.865  94.450  36.611  0.00  0.00            
ATOM   1056  CE2 TRP X  65      22.724  93.068  37.756  0.00  0.00            
ATOM   1057  CZ2 TRP X  65      21.555  92.669  37.074  0.00  0.00            
ATOM   1058  HZ2 TRP X  65      21.272  93.206  36.141  0.00  0.00            
ATOM   1059  CH2 TRP X  65      20.753  91.647  37.626  0.00  0.00            
ATOM   1060  HH2 TRP X  65      19.812  91.288  37.219  0.00  0.00            
ATOM   1061  CZ3 TRP X  65      21.173  90.970  38.744  0.00  0.00            
ATOM   1062  HZ3 TRP X  65      20.629  90.124  39.129  0.00  0.00            
ATOM   1063  CE3 TRP X  65      22.351  91.385  39.475  0.00  0.00            
ATOM   1064  HE3 TRP X  65      22.696  90.732  40.308  0.00  0.00            
ATOM   1065  CD2 TRP X  65      23.144  92.445  39.020  0.00  0.00            
ATOM   1066  C   TRP X  65      27.167  94.421  40.897  0.00  0.00            
ATOM   1067  O   TRP X  65      26.479  95.326  40.477  0.00  0.00            
ATOM   1068  N   HID X  66      28.237  94.709  41.634  0.00  0.00            
ATOM   1069  H   HID X  66      28.744  93.894  42.010  0.00  0.00            
ATOM   1070  CA  HID X  66      28.861  96.012  41.629  0.00  0.00            
ATOM   1071  HA  HID X  66      28.308  96.793  41.055  0.00  0.00            
ATOM   1072  CB  HID X  66      29.026  96.580  43.078  0.00  0.00            
ATOM   1073  HB2 HID X  66      29.882  97.198  42.999  0.00  0.00            
ATOM   1074  HB3 HID X  66      29.324  95.841  43.850  0.00  0.00            
ATOM   1075  CG  HID X  66      27.905  97.353  43.703  0.00  0.00            
ATOM   1076  ND1 HID X  66      27.029  96.839  44.651  0.00  0.00            
ATOM   1077  HD1 HID X  66      27.082  95.918  45.110  0.00  0.00            
ATOM   1078  CE1 HID X  66      26.331  97.900  45.180  0.00  0.00            
ATOM   1079  HE1 HID X  66      25.657  97.885  46.103  0.00  0.00            
ATOM   1080  NE2 HID X  66      26.368  98.968  44.417  0.00  0.00            
ATOM   1081  CD2 HID X  66      27.469  98.649  43.549  0.00  0.00            
ATOM   1082  HD2 HID X  66      27.922  99.380  42.893  0.00  0.00            
ATOM   1083  C   HID X  66      30.235  95.910  40.930  0.00  0.00            
ATOM   1084  O   HID X  66      30.742  96.950  40.526  0.00  0.00            
ATOM   1085  N   ARN X  67      30.772  94.725  40.653  0.00  0.00            
ATOM   1086  H   ARN X  67      30.271  93.857  40.898  0.00  0.00            
ATOM   1087  CA  ARN X  67      32.026  94.438  39.939  0.00  0.00            
ATOM   1088  HA  ARN X  67      32.767  95.237  40.193  0.00  0.00            
ATOM   1089  CB  ARN X  67      32.642  93.103  40.346  0.00  0.00            
ATOM   1090  HB2 ARN X  67      32.861  93.121  41.414  0.00  0.00            
ATOM   1091  HB3 ARN X  67      31.857  92.344  40.140  0.00  0.00            
ATOM   1092  CG  ARN X  67      33.923  92.703  39.563  0.00  0.00            
ATOM   1093  HG2 ARN X  67      33.627  92.564  38.515  0.00  0.00            
ATOM   1094  HG3 ARN X  67      34.643  93.500  39.526  0.00  0.00            
ATOM   1095  CD  ARN X  67      34.594  91.503  40.116  0.00  0.00            
ATOM   1096  HD2 ARN X  67      33.898  90.705  40.301  0.00  0.00            
ATOM   1097  HD3 ARN X  67      35.320  91.136  39.398  0.00  0.00            
ATOM   1098  NE  ARN X  67      35.252  91.865  41.367  0.00  0.00            
ATOM   1099  HE  ARN X  67      34.666  92.483  41.926  0.00  0.00            
ATOM   1100  CZ  ARN X  67      35.901  90.871  42.151  0.00  0.00            
ATOM   1101  NH1 ARN X  67      35.942  89.647  41.807  0.00  0.00            
ATOM   1102 HH11 ARN X  67      36.516  89.472  40.996  0.00  0.00            
ATOM   1103  NH2 ARN X  67      36.582  91.348  43.289  0.00  0.00            
ATOM   1104 HH21 ARN X  67      35.941  91.552  44.035  0.00  0.00            
ATOM   1105 HH22 ARN X  67      37.188  90.646  43.683  0.00  0.00            
ATOM   1106  C   ARN X  67      31.798  94.486  38.401  0.00  0.00            
ATOM   1107  O   ARN X  67      32.585  95.136  37.693  0.00  0.00            
ATOM   1108  N   GLH X  68      30.801  93.753  37.939  0.00  0.00            
ATOM   1109  H   GLH X  68      30.224  93.228  38.565  0.00  0.00            
ATOM   1110  CA  GLH X  68      30.402  93.897  36.566  0.00  0.00            
ATOM   1111  HA  GLH X  68      31.213  93.571  35.913  0.00  0.00            
ATOM   1112  CB  GLH X  68      29.268  92.956  36.289  0.00  0.00            
ATOM   1113  HB2 GLH X  68      28.462  93.064  37.003  0.00  0.00            
ATOM   1114  HB3 GLH X  68      29.677  91.962  36.326  0.00  0.00            
ATOM   1115  CG  GLH X  68      28.627  93.074  34.868  0.00  0.00            
ATOM   1116  HG2 GLH X  68      27.650  92.607  34.810  0.00  0.00            
ATOM   1117  HG3 GLH X  68      28.423  94.117  34.614  0.00  0.00            
ATOM   1118  CD  GLH X  68      29.457  92.518  33.707  0.00  0.00            
ATOM   1119  OE1 GLH X  68      30.614  91.968  34.088  0.00  0.00            
ATOM   1120  OE2 GLH X  68      29.052  92.588  32.542  0.00  0.00            
ATOM   1121  HE1 GLH X  68      30.685  91.812  35.017  0.00  0.00            
ATOM   1122  C   GLH X  68      30.047  95.370  36.209  0.00  0.00            
ATOM   1123  O   GLH X  68      30.399  95.839  35.136  0.00  0.00            
ATOM   1124  N   TYR X  69      29.303  96.040  37.108  0.00  0.00            
ATOM   1125  H   TYR X  69      28.779  95.499  37.805  0.00  0.00            
ATOM   1126  CA  TYR X  69      29.012  97.428  36.877  0.00  0.00            
ATOM   1127  HA  TYR X  69      28.381  97.577  36.040  0.00  0.00            
ATOM   1128  CB  TYR X  69      28.264  97.948  38.118  0.00  0.00            
ATOM   1129  HB2 TYR X  69      27.356  97.368  38.261  0.00  0.00            
ATOM   1130  HB3 TYR X  69      28.955  97.913  38.989  0.00  0.00            
ATOM   1131  CG  TYR X  69      27.800  99.339  37.811  0.00  0.00            
ATOM   1132  CD1 TYR X  69      27.565  99.748  36.466  0.00  0.00            
ATOM   1133  HD1 TYR X  69      27.755  99.175  35.624  0.00  0.00            
ATOM   1134  CE1 TYR X  69      27.037 101.032  36.212  0.00  0.00            
ATOM   1135  HE1 TYR X  69      26.863 101.423  35.237  0.00  0.00            
ATOM   1136  CZ  TYR X  69      26.830 101.998  37.293  0.00  0.00            
ATOM   1137  OH  TYR X  69      26.328 103.291  37.187  0.00  0.00            
ATOM   1138  HH  TYR X  69      25.921 103.529  36.363  0.00  0.00            
ATOM   1139  CE2 TYR X  69      27.148 101.533  38.623  0.00  0.00            
ATOM   1140  HE2 TYR X  69      27.091 102.264  39.403  0.00  0.00            
ATOM   1141  CD2 TYR X  69      27.631 100.224  38.850  0.00  0.00            
ATOM   1142  HD2 TYR X  69      27.866  99.887  39.796  0.00  0.00            
ATOM   1143  C   TYR X  69      30.254  98.262  36.712  0.00  0.00            
ATOM   1144  O   TYR X  69      30.368  99.000  35.727  0.00  0.00            
ATOM   1145  N   LEU X  70      31.291  98.070  37.552  0.00  0.00            
ATOM   1146  H   LEU X  70      31.322  97.177  38.077  0.00  0.00            
ATOM   1147  CA  LEU X  70      32.539  98.811  37.430  0.00  0.00            
ATOM   1148  HA  LEU X  70      32.341  99.891  37.348  0.00  0.00            
ATOM   1149  CB  LEU X  70      33.328  98.599  38.702  0.00  0.00            
ATOM   1150  HB2 LEU X  70      34.355  98.953  38.559  0.00  0.00            
ATOM   1151  HB3 LEU X  70      33.382  97.514  38.871  0.00  0.00            
ATOM   1152  CG  LEU X  70      32.694  99.273  39.960  0.00  0.00            
ATOM   1153  HG  LEU X  70      31.620  99.109  39.940  0.00  0.00            
ATOM   1154  CD1 LEU X  70      33.260  98.674  41.249  0.00  0.00            
ATOM   1155 HD11 LEU X  70      34.292  99.070  41.412  0.00  0.00            
ATOM   1156 HD12 LEU X  70      32.580  98.822  42.101  0.00  0.00            
ATOM   1157 HD13 LEU X  70      33.433  97.600  41.114  0.00  0.00            
ATOM   1158  CD2 LEU X  70      32.868 100.803  39.959  0.00  0.00            
ATOM   1159 HD21 LEU X  70      32.649 101.272  40.867  0.00  0.00            
ATOM   1160 HD22 LEU X  70      33.941 101.068  39.696  0.00  0.00            
ATOM   1161 HD23 LEU X  70      32.188 101.319  39.296  0.00  0.00            
ATOM   1162  C   LEU X  70      33.338  98.330  36.235  0.00  0.00            
ATOM   1163  O   LEU X  70      33.999  99.140  35.644  0.00  0.00            
ATOM   1164  N   LEU X  71      33.210  97.117  35.805  0.00  0.00            
ATOM   1165  H   LEU X  71      32.378  96.632  36.104  0.00  0.00            
ATOM   1166  CA  LEU X  71      33.939  96.605  34.672  0.00  0.00            
ATOM   1167  HA  LEU X  71      34.987  96.819  34.789  0.00  0.00            
ATOM   1168  CB  LEU X  71      33.764  95.076  34.579  0.00  0.00            
ATOM   1169  HB2 LEU X  71      34.031  94.604  35.521  0.00  0.00            
ATOM   1170  HB3 LEU X  71      32.718  94.828  34.428  0.00  0.00            
ATOM   1171  CG  LEU X  71      34.507  94.366  33.429  0.00  0.00            
ATOM   1172  HG  LEU X  71      34.099  94.765  32.499  0.00  0.00            
ATOM   1173  CD1 LEU X  71      36.016  94.744  33.449  0.00  0.00            
ATOM   1174 HD11 LEU X  71      36.614  93.843  33.576  0.00  0.00            
ATOM   1175 HD12 LEU X  71      36.337  95.241  32.535  0.00  0.00            
ATOM   1176 HD13 LEU X  71      36.248  95.389  34.307  0.00  0.00            
ATOM   1177  CD2 LEU X  71      34.347  92.876  33.478  0.00  0.00            
ATOM   1178 HD21 LEU X  71      34.048  92.550  34.475  0.00  0.00            
ATOM   1179 HD22 LEU X  71      33.571  92.569  32.775  0.00  0.00            
ATOM   1180 HD23 LEU X  71      35.304  92.435  33.202  0.00  0.00            
ATOM   1181  C   LEU X  71      33.472  97.281  33.411  0.00  0.00            
ATOM   1182  O   LEU X  71      34.256  97.738  32.542  0.00  0.00            
ATOM   1183  N   ARN X  72      32.133  97.303  33.255  0.00  0.00            
ATOM   1184  H   ARN X  72      31.517  96.830  33.924  0.00  0.00            
ATOM   1185  CA  ARN X  72      31.491  97.981  32.144  0.00  0.00            
ATOM   1186  HA  ARN X  72      31.909  97.523  31.244  0.00  0.00            
ATOM   1187  CB  ARN X  72      29.942  97.779  32.167  0.00  0.00            
ATOM   1188  HB2 ARN X  72      29.537  98.131  33.114  0.00  0.00            
ATOM   1189  HB3 ARN X  72      29.519  98.403  31.387  0.00  0.00            
ATOM   1190  CG  ARN X  72      29.537  96.321  31.899  0.00  0.00            
ATOM   1191  HG2 ARN X  72      30.178  95.631  32.446  0.00  0.00            
ATOM   1192  HG3 ARN X  72      29.652  96.086  30.848  0.00  0.00            
ATOM   1193  CD  ARN X  72      28.083  96.112  32.303  0.00  0.00            
ATOM   1194  HD2 ARN X  72      27.989  96.157  33.389  0.00  0.00            
ATOM   1195  HD3 ARN X  72      27.479  96.918  31.908  0.00  0.00            
ATOM   1196  NE  ARN X  72      27.584  94.863  31.852  0.00  0.00            
ATOM   1197  HE  ARN X  72      26.927  94.475  32.517  0.00  0.00            
ATOM   1198  CZ  ARN X  72      27.155  94.611  30.536  0.00  0.00            
ATOM   1199  NH1 ARN X  72      26.695  93.506  30.183  0.00  0.00            
ATOM   1200 HH11 ARN X  72      26.674  92.827  30.929  0.00  0.00            
ATOM   1201  NH2 ARN X  72      27.227  95.719  29.649  0.00  0.00            
ATOM   1202 HH21 ARN X  72      26.691  95.503  28.824  0.00  0.00            
ATOM   1203 HH22 ARN X  72      28.185  95.861  29.366  0.00  0.00            
ATOM   1204  C   ARN X  72      31.852  99.452  32.081  0.00  0.00            
ATOM   1205  O   ARN X  72      32.062 100.015  30.998  0.00  0.00            
ATOM   1206  N   PHE X  73      31.828 100.096  33.273  0.00  0.00            
ATOM   1207  H   PHE X  73      31.620  99.591  34.125  0.00  0.00            
ATOM   1208  CA  PHE X  73      32.129 101.512  33.366  0.00  0.00            
ATOM   1209  HA  PHE X  73      31.475 102.034  32.675  0.00  0.00            
ATOM   1210  CB  PHE X  73      31.877 101.996  34.800  0.00  0.00            
ATOM   1211  HB2 PHE X  73      30.890 101.682  35.152  0.00  0.00            
ATOM   1212  HB3 PHE X  73      32.660 101.566  35.435  0.00  0.00            
ATOM   1213  CG  PHE X  73      31.978 103.486  34.945  0.00  0.00            
ATOM   1214  CD1 PHE X  73      31.004 104.342  34.406  0.00  0.00            
ATOM   1215  HD1 PHE X  73      30.302 103.935  33.707  0.00  0.00            
ATOM   1216  CE1 PHE X  73      31.119 105.734  34.540  0.00  0.00            
ATOM   1217  HE1 PHE X  73      30.488 106.366  33.939  0.00  0.00            
ATOM   1218  CZ  PHE X  73      32.221 106.274  35.189  0.00  0.00            
ATOM   1219  HZ  PHE X  73      32.408 107.327  35.096  0.00  0.00            
ATOM   1220  CE2 PHE X  73      33.209 105.437  35.708  0.00  0.00            
ATOM   1221  HE2 PHE X  73      34.133 105.872  36.046  0.00  0.00            
ATOM   1222  CD2 PHE X  73      33.087 104.045  35.573  0.00  0.00            
ATOM   1223  HD2 PHE X  73      33.933 103.439  35.849  0.00  0.00            
ATOM   1224  C   PHE X  73      33.592 101.796  32.967  0.00  0.00            
ATOM   1225  O   PHE X  73      33.858 102.774  32.292  0.00  0.00            
ATOM   1226  N   GLH X  74      34.547 100.949  33.358  0.00  0.00            
ATOM   1227  H   GLH X  74      34.254 100.023  33.649  0.00  0.00            
ATOM   1228  CA  GLH X  74      35.960 101.136  33.038  0.00  0.00            
ATOM   1229  HA  GLH X  74      36.218 102.163  33.311  0.00  0.00            
ATOM   1230  CB  GLH X  74      36.813 100.167  33.884  0.00  0.00            
ATOM   1231  HB2 GLH X  74      36.593  99.134  33.612  0.00  0.00            
ATOM   1232  HB3 GLH X  74      36.533 100.340  34.920  0.00  0.00            
ATOM   1233  CG  GLH X  74      38.298 100.442  33.769  0.00  0.00            
ATOM   1234  HG2 GLH X  74      38.490 101.508  33.958  0.00  0.00            
ATOM   1235  HG3 GLH X  74      38.587 100.190  32.747  0.00  0.00            
ATOM   1236  CD  GLH X  74      39.108  99.650  34.769  0.00  0.00            
ATOM   1237  OE1 GLH X  74      38.949  98.312  34.643  0.00  0.00            
ATOM   1238  OE2 GLH X  74      39.875 100.179  35.566  0.00  0.00            
ATOM   1239  HE1 GLH X  74      39.465  97.874  35.302  0.00  0.00            
ATOM   1240  C   GLH X  74      36.173 100.940  31.558  0.00  0.00            
ATOM   1241  O   GLH X  74      36.998 101.654  30.985  0.00  0.00            
ATOM   1242  N   ARN X  75      35.459 100.010  30.928  0.00  0.00            
ATOM   1243  H   ARN X  75      34.644  99.632  31.386  0.00  0.00            
ATOM   1244  CA  ARN X  75      35.586  99.799  29.499  0.00  0.00            
ATOM   1245  HA  ARN X  75      36.633  99.596  29.261  0.00  0.00            
ATOM   1246  CB  ARN X  75      34.804  98.568  29.018  0.00  0.00            
ATOM   1247  HB2 ARN X  75      33.714  98.654  28.991  0.00  0.00            
ATOM   1248  HB3 ARN X  75      35.035  98.538  27.969  0.00  0.00            
ATOM   1249  CG  ARN X  75      35.406  97.259  29.526  0.00  0.00            
ATOM   1250  HG2 ARN X  75      36.332  97.067  28.979  0.00  0.00            
ATOM   1251  HG3 ARN X  75      35.669  97.310  30.577  0.00  0.00            
ATOM   1252  CD  ARN X  75      34.452  96.096  29.282  0.00  0.00            
ATOM   1253  HD2 ARN X  75      34.128  96.034  28.249  0.00  0.00            
ATOM   1254  HD3 ARN X  75      33.556  96.235  29.886  0.00  0.00            
ATOM   1255  NE  ARN X  75      35.055  94.859  29.681  0.00  0.00            
ATOM   1256  HE  ARN X  75      35.963  94.746  29.260  0.00  0.00            
ATOM   1257  CZ  ARN X  75      34.290  93.641  29.685  0.00  0.00            
ATOM   1258  NH1 ARN X  75      33.077  93.582  29.354  0.00  0.00            
ATOM   1259 HH11 ARN X  75      32.770  94.473  28.992  0.00  0.00            
ATOM   1260  NH2 ARN X  75      35.035  92.494  30.078  0.00  0.00            
ATOM   1261 HH21 ARN X  75      36.027  92.613  29.964  0.00  0.00            
ATOM   1262 HH22 ARN X  75      34.749  91.710  29.518  0.00  0.00            
ATOM   1263  C   ARN X  75      35.147 101.051  28.759  0.00  0.00            
ATOM   1264  O   ARN X  75      35.773 101.425  27.781  0.00  0.00            
ATOM   1265  N   ASH X  76      34.071 101.678  29.200  0.00  0.00            
ATOM   1266  H   ASH X  76      33.743 101.469  30.136  0.00  0.00            
ATOM   1267  CA  ASH X  76      33.593 102.881  28.543  0.00  0.00            
ATOM   1268  HA  ASH X  76      33.503 102.705  27.478  0.00  0.00            
ATOM   1269  CB  ASH X  76      32.246 103.297  29.135  0.00  0.00            
ATOM   1270  HB2 ASH X  76      32.191 103.046  30.196  0.00  0.00            
ATOM   1271  HB3 ASH X  76      32.133 104.374  29.049  0.00  0.00            
ATOM   1272  CG  ASH X  76      31.044 102.663  28.449  0.00  0.00            
ATOM   1273  OD1 ASH X  76      31.223 102.426  27.140  0.00  0.00            
ATOM   1274  OD2 ASH X  76      29.993 102.400  29.031  0.00  0.00            
ATOM   1275  HD1 ASH X  76      32.113 102.556  26.862  0.00  0.00            
ATOM   1276  C   ASH X  76      34.633 103.996  28.762  0.00  0.00            
ATOM   1277  O   ASH X  76      34.805 104.842  27.905  0.00  0.00            
ATOM   1278  N   LEU X  77      35.277 104.041  29.929  0.00  0.00            
ATOM   1279  H   LEU X  77      34.942 103.498  30.703  0.00  0.00            
ATOM   1280  CA  LEU X  77      36.407 104.957  30.143  0.00  0.00            
ATOM   1281  HA  LEU X  77      36.040 105.976  30.039  0.00  0.00            
ATOM   1282  CB  LEU X  77      36.957 104.815  31.560  0.00  0.00            
ATOM   1283  HB2 LEU X  77      37.272 103.788  31.737  0.00  0.00            
ATOM   1284  HB3 LEU X  77      37.869 105.412  31.593  0.00  0.00            
ATOM   1285  CG  LEU X  77      36.055 105.301  32.710  0.00  0.00            
ATOM   1286  HG  LEU X  77      35.094 104.805  32.654  0.00  0.00            
ATOM   1287  CD1 LEU X  77      36.706 104.978  34.041  0.00  0.00            
ATOM   1288 HD11 LEU X  77      35.990 105.060  34.858  0.00  0.00            
ATOM   1289 HD12 LEU X  77      37.098 103.960  34.040  0.00  0.00            
ATOM   1290 HD13 LEU X  77      37.546 105.646  34.251  0.00  0.00            
ATOM   1291  CD2 LEU X  77      35.839 106.812  32.604  0.00  0.00            
ATOM   1292 HD21 LEU X  77      35.113 107.051  31.829  0.00  0.00            
ATOM   1293 HD22 LEU X  77      35.460 107.209  33.548  0.00  0.00            
ATOM   1294 HD23 LEU X  77      36.769 107.338  32.373  0.00  0.00            
ATOM   1295  C   LEU X  77      37.517 104.717  29.118  0.00  0.00            
ATOM   1296  O   LEU X  77      38.076 105.668  28.595  0.00  0.00            
ATOM   1297  N   GLN X  78      37.837 103.448  28.824  0.00  0.00            
ATOM   1298  H   GLN X  78      37.343 102.686  29.274  0.00  0.00            
ATOM   1299  CA  GLN X  78      38.961 103.143  27.931  0.00  0.00            
ATOM   1300  HA  GLN X  78      39.835 103.710  28.243  0.00  0.00            
ATOM   1301  CB  GLN X  78      39.289 101.659  28.027  0.00  0.00            
ATOM   1302  HB2 GLN X  78      40.005 101.378  27.255  0.00  0.00            
ATOM   1303  HB3 GLN X  78      38.378 101.095  27.851  0.00  0.00            
ATOM   1304  CG  GLN X  78      39.835 101.261  29.399  0.00  0.00            
ATOM   1305  HG2 GLN X  78      39.503 101.963  30.165  0.00  0.00            
ATOM   1306  HG3 GLN X  78      39.403 100.296  29.677  0.00  0.00            
ATOM   1307  CD  GLN X  78      41.352 101.126  29.446  0.00  0.00            
ATOM   1308  OE1 GLN X  78      41.920 100.452  28.601  0.00  0.00            
ATOM   1309  NE2 GLN X  78      41.963 101.758  30.435  0.00  0.00            
ATOM   1310 HE21 GLN X  78      42.528 101.226  31.079  0.00  0.00            
ATOM   1311 HE22 GLN X  78      41.682 102.695  30.680  0.00  0.00            
ATOM   1312  C   GLN X  78      38.610 103.503  26.491  0.00  0.00            
ATOM   1313  O   GLN X  78      39.518 103.707  25.684  0.00  0.00            
ATOM   1314  N   SER X  79      37.322 103.557  26.106  0.00  0.00            
ATOM   1315  H   SER X  79      36.598 103.619  26.809  0.00  0.00            
ATOM   1316  CA  SER X  79      36.957 103.885  24.743  0.00  0.00            
ATOM   1317  HA  SER X  79      37.521 103.250  24.063  0.00  0.00            
ATOM   1318  CB  SER X  79      35.486 103.655  24.512  0.00  0.00            
ATOM   1319  HB2 SER X  79      34.875 104.318  25.127  0.00  0.00            
ATOM   1320  HB3 SER X  79      35.298 103.876  23.463  0.00  0.00            
ATOM   1321  OG  SER X  79      35.126 102.306  24.784  0.00  0.00            
ATOM   1322  HG  SER X  79      35.914 101.805  24.923  0.00  0.00            
ATOM   1323  C   SER X  79      37.337 105.348  24.431  0.00  0.00            
ATOM   1324  O   SER X  79      37.637 105.676  23.298  0.00  0.00            
ATOM   1325  N   ILE X  80      37.248 106.229  25.392  0.00  0.00            
ATOM   1326  H   ILE X  80      36.750 105.984  26.225  0.00  0.00            
ATOM   1327  CA  ILE X  80      37.627 107.598  25.208  0.00  0.00            
ATOM   1328  HA  ILE X  80      37.338 107.902  24.198  0.00  0.00            
ATOM   1329  CB  ILE X  80      36.853 108.467  26.207  0.00  0.00            
ATOM   1330  HB  ILE X  80      37.290 108.323  27.187  0.00  0.00            
ATOM   1331  CG2 ILE X  80      36.968 109.933  25.815  0.00  0.00            
ATOM   1332 HG21 ILE X  80      37.280 110.515  26.683  0.00  0.00            
ATOM   1333 HG22 ILE X  80      36.002 110.327  25.494  0.00  0.00            
ATOM   1334 HG23 ILE X  80      37.697 110.091  25.023  0.00  0.00            
ATOM   1335  CG1 ILE X  80      35.377 108.052  26.265  0.00  0.00            
ATOM   1336 HG12 ILE X  80      35.218 107.052  26.679  0.00  0.00            
ATOM   1337 HG13 ILE X  80      34.915 108.717  26.979  0.00  0.00            
ATOM   1338  CD1 ILE X  80      34.638 108.245  24.935  0.00  0.00            
ATOM   1339 HD11 ILE X  80      35.169 108.961  24.307  0.00  0.00            
ATOM   1340 HD12 ILE X  80      33.646 108.658  25.128  0.00  0.00            
ATOM   1341 HD13 ILE X  80      34.523 107.317  24.383  0.00  0.00            
ATOM   1342  C   ILE X  80      39.156 107.785  25.387  0.00  0.00            
ATOM   1343  O   ILE X  80      39.767 108.505  24.610  0.00  0.00            
ATOM   1344  N   ASN X  81      39.724 107.197  26.461  0.00  0.00            
ATOM   1345  H   ASN X  81      39.147 106.950  27.255  0.00  0.00            
ATOM   1346  CA  ASN X  81      41.177 107.194  26.703  0.00  0.00            
ATOM   1347  HA  ASN X  81      41.693 107.445  25.784  0.00  0.00            
ATOM   1348  CB  ASN X  81      41.495 108.238  27.754  0.00  0.00            
ATOM   1349  HB2 ASN X  81      40.909 109.141  27.601  0.00  0.00            
ATOM   1350  HB3 ASN X  81      41.236 107.852  28.745  0.00  0.00            
ATOM   1351  CG  ASN X  81      42.973 108.608  27.797  0.00  0.00            
ATOM   1352  OD1 ASN X  81      43.839 107.738  27.723  0.00  0.00            
ATOM   1353  ND2 ASN X  81      43.264 109.889  27.969  0.00  0.00            
ATOM   1354 HD21 ASN X  81      43.503 110.225  28.892  0.00  0.00            
ATOM   1355 HD22 ASN X  81      42.924 110.553  27.288  0.00  0.00            
ATOM   1356  C   ASN X  81      41.663 105.807  27.150  0.00  0.00            
ATOM   1357  O   ASN X  81      41.376 105.376  28.269  0.00  0.00            
ATOM   1358  N   PRO X  82      42.402 105.070  26.308  0.00  0.00            
ATOM   1359  CD  PRO X  82      42.834 105.490  24.981  0.00  0.00            
ATOM   1360  HD2 PRO X  82      41.990 105.522  24.300  0.00  0.00            
ATOM   1361  HD3 PRO X  82      43.331 106.457  24.991  0.00  0.00            
ATOM   1362  CG  PRO X  82      43.787 104.387  24.544  0.00  0.00            
ATOM   1363  HG2 PRO X  82      43.775 104.197  23.474  0.00  0.00            
ATOM   1364  HG3 PRO X  82      44.777 104.663  24.917  0.00  0.00            
ATOM   1365  CB  PRO X  82      43.360 103.184  25.331  0.00  0.00            
ATOM   1366  HB2 PRO X  82      42.572 102.645  24.797  0.00  0.00            
ATOM   1367  HB3 PRO X  82      44.237 102.569  25.516  0.00  0.00            
ATOM   1368  CA  PRO X  82      42.827 103.728  26.652  0.00  0.00            
ATOM   1369  HA  PRO X  82      41.969 103.099  26.897  0.00  0.00            
ATOM   1370  C   PRO X  82      43.868 103.676  27.759  0.00  0.00            
ATOM   1371  O   PRO X  82      44.457 102.607  27.960  0.00  0.00            
ATOM   1372  N   GLH X  83      44.143 104.789  28.440  0.00  0.00            
ATOM   1373  H   GLH X  83      43.742 105.655  28.093  0.00  0.00            
ATOM   1374  CA  GLH X  83      45.127 104.826  29.503  0.00  0.00            
ATOM   1375  HA  GLH X  83      45.530 103.821  29.604  0.00  0.00            
ATOM   1376  CB  GLH X  83      46.219 105.826  29.123  0.00  0.00            
ATOM   1377  HB2 GLH X  83      46.764 106.127  30.024  0.00  0.00            
ATOM   1378  HB3 GLH X  83      45.797 106.740  28.719  0.00  0.00            
ATOM   1379  CG  GLH X  83      47.222 105.279  28.096  0.00  0.00            
ATOM   1380  HG2 GLH X  83      46.694 104.714  27.323  0.00  0.00            
ATOM   1381  HG3 GLH X  83      47.734 106.130  27.637  0.00  0.00            
ATOM   1382  CD  GLH X  83      48.272 104.322  28.681  0.00  0.00            
ATOM   1383  OE1 GLH X  83      49.049 104.857  29.645  0.00  0.00            
ATOM   1384  OE2 GLH X  83      48.404 103.157  28.311  0.00  0.00            
ATOM   1385  HE1 GLH X  83      49.861 104.382  29.727  0.00  0.00            
ATOM   1386  C   GLH X  83      44.495 105.226  30.842  0.00  0.00            
ATOM   1387  O   GLH X  83      45.195 105.364  31.839  0.00  0.00            
ATOM   1388  N   VAL X  84      43.173 105.437  30.853  0.00  0.00            
ATOM   1389  H   VAL X  84      42.655 105.477  29.993  0.00  0.00            
ATOM   1390  CA  VAL X  84      42.498 105.837  32.088  0.00  0.00            
ATOM   1391  HA  VAL X  84      43.239 106.253  32.770  0.00  0.00            
ATOM   1392  CB  VAL X  84      41.463 106.914  31.768  0.00  0.00            
ATOM   1393  HB  VAL X  84      40.830 106.598  30.943  0.00  0.00            
ATOM   1394  CG1 VAL X  84      40.559 107.201  32.990  0.00  0.00            
ATOM   1395 HG11 VAL X  84      40.998 106.790  33.899  0.00  0.00            
ATOM   1396 HG12 VAL X  84      40.430 108.270  33.152  0.00  0.00            
ATOM   1397 HG13 VAL X  84      39.572 106.761  32.850  0.00  0.00            
ATOM   1398  CG2 VAL X  84      42.128 108.221  31.362  0.00  0.00            
ATOM   1399 HG21 VAL X  84      43.186 108.061  31.138  0.00  0.00            
ATOM   1400 HG22 VAL X  84      41.667 108.640  30.464  0.00  0.00            
ATOM   1401 HG23 VAL X  84      42.067 108.976  32.146  0.00  0.00            
ATOM   1402  C   VAL X  84      41.840 104.618  32.708  0.00  0.00            
ATOM   1403  O   VAL X  84      41.096 103.886  32.043  0.00  0.00            
ATOM   1404  N   THR X  85      42.042 104.448  34.027  0.00  0.00            
ATOM   1405  H   THR X  85      42.425 105.234  34.525  0.00  0.00            
ATOM   1406  CA  THR X  85      41.445 103.356  34.784  0.00  0.00            
ATOM   1407  HA  THR X  85      40.774 102.808  34.125  0.00  0.00            
ATOM   1408  CB  THR X  85      42.521 102.424  35.343  0.00  0.00            
ATOM   1409  HB  THR X  85      42.030 101.584  35.850  0.00  0.00            
ATOM   1410  CG2 THR X  85      43.430 101.926  34.240  0.00  0.00            
ATOM   1411 HG21 THR X  85      44.472 101.985  34.536  0.00  0.00            
ATOM   1412 HG22 THR X  85      43.295 102.511  33.333  0.00  0.00            
ATOM   1413 HG23 THR X  85      43.198 100.886  34.002  0.00  0.00            
ATOM   1414  OG1 THR X  85      43.307 103.089  36.286  0.00  0.00            
ATOM   1415  HG1 THR X  85      42.747 103.551  36.897  0.00  0.00            
ATOM   1416  C   THR X  85      40.643 103.982  35.922  0.00  0.00            
ATOM   1417  O   THR X  85      40.642 105.200  36.087  0.00  0.00            
ATOM   1418  N   LEU X  86      39.967 103.124  36.684  0.00  0.00            
ATOM   1419  H   LEU X  86      40.178 102.141  36.590  0.00  0.00            
ATOM   1420  CA  LEU X  86      39.053 103.545  37.747  0.00  0.00            
ATOM   1421  HA  LEU X  86      38.700 104.563  37.576  0.00  0.00            
ATOM   1422  CB  LEU X  86      37.848 102.615  37.775  0.00  0.00            
ATOM   1423  HB2 LEU X  86      38.191 101.566  37.759  0.00  0.00            
ATOM   1424  HB3 LEU X  86      37.274 102.744  36.855  0.00  0.00            
ATOM   1425  CG  LEU X  86      36.887 102.785  38.964  0.00  0.00            
ATOM   1426  HG  LEU X  86      37.447 102.745  39.900  0.00  0.00            
ATOM   1427  CD1 LEU X  86      36.193 104.145  38.866  0.00  0.00            
ATOM   1428 HD11 LEU X  86      36.361 104.602  37.895  0.00  0.00            
ATOM   1429 HD12 LEU X  86      35.120 104.063  39.027  0.00  0.00            
ATOM   1430 HD13 LEU X  86      36.644 104.782  39.640  0.00  0.00            
ATOM   1431  CD2 LEU X  86      35.851 101.688  39.034  0.00  0.00            
ATOM   1432 HD21 LEU X  86      36.296 100.741  39.368  0.00  0.00            
ATOM   1433 HD22 LEU X  86      35.412 101.489  38.054  0.00  0.00            
ATOM   1434 HD23 LEU X  86      35.042 101.924  39.725  0.00  0.00            
ATOM   1435  C   LEU X  86      39.787 103.507  39.077  0.00  0.00            
ATOM   1436  O   LEU X  86      40.044 102.429  39.655  0.00  0.00            
ATOM   1437  N   PRO X  87      40.164 104.701  39.562  0.00  0.00            
ATOM   1438  CD  PRO X  87      39.974 106.027  38.997  0.00  0.00            
ATOM   1439  HD2 PRO X  87      38.903 106.177  38.816  0.00  0.00            
ATOM   1440  HD3 PRO X  87      40.583 106.188  38.104  0.00  0.00            
ATOM   1441  CG  PRO X  87      40.393 106.975  40.127  0.00  0.00            
ATOM   1442  HG2 PRO X  87      40.871 107.858  39.799  0.00  0.00            
ATOM   1443  HG3 PRO X  87      39.525 107.177  40.720  0.00  0.00            
ATOM   1444  CB  PRO X  87      41.342 106.188  41.025  0.00  0.00            
ATOM   1445  HB2 PRO X  87      41.285 106.550  42.064  0.00  0.00            
ATOM   1446  HB3 PRO X  87      42.391 106.245  40.698  0.00  0.00            
ATOM   1447  CA  PRO X  87      40.798 104.756  40.899  0.00  0.00            
ATOM   1448  HA  PRO X  87      41.620 104.047  40.931  0.00  0.00            
ATOM   1449  C   PRO X  87      39.829 104.387  42.015  0.00  0.00            
ATOM   1450  O   PRO X  87      38.619 104.420  41.785  0.00  0.00            
ATOM   1451  N   TYR X  88      40.355 104.118  43.230  0.00  0.00            
ATOM   1452  H   TYR X  88      41.292 104.489  43.395  0.00  0.00            
ATOM   1453  CA  TYR X  88      39.486 103.763  44.336  0.00  0.00            
ATOM   1454  HA  TYR X  88      38.441 103.854  44.017  0.00  0.00            
ATOM   1455  CB  TYR X  88      39.724 102.301  44.769  0.00  0.00            
ATOM   1456  HB2 TYR X  88      39.013 102.037  45.541  0.00  0.00            
ATOM   1457  HB3 TYR X  88      39.551 101.689  43.867  0.00  0.00            
ATOM   1458  CG  TYR X  88      41.117 102.021  45.340  0.00  0.00            
ATOM   1459  CD1 TYR X  88      41.432 102.242  46.685  0.00  0.00            
ATOM   1460  HD1 TYR X  88      40.737 102.786  47.288  0.00  0.00            
ATOM   1461  CE1 TYR X  88      42.696 101.971  47.189  0.00  0.00            
ATOM   1462  HE1 TYR X  88      42.963 102.375  48.144  0.00  0.00            
ATOM   1463  CZ  TYR X  88      43.667 101.494  46.301  0.00  0.00            
ATOM   1464  OH  TYR X  88      44.939 101.225  46.764  0.00  0.00            
ATOM   1465  HH  TYR X  88      44.970 100.418  47.263  0.00  0.00            
ATOM   1466  CE2 TYR X  88      43.418 101.382  44.922  0.00  0.00            
ATOM   1467  HE2 TYR X  88      44.216 101.442  44.214  0.00  0.00            
ATOM   1468  CD2 TYR X  88      42.115 101.584  44.437  0.00  0.00            
ATOM   1469  HD2 TYR X  88      41.900 101.480  43.392  0.00  0.00            
ATOM   1470  C   TYR X  88      39.730 104.766  45.460  0.00  0.00            
ATOM   1471  O   TYR X  88      40.869 105.160  45.678  0.00  0.00            
ATOM   1472  N   TRP X  89      38.685 105.087  46.222  0.00  0.00            
ATOM   1473  H   TRP X  89      37.765 104.844  45.870  0.00  0.00            
ATOM   1474  CA  TRP X  89      38.740 105.928  47.379  0.00  0.00            
ATOM   1475  HA  TRP X  89      39.571 106.618  47.247  0.00  0.00            
ATOM   1476  CB  TRP X  89      37.317 106.621  47.370  0.00  0.00            
ATOM   1477  HB2 TRP X  89      37.150 107.235  46.432  0.00  0.00            
ATOM   1478  HB3 TRP X  89      36.619 105.800  47.414  0.00  0.00            
ATOM   1479  CG  TRP X  89      37.082 107.466  48.501  0.00  0.00            
ATOM   1480  CD1 TRP X  89      38.020 108.183  49.179  0.00  0.00            
ATOM   1481  HD1 TRP X  89      39.116 108.181  49.010  0.00  0.00            
ATOM   1482  NE1 TRP X  89      37.485 108.714  50.305  0.00  0.00            
ATOM   1483  HE1 TRP X  89      38.078 109.179  51.038  0.00  0.00            
ATOM   1484  CE2 TRP X  89      36.105 108.430  50.355  0.00  0.00            
ATOM   1485  CZ2 TRP X  89      35.144 108.789  51.343  0.00  0.00            
ATOM   1486  HZ2 TRP X  89      35.392 109.286  52.295  0.00  0.00            
ATOM   1487  CH2 TRP X  89      33.804 108.363  51.106  0.00  0.00            
ATOM   1488  HH2 TRP X  89      33.027 108.671  51.826  0.00  0.00            
ATOM   1489  CZ3 TRP X  89      33.471 107.552  49.972  0.00  0.00            
ATOM   1490  HZ3 TRP X  89      32.406 107.287  49.875  0.00  0.00            
ATOM   1491  CE3 TRP X  89      34.493 107.366  48.966  0.00  0.00            
ATOM   1492  HE3 TRP X  89      34.353 106.874  48.021  0.00  0.00            
ATOM   1493  CD2 TRP X  89      35.836 107.720  49.176  0.00  0.00            
ATOM   1494  C   TRP X  89      38.957 105.043  48.598  0.00  0.00            
ATOM   1495  O   TRP X  89      38.045 104.363  49.043  0.00  0.00            
ATOM   1496  N   GLH X  90      40.128 105.054  49.221  0.00  0.00            
ATOM   1497  H   GLH X  90      40.758 105.734  48.887  0.00  0.00            
ATOM   1498  CA  GLH X  90      40.420 104.267  50.415  0.00  0.00            
ATOM   1499  HA  GLH X  90      39.817 103.338  50.402  0.00  0.00            
ATOM   1500  CB  GLH X  90      41.916 103.929  50.489  0.00  0.00            
ATOM   1501  HB2 GLH X  90      42.273 103.584  49.492  0.00  0.00            
ATOM   1502  HB3 GLH X  90      42.424 104.894  50.681  0.00  0.00            
ATOM   1503  CG  GLH X  90      42.256 102.899  51.610  0.00  0.00            
ATOM   1504  HG2 GLH X  90      41.616 102.035  51.501  0.00  0.00            
ATOM   1505  HG3 GLH X  90      42.084 103.337  52.556  0.00  0.00            
ATOM   1506  CD  GLH X  90      43.702 102.468  51.481  0.00  0.00            
ATOM   1507  OE1 GLH X  90      44.608 103.459  51.612  0.00  0.00            
ATOM   1508  OE2 GLH X  90      44.019 101.297  51.323  0.00  0.00            
ATOM   1509  HE1 GLH X  90      45.416 103.146  51.977  0.00  0.00            
ATOM   1510  C   GLH X  90      40.031 105.060  51.656  0.00  0.00            
ATOM   1511  O   GLH X  90      40.837 105.425  52.524  0.00  0.00            
ATOM   1512  N   TRP X  91      38.708 105.266  51.826  0.00  0.00            
ATOM   1513  H   TRP X  91      38.181 104.895  51.097  0.00  0.00            
ATOM   1514  CA  TRP X  91      37.927 105.785  52.949  0.00  0.00            
ATOM   1515  HA  TRP X  91      37.923 106.865  52.939  0.00  0.00            
ATOM   1516  CB  TRP X  91      36.400 105.421  52.809  0.00  0.00            
ATOM   1517  HB2 TRP X  91      36.013 105.949  51.998  0.00  0.00            
ATOM   1518  HB3 TRP X  91      35.960 105.811  53.736  0.00  0.00            
ATOM   1519  CG  TRP X  91      36.055 103.924  52.580  0.00  0.00            
ATOM   1520  CD1 TRP X  91      36.156 103.274  51.421  0.00  0.00            
ATOM   1521  HD1 TRP X  91      36.397 103.728  50.484  0.00  0.00            
ATOM   1522  NE1 TRP X  91      35.926 101.920  51.601  0.00  0.00            
ATOM   1523  HE1 TRP X  91      36.087 101.212  50.912  0.00  0.00            
ATOM   1524  CE2 TRP X  91      35.835 101.612  52.962  0.00  0.00            
ATOM   1525  CZ2 TRP X  91      35.680 100.438  53.683  0.00  0.00            
ATOM   1526  HZ2 TRP X  91      35.587  99.418  53.247  0.00  0.00            
ATOM   1527  CH2 TRP X  91      35.522 100.547  55.053  0.00  0.00            
ATOM   1528  HH2 TRP X  91      35.441  99.569  55.556  0.00  0.00            
ATOM   1529  CZ3 TRP X  91      35.534 101.749  55.757  0.00  0.00            
ATOM   1530  HZ3 TRP X  91      35.514 101.798  56.818  0.00  0.00            
ATOM   1531  CE3 TRP X  91      35.678 102.912  54.974  0.00  0.00            
ATOM   1532  HE3 TRP X  91      35.826 103.863  55.440  0.00  0.00            
ATOM   1533  CD2 TRP X  91      35.826 102.869  53.566  0.00  0.00            
ATOM   1534  C   TRP X  91      38.446 105.373  54.348  0.00  0.00            
ATOM   1535  O   TRP X  91      38.277 106.096  55.366  0.00  0.00            
ATOM   1536  N   GLH X  92      39.023 104.196  54.499  0.00  0.00            
ATOM   1537  H   GLH X  92      39.193 103.648  53.664  0.00  0.00            
ATOM   1538  CA  GLH X  92      39.292 103.598  55.811  0.00  0.00            
ATOM   1539  HA  GLH X  92      38.404 103.787  56.455  0.00  0.00            
ATOM   1540  CB  GLH X  92      39.386 102.075  55.646  0.00  0.00            
ATOM   1541  HB2 GLH X  92      38.462 101.697  55.201  0.00  0.00            
ATOM   1542  HB3 GLH X  92      39.489 101.479  56.551  0.00  0.00            
ATOM   1543  CG  GLH X  92      40.562 101.660  54.751  0.00  0.00            
ATOM   1544  HG2 GLH X  92      41.249 102.470  54.541  0.00  0.00            
ATOM   1545  HG3 GLH X  92      41.153 100.855  55.177  0.00  0.00            
ATOM   1546  CD  GLH X  92      40.097 101.073  53.313  0.00  0.00            
ATOM   1547  OE1 GLH X  92      39.553 102.102  52.601  0.00  0.00            
ATOM   1548  OE2 GLH X  92      40.056  99.899  52.971  0.00  0.00            
ATOM   1549  HE1 GLH X  92      39.234 101.844  51.739  0.00  0.00            
ATOM   1550  C   GLH X  92      40.555 104.324  56.295  0.00  0.00            
ATOM   1551  O   GLH X  92      40.768 104.284  57.504  0.00  0.00            
ATOM   1552  N   THR X  93      41.318 105.027  55.473  0.00  0.00            
ATOM   1553  H   THR X  93      41.077 104.984  54.461  0.00  0.00            
ATOM   1554  CA  THR X  93      42.403 105.838  55.894  0.00  0.00            
ATOM   1555  HA  THR X  93      42.748 105.497  56.856  0.00  0.00            
ATOM   1556  CB  THR X  93      43.600 105.786  54.941  0.00  0.00            
ATOM   1557  HB  THR X  93      44.490 106.256  55.370  0.00  0.00            
ATOM   1558  CG2 THR X  93      43.949 104.340  54.620  0.00  0.00            
ATOM   1559 HG21 THR X  93      44.851 104.055  55.133  0.00  0.00            
ATOM   1560 HG22 THR X  93      44.053 104.212  53.545  0.00  0.00            
ATOM   1561 HG23 THR X  93      43.121 103.675  54.934  0.00  0.00            
ATOM   1562  OG1 THR X  93      43.263 106.495  53.726  0.00  0.00            
ATOM   1563  HG1 THR X  93      43.931 106.302  53.073  0.00  0.00            
ATOM   1564  C   THR X  93      41.964 107.306  55.995  0.00  0.00            
ATOM   1565  O   THR X  93      42.487 107.982  56.862  0.00  0.00            
ATOM   1566  N   ASH X  94      40.959 107.778  55.288  0.00  0.00            
ATOM   1567  H   ASH X  94      40.447 107.132  54.687  0.00  0.00            
ATOM   1568  CA  ASH X  94      40.493 109.112  55.466  0.00  0.00            
ATOM   1569  HA  ASH X  94      41.332 109.832  55.434  0.00  0.00            
ATOM   1570  CB  ASH X  94      39.483 109.484  54.373  0.00  0.00            
ATOM   1571  HB2 ASH X  94      38.839 108.631  54.156  0.00  0.00            
ATOM   1572  HB3 ASH X  94      38.793 110.246  54.684  0.00  0.00            
ATOM   1573  CG  ASH X  94      40.132 109.933  53.081  0.00  0.00            
ATOM   1574  OD1 ASH X  94      41.464 109.716  52.986  0.00  0.00            
ATOM   1575  OD2 ASH X  94      39.447 110.340  52.161  0.00  0.00            
ATOM   1576  HD1 ASH X  94      41.768 109.701  52.102  0.00  0.00            
ATOM   1577  C   ASH X  94      39.781 109.217  56.816  0.00  0.00            
ATOM   1578  O   ASH X  94      39.802 110.203  57.514  0.00  0.00            
ATOM   1579  N   ALA X  95      39.171 108.150  57.266  0.00  0.00            
ATOM   1580  H   ALA X  95      38.986 107.384  56.622  0.00  0.00            
ATOM   1581  CA  ALA X  95      38.515 108.096  58.557  0.00  0.00            
ATOM   1582  HA  ALA X  95      37.673 108.720  58.632  0.00  0.00            
ATOM   1583  CB  ALA X  95      38.068 106.730  58.794  0.00  0.00            
ATOM   1584  HB1 ALA X  95      37.426 106.510  57.954  0.00  0.00            
ATOM   1585  HB2 ALA X  95      38.890 106.067  58.856  0.00  0.00            
ATOM   1586  HB3 ALA X  95      37.451 106.546  59.664  0.00  0.00            
ATOM   1587  C   ALA X  95      39.531 108.448  59.684  0.00  0.00            
ATOM   1588  O   ALA X  95      39.084 108.954  60.731  0.00  0.00            
ATOM   1589  N   GLN X  96      40.815 108.164  59.513  0.00  0.00            
ATOM   1590  H   GLN X  96      41.093 107.510  58.783  0.00  0.00            
ATOM   1591  CA  GLN X  96      41.806 108.504  60.476  0.00  0.00            
ATOM   1592  HA  GLN X  96      41.515 108.089  61.435  0.00  0.00            
ATOM   1593  CB  GLN X  96      43.200 107.857  60.147  0.00  0.00            
ATOM   1594  HB2 GLN X  96      43.599 108.283  59.219  0.00  0.00            
ATOM   1595  HB3 GLN X  96      43.901 108.128  60.926  0.00  0.00            
ATOM   1596  CG  GLN X  96      43.132 106.320  60.039  0.00  0.00            
ATOM   1597  HG2 GLN X  96      42.822 105.870  60.992  0.00  0.00            
ATOM   1598  HG3 GLN X  96      42.388 106.047  59.263  0.00  0.00            
ATOM   1599  CD  GLN X  96      44.468 105.706  59.605  0.00  0.00            
ATOM   1600  OE1 GLN X  96      44.846 105.783  58.445  0.00  0.00            
ATOM   1601  NE2 GLN X  96      45.221 105.251  60.632  0.00  0.00            
ATOM   1602 HE21 GLN X  96      46.105 105.684  60.868  0.00  0.00            
ATOM   1603 HE22 GLN X  96      45.042 104.304  60.938  0.00  0.00            
ATOM   1604  C   GLN X  96      41.967 109.994  60.705  0.00  0.00            
ATOM   1605  O   GLN X  96      42.334 110.479  61.772  0.00  0.00            
ATOM   1606  N   MET X  97      41.723 110.762  59.627  0.00  0.00            
ATOM   1607  H   MET X  97      41.525 110.333  58.711  0.00  0.00            
ATOM   1608  CA  MET X  97      41.818 112.226  59.724  0.00  0.00            
ATOM   1609  HA  MET X  97      42.794 112.475  60.150  0.00  0.00            
ATOM   1610  CB  MET X  97      41.655 112.874  58.345  0.00  0.00            
ATOM   1611  HB2 MET X  97      40.615 112.835  58.008  0.00  0.00            
ATOM   1612  HB3 MET X  97      41.882 113.941  58.454  0.00  0.00            
ATOM   1613  CG  MET X  97      42.568 112.232  57.295  0.00  0.00            
ATOM   1614  HG2 MET X  97      43.613 112.337  57.587  0.00  0.00            
ATOM   1615  HG3 MET X  97      42.377 111.183  57.220  0.00  0.00            
ATOM   1616  SD  MET X  97      42.349 112.988  55.639  0.00  0.00            
ATOM   1617  CE  MET X  97      42.467 114.728  56.051  0.00  0.00            
ATOM   1618  HE1 MET X  97      42.774 114.871  57.088  0.00  0.00            
ATOM   1619  HE2 MET X  97      41.509 115.232  55.918  0.00  0.00            
ATOM   1620  HE3 MET X  97      43.220 115.192  55.409  0.00  0.00            
ATOM   1621  C   MET X  97      40.697 112.759  60.658  0.00  0.00            
ATOM   1622  O   MET X  97      39.602 112.228  60.689  0.00  0.00            
ATOM   1623  N   GLN X  98      41.039 113.790  61.422  0.00  0.00            
ATOM   1624  H   GLN X  98      42.005 113.909  61.660  0.00  0.00            
ATOM   1625  CA  GLN X  98      40.095 114.421  62.273  0.00  0.00            
ATOM   1626  HA  GLN X  98      39.691 113.692  62.988  0.00  0.00            
ATOM   1627  CB  GLN X  98      40.751 115.623  63.043  0.00  0.00            
ATOM   1628  HB2 GLN X  98      41.250 116.272  62.315  0.00  0.00            
ATOM   1629  HB3 GLN X  98      41.521 115.228  63.689  0.00  0.00            
ATOM   1630  CG  GLN X  98      39.746 116.452  63.852  0.00  0.00            
ATOM   1631  HG2 GLN X  98      38.955 115.803  64.196  0.00  0.00            
ATOM   1632  HG3 GLN X  98      39.374 117.256  63.234  0.00  0.00            
ATOM   1633  CD  GLN X  98      40.459 117.056  65.083  0.00  0.00            
ATOM   1634  OE1 GLN X  98      41.611 116.733  65.399  0.00  0.00            
ATOM   1635  NE2 GLN X  98      39.724 117.891  65.797  0.00  0.00            
ATOM   1636 HE21 GLN X  98      40.043 118.181  66.707  0.00  0.00            
ATOM   1637 HE22 GLN X  98      38.989 118.401  65.347  0.00  0.00            
ATOM   1638  C   GLN X  98      38.834 114.918  61.452  0.00  0.00            
ATOM   1639  O   GLN X  98      37.709 114.572  61.839  0.00  0.00            
ATOM   1640  N   ASH X  99      39.076 115.679  60.395  0.00  0.00            
ATOM   1641  H   ASH X  99      40.005 116.039  60.255  0.00  0.00            
ATOM   1642  CA  ASH X  99      38.000 116.062  59.509  0.00  0.00            
ATOM   1643  HA  ASH X  99      37.030 115.759  59.931  0.00  0.00            
ATOM   1644  CB  ASH X  99      37.974 117.562  59.420  0.00  0.00            
ATOM   1645  HB2 ASH X  99      38.884 117.953  59.000  0.00  0.00            
ATOM   1646  HB3 ASH X  99      37.949 117.983  60.432  0.00  0.00            
ATOM   1647  CG  ASH X  99      36.769 118.182  58.658  0.00  0.00            
ATOM   1648  OD1 ASH X  99      35.758 117.325  58.428  0.00  0.00            
ATOM   1649  OD2 ASH X  99      36.725 119.355  58.303  0.00  0.00            
ATOM   1650  HD1 ASH X  99      36.036 116.609  57.878  0.00  0.00            
ATOM   1651  C   ASH X  99      38.211 115.476  58.146  0.00  0.00            
ATOM   1652  O   ASH X  99      39.029 116.034  57.418  0.00  0.00            
ATOM   1653  N   PRO X 100      37.532 114.385  57.782  0.00  0.00            
ATOM   1654  CD  PRO X 100      36.659 113.612  58.668  0.00  0.00            
ATOM   1655  HD2 PRO X 100      35.620 114.025  58.611  0.00  0.00            
ATOM   1656  HD3 PRO X 100      36.945 113.570  59.705  0.00  0.00            
ATOM   1657  CG  PRO X 100      36.592 112.253  58.050  0.00  0.00            
ATOM   1658  HG2 PRO X 100      35.719 111.697  58.263  0.00  0.00            
ATOM   1659  HG3 PRO X 100      37.451 111.689  58.425  0.00  0.00            
ATOM   1660  CB  PRO X 100      36.765 112.477  56.577  0.00  0.00            
ATOM   1661  HB2 PRO X 100      35.753 112.754  56.260  0.00  0.00            
ATOM   1662  HB3 PRO X 100      37.098 111.526  56.083  0.00  0.00            
ATOM   1663  CA  PRO X 100      37.726 113.697  56.498  0.00  0.00            
ATOM   1664  HA  PRO X 100      38.749 113.341  56.415  0.00  0.00            
ATOM   1665  C   PRO X 100      37.376 114.607  55.272  0.00  0.00            
ATOM   1666  O   PRO X 100      37.767 114.297  54.137  0.00  0.00            
ATOM   1667  N   SER X 101      36.679 115.713  55.516  0.00  0.00            
ATOM   1668  H   SER X 101      36.034 115.723  56.306  0.00  0.00            
ATOM   1669  CA  SER X 101      36.386 116.664  54.411  0.00  0.00            
ATOM   1670  HA  SER X 101      35.948 116.072  53.593  0.00  0.00            
ATOM   1671  CB  SER X 101      35.291 117.639  54.822  0.00  0.00            
ATOM   1672  HB2 SER X 101      34.951 118.213  53.966  0.00  0.00            
ATOM   1673  HB3 SER X 101      34.428 117.106  55.214  0.00  0.00            
ATOM   1674  OG  SER X 101      35.806 118.498  55.789  0.00  0.00            
ATOM   1675  HG  SER X 101      36.347 118.011  56.383  0.00  0.00            
ATOM   1676  C   SER X 101      37.618 117.362  53.851  0.00  0.00            
ATOM   1677  O   SER X 101      37.529 118.022  52.804  0.00  0.00            
ATOM   1678  N   GLN X 102      38.726 117.371  54.602  0.00  0.00            
ATOM   1679  H   GLN X 102      38.706 117.060  55.563  0.00  0.00            
ATOM   1680  CA  GLN X 102      39.946 118.017  54.160  0.00  0.00            
ATOM   1681  HA  GLN X 102      39.706 118.939  53.650  0.00  0.00            
ATOM   1682  CB  GLN X 102      40.769 118.358  55.399  0.00  0.00            
ATOM   1683  HB2 GLN X 102      41.769 118.668  55.085  0.00  0.00            
ATOM   1684  HB3 GLN X 102      40.908 117.485  56.025  0.00  0.00            
ATOM   1685  CG  GLN X 102      40.126 119.441  56.271  0.00  0.00            
ATOM   1686  HG2 GLN X 102      40.097 120.395  55.728  0.00  0.00            
ATOM   1687  HG3 GLN X 102      39.098 119.167  56.497  0.00  0.00            
ATOM   1688  CD  GLN X 102      40.893 119.662  57.585  0.00  0.00            
ATOM   1689  OE1 GLN X 102      41.204 118.676  58.269  0.00  0.00            
ATOM   1690  NE2 GLN X 102      41.119 120.940  57.939  0.00  0.00            
ATOM   1691 HE21 GLN X 102      40.523 121.676  57.603  0.00  0.00            
ATOM   1692 HE22 GLN X 102      41.769 121.095  58.697  0.00  0.00            
ATOM   1693  C   GLN X 102      40.752 117.122  53.225  0.00  0.00            
ATOM   1694  O   GLN X 102      41.861 117.473  52.884  0.00  0.00            
ATOM   1695  N   SER X 103      40.244 115.915  52.904  0.00  0.00            
ATOM   1696  H   SER X 103      39.279 115.714  53.045  0.00  0.00            
ATOM   1697  CA  SER X 103      40.997 114.953  52.109  0.00  0.00            
ATOM   1698  HA  SER X 103      42.001 114.862  52.534  0.00  0.00            
ATOM   1699  CB  SER X 103      40.330 113.561  52.098  0.00  0.00            
ATOM   1700  HB2 SER X 103      40.381 113.103  53.079  0.00  0.00            
ATOM   1701  HB3 SER X 103      39.286 113.679  51.831  0.00  0.00            
ATOM   1702  OG  SER X 103      40.944 112.723  51.141  0.00  0.00            
ATOM   1703  HG  SER X 103      41.718 112.342  51.518  0.00  0.00            
ATOM   1704  C   SER X 103      41.157 115.497  50.698  0.00  0.00            
ATOM   1705  O   SER X 103      40.283 116.225  50.191  0.00  0.00            
ATOM   1706  N   GLN X 104      42.231 115.115  50.019  0.00  0.00            
ATOM   1707  H   GLN X 104      42.693 114.267  50.306  0.00  0.00            
ATOM   1708  CA  GLN X 104      42.540 115.672  48.718  0.00  0.00            
ATOM   1709  HA  GLN X 104      42.455 116.751  48.777  0.00  0.00            
ATOM   1710  CB  GLN X 104      43.973 115.300  48.287  0.00  0.00            
ATOM   1711  HB2 GLN X 104      44.132 114.224  48.421  0.00  0.00            
ATOM   1712  HB3 GLN X 104      44.074 115.488  47.223  0.00  0.00            
ATOM   1713  CG  GLN X 104      45.058 116.092  49.013  0.00  0.00            
ATOM   1714  HG2 GLN X 104      44.880 117.161  48.934  0.00  0.00            
ATOM   1715  HG3 GLN X 104      45.012 115.792  50.068  0.00  0.00            
ATOM   1716  CD  GLN X 104      46.449 115.734  48.468  0.00  0.00            
ATOM   1717  OE1 GLN X 104      47.016 114.715  48.857  0.00  0.00            
ATOM   1718  NE2 GLN X 104      46.967 116.627  47.638  0.00  0.00            
ATOM   1719 HE21 GLN X 104      47.922 116.491  47.314  0.00  0.00            
ATOM   1720 HE22 GLN X 104      46.387 117.339  47.224  0.00  0.00            
ATOM   1721  C   GLN X 104      41.574 115.164  47.651  0.00  0.00            
ATOM   1722  O   GLN X 104      41.543 115.699  46.552  0.00  0.00            
ATOM   1723  N   ILE X 105      40.769 114.133  47.963  0.00  0.00            
ATOM   1724  H   ILE X 105      41.069 113.527  48.722  0.00  0.00            
ATOM   1725  CA  ILE X 105      39.801 113.635  47.011  0.00  0.00            
ATOM   1726  HA  ILE X 105      40.306 113.487  46.060  0.00  0.00            
ATOM   1727  CB  ILE X 105      39.180 112.320  47.480  0.00  0.00            
ATOM   1728  HB  ILE X 105      40.000 111.622  47.681  0.00  0.00            
ATOM   1729  CG2 ILE X 105      38.409 112.469  48.764  0.00  0.00            
ATOM   1730 HG21 ILE X 105      38.467 111.555  49.356  0.00  0.00            
ATOM   1731 HG22 ILE X 105      38.796 113.271  49.387  0.00  0.00            
ATOM   1732 HG23 ILE X 105      37.360 112.672  48.577  0.00  0.00            
ATOM   1733  CG1 ILE X 105      38.301 111.677  46.368  0.00  0.00            
ATOM   1734 HG12 ILE X 105      37.576 112.409  45.988  0.00  0.00            
ATOM   1735 HG13 ILE X 105      38.947 111.452  45.523  0.00  0.00            
ATOM   1736  CD1 ILE X 105      37.599 110.417  46.815  0.00  0.00            
ATOM   1737 HD11 ILE X 105      36.916 110.643  47.640  0.00  0.00            
ATOM   1738 HD12 ILE X 105      36.986 110.033  45.996  0.00  0.00            
ATOM   1739 HD13 ILE X 105      38.290 109.655  47.141  0.00  0.00            
ATOM   1740  C   ILE X 105      38.726 114.688  46.822  0.00  0.00            
ATOM   1741  O   ILE X 105      38.055 114.677  45.790  0.00  0.00            
ATOM   1742  N   TRP X 106      38.568 115.612  47.758  0.00  0.00            
ATOM   1743  H   TRP X 106      39.237 115.730  48.498  0.00  0.00            
ATOM   1744  CA  TRP X 106      37.505 116.594  47.673  0.00  0.00            
ATOM   1745  HA  TRP X 106      36.723 116.318  46.974  0.00  0.00            
ATOM   1746  CB  TRP X 106      36.812 116.731  48.999  0.00  0.00            
ATOM   1747  HB2 TRP X 106      35.958 117.452  48.924  0.00  0.00            
ATOM   1748  HB3 TRP X 106      37.523 117.150  49.721  0.00  0.00            
ATOM   1749  CG  TRP X 106      36.219 115.485  49.605  0.00  0.00            
ATOM   1750  CD1 TRP X 106      36.679 114.776  50.650  0.00  0.00            
ATOM   1751  HD1 TRP X 106      37.602 114.964  51.096  0.00  0.00            
ATOM   1752  NE1 TRP X 106      35.901 113.655  50.854  0.00  0.00            
ATOM   1753  HE1 TRP X 106      36.280 112.912  51.406  0.00  0.00            
ATOM   1754  CE2 TRP X 106      34.872 113.604  49.892  0.00  0.00            
ATOM   1755  CZ2 TRP X 106      33.822 112.682  49.620  0.00  0.00            
ATOM   1756  HZ2 TRP X 106      33.721 111.912  50.327  0.00  0.00            
ATOM   1757  CH2 TRP X 106      32.964 112.953  48.540  0.00  0.00            
ATOM   1758  HH2 TRP X 106      32.101 112.328  48.315  0.00  0.00            
ATOM   1759  CZ3 TRP X 106      33.154 114.124  47.761  0.00  0.00            
ATOM   1760  HZ3 TRP X 106      32.482 114.323  46.957  0.00  0.00            
ATOM   1761  CE3 TRP X 106      34.241 114.996  48.012  0.00  0.00            
ATOM   1762  HE3 TRP X 106      34.394 115.876  47.345  0.00  0.00            
ATOM   1763  CD2 TRP X 106      35.139 114.711  49.031  0.00  0.00            
ATOM   1764  C   TRP X 106      38.040 117.937  47.236  0.00  0.00            
ATOM   1765  O   TRP X 106      37.438 118.984  47.478  0.00  0.00            
ATOM   1766  N   SER X 107      39.208 117.970  46.567  0.00  0.00            
ATOM   1767  H   SER X 107      39.799 117.142  46.560  0.00  0.00            
ATOM   1768  CA  SER X 107      39.762 119.170  46.082  0.00  0.00            
ATOM   1769  HA  SER X 107      39.580 119.941  46.817  0.00  0.00            
ATOM   1770  CB  SER X 107      41.287 118.995  45.897  0.00  0.00            
ATOM   1771  HB2 SER X 107      41.777 118.896  46.862  0.00  0.00            
ATOM   1772  HB3 SER X 107      41.704 119.889  45.427  0.00  0.00            
ATOM   1773  OG  SER X 107      41.633 117.865  45.097  0.00  0.00            
ATOM   1774  HG  SER X 107      41.763 117.128  45.670  0.00  0.00            
ATOM   1775  C   SER X 107      39.101 119.567  44.777  0.00  0.00            
ATOM   1776  O   SER X 107      38.493 118.761  44.069  0.00  0.00            
ATOM   1777  N   ALA X 108      39.288 120.862  44.377  0.00  0.00            
ATOM   1778  H   ALA X 108      39.931 121.463  44.895  0.00  0.00            
ATOM   1779  CA  ALA X 108      38.588 121.435  43.237  0.00  0.00            
ATOM   1780  HA  ALA X 108      37.510 121.245  43.348  0.00  0.00            
ATOM   1781  CB  ALA X 108      38.772 122.935  43.197  0.00  0.00            
ATOM   1782  HB1 ALA X 108      39.587 123.156  42.497  0.00  0.00            
ATOM   1783  HB2 ALA X 108      39.066 123.329  44.165  0.00  0.00            
ATOM   1784  HB3 ALA X 108      37.881 123.427  42.828  0.00  0.00            
ATOM   1785  C   ALA X 108      39.038 120.793  41.945  0.00  0.00            
ATOM   1786  O   ALA X 108      38.351 120.939  40.931  0.00  0.00            
ATOM   1787  N   ASH X 109      40.176 120.100  41.924  0.00  0.00            
ATOM   1788  H   ASH X 109      40.818 120.203  42.699  0.00  0.00            
ATOM   1789  CA  ASH X 109      40.671 119.472  40.714  0.00  0.00            
ATOM   1790  HA  ASH X 109      40.303 120.070  39.873  0.00  0.00            
ATOM   1791  CB  ASH X 109      42.215 119.448  40.697  0.00  0.00            
ATOM   1792  HB2 ASH X 109      42.619 120.457  40.773  0.00  0.00            
ATOM   1793  HB3 ASH X 109      42.536 119.050  39.735  0.00  0.00            
ATOM   1794  CG  ASH X 109      42.804 118.546  41.766  0.00  0.00            
ATOM   1795  OD1 ASH X 109      42.115 118.505  42.906  0.00  0.00            
ATOM   1796  OD2 ASH X 109      43.849 117.970  41.582  0.00  0.00            
ATOM   1797  HD1 ASH X 109      42.495 117.865  43.489  0.00  0.00            
ATOM   1798  C   ASH X 109      40.148 118.033  40.518  0.00  0.00            
ATOM   1799  O   ASH X 109      40.410 117.422  39.483  0.00  0.00            
ATOM   1800  N   PHE X 110      39.352 117.509  41.466  0.00  0.00            
ATOM   1801  H   PHE X 110      38.997 118.088  42.214  0.00  0.00            
ATOM   1802  CA  PHE X 110      38.928 116.098  41.381  0.00  0.00            
ATOM   1803  HA  PHE X 110      39.190 115.781  40.374  0.00  0.00            
ATOM   1804  CB  PHE X 110      39.633 115.254  42.415  0.00  0.00            
ATOM   1805  HB2 PHE X 110      40.656 115.613  42.601  0.00  0.00            
ATOM   1806  HB3 PHE X 110      39.116 115.297  43.361  0.00  0.00            
ATOM   1807  CG  PHE X 110      39.707 113.813  41.968  0.00  0.00            
ATOM   1808  CD1 PHE X 110      40.221 113.477  40.702  0.00  0.00            
ATOM   1809  HD1 PHE X 110      40.524 114.248  40.024  0.00  0.00            
ATOM   1810  CE1 PHE X 110      40.264 112.133  40.307  0.00  0.00            
ATOM   1811  HE1 PHE X 110      40.394 111.896  39.268  0.00  0.00            
ATOM   1812  CZ  PHE X 110      39.979 111.131  41.228  0.00  0.00            
ATOM   1813  HZ  PHE X 110      40.121 110.102  40.956  0.00  0.00            
ATOM   1814  CE2 PHE X 110      39.477 111.483  42.487  0.00  0.00            
ATOM   1815  HE2 PHE X 110      39.419 110.708  43.231  0.00  0.00            
ATOM   1816  CD2 PHE X 110      39.327 112.811  42.857  0.00  0.00            
ATOM   1817  HD2 PHE X 110      38.894 113.050  43.813  0.00  0.00            
ATOM   1818  C   PHE X 110      37.424 115.894  41.540  0.00  0.00            
ATOM   1819  O   PHE X 110      36.672 115.702  40.585  0.00  0.00            
ATOM   1820  N   MET X 111      36.982 115.809  42.800  0.00  0.00            
ATOM   1821  H   MET X 111      37.618 115.933  43.566  0.00  0.00            
ATOM   1822  CA  MET X 111      35.592 115.579  43.068  0.00  0.00            
ATOM   1823  HA  MET X 111      35.101 115.298  42.130  0.00  0.00            
ATOM   1824  CB  MET X 111      35.374 114.505  44.133  0.00  0.00            
ATOM   1825  HB2 MET X 111      35.870 114.737  45.073  0.00  0.00            
ATOM   1826  HB3 MET X 111      34.305 114.436  44.367  0.00  0.00            
ATOM   1827  CG  MET X 111      35.848 113.096  43.641  0.00  0.00            
ATOM   1828  HG2 MET X 111      35.767 112.429  44.507  0.00  0.00            
ATOM   1829  HG3 MET X 111      36.877 113.109  43.360  0.00  0.00            
ATOM   1830  SD  MET X 111      34.796 112.407  42.337  0.00  0.00            
ATOM   1831  CE  MET X 111      35.884 112.719  40.932  0.00  0.00            
ATOM   1832  HE1 MET X 111      35.382 113.328  40.184  0.00  0.00            
ATOM   1833  HE2 MET X 111      36.199 111.787  40.470  0.00  0.00            
ATOM   1834  HE3 MET X 111      36.785 113.258  41.253  0.00  0.00            
ATOM   1835  C   MET X 111      34.829 116.829  43.550  0.00  0.00            
ATOM   1836  O   MET X 111      33.599 116.804  43.495  0.00  0.00            
ATOM   1837  N   GLY X 112      35.518 117.864  44.000  0.00  0.00            
ATOM   1838  H   GLY X 112      36.507 117.729  44.141  0.00  0.00            
ATOM   1839  CA  GLY X 112      34.903 119.046  44.552  0.00  0.00            
ATOM   1840  HA2 GLY X 112      34.012 119.282  44.014  0.00  0.00            
ATOM   1841  HA3 GLY X 112      35.553 119.902  44.445  0.00  0.00            
ATOM   1842  C   GLY X 112      34.585 118.830  46.028  0.00  0.00            
ATOM   1843  O   GLY X 112      34.759 117.783  46.584  0.00  0.00            
ATOM   1844  N   GLY X 113      34.186 119.872  46.702  0.00  0.00            
ATOM   1845  H   GLY X 113      34.252 120.750  46.196  0.00  0.00            
ATOM   1846  CA  GLY X 113      34.019 119.870  48.137  0.00  0.00            
ATOM   1847  HA2 GLY X 113      34.364 120.817  48.546  0.00  0.00            
ATOM   1848  HA3 GLY X 113      34.718 119.109  48.524  0.00  0.00            
ATOM   1849  C   GLY X 113      32.637 119.544  48.600  0.00  0.00            
ATOM   1850  O   GLY X 113      31.771 119.106  47.797  0.00  0.00            
ATOM   1851  N   ASN X 114      32.455 119.765  49.905  0.00  0.00            
ATOM   1852  H   ASN X 114      33.217 119.933  50.512  0.00  0.00            
ATOM   1853  CA  ASN X 114      31.109 119.502  50.459  0.00  0.00            
ATOM   1854  HA  ASN X 114      30.783 118.515  50.210  0.00  0.00            
ATOM   1855  CB  ASN X 114      31.208 119.652  52.002  0.00  0.00            
ATOM   1856  HB2 ASN X 114      32.157 119.168  52.319  0.00  0.00            
ATOM   1857  HB3 ASN X 114      31.245 120.736  52.268  0.00  0.00            
ATOM   1858  CG  ASN X 114      30.123 118.973  52.823  0.00  0.00            
ATOM   1859  OD1 ASN X 114      29.259 118.353  52.241  0.00  0.00            
ATOM   1860  ND2 ASN X 114      30.124 119.103  54.141  0.00  0.00            
ATOM   1861 HD21 ASN X 114      30.936 119.360  54.720  0.00  0.00            
ATOM   1862 HD22 ASN X 114      29.318 118.716  54.612  0.00  0.00            
ATOM   1863  C   ASN X 114      30.045 120.483  49.986  0.00  0.00            
ATOM   1864  O   ASN X 114      30.468 121.484  49.395  0.00  0.00            
ATOM   1865  N   GLY X 115      28.778 120.242  50.259  0.00  0.00            
ATOM   1866  H   GLY X 115      28.577 119.558  50.983  0.00  0.00            
ATOM   1867  CA  GLY X 115      27.695 121.104  49.777  0.00  0.00            
ATOM   1868  HA2 GLY X 115      26.757 120.538  49.875  0.00  0.00            
ATOM   1869  HA3 GLY X 115      27.841 121.299  48.711  0.00  0.00            
ATOM   1870  C   GLY X 115      27.647 122.393  50.580  0.00  0.00            
ATOM   1871  O   GLY X 115      28.210 122.475  51.670  0.00  0.00            
ATOM   1872  N   ASN X 116      27.011 123.407  49.932  0.00  0.00            
ATOM   1873  H   ASN X 116      26.424 123.197  49.172  0.00  0.00            
ATOM   1874  CA  ASN X 116      26.924 124.711  50.525  0.00  0.00            
ATOM   1875  HA  ASN X 116      27.755 124.832  51.235  0.00  0.00            
ATOM   1876  CB  ASN X 116      27.011 125.798  49.450  0.00  0.00            
ATOM   1877  HB2 ASN X 116      27.862 125.577  48.772  0.00  0.00            
ATOM   1878  HB3 ASN X 116      26.139 125.771  48.819  0.00  0.00            
ATOM   1879  CG  ASN X 116      27.196 127.192  50.005  0.00  0.00            
ATOM   1880  OD1 ASN X 116      26.966 127.406  51.189  0.00  0.00            
ATOM   1881  ND2 ASN X 116      27.610 128.144  49.139  0.00  0.00            
ATOM   1882 HD21 ASN X 116      28.593 128.405  49.126  0.00  0.00            
ATOM   1883 HD22 ASN X 116      26.927 128.807  48.779  0.00  0.00            
ATOM   1884  C   ASN X 116      25.647 124.835  51.264  0.00  0.00            
ATOM   1885  O   ASN X 116      24.622 124.826  50.601  0.00  0.00            
ATOM   1886  N   PRO X 117      25.671 124.936  52.617  0.00  0.00            
ATOM   1887  CD  PRO X 117      26.830 124.981  53.457  0.00  0.00            
ATOM   1888  HD2 PRO X 117      27.549 125.682  53.077  0.00  0.00            
ATOM   1889  HD3 PRO X 117      27.274 123.995  53.568  0.00  0.00            
ATOM   1890  CG  PRO X 117      26.311 125.404  54.813  0.00  0.00            
ATOM   1891  HG2 PRO X 117      26.858 124.974  55.641  0.00  0.00            
ATOM   1892  HG3 PRO X 117      26.362 126.485  54.905  0.00  0.00            
ATOM   1893  CB  PRO X 117      24.865 124.973  54.791  0.00  0.00            
ATOM   1894  HB2 PRO X 117      24.269 125.666  55.390  0.00  0.00            
ATOM   1895  HB3 PRO X 117      24.839 123.957  55.157  0.00  0.00            
ATOM   1896  CA  PRO X 117      24.416 125.014  53.339  0.00  0.00            
ATOM   1897  HA  PRO X 117      23.836 124.113  53.124  0.00  0.00            
ATOM   1898  C   PRO X 117      23.592 126.245  52.995  0.00  0.00            
ATOM   1899  O   PRO X 117      22.428 126.291  53.357  0.00  0.00            
ATOM   1900  N   ILE X 118      24.165 127.234  52.328  0.00  0.00            
ATOM   1901  H   ILE X 118      25.014 127.041  51.825  0.00  0.00            
ATOM   1902  CA  ILE X 118      23.385 128.415  51.927  0.00  0.00            
ATOM   1903  HA  ILE X 118      22.706 128.682  52.727  0.00  0.00            
ATOM   1904  CB  ILE X 118      24.325 129.604  51.640  0.00  0.00            
ATOM   1905  HB  ILE X 118      25.024 129.322  50.837  0.00  0.00            
ATOM   1906  CG2 ILE X 118      23.512 130.845  51.218  0.00  0.00            
ATOM   1907 HG21 ILE X 118      23.746 131.677  51.870  0.00  0.00            
ATOM   1908 HG22 ILE X 118      22.449 130.645  51.275  0.00  0.00            
ATOM   1909 HG23 ILE X 118      23.767 131.126  50.196  0.00  0.00            
ATOM   1910  CG1 ILE X 118      25.177 129.925  52.872  0.00  0.00            
ATOM   1911 HG12 ILE X 118      25.915 130.695  52.638  0.00  0.00            
ATOM   1912 HG13 ILE X 118      25.751 129.035  53.109  0.00  0.00            
ATOM   1913  CD1 ILE X 118      24.388 130.317  54.093  0.00  0.00            
ATOM   1914 HD11 ILE X 118      23.643 131.070  53.834  0.00  0.00            
ATOM   1915 HD12 ILE X 118      23.842 129.452  54.487  0.00  0.00            
ATOM   1916 HD13 ILE X 118      25.009 130.744  54.873  0.00  0.00            
ATOM   1917  C   ILE X 118      22.520 128.059  50.697  0.00  0.00            
ATOM   1918  O   ILE X 118      21.436 128.603  50.506  0.00  0.00            
ATOM   1919  N   LYN X 119      22.995 127.076  49.924  0.00  0.00            
ATOM   1920  H   LYN X 119      23.877 126.652  50.154  0.00  0.00            
ATOM   1921  CA  LYN X 119      22.317 126.714  48.684  0.00  0.00            
ATOM   1922  HA  LYN X 119      21.501 127.423  48.494  0.00  0.00            
ATOM   1923  CB  LYN X 119      23.269 126.758  47.499  0.00  0.00            
ATOM   1924  HB2 LYN X 119      23.948 125.926  47.547  0.00  0.00            
ATOM   1925  HB3 LYN X 119      22.668 126.650  46.607  0.00  0.00            
ATOM   1926  CG  LYN X 119      24.049 128.094  47.378  0.00  0.00            
ATOM   1927  HG2 LYN X 119      24.458 128.352  48.355  0.00  0.00            
ATOM   1928  HG3 LYN X 119      23.356 128.902  47.117  0.00  0.00            
ATOM   1929  CD  LYN X 119      25.150 128.005  46.321  0.00  0.00            
ATOM   1930  HD2 LYN X 119      25.848 127.203  46.578  0.00  0.00            
ATOM   1931  HD3 LYN X 119      25.689 128.951  46.305  0.00  0.00            
ATOM   1932  CE  LYN X 119      24.550 127.823  44.954  0.00  0.00            
ATOM   1933  HE2 LYN X 119      23.866 126.970  44.936  0.00  0.00            
ATOM   1934  HE3 LYN X 119      23.918 128.676  44.688  0.00  0.00            
ATOM   1935  NZ  LYN X 119      25.586 127.646  43.928  0.00  0.00            
ATOM   1936  HZ1 LYN X 119      25.949 128.542  43.645  0.00  0.00            
ATOM   1937  HZ2 LYN X 119      26.354 127.116  44.309  0.00  0.00            
ATOM   1938  C   LYN X 119      21.703 125.281  48.824  0.00  0.00            
ATOM   1939  O   LYN X 119      21.681 124.557  47.842  0.00  0.00            
ATOM   1940  N   ASH X 120      21.101 124.976  49.982  0.00  0.00            
ATOM   1941  H   ASH X 120      20.858 125.730  50.618  0.00  0.00            
ATOM   1942  CA  ASH X 120      20.558 123.665  50.236  0.00  0.00            
ATOM   1943  HA  ASH X 120      20.321 123.580  51.298  0.00  0.00            
ATOM   1944  CB  ASH X 120      19.255 123.504  49.461  0.00  0.00            
ATOM   1945  HB2 ASH X 120      18.872 122.489  49.584  0.00  0.00            
ATOM   1946  HB3 ASH X 120      19.449 123.649  48.399  0.00  0.00            
ATOM   1947  CG  ASH X 120      18.156 124.449  49.886  0.00  0.00            
ATOM   1948  OD1 ASH X 120      18.319 125.025  51.092  0.00  0.00            
ATOM   1949  OD2 ASH X 120      17.218 124.651  49.171  0.00  0.00            
ATOM   1950  HD1 ASH X 120      18.952 125.714  51.047  0.00  0.00            
ATOM   1951  C   ASH X 120      21.524 122.566  49.951  0.00  0.00            
ATOM   1952  O   ASH X 120      21.202 121.544  49.399  0.00  0.00            
ATOM   1953  N   PHE X 121      22.796 122.772  50.338  0.00  0.00            
ATOM   1954  H   PHE X 121      23.028 123.643  50.809  0.00  0.00            
ATOM   1955  CA  PHE X 121      23.857 121.814  50.165  0.00  0.00            
ATOM   1956  HA  PHE X 121      24.796 122.229  50.569  0.00  0.00            
ATOM   1957  CB  PHE X 121      23.408 120.549  51.041  0.00  0.00            
ATOM   1958  HB2 PHE X 121      24.216 119.849  51.000  0.00  0.00            
ATOM   1959  HB3 PHE X 121      23.342 120.766  52.091  0.00  0.00            
ATOM   1960  CG  PHE X 121      22.095 119.927  50.686  0.00  0.00            
ATOM   1961  CD1 PHE X 121      22.148 118.631  50.143  0.00  0.00            
ATOM   1962  HD1 PHE X 121      23.074 118.110  50.016  0.00  0.00            
ATOM   1963  CE1 PHE X 121      20.924 117.950  49.878  0.00  0.00            
ATOM   1964  HE1 PHE X 121      20.920 116.907  49.536  0.00  0.00            
ATOM   1965  CZ  PHE X 121      19.707 118.635  50.039  0.00  0.00            
ATOM   1966  HZ  PHE X 121      18.833 118.075  49.769  0.00  0.00            
ATOM   1967  CE2 PHE X 121      19.628 119.936  50.605  0.00  0.00            
ATOM   1968  HE2 PHE X 121      18.666 120.360  50.665  0.00  0.00            
ATOM   1969  CD2 PHE X 121      20.838 120.560  50.992  0.00  0.00            
ATOM   1970  HD2 PHE X 121      20.799 121.576  51.384  0.00  0.00            
ATOM   1971  C   PHE X 121      24.182 121.380  48.700  0.00  0.00            
ATOM   1972  O   PHE X 121      24.782 120.330  48.507  0.00  0.00            
ATOM   1973  N   ILE X 122      23.846 122.250  47.752  0.00  0.00            
ATOM   1974  H   ILE X 122      23.141 122.945  47.947  0.00  0.00            
ATOM   1975  CA  ILE X 122      24.323 122.088  46.384  0.00  0.00            
ATOM   1976  HA  ILE X 122      24.053 121.089  46.038  0.00  0.00            
ATOM   1977  CB  ILE X 122      23.675 123.151  45.486  0.00  0.00            
ATOM   1978  HB  ILE X 122      23.629 124.112  46.000  0.00  0.00            
ATOM   1979  CG2 ILE X 122      24.479 123.310  44.212  0.00  0.00            
ATOM   1980 HG21 ILE X 122      23.885 123.816  43.446  0.00  0.00            
ATOM   1981 HG22 ILE X 122      24.758 122.345  43.802  0.00  0.00            
ATOM   1982 HG23 ILE X 122      25.389 123.889  44.367  0.00  0.00            
ATOM   1983  CG1 ILE X 122      22.247 122.752  45.185  0.00  0.00            
ATOM   1984 HG12 ILE X 122      21.670 122.585  46.103  0.00  0.00            
ATOM   1985 HG13 ILE X 122      21.734 123.575  44.690  0.00  0.00            
ATOM   1986  CD1 ILE X 122      22.095 121.528  44.280  0.00  0.00            
ATOM   1987 HD11 ILE X 122      21.522 120.727  44.745  0.00  0.00            
ATOM   1988 HD12 ILE X 122      23.076 121.104  44.034  0.00  0.00            
ATOM   1989 HD13 ILE X 122      21.609 121.837  43.356  0.00  0.00            
ATOM   1990  C   ILE X 122      25.834 122.246  46.348  0.00  0.00            
ATOM   1991  O   ILE X 122      26.385 123.135  46.994  0.00  0.00            
ATOM   1992  N   VAL X 123      26.496 121.331  45.596  0.00  0.00            
ATOM   1993  H   VAL X 123      25.956 120.657  45.069  0.00  0.00            
ATOM   1994  CA  VAL X 123      27.977 121.363  45.483  0.00  0.00            
ATOM   1995  HA  VAL X 123      28.369 121.608  46.474  0.00  0.00            
ATOM   1996  CB  VAL X 123      28.494 120.047  44.988  0.00  0.00            
ATOM   1997  HB  VAL X 123      27.964 119.766  44.076  0.00  0.00            
ATOM   1998  CG1 VAL X 123      29.989 120.169  44.636  0.00  0.00            
ATOM   1999 HG11 VAL X 123      30.585 120.315  45.534  0.00  0.00            
ATOM   2000 HG12 VAL X 123      30.344 119.266  44.139  0.00  0.00            
ATOM   2001 HG13 VAL X 123      30.106 121.021  43.977  0.00  0.00            
ATOM   2002  CG2 VAL X 123      28.305 118.945  46.051  0.00  0.00            
ATOM   2003 HG21 VAL X 123      27.238 118.786  46.221  0.00  0.00            
ATOM   2004 HG22 VAL X 123      28.737 118.007  45.721  0.00  0.00            
ATOM   2005 HG23 VAL X 123      28.769 119.233  46.991  0.00  0.00            
ATOM   2006  C   VAL X 123      28.295 122.492  44.510  0.00  0.00            
ATOM   2007  O   VAL X 123      27.866 122.558  43.352  0.00  0.00            
ATOM   2008  N   ASH X 124      29.108 123.437  44.997  0.00  0.00            
ATOM   2009  H   ASH X 124      29.269 123.468  45.992  0.00  0.00            
ATOM   2010  CA  ASH X 124      29.453 124.598  44.244  0.00  0.00            
ATOM   2011  HA  ASH X 124      28.964 124.527  43.269  0.00  0.00            
ATOM   2012  CB  ASH X 124      28.928 125.895  44.885  0.00  0.00            
ATOM   2013  HB2 ASH X 124      27.843 125.860  44.985  0.00  0.00            
ATOM   2014  HB3 ASH X 124      29.190 126.762  44.270  0.00  0.00            
ATOM   2015  CG  ASH X 124      29.564 126.160  46.250  0.00  0.00            
ATOM   2016  OD1 ASH X 124      30.190 125.077  46.782  0.00  0.00            
ATOM   2017  OD2 ASH X 124      29.482 127.247  46.823  0.00  0.00            
ATOM   2018  HD1 ASH X 124      30.528 125.306  47.638  0.00  0.00            
ATOM   2019  C   ASH X 124      30.967 124.710  43.958  0.00  0.00            
ATOM   2020  O   ASH X 124      31.383 125.767  43.510  0.00  0.00            
ATOM   2021  N   THR X 125      31.736 123.666  44.192  0.00  0.00            
ATOM   2022  H   THR X 125      31.390 122.955  44.825  0.00  0.00            
ATOM   2023  CA  THR X 125      33.142 123.658  43.813  0.00  0.00            
ATOM   2024  HA  THR X 125      33.363 124.497  43.166  0.00  0.00            
ATOM   2025  CB  THR X 125      33.995 123.693  45.091  0.00  0.00            
ATOM   2026  HB  THR X 125      35.050 123.638  44.808  0.00  0.00            
ATOM   2027  CG2 THR X 125      33.751 124.997  45.841  0.00  0.00            
ATOM   2028 HG21 THR X 125      32.930 125.554  45.382  0.00  0.00            
ATOM   2029 HG22 THR X 125      33.502 124.807  46.882  0.00  0.00            
ATOM   2030 HG23 THR X 125      34.639 125.634  45.820  0.00  0.00            
ATOM   2031  OG1 THR X 125      33.695 122.594  45.904  0.00  0.00            
ATOM   2032  HG1 THR X 125      34.053 122.742  46.769  0.00  0.00            
ATOM   2033  C   THR X 125      33.423 122.371  43.046  0.00  0.00            
ATOM   2034  O   THR X 125      32.722 121.358  43.143  0.00  0.00            
ATOM   2035  N   GLY X 126      34.510 122.404  42.257  0.00  0.00            
ATOM   2036  H   GLY X 126      34.885 123.308  42.006  0.00  0.00            
ATOM   2037  CA  GLY X 126      34.957 121.232  41.531  0.00  0.00            
ATOM   2038  HA2 GLY X 126      36.044 121.305  41.407  0.00  0.00            
ATOM   2039  HA3 GLY X 126      34.764 120.333  42.103  0.00  0.00            
ATOM   2040  C   GLY X 126      34.319 121.139  40.164  0.00  0.00            
ATOM   2041  O   GLY X 126      33.472 121.958  39.784  0.00  0.00            
ATOM   2042  N   PRO X 127      34.758 120.165  39.347  0.00  0.00            
ATOM   2043  CD  PRO X 127      35.871 119.261  39.629  0.00  0.00            
ATOM   2044  HD2 PRO X 127      35.456 118.360  40.107  0.00  0.00            
ATOM   2045  HD3 PRO X 127      36.672 119.717  40.198  0.00  0.00            
ATOM   2046  CG  PRO X 127      36.382 118.894  38.256  0.00  0.00            
ATOM   2047  HG2 PRO X 127      37.124 119.644  37.973  0.00  0.00            
ATOM   2048  HG3 PRO X 127      36.785 117.885  38.248  0.00  0.00            
ATOM   2049  CB  PRO X 127      35.185 118.994  37.336  0.00  0.00            
ATOM   2050  HB2 PRO X 127      34.678 118.032  37.301  0.00  0.00            
ATOM   2051  HB3 PRO X 127      35.475 119.281  36.336  0.00  0.00            
ATOM   2052  CA  PRO X 127      34.288 120.038  37.973  0.00  0.00            
ATOM   2053  HA  PRO X 127      34.485 120.955  37.425  0.00  0.00            
ATOM   2054  C   PRO X 127      32.806 119.641  37.885  0.00  0.00            
ATOM   2055  O   PRO X 127      32.203 119.746  36.816  0.00  0.00            
ATOM   2056  N   PHE X 128      32.206 119.159  38.988  0.00  0.00            
ATOM   2057  H   PHE X 128      32.680 119.225  39.877  0.00  0.00            
ATOM   2058  CA  PHE X 128      30.861 118.616  38.939  0.00  0.00            
ATOM   2059  HA  PHE X 128      30.543 118.533  37.904  0.00  0.00            
ATOM   2060  CB  PHE X 128      30.839 117.233  39.525  0.00  0.00            
ATOM   2061  HB2 PHE X 128      29.863 116.762  39.402  0.00  0.00            
ATOM   2062  HB3 PHE X 128      30.980 117.272  40.607  0.00  0.00            
ATOM   2063  CG  PHE X 128      31.914 116.319  38.977  0.00  0.00            
ATOM   2064  CD1 PHE X 128      31.829 115.862  37.664  0.00  0.00            
ATOM   2065  HD1 PHE X 128      31.126 116.329  36.995  0.00  0.00            
ATOM   2066  CE1 PHE X 128      32.776 114.989  37.145  0.00  0.00            
ATOM   2067  HE1 PHE X 128      32.690 114.650  36.126  0.00  0.00            
ATOM   2068  CZ  PHE X 128      33.882 114.642  37.904  0.00  0.00            
ATOM   2069  HZ  PHE X 128      34.680 114.071  37.467  0.00  0.00            
ATOM   2070  CE2 PHE X 128      33.935 115.044  39.232  0.00  0.00            
ATOM   2071  HE2 PHE X 128      34.684 114.632  39.884  0.00  0.00            
ATOM   2072  CD2 PHE X 128      32.944 115.855  39.781  0.00  0.00            
ATOM   2073  HD2 PHE X 128      32.894 115.997  40.841  0.00  0.00            
ATOM   2074  C   PHE X 128      29.910 119.516  39.730  0.00  0.00            
ATOM   2075  O   PHE X 128      28.856 119.060  40.162  0.00  0.00            
ATOM   2076  N   ALA X 129      30.251 120.794  39.908  0.00  0.00            
ATOM   2077  H   ALA X 129      31.164 121.117  39.624  0.00  0.00            
ATOM   2078  CA  ALA X 129      29.364 121.722  40.567  0.00  0.00            
ATOM   2079  HA  ALA X 129      29.007 121.256  41.475  0.00  0.00            
ATOM   2080  CB  ALA X 129      30.109 123.020  40.881  0.00  0.00            
ATOM   2081  HB1 ALA X 129      30.793 122.885  41.719  0.00  0.00            
ATOM   2082  HB2 ALA X 129      30.677 123.375  40.025  0.00  0.00            
ATOM   2083  HB3 ALA X 129      29.405 123.806  41.175  0.00  0.00            
ATOM   2084  C   ALA X 129      28.120 122.004  39.685  0.00  0.00            
ATOM   2085  O   ALA X 129      28.120 121.777  38.479  0.00  0.00            
ATOM   2086  N   ALA X 130      27.074 122.567  40.312  0.00  0.00            
ATOM   2087  H   ALA X 130      27.044 122.529  41.324  0.00  0.00            
ATOM   2088  CA  ALA X 130      25.874 123.001  39.610  0.00  0.00            
ATOM   2089  HA  ALA X 130      25.402 122.123  39.169  0.00  0.00            
ATOM   2090  CB  ALA X 130      25.011 123.644  40.687  0.00  0.00            
ATOM   2091  HB1 ALA X 130      24.454 122.910  41.265  0.00  0.00            
ATOM   2092  HB2 ALA X 130      24.556 124.623  40.513  0.00  0.00            
ATOM   2093  HB3 ALA X 130      25.731 123.958  41.400  0.00  0.00            
ATOM   2094  C   ALA X 130      26.270 123.953  38.506  0.00  0.00            
ATOM   2095  O   ALA X 130      27.066 124.861  38.692  0.00  0.00            
ATOM   2096  N   GLY X 131      25.631 123.734  37.351  0.00  0.00            
ATOM   2097  H   GLY X 131      24.762 123.211  37.337  0.00  0.00            
ATOM   2098  CA  GLY X 131      25.967 124.550  36.192  0.00  0.00            
ATOM   2099  HA2 GLY X 131      26.324 125.532  36.487  0.00  0.00            
ATOM   2100  HA3 GLY X 131      25.068 124.693  35.586  0.00  0.00            
ATOM   2101  C   GLY X 131      27.020 123.899  35.291  0.00  0.00            
ATOM   2102  O   GLY X 131      27.206 124.300  34.147  0.00  0.00            
ATOM   2103  N   ARN X 132      27.705 122.863  35.751  0.00  0.00            
ATOM   2104  H   ARN X 132      27.529 122.530  36.683  0.00  0.00            
ATOM   2105  CA  ARN X 132      28.670 122.142  34.928  0.00  0.00            
ATOM   2106  HA  ARN X 132      28.645 122.470  33.895  0.00  0.00            
ATOM   2107  CB  ARN X 132      30.102 122.365  35.426  0.00  0.00            
ATOM   2108  HB2 ARN X 132      30.247 121.883  36.395  0.00  0.00            
ATOM   2109  HB3 ARN X 132      30.767 121.851  34.720  0.00  0.00            
ATOM   2110  CG  ARN X 132      30.556 123.796  35.395  0.00  0.00            
ATOM   2111  HG2 ARN X 132      30.461 124.211  34.377  0.00  0.00            
ATOM   2112  HG3 ARN X 132      29.881 124.352  36.064  0.00  0.00            
ATOM   2113  CD  ARN X 132      31.982 123.966  35.938  0.00  0.00            
ATOM   2114  HD2 ARN X 132      32.002 123.640  36.979  0.00  0.00            
ATOM   2115  HD3 ARN X 132      32.678 123.350  35.378  0.00  0.00            
ATOM   2116  NE  ARN X 132      32.365 125.365  35.892  0.00  0.00            
ATOM   2117  HE  ARN X 132      32.169 125.767  34.976  0.00  0.00            
ATOM   2118  CZ  ARN X 132      33.668 125.725  36.374  0.00  0.00            
ATOM   2119  NH1 ARN X 132      34.428 124.918  36.931  0.00  0.00            
ATOM   2120 HH11 ARN X 132      35.102 124.556  36.267  0.00  0.00            
ATOM   2121  NH2 ARN X 132      33.945 127.107  36.262  0.00  0.00            
ATOM   2122 HH21 ARN X 132      33.276 127.675  36.754  0.00  0.00            
ATOM   2123 HH22 ARN X 132      34.859 127.307  36.632  0.00  0.00            
ATOM   2124  C   ARN X 132      28.392 120.624  34.919  0.00  0.00            
ATOM   2125  O   ARN X 132      29.186 119.868  34.347  0.00  0.00            
ATOM   2126  N   TRP X 133      27.295 120.168  35.515  0.00  0.00            
ATOM   2127  H   TRP X 133      26.527 120.788  35.736  0.00  0.00            
ATOM   2128  CA  TRP X 133      27.043 118.783  35.732  0.00  0.00            
ATOM   2129  HA  TRP X 133      27.210 118.291  34.781  0.00  0.00            
ATOM   2130  CB  TRP X 133      27.982 118.170  36.802  0.00  0.00            
ATOM   2131  HB2 TRP X 133      27.937 118.737  37.724  0.00  0.00            
ATOM   2132  HB3 TRP X 133      29.023 118.194  36.453  0.00  0.00            
ATOM   2133  CG  TRP X 133      27.690 116.722  37.071  0.00  0.00            
ATOM   2134  CD1 TRP X 133      26.976 116.218  38.079  0.00  0.00            
ATOM   2135  HD1 TRP X 133      26.658 116.779  38.945  0.00  0.00            
ATOM   2136  NE1 TRP X 133      26.967 114.849  38.034  0.00  0.00            
ATOM   2137  HE1 TRP X 133      26.718 114.302  38.854  0.00  0.00            
ATOM   2138  CE2 TRP X 133      27.757 114.391  37.020  0.00  0.00            
ATOM   2139  CZ2 TRP X 133      28.145 113.120  36.649  0.00  0.00            
ATOM   2140  HZ2 TRP X 133      27.981 112.302  37.328  0.00  0.00            
ATOM   2141  CH2 TRP X 133      28.961 112.953  35.560  0.00  0.00            
ATOM   2142  HH2 TRP X 133      29.220 111.978  35.220  0.00  0.00            
ATOM   2143  CZ3 TRP X 133      29.492 114.097  34.936  0.00  0.00            
ATOM   2144  HZ3 TRP X 133      30.187 113.975  34.132  0.00  0.00            
ATOM   2145  CE3 TRP X 133      29.086 115.376  35.285  0.00  0.00            
ATOM   2146  HE3 TRP X 133      29.334 116.229  34.643  0.00  0.00            
ATOM   2147  CD2 TRP X 133      28.195 115.552  36.344  0.00  0.00            
ATOM   2148  C   TRP X 133      25.587 118.583  36.124  0.00  0.00            
ATOM   2149  O   TRP X 133      25.239 118.940  37.239  0.00  0.00            
ATOM   2150  N   THR X 134      24.712 118.157  35.197  0.00  0.00            
ATOM   2151  H   THR X 134      25.006 118.234  34.235  0.00  0.00            
ATOM   2152  CA  THR X 134      23.316 117.961  35.450  0.00  0.00            
ATOM   2153  HA  THR X 134      23.026 118.675  36.233  0.00  0.00            
ATOM   2154  CB  THR X 134      22.509 118.202  34.164  0.00  0.00            
ATOM   2155  HB  THR X 134      21.464 118.041  34.422  0.00  0.00            
ATOM   2156  CG2 THR X 134      22.719 119.599  33.622  0.00  0.00            
ATOM   2157 HG21 THR X 134      22.348 119.702  32.611  0.00  0.00            
ATOM   2158 HG22 THR X 134      22.213 120.322  34.270  0.00  0.00            
ATOM   2159 HG23 THR X 134      23.781 119.819  33.651  0.00  0.00            
ATOM   2160  OG1 THR X 134      22.917 117.301  33.219  0.00  0.00            
ATOM   2161  HG1 THR X 134      22.313 117.313  32.491  0.00  0.00            
ATOM   2162  C   THR X 134      23.017 116.579  35.988  0.00  0.00            
ATOM   2163  O   THR X 134      23.614 115.556  35.584  0.00  0.00            
ATOM   2164  N   THR X 135      22.122 116.526  36.961  0.00  0.00            
ATOM   2165  H   THR X 135      21.964 117.359  37.494  0.00  0.00            
ATOM   2166  CA  THR X 135      21.720 115.233  37.571  0.00  0.00            
ATOM   2167  HA  THR X 135      22.377 114.447  37.206  0.00  0.00            
ATOM   2168  CB  THR X 135      21.810 115.301  39.125  0.00  0.00            
ATOM   2169  HB  THR X 135      21.379 114.395  39.554  0.00  0.00            
ATOM   2170  CG2 THR X 135      23.291 115.404  39.565  0.00  0.00            
ATOM   2171 HG21 THR X 135      23.473 116.363  40.012  0.00  0.00            
ATOM   2172 HG22 THR X 135      23.532 114.622  40.276  0.00  0.00            
ATOM   2173 HG23 THR X 135      23.920 115.259  38.681  0.00  0.00            
ATOM   2174  OG1 THR X 135      21.160 116.452  39.558  0.00  0.00            
ATOM   2175  HG1 THR X 135      21.256 116.541  40.490  0.00  0.00            
ATOM   2176  C   THR X 135      20.258 114.871  37.166  0.00  0.00            
ATOM   2177  O   THR X 135      19.497 115.776  36.791  0.00  0.00            
ATOM   2178  N   ILE X 136      19.951 113.603  37.334  0.00  0.00            
ATOM   2179  H   ILE X 136      20.626 112.965  37.735  0.00  0.00            
ATOM   2180  CA  ILE X 136      18.601 113.121  37.047  0.00  0.00            
ATOM   2181  HA  ILE X 136      18.018 113.985  36.739  0.00  0.00            
ATOM   2182  CB  ILE X 136      18.555 112.078  35.881  0.00  0.00            
ATOM   2183  HB  ILE X 136      17.528 111.758  35.740  0.00  0.00            
ATOM   2184  CG2 ILE X 136      19.007 112.789  34.582  0.00  0.00            
ATOM   2185 HG21 ILE X 136      20.024 112.510  34.335  0.00  0.00            
ATOM   2186 HG22 ILE X 136      18.367 112.507  33.747  0.00  0.00            
ATOM   2187 HG23 ILE X 136      18.946 113.869  34.754  0.00  0.00            
ATOM   2188  CG1 ILE X 136      19.486 110.884  36.168  0.00  0.00            
ATOM   2189 HG12 ILE X 136      20.483 111.254  36.471  0.00  0.00            
ATOM   2190 HG13 ILE X 136      19.047 110.397  37.023  0.00  0.00            
ATOM   2191  CD1 ILE X 136      19.508 109.932  35.035  0.00  0.00            
ATOM   2192 HD11 ILE X 136      18.974 109.002  35.235  0.00  0.00            
ATOM   2193 HD12 ILE X 136      19.140 110.367  34.095  0.00  0.00            
ATOM   2194 HD13 ILE X 136      20.553 109.674  34.822  0.00  0.00            
ATOM   2195  C   ILE X 136      18.024 112.525  38.331  0.00  0.00            
ATOM   2196  O   ILE X 136      18.759 112.014  39.191  0.00  0.00            
ATOM   2197  N   ASH X 137      16.692 112.543  38.457  0.00  0.00            
ATOM   2198  H   ASH X 137      16.139 112.803  37.656  0.00  0.00            
ATOM   2199  CA  ASH X 137      16.049 112.122  39.613  0.00  0.00            
ATOM   2200  HA  ASH X 137      16.773 112.227  40.420  0.00  0.00            
ATOM   2201  CB  ASH X 137      14.846 112.973  39.948  0.00  0.00            
ATOM   2202  HB2 ASH X 137      15.152 113.989  40.227  0.00  0.00            
ATOM   2203  HB3 ASH X 137      14.503 112.312  40.723  0.00  0.00            
ATOM   2204  CG  ASH X 137      13.825 113.151  38.827  0.00  0.00            
ATOM   2205  OD1 ASH X 137      13.647 112.093  38.024  0.00  0.00            
ATOM   2206  OD2 ASH X 137      13.163 114.180  38.670  0.00  0.00            
ATOM   2207  HD1 ASH X 137      14.345 112.074  37.354  0.00  0.00            
ATOM   2208  C   ASH X 137      15.718 110.599  39.426  0.00  0.00            
ATOM   2209  O   ASH X 137      16.166 109.935  38.522  0.00  0.00            
ATOM   2210  N   GLH X 138      14.857 110.105  40.308  0.00  0.00            
ATOM   2211  H   GLH X 138      14.452 110.770  40.910  0.00  0.00            
ATOM   2212  CA  GLH X 138      14.402 108.720  40.408  0.00  0.00            
ATOM   2213  HA  GLH X 138      15.288 108.103  40.217  0.00  0.00            
ATOM   2214  CB  GLH X 138      13.921 108.375  41.842  0.00  0.00            
ATOM   2215  HB2 GLH X 138      14.636 108.593  42.634  0.00  0.00            
ATOM   2216  HB3 GLH X 138      13.103 109.022  42.101  0.00  0.00            
ATOM   2217  CG  GLH X 138      13.574 106.927  42.083  0.00  0.00            
ATOM   2218  HG2 GLH X 138      13.393 106.924  43.210  0.00  0.00            
ATOM   2219  HG3 GLH X 138      12.672 106.569  41.588  0.00  0.00            
ATOM   2220  CD  GLH X 138      14.655 105.865  42.033  0.00  0.00            
ATOM   2221  OE1 GLH X 138      14.115 104.639  42.371  0.00  0.00            
ATOM   2222  OE2 GLH X 138      15.839 106.112  41.817  0.00  0.00            
ATOM   2223  HE1 GLH X 138      13.177 104.672  42.583  0.00  0.00            
ATOM   2224  C   GLH X 138      13.332 108.448  39.336  0.00  0.00            
ATOM   2225  O   GLH X 138      12.998 107.275  39.089  0.00  0.00            
ATOM   2226  N   GLN X 139      12.934 109.450  38.624  0.00  0.00            
ATOM   2227  H   GLN X 139      13.030 110.395  39.018  0.00  0.00            
ATOM   2228  CA  GLN X 139      11.993 109.160  37.578  0.00  0.00            
ATOM   2229  HA  GLN X 139      11.656 108.128  37.681  0.00  0.00            
ATOM   2230  CB  GLN X 139      10.814 110.145  37.654  0.00  0.00            
ATOM   2231  HB2 GLN X 139      11.189 111.171  37.641  0.00  0.00            
ATOM   2232  HB3 GLN X 139      10.259 110.000  36.741  0.00  0.00            
ATOM   2233  CG  GLN X 139       9.888 109.905  38.855  0.00  0.00            
ATOM   2234  HG2 GLN X 139      10.426 109.942  39.807  0.00  0.00            
ATOM   2235  HG3 GLN X 139       9.095 110.600  38.841  0.00  0.00            
ATOM   2236  CD  GLN X 139       9.287 108.504  38.796  0.00  0.00            
ATOM   2237  OE1 GLN X 139       8.991 107.991  37.702  0.00  0.00            
ATOM   2238  NE2 GLN X 139       9.058 107.866  39.929  0.00  0.00            
ATOM   2239 HE21 GLN X 139       8.437 108.353  40.550  0.00  0.00            
ATOM   2240 HE22 GLN X 139       9.187 106.881  39.984  0.00  0.00            
ATOM   2241  C   GLN X 139      12.694 109.301  36.227  0.00  0.00            
ATOM   2242  O   GLN X 139      12.101 109.078  35.194  0.00  0.00            
ATOM   2243  N   GLY X 140      13.996 109.636  36.239  0.00  0.00            
ATOM   2244  H   GLY X 140      14.470 109.847  37.120  0.00  0.00            
ATOM   2245  CA  GLY X 140      14.754 109.767  34.981  0.00  0.00            
ATOM   2246  HA2 GLY X 140      14.358 109.080  34.261  0.00  0.00            
ATOM   2247  HA3 GLY X 140      15.749 109.501  35.172  0.00  0.00            
ATOM   2248  C   GLY X 140      14.756 111.194  34.388  0.00  0.00            
ATOM   2249  O   GLY X 140      15.207 111.432  33.248  0.00  0.00            
ATOM   2250  N   ASN X 141      14.255 112.168  35.169  0.00  0.00            
ATOM   2251  H   ASN X 141      13.769 111.903  36.018  0.00  0.00            
ATOM   2252  CA  ASN X 141      14.200 113.562  34.712  0.00  0.00            
ATOM   2253  HA  ASN X 141      14.381 113.658  33.656  0.00  0.00            
ATOM   2254  CB  ASN X 141      12.806 114.159  35.000  0.00  0.00            
ATOM   2255  HB2 ASN X 141      12.663 115.161  34.579  0.00  0.00            
ATOM   2256  HB3 ASN X 141      12.699 114.194  36.070  0.00  0.00            
ATOM   2257  CG  ASN X 141      11.684 113.297  34.469  0.00  0.00            
ATOM   2258  OD1 ASN X 141      11.669 112.959  33.299  0.00  0.00            
ATOM   2259  ND2 ASN X 141      10.689 113.028  35.321  0.00  0.00            
ATOM   2260 HD21 ASN X 141       9.713 113.076  34.997  0.00  0.00            
ATOM   2261 HD22 ASN X 141      10.891 112.877  36.287  0.00  0.00            
ATOM   2262  C   ASN X 141      15.237 114.407  35.412  0.00  0.00            
ATOM   2263  O   ASN X 141      15.657 114.064  36.521  0.00  0.00            
ATOM   2264  N   PRO X 142      15.718 115.476  34.796  0.00  0.00            
ATOM   2265  CD  PRO X 142      15.408 115.932  33.445  0.00  0.00            
ATOM   2266  HD2 PRO X 142      14.422 116.421  33.449  0.00  0.00            
ATOM   2267  HD3 PRO X 142      15.487 115.085  32.748  0.00  0.00            
ATOM   2268  CG  PRO X 142      16.474 116.952  33.112  0.00  0.00            
ATOM   2269  HG2 PRO X 142      16.113 117.735  32.444  0.00  0.00            
ATOM   2270  HG3 PRO X 142      17.358 116.461  32.696  0.00  0.00            
ATOM   2271  CB  PRO X 142      16.893 117.504  34.432  0.00  0.00            
ATOM   2272  HB2 PRO X 142      16.261 118.333  34.737  0.00  0.00            
ATOM   2273  HB3 PRO X 142      17.930 117.796  34.404  0.00  0.00            
ATOM   2274  CA  PRO X 142      16.737 116.306  35.417  0.00  0.00            
ATOM   2275  HA  PRO X 142      17.675 115.766  35.484  0.00  0.00            
ATOM   2276  C   PRO X 142      16.281 116.765  36.813  0.00  0.00            
ATOM   2277  O   PRO X 142      15.106 117.006  36.987  0.00  0.00            
ATOM   2278  N   SER X 143      17.270 116.844  37.716  0.00  0.00            
ATOM   2279  H   SER X 143      18.147 116.398  37.470  0.00  0.00            
ATOM   2280  CA  SER X 143      17.056 117.275  39.085  0.00  0.00            
ATOM   2281  HA  SER X 143      16.002 117.537  39.173  0.00  0.00            
ATOM   2282  CB  SER X 143      17.363 116.121  40.010  0.00  0.00            
ATOM   2283  HB2 SER X 143      16.623 115.354  39.943  0.00  0.00            
ATOM   2284  HB3 SER X 143      17.368 116.562  41.023  0.00  0.00            
ATOM   2285  OG  SER X 143      18.688 115.652  39.786  0.00  0.00            
ATOM   2286  HG  SER X 143      18.807 114.881  40.356  0.00  0.00            
ATOM   2287  C   SER X 143      17.829 118.525  39.534  0.00  0.00            
ATOM   2288  O   SER X 143      17.495 119.041  40.600  0.00  0.00            
ATOM   2289  N   GLY X 144      18.737 119.029  38.695  0.00  0.00            
ATOM   2290  H   GLY X 144      18.895 118.552  37.815  0.00  0.00            
ATOM   2291  CA  GLY X 144      19.230 120.408  38.863  0.00  0.00            
ATOM   2292  HA2 GLY X 144      19.502 120.871  37.915  0.00  0.00            
ATOM   2293  HA3 GLY X 144      18.446 121.005  39.290  0.00  0.00            
ATOM   2294  C   GLY X 144      20.425 120.578  39.832  0.00  0.00            
ATOM   2295  O   GLY X 144      20.549 121.629  40.456  0.00  0.00            
ATOM   2296  N   GLY X 145      21.310 119.593  40.020  0.00  0.00            
ATOM   2297  H   GLY X 145      20.990 118.664  39.914  0.00  0.00            
ATOM   2298  CA  GLY X 145      22.552 119.845  40.682  0.00  0.00            
ATOM   2299  HA2 GLY X 145      23.321 119.879  39.954  0.00  0.00            
ATOM   2300  HA3 GLY X 145      22.490 120.782  41.139  0.00  0.00            
ATOM   2301  C   GLY X 145      22.913 118.755  41.745  0.00  0.00            
ATOM   2302  O   GLY X 145      21.989 118.299  42.438  0.00  0.00            
ATOM   2303  N   LEU X 146      24.192 118.349  41.761  0.00  0.00            
ATOM   2304  H   LEU X 146      24.788 118.720  41.016  0.00  0.00            
ATOM   2305  CA  LEU X 146      24.742 117.433  42.763  0.00  0.00            
ATOM   2306  HA  LEU X 146      24.133 116.528  42.711  0.00  0.00            
ATOM   2307  CB  LEU X 146      26.142 117.077  42.327  0.00  0.00            
ATOM   2308  HB2 LEU X 146      26.725 117.960  42.186  0.00  0.00            
ATOM   2309  HB3 LEU X 146      26.038 116.607  41.335  0.00  0.00            
ATOM   2310  CG  LEU X 146      27.018 116.081  43.041  0.00  0.00            
ATOM   2311  HG  LEU X 146      27.264 116.537  44.001  0.00  0.00            
ATOM   2312  CD1 LEU X 146      26.244 114.740  43.062  0.00  0.00            
ATOM   2313 HD11 LEU X 146      25.369 114.890  43.717  0.00  0.00            
ATOM   2314 HD12 LEU X 146      26.943 113.940  43.483  0.00  0.00            
ATOM   2315 HD13 LEU X 146      25.899 114.427  42.053  0.00  0.00            
ATOM   2316  CD2 LEU X 146      28.282 115.928  42.240  0.00  0.00            
ATOM   2317 HD21 LEU X 146      28.856 115.027  42.470  0.00  0.00            
ATOM   2318 HD22 LEU X 146      28.838 116.840  42.416  0.00  0.00            
ATOM   2319 HD23 LEU X 146      28.098 115.859  41.196  0.00  0.00            
ATOM   2320  C   LEU X 146      24.570 118.050  44.081  0.00  0.00            
ATOM   2321  O   LEU X 146      24.888 119.245  44.110  0.00  0.00            
ATOM   2322  N   LYN X 147      24.188 117.314  45.092  0.00  0.00            
ATOM   2323  H   LYN X 147      24.241 116.323  45.042  0.00  0.00            
ATOM   2324  CA  LYN X 147      23.857 117.908  46.403  0.00  0.00            
ATOM   2325  HA  LYN X 147      24.439 118.845  46.572  0.00  0.00            
ATOM   2326  CB  LYN X 147      22.390 118.300  46.305  0.00  0.00            
ATOM   2327  HB2 LYN X 147      21.840 118.162  47.295  0.00  0.00            
ATOM   2328  HB3 LYN X 147      21.825 117.598  45.740  0.00  0.00            
ATOM   2329  CG  LYN X 147      22.106 119.720  45.701  0.00  0.00            
ATOM   2330  HG2 LYN X 147      22.330 119.785  44.651  0.00  0.00            
ATOM   2331  HG3 LYN X 147      22.819 120.387  46.224  0.00  0.00            
ATOM   2332  CD  LYN X 147      20.669 120.147  46.010  0.00  0.00            
ATOM   2333  HD2 LYN X 147      20.578 121.242  45.840  0.00  0.00            
ATOM   2334  HD3 LYN X 147      20.391 119.930  47.039  0.00  0.00            
ATOM   2335  CE  LYN X 147      19.712 119.457  45.048  0.00  0.00            
ATOM   2336  HE2 LYN X 147      19.773 118.433  45.292  0.00  0.00            
ATOM   2337  HE3 LYN X 147      19.909 119.490  43.982  0.00  0.00            
ATOM   2338  NZ  LYN X 147      18.271 119.866  45.216  0.00  0.00            
ATOM   2339  HZ1 LYN X 147      18.235 120.885  45.180  0.00  0.00            
ATOM   2340  HZ2 LYN X 147      17.678 119.624  44.439  0.00  0.00            
ATOM   2341  C   LYN X 147      24.156 116.952  47.535  0.00  0.00            
ATOM   2342  O   LYN X 147      23.308 116.155  47.862  0.00  0.00            
ATOM   2343  N   ARG X 148      25.406 116.885  48.008  0.00  0.00            
ATOM   2344  H   ARG X 148      26.131 117.582  47.716  0.00  0.00            
ATOM   2345  CA  ARG X 148      25.798 115.942  49.107  0.00  0.00            
ATOM   2346  HA  ARG X 148      25.207 115.018  49.067  0.00  0.00            
ATOM   2347  CB  ARG X 148      27.219 115.464  49.118  0.00  0.00            
ATOM   2348  HB2 ARG X 148      27.474 114.853  49.925  0.00  0.00            
ATOM   2349  HB3 ARG X 148      28.000 116.201  49.203  0.00  0.00            
ATOM   2350  CG  ARG X 148      27.469 114.624  47.816  0.00  0.00            
ATOM   2351  HG2 ARG X 148      28.026 113.756  48.099  0.00  0.00            
ATOM   2352  HG3 ARG X 148      26.577 114.210  47.446  0.00  0.00            
ATOM   2353  CD  ARG X 148      28.271 115.352  46.729  0.00  0.00            
ATOM   2354  HD2 ARG X 148      28.936 116.065  47.252  0.00  0.00            
ATOM   2355  HD3 ARG X 148      27.624 115.892  46.126  0.00  0.00            
ATOM   2356  NE  ARG X 148      29.048 114.516  45.817  0.00  0.00            
ATOM   2357  HE  ARG X 148      28.512 113.600  45.472  0.00  0.00            
ATOM   2358  CZ  ARG X 148      30.213 114.771  45.200  0.00  0.00            
ATOM   2359  NH1 ARG X 148      30.785 116.006  45.337  0.00  0.00            
ATOM   2360 HH11 ARG X 148      30.452 116.754  45.893  0.00  0.00            
ATOM   2361 HH12 ARG X 148      31.689 116.179  44.880  0.00  0.00            
ATOM   2362  NH2 ARG X 148      30.810 113.806  44.470  0.00  0.00            
ATOM   2363 HH21 ARG X 148      31.698 114.019  43.964  0.00  0.00            
ATOM   2364 HH22 ARG X 148      30.392 112.840  44.413  0.00  0.00            
ATOM   2365  C   ARG X 148      25.641 116.728  50.398  0.00  0.00            
ATOM   2366  O   ARG X 148      25.672 117.948  50.362  0.00  0.00            
ATOM   2367  N   ASN X 149      25.764 116.011  51.548  0.00  0.00            
ATOM   2368  H   ASN X 149      26.125 115.063  51.523  0.00  0.00            
ATOM   2369  CA  ASN X 149      25.831 116.732  52.857  0.00  0.00            
ATOM   2370  HA  ASN X 149      26.525 117.500  52.692  0.00  0.00            
ATOM   2371  CB  ASN X 149      24.462 117.411  53.292  0.00  0.00            
ATOM   2372  HB2 ASN X 149      23.848 117.851  52.539  0.00  0.00            
ATOM   2373  HB3 ASN X 149      23.936 116.689  53.839  0.00  0.00            
ATOM   2374  CG  ASN X 149      24.617 118.625  54.264  0.00  0.00            
ATOM   2375  OD1 ASN X 149      25.773 119.106  54.417  0.00  0.00            
ATOM   2376  ND2 ASN X 149      23.571 119.003  55.014  0.00  0.00            
ATOM   2377 HD21 ASN X 149      23.809 119.643  55.759  0.00  0.00            
ATOM   2378 HD22 ASN X 149      22.640 118.671  54.939  0.00  0.00            
ATOM   2379  C   ASN X 149      26.507 115.803  53.774  0.00  0.00            
ATOM   2380  O   ASN X 149      25.921 114.874  54.198  0.00  0.00            
ATOM   2381  N   PHE X 150      27.827 116.005  54.005  0.00  0.00            
ATOM   2382  H   PHE X 150      28.329 116.696  53.473  0.00  0.00            
ATOM   2383  CA  PHE X 150      28.645 115.024  54.649  0.00  0.00            
ATOM   2384  HA  PHE X 150      28.381 114.081  54.105  0.00  0.00            
ATOM   2385  CB  PHE X 150      30.191 115.224  54.558  0.00  0.00            
ATOM   2386  HB2 PHE X 150      30.665 114.346  55.132  0.00  0.00            
ATOM   2387  HB3 PHE X 150      30.501 116.061  55.021  0.00  0.00            
ATOM   2388  CG  PHE X 150      30.845 115.376  53.186  0.00  0.00            
ATOM   2389  CD1 PHE X 150      30.361 114.798  52.001  0.00  0.00            
ATOM   2390  HD1 PHE X 150      29.593 114.015  52.058  0.00  0.00            
ATOM   2391  CE1 PHE X 150      30.955 115.298  50.801  0.00  0.00            
ATOM   2392  HE1 PHE X 150      30.648 114.902  49.830  0.00  0.00            
ATOM   2393  CZ  PHE X 150      32.161 116.097  50.782  0.00  0.00            
ATOM   2394  HZ  PHE X 150      32.586 116.372  49.830  0.00  0.00            
ATOM   2395  CE2 PHE X 150      32.708 116.511  52.071  0.00  0.00            
ATOM   2396  HE2 PHE X 150      33.636 117.022  52.141  0.00  0.00            
ATOM   2397  CD2 PHE X 150      32.016 116.180  53.219  0.00  0.00            
ATOM   2398  HD2 PHE X 150      32.473 116.452  54.172  0.00  0.00            
ATOM   2399  C   PHE X 150      28.377 115.074  56.174  0.00  0.00            
ATOM   2400  O   PHE X 150      28.575 116.101  56.842  0.00  0.00            
ATOM   2401  N   GLY X 151      27.990 113.896  56.749  0.00  0.00            
ATOM   2402  H   GLY X 151      27.873 113.068  56.197  0.00  0.00            
ATOM   2403  CA  GLY X 151      27.800 113.501  58.116  0.00  0.00            
ATOM   2404  HA2 GLY X 151      27.597 112.459  58.146  0.00  0.00            
ATOM   2405  HA3 GLY X 151      28.755 113.627  58.651  0.00  0.00            
ATOM   2406  C   GLY X 151      26.648 114.316  58.728  0.00  0.00            
ATOM   2407  O   GLY X 151      26.782 114.984  59.726  0.00  0.00            
ATOM   2408  N   ALA X 152      25.531 114.273  58.075  0.00  0.00            
ATOM   2409  H   ALA X 152      25.555 113.833  57.211  0.00  0.00            
ATOM   2410  CA  ALA X 152      24.349 115.047  58.553  0.00  0.00            
ATOM   2411  HA  ALA X 152      24.458 115.541  59.566  0.00  0.00            
ATOM   2412  CB  ALA X 152      24.015 116.189  57.610  0.00  0.00            
ATOM   2413  HB1 ALA X 152      24.886 116.777  57.401  0.00  0.00            
ATOM   2414  HB2 ALA X 152      23.768 115.798  56.588  0.00  0.00            
ATOM   2415  HB3 ALA X 152      23.306 116.928  57.809  0.00  0.00            
ATOM   2416  C   ALA X 152      23.170 114.011  58.716  0.00  0.00            
ATOM   2417  O   ALA X 152      22.091 114.223  58.158  0.00  0.00            
ATOM   2418  N   THR X 153      23.465 112.998  59.501  0.00  0.00            
ATOM   2419  H   THR X 153      24.292 112.947  60.076  0.00  0.00            
ATOM   2420  CA  THR X 153      22.612 111.915  60.079  0.00  0.00            
ATOM   2421  HA  THR X 153      21.579 112.283  60.019  0.00  0.00            
ATOM   2422  CB  THR X 153      22.865 110.616  59.196  0.00  0.00            
ATOM   2423  HB  THR X 153      22.295 109.802  59.605  0.00  0.00            
ATOM   2424  CG2 THR X 153      22.341 110.756  57.782  0.00  0.00            
ATOM   2425 HG21 THR X 153      21.319 111.064  57.698  0.00  0.00            
ATOM   2426 HG22 THR X 153      22.832 111.532  57.179  0.00  0.00            
ATOM   2427 HG23 THR X 153      22.451 109.857  57.281  0.00  0.00            
ATOM   2428  OG1 THR X 153      24.170 110.222  59.166  0.00  0.00            
ATOM   2429  HG1 THR X 153      24.795 110.904  58.954  0.00  0.00            
ATOM   2430  C   THR X 153      23.050 111.575  61.515  0.00  0.00            
ATOM   2431  O   THR X 153      24.008 112.134  61.904  0.00  0.00            
ATOM   2432  N   LYN X 154      22.469 110.659  62.326  0.00  0.00            
ATOM   2433  H   LYN X 154      21.762 109.974  61.995  0.00  0.00            
ATOM   2434  CA  LYN X 154      23.010 110.064  63.599  0.00  0.00            
ATOM   2435  HA  LYN X 154      24.011 110.598  63.794  0.00  0.00            
ATOM   2436  CB  LYN X 154      22.299 110.553  64.841  0.00  0.00            
ATOM   2437  HB2 LYN X 154      22.640 110.139  65.750  0.00  0.00            
ATOM   2438  HB3 LYN X 154      22.555 111.597  64.764  0.00  0.00            
ATOM   2439  CG  LYN X 154      20.793 110.264  64.746  0.00  0.00            
ATOM   2440  HG2 LYN X 154      20.691 109.215  64.585  0.00  0.00            
ATOM   2441  HG3 LYN X 154      20.220 110.671  63.927  0.00  0.00            
ATOM   2442  CD  LYN X 154      20.036 110.595  65.976  0.00  0.00            
ATOM   2443  HD2 LYN X 154      19.998 111.639  66.160  0.00  0.00            
ATOM   2444  HD3 LYN X 154      20.612 110.166  66.809  0.00  0.00            
ATOM   2445  CE  LYN X 154      18.628 109.842  65.930  0.00  0.00            
ATOM   2446  HE2 LYN X 154      18.040 110.221  65.089  0.00  0.00            
ATOM   2447  HE3 LYN X 154      18.800 108.767  65.766  0.00  0.00            
ATOM   2448  NZ  LYN X 154      17.987 110.066  67.190  0.00  0.00            
ATOM   2449  HZ1 LYN X 154      18.276 110.965  67.403  0.00  0.00            
ATOM   2450  HZ2 LYN X 154      16.941 110.045  67.060  0.00  0.00            
ATOM   2451  C   LYN X 154      23.347 108.554  63.438  0.00  0.00            
ATOM   2452  O   LYN X 154      24.082 108.026  64.177  0.00  0.00            
ATOM   2453  N   GLU X 155      22.882 107.916  62.382  0.00  0.00            
ATOM   2454  H   GLU X 155      22.067 108.343  61.897  0.00  0.00            
ATOM   2455  CA  GLU X 155      23.409 106.724  61.581  0.00  0.00            
ATOM   2456  HA  GLU X 155      23.265 105.868  62.190  0.00  0.00            
ATOM   2457  CB  GLU X 155      22.605 106.581  60.321  0.00  0.00            
ATOM   2458  HB2 GLU X 155      22.782 107.497  59.727  0.00  0.00            
ATOM   2459  HB3 GLU X 155      23.015 105.790  59.795  0.00  0.00            
ATOM   2460  CG  GLU X 155      21.029 106.526  60.527  0.00  0.00            
ATOM   2461  HG2 GLU X 155      20.585 106.006  59.686  0.00  0.00            
ATOM   2462  HG3 GLU X 155      20.761 106.162  61.545  0.00  0.00            
ATOM   2463  CD  GLU X 155      20.366 107.885  60.400  0.00  0.00            
ATOM   2464  OE1 GLU X 155      19.672 108.138  59.374  0.00  0.00            
ATOM   2465  OE2 GLU X 155      20.555 108.805  61.218  0.00  0.00            
ATOM   2466  C   GLU X 155      24.935 106.867  61.297  0.00  0.00            
ATOM   2467  O   GLU X 155      25.604 105.802  61.433  0.00  0.00            
ATOM   2468  N   ALA X 156      25.364 108.074  60.928  0.00  0.00            
ATOM   2469  H   ALA X 156      24.765 108.779  60.640  0.00  0.00            
ATOM   2470  CA  ALA X 156      26.765 108.345  60.787  0.00  0.00            
ATOM   2471  HA  ALA X 156      27.287 107.620  61.411  0.00  0.00            
ATOM   2472  CB  ALA X 156      27.101 107.849  59.368  0.00  0.00            
ATOM   2473  HB1 ALA X 156      27.021 106.814  59.106  0.00  0.00            
ATOM   2474  HB2 ALA X 156      28.118 108.037  59.309  0.00  0.00            
ATOM   2475  HB3 ALA X 156      26.526 108.241  58.600  0.00  0.00            
ATOM   2476  C   ALA X 156      27.329 109.727  61.049  0.00  0.00            
ATOM   2477  O   ALA X 156      27.231 110.564  60.178  0.00  0.00            
ATOM   2478  N   PRO X 157      27.859 110.017  62.296  0.00  0.00            
ATOM   2479  CD  PRO X 157      27.846 109.098  63.473  0.00  0.00            
ATOM   2480  HD2 PRO X 157      28.194 108.066  63.337  0.00  0.00            
ATOM   2481  HD3 PRO X 157      26.793 108.966  63.790  0.00  0.00            
ATOM   2482  CG  PRO X 157      28.839 109.709  64.556  0.00  0.00            
ATOM   2483  HG2 PRO X 157      29.848 109.341  64.373  0.00  0.00            
ATOM   2484  HG3 PRO X 157      28.561 109.396  65.582  0.00  0.00            
ATOM   2485  CB  PRO X 157      28.804 111.147  64.259  0.00  0.00            
ATOM   2486  HB2 PRO X 157      27.968 111.533  64.805  0.00  0.00            
ATOM   2487  HB3 PRO X 157      29.663 111.572  64.702  0.00  0.00            
ATOM   2488  CA  PRO X 157      28.515 111.272  62.677  0.00  0.00            
ATOM   2489  HA  PRO X 157      27.857 112.046  62.392  0.00  0.00            
ATOM   2490  C   PRO X 157      29.827 111.435  61.914  0.00  0.00            
ATOM   2491  O   PRO X 157      30.073 112.429  61.275  0.00  0.00            
ATOM   2492  N   THR X 158      30.721 110.460  62.089  0.00  0.00            
ATOM   2493  H   THR X 158      30.470 109.713  62.717  0.00  0.00            
ATOM   2494  CA  THR X 158      32.087 110.336  61.582  0.00  0.00            
ATOM   2495  HA  THR X 158      32.448 111.207  61.046  0.00  0.00            
ATOM   2496  CB  THR X 158      33.032 110.027  62.760  0.00  0.00            
ATOM   2497  HB  THR X 158      33.994 109.779  62.374  0.00  0.00            
ATOM   2498  CG2 THR X 158      33.125 111.191  63.682  0.00  0.00            
ATOM   2499 HG21 THR X 158      33.780 111.035  64.576  0.00  0.00            
ATOM   2500 HG22 THR X 158      33.280 112.152  63.099  0.00  0.00            
ATOM   2501 HG23 THR X 158      32.157 111.462  64.116  0.00  0.00            
ATOM   2502  OG1 THR X 158      32.538 108.921  63.526  0.00  0.00            
ATOM   2503  HG1 THR X 158      33.318 108.373  63.490  0.00  0.00            
ATOM   2504  C   THR X 158      32.054 109.046  60.659  0.00  0.00            
ATOM   2505  O   THR X 158      31.161 108.203  60.672  0.00  0.00            
ATOM   2506  N   LEU X 159      33.132 108.931  59.819  0.00  0.00            
ATOM   2507  H   LEU X 159      33.941 109.499  59.963  0.00  0.00            
ATOM   2508  CA  LEU X 159      33.372 107.701  59.051  0.00  0.00            
ATOM   2509  HA  LEU X 159      32.410 107.414  58.660  0.00  0.00            
ATOM   2510  CB  LEU X 159      34.239 107.996  57.807  0.00  0.00            
ATOM   2511  HB2 LEU X 159      35.032 108.681  58.145  0.00  0.00            
ATOM   2512  HB3 LEU X 159      34.807 107.192  57.472  0.00  0.00            
ATOM   2513  CG  LEU X 159      33.622 108.681  56.551  0.00  0.00            
ATOM   2514  HG  LEU X 159      33.143 109.596  56.817  0.00  0.00            
ATOM   2515  CD1 LEU X 159      34.800 109.007  55.570  0.00  0.00            
ATOM   2516 HD11 LEU X 159      35.230 108.166  54.950  0.00  0.00            
ATOM   2517 HD12 LEU X 159      34.588 109.719  54.762  0.00  0.00            
ATOM   2518 HD13 LEU X 159      35.677 109.319  56.168  0.00  0.00            
ATOM   2519  CD2 LEU X 159      32.657 107.738  55.947  0.00  0.00            
ATOM   2520 HD21 LEU X 159      32.268 108.176  55.003  0.00  0.00            
ATOM   2521 HD22 LEU X 159      31.837 107.307  56.479  0.00  0.00            
ATOM   2522 HD23 LEU X 159      33.199 106.911  55.539  0.00  0.00            
ATOM   2523  C   LEU X 159      34.079 106.520  59.817  0.00  0.00            
ATOM   2524  O   LEU X 159      34.875 106.730  60.782  0.00  0.00            
ATOM   2525  N   PRO X 160      33.868 105.202  59.389  0.00  0.00            
ATOM   2526  CD  PRO X 160      32.998 104.785  58.339  0.00  0.00            
ATOM   2527  HD2 PRO X 160      33.268 105.051  57.307  0.00  0.00            
ATOM   2528  HD3 PRO X 160      32.037 105.224  58.504  0.00  0.00            
ATOM   2529  CG  PRO X 160      33.035 103.231  58.408  0.00  0.00            
ATOM   2530  HG2 PRO X 160      33.709 102.847  57.644  0.00  0.00            
ATOM   2531  HG3 PRO X 160      32.070 102.849  58.123  0.00  0.00            
ATOM   2532  CB  PRO X 160      33.412 102.867  59.807  0.00  0.00            
ATOM   2533  HB2 PRO X 160      32.531 102.879  60.432  0.00  0.00            
ATOM   2534  HB3 PRO X 160      33.823 101.854  59.790  0.00  0.00            
ATOM   2535  CA  PRO X 160      34.378 104.000  60.181  0.00  0.00            
ATOM   2536  HA  PRO X 160      34.319 104.250  61.245  0.00  0.00            
ATOM   2537  C   PRO X 160      35.829 103.748  59.785  0.00  0.00            
ATOM   2538  O   PRO X 160      36.229 103.991  58.676  0.00  0.00            
ATOM   2539  N   THR X 161      36.714 103.410  60.696  0.00  0.00            
ATOM   2540  H   THR X 161      36.404 103.186  61.660  0.00  0.00            
ATOM   2541  CA  THR X 161      38.183 103.211  60.456  0.00  0.00            
ATOM   2542  HA  THR X 161      38.497 103.794  59.548  0.00  0.00            
ATOM   2543  CB  THR X 161      38.953 103.806  61.604  0.00  0.00            
ATOM   2544  HB  THR X 161      38.863 104.838  61.581  0.00  0.00            
ATOM   2545  CG2 THR X 161      38.675 103.155  63.037  0.00  0.00            
ATOM   2546 HG21 THR X 161      37.717 103.538  63.348  0.00  0.00            
ATOM   2547 HG22 THR X 161      38.710 102.105  62.855  0.00  0.00            
ATOM   2548 HG23 THR X 161      39.372 103.294  63.840  0.00  0.00            
ATOM   2549  OG1 THR X 161      40.415 103.728  61.446  0.00  0.00            
ATOM   2550  HG1 THR X 161      40.736 102.901  61.731  0.00  0.00            
ATOM   2551  C   THR X 161      38.501 101.747  60.084  0.00  0.00            
ATOM   2552  O   THR X 161      37.780 100.743  59.926  0.00  0.00            
ATOM   2553  N   ARN X 162      39.768 101.566  59.649  0.00  0.00            
ATOM   2554  H   ARN X 162      40.294 102.405  59.730  0.00  0.00            
ATOM   2555  CA  ARN X 162      40.586 100.380  59.261  0.00  0.00            
ATOM   2556  HA  ARN X 162      40.427 100.191  58.214  0.00  0.00            
ATOM   2557  CB  ARN X 162      42.101 100.652  59.496  0.00  0.00            
ATOM   2558  HB2 ARN X 162      42.379 100.861  60.551  0.00  0.00            
ATOM   2559  HB3 ARN X 162      42.710  99.793  59.280  0.00  0.00            
ATOM   2560  CG  ARN X 162      42.615 101.850  58.635  0.00  0.00            
ATOM   2561  HG2 ARN X 162      42.549 101.692  57.534  0.00  0.00            
ATOM   2562  HG3 ARN X 162      42.102 102.738  58.928  0.00  0.00            
ATOM   2563  CD  ARN X 162      44.086 102.129  59.030  0.00  0.00            
ATOM   2564  HD2 ARN X 162      44.568 103.034  58.689  0.00  0.00            
ATOM   2565  HD3 ARN X 162      44.151 102.214  60.139  0.00  0.00            
ATOM   2566  NE  ARN X 162      44.898 100.995  58.727  0.00  0.00            
ATOM   2567  HE  ARN X 162      44.409 100.131  58.997  0.00  0.00            
ATOM   2568  CZ  ARN X 162      46.228 100.926  59.228  0.00  0.00            
ATOM   2569  NH1 ARN X 162      46.815 101.858  59.857  0.00  0.00            
ATOM   2570 HH11 ARN X 162      46.737 101.722  60.865  0.00  0.00            
ATOM   2571  NH2 ARN X 162      46.928  99.627  58.969  0.00  0.00            
ATOM   2572 HH21 ARN X 162      46.747  98.962  59.696  0.00  0.00            
ATOM   2573 HH22 ARN X 162      46.610  99.219  58.120  0.00  0.00            
ATOM   2574  C   ARN X 162      40.204  99.134  59.975  0.00  0.00            
ATOM   2575  O   ARN X 162      40.069  98.031  59.385  0.00  0.00            
ATOM   2576  N   ASH X 163      39.960  99.293  61.274  0.00  0.00            
ATOM   2577  H   ASH X 163      40.178 100.159  61.754  0.00  0.00            
ATOM   2578  CA  ASH X 163      39.622  98.144  62.098  0.00  0.00            
ATOM   2579  HA  ASH X 163      40.371  97.369  61.993  0.00  0.00            
ATOM   2580  CB  ASH X 163      39.447  98.496  63.582  0.00  0.00            
ATOM   2581  HB2 ASH X 163      38.917  97.695  64.143  0.00  0.00            
ATOM   2582  HB3 ASH X 163      38.839  99.400  63.613  0.00  0.00            
ATOM   2583  CG  ASH X 163      40.761  98.832  64.271  0.00  0.00            
ATOM   2584  OD1 ASH X 163      41.834  98.748  63.380  0.00  0.00            
ATOM   2585  OD2 ASH X 163      40.869  99.005  65.495  0.00  0.00            
ATOM   2586  HD1 ASH X 163      42.600  99.055  63.843  0.00  0.00            
ATOM   2587  C   ASH X 163      38.338  97.498  61.503  0.00  0.00            
ATOM   2588  O   ASH X 163      38.203  96.307  61.642  0.00  0.00            
ATOM   2589  N   ASH X 164      37.365  98.305  61.118  0.00  0.00            
ATOM   2590  H   ASH X 164      37.615  99.201  60.744  0.00  0.00            
ATOM   2591  CA  ASH X 164      36.077  97.766  60.659  0.00  0.00            
ATOM   2592  HA  ASH X 164      35.794  97.132  61.490  0.00  0.00            
ATOM   2593  CB  ASH X 164      35.125  98.890  60.480  0.00  0.00            
ATOM   2594  HB2 ASH X 164      35.055  99.618  61.275  0.00  0.00            
ATOM   2595  HB3 ASH X 164      35.322  99.481  59.562  0.00  0.00            
ATOM   2596  CG  ASH X 164      33.660  98.499  60.357  0.00  0.00            
ATOM   2597  OD1 ASH X 164      33.241  97.701  61.375  0.00  0.00            
ATOM   2598  OD2 ASH X 164      32.878  98.925  59.507  0.00  0.00            
ATOM   2599  HD1 ASH X 164      33.888  97.540  62.085  0.00  0.00            
ATOM   2600  C   ASH X 164      36.295  97.031  59.346  0.00  0.00            
ATOM   2601  O   ASH X 164      35.442  96.192  59.099  0.00  0.00            
ATOM   2602  N   VAL X 165      37.332  97.327  58.534  0.00  0.00            
ATOM   2603  H   VAL X 165      38.055  97.891  58.957  0.00  0.00            
ATOM   2604  CA  VAL X 165      37.719  96.548  57.365  0.00  0.00            
ATOM   2605  HA  VAL X 165      36.840  96.272  56.739  0.00  0.00            
ATOM   2606  CB  VAL X 165      38.636  97.364  56.419  0.00  0.00            
ATOM   2607  HB  VAL X 165      39.600  97.576  56.937  0.00  0.00            
ATOM   2608  CG1 VAL X 165      39.068  96.531  55.152  0.00  0.00            
ATOM   2609 HG11 VAL X 165      38.303  96.546  54.364  0.00  0.00            
ATOM   2610 HG12 VAL X 165      39.994  96.905  54.678  0.00  0.00            
ATOM   2611 HG13 VAL X 165      39.168  95.516  55.506  0.00  0.00            
ATOM   2612  CG2 VAL X 165      38.023  98.646  55.976  0.00  0.00            
ATOM   2613 HG21 VAL X 165      38.686  99.216  55.287  0.00  0.00            
ATOM   2614 HG22 VAL X 165      37.598  99.307  56.729  0.00  0.00            
ATOM   2615 HG23 VAL X 165      37.103  98.325  55.413  0.00  0.00            
ATOM   2616  C   VAL X 165      38.383  95.230  57.720  0.00  0.00            
ATOM   2617  O   VAL X 165      38.048  94.184  57.127  0.00  0.00            
ATOM   2618  N   LEU X 166      39.317  95.239  58.685  0.00  0.00            
ATOM   2619  H   LEU X 166      39.745  96.144  58.855  0.00  0.00            
ATOM   2620  CA  LEU X 166      40.028  94.056  59.158  0.00  0.00            
ATOM   2621  HA  LEU X 166      40.501  93.615  58.262  0.00  0.00            
ATOM   2622  CB  LEU X 166      41.131  94.409  60.151  0.00  0.00            
ATOM   2623  HB2 LEU X 166      41.505  93.514  60.672  0.00  0.00            
ATOM   2624  HB3 LEU X 166      40.663  95.021  60.942  0.00  0.00            
ATOM   2625  CG  LEU X 166      42.302  95.274  59.578  0.00  0.00            
ATOM   2626  HG  LEU X 166      41.891  96.207  59.172  0.00  0.00            
ATOM   2627  CD1 LEU X 166      43.271  95.663  60.662  0.00  0.00            
ATOM   2628 HD11 LEU X 166      43.391  96.742  60.702  0.00  0.00            
ATOM   2629 HD12 LEU X 166      42.872  95.365  61.645  0.00  0.00            
ATOM   2630 HD13 LEU X 166      44.234  95.197  60.548  0.00  0.00            
ATOM   2631  CD2 LEU X 166      43.038  94.524  58.491  0.00  0.00            
ATOM   2632 HD21 LEU X 166      44.043  94.903  58.299  0.00  0.00            
ATOM   2633 HD22 LEU X 166      42.453  94.594  57.576  0.00  0.00            
ATOM   2634 HD23 LEU X 166      43.117  93.466  58.739  0.00  0.00            
ATOM   2635  C   LEU X 166      39.035  93.059  59.713  0.00  0.00            
ATOM   2636  O   LEU X 166      39.104  91.873  59.397  0.00  0.00            
ATOM   2637  N   ASN X 167      38.138  93.544  60.594  0.00  0.00            
ATOM   2638  H   ASN X 167      38.256  94.443  61.029  0.00  0.00            
ATOM   2639  CA  ASN X 167      37.099  92.650  61.187  0.00  0.00            
ATOM   2640  HA  ASN X 167      37.691  91.829  61.622  0.00  0.00            
ATOM   2641  CB  ASN X 167      36.314  93.339  62.294  0.00  0.00            
ATOM   2642  HB2 ASN X 167      35.899  94.277  61.928  0.00  0.00            
ATOM   2643  HB3 ASN X 167      35.510  92.661  62.592  0.00  0.00            
ATOM   2644  CG  ASN X 167      37.161  93.615  63.527  0.00  0.00            
ATOM   2645  OD1 ASN X 167      38.042  92.827  63.870  0.00  0.00            
ATOM   2646  ND2 ASN X 167      36.935  94.791  64.112  0.00  0.00            
ATOM   2647 HD21 ASN X 167      37.693  95.447  64.229  0.00  0.00            
ATOM   2648 HD22 ASN X 167      36.082  94.822  64.672  0.00  0.00            
ATOM   2649  C   ASN X 167      36.239  91.954  60.157  0.00  0.00            
ATOM   2650  O   ASN X 167      35.757  90.840  60.339  0.00  0.00            
ATOM   2651  N   ALA X 168      35.967  92.678  59.062  0.00  0.00            
ATOM   2652  H   ALA X 168      36.532  93.488  58.837  0.00  0.00            
ATOM   2653  CA  ALA X 168      35.164  92.077  57.959  0.00  0.00            
ATOM   2654  HA  ALA X 168      34.302  91.573  58.427  0.00  0.00            
ATOM   2655  CB  ALA X 168      34.689  93.187  57.014  0.00  0.00            
ATOM   2656  HB1 ALA X 168      34.118  92.623  56.255  0.00  0.00            
ATOM   2657  HB2 ALA X 168      34.021  93.788  57.547  0.00  0.00            
ATOM   2658  HB3 ALA X 168      35.483  93.742  56.509  0.00  0.00            
ATOM   2659  C   ALA X 168      35.948  91.057  57.236  0.00  0.00            
ATOM   2660  O   ALA X 168      35.438  90.025  56.808  0.00  0.00            
ATOM   2661  N   LEU X 169      37.259  91.239  57.087  0.00  0.00            
ATOM   2662  H   LEU X 169      37.667  92.134  57.308  0.00  0.00            
ATOM   2663  CA  LEU X 169      38.098  90.224  56.449  0.00  0.00            
ATOM   2664  HA  LEU X 169      37.613  89.992  55.489  0.00  0.00            
ATOM   2665  CB  LEU X 169      39.474  90.867  56.164  0.00  0.00            
ATOM   2666  HB2 LEU X 169      40.165  90.089  55.849  0.00  0.00            
ATOM   2667  HB3 LEU X 169      39.865  91.231  57.102  0.00  0.00            
ATOM   2668  CG  LEU X 169      39.502  91.997  55.157  0.00  0.00            
ATOM   2669  HG  LEU X 169      38.793  92.761  55.500  0.00  0.00            
ATOM   2670  CD1 LEU X 169      40.866  92.674  55.065  0.00  0.00            
ATOM   2671 HD11 LEU X 169      41.136  92.954  54.047  0.00  0.00            
ATOM   2672 HD12 LEU X 169      40.902  93.547  55.720  0.00  0.00            
ATOM   2673 HD13 LEU X 169      41.650  91.992  55.420  0.00  0.00            
ATOM   2674  CD2 LEU X 169      39.067  91.552  53.750  0.00  0.00            
ATOM   2675 HD21 LEU X 169      38.307  92.229  53.333  0.00  0.00            
ATOM   2676 HD22 LEU X 169      38.690  90.528  53.750  0.00  0.00            
ATOM   2677 HD23 LEU X 169      39.968  91.612  53.134  0.00  0.00            
ATOM   2678  C   LEU X 169      38.246  88.938  57.179  0.00  0.00            
ATOM   2679  O   LEU X 169      38.681  87.928  56.592  0.00  0.00            
ATOM   2680  N   LYN X 170      37.912  88.949  58.484  0.00  0.00            
ATOM   2681  H   LYN X 170      37.824  89.842  58.958  0.00  0.00            
ATOM   2682  CA  LYN X 170      37.962  87.730  59.297  0.00  0.00            
ATOM   2683  HA  LYN X 170      38.938  87.291  59.054  0.00  0.00            
ATOM   2684  CB  LYN X 170      37.985  88.059  60.784  0.00  0.00            
ATOM   2685  HB2 LYN X 170      37.069  88.595  61.054  0.00  0.00            
ATOM   2686  HB3 LYN X 170      38.015  87.115  61.319  0.00  0.00            
ATOM   2687  CG  LYN X 170      39.128  88.894  61.264  0.00  0.00            
ATOM   2688  HG2 LYN X 170      40.066  88.362  61.070  0.00  0.00            
ATOM   2689  HG3 LYN X 170      39.135  89.863  60.766  0.00  0.00            
ATOM   2690  CD  LYN X 170      38.986  89.195  62.743  0.00  0.00            
ATOM   2691  HD2 LYN X 170      39.038  88.282  63.353  0.00  0.00            
ATOM   2692  HD3 LYN X 170      38.003  89.664  62.863  0.00  0.00            
ATOM   2693  CE  LYN X 170      40.022  90.214  63.260  0.00  0.00            
ATOM   2694  HE2 LYN X 170      40.105  91.059  62.566  0.00  0.00            
ATOM   2695  HE3 LYN X 170      41.004  89.712  63.288  0.00  0.00            
ATOM   2696  NZ  LYN X 170      39.766  90.697  64.584  0.00  0.00            
ATOM   2697  HZ1 LYN X 170      38.771  90.743  64.737  0.00  0.00            
ATOM   2698  HZ2 LYN X 170      40.123  90.020  65.258  0.00  0.00            
ATOM   2699  C   LYN X 170      36.851  86.720  59.012  0.00  0.00            
ATOM   2700  O   LYN X 170      37.087  85.531  59.238  0.00  0.00            
ATOM   2701  N   ILE X 171      35.715  87.208  58.529  0.00  0.00            
ATOM   2702  H   ILE X 171      35.577  88.213  58.489  0.00  0.00            
ATOM   2703  CA  ILE X 171      34.581  86.323  58.277  0.00  0.00            
ATOM   2704  HA  ILE X 171      34.349  85.830  59.209  0.00  0.00            
ATOM   2705  CB  ILE X 171      33.412  87.177  57.782  0.00  0.00            
ATOM   2706  HB  ILE X 171      33.609  87.461  56.747  0.00  0.00            
ATOM   2707  CG2 ILE X 171      32.102  86.373  57.761  0.00  0.00            
ATOM   2708 HG21 ILE X 171      32.310  85.373  57.335  0.00  0.00            
ATOM   2709 HG22 ILE X 171      31.734  86.190  58.784  0.00  0.00            
ATOM   2710 HG23 ILE X 171      31.357  86.895  57.155  0.00  0.00            
ATOM   2711  CG1 ILE X 171      33.239  88.412  58.637  0.00  0.00            
ATOM   2712 HG12 ILE X 171      32.627  89.138  58.103  0.00  0.00            
ATOM   2713 HG13 ILE X 171      34.220  88.871  58.769  0.00  0.00            
ATOM   2714  CD1 ILE X 171      32.610  88.118  59.996  0.00  0.00            
ATOM   2715 HD11 ILE X 171      31.663  87.574  59.912  0.00  0.00            
ATOM   2716 HD12 ILE X 171      32.407  89.048  60.520  0.00  0.00            
ATOM   2717 HD13 ILE X 171      33.290  87.522  60.613  0.00  0.00            
ATOM   2718  C   ILE X 171      34.962  85.224  57.271  0.00  0.00            
ATOM   2719  O   ILE X 171      35.544  85.415  56.203  0.00  0.00            
ATOM   2720  N   THR X 172      34.505  84.014  57.558  0.00  0.00            
ATOM   2721  H   THR X 172      33.783  83.901  58.242  0.00  0.00            
ATOM   2722  CA  THR X 172      34.934  82.830  56.808  0.00  0.00            
ATOM   2723  HA  THR X 172      35.917  83.014  56.384  0.00  0.00            
ATOM   2724  CB  THR X 172      34.977  81.597  57.722  0.00  0.00            
ATOM   2725  HB  THR X 172      33.976  81.421  58.119  0.00  0.00            
ATOM   2726  CG2 THR X 172      35.363  80.359  56.863  0.00  0.00            
ATOM   2727 HG21 THR X 172      35.213  79.432  57.424  0.00  0.00            
ATOM   2728 HG22 THR X 172      36.420  80.408  56.606  0.00  0.00            
ATOM   2729 HG23 THR X 172      34.759  80.367  55.958  0.00  0.00            
ATOM   2730  OG1 THR X 172      35.916  81.781  58.761  0.00  0.00            
ATOM   2731  HG1 THR X 172      36.462  82.520  58.534  0.00  0.00            
ATOM   2732  C   THR X 172      33.981  82.559  55.632  0.00  0.00            
ATOM   2733  O   THR X 172      34.393  82.342  54.488  0.00  0.00            
ATOM   2734  N   GLN X 173      32.665  82.646  55.874  0.00  0.00            
ATOM   2735  H   GLN X 173      32.335  82.720  56.832  0.00  0.00            
ATOM   2736  CA  GLN X 173      31.636  82.524  54.815  0.00  0.00            
ATOM   2737  HA  GLN X 173      31.961  81.743  54.123  0.00  0.00            
ATOM   2738  CB  GLN X 173      30.299  82.094  55.475  0.00  0.00            
ATOM   2739  HB2 GLN X 173      29.526  82.017  54.725  0.00  0.00            
ATOM   2740  HB3 GLN X 173      30.041  82.862  56.192  0.00  0.00            
ATOM   2741  CG  GLN X 173      30.401  80.804  56.261  0.00  0.00            
ATOM   2742  HG2 GLN X 173      29.412  80.551  56.678  0.00  0.00            
ATOM   2743  HG3 GLN X 173      31.051  80.946  57.142  0.00  0.00            
ATOM   2744  CD  GLN X 173      30.926  79.607  55.449  0.00  0.00            
ATOM   2745  OE1 GLN X 173      30.306  79.218  54.427  0.00  0.00            
ATOM   2746  NE2 GLN X 173      32.039  79.027  55.952  0.00  0.00            
ATOM   2747 HE21 GLN X 173      32.916  79.519  55.781  0.00  0.00            
ATOM   2748 HE22 GLN X 173      32.057  78.042  56.008  0.00  0.00            
ATOM   2749  C   GLN X 173      31.455  83.775  53.994  0.00  0.00            
ATOM   2750  O   GLN X 173      31.320  84.882  54.541  0.00  0.00            
ATOM   2751  N   TYR X 174      31.383  83.636  52.671  0.00  0.00            
ATOM   2752  H   TYR X 174      31.718  82.783  52.271  0.00  0.00            
ATOM   2753  CA  TYR X 174      30.969  84.725  51.826  0.00  0.00            
ATOM   2754  HA  TYR X 174      31.686  85.537  51.970  0.00  0.00            
ATOM   2755  CB  TYR X 174      31.035  84.273  50.390  0.00  0.00            
ATOM   2756  HB2 TYR X 174      32.090  84.025  50.121  0.00  0.00            
ATOM   2757  HB3 TYR X 174      30.447  83.356  50.238  0.00  0.00            
ATOM   2758  CG  TYR X 174      30.540  85.302  49.382  0.00  0.00            
ATOM   2759  CD1 TYR X 174      31.357  86.307  48.922  0.00  0.00            
ATOM   2760  HD1 TYR X 174      32.384  86.374  49.226  0.00  0.00            
ATOM   2761  CE1 TYR X 174      30.875  87.192  47.964  0.00  0.00            
ATOM   2762  HE1 TYR X 174      31.565  87.792  47.410  0.00  0.00            
ATOM   2763  CZ  TYR X 174      29.538  87.184  47.594  0.00  0.00            
ATOM   2764  OH  TYR X 174      29.042  88.125  46.730  0.00  0.00            
ATOM   2765  HH  TYR X 174      28.691  88.894  47.151  0.00  0.00            
ATOM   2766  CE2 TYR X 174      28.686  86.239  48.105  0.00  0.00            
ATOM   2767  HE2 TYR X 174      27.620  86.296  47.942  0.00  0.00            
ATOM   2768  CD2 TYR X 174      29.208  85.268  48.954  0.00  0.00            
ATOM   2769  HD2 TYR X 174      28.538  84.515  49.356  0.00  0.00            
ATOM   2770  C   TYR X 174      29.576  85.235  52.145  0.00  0.00            
ATOM   2771  O   TYR X 174      29.324  86.435  52.327  0.00  0.00            
ATOM   2772  N   ASH X 175      28.629  84.333  52.255  0.00  0.00            
ATOM   2773  H   ASH X 175      28.736  83.406  51.828  0.00  0.00            
ATOM   2774  CA  ASH X 175      27.290  84.671  52.654  0.00  0.00            
ATOM   2775  HA  ASH X 175      27.380  85.489  53.388  0.00  0.00            
ATOM   2776  CB  ASH X 175      26.508  85.134  51.418  0.00  0.00            
ATOM   2777  HB2 ASH X 175      26.126  84.325  50.813  0.00  0.00            
ATOM   2778  HB3 ASH X 175      27.112  85.744  50.773  0.00  0.00            
ATOM   2779  CG  ASH X 175      25.296  86.009  51.666  0.00  0.00            
ATOM   2780  OD1 ASH X 175      24.408  85.340  52.436  0.00  0.00            
ATOM   2781  OD2 ASH X 175      25.131  87.173  51.292  0.00  0.00            
ATOM   2782  HD1 ASH X 175      24.756  84.528  52.732  0.00  0.00            
ATOM   2783  C   ASH X 175      26.605  83.476  53.321  0.00  0.00            
ATOM   2784  O   ASH X 175      27.110  82.344  53.122  0.00  0.00            
ATOM   2785  N   THR X 176      25.506  83.715  54.090  0.00  0.00            
ATOM   2786  H   THR X 176      25.074  84.631  54.038  0.00  0.00            
ATOM   2787  CA  THR X 176      24.765  82.650  54.763  0.00  0.00            
ATOM   2788  HA  THR X 176      25.054  81.689  54.298  0.00  0.00            
ATOM   2789  CB  THR X 176      25.061  82.760  56.267  0.00  0.00            
ATOM   2790  HB  THR X 176      24.464  81.967  56.768  0.00  0.00            
ATOM   2791  CG2 THR X 176      26.538  82.461  56.539  0.00  0.00            
ATOM   2792 HG21 THR X 176      26.677  81.619  57.213  0.00  0.00            
ATOM   2793 HG22 THR X 176      27.026  83.322  57.002  0.00  0.00            
ATOM   2794 HG23 THR X 176      27.066  82.226  55.616  0.00  0.00            
ATOM   2795  OG1 THR X 176      24.639  84.041  56.756  0.00  0.00            
ATOM   2796  HG1 THR X 176      25.337  84.657  56.586  0.00  0.00            
ATOM   2797  C   THR X 176      23.288  82.853  54.468  0.00  0.00            
ATOM   2798  O   THR X 176      22.864  83.962  54.165  0.00  0.00            
ATOM   2799  N   PRO X 177      22.474  81.783  54.579  0.00  0.00            
ATOM   2800  CD  PRO X 177      22.895  80.402  54.710  0.00  0.00            
ATOM   2801  HD2 PRO X 177      23.169  80.211  55.763  0.00  0.00            
ATOM   2802  HD3 PRO X 177      23.737  80.143  54.044  0.00  0.00            
ATOM   2803  CG  PRO X 177      21.661  79.598  54.375  0.00  0.00            
ATOM   2804  HG2 PRO X 177      21.648  79.398  53.296  0.00  0.00            
ATOM   2805  HG3 PRO X 177      21.584  78.684  54.965  0.00  0.00            
ATOM   2806  CB  PRO X 177      20.514  80.539  54.722  0.00  0.00            
ATOM   2807  HB2 PRO X 177      20.273  80.391  55.781  0.00  0.00            
ATOM   2808  HB3 PRO X 177      19.696  80.313  54.064  0.00  0.00            
ATOM   2809  CA  PRO X 177      21.038  81.946  54.460  0.00  0.00            
ATOM   2810  HA  PRO X 177      20.772  82.280  53.453  0.00  0.00            
ATOM   2811  C   PRO X 177      20.496  82.932  55.537  0.00  0.00            
ATOM   2812  O   PRO X 177      21.078  82.930  56.627  0.00  0.00            
ATOM   2813  N   PRO X 178      19.383  83.624  55.244  0.00  0.00            
ATOM   2814  CD  PRO X 178      18.720  84.408  56.290  0.00  0.00            
ATOM   2815  HD2 PRO X 178      18.540  83.839  57.197  0.00  0.00            
ATOM   2816  HD3 PRO X 178      19.314  85.329  56.501  0.00  0.00            
ATOM   2817  CG  PRO X 178      17.415  84.806  55.631  0.00  0.00            
ATOM   2818  HG2 PRO X 178      16.615  84.795  56.345  0.00  0.00            
ATOM   2819  HG3 PRO X 178      17.617  85.756  55.181  0.00  0.00            
ATOM   2820  CB  PRO X 178      17.196  83.815  54.487  0.00  0.00            
ATOM   2821  HB2 PRO X 178      16.649  82.960  54.878  0.00  0.00            
ATOM   2822  HB3 PRO X 178      16.627  84.274  53.722  0.00  0.00            
ATOM   2823  CA  PRO X 178      18.639  83.483  54.024  0.00  0.00            
ATOM   2824  HA  PRO X 178      18.726  82.477  53.598  0.00  0.00            
ATOM   2825  C   PRO X 178      19.069  84.518  52.963  0.00  0.00            
ATOM   2826  O   PRO X 178      18.290  85.025  52.151  0.00  0.00            
ATOM   2827  N   TRP X 179      20.434  84.779  52.936  0.00  0.00            
ATOM   2828  H   TRP X 179      20.907  84.813  53.819  0.00  0.00            
ATOM   2829  CA  TRP X 179      21.048  85.542  51.870  0.00  0.00            
ATOM   2830  HA  TRP X 179      22.089  85.702  52.127  0.00  0.00            
ATOM   2831  CB  TRP X 179      20.911  84.794  50.506  0.00  0.00            
ATOM   2832  HB2 TRP X 179      21.691  85.127  49.826  0.00  0.00            
ATOM   2833  HB3 TRP X 179      19.981  85.092  50.012  0.00  0.00            
ATOM   2834  CG  TRP X 179      20.986  83.340  50.620  0.00  0.00            
ATOM   2835  CD1 TRP X 179      19.975  82.504  50.388  0.00  0.00            
ATOM   2836  HD1 TRP X 179      19.046  82.797  49.902  0.00  0.00            
ATOM   2837  NE1 TRP X 179      20.353  81.213  50.603  0.00  0.00            
ATOM   2838  HE1 TRP X 179      19.823  80.444  50.184  0.00  0.00            
ATOM   2839  CE2 TRP X 179      21.699  81.185  50.816  0.00  0.00            
ATOM   2840  CZ2 TRP X 179      22.539  80.133  51.088  0.00  0.00            
ATOM   2841  HZ2 TRP X 179      22.164  79.137  51.265  0.00  0.00            
ATOM   2842  CH2 TRP X 179      23.907  80.396  51.245  0.00  0.00            
ATOM   2843  HH2 TRP X 179      24.556  79.614  51.686  0.00  0.00            
ATOM   2844  CZ3 TRP X 179      24.358  81.707  51.194  0.00  0.00            
ATOM   2845  HZ3 TRP X 179      25.367  81.901  51.432  0.00  0.00            
ATOM   2846  CE3 TRP X 179      23.489  82.761  51.111  0.00  0.00            
ATOM   2847  HE3 TRP X 179      23.811  83.784  51.370  0.00  0.00            
ATOM   2848  CD2 TRP X 179      22.145  82.525  50.784  0.00  0.00            
ATOM   2849  C   TRP X 179      20.308  86.861  51.822  0.00  0.00            
ATOM   2850  O   TRP X 179      19.531  87.143  50.959  0.00  0.00            
ATOM   2851  N   ASH X 180      20.429  87.627  52.920  0.00  0.00            
ATOM   2852  H   ASH X 180      20.870  87.086  53.680  0.00  0.00            
ATOM   2853  CA  ASH X 180      19.460  88.733  53.217  0.00  0.00            
ATOM   2854  HA  ASH X 180      19.193  89.310  52.337  0.00  0.00            
ATOM   2855  CB  ASH X 180      18.242  88.144  53.891  0.00  0.00            
ATOM   2856  HB2 ASH X 180      18.056  87.120  53.484  0.00  0.00            
ATOM   2857  HB3 ASH X 180      18.334  87.973  54.963  0.00  0.00            
ATOM   2858  CG  ASH X 180      16.936  88.938  53.697  0.00  0.00            
ATOM   2859  OD1 ASH X 180      16.116  88.289  52.846  0.00  0.00            
ATOM   2860  OD2 ASH X 180      16.651  89.927  54.262  0.00  0.00            
ATOM   2861  HD1 ASH X 180      15.221  88.618  52.830  0.00  0.00            
ATOM   2862  C   ASH X 180      20.031  89.770  54.235  0.00  0.00            
ATOM   2863  O   ASH X 180      21.193  89.620  54.664  0.00  0.00            
ATOM   2864  N   MET X 181      19.354  90.935  54.542  0.00  0.00            
ATOM   2865  H   MET X 181      18.371  91.075  54.288  0.00  0.00            
ATOM   2866  CA  MET X 181      19.995  92.015  55.338  0.00  0.00            
ATOM   2867  HA  MET X 181      20.962  92.295  54.991  0.00  0.00            
ATOM   2868  CB  MET X 181      19.088  93.248  55.356  0.00  0.00            
ATOM   2869  HB2 MET X 181      19.099  93.607  54.279  0.00  0.00            
ATOM   2870  HB3 MET X 181      19.512  94.197  55.837  0.00  0.00            
ATOM   2871  CG  MET X 181      17.610  93.122  55.810  0.00  0.00            
ATOM   2872  HG2 MET X 181      17.594  92.762  56.772  0.00  0.00            
ATOM   2873  HG3 MET X 181      17.058  92.308  55.330  0.00  0.00            
ATOM   2874  SD  MET X 181      16.623  94.524  55.507  0.00  0.00            
ATOM   2875  CE  MET X 181      16.412  94.149  53.708  0.00  0.00            
ATOM   2876  HE1 MET X 181      17.288  94.306  53.017  0.00  0.00            
ATOM   2877  HE2 MET X 181      15.594  94.797  53.246  0.00  0.00            
ATOM   2878  HE3 MET X 181      16.054  93.098  53.695  0.00  0.00            
ATOM   2879  C   MET X 181      20.270  91.593  56.748  0.00  0.00            
ATOM   2880  O   MET X 181      21.080  92.166  57.500  0.00  0.00            
ATOM   2881  N   THR X 182      19.512  90.549  57.114  0.00  0.00            
ATOM   2882  H   THR X 182      18.907  90.086  56.494  0.00  0.00            
ATOM   2883  CA  THR X 182      19.522  89.932  58.444  0.00  0.00            
ATOM   2884  HA  THR X 182      19.743  90.703  59.192  0.00  0.00            
ATOM   2885  CB  THR X 182      18.036  89.438  58.641  0.00  0.00            
ATOM   2886  HB  THR X 182      17.980  88.823  59.482  0.00  0.00            
ATOM   2887  CG2 THR X 182      16.916  90.461  58.861  0.00  0.00            
ATOM   2888 HG21 THR X 182      17.064  91.016  59.784  0.00  0.00            
ATOM   2889 HG22 THR X 182      15.980  89.954  58.876  0.00  0.00            
ATOM   2890 HG23 THR X 182      16.617  91.277  58.151  0.00  0.00            
ATOM   2891  OG1 THR X 182      17.707  88.733  57.423  0.00  0.00            
ATOM   2892  HG1 THR X 182      17.469  87.886  57.689  0.00  0.00            
ATOM   2893  C   THR X 182      20.525  88.797  58.603  0.00  0.00            
ATOM   2894  O   THR X 182      20.636  88.239  59.713  0.00  0.00            
ATOM   2895  N   SER X 183      21.381  88.490  57.631  0.00  0.00            
ATOM   2896  H   SER X 183      21.246  88.960  56.675  0.00  0.00            
ATOM   2897  CA  SER X 183      22.338  87.391  57.493  0.00  0.00            
ATOM   2898  HA  SER X 183      21.852  86.482  57.805  0.00  0.00            
ATOM   2899  CB  SER X 183      22.858  87.401  56.129  0.00  0.00            
ATOM   2900  HB2 SER X 183      22.996  88.429  55.758  0.00  0.00            
ATOM   2901  HB3 SER X 183      23.909  86.996  56.120  0.00  0.00            
ATOM   2902  OG  SER X 183      22.030  86.741  55.168  0.00  0.00            
ATOM   2903  HG  SER X 183      21.504  86.013  55.556  0.00  0.00            
ATOM   2904  C   SER X 183      23.411  87.506  58.481  0.00  0.00            
ATOM   2905  O   SER X 183      23.827  88.621  58.860  0.00  0.00            
ATOM   2906  N   GLN X 184      23.820  86.380  59.067  0.00  0.00            
ATOM   2907  H   GLN X 184      23.550  85.464  58.742  0.00  0.00            
ATOM   2908  CA  GLN X 184      24.810  86.485  60.160  0.00  0.00            
ATOM   2909  HA  GLN X 184      25.082  87.532  60.217  0.00  0.00            
ATOM   2910  CB  GLN X 184      24.230  85.948  61.477  0.00  0.00            
ATOM   2911  HB2 GLN X 184      25.043  85.916  62.167  0.00  0.00            
ATOM   2912  HB3 GLN X 184      23.894  84.989  61.294  0.00  0.00            
ATOM   2913  CG  GLN X 184      23.022  86.800  61.947  0.00  0.00            
ATOM   2914  HG2 GLN X 184      22.160  86.634  61.323  0.00  0.00            
ATOM   2915  HG3 GLN X 184      22.750  86.416  62.945  0.00  0.00            
ATOM   2916  CD  GLN X 184      23.229  88.335  62.154  0.00  0.00            
ATOM   2917  OE1 GLN X 184      24.347  88.728  62.527  0.00  0.00            
ATOM   2918  NE2 GLN X 184      22.195  89.167  62.219  0.00  0.00            
ATOM   2919 HE21 GLN X 184      21.334  88.689  62.014  0.00  0.00            
ATOM   2920 HE22 GLN X 184      22.293  90.189  62.089  0.00  0.00            
ATOM   2921  C   GLN X 184      26.062  85.692  59.766  0.00  0.00            
ATOM   2922  O   GLN X 184      25.947  84.671  59.090  0.00  0.00            
ATOM   2923  N   ASN X 185      27.202  86.162  60.201  0.00  0.00            
ATOM   2924  H   ASN X 185      27.156  86.978  60.811  0.00  0.00            
ATOM   2925  CA  ASN X 185      28.532  85.574  59.869  0.00  0.00            
ATOM   2926  HA  ASN X 185      29.269  86.296  60.221  0.00  0.00            
ATOM   2927  CB  ASN X 185      28.631  84.220  60.468  0.00  0.00            
ATOM   2928  HB2 ASN X 185      28.340  84.288  61.522  0.00  0.00            
ATOM   2929  HB3 ASN X 185      28.032  83.476  59.997  0.00  0.00            
ATOM   2930  CG  ASN X 185      30.082  83.716  60.431  0.00  0.00            
ATOM   2931  OD1 ASN X 185      30.442  82.859  59.656  0.00  0.00            
ATOM   2932  ND2 ASN X 185      30.959  84.316  61.260  0.00  0.00            
ATOM   2933 HD21 ASN X 185      30.660  84.966  61.965  0.00  0.00            
ATOM   2934 HD22 ASN X 185      31.859  83.870  61.443  0.00  0.00            
ATOM   2935  C   ASN X 185      28.678  85.518  58.331  0.00  0.00            
ATOM   2936  O   ASN X 185      29.095  84.471  57.841  0.00  0.00            
ATOM   2937  N   SER X 186      28.342  86.662  57.690  0.00  0.00            
ATOM   2938  H   SER X 186      27.684  87.287  58.140  0.00  0.00            
ATOM   2939  CA  SER X 186      28.436  86.705  56.254  0.00  0.00            
ATOM   2940  HA  SER X 186      28.880  85.805  55.897  0.00  0.00            
ATOM   2941  CB  SER X 186      27.032  87.014  55.695  0.00  0.00            
ATOM   2942  HB2 SER X 186      26.387  86.142  55.896  0.00  0.00            
ATOM   2943  HB3 SER X 186      26.560  87.900  56.162  0.00  0.00            
ATOM   2944  OG  SER X 186      27.178  87.119  54.284  0.00  0.00            
ATOM   2945  HG  SER X 186      27.600  86.326  53.960  0.00  0.00            
ATOM   2946  C   SER X 186      29.398  87.826  55.936  0.00  0.00            
ATOM   2947  O   SER X 186      29.308  88.911  56.423  0.00  0.00            
ATOM   2948  N   PHE X 187      30.449  87.557  55.087  0.00  0.00            
ATOM   2949  H   PHE X 187      30.550  86.601  54.796  0.00  0.00            
ATOM   2950  CA  PHE X 187      31.370  88.607  54.672  0.00  0.00            
ATOM   2951  HA  PHE X 187      31.883  89.010  55.574  0.00  0.00            
ATOM   2952  CB  PHE X 187      32.523  88.040  53.864  0.00  0.00            
ATOM   2953  HB2 PHE X 187      32.157  87.336  53.124  0.00  0.00            
ATOM   2954  HB3 PHE X 187      33.171  87.530  54.634  0.00  0.00            
ATOM   2955  CG  PHE X 187      33.336  89.105  53.193  0.00  0.00            
ATOM   2956  CD1 PHE X 187      34.054  90.073  53.938  0.00  0.00            
ATOM   2957  HD1 PHE X 187      34.044  90.121  54.999  0.00  0.00            
ATOM   2958  CE1 PHE X 187      34.838  91.074  53.293  0.00  0.00            
ATOM   2959  HE1 PHE X 187      35.381  91.830  53.896  0.00  0.00            
ATOM   2960  CZ  PHE X 187      34.933  91.125  51.891  0.00  0.00            
ATOM   2961  HZ  PHE X 187      35.572  91.891  51.440  0.00  0.00            
ATOM   2962  CE2 PHE X 187      34.197  90.159  51.126  0.00  0.00            
ATOM   2963  HE2 PHE X 187      34.381  90.182  50.029  0.00  0.00            
ATOM   2964  CD2 PHE X 187      33.372  89.211  51.825  0.00  0.00            
ATOM   2965  HD2 PHE X 187      32.836  88.501  51.262  0.00  0.00            
ATOM   2966  C   PHE X 187      30.657  89.772  53.982  0.00  0.00            
ATOM   2967  O   PHE X 187      30.863  90.875  54.382  0.00  0.00            
ATOM   2968  N   ARG X 188      29.732  89.364  53.067  0.00  0.00            
ATOM   2969  H   ARG X 188      29.631  88.336  53.033  0.00  0.00            
ATOM   2970  CA  ARG X 188      28.886  90.138  52.196  0.00  0.00            
ATOM   2971  HA  ARG X 188      29.576  90.742  51.610  0.00  0.00            
ATOM   2972  CB  ARG X 188      28.010  89.317  51.348  0.00  0.00            
ATOM   2973  HB2 ARG X 188      27.469  88.526  51.821  0.00  0.00            
ATOM   2974  HB3 ARG X 188      28.701  88.780  50.724  0.00  0.00            
ATOM   2975  CG  ARG X 188      27.182  90.119  50.329  0.00  0.00            
ATOM   2976  HG2 ARG X 188      27.852  90.679  49.708  0.00  0.00            
ATOM   2977  HG3 ARG X 188      26.935  89.262  49.604  0.00  0.00            
ATOM   2978  CD  ARG X 188      25.888  90.800  50.748  0.00  0.00            
ATOM   2979  HD2 ARG X 188      25.347  91.308  50.010  0.00  0.00            
ATOM   2980  HD3 ARG X 188      26.114  91.639  51.462  0.00  0.00            
ATOM   2981  NE  ARG X 188      24.891  89.852  51.323  0.00  0.00            
ATOM   2982  HE  ARG X 188      24.899  88.853  50.978  0.00  0.00            
ATOM   2983  CZ  ARG X 188      24.027  90.132  52.299  0.00  0.00            
ATOM   2984  NH1 ARG X 188      23.749  91.400  52.703  0.00  0.00            
ATOM   2985 HH11 ARG X 188      23.988  92.193  52.005  0.00  0.00            
ATOM   2986 HH12 ARG X 188      23.286  91.724  53.636  0.00  0.00            
ATOM   2987  NH2 ARG X 188      23.329  89.156  52.909  0.00  0.00            
ATOM   2988 HH21 ARG X 188      23.430  88.182  52.703  0.00  0.00            
ATOM   2989 HH22 ARG X 188      22.531  89.410  53.557  0.00  0.00            
ATOM   2990  C   ARG X 188      28.148  91.119  53.110  0.00  0.00            
ATOM   2991  O   ARG X 188      28.326  92.333  52.952  0.00  0.00            
ATOM   2992  N   ASN X 189      27.349  90.582  54.028  0.00  0.00            
ATOM   2993  H   ASN X 189      27.347  89.556  54.125  0.00  0.00            
ATOM   2994  CA  ASN X 189      26.444  91.427  54.793  0.00  0.00            
ATOM   2995  HA  ASN X 189      25.814  91.918  54.026  0.00  0.00            
ATOM   2996  CB  ASN X 189      25.372  90.597  55.579  0.00  0.00            
ATOM   2997  HB2 ASN X 189      25.060  89.716  55.055  0.00  0.00            
ATOM   2998  HB3 ASN X 189      25.739  90.178  56.539  0.00  0.00            
ATOM   2999  CG  ASN X 189      24.094  91.353  56.029  0.00  0.00            
ATOM   3000  OD1 ASN X 189      23.444  92.009  55.189  0.00  0.00            
ATOM   3001  ND2 ASN X 189      23.686  91.196  57.295  0.00  0.00            
ATOM   3002 HD21 ASN X 189      22.810  91.611  57.506  0.00  0.00            
ATOM   3003 HD22 ASN X 189      24.077  90.607  57.984  0.00  0.00            
ATOM   3004  C   ASN X 189      27.112  92.463  55.686  0.00  0.00            
ATOM   3005  O   ASN X 189      26.459  93.430  56.080  0.00  0.00            
ATOM   3006  N   GLN X 190      28.414  92.228  55.994  0.00  0.00            
ATOM   3007  H   GLN X 190      28.708  91.261  55.743  0.00  0.00            
ATOM   3008  CA  GLN X 190      29.344  92.983  56.786  0.00  0.00            
ATOM   3009  HA  GLN X 190      28.724  93.591  57.503  0.00  0.00            
ATOM   3010  CB  GLN X 190      30.398  92.171  57.595  0.00  0.00            
ATOM   3011  HB2 GLN X 190      30.867  91.464  56.951  0.00  0.00            
ATOM   3012  HB3 GLN X 190      31.223  92.867  57.858  0.00  0.00            
ATOM   3013  CG  GLN X 190      29.763  91.424  58.785  0.00  0.00            
ATOM   3014  HG2 GLN X 190      28.758  91.019  58.587  0.00  0.00            
ATOM   3015  HG3 GLN X 190      30.379  90.571  59.142  0.00  0.00            
ATOM   3016  CD  GLN X 190      29.624  92.416  60.054  0.00  0.00            
ATOM   3017  OE1 GLN X 190      29.537  93.657  59.855  0.00  0.00            
ATOM   3018  NE2 GLN X 190      29.784  91.885  61.237  0.00  0.00            
ATOM   3019 HE21 GLN X 190      30.017  90.895  61.336  0.00  0.00            
ATOM   3020 HE22 GLN X 190      29.607  92.397  62.076  0.00  0.00            
ATOM   3021  C   GLN X 190      29.941  94.039  55.827  0.00  0.00            
ATOM   3022  O   GLN X 190      29.916  95.185  56.271  0.00  0.00            
ATOM   3023  N   LEU X 191      30.513  93.662  54.695  0.00  0.00            
ATOM   3024  H   LEU X 191      30.318  92.692  54.338  0.00  0.00            
ATOM   3025  CA  LEU X 191      30.985  94.451  53.531  0.00  0.00            
ATOM   3026  HA  LEU X 191      31.824  94.999  53.843  0.00  0.00            
ATOM   3027  CB  LEU X 191      31.386  93.490  52.434  0.00  0.00            
ATOM   3028  HB2 LEU X 191      32.042  92.718  52.800  0.00  0.00            
ATOM   3029  HB3 LEU X 191      30.484  93.056  52.024  0.00  0.00            
ATOM   3030  CG  LEU X 191      32.069  94.178  51.263  0.00  0.00            
ATOM   3031  HG  LEU X 191      31.576  94.970  50.836  0.00  0.00            
ATOM   3032  CD1 LEU X 191      33.466  94.710  51.572  0.00  0.00            
ATOM   3033 HD11 LEU X 191      33.958  95.159  50.674  0.00  0.00            
ATOM   3034 HD12 LEU X 191      33.426  95.464  52.277  0.00  0.00            
ATOM   3035 HD13 LEU X 191      34.130  93.868  51.971  0.00  0.00            
ATOM   3036  CD2 LEU X 191      32.092  93.214  50.031  0.00  0.00            
ATOM   3037 HD21 LEU X 191      32.498  92.220  50.260  0.00  0.00            
ATOM   3038 HD22 LEU X 191      31.077  93.126  49.656  0.00  0.00            
ATOM   3039 HD23 LEU X 191      32.723  93.797  49.303  0.00  0.00            
ATOM   3040  C   LEU X 191      29.970  95.488  53.048  0.00  0.00            
ATOM   3041  O   LEU X 191      30.360  96.511  52.552  0.00  0.00            
ATOM   3042  N   GLU X 192      28.687  95.073  53.142  0.00  0.00            
ATOM   3043  H   GLU X 192      28.534  94.092  53.478  0.00  0.00            
ATOM   3044  CA  GLU X 192      27.498  95.823  52.908  0.00  0.00            
ATOM   3045  HA  GLU X 192      27.772  96.499  52.049  0.00  0.00            
ATOM   3046  CB  GLU X 192      26.352  94.899  52.460  0.00  0.00            
ATOM   3047  HB2 GLU X 192      26.142  94.164  53.280  0.00  0.00            
ATOM   3048  HB3 GLU X 192      26.680  94.125  51.724  0.00  0.00            
ATOM   3049  CG  GLU X 192      25.097  95.527  51.919  0.00  0.00            
ATOM   3050  HG2 GLU X 192      24.517  95.642  52.874  0.00  0.00            
ATOM   3051  HG3 GLU X 192      25.298  96.492  51.492  0.00  0.00            
ATOM   3052  CD  GLU X 192      24.237  94.678  51.023  0.00  0.00            
ATOM   3053  OE1 GLU X 192      24.042  93.446  51.248  0.00  0.00            
ATOM   3054  OE2 GLU X 192      23.669  95.213  50.034  0.00  0.00            
ATOM   3055  C   GLU X 192      27.071  96.730  54.071  0.00  0.00            
ATOM   3056  O   GLU X 192      26.557  97.849  53.874  0.00  0.00            
ATOM   3057  N   GLY X 193      27.284  96.191  55.267  0.00  0.00            
ATOM   3058  H   GLY X 193      27.691  95.240  55.306  0.00  0.00            
ATOM   3059  CA  GLY X 193      27.032  96.835  56.549  0.00  0.00            
ATOM   3060  HA2 GLY X 193      27.596  96.188  57.248  0.00  0.00            
ATOM   3061  HA3 GLY X 193      27.383  97.843  56.636  0.00  0.00            
ATOM   3062  C   GLY X 193      25.593  96.688  57.014  0.00  0.00            
ATOM   3063  O   GLY X 193      25.081  97.710  57.485  0.00  0.00            
ATOM   3064  N   PHE X 194      24.804  95.620  56.956  0.00  0.00            
ATOM   3065  H   PHE X 194      25.255  94.701  56.729  0.00  0.00            
ATOM   3066  CA  PHE X 194      23.501  95.570  57.643  0.00  0.00            
ATOM   3067  HA  PHE X 194      23.022  96.566  57.791  0.00  0.00            
ATOM   3068  CB  PHE X 194      22.469  94.907  56.760  0.00  0.00            
ATOM   3069  HB2 PHE X 194      22.768  93.986  56.449  0.00  0.00            
ATOM   3070  HB3 PHE X 194      21.603  94.598  57.398  0.00  0.00            
ATOM   3071  CG  PHE X 194      21.945  95.716  55.627  0.00  0.00            
ATOM   3072  CD1 PHE X 194      20.896  96.625  55.851  0.00  0.00            
ATOM   3073  HD1 PHE X 194      20.430  96.799  56.792  0.00  0.00            
ATOM   3074  CE1 PHE X 194      20.400  97.409  54.770  0.00  0.00            
ATOM   3075  HE1 PHE X 194      19.644  98.156  55.023  0.00  0.00            
ATOM   3076  CZ  PHE X 194      20.905  97.151  53.478  0.00  0.00            
ATOM   3077  HZ  PHE X 194      20.661  97.820  52.652  0.00  0.00            
ATOM   3078  CE2 PHE X 194      21.823  96.136  53.193  0.00  0.00            
ATOM   3079  HE2 PHE X 194      22.071  95.963  52.144  0.00  0.00            
ATOM   3080  CD2 PHE X 194      22.270  95.375  54.281  0.00  0.00            
ATOM   3081  HD2 PHE X 194      22.913  94.579  54.067  0.00  0.00            
ATOM   3082  C   PHE X 194      23.578  95.003  59.129  0.00  0.00            
ATOM   3083  O   PHE X 194      22.890  94.044  59.495  0.00  0.00            
ATOM   3084  N   ILE X 195      24.510  95.517  59.976  0.00  0.00            
ATOM   3085  H   ILE X 195      24.946  96.288  59.495  0.00  0.00            
ATOM   3086  CA  ILE X 195      24.645  95.336  61.511  0.00  0.00            
ATOM   3087  HA  ILE X 195      24.111  94.448  61.723  0.00  0.00            
ATOM   3088  CB  ILE X 195      26.225  95.188  61.846  0.00  0.00            
ATOM   3089  HB  ILE X 195      26.583  94.280  61.317  0.00  0.00            
ATOM   3090  CG2 ILE X 195      27.082  96.385  61.306  0.00  0.00            
ATOM   3091 HG21 ILE X 195      26.740  97.391  61.582  0.00  0.00            
ATOM   3092 HG22 ILE X 195      28.053  96.332  61.611  0.00  0.00            
ATOM   3093 HG23 ILE X 195      27.118  96.390  60.262  0.00  0.00            
ATOM   3094  CG1 ILE X 195      26.470  95.055  63.366  0.00  0.00            
ATOM   3095 HG12 ILE X 195      26.064  95.941  63.859  0.00  0.00            
ATOM   3096 HG13 ILE X 195      25.903  94.266  63.741  0.00  0.00            
ATOM   3097  CD1 ILE X 195      27.961  94.800  63.716  0.00  0.00            
ATOM   3098 HD11 ILE X 195      28.401  93.808  63.327  0.00  0.00            
ATOM   3099 HD12 ILE X 195      28.542  95.573  63.371  0.00  0.00            
ATOM   3100 HD13 ILE X 195      28.184  94.934  64.743  0.00  0.00            
ATOM   3101  C   ILE X 195      24.002  96.593  62.154  0.00  0.00            
ATOM   3102  O   ILE X 195      23.894  97.593  61.471  0.00  0.00            
ATOM   3103  N   ASN X 196      23.573  96.618  63.385  0.00  0.00            
ATOM   3104  H   ASN X 196      23.827  95.777  63.939  0.00  0.00            
ATOM   3105  CA  ASN X 196      23.044  97.665  64.217  0.00  0.00            
ATOM   3106  HA  ASN X 196      22.116  97.856  63.590  0.00  0.00            
ATOM   3107  CB  ASN X 196      22.649  97.109  65.653  0.00  0.00            
ATOM   3108  HB2 ASN X 196      22.039  96.191  65.412  0.00  0.00            
ATOM   3109  HB3 ASN X 196      23.494  96.636  66.179  0.00  0.00            
ATOM   3110  CG  ASN X 196      21.806  98.064  66.451  0.00  0.00            
ATOM   3111  OD1 ASN X 196      20.936  98.765  65.863  0.00  0.00            
ATOM   3112  ND2 ASN X 196      22.095  98.340  67.697  0.00  0.00            
ATOM   3113 HD21 ASN X 196      21.639  99.079  68.201  0.00  0.00            
ATOM   3114 HD22 ASN X 196      22.839  97.830  68.241  0.00  0.00            
ATOM   3115  C   ASN X 196      23.997  98.859  64.324  0.00  0.00            
ATOM   3116  O   ASN X 196      24.895  98.883  65.169  0.00  0.00            
ATOM   3117  N   GLY X 197      23.812  99.891  63.447  0.00  0.00            
ATOM   3118  H   GLY X 197      23.177  99.691  62.682  0.00  0.00            
ATOM   3119  CA  GLY X 197      24.648 101.089  63.442  0.00  0.00            
ATOM   3120  HA2 GLY X 197      25.659 100.775  63.208  0.00  0.00            
ATOM   3121  HA3 GLY X 197      24.640 101.402  64.513  0.00  0.00            
ATOM   3122  C   GLY X 197      24.187 102.158  62.452  0.00  0.00            
ATOM   3123  O   GLY X 197      23.562 103.123  62.918  0.00  0.00            
ATOM   3124  N   PRO X 198      24.507 102.037  61.140  0.00  0.00            
ATOM   3125  CD  PRO X 198      23.987 102.973  60.143  0.00  0.00            
ATOM   3126  HD2 PRO X 198      23.002 103.333  60.256  0.00  0.00            
ATOM   3127  HD3 PRO X 198      24.401 103.900  60.326  0.00  0.00            
ATOM   3128  CG  PRO X 198      24.328 102.431  58.694  0.00  0.00            
ATOM   3129  HG2 PRO X 198      23.447 102.441  58.047  0.00  0.00            
ATOM   3130  HG3 PRO X 198      25.039 103.112  58.256  0.00  0.00            
ATOM   3131  CB  PRO X 198      24.893 100.994  58.951  0.00  0.00            
ATOM   3132  HB2 PRO X 198      24.151 100.241  58.832  0.00  0.00            
ATOM   3133  HB3 PRO X 198      25.693 100.708  58.332  0.00  0.00            
ATOM   3134  CA  PRO X 198      25.250 100.941  60.497  0.00  0.00            
ATOM   3135  HA  PRO X 198      24.874  99.982  60.791  0.00  0.00            
ATOM   3136  C   PRO X 198      26.726 101.065  60.714  0.00  0.00            
ATOM   3137  O   PRO X 198      27.217 102.071  61.194  0.00  0.00            
ATOM   3138  N   GLN X 199      27.529 100.128  60.182  0.00  0.00            
ATOM   3139  H   GLN X 199      27.012  99.570  59.584  0.00  0.00            
ATOM   3140  CA  GLN X 199      28.952 100.232  60.023  0.00  0.00            
ATOM   3141  HA  GLN X 199      29.330 101.169  60.399  0.00  0.00            
ATOM   3142  CB  GLN X 199      29.674  99.124  60.868  0.00  0.00            
ATOM   3143  HB2 GLN X 199      29.371  98.124  60.529  0.00  0.00            
ATOM   3144  HB3 GLN X 199      30.785  99.270  60.622  0.00  0.00            
ATOM   3145  CG  GLN X 199      29.432  99.281  62.441  0.00  0.00            
ATOM   3146  HG2 GLN X 199      29.878  98.509  63.035  0.00  0.00            
ATOM   3147  HG3 GLN X 199      28.311  99.427  62.492  0.00  0.00            
ATOM   3148  CD  GLN X 199      30.048 100.555  62.922  0.00  0.00            
ATOM   3149  OE1 GLN X 199      30.909 101.178  62.318  0.00  0.00            
ATOM   3150  NE2 GLN X 199      29.876 100.967  64.180  0.00  0.00            
ATOM   3151 HE21 GLN X 199      28.992 100.686  64.709  0.00  0.00            
ATOM   3152 HE22 GLN X 199      30.247 101.821  64.498  0.00  0.00            
ATOM   3153  C   GLN X 199      29.257 100.141  58.483  0.00  0.00            
ATOM   3154  O   GLN X 199      28.381 100.354  57.658  0.00  0.00            
ATOM   3155  N   LEU X 200      30.458  99.733  58.154  0.00  0.00            
ATOM   3156  H   LEU X 200      31.045  99.649  58.911  0.00  0.00            
ATOM   3157  CA  LEU X 200      31.133  99.675  56.844  0.00  0.00            
ATOM   3158  HA  LEU X 200      32.021 100.131  56.951  0.00  0.00            
ATOM   3159  CB  LEU X 200      31.585  98.167  56.545  0.00  0.00            
ATOM   3160  HB2 LEU X 200      31.580  97.587  57.459  0.00  0.00            
ATOM   3161  HB3 LEU X 200      30.837  97.682  55.936  0.00  0.00            
ATOM   3162  CG  LEU X 200      33.004  98.019  55.912  0.00  0.00            
ATOM   3163  HG  LEU X 200      33.737  98.788  56.235  0.00  0.00            
ATOM   3164  CD1 LEU X 200      33.569  96.644  56.192  0.00  0.00            
ATOM   3165 HD11 LEU X 200      33.028  95.857  55.664  0.00  0.00            
ATOM   3166 HD12 LEU X 200      33.515  96.512  57.257  0.00  0.00            
ATOM   3167 HD13 LEU X 200      34.670  96.579  55.809  0.00  0.00            
ATOM   3168  CD2 LEU X 200      32.961  98.176  54.418  0.00  0.00            
ATOM   3169 HD21 LEU X 200      32.753  99.244  54.184  0.00  0.00            
ATOM   3170 HD22 LEU X 200      32.258  97.526  53.866  0.00  0.00            
ATOM   3171 HD23 LEU X 200      33.924  98.005  53.903  0.00  0.00            
ATOM   3172  C   LEU X 200      30.481 100.479  55.637  0.00  0.00            
ATOM   3173  O   LEU X 200      30.488 101.772  55.691  0.00  0.00            
ATOM   3174  N   HID X 201      30.164  99.777  54.545  0.00  0.00            
ATOM   3175  H   HID X 201      30.307  98.804  54.653  0.00  0.00            
ATOM   3176  CA  HID X 201      29.606 100.376  53.312  0.00  0.00            
ATOM   3177  HA  HID X 201      30.285 100.976  52.809  0.00  0.00            
ATOM   3178  CB  HID X 201      29.393  99.359  52.242  0.00  0.00            
ATOM   3179  HB2 HID X 201      29.023  98.473  52.831  0.00  0.00            
ATOM   3180  HB3 HID X 201      30.262  98.987  51.733  0.00  0.00            
ATOM   3181  CG  HID X 201      28.460  99.644  51.155  0.00  0.00            
ATOM   3182  ND1 HID X 201      27.101  99.445  51.307  0.00  0.00            
ATOM   3183  HD1 HID X 201      26.592  99.120  52.134  0.00  0.00            
ATOM   3184  CE1 HID X 201      26.492  99.886  50.221  0.00  0.00            
ATOM   3185  HE1 HID X 201      25.357  99.918  50.160  0.00  0.00            
ATOM   3186  NE2 HID X 201      27.335 100.273  49.259  0.00  0.00            
ATOM   3187  CD2 HID X 201      28.613 100.008  49.824  0.00  0.00            
ATOM   3188  HD2 HID X 201      29.476 100.209  49.262  0.00  0.00            
ATOM   3189  C   HID X 201      28.406 101.339  53.535  0.00  0.00            
ATOM   3190  O   HID X 201      28.274 102.486  53.008  0.00  0.00            
ATOM   3191  N   ASN X 202      27.444 100.843  54.259  0.00  0.00            
ATOM   3192  H   ASN X 202      27.544  99.914  54.572  0.00  0.00            
ATOM   3193  CA  ASN X 202      26.235 101.631  54.621  0.00  0.00            
ATOM   3194  HA  ASN X 202      25.807 102.088  53.746  0.00  0.00            
ATOM   3195  CB  ASN X 202      25.165 100.685  55.207  0.00  0.00            
ATOM   3196  HB2 ASN X 202      25.606 100.138  55.927  0.00  0.00            
ATOM   3197  HB3 ASN X 202      24.334 101.349  55.559  0.00  0.00            
ATOM   3198  CG  ASN X 202      24.439  99.855  54.215  0.00  0.00            
ATOM   3199  OD1 ASN X 202      24.638  99.928  53.038  0.00  0.00            
ATOM   3200  ND2 ASN X 202      23.687  98.870  54.745  0.00  0.00            
ATOM   3201 HD21 ASN X 202      23.753  98.704  55.706  0.00  0.00            
ATOM   3202 HD22 ASN X 202      23.307  98.266  54.076  0.00  0.00            
ATOM   3203  C   ASN X 202      26.488 102.885  55.498  0.00  0.00            
ATOM   3204  O   ASN X 202      25.796 103.938  55.257  0.00  0.00            
ATOM   3205  N   ARN X 203      27.498 102.830  56.448  0.00  0.00            
ATOM   3206  H   ARN X 203      27.826 101.897  56.647  0.00  0.00            
ATOM   3207  CA  ARN X 203      27.942 103.968  57.277  0.00  0.00            
ATOM   3208  HA  ARN X 203      27.074 104.414  57.679  0.00  0.00            
ATOM   3209  CB  ARN X 203      28.893 103.611  58.477  0.00  0.00            
ATOM   3210  HB2 ARN X 203      29.896 103.499  58.085  0.00  0.00            
ATOM   3211  HB3 ARN X 203      28.461 102.713  58.911  0.00  0.00            
ATOM   3212  CG  ARN X 203      28.908 104.710  59.579  0.00  0.00            
ATOM   3213  HG2 ARN X 203      27.908 104.736  60.072  0.00  0.00            
ATOM   3214  HG3 ARN X 203      28.994 105.630  59.034  0.00  0.00            
ATOM   3215  CD  ARN X 203      29.958 104.429  60.749  0.00  0.00            
ATOM   3216  HD2 ARN X 203      30.993 104.472  60.411  0.00  0.00            
ATOM   3217  HD3 ARN X 203      29.802 103.399  61.160  0.00  0.00            
ATOM   3218  NE  ARN X 203      30.109 105.411  61.778  0.00  0.00            
ATOM   3219  HE  ARN X 203      30.438 106.339  61.350  0.00  0.00            
ATOM   3220  CZ  ARN X 203      30.902 105.055  62.968  0.00  0.00            
ATOM   3221  NH1 ARN X 203      31.649 104.052  63.070  0.00  0.00            
ATOM   3222 HH11 ARN X 203      31.504 103.477  62.247  0.00  0.00            
ATOM   3223  NH2 ARN X 203      30.749 106.001  63.991  0.00  0.00            
ATOM   3224 HH21 ARN X 203      30.972 106.892  63.618  0.00  0.00            
ATOM   3225 HH22 ARN X 203      31.458 105.763  64.720  0.00  0.00            
ATOM   3226  C   ARN X 203      28.597 104.930  56.328  0.00  0.00            
ATOM   3227  O   ARN X 203      28.367 106.101  56.548  0.00  0.00            
ATOM   3228  N   VAL X 204      29.432 104.612  55.325  0.00  0.00            
ATOM   3229  H   VAL X 204      29.770 103.622  55.288  0.00  0.00            
ATOM   3230  CA  VAL X 204      30.050 105.558  54.445  0.00  0.00            
ATOM   3231  HA  VAL X 204      30.511 106.186  55.195  0.00  0.00            
ATOM   3232  CB  VAL X 204      31.023 104.863  53.586  0.00  0.00            
ATOM   3233  HB  VAL X 204      30.443 104.057  53.039  0.00  0.00            
ATOM   3234  CG1 VAL X 204      31.688 105.650  52.483  0.00  0.00            
ATOM   3235 HG11 VAL X 204      32.282 106.398  52.946  0.00  0.00            
ATOM   3236 HG12 VAL X 204      32.301 105.061  51.793  0.00  0.00            
ATOM   3237 HG13 VAL X 204      31.032 106.182  51.781  0.00  0.00            
ATOM   3238  CG2 VAL X 204      32.147 104.201  54.359  0.00  0.00            
ATOM   3239 HG21 VAL X 204      32.940 104.901  54.502  0.00  0.00            
ATOM   3240 HG22 VAL X 204      31.940 103.627  55.232  0.00  0.00            
ATOM   3241 HG23 VAL X 204      32.518 103.416  53.643  0.00  0.00            
ATOM   3242  C   VAL X 204      28.988 106.368  53.692  0.00  0.00            
ATOM   3243  O   VAL X 204      29.076 107.573  53.544  0.00  0.00            
ATOM   3244  N   HID X 205      27.879 105.680  53.184  0.00  0.00            
ATOM   3245  H   HID X 205      27.783 104.673  53.241  0.00  0.00            
ATOM   3246  CA  HID X 205      26.778 106.334  52.486  0.00  0.00            
ATOM   3247  HA  HID X 205      27.326 106.924  51.758  0.00  0.00            
ATOM   3248  CB  HID X 205      25.877 105.381  51.729  0.00  0.00            
ATOM   3249  HB2 HID X 205      25.700 104.534  52.395  0.00  0.00            
ATOM   3250  HB3 HID X 205      24.896 105.742  51.420  0.00  0.00            
ATOM   3251  CG  HID X 205      26.410 104.995  50.387  0.00  0.00            
ATOM   3252  ND1 HID X 205      26.481 105.836  49.318  0.00  0.00            
ATOM   3253  HD1 HID X 205      26.312 106.857  49.373  0.00  0.00            
ATOM   3254  CE1 HID X 205      26.784 105.146  48.240  0.00  0.00            
ATOM   3255  HE1 HID X 205      26.947 105.650  47.227  0.00  0.00            
ATOM   3256  NE2 HID X 205      26.956 103.838  48.543  0.00  0.00            
ATOM   3257  CD2 HID X 205      26.676 103.749  49.898  0.00  0.00            
ATOM   3258  HD2 HID X 205      26.524 102.913  50.616  0.00  0.00            
ATOM   3259  C   HID X 205      25.981 107.288  53.284  0.00  0.00            
ATOM   3260  O   HID X 205      25.844 108.435  52.806  0.00  0.00            
ATOM   3261  N   ARG X 206      25.544 106.854  54.525  0.00  0.00            
ATOM   3262  H   ARG X 206      25.741 105.883  54.705  0.00  0.00            
ATOM   3263  CA  ARG X 206      24.839 107.606  55.565  0.00  0.00            
ATOM   3264  HA  ARG X 206      23.878 108.000  55.151  0.00  0.00            
ATOM   3265  CB  ARG X 206      24.642 106.821  56.834  0.00  0.00            
ATOM   3266  HB2 ARG X 206      25.565 106.257  57.021  0.00  0.00            
ATOM   3267  HB3 ARG X 206      24.405 107.450  57.736  0.00  0.00            
ATOM   3268  CG  ARG X 206      23.526 105.792  56.763  0.00  0.00            
ATOM   3269  HG2 ARG X 206      23.565 105.140  55.894  0.00  0.00            
ATOM   3270  HG3 ARG X 206      23.620 105.077  57.569  0.00  0.00            
ATOM   3271  CD  ARG X 206      22.084 106.442  56.796  0.00  0.00            
ATOM   3272  HD2 ARG X 206      22.051 107.143  57.605  0.00  0.00            
ATOM   3273  HD3 ARG X 206      21.381 105.638  57.089  0.00  0.00            
ATOM   3274  NE  ARG X 206      21.555 106.922  55.500  0.00  0.00            
ATOM   3275  HE  ARG X 206      21.829 106.320  54.706  0.00  0.00            
ATOM   3276  CZ  ARG X 206      20.591 107.884  55.376  0.00  0.00            
ATOM   3277  NH1 ARG X 206      19.804 108.235  56.357  0.00  0.00            
ATOM   3278 HH11 ARG X 206      19.863 108.026  57.380  0.00  0.00            
ATOM   3279 HH12 ARG X 206      18.920 108.713  56.028  0.00  0.00            
ATOM   3280  NH2 ARG X 206      20.590 108.529  54.230  0.00  0.00            
ATOM   3281 HH21 ARG X 206      21.249 108.385  53.415  0.00  0.00            
ATOM   3282 HH22 ARG X 206      20.200 109.457  54.325  0.00  0.00            
ATOM   3283  C   ARG X 206      25.571 108.884  55.953  0.00  0.00            
ATOM   3284  O   ARG X 206      24.912 109.928  56.192  0.00  0.00            
ATOM   3285  N   TRP X 207      26.900 108.821  55.925  0.00  0.00            
ATOM   3286  H   TRP X 207      27.326 107.962  55.600  0.00  0.00            
ATOM   3287  CA  TRP X 207      27.835 110.013  56.005  0.00  0.00            
ATOM   3288  HA  TRP X 207      27.437 110.698  56.741  0.00  0.00            
ATOM   3289  CB  TRP X 207      29.212 109.516  56.589  0.00  0.00            
ATOM   3290  HB2 TRP X 207      29.169 108.900  57.522  0.00  0.00            
ATOM   3291  HB3 TRP X 207      29.781 108.910  55.901  0.00  0.00            
ATOM   3292  CG  TRP X 207      30.218 110.575  56.999  0.00  0.00            
ATOM   3293  CD1 TRP X 207      30.418 110.815  58.312  0.00  0.00            
ATOM   3294  HD1 TRP X 207      29.897 110.255  59.054  0.00  0.00            
ATOM   3295  NE1 TRP X 207      31.233 111.970  58.385  0.00  0.00            
ATOM   3296  HE1 TRP X 207      31.398 112.382  59.332  0.00  0.00            
ATOM   3297  CE2 TRP X 207      31.744 112.316  57.153  0.00  0.00            
ATOM   3298  CZ2 TRP X 207      32.815 113.202  56.797  0.00  0.00            
ATOM   3299  HZ2 TRP X 207      33.376 113.756  57.568  0.00  0.00            
ATOM   3300  CH2 TRP X 207      33.143 113.284  55.461  0.00  0.00            
ATOM   3301  HH2 TRP X 207      33.945 113.919  55.167  0.00  0.00            
ATOM   3302  CZ3 TRP X 207      32.530 112.448  54.464  0.00  0.00            
ATOM   3303  HZ3 TRP X 207      33.092 112.295  53.506  0.00  0.00            
ATOM   3304  CE3 TRP X 207      31.569 111.530  54.890  0.00  0.00            
ATOM   3305  HE3 TRP X 207      31.166 110.908  54.119  0.00  0.00            
ATOM   3306  CD2 TRP X 207      31.080 111.427  56.230  0.00  0.00            
ATOM   3307  C   TRP X 207      27.885 110.816  54.753  0.00  0.00            
ATOM   3308  O   TRP X 207      27.569 112.005  54.883  0.00  0.00            
ATOM   3309  N   VAL X 208      28.240 110.343  53.530  0.00  0.00            
ATOM   3310  H   VAL X 208      28.489 109.357  53.591  0.00  0.00            
ATOM   3311  CA  VAL X 208      28.489 111.165  52.355  0.00  0.00            
ATOM   3312  HA  VAL X 208      29.279 111.781  52.776  0.00  0.00            
ATOM   3313  CB  VAL X 208      29.080 110.370  51.247  0.00  0.00            
ATOM   3314  HB  VAL X 208      28.347 109.600  50.946  0.00  0.00            
ATOM   3315  CG1 VAL X 208      29.331 111.259  49.954  0.00  0.00            
ATOM   3316 HG11 VAL X 208      28.326 111.481  49.447  0.00  0.00            
ATOM   3317 HG12 VAL X 208      29.795 112.220  50.202  0.00  0.00            
ATOM   3318 HG13 VAL X 208      29.943 110.733  49.220  0.00  0.00            
ATOM   3319  CG2 VAL X 208      30.463 109.705  51.423  0.00  0.00            
ATOM   3320 HG21 VAL X 208      30.565 109.430  52.424  0.00  0.00            
ATOM   3321 HG22 VAL X 208      31.283 110.363  51.157  0.00  0.00            
ATOM   3322 HG23 VAL X 208      30.377 108.751  50.857  0.00  0.00            
ATOM   3323  C   VAL X 208      27.140 111.994  52.034  0.00  0.00            
ATOM   3324  O   VAL X 208      27.267 113.188  51.824  0.00  0.00            
ATOM   3325  N   GLY X 209      25.991 111.367  52.228  0.00  0.00            
ATOM   3326  H   GLY X 209      26.052 110.386  52.452  0.00  0.00            
ATOM   3327  CA  GLY X 209      24.685 112.037  52.448  0.00  0.00            
ATOM   3328  HA2 GLY X 209      24.056 111.301  52.879  0.00  0.00            
ATOM   3329  HA3 GLY X 209      24.761 112.805  53.178  0.00  0.00            
ATOM   3330  C   GLY X 209      24.086 112.662  51.179  0.00  0.00            
ATOM   3331  O   GLY X 209      24.684 112.618  50.075  0.00  0.00            
ATOM   3332  N   GLY X 210      22.900 113.267  51.355  0.00  0.00            
ATOM   3333  H   GLY X 210      22.468 113.417  52.252  0.00  0.00            
ATOM   3334  CA  GLY X 210      22.196 113.985  50.279  0.00  0.00            
ATOM   3335  HA2 GLY X 210      22.882 114.750  49.941  0.00  0.00            
ATOM   3336  HA3 GLY X 210      21.282 114.411  50.638  0.00  0.00            
ATOM   3337  C   GLY X 210      21.935 113.191  49.005  0.00  0.00            
ATOM   3338  O   GLY X 210      21.687 112.020  49.159  0.00  0.00            
ATOM   3339  N   GLN X 211      22.151 113.691  47.816  0.00  0.00            
ATOM   3340  H   GLN X 211      22.570 114.614  47.784  0.00  0.00            
ATOM   3341  CA  GLN X 211      22.095 112.933  46.567  0.00  0.00            
ATOM   3342  HA  GLN X 211      21.400 112.158  46.485  0.00  0.00            
ATOM   3343  CB  GLN X 211      21.763 113.912  45.483  0.00  0.00            
ATOM   3344  HB2 GLN X 211      21.828 113.520  44.470  0.00  0.00            
ATOM   3345  HB3 GLN X 211      22.585 114.614  45.507  0.00  0.00            
ATOM   3346  CG  GLN X 211      20.390 114.597  45.772  0.00  0.00            
ATOM   3347  HG2 GLN X 211      19.643 113.810  45.883  0.00  0.00            
ATOM   3348  HG3 GLN X 211      20.342 115.033  46.756  0.00  0.00            
ATOM   3349  CD  GLN X 211      20.092 115.569  44.650  0.00  0.00            
ATOM   3350  OE1 GLN X 211      20.987 115.738  43.793  0.00  0.00            
ATOM   3351  NE2 GLN X 211      18.879 116.037  44.618  0.00  0.00            
ATOM   3352 HE21 GLN X 211      18.569 116.527  43.828  0.00  0.00            
ATOM   3353 HE22 GLN X 211      18.210 115.824  45.398  0.00  0.00            
ATOM   3354  C   GLN X 211      23.460 112.258  46.270  0.00  0.00            
ATOM   3355  O   GLN X 211      24.150 112.497  45.251  0.00  0.00            
ATOM   3356  N   MET X 212      23.818 111.375  47.228  0.00  0.00            
ATOM   3357  H   MET X 212      23.184 111.195  47.998  0.00  0.00            
ATOM   3358  CA  MET X 212      24.812 110.349  47.186  0.00  0.00            
ATOM   3359  HA  MET X 212      24.966 109.911  46.187  0.00  0.00            
ATOM   3360  CB  MET X 212      26.191 110.888  47.495  0.00  0.00            
ATOM   3361  HB2 MET X 212      26.345 111.856  47.038  0.00  0.00            
ATOM   3362  HB3 MET X 212      26.244 111.089  48.585  0.00  0.00            
ATOM   3363  CG  MET X 212      27.351 109.918  47.123  0.00  0.00            
ATOM   3364  HG2 MET X 212      27.168 109.584  46.128  0.00  0.00            
ATOM   3365  HG3 MET X 212      28.227 110.545  47.049  0.00  0.00            
ATOM   3366  SD  MET X 212      27.935 108.538  48.232  0.00  0.00            
ATOM   3367  CE  MET X 212      29.609 108.259  47.649  0.00  0.00            
ATOM   3368  HE1 MET X 212      29.584 107.816  46.714  0.00  0.00            
ATOM   3369  HE2 MET X 212      30.106 107.640  48.349  0.00  0.00            
ATOM   3370  HE3 MET X 212      30.070 109.236  47.564  0.00  0.00            
ATOM   3371  C   MET X 212      24.447 109.226  48.116  0.00  0.00            
ATOM   3372  O   MET X 212      24.641 108.067  47.731  0.00  0.00            
ATOM   3373  N   GLY X 213      24.057 109.586  49.372  0.00  0.00            
ATOM   3374  H   GLY X 213      24.102 110.564  49.680  0.00  0.00            
ATOM   3375  CA  GLY X 213      23.838 108.586  50.380  0.00  0.00            
ATOM   3376  HA2 GLY X 213      24.086 107.570  50.107  0.00  0.00            
ATOM   3377  HA3 GLY X 213      24.540 108.758  51.119  0.00  0.00            
ATOM   3378  C   GLY X 213      22.420 108.566  50.931  0.00  0.00            
ATOM   3379  O   GLY X 213      22.180 108.399  52.123  0.00  0.00            
ATOM   3380  N   VAL X 214      21.463 108.579  49.975  0.00  0.00            
ATOM   3381  H   VAL X 214      21.803 108.761  49.036  0.00  0.00            
ATOM   3382  CA  VAL X 214      20.057 108.168  50.203  0.00  0.00            
ATOM   3383  HA  VAL X 214      20.081 107.794  51.166  0.00  0.00            
ATOM   3384  CB  VAL X 214      19.061 109.276  50.043  0.00  0.00            
ATOM   3385  HB  VAL X 214      18.155 108.924  50.357  0.00  0.00            
ATOM   3386  CG1 VAL X 214      19.193 110.298  51.191  0.00  0.00            
ATOM   3387 HG11 VAL X 214      18.531 111.097  51.256  0.00  0.00            
ATOM   3388 HG12 VAL X 214      20.188 110.790  51.011  0.00  0.00            
ATOM   3389 HG13 VAL X 214      19.364 109.911  52.189  0.00  0.00            
ATOM   3390  CG2 VAL X 214      19.036 109.866  48.581  0.00  0.00            
ATOM   3391 HG21 VAL X 214      19.928 109.719  47.957  0.00  0.00            
ATOM   3392 HG22 VAL X 214      18.687 110.935  48.664  0.00  0.00            
ATOM   3393 HG23 VAL X 214      18.297 109.348  47.956  0.00  0.00            
ATOM   3394  C   VAL X 214      19.804 106.944  49.195  0.00  0.00            
ATOM   3395  O   VAL X 214      20.623 106.659  48.370  0.00  0.00            
ATOM   3396  N   VAL X 215      18.726 106.156  49.302  0.00  0.00            
ATOM   3397  H   VAL X 215      18.040 106.354  50.027  0.00  0.00            
ATOM   3398  CA  VAL X 215      18.423 104.979  48.490  0.00  0.00            
ATOM   3399  HA  VAL X 215      19.303 104.426  48.351  0.00  0.00            
ATOM   3400  CB  VAL X 215      17.379 104.011  49.101  0.00  0.00            
ATOM   3401  HB  VAL X 215      16.491 104.554  49.362  0.00  0.00            
ATOM   3402  CG1 VAL X 215      16.819 102.971  48.127  0.00  0.00            
ATOM   3403 HG11 VAL X 215      16.225 103.472  47.401  0.00  0.00            
ATOM   3404 HG12 VAL X 215      16.155 102.217  48.600  0.00  0.00            
ATOM   3405 HG13 VAL X 215      17.510 102.492  47.500  0.00  0.00            
ATOM   3406  CG2 VAL X 215      17.943 103.432  50.428  0.00  0.00            
ATOM   3407 HG21 VAL X 215      18.061 104.176  51.186  0.00  0.00            
ATOM   3408 HG22 VAL X 215      17.359 102.675  50.865  0.00  0.00            
ATOM   3409 HG23 VAL X 215      18.943 102.898  50.365  0.00  0.00            
ATOM   3410  C   VAL X 215      18.126 105.387  47.002  0.00  0.00            
ATOM   3411  O   VAL X 215      18.864 104.985  46.099  0.00  0.00            
ATOM   3412  N   PRO X 216      16.997 106.119  46.690  0.00  0.00            
ATOM   3413  CD  PRO X 216      16.072 106.715  47.682  0.00  0.00            
ATOM   3414  HD2 PRO X 216      15.586 105.799  48.110  0.00  0.00            
ATOM   3415  HD3 PRO X 216      16.507 107.352  48.466  0.00  0.00            
ATOM   3416  CG  PRO X 216      15.039 107.483  46.831  0.00  0.00            
ATOM   3417  HG2 PRO X 216      15.072 108.599  46.762  0.00  0.00            
ATOM   3418  HG3 PRO X 216      14.081 107.534  47.306  0.00  0.00            
ATOM   3419  CB  PRO X 216      15.116 106.914  45.414  0.00  0.00            
ATOM   3420  HB2 PRO X 216      14.760 107.618  44.652  0.00  0.00            
ATOM   3421  HB3 PRO X 216      14.505 106.016  45.401  0.00  0.00            
ATOM   3422  CA  PRO X 216      16.653 106.515  45.266  0.00  0.00            
ATOM   3423  HA  PRO X 216      16.670 105.687  44.547  0.00  0.00            
ATOM   3424  C   PRO X 216      17.558 107.629  44.679  0.00  0.00            
ATOM   3425  O   PRO X 216      18.385 107.394  43.790  0.00  0.00            
ATOM   3426  N   THR X 217      17.260 108.860  45.020  0.00  0.00            
ATOM   3427  H   THR X 217      16.589 109.106  45.781  0.00  0.00            
ATOM   3428  CA  THR X 217      17.767 110.077  44.297  0.00  0.00            
ATOM   3429  HA  THR X 217      17.597 109.894  43.228  0.00  0.00            
ATOM   3430  CB  THR X 217      16.785 111.232  44.772  0.00  0.00            
ATOM   3431  HB  THR X 217      17.120 112.254  44.544  0.00  0.00            
ATOM   3432  CG2 THR X 217      15.362 111.060  44.085  0.00  0.00            
ATOM   3433 HG21 THR X 217      15.459 111.110  43.012  0.00  0.00            
ATOM   3434 HG22 THR X 217      14.860 110.061  44.243  0.00  0.00            
ATOM   3435 HG23 THR X 217      14.654 111.897  44.329  0.00  0.00            
ATOM   3436  OG1 THR X 217      16.498 111.103  46.165  0.00  0.00            
ATOM   3437  HG1 THR X 217      17.281 111.151  46.728  0.00  0.00            
ATOM   3438  C   THR X 217      19.241 110.454  44.367  0.00  0.00            
ATOM   3439  O   THR X 217      19.518 111.532  44.899  0.00  0.00            
ATOM   3440  N   ALA X 218      20.132 109.459  44.085  0.00  0.00            
ATOM   3441  H   ALA X 218      19.734 108.631  43.672  0.00  0.00            
ATOM   3442  CA  ALA X 218      21.525 109.542  44.436  0.00  0.00            
ATOM   3443  HA  ALA X 218      21.701 110.574  44.424  0.00  0.00            
ATOM   3444  CB  ALA X 218      21.714 109.028  45.838  0.00  0.00            
ATOM   3445  HB1 ALA X 218      21.619 109.863  46.596  0.00  0.00            
ATOM   3446  HB2 ALA X 218      22.747 108.717  45.976  0.00  0.00            
ATOM   3447  HB3 ALA X 218      20.979 108.239  46.089  0.00  0.00            
ATOM   3448  C   ALA X 218      22.529 109.088  43.338  0.00  0.00            
ATOM   3449  O   ALA X 218      23.429 109.843  43.111  0.00  0.00            
ATOM   3450  N   PRO X 219      22.550 107.918  42.689  0.00  0.00            
ATOM   3451  CD  PRO X 219      21.529 106.837  42.912  0.00  0.00            
ATOM   3452  HD2 PRO X 219      21.127 106.737  43.903  0.00  0.00            
ATOM   3453  HD3 PRO X 219      20.739 107.109  42.269  0.00  0.00            
ATOM   3454  CG  PRO X 219      22.081 105.539  42.311  0.00  0.00            
ATOM   3455  HG2 PRO X 219      21.301 104.847  41.928  0.00  0.00            
ATOM   3456  HG3 PRO X 219      22.585 104.943  43.154  0.00  0.00            
ATOM   3457  CB  PRO X 219      23.101 106.026  41.367  0.00  0.00            
ATOM   3458  HB2 PRO X 219      22.584 106.202  40.426  0.00  0.00            
ATOM   3459  HB3 PRO X 219      23.973 105.392  41.173  0.00  0.00            
ATOM   3460  CA  PRO X 219      23.607 107.299  41.877  0.00  0.00            
ATOM   3461  HA  PRO X 219      24.308 107.110  42.685  0.00  0.00            
ATOM   3462  C   PRO X 219      24.514 108.059  40.771  0.00  0.00            
ATOM   3463  O   PRO X 219      25.614 107.600  40.445  0.00  0.00            
ATOM   3464  N   ASN X 220      24.110 109.247  40.336  0.00  0.00            
ATOM   3465  H   ASN X 220      23.185 109.652  40.596  0.00  0.00            
ATOM   3466  CA  ASN X 220      24.792 110.055  39.316  0.00  0.00            
ATOM   3467  HA  ASN X 220      25.190 109.542  38.413  0.00  0.00            
ATOM   3468  CB  ASN X 220      23.887 111.278  38.931  0.00  0.00            
ATOM   3469  HB2 ASN X 220      22.963 110.838  38.589  0.00  0.00            
ATOM   3470  HB3 ASN X 220      23.541 111.747  39.843  0.00  0.00            
ATOM   3471  CG  ASN X 220      24.375 112.197  37.878  0.00  0.00            
ATOM   3472  OD1 ASN X 220      24.809 111.806  36.748  0.00  0.00            
ATOM   3473  ND2 ASN X 220      24.326 113.507  38.085  0.00  0.00            
ATOM   3474 HD21 ASN X 220      24.015 113.827  39.012  0.00  0.00            
ATOM   3475 HD22 ASN X 220      24.624 114.168  37.377  0.00  0.00            
ATOM   3476  C   ASN X 220      26.170 110.598  39.881  0.00  0.00            
ATOM   3477  O   ASN X 220      27.128 110.824  39.122  0.00  0.00            
ATOM   3478  N   ASP X 221      26.278 110.957  41.124  0.00  0.00            
ATOM   3479  H   ASP X 221      25.475 110.725  41.734  0.00  0.00            
ATOM   3480  CA  ASP X 221      27.532 111.315  41.856  0.00  0.00            
ATOM   3481  HA  ASP X 221      27.623 112.450  41.793  0.00  0.00            
ATOM   3482  CB  ASP X 221      27.332 110.950  43.333  0.00  0.00            
ATOM   3483  HB2 ASP X 221      26.324 111.339  43.612  0.00  0.00            
ATOM   3484  HB3 ASP X 221      27.417 109.855  43.558  0.00  0.00            
ATOM   3485  CG  ASP X 221      28.394 111.516  44.238  0.00  0.00            
ATOM   3486  OD1 ASP X 221      29.620 111.479  44.003  0.00  0.00            
ATOM   3487  OD2 ASP X 221      27.979 112.214  45.141  0.00  0.00            
ATOM   3488  C   ASP X 221      28.773 110.516  41.391  0.00  0.00            
ATOM   3489  O   ASP X 221      28.759 109.286  41.578  0.00  0.00            
ATOM   3490  N   PRO X 222      29.882 111.145  40.914  0.00  0.00            
ATOM   3491  CD  PRO X 222      29.924 112.519  40.401  0.00  0.00            
ATOM   3492  HD2 PRO X 222      28.956 112.789  39.997  0.00  0.00            
ATOM   3493  HD3 PRO X 222      30.184 113.140  41.282  0.00  0.00            
ATOM   3494  CG  PRO X 222      30.977 112.521  39.239  0.00  0.00            
ATOM   3495  HG2 PRO X 222      31.525 113.453  39.114  0.00  0.00            
ATOM   3496  HG3 PRO X 222      30.520 112.137  38.315  0.00  0.00            
ATOM   3497  CB  PRO X 222      31.871 111.405  39.684  0.00  0.00            
ATOM   3498  HB2 PRO X 222      32.370 110.928  38.795  0.00  0.00            
ATOM   3499  HB3 PRO X 222      32.677 111.764  40.333  0.00  0.00            
ATOM   3500  CA  PRO X 222      31.009 110.421  40.470  0.00  0.00            
ATOM   3501  HA  PRO X 222      30.601 109.598  39.735  0.00  0.00            
ATOM   3502  C   PRO X 222      31.753 109.678  41.607  0.00  0.00            
ATOM   3503  O   PRO X 222      32.382 108.680  41.331  0.00  0.00            
ATOM   3504  N   VAL X 223      31.621 110.126  42.857  0.00  0.00            
ATOM   3505  H   VAL X 223      30.760 110.713  43.041  0.00  0.00            
ATOM   3506  CA  VAL X 223      32.268 109.440  43.994  0.00  0.00            
ATOM   3507  HA  VAL X 223      33.310 109.223  43.677  0.00  0.00            
ATOM   3508  CB  VAL X 223      32.339 110.398  45.235  0.00  0.00            
ATOM   3509  HB  VAL X 223      31.355 110.831  45.509  0.00  0.00            
ATOM   3510  CG1 VAL X 223      32.694 109.810  46.604  0.00  0.00            
ATOM   3511 HG11 VAL X 223      31.962 109.149  47.049  0.00  0.00            
ATOM   3512 HG12 VAL X 223      33.619 109.225  46.471  0.00  0.00            
ATOM   3513 HG13 VAL X 223      32.790 110.535  47.426  0.00  0.00            
ATOM   3514  CG2 VAL X 223      33.404 111.499  45.061  0.00  0.00            
ATOM   3515 HG21 VAL X 223      33.277 112.096  44.149  0.00  0.00            
ATOM   3516 HG22 VAL X 223      34.405 111.062  44.981  0.00  0.00            
ATOM   3517 HG23 VAL X 223      33.444 112.215  45.888  0.00  0.00            
ATOM   3518  C   VAL X 223      31.687 107.970  44.235  0.00  0.00            
ATOM   3519  O   VAL X 223      32.360 107.167  44.858  0.00  0.00            
ATOM   3520  N   PHE X 224      30.428 107.635  43.799  0.00  0.00            
ATOM   3521  H   PHE X 224      30.054 108.350  43.147  0.00  0.00            
ATOM   3522  CA  PHE X 224      29.890 106.201  43.849  0.00  0.00            
ATOM   3523  HA  PHE X 224      29.807 106.034  44.922  0.00  0.00            
ATOM   3524  CB  PHE X 224      28.470 106.182  43.132  0.00  0.00            
ATOM   3525  HB2 PHE X 224      28.440 105.684  42.169  0.00  0.00            
ATOM   3526  HB3 PHE X 224      28.179 107.230  42.888  0.00  0.00            
ATOM   3527  CG  PHE X 224      27.351 105.634  43.986  0.00  0.00            
ATOM   3528  CD1 PHE X 224      27.295 104.246  44.111  0.00  0.00            
ATOM   3529  HD1 PHE X 224      28.061 103.675  43.551  0.00  0.00            
ATOM   3530  CE1 PHE X 224      26.238 103.564  44.697  0.00  0.00            
ATOM   3531  HE1 PHE X 224      26.231 102.500  44.686  0.00  0.00            
ATOM   3532  CZ  PHE X 224      25.139 104.339  45.163  0.00  0.00            
ATOM   3533  HZ  PHE X 224      24.220 103.934  45.439  0.00  0.00            
ATOM   3534  CE2 PHE X 224      25.150 105.726  45.059  0.00  0.00            
ATOM   3535  HE2 PHE X 224      24.289 106.358  45.300  0.00  0.00            
ATOM   3536  CD2 PHE X 224      26.270 106.373  44.483  0.00  0.00            
ATOM   3537  HD2 PHE X 224      26.297 107.434  44.272  0.00  0.00            
ATOM   3538  C   PHE X 224      30.819 105.181  43.078  0.00  0.00            
ATOM   3539  O   PHE X 224      30.972 104.113  43.594  0.00  0.00            
ATOM   3540  N   PHE X 225      31.361 105.575  41.946  0.00  0.00            
ATOM   3541  H   PHE X 225      31.065 106.440  41.525  0.00  0.00            
ATOM   3542  CA  PHE X 225      32.473 104.924  41.173  0.00  0.00            
ATOM   3543  HA  PHE X 225      32.243 103.942  40.780  0.00  0.00            
ATOM   3544  CB  PHE X 225      32.946 105.754  39.905  0.00  0.00            
ATOM   3545  HB2 PHE X 225      33.939 106.239  40.041  0.00  0.00            
ATOM   3546  HB3 PHE X 225      32.272 106.574  39.706  0.00  0.00            
ATOM   3547  CG  PHE X 225      33.166 104.927  38.641  0.00  0.00            
ATOM   3548  CD1 PHE X 225      34.042 103.799  38.608  0.00  0.00            
ATOM   3549  HD1 PHE X 225      34.647 103.565  39.493  0.00  0.00            
ATOM   3550  CE1 PHE X 225      34.277 102.984  37.407  0.00  0.00            
ATOM   3551  HE1 PHE X 225      34.903 102.106  37.339  0.00  0.00            
ATOM   3552  CZ  PHE X 225      33.534 103.326  36.274  0.00  0.00            
ATOM   3553  HZ  PHE X 225      33.568 102.710  35.393  0.00  0.00            
ATOM   3554  CE2 PHE X 225      32.577 104.418  36.348  0.00  0.00            
ATOM   3555  HE2 PHE X 225      32.061 104.636  35.364  0.00  0.00            
ATOM   3556  CD2 PHE X 225      32.407 105.235  37.518  0.00  0.00            
ATOM   3557  HD2 PHE X 225      31.727 106.097  37.536  0.00  0.00            
ATOM   3558  C   PHE X 225      33.707 104.663  42.127  0.00  0.00            
ATOM   3559  O   PHE X 225      33.986 103.514  42.393  0.00  0.00            
ATOM   3560  N   LEU X 226      34.325 105.660  42.707  0.00  0.00            
ATOM   3561  H   LEU X 226      34.160 106.603  42.434  0.00  0.00            
ATOM   3562  CA  LEU X 226      35.493 105.476  43.531  0.00  0.00            
ATOM   3563  HA  LEU X 226      36.203 104.910  42.976  0.00  0.00            
ATOM   3564  CB  LEU X 226      36.084 106.889  43.760  0.00  0.00            
ATOM   3565  HB2 LEU X 226      36.996 106.791  44.324  0.00  0.00            
ATOM   3566  HB3 LEU X 226      35.436 107.512  44.412  0.00  0.00            
ATOM   3567  CG  LEU X 226      36.207 107.858  42.585  0.00  0.00            
ATOM   3568  HG  LEU X 226      35.215 108.035  42.192  0.00  0.00            
ATOM   3569  CD1 LEU X 226      36.709 109.211  43.091  0.00  0.00            
ATOM   3570 HD11 LEU X 226      36.694 109.969  42.317  0.00  0.00            
ATOM   3571 HD12 LEU X 226      37.726 109.064  43.501  0.00  0.00            
ATOM   3572 HD13 LEU X 226      36.028 109.460  43.889  0.00  0.00            
ATOM   3573  CD2 LEU X 226      37.099 107.242  41.484  0.00  0.00            
ATOM   3574 HD21 LEU X 226      36.923 106.178  41.342  0.00  0.00            
ATOM   3575 HD22 LEU X 226      36.930 107.765  40.575  0.00  0.00            
ATOM   3576 HD23 LEU X 226      38.144 107.361  41.813  0.00  0.00            
ATOM   3577  C   LEU X 226      35.200 104.800  44.843  0.00  0.00            
ATOM   3578  O   LEU X 226      36.004 104.007  45.359  0.00  0.00            
ATOM   3579  N   HID X 227      34.035 105.087  45.449  0.00  0.00            
ATOM   3580  H   HID X 227      33.403 105.897  45.145  0.00  0.00            
ATOM   3581  CA  HID X 227      33.423 104.288  46.546  0.00  0.00            
ATOM   3582  HA  HID X 227      33.982 104.346  47.452  0.00  0.00            
ATOM   3583  CB  HID X 227      32.051 104.866  46.837  0.00  0.00            
ATOM   3584  HB2 HID X 227      32.154 105.820  47.479  0.00  0.00            
ATOM   3585  HB3 HID X 227      31.495 105.195  45.921  0.00  0.00            
ATOM   3586  CG  HID X 227      31.118 103.922  47.566  0.00  0.00            
ATOM   3587  ND1 HID X 227      31.354 103.393  48.795  0.00  0.00            
ATOM   3588  HD1 HID X 227      32.207 103.512  49.330  0.00  0.00            
ATOM   3589  CE1 HID X 227      30.277 102.693  49.152  0.00  0.00            
ATOM   3590  HE1 HID X 227      30.208 102.254  50.108  0.00  0.00            
ATOM   3591  NE2 HID X 227      29.350 102.556  48.191  0.00  0.00            
ATOM   3592  CD2 HID X 227      29.865 103.464  47.219  0.00  0.00            
ATOM   3593  HD2 HID X 227      29.353 103.801  46.289  0.00  0.00            
ATOM   3594  C   HID X 227      33.385 102.807  46.275  0.00  0.00            
ATOM   3595  O   HID X 227      33.965 102.079  47.092  0.00  0.00            
ATOM   3596  N   HID X 228      32.766 102.300  45.181  0.00  0.00            
ATOM   3597  H   HID X 228      32.169 102.884  44.610  0.00  0.00            
ATOM   3598  CA  HID X 228      32.635 100.872  45.041  0.00  0.00            
ATOM   3599  HA  HID X 228      32.503 100.438  46.025  0.00  0.00            
ATOM   3600  CB  HID X 228      31.364 100.558  44.265  0.00  0.00            
ATOM   3601  HB2 HID X 228      31.372 101.364  43.464  0.00  0.00            
ATOM   3602  HB3 HID X 228      31.533  99.597  43.779  0.00  0.00            
ATOM   3603  CG  HID X 228      30.191 100.316  45.139  0.00  0.00            
ATOM   3604  ND1 HID X 228      30.036  99.180  45.956  0.00  0.00            
ATOM   3605  HD1 HID X 228      30.644  98.358  45.789  0.00  0.00            
ATOM   3606  CE1 HID X 228      28.854  99.271  46.589  0.00  0.00            
ATOM   3607  HE1 HID X 228      28.379  98.412  47.033  0.00  0.00            
ATOM   3608  NE2 HID X 228      28.336 100.494  46.367  0.00  0.00            
ATOM   3609  CD2 HID X 228      29.172 101.114  45.439  0.00  0.00            
ATOM   3610  HD2 HID X 228      28.888 101.997  44.881  0.00  0.00            
ATOM   3611  C   HID X 228      33.853 100.290  44.466  0.00  0.00            
ATOM   3612  O   HID X 228      33.996  99.073  44.652  0.00  0.00            
ATOM   3613  N   ALA X 229      34.773 101.115  43.892  0.00  0.00            
ATOM   3614  H   ALA X 229      34.544 102.084  43.692  0.00  0.00            
ATOM   3615  CA  ALA X 229      36.087 100.653  43.535  0.00  0.00            
ATOM   3616  HA  ALA X 229      35.836  99.908  42.829  0.00  0.00            
ATOM   3617  CB  ALA X 229      36.906 101.605  42.745  0.00  0.00            
ATOM   3618  HB1 ALA X 229      36.382 102.527  42.524  0.00  0.00            
ATOM   3619  HB2 ALA X 229      37.093 101.175  41.753  0.00  0.00            
ATOM   3620  HB3 ALA X 229      37.837 101.762  43.202  0.00  0.00            
ATOM   3621  C   ALA X 229      36.853 100.103  44.727  0.00  0.00            
ATOM   3622  O   ALA X 229      37.082  98.894  44.729  0.00  0.00            
ATOM   3623  N   ASN X 230      37.036 100.917  45.753  0.00  0.00            
ATOM   3624  H   ASN X 230      36.683 101.908  45.610  0.00  0.00            
ATOM   3625  CA  ASN X 230      37.443 100.483  47.061  0.00  0.00            
ATOM   3626  HA  ASN X 230      38.091  99.690  46.837  0.00  0.00            
ATOM   3627  CB  ASN X 230      38.258 101.611  47.698  0.00  0.00            
ATOM   3628  HB2 ASN X 230      39.002 102.034  46.998  0.00  0.00            
ATOM   3629  HB3 ASN X 230      37.457 102.356  47.961  0.00  0.00            
ATOM   3630  CG  ASN X 230      39.109 101.115  48.901  0.00  0.00            
ATOM   3631  OD1 ASN X 230      38.814 101.363  50.057  0.00  0.00            
ATOM   3632  ND2 ASN X 230      40.219 100.428  48.670  0.00  0.00            
ATOM   3633 HD21 ASN X 230      40.680 100.109  49.505  0.00  0.00            
ATOM   3634 HD22 ASN X 230      40.611 100.297  47.746  0.00  0.00            
ATOM   3635  C   ASN X 230      36.404  99.893  48.027  0.00  0.00            
ATOM   3636  O   ASN X 230      36.418 100.111  49.195  0.00  0.00            
ATOM   3637  N   VAL X 231      35.680  98.928  47.454  0.00  0.00            
ATOM   3638  H   VAL X 231      35.865  98.839  46.432  0.00  0.00            
ATOM   3639  CA  VAL X 231      34.913  97.856  48.161  0.00  0.00            
ATOM   3640  HA  VAL X 231      35.311  97.677  49.191  0.00  0.00            
ATOM   3641  CB  VAL X 231      33.348  98.200  48.341  0.00  0.00            
ATOM   3642  HB  VAL X 231      32.929  98.348  47.340  0.00  0.00            
ATOM   3643  CG1 VAL X 231      32.610  97.076  49.070  0.00  0.00            
ATOM   3644 HG11 VAL X 231      32.906  97.038  50.060  0.00  0.00            
ATOM   3645 HG12 VAL X 231      32.710  96.088  48.696  0.00  0.00            
ATOM   3646 HG13 VAL X 231      31.591  97.305  49.045  0.00  0.00            
ATOM   3647  CG2 VAL X 231      33.032  99.430  49.171  0.00  0.00            
ATOM   3648 HG21 VAL X 231      33.510  99.230  50.167  0.00  0.00            
ATOM   3649 HG22 VAL X 231      33.474 100.332  48.852  0.00  0.00            
ATOM   3650 HG23 VAL X 231      31.938  99.577  49.252  0.00  0.00            
ATOM   3651  C   VAL X 231      35.115  96.574  47.320  0.00  0.00            
ATOM   3652  O   VAL X 231      35.188  95.470  47.870  0.00  0.00            
ATOM   3653  N   ASH X 232      35.319  96.679  45.958  0.00  0.00            
ATOM   3654  H   ASH X 232      35.328  97.614  45.579  0.00  0.00            
ATOM   3655  CA  ASH X 232      35.580  95.636  45.078  0.00  0.00            
ATOM   3656  HA  ASH X 232      34.861  94.880  45.251  0.00  0.00            
ATOM   3657  CB  ASH X 232      35.531  96.143  43.585  0.00  0.00            
ATOM   3658  HB2 ASH X 232      36.170  96.986  43.388  0.00  0.00            
ATOM   3659  HB3 ASH X 232      34.475  96.395  43.370  0.00  0.00            
ATOM   3660  CG  ASH X 232      35.932  95.057  42.614  0.00  0.00            
ATOM   3661  OD1 ASH X 232      34.993  94.057  42.627  0.00  0.00            
ATOM   3662  OD2 ASH X 232      36.969  95.040  41.969  0.00  0.00            
ATOM   3663  HD1 ASH X 232      35.317  93.287  43.123  0.00  0.00            
ATOM   3664  C   ASH X 232      37.043  95.239  45.412  0.00  0.00            
ATOM   3665  O   ASH X 232      37.388  94.078  45.371  0.00  0.00            
ATOM   3666  N   ARN X 233      37.898  96.263  45.799  0.00  0.00            
ATOM   3667  H   ARN X 233      37.652  97.219  45.660  0.00  0.00            
ATOM   3668  CA  ARN X 233      39.234  95.922  46.235  0.00  0.00            
ATOM   3669  HA  ARN X 233      39.710  95.360  45.429  0.00  0.00            
ATOM   3670  CB  ARN X 233      40.016  97.194  46.420  0.00  0.00            
ATOM   3671  HB2 ARN X 233      39.469  97.909  47.013  0.00  0.00            
ATOM   3672  HB3 ARN X 233      40.131  97.675  45.449  0.00  0.00            
ATOM   3673  CG  ARN X 233      41.430  96.945  46.993  0.00  0.00            
ATOM   3674  HG2 ARN X 233      42.001  96.335  46.306  0.00  0.00            
ATOM   3675  HG3 ARN X 233      41.363  96.391  47.916  0.00  0.00            
ATOM   3676  CD  ARN X 233      42.137  98.271  47.274  0.00  0.00            
ATOM   3677  HD2 ARN X 233      43.173  98.057  47.561  0.00  0.00            
ATOM   3678  HD3 ARN X 233      42.186  98.863  46.347  0.00  0.00            
ATOM   3679  NE  ARN X 233      41.445  99.082  48.245  0.00  0.00            
ATOM   3680  HE  ARN X 233      40.466  99.097  48.019  0.00  0.00            
ATOM   3681  CZ  ARN X 233      41.699  98.861  49.633  0.00  0.00            
ATOM   3682  NH1 ARN X 233      42.568  98.074  50.023  0.00  0.00            
ATOM   3683 HH11 ARN X 233      42.247  97.116  50.031  0.00  0.00            
ATOM   3684  NH2 ARN X 233      40.957  99.689  50.511  0.00  0.00            
ATOM   3685 HH21 ARN X 233      41.302 100.630  50.511  0.00  0.00            
ATOM   3686 HH22 ARN X 233      41.014  99.308  51.435  0.00  0.00            
ATOM   3687  C   ARN X 233      39.204  95.121  47.505  0.00  0.00            
ATOM   3688  O   ARN X 233      39.914  94.123  47.604  0.00  0.00            
ATOM   3689  N   ILE X 234      38.446  95.544  48.501  0.00  0.00            
ATOM   3690  H   ILE X 234      37.956  96.419  48.436  0.00  0.00            
ATOM   3691  CA  ILE X 234      38.318  94.755  49.739  0.00  0.00            
ATOM   3692  HA  ILE X 234      39.312  94.664  50.169  0.00  0.00            
ATOM   3693  CB  ILE X 234      37.395  95.507  50.776  0.00  0.00            
ATOM   3694  HB  ILE X 234      36.329  95.472  50.452  0.00  0.00            
ATOM   3695  CG2 ILE X 234      37.411  94.853  52.106  0.00  0.00            
ATOM   3696 HG21 ILE X 234      38.407  94.930  52.602  0.00  0.00            
ATOM   3697 HG22 ILE X 234      36.724  95.303  52.850  0.00  0.00            
ATOM   3698 HG23 ILE X 234      37.217  93.813  52.006  0.00  0.00            
ATOM   3699  CG1 ILE X 234      37.867  96.985  50.907  0.00  0.00            
ATOM   3700 HG12 ILE X 234      38.950  97.102  51.090  0.00  0.00            
ATOM   3701 HG13 ILE X 234      37.679  97.468  49.903  0.00  0.00            
ATOM   3702  CD1 ILE X 234      37.072  97.773  51.909  0.00  0.00            
ATOM   3703 HD11 ILE X 234      35.995  97.795  51.647  0.00  0.00            
ATOM   3704 HD12 ILE X 234      37.136  97.420  52.890  0.00  0.00            
ATOM   3705 HD13 ILE X 234      37.440  98.816  51.854  0.00  0.00            
ATOM   3706  C   ILE X 234      37.835  93.329  49.516  0.00  0.00            
ATOM   3707  O   ILE X 234      38.387  92.365  50.088  0.00  0.00            
ATOM   3708  N   TRP X 235      36.870  93.163  48.631  0.00  0.00            
ATOM   3709  H   TRP X 235      36.345  93.980  48.340  0.00  0.00            
ATOM   3710  CA  TRP X 235      36.422  91.832  48.239  0.00  0.00            
ATOM   3711  HA  TRP X 235      36.110  91.370  49.150  0.00  0.00            
ATOM   3712  CB  TRP X 235      35.239  91.929  47.290  0.00  0.00            
ATOM   3713  HB2 TRP X 235      34.464  92.524  47.732  0.00  0.00            
ATOM   3714  HB3 TRP X 235      35.519  92.453  46.413  0.00  0.00            
ATOM   3715  CG  TRP X 235      34.722  90.644  46.871  0.00  0.00            
ATOM   3716  CD1 TRP X 235      34.724  89.491  47.554  0.00  0.00            
ATOM   3717  HD1 TRP X 235      34.875  89.416  48.600  0.00  0.00            
ATOM   3718  NE1 TRP X 235      34.199  88.449  46.813  0.00  0.00            
ATOM   3719  HE1 TRP X 235      34.473  87.484  46.954  0.00  0.00            
ATOM   3720  CE2 TRP X 235      33.643  88.955  45.684  0.00  0.00            
ATOM   3721  CZ2 TRP X 235      32.911  88.365  44.660  0.00  0.00            
ATOM   3722  HZ2 TRP X 235      32.449  87.407  44.820  0.00  0.00            
ATOM   3723  CH2 TRP X 235      32.547  89.131  43.572  0.00  0.00            
ATOM   3724  HH2 TRP X 235      32.058  88.657  42.748  0.00  0.00            
ATOM   3725  CZ3 TRP X 235      32.892  90.465  43.489  0.00  0.00            
ATOM   3726  HZ3 TRP X 235      32.795  90.974  42.545  0.00  0.00            
ATOM   3727  CE3 TRP X 235      33.549  91.102  44.548  0.00  0.00            
ATOM   3728  HE3 TRP X 235      33.916  92.121  44.435  0.00  0.00            
ATOM   3729  CD2 TRP X 235      33.987  90.351  45.662  0.00  0.00            
ATOM   3730  C   TRP X 235      37.553  91.060  47.662  0.00  0.00            
ATOM   3731  O   TRP X 235      37.716  89.894  48.055  0.00  0.00            
ATOM   3732  N   ALA X 236      38.278  91.599  46.643  0.00  0.00            
ATOM   3733  H   ALA X 236      37.973  92.464  46.233  0.00  0.00            
ATOM   3734  CA  ALA X 236      39.374  90.931  46.006  0.00  0.00            
ATOM   3735  HA  ALA X 236      38.992  90.027  45.550  0.00  0.00            
ATOM   3736  CB  ALA X 236      40.036  91.795  44.929  0.00  0.00            
ATOM   3737  HB1 ALA X 236      40.485  92.679  45.365  0.00  0.00            
ATOM   3738  HB2 ALA X 236      39.250  92.130  44.243  0.00  0.00            
ATOM   3739  HB3 ALA X 236      40.768  91.232  44.357  0.00  0.00            
ATOM   3740  C   ALA X 236      40.437  90.522  47.040  0.00  0.00            
ATOM   3741  O   ALA X 236      41.065  89.481  46.869  0.00  0.00            
ATOM   3742  N   VAL X 237      40.642  91.303  48.086  0.00  0.00            
ATOM   3743  H   VAL X 237      39.931  91.973  48.336  0.00  0.00            
ATOM   3744  CA  VAL X 237      41.596  90.943  49.124  0.00  0.00            
ATOM   3745  HA  VAL X 237      42.525  90.622  48.651  0.00  0.00            
ATOM   3746  CB  VAL X 237      41.897  92.134  50.013  0.00  0.00            
ATOM   3747  HB  VAL X 237      40.963  92.602  50.332  0.00  0.00            
ATOM   3748  CG1 VAL X 237      42.673  91.705  51.279  0.00  0.00            
ATOM   3749 HG11 VAL X 237      42.056  91.872  52.167  0.00  0.00            
ATOM   3750 HG12 VAL X 237      43.584  92.291  51.403  0.00  0.00            
ATOM   3751 HG13 VAL X 237      42.933  90.648  51.246  0.00  0.00            
ATOM   3752  CG2 VAL X 237      42.691  93.189  49.266  0.00  0.00            
ATOM   3753 HG21 VAL X 237      43.071  92.803  48.323  0.00  0.00            
ATOM   3754 HG22 VAL X 237      43.546  93.522  49.862  0.00  0.00            
ATOM   3755 HG23 VAL X 237      42.061  94.056  49.058  0.00  0.00            
ATOM   3756  C   VAL X 237      41.041  89.764  49.908  0.00  0.00            
ATOM   3757  O   VAL X 237      41.769  88.865  50.313  0.00  0.00            
ATOM   3758  N   TRP X 238      39.726  89.759  50.156  0.00  0.00            
ATOM   3759  H   TRP X 238      39.143  90.399  49.645  0.00  0.00            
ATOM   3760  CA  TRP X 238      39.116  88.667  50.880  0.00  0.00            
ATOM   3761  HA  TRP X 238      39.640  88.527  51.824  0.00  0.00            
ATOM   3762  CB  TRP X 238      37.621  89.004  51.160  0.00  0.00            
ATOM   3763  HB2 TRP X 238      37.092  89.174  50.219  0.00  0.00            
ATOM   3764  HB3 TRP X 238      37.571  89.937  51.721  0.00  0.00            
ATOM   3765  CG  TRP X 238      36.928  87.948  51.939  0.00  0.00            
ATOM   3766  CD1 TRP X 238      36.704  87.940  53.275  0.00  0.00            
ATOM   3767  HD1 TRP X 238      36.837  88.781  53.916  0.00  0.00            
ATOM   3768  NE1 TRP X 238      36.058  86.783  53.637  0.00  0.00            
ATOM   3769  HE1 TRP X 238      36.158  86.378  54.559  0.00  0.00            
ATOM   3770  CE2 TRP X 238      35.671  86.076  52.535  0.00  0.00            
ATOM   3771  CZ2 TRP X 238      34.993  84.885  52.378  0.00  0.00            
ATOM   3772  HZ2 TRP X 238      34.901  84.228  53.218  0.00  0.00            
ATOM   3773  CH2 TRP X 238      34.818  84.397  51.096  0.00  0.00            
ATOM   3774  HH2 TRP X 238      34.579  83.358  50.991  0.00  0.00            
ATOM   3775  CZ3 TRP X 238      35.307  85.104  49.992  0.00  0.00            
ATOM   3776  HZ3 TRP X 238      35.348  84.602  49.038  0.00  0.00            
ATOM   3777  CE3 TRP X 238      35.947  86.330  50.159  0.00  0.00            
ATOM   3778  HE3 TRP X 238      36.243  86.905  49.295  0.00  0.00            
ATOM   3779  CD2 TRP X 238      36.221  86.792  51.443  0.00  0.00            
ATOM   3780  C   TRP X 238      39.242  87.380  50.097  0.00  0.00            
ATOM   3781  O   TRP X 238      39.483  86.314  50.642  0.00  0.00            
ATOM   3782  N   GLN X 239      39.082  87.464  48.766  0.00  0.00            
ATOM   3783  H   GLN X 239      38.907  88.357  48.322  0.00  0.00            
ATOM   3784  CA  GLN X 239      39.215  86.264  47.918  0.00  0.00            
ATOM   3785  HA  GLN X 239      38.563  85.490  48.330  0.00  0.00            
ATOM   3786  CB  GLN X 239      38.786  86.565  46.474  0.00  0.00            
ATOM   3787  HB2 GLN X 239      39.057  85.737  45.823  0.00  0.00            
ATOM   3788  HB3 GLN X 239      39.340  87.438  46.132  0.00  0.00            
ATOM   3789  CG  GLN X 239      37.294  86.854  46.365  0.00  0.00            
ATOM   3790  HG2 GLN X 239      36.687  86.034  46.755  0.00  0.00            
ATOM   3791  HG3 GLN X 239      37.039  87.743  46.952  0.00  0.00            
ATOM   3792  CD  GLN X 239      36.889  87.132  44.941  0.00  0.00            
ATOM   3793  OE1 GLN X 239      37.235  88.149  44.355  0.00  0.00            
ATOM   3794  NE2 GLN X 239      36.136  86.195  44.371  0.00  0.00            
ATOM   3795 HE21 GLN X 239      35.965  86.234  43.373  0.00  0.00            
ATOM   3796 HE22 GLN X 239      35.898  85.361  44.880  0.00  0.00            
ATOM   3797  C   GLN X 239      40.648  85.714  47.970  0.00  0.00            
ATOM   3798  O   GLN X 239      40.873  84.516  47.848  0.00  0.00            
ATOM   3799  N   ILE X 240      41.623  86.604  48.117  0.00  0.00            
ATOM   3800  H   ILE X 240      41.429  87.577  48.314  0.00  0.00            
ATOM   3801  CA  ILE X 240      43.028  86.170  48.179  0.00  0.00            
ATOM   3802  HA  ILE X 240      43.170  85.433  47.385  0.00  0.00            
ATOM   3803  CB  ILE X 240      43.951  87.357  47.873  0.00  0.00            
ATOM   3804  HB  ILE X 240      43.628  88.209  48.472  0.00  0.00            
ATOM   3805  CG2 ILE X 240      45.400  87.017  48.273  0.00  0.00            
ATOM   3806 HG21 ILE X 240      45.762  87.728  49.017  0.00  0.00            
ATOM   3807 HG22 ILE X 240      45.470  86.015  48.688  0.00  0.00            
ATOM   3808 HG23 ILE X 240      46.059  87.078  47.404  0.00  0.00            
ATOM   3809  CG1 ILE X 240      43.900  87.754  46.387  0.00  0.00            
ATOM   3810 HG12 ILE X 240      42.865  87.776  46.040  0.00  0.00            
ATOM   3811 HG13 ILE X 240      44.402  86.992  45.795  0.00  0.00            
ATOM   3812  CD1 ILE X 240      44.549  89.088  46.086  0.00  0.00            
ATOM   3813 HD11 ILE X 240      44.436  89.787  46.916  0.00  0.00            
ATOM   3814 HD12 ILE X 240      45.622  88.967  45.914  0.00  0.00            
ATOM   3815 HD13 ILE X 240      44.074  89.481  45.187  0.00  0.00            
ATOM   3816  C   ILE X 240      43.302  85.499  49.502  0.00  0.00            
ATOM   3817  O   ILE X 240      44.018  84.494  49.566  0.00  0.00            
ATOM   3818  N   ILE X 241      42.787  86.098  50.583  0.00  0.00            
ATOM   3819  H   ILE X 241      42.435  87.039  50.502  0.00  0.00            
ATOM   3820  CA  ILE X 241      42.970  85.533  51.891  0.00  0.00            
ATOM   3821  HA  ILE X 241      44.043  85.396  52.027  0.00  0.00            
ATOM   3822  CB  ILE X 241      42.439  86.486  52.980  0.00  0.00            
ATOM   3823  HB  ILE X 241      41.411  86.744  52.732  0.00  0.00            
ATOM   3824  CG2 ILE X 241      42.454  85.817  54.341  0.00  0.00            
ATOM   3825 HG21 ILE X 241      41.791  84.949  54.345  0.00  0.00            
ATOM   3826 HG22 ILE X 241      43.452  85.472  54.603  0.00  0.00            
ATOM   3827 HG23 ILE X 241      42.112  86.498  55.119  0.00  0.00            
ATOM   3828  CG1 ILE X 241      43.285  87.771  52.988  0.00  0.00            
ATOM   3829 HG12 ILE X 241      44.311  87.559  53.282  0.00  0.00            
ATOM   3830 HG13 ILE X 241      43.325  88.157  51.971  0.00  0.00            
ATOM   3831  CD1 ILE X 241      42.669  88.844  53.878  0.00  0.00            
ATOM   3832 HD11 ILE X 241      41.595  88.711  53.987  0.00  0.00            
ATOM   3833 HD12 ILE X 241      42.845  89.832  53.451  0.00  0.00            
ATOM   3834 HD13 ILE X 241      43.119  88.834  54.873  0.00  0.00            
ATOM   3835  C   ILE X 241      42.323  84.152  51.994  0.00  0.00            
ATOM   3836  O   ILE X 241      42.974  83.172  52.338  0.00  0.00            
ATOM   3837  N   HID X 242      41.033  84.076  51.704  0.00  0.00            
ATOM   3838  H   HID X 242      40.544  84.919  51.445  0.00  0.00            
ATOM   3839  CA  HID X 242      40.311  82.827  51.789  0.00  0.00            
ATOM   3840  HA  HID X 242      40.836  82.143  52.450  0.00  0.00            
ATOM   3841  CB  HID X 242      38.906  83.077  52.347  0.00  0.00            
ATOM   3842  HB2 HID X 242      38.392  82.135  52.553  0.00  0.00            
ATOM   3843  HB3 HID X 242      38.293  83.586  51.600  0.00  0.00            
ATOM   3844  CG  HID X 242      38.882  83.916  53.585  0.00  0.00            
ATOM   3845  ND1 HID X 242      39.025  83.386  54.843  0.00  0.00            
ATOM   3846  HD1 HID X 242      39.520  82.530  55.029  0.00  0.00            
ATOM   3847  CE1 HID X 242      38.878  84.376  55.712  0.00  0.00            
ATOM   3848  HE1 HID X 242      38.542  84.221  56.723  0.00  0.00            
ATOM   3849  NE2 HID X 242      38.824  85.553  55.120  0.00  0.00            
ATOM   3850  CD2 HID X 242      38.907  85.271  53.762  0.00  0.00            
ATOM   3851  HD2 HID X 242      39.060  86.049  53.036  0.00  0.00            
ATOM   3852  C   HID X 242      40.248  82.184  50.405  0.00  0.00            
ATOM   3853  O   HID X 242      39.219  82.130  49.738  0.00  0.00            
ATOM   3854  N   ARN X 243      41.398  81.696  49.958  0.00  0.00            
ATOM   3855  H   ARN X 243      42.236  81.806  50.509  0.00  0.00            
ATOM   3856  CA  ARN X 243      41.545  81.147  48.617  0.00  0.00            
ATOM   3857  HA  ARN X 243      41.238  81.931  47.925  0.00  0.00            
ATOM   3858  CB  ARN X 243      43.005  80.774  48.380  0.00  0.00            
ATOM   3859  HB2 ARN X 243      43.659  81.551  48.778  0.00  0.00            
ATOM   3860  HB3 ARN X 243      43.185  79.866  48.947  0.00  0.00            
ATOM   3861  CG  ARN X 243      43.352  80.477  46.925  0.00  0.00            
ATOM   3862  HG2 ARN X 243      44.411  80.228  46.825  0.00  0.00            
ATOM   3863  HG3 ARN X 243      42.757  79.631  46.596  0.00  0.00            
ATOM   3864  CD  ARN X 243      43.023  81.640  45.988  0.00  0.00            
ATOM   3865  HD2 ARN X 243      43.169  82.606  46.462  0.00  0.00            
ATOM   3866  HD3 ARN X 243      43.680  81.617  45.113  0.00  0.00            
ATOM   3867  NE  ARN X 243      41.660  81.521  45.512  0.00  0.00            
ATOM   3868  HE  ARN X 243      41.007  81.457  46.274  0.00  0.00            
ATOM   3869  CZ  ARN X 243      41.199  82.363  44.457  0.00  0.00            
ATOM   3870  NH1 ARN X 243      41.926  83.212  43.877  0.00  0.00            
ATOM   3871 HH11 ARN X 243      42.904  82.997  43.976  0.00  0.00            
ATOM   3872  NH2 ARN X 243      39.835  82.145  44.123  0.00  0.00            
ATOM   3873 HH21 ARN X 243      39.544  82.863  43.476  0.00  0.00            
ATOM   3874 HH22 ARN X 243      39.709  81.263  43.655  0.00  0.00            
ATOM   3875  C   ARN X 243      40.654  79.936  48.359  0.00  0.00            
ATOM   3876  O   ARN X 243      40.366  79.628  47.200  0.00  0.00            
ATOM   3877  N   ASN X 244      40.189  79.247  49.411  0.00  0.00            
ATOM   3878  H   ASN X 244      40.125  79.718  50.297  0.00  0.00            
ATOM   3879  CA  ASN X 244      39.394  78.037  49.224  0.00  0.00            
ATOM   3880  HA  ASN X 244      39.393  77.796  48.159  0.00  0.00            
ATOM   3881  CB  ASN X 244      39.983  76.859  50.004  0.00  0.00            
ATOM   3882  HB2 ASN X 244      39.245  76.064  50.117  0.00  0.00            
ATOM   3883  HB3 ASN X 244      40.270  77.186  51.000  0.00  0.00            
ATOM   3884  CG  ASN X 244      41.207  76.302  49.305  0.00  0.00            
ATOM   3885  OD1 ASN X 244      42.304  76.811  49.491  0.00  0.00            
ATOM   3886  ND2 ASN X 244      41.021  75.277  48.471  0.00  0.00            
ATOM   3887 HD21 ASN X 244      40.665  74.403  48.837  0.00  0.00            
ATOM   3888 HD22 ASN X 244      41.550  75.259  47.613  0.00  0.00            
ATOM   3889  C   ASN X 244      37.935  78.250  49.629  0.00  0.00            
ATOM   3890  O   ASN X 244      37.186  77.288  49.719  0.00  0.00            
ATOM   3891  N   GLN X 245      37.529  79.504  49.863  0.00  0.00            
ATOM   3892  H   GLN X 245      38.214  80.233  50.003  0.00  0.00            
ATOM   3893  CA  GLN X 245      36.108  79.838  49.992  0.00  0.00            
ATOM   3894  HA  GLN X 245      35.562  78.935  50.257  0.00  0.00            
ATOM   3895  CB  GLN X 245      35.908  80.928  51.052  0.00  0.00            
ATOM   3896  HB2 GLN X 245      34.895  81.322  50.993  0.00  0.00            
ATOM   3897  HB3 GLN X 245      36.570  81.758  50.819  0.00  0.00            
ATOM   3898  CG  GLN X 245      36.219  80.457  52.475  0.00  0.00            
ATOM   3899  HG2 GLN X 245      36.143  81.291  53.172  0.00  0.00            
ATOM   3900  HG3 GLN X 245      37.241  80.084  52.525  0.00  0.00            
ATOM   3901  CD  GLN X 245      35.292  79.349  52.925  0.00  0.00            
ATOM   3902  OE1 GLN X 245      34.094  79.353  52.646  0.00  0.00            
ATOM   3903  NE2 GLN X 245      35.840  78.361  53.632  0.00  0.00            
ATOM   3904 HE21 GLN X 245      36.110  78.517  54.594  0.00  0.00            
ATOM   3905 HE22 GLN X 245      35.927  77.442  53.225  0.00  0.00            
ATOM   3906  C   GLN X 245      35.602  80.326  48.644  0.00  0.00            
ATOM   3907  O   GLN X 245      36.342  80.904  47.847  0.00  0.00            
ATOM   3908  N   ASN X 246      34.320  80.092  48.372  0.00  0.00            
ATOM   3909  H   ASN X 246      33.706  79.826  49.129  0.00  0.00            
ATOM   3910  CA  ASN X 246      33.733  80.436  47.091  0.00  0.00            
ATOM   3911  HA  ASN X 246      34.417  81.116  46.587  0.00  0.00            
ATOM   3912  CB  ASN X 246      33.539  79.181  46.235  0.00  0.00            
ATOM   3913  HB2 ASN X 246      34.298  78.432  46.437  0.00  0.00            
ATOM   3914  HB3 ASN X 246      32.575  78.730  46.467  0.00  0.00            
ATOM   3915  CG  ASN X 246      33.539  79.510  44.746  0.00  0.00            
ATOM   3916  OD1 ASN X 246      33.386  80.659  44.341  0.00  0.00            
ATOM   3917  ND2 ASN X 246      33.663  78.476  43.914  0.00  0.00            
ATOM   3918 HD21 ASN X 246      33.069  78.407  43.100  0.00  0.00            
ATOM   3919 HD22 ASN X 246      34.283  77.715  44.148  0.00  0.00            
ATOM   3920  C   ASN X 246      32.407  81.169  47.307  0.00  0.00            
ATOM   3921  O   ASN X 246      31.925  81.283  48.429  0.00  0.00            
ATOM   3922  N   TYR X 247      31.811  81.601  46.204  0.00  0.00            
ATOM   3923  H   TYR X 247      32.103  81.209  45.322  0.00  0.00            
ATOM   3924  CA  TYR X 247      30.565  82.348  46.232  0.00  0.00            
ATOM   3925  HA  TYR X 247      30.683  83.249  46.832  0.00  0.00            
ATOM   3926  CB  TYR X 247      30.208  82.780  44.814  0.00  0.00            
ATOM   3927  HB2 TYR X 247      31.023  83.350  44.365  0.00  0.00            
ATOM   3928  HB3 TYR X 247      30.079  81.893  44.195  0.00  0.00            
ATOM   3929  CG  TYR X 247      28.931  83.583  44.722  0.00  0.00            
ATOM   3930  CD1 TYR X 247      28.933  84.957  44.961  0.00  0.00            
ATOM   3931  HD1 TYR X 247      29.815  85.426  45.355  0.00  0.00            
ATOM   3932  CE1 TYR X 247      27.768  85.703  44.773  0.00  0.00            
ATOM   3933  HE1 TYR X 247      27.807  86.780  44.798  0.00  0.00            
ATOM   3934  CZ  TYR X 247      26.555  85.058  44.527  0.00  0.00            
ATOM   3935  OH  TYR X 247      25.399  85.779  44.434  0.00  0.00            
ATOM   3936  HH  TYR X 247      25.349  86.289  43.641  0.00  0.00            
ATOM   3937  CE2 TYR X 247      26.538  83.676  44.346  0.00  0.00            
ATOM   3938  HE2 TYR X 247      25.603  83.174  44.160  0.00  0.00            
ATOM   3939  CD2 TYR X 247      27.733  82.955  44.380  0.00  0.00            
ATOM   3940  HD2 TYR X 247      27.733  81.921  44.087  0.00  0.00            
ATOM   3941  C   TYR X 247      29.476  81.462  46.812  0.00  0.00            
ATOM   3942  O   TYR X 247      29.444  80.245  46.605  0.00  0.00            
ATOM   3943  N   GLN X 248      28.555  82.102  47.533  0.00  0.00            
ATOM   3944  H   GLN X 248      28.623  83.104  47.648  0.00  0.00            
ATOM   3945  CA  GLN X 248      27.343  81.450  48.009  0.00  0.00            
ATOM   3946  HA  GLN X 248      27.175  80.554  47.417  0.00  0.00            
ATOM   3947  CB  GLN X 248      27.489  81.088  49.497  0.00  0.00            
ATOM   3948  HB2 GLN X 248      26.510  80.852  49.919  0.00  0.00            
ATOM   3949  HB3 GLN X 248      27.873  81.951  50.032  0.00  0.00            
ATOM   3950  CG  GLN X 248      28.444  79.923  49.733  0.00  0.00            
ATOM   3951  HG2 GLN X 248      29.463  80.216  49.488  0.00  0.00            
ATOM   3952  HG3 GLN X 248      28.192  79.085  49.088  0.00  0.00            
ATOM   3953  CD  GLN X 248      28.396  79.441  51.176  0.00  0.00            
ATOM   3954  OE1 GLN X 248      27.428  78.818  51.604  0.00  0.00            
ATOM   3955  NE2 GLN X 248      29.479  79.680  51.916  0.00  0.00            
ATOM   3956 HE21 GLN X 248      29.569  79.265  52.832  0.00  0.00            
ATOM   3957 HE22 GLN X 248      30.278  80.124  51.489  0.00  0.00            
ATOM   3958  C   GLN X 248      26.167  82.394  47.800  0.00  0.00            
ATOM   3959  O   GLN X 248      26.320  83.606  47.932  0.00  0.00            
ATOM   3960  N   PRO X 249      24.980  81.863  47.476  0.00  0.00            
ATOM   3961  CD  PRO X 249      23.769  82.649  47.317  0.00  0.00            
ATOM   3962  HD2 PRO X 249      23.535  83.193  48.234  0.00  0.00            
ATOM   3963  HD3 PRO X 249      23.850  83.296  46.443  0.00  0.00            
ATOM   3964  CG  PRO X 249      22.698  81.632  47.000  0.00  0.00            
ATOM   3965  HG2 PRO X 249      21.738  81.905  47.435  0.00  0.00            
ATOM   3966  HG3 PRO X 249      22.628  81.550  45.914  0.00  0.00            
ATOM   3967  CB  PRO X 249      23.221  80.335  47.568  0.00  0.00            
ATOM   3968  HB2 PRO X 249      22.779  79.480  47.055  0.00  0.00            
ATOM   3969  HB3 PRO X 249      23.009  80.348  48.637  0.00  0.00            
ATOM   3970  CA  PRO X 249      24.714  80.426  47.359  0.00  0.00            
ATOM   3971  HA  PRO X 249      25.237  79.878  48.142  0.00  0.00            
ATOM   3972  C   PRO X 249      25.111  79.861  45.991  0.00  0.00            
ATOM   3973  O   PRO X 249      25.019  80.565  44.986  0.00  0.00            
ATOM   3974  N   MET X 250      25.514  78.586  45.961  0.00  0.00            
ATOM   3975  H   MET X 250      25.864  78.178  46.815  0.00  0.00            
ATOM   3976  CA  MET X 250      25.777  77.906  44.721  0.00  0.00            
ATOM   3977  HA  MET X 250      26.310  78.593  44.064  0.00  0.00            
ATOM   3978  CB  MET X 250      26.695  76.703  44.929  0.00  0.00            
ATOM   3979  HB2 MET X 250      26.257  76.040  45.685  0.00  0.00            
ATOM   3980  HB3 MET X 250      26.763  76.151  43.997  0.00  0.00            
ATOM   3981  CG  MET X 250      28.111  77.097  45.344  0.00  0.00            
ATOM   3982  HG2 MET X 250      28.646  76.222  45.715  0.00  0.00            
ATOM   3983  HG3 MET X 250      28.078  77.818  46.158  0.00  0.00            
ATOM   3984  SD  MET X 250      29.017  77.815  43.971  0.00  0.00            
ATOM   3985  CE  MET X 250      28.795  76.530  42.715  0.00  0.00            
ATOM   3986  HE1 MET X 250      28.676  76.994  41.738  0.00  0.00            
ATOM   3987  HE2 MET X 250      29.670  75.883  42.686  0.00  0.00            
ATOM   3988  HE3 MET X 250      27.910  75.930  42.931  0.00  0.00            
ATOM   3989  C   MET X 250      24.492  77.452  44.010  0.00  0.00            
ATOM   3990  O   MET X 250      24.468  77.365  42.783  0.00  0.00            
ATOM   3991  N   LYN X 251      23.434  77.131  44.762  0.00  0.00            
ATOM   3992  H   LYN X 251      23.543  77.057  45.765  0.00  0.00            
ATOM   3993  CA  LYN X 251      22.181  76.702  44.194  0.00  0.00            
ATOM   3994  HA  LYN X 251      21.952  77.307  43.319  0.00  0.00            
ATOM   3995  CB  LYN X 251      22.301  75.231  43.799  0.00  0.00            
ATOM   3996  HB2 LYN X 251      22.996  75.110  42.963  0.00  0.00            
ATOM   3997  HB3 LYN X 251      21.335  74.904  43.410  0.00  0.00            
ATOM   3998  CG  LYN X 251      22.687  74.302  44.951  0.00  0.00            
ATOM   3999  HG2 LYN X 251      23.712  74.490  45.266  0.00  0.00            
ATOM   4000  HG3 LYN X 251      22.045  74.524  45.802  0.00  0.00            
ATOM   4001  CD  LYN X 251      22.522  72.835  44.584  0.00  0.00            
ATOM   4002  HD2 LYN X 251      21.572  72.673  44.062  0.00  0.00            
ATOM   4003  HD3 LYN X 251      22.518  72.261  45.509  0.00  0.00            
ATOM   4004  CE  LYN X 251      23.677  72.317  43.735  0.00  0.00            
ATOM   4005  HE2 LYN X 251      23.661  72.771  42.748  0.00  0.00            
ATOM   4006  HE3 LYN X 251      24.612  72.614  44.205  0.00  0.00            
ATOM   4007  NZ  LYN X 251      23.649  70.861  43.618  0.00  0.00            
ATOM   4008  HZ1 LYN X 251      24.412  70.462  44.150  0.00  0.00            
ATOM   4009  HZ2 LYN X 251      22.806  70.488  44.028  0.00  0.00            
ATOM   4010  C   LYN X 251      21.062  76.870  45.204  0.00  0.00            
ATOM   4011  O   LYN X 251      21.285  77.142  46.381  0.00  0.00            
ATOM   4012  N   ASN X 252      19.819  76.749  44.717  0.00  0.00            
ATOM   4013  H   ASN X 252      19.705  76.622  43.721  0.00  0.00            
ATOM   4014  CA  ASN X 252      18.595  76.775  45.517  0.00  0.00            
ATOM   4015  HA  ASN X 252      17.758  76.692  44.827  0.00  0.00            
ATOM   4016  CB  ASN X 252      18.548  75.629  46.507  0.00  0.00            
ATOM   4017  HB2 ASN X 252      17.561  75.567  46.968  0.00  0.00            
ATOM   4018  HB3 ASN X 252      19.270  75.793  47.300  0.00  0.00            
ATOM   4019  CG  ASN X 252      18.870  74.300  45.834  0.00  0.00            
ATOM   4020  OD1 ASN X 252      19.796  73.605  46.239  0.00  0.00            
ATOM   4021  ND2 ASN X 252      18.107  73.962  44.801  0.00  0.00            
ATOM   4022 HD21 ASN X 252      18.535  73.527  43.995  0.00  0.00            
ATOM   4023 HD22 ASN X 252      17.169  74.329  44.737  0.00  0.00            
ATOM   4024  C   ASN X 252      18.434  78.101  46.292  0.00  0.00            
ATOM   4025  O   ASN X 252      17.654  78.191  47.241  0.00  0.00            
ATOM   4026  N   GLY X 253      19.126  79.144  45.849  0.00  0.00            
ATOM   4027  H   GLY X 253      19.681  79.053  45.011  0.00  0.00            
ATOM   4028  CA  GLY X 253      18.861  80.486  46.320  0.00  0.00            
ATOM   4029  HA2 GLY X 253      18.511  80.480  47.347  0.00  0.00            
ATOM   4030  HA3 GLY X 253      19.757  81.093  46.272  0.00  0.00            
ATOM   4031  C   GLY X 253      17.790  81.143  45.423  0.00  0.00            
ATOM   4032  O   GLY X 253      17.338  80.536  44.454  0.00  0.00            
ATOM   4033  N   PRO X 254      17.366  82.364  45.735  0.00  0.00            
ATOM   4034  CD  PRO X 254      17.630  83.101  46.959  0.00  0.00            
ATOM   4035  HD2 PRO X 254      17.611  82.448  47.825  0.00  0.00            
ATOM   4036  HD3 PRO X 254      18.573  83.643  46.854  0.00  0.00            
ATOM   4037  CG  PRO X 254      16.517  84.125  47.016  0.00  0.00            
ATOM   4038  HG2 PRO X 254      16.837  85.042  47.517  0.00  0.00            
ATOM   4039  HG3 PRO X 254      15.646  83.715  47.538  0.00  0.00            
ATOM   4040  CB  PRO X 254      16.195  84.385  45.564  0.00  0.00            
ATOM   4041  HB2 PRO X 254      15.168  84.695  45.453  0.00  0.00            
ATOM   4042  HB3 PRO X 254      16.839  85.162  45.167  0.00  0.00            
ATOM   4043  CA  PRO X 254      16.425  83.057  44.875  0.00  0.00            
ATOM   4044  HA  PRO X 254      15.491  82.499  44.774  0.00  0.00            
ATOM   4045  C   PRO X 254      17.084  83.255  43.493  0.00  0.00            
ATOM   4046  O   PRO X 254      18.303  83.408  43.402  0.00  0.00            
ATOM   4047  N   PHE X 255      16.278  83.235  42.434  0.00  0.00            
ATOM   4048  H   PHE X 255      15.293  83.421  42.581  0.00  0.00            
ATOM   4049  CA  PHE X 255      16.788  83.378  41.099  0.00  0.00            
ATOM   4050  HA  PHE X 255      17.574  82.633  40.955  0.00  0.00            
ATOM   4051  CB  PHE X 255      15.677  83.172  40.072  0.00  0.00            
ATOM   4052  HB2 PHE X 255      15.143  82.236  40.262  0.00  0.00            
ATOM   4053  HB3 PHE X 255      14.947  83.977  40.151  0.00  0.00            
ATOM   4054  CG  PHE X 255      16.190  83.152  38.647  0.00  0.00            
ATOM   4055  CD1 PHE X 255      17.009  82.127  38.180  0.00  0.00            
ATOM   4056  HD1 PHE X 255      17.462  81.469  38.889  0.00  0.00            
ATOM   4057  CE1 PHE X 255      17.490  82.124  36.874  0.00  0.00            
ATOM   4058  HE1 PHE X 255      18.291  81.452  36.638  0.00  0.00            
ATOM   4059  CZ  PHE X 255      17.214  83.188  36.034  0.00  0.00            
ATOM   4060  HZ  PHE X 255      17.802  83.326  35.152  0.00  0.00            
ATOM   4061  CE2 PHE X 255      16.316  84.170  36.451  0.00  0.00            
ATOM   4062  HE2 PHE X 255      15.892  84.862  35.750  0.00  0.00            
ATOM   4063  CD2 PHE X 255      15.836  84.160  37.761  0.00  0.00            
ATOM   4064  HD2 PHE X 255      15.048  84.835  38.034  0.00  0.00            
ATOM   4065  C   PHE X 255      17.413  84.766  40.937  0.00  0.00            
ATOM   4066  O   PHE X 255      16.794  85.769  41.286  0.00  0.00            
ATOM   4067  N   GLY X 256      18.671  84.805  40.483  0.00  0.00            
ATOM   4068  H   GLY X 256      19.156  83.932  40.377  0.00  0.00            
ATOM   4069  CA  GLY X 256      19.413  86.048  40.368  0.00  0.00            
ATOM   4070  HA2 GLY X 256      19.820  86.118  39.359  0.00  0.00            
ATOM   4071  HA3 GLY X 256      18.713  86.880  40.492  0.00  0.00            
ATOM   4072  C   GLY X 256      20.537  86.120  41.378  0.00  0.00            
ATOM   4073  O   GLY X 256      21.386  87.038  41.285  0.00  0.00            
ATOM   4074  N   GLN X 257      20.549  85.204  42.356  0.00  0.00            
ATOM   4075  H   GLN X 257      19.656  84.716  42.550  0.00  0.00            
ATOM   4076  CA  GLN X 257      21.493  85.221  43.424  0.00  0.00            
ATOM   4077  HA  GLN X 257      22.116  86.087  43.283  0.00  0.00            
ATOM   4078  CB  GLN X 257      20.779  85.230  44.821  0.00  0.00            
ATOM   4079  HB2 GLN X 257      21.551  85.255  45.608  0.00  0.00            
ATOM   4080  HB3 GLN X 257      20.224  84.271  44.922  0.00  0.00            
ATOM   4081  CG  GLN X 257      19.777  86.402  44.942  0.00  0.00            
ATOM   4082  HG2 GLN X 257      18.981  86.310  44.226  0.00  0.00            
ATOM   4083  HG3 GLN X 257      19.293  86.289  45.883  0.00  0.00            
ATOM   4084  CD  GLN X 257      20.439  87.731  44.822  0.00  0.00            
ATOM   4085  OE1 GLN X 257      21.620  87.932  45.145  0.00  0.00            
ATOM   4086  NE2 GLN X 257      19.719  88.702  44.292  0.00  0.00            
ATOM   4087 HE21 GLN X 257      18.722  88.577  44.156  0.00  0.00            
ATOM   4088 HE22 GLN X 257      20.133  89.603  44.096  0.00  0.00            
ATOM   4089  C   GLN X 257      22.451  84.033  43.387  0.00  0.00            
ATOM   4090  O   GLN X 257      23.475  84.061  44.046  0.00  0.00            
ATOM   4091  N   ASN X 258      22.169  83.018  42.568  0.00  0.00            
ATOM   4092  H   ASN X 258      21.495  83.146  41.824  0.00  0.00            
ATOM   4093  CA  ASN X 258      22.957  81.791  42.568  0.00  0.00            
ATOM   4094  HA  ASN X 258      23.265  81.586  43.593  0.00  0.00            
ATOM   4095  CB  ASN X 258      22.124  80.659  42.013  0.00  0.00            
ATOM   4096  HB2 ASN X 258      22.740  79.771  41.909  0.00  0.00            
ATOM   4097  HB3 ASN X 258      21.762  80.939  41.051  0.00  0.00            
ATOM   4098  CG  ASN X 258      20.968  80.323  42.905  0.00  0.00            
ATOM   4099  OD1 ASN X 258      21.109  79.816  44.017  0.00  0.00            
ATOM   4100  ND2 ASN X 258      19.730  80.515  42.393  0.00  0.00            
ATOM   4101 HD21 ASN X 258      19.650  80.724  41.399  0.00  0.00            
ATOM   4102 HD22 ASN X 258      18.951  80.643  43.015  0.00  0.00            
ATOM   4103  C   ASN X 258      24.211  82.002  41.720  0.00  0.00            
ATOM   4104  O   ASN X 258      24.334  82.986  41.022  0.00  0.00            
ATOM   4105  N   PHE X 259      25.119  81.050  41.790  0.00  0.00            
ATOM   4106  H   PHE X 259      24.823  80.128  42.071  0.00  0.00            
ATOM   4107  CA  PHE X 259      26.461  81.232  41.212  0.00  0.00            
ATOM   4108  HA  PHE X 259      26.931  82.098  41.680  0.00  0.00            
ATOM   4109  CB  PHE X 259      27.282  79.992  41.519  0.00  0.00            
ATOM   4110  HB2 PHE X 259      27.196  79.720  42.578  0.00  0.00            
ATOM   4111  HB3 PHE X 259      26.879  79.166  40.947  0.00  0.00            
ATOM   4112  CG  PHE X 259      28.752  80.099  41.207  0.00  0.00            
ATOM   4113  CD1 PHE X 259      29.533  81.114  41.744  0.00  0.00            
ATOM   4114  HD1 PHE X 259      29.099  81.758  42.492  0.00  0.00            
ATOM   4115  CE1 PHE X 259      30.860  81.316  41.337  0.00  0.00            
ATOM   4116  HE1 PHE X 259      31.362  82.235  41.568  0.00  0.00            
ATOM   4117  CZ  PHE X 259      31.448  80.392  40.476  0.00  0.00            
ATOM   4118  HZ  PHE X 259      32.471  80.517  40.173  0.00  0.00            
ATOM   4119  CE2 PHE X 259      30.729  79.262  40.122  0.00  0.00            
ATOM   4120  HE2 PHE X 259      31.243  78.424  39.679  0.00  0.00            
ATOM   4121  CD2 PHE X 259      29.379  79.122  40.432  0.00  0.00            
ATOM   4122  HD2 PHE X 259      28.861  78.212  40.181  0.00  0.00            
ATOM   4123  C   PHE X 259      26.364  81.471  39.728  0.00  0.00            
ATOM   4124  O   PHE X 259      27.217  82.164  39.172  0.00  0.00            
ATOM   4125  N   ARN X 260      25.413  80.768  39.072  0.00  0.00            
ATOM   4126  H   ARN X 260      24.717  80.246  39.582  0.00  0.00            
ATOM   4127  CA  ARN X 260      25.333  80.856  37.615  0.00  0.00            
ATOM   4128  HA  ARN X 260      26.136  81.504  37.228  0.00  0.00            
ATOM   4129  CB  ARN X 260      25.517  79.485  37.007  0.00  0.00            
ATOM   4130  HB2 ARN X 260      24.635  78.847  37.165  0.00  0.00            
ATOM   4131  HB3 ARN X 260      25.665  79.614  35.930  0.00  0.00            
ATOM   4132  CG  ARN X 260      26.772  78.762  37.534  0.00  0.00            
ATOM   4133  HG2 ARN X 260      27.660  79.306  37.170  0.00  0.00            
ATOM   4134  HG3 ARN X 260      26.763  78.770  38.619  0.00  0.00            
ATOM   4135  CD  ARN X 260      26.857  77.326  37.055  0.00  0.00            
ATOM   4136  HD2 ARN X 260      25.912  76.825  37.226  0.00  0.00            
ATOM   4137  HD3 ARN X 260      27.087  77.262  35.999  0.00  0.00            
ATOM   4138  NE  ARN X 260      27.873  76.617  37.815  0.00  0.00            
ATOM   4139  HE  ARN X 260      27.482  75.847  38.333  0.00  0.00            
ATOM   4140  CZ  ARN X 260      29.111  76.272  37.163  0.00  0.00            
ATOM   4141  NH1 ARN X 260      29.373  76.588  35.966  0.00  0.00            
ATOM   4142 HH11 ARN X 260      30.342  76.476  35.743  0.00  0.00            
ATOM   4143  NH2 ARN X 260      30.010  75.595  37.992  0.00  0.00            
ATOM   4144 HH21 ARN X 260      30.940  75.713  37.624  0.00  0.00            
ATOM   4145 HH22 ARN X 260      29.824  74.606  38.011  0.00  0.00            
ATOM   4146  C   ARN X 260      24.007  81.461  37.143  0.00  0.00            
ATOM   4147  O   ARN X 260      23.594  81.222  36.014  0.00  0.00            
ATOM   4148  N   ASH X 261      23.281  82.191  37.996  0.00  0.00            
ATOM   4149  H   ASH X 261      23.398  82.062  38.995  0.00  0.00            
ATOM   4150  CA  ASH X 261      22.117  82.906  37.518  0.00  0.00            
ATOM   4151  HA  ASH X 261      21.606  82.293  36.781  0.00  0.00            
ATOM   4152  CB  ASH X 261      21.154  83.171  38.674  0.00  0.00            
ATOM   4153  HB2 ASH X 261      21.654  83.701  39.494  0.00  0.00            
ATOM   4154  HB3 ASH X 261      20.339  83.826  38.328  0.00  0.00            
ATOM   4155  CG  ASH X 261      20.535  81.905  39.234  0.00  0.00            
ATOM   4156  OD1 ASH X 261      20.714  80.811  38.468  0.00  0.00            
ATOM   4157  OD2 ASH X 261      19.876  81.901  40.256  0.00  0.00            
ATOM   4158  HD1 ASH X 261      20.382  80.045  38.914  0.00  0.00            
ATOM   4159  C   ASH X 261      22.483  84.261  36.898  0.00  0.00            
ATOM   4160  O   ASH X 261      23.421  84.914  37.329  0.00  0.00            
ATOM   4161  N   PRO X 262      21.791  84.704  35.834  0.00  0.00            
ATOM   4162  CD  PRO X 262      20.683  84.011  35.196  0.00  0.00            
ATOM   4163  HD2 PRO X 262      21.084  83.245  34.528  0.00  0.00            
ATOM   4164  HD3 PRO X 262      19.992  83.529  35.890  0.00  0.00            
ATOM   4165  CG  PRO X 262      19.996  85.087  34.391  0.00  0.00            
ATOM   4166  HG2 PRO X 262      19.557  84.694  33.478  0.00  0.00            
ATOM   4167  HG3 PRO X 262      19.275  85.600  34.993  0.00  0.00            
ATOM   4168  CB  PRO X 262      21.105  86.056  34.062  0.00  0.00            
ATOM   4169  HB2 PRO X 262      20.731  87.050  33.832  0.00  0.00            
ATOM   4170  HB3 PRO X 262      21.692  85.617  33.244  0.00  0.00            
ATOM   4171  CA  PRO X 262      22.000  86.027  35.292  0.00  0.00            
ATOM   4172  HA  PRO X 262      23.052  86.134  35.020  0.00  0.00            
ATOM   4173  C   PRO X 262      21.626  87.117  36.288  0.00  0.00            
ATOM   4174  O   PRO X 262      20.585  87.046  36.929  0.00  0.00            
ATOM   4175  N   MET X 263      22.458  88.149  36.347  0.00  0.00            
ATOM   4176  H   MET X 263      23.357  88.074  35.898  0.00  0.00            
ATOM   4177  CA  MET X 263      22.219  89.287  37.208  0.00  0.00            
ATOM   4178  HA  MET X 263      21.549  88.987  38.014  0.00  0.00            
ATOM   4179  CB  MET X 263      23.547  89.778  37.788  0.00  0.00            
ATOM   4180  HB2 MET X 263      23.381  90.685  38.382  0.00  0.00            
ATOM   4181  HB3 MET X 263      24.195  90.039  36.960  0.00  0.00            
ATOM   4182  CG  MET X 263      24.270  88.737  38.644  0.00  0.00            
ATOM   4183  HG2 MET X 263      23.613  88.319  39.405  0.00  0.00            
ATOM   4184  HG3 MET X 263      24.581  87.914  37.997  0.00  0.00            
ATOM   4185  SD  MET X 263      25.755  89.414  39.436  0.00  0.00            
ATOM   4186  CE  MET X 263      26.787  89.730  37.988  0.00  0.00            
ATOM   4187  HE1 MET X 263      27.795  89.361  38.182  0.00  0.00            
ATOM   4188  HE2 MET X 263      26.849  90.799  37.794  0.00  0.00            
ATOM   4189  HE3 MET X 263      26.389  89.224  37.107  0.00  0.00            
ATOM   4190  C   MET X 263      21.546  90.411  36.401  0.00  0.00            
ATOM   4191  O   MET X 263      22.193  91.034  35.568  0.00  0.00            
ATOM   4192  N   TYR X 264      20.261  90.634  36.657  0.00  0.00            
ATOM   4193  H   TYR X 264      19.721  89.891  37.073  0.00  0.00            
ATOM   4194  CA  TYR X 264      19.566  91.777  36.083  0.00  0.00            
ATOM   4195  HA  TYR X 264      19.491  91.635  35.012  0.00  0.00            
ATOM   4196  CB  TYR X 264      18.151  91.873  36.668  0.00  0.00            
ATOM   4197  HB2 TYR X 264      17.611  90.935  36.518  0.00  0.00            
ATOM   4198  HB3 TYR X 264      18.204  92.019  37.747  0.00  0.00            
ATOM   4199  CG  TYR X 264      17.317  92.997  36.107  0.00  0.00            
ATOM   4200  CD1 TYR X 264      17.322  94.256  36.716  0.00  0.00            
ATOM   4201  HD1 TYR X 264      17.849  94.401  37.641  0.00  0.00            
ATOM   4202  CE1 TYR X 264      16.619  95.321  36.142  0.00  0.00            
ATOM   4203  HE1 TYR X 264      16.747  96.316  36.530  0.00  0.00            
ATOM   4204  CZ  TYR X 264      15.861  95.126  34.990  0.00  0.00            
ATOM   4205  OH  TYR X 264      15.130  96.147  34.479  0.00  0.00            
ATOM   4206  HH  TYR X 264      14.639  96.618  35.137  0.00  0.00            
ATOM   4207  CE2 TYR X 264      15.871  93.880  34.364  0.00  0.00            
ATOM   4208  HE2 TYR X 264      15.422  93.774  33.390  0.00  0.00            
ATOM   4209  CD2 TYR X 264      16.564  92.806  34.945  0.00  0.00            
ATOM   4210  HD2 TYR X 264      16.460  91.821  34.525  0.00  0.00            
ATOM   4211  C   TYR X 264      20.369  93.049  36.382  0.00  0.00            
ATOM   4212  O   TYR X 264      20.837  93.234  37.504  0.00  0.00            
ATOM   4213  N   PRO X 265      20.488  93.953  35.401  0.00  0.00            
ATOM   4214  CD  PRO X 265      21.137  95.233  35.602  0.00  0.00            
ATOM   4215  HD2 PRO X 265      20.798  95.694  36.532  0.00  0.00            
ATOM   4216  HD3 PRO X 265      22.221  95.088  35.614  0.00  0.00            
ATOM   4217  CG  PRO X 265      20.748  96.087  34.405  0.00  0.00            
ATOM   4218  HG2 PRO X 265      21.572  96.130  33.692  0.00  0.00            
ATOM   4219  HG3 PRO X 265      20.435  97.058  34.772  0.00  0.00            
ATOM   4220  CB  PRO X 265      19.561  95.385  33.802  0.00  0.00            
ATOM   4221  HB2 PRO X 265      18.651  95.727  34.293  0.00  0.00            
ATOM   4222  HB3 PRO X 265      19.477  95.591  32.736  0.00  0.00            
ATOM   4223  CA  PRO X 265      19.798  93.908  34.106  0.00  0.00            
ATOM   4224  HA  PRO X 265      18.857  93.369  34.177  0.00  0.00            
ATOM   4225  C   PRO X 265      20.652  93.312  32.982  0.00  0.00            
ATOM   4226  O   PRO X 265      20.415  93.619  31.816  0.00  0.00            
ATOM   4227  N   TRP X 266      21.611  92.446  33.301  0.00  0.00            
ATOM   4228  H   TRP X 266      21.663  92.101  34.247  0.00  0.00            
ATOM   4229  CA  TRP X 266      22.450  91.826  32.287  0.00  0.00            
ATOM   4230  HA  TRP X 266      22.166  92.218  31.315  0.00  0.00            
ATOM   4231  CB  TRP X 266      23.934  92.148  32.548  0.00  0.00            
ATOM   4232  HB2 TRP X 266      24.553  91.840  31.704  0.00  0.00            
ATOM   4233  HB3 TRP X 266      24.252  91.578  33.420  0.00  0.00            
ATOM   4234  CG  TRP X 266      24.203  93.582  32.842  0.00  0.00            
ATOM   4235  CD1 TRP X 266      24.149  94.625  31.987  0.00  0.00            
ATOM   4236  HD1 TRP X 266      24.113  94.517  30.920  0.00  0.00            
ATOM   4237  NE1 TRP X 266      24.369  95.802  32.661  0.00  0.00            
ATOM   4238  HE1 TRP X 266      24.008  96.694  32.355  0.00  0.00            
ATOM   4239  CE2 TRP X 266      24.790  95.537  33.939  0.00  0.00            
ATOM   4240  CZ2 TRP X 266      25.161  96.369  34.983  0.00  0.00            
ATOM   4241  HZ2 TRP X 266      25.004  97.430  34.913  0.00  0.00            
ATOM   4242  CH2 TRP X 266      25.550  95.787  36.179  0.00  0.00            
ATOM   4243  HH2 TRP X 266      25.799  96.419  37.011  0.00  0.00            
ATOM   4244  CZ3 TRP X 266      25.548  94.398  36.318  0.00  0.00            
ATOM   4245  HZ3 TRP X 266      26.079  93.951  37.135  0.00  0.00            
ATOM   4246  CE3 TRP X 266      25.009  93.580  35.328  0.00  0.00            
ATOM   4247  HE3 TRP X 266      24.843  92.527  35.517  0.00  0.00            
ATOM   4248  CD2 TRP X 266      24.669  94.133  34.090  0.00  0.00            
ATOM   4249  C   TRP X 266      22.246  90.315  32.298  0.00  0.00            
ATOM   4250  O   TRP X 266      21.442  89.789  33.067  0.00  0.00            
ATOM   4251  N   ASN X 267      22.991  89.634  31.423  0.00  0.00            
ATOM   4252  H   ASN X 267      23.671  90.141  30.880  0.00  0.00            
ATOM   4253  CA  ASN X 267      23.050  88.184  31.419  0.00  0.00            
ATOM   4254  HA  ASN X 267      22.174  87.786  31.927  0.00  0.00            
ATOM   4255  CB  ASN X 267      23.066  87.644  29.994  0.00  0.00            
ATOM   4256  HB2 ASN X 267      23.922  88.023  29.438  0.00  0.00            
ATOM   4257  HB3 ASN X 267      23.160  86.558  30.042  0.00  0.00            
ATOM   4258  CG  ASN X 267      21.779  87.978  29.244  0.00  0.00            
ATOM   4259  OD1 ASN X 267      20.744  88.242  29.852  0.00  0.00            
ATOM   4260  ND2 ASN X 267      21.866  87.926  27.917  0.00  0.00            
ATOM   4261 HD21 ASN X 267      22.073  88.782  27.418  0.00  0.00            
ATOM   4262 HD22 ASN X 267      21.319  87.228  27.435  0.00  0.00            
ATOM   4263  C   ASN X 267      24.283  87.702  32.178  0.00  0.00            
ATOM   4264  O   ASN X 267      24.467  86.498  32.339  0.00  0.00            
ATOM   4265  N   THR X 268      25.153  88.626  32.601  0.00  0.00            
ATOM   4266  H   THR X 268      25.048  89.587  32.309  0.00  0.00            
ATOM   4267  CA  THR X 268      26.341  88.260  33.357  0.00  0.00            
ATOM   4268  HA  THR X 268      26.953  87.594  32.752  0.00  0.00            
ATOM   4269  CB  THR X 268      27.137  89.522  33.703  0.00  0.00            
ATOM   4270  HB  THR X 268      26.532  90.187  34.318  0.00  0.00            
ATOM   4271  CG2 THR X 268      28.422  89.167  34.455  0.00  0.00            
ATOM   4272 HG21 THR X 268      29.280  89.684  34.028  0.00  0.00            
ATOM   4273 HG22 THR X 268      28.617  88.094  34.400  0.00  0.00            
ATOM   4274 HG23 THR X 268      28.349  89.440  35.507  0.00  0.00            
ATOM   4275  OG1 THR X 268      27.482  90.199  32.510  0.00  0.00            
ATOM   4276  HG1 THR X 268      27.475  91.131  32.678  0.00  0.00            
ATOM   4277  C   THR X 268      25.953  87.523  34.641  0.00  0.00            
ATOM   4278  O   THR X 268      25.043  87.937  35.358  0.00  0.00            
ATOM   4279  N   THR X 269      26.654  86.424  34.922  0.00  0.00            
ATOM   4280  H   THR X 269      27.174  85.996  34.172  0.00  0.00            
ATOM   4281  CA  THR X 269      26.483  85.670  36.153  0.00  0.00            
ATOM   4282  HA  THR X 269      25.503  85.904  36.560  0.00  0.00            
ATOM   4283  CB  THR X 269      26.589  84.177  35.824  0.00  0.00            
ATOM   4284  HB  THR X 269      26.311  83.595  36.704  0.00  0.00            
ATOM   4285  CG2 THR X 269      25.665  83.815  34.668  0.00  0.00            
ATOM   4286 HG21 THR X 269      25.982  82.886  34.196  0.00  0.00            
ATOM   4287 HG22 THR X 269      25.671  84.599  33.912  0.00  0.00            
ATOM   4288 HG23 THR X 269      24.639  83.686  35.016  0.00  0.00            
ATOM   4289  OG1 THR X 269      27.927  83.853  35.497  0.00  0.00            
ATOM   4290  HG1 THR X 269      28.310  84.573  35.021  0.00  0.00            
ATOM   4291  C   THR X 269      27.558  86.044  37.164  0.00  0.00            
ATOM   4292  O   THR X 269      28.558  86.668  36.812  0.00  0.00            
ATOM   4293  N   PRO X 270      27.377  85.677  38.437  0.00  0.00            
ATOM   4294  CD  PRO X 270      26.118  85.268  39.057  0.00  0.00            
ATOM   4295  HD2 PRO X 270      25.969  84.193  38.929  0.00  0.00            
ATOM   4296  HD3 PRO X 270      25.250  85.797  38.665  0.00  0.00            
ATOM   4297  CG  PRO X 270      26.341  85.565  40.531  0.00  0.00            
ATOM   4298  HG2 PRO X 270      25.777  84.901  41.184  0.00  0.00            
ATOM   4299  HG3 PRO X 270      26.105  86.618  40.696  0.00  0.00            
ATOM   4300  CB  PRO X 270      27.828  85.444  40.739  0.00  0.00            
ATOM   4301  HB2 PRO X 270      28.151  86.046  41.585  0.00  0.00            
ATOM   4302  HB3 PRO X 270      28.089  84.401  40.922  0.00  0.00            
ATOM   4303  CA  PRO X 270      28.412  85.946  39.424  0.00  0.00            
ATOM   4304  HA  PRO X 270      28.597  87.019  39.473  0.00  0.00            
ATOM   4305  C   PRO X 270      29.720  85.233  39.094  0.00  0.00            
ATOM   4306  O   PRO X 270      30.796  85.771  39.348  0.00  0.00            
ATOM   4307  N   GLH X 271      29.646  84.035  38.507  0.00  0.00            
ATOM   4308  H   GLH X 271      28.769  83.756  38.090  0.00  0.00            
ATOM   4309  CA  GLH X 271      30.836  83.287  38.137  0.00  0.00            
ATOM   4310  HA  GLH X 271      31.446  83.131  39.028  0.00  0.00            
ATOM   4311  CB  GLH X 271      30.451  81.900  37.619  0.00  0.00            
ATOM   4312  HB2 GLH X 271      29.665  81.983  36.867  0.00  0.00            
ATOM   4313  HB3 GLH X 271      30.075  81.350  38.478  0.00  0.00            
ATOM   4314  CG  GLH X 271      31.637  81.115  37.064  0.00  0.00            
ATOM   4315  HG2 GLH X 271      32.356  80.907  37.856  0.00  0.00            
ATOM   4316  HG3 GLH X 271      32.156  81.704  36.310  0.00  0.00            
ATOM   4317  CD  GLH X 271      31.257  79.791  36.417  0.00  0.00            
ATOM   4318  OE1 GLH X 271      29.935  79.522  36.388  0.00  0.00            
ATOM   4319  OE2 GLH X 271      32.094  79.021  35.966  0.00  0.00            
ATOM   4320  HE1 GLH X 271      29.461  79.946  37.079  0.00  0.00            
ATOM   4321  C   GLH X 271      31.647  84.062  37.106  0.00  0.00            
ATOM   4322  O   GLH X 271      32.871  83.966  37.079  0.00  0.00            
ATOM   4323  N   ASH X 272      30.972  84.826  36.241  0.00  0.00            
ATOM   4324  H   ASH X 272      29.963  84.883  36.300  0.00  0.00            
ATOM   4325  CA  ASH X 272      31.643  85.544  35.169  0.00  0.00            
ATOM   4326  HA  ASH X 272      32.164  84.838  34.522  0.00  0.00            
ATOM   4327  CB  ASH X 272      30.622  86.268  34.298  0.00  0.00            
ATOM   4328  HB2 ASH X 272      31.123  86.937  33.598  0.00  0.00            
ATOM   4329  HB3 ASH X 272      29.979  86.884  34.923  0.00  0.00            
ATOM   4330  CG  ASH X 272      29.711  85.341  33.512  0.00  0.00            
ATOM   4331  OD1 ASH X 272      30.165  84.077  33.382  0.00  0.00            
ATOM   4332  OD2 ASH X 272      28.650  85.719  33.029  0.00  0.00            
ATOM   4333  HD1 ASH X 272      30.880  84.024  32.771  0.00  0.00            
ATOM   4334  C   ASH X 272      32.660  86.552  35.705  0.00  0.00            
ATOM   4335  O   ASH X 272      33.619  86.884  35.010  0.00  0.00            
ATOM   4336  N   VAL X 273      32.472  87.040  36.937  0.00  0.00            
ATOM   4337  H   VAL X 273      31.863  86.537  37.565  0.00  0.00            
ATOM   4338  CA  VAL X 273      33.324  88.083  37.487  0.00  0.00            
ATOM   4339  HA  VAL X 273      34.133  88.273  36.786  0.00  0.00            
ATOM   4340  CB  VAL X 273      32.536  89.394  37.666  0.00  0.00            
ATOM   4341  HB  VAL X 273      33.219  90.142  38.074  0.00  0.00            
ATOM   4342  CG1 VAL X 273      32.018  89.917  36.327  0.00  0.00            
ATOM   4343 HG11 VAL X 273      32.844  90.206  35.678  0.00  0.00            
ATOM   4344 HG12 VAL X 273      31.377  90.787  36.470  0.00  0.00            
ATOM   4345 HG13 VAL X 273      31.438  89.147  35.816  0.00  0.00            
ATOM   4346  CG2 VAL X 273      31.392  89.227  38.661  0.00  0.00            
ATOM   4347 HG21 VAL X 273      31.213  90.152  39.209  0.00  0.00            
ATOM   4348 HG22 VAL X 273      30.472  88.968  38.137  0.00  0.00            
ATOM   4349 HG23 VAL X 273      31.636  88.441  39.372  0.00  0.00            
ATOM   4350  C   VAL X 273      33.939  87.630  38.809  0.00  0.00            
ATOM   4351  O   VAL X 273      34.356  88.465  39.606  0.00  0.00            
ATOM   4352  N   MET X 274      34.019  86.318  39.046  0.00  0.00            
ATOM   4353  H   MET X 274      33.871  85.659  38.295  0.00  0.00            
ATOM   4354  CA  MET X 274      34.494  85.830  40.331  0.00  0.00            
ATOM   4355  HA  MET X 274      34.032  86.440  41.110  0.00  0.00            
ATOM   4356  CB  MET X 274      34.062  84.380  40.536  0.00  0.00            
ATOM   4357  HB2 MET X 274      34.614  83.725  39.861  0.00  0.00            
ATOM   4358  HB3 MET X 274      33.005  84.324  40.285  0.00  0.00            
ATOM   4359  CG  MET X 274      34.214  83.900  41.975  0.00  0.00            
ATOM   4360  HG2 MET X 274      33.914  82.852  42.048  0.00  0.00            
ATOM   4361  HG3 MET X 274      35.257  83.946  42.280  0.00  0.00            
ATOM   4362  SD  MET X 274      33.236  84.874  43.146  0.00  0.00            
ATOM   4363  CE  MET X 274      31.629  84.865  42.320  0.00  0.00            
ATOM   4364  HE1 MET X 274      31.527  83.967  41.712  0.00  0.00            
ATOM   4365  HE2 MET X 274      30.837  84.866  43.067  0.00  0.00            
ATOM   4366  HE3 MET X 274      31.516  85.743  41.681  0.00  0.00            
ATOM   4367  C   MET X 274      36.004  85.986  40.464  0.00  0.00            
ATOM   4368  O   MET X 274      36.515  86.042  41.579  0.00  0.00            
ATOM   4369  N   ASN X 275      36.725  86.043  39.340  0.00  0.00            
ATOM   4370  H   ASN X 275      36.279  85.813  38.464  0.00  0.00            
ATOM   4371  CA  ASN X 275      38.163  86.272  39.334  0.00  0.00            
ATOM   4372  HA  ASN X 275      38.508  86.335  40.366  0.00  0.00            
ATOM   4373  CB  ASN X 275      38.868  85.115  38.616  0.00  0.00            
ATOM   4374  HB2 ASN X 275      38.624  85.107  37.557  0.00  0.00            
ATOM   4375  HB3 ASN X 275      38.515  84.171  39.033  0.00  0.00            
ATOM   4376  CG  ASN X 275      40.380  85.163  38.796  0.00  0.00            
ATOM   4377  OD1 ASN X 275      40.935  86.165  39.241  0.00  0.00            
ATOM   4378  ND2 ASN X 275      41.044  84.051  38.481  0.00  0.00            
ATOM   4379 HD21 ASN X 275      40.768  83.515  37.671  0.00  0.00            
ATOM   4380 HD22 ASN X 275      41.822  83.749  39.049  0.00  0.00            
ATOM   4381  C   ASN X 275      38.441  87.602  38.645  0.00  0.00            
ATOM   4382  O   ASN X 275      38.319  87.709  37.426  0.00  0.00            
ATOM   4383  N   HID X 276      38.805  88.621  39.427  0.00  0.00            
ATOM   4384  H   HID X 276      39.098  88.447  40.377  0.00  0.00            
ATOM   4385  CA  HID X 276      38.954  89.958  38.886  0.00  0.00            
ATOM   4386  HA  HID X 276      38.074  90.169  38.276  0.00  0.00            
ATOM   4387  CB  HID X 276      38.992  90.996  39.997  0.00  0.00            
ATOM   4388  HB2 HID X 276      38.163  90.863  40.688  0.00  0.00            
ATOM   4389  HB3 HID X 276      38.875  91.969  39.521  0.00  0.00            
ATOM   4390  CG  HID X 276      40.267  91.012  40.784  0.00  0.00            
ATOM   4391  ND1 HID X 276      40.555  90.075  41.759  0.00  0.00            
ATOM   4392  HD1 HID X 276      40.041  89.226  41.926  0.00  0.00            
ATOM   4393  CE1 HID X 276      41.790  90.317  42.190  0.00  0.00            
ATOM   4394  HE1 HID X 276      42.402  89.541  42.619  0.00  0.00            
ATOM   4395  NE2 HID X 276      42.331  91.381  41.618  0.00  0.00            
ATOM   4396  CD2 HID X 276      41.392  91.788  40.675  0.00  0.00            
ATOM   4397  HD2 HID X 276      41.665  92.479  39.894  0.00  0.00            
ATOM   4398  C   HID X 276      40.191  90.059  38.000  0.00  0.00            
ATOM   4399  O   HID X 276      40.236  90.893  37.100  0.00  0.00            
ATOM   4400  N   ARN X 277      41.203  89.225  38.252  0.00  0.00            
ATOM   4401  H   ARN X 277      41.227  88.710  39.121  0.00  0.00            
ATOM   4402  CA  ARN X 277      42.376  89.200  37.394  0.00  0.00            
ATOM   4403  HA  ARN X 277      42.739  90.224  37.314  0.00  0.00            
ATOM   4404  CB  ARN X 277      43.453  88.319  38.018  0.00  0.00            
ATOM   4405  HB2 ARN X 277      44.065  87.858  37.241  0.00  0.00            
ATOM   4406  HB3 ARN X 277      42.935  87.549  38.580  0.00  0.00            
ATOM   4407  CG  ARN X 277      44.330  89.058  39.015  0.00  0.00            
ATOM   4408  HG2 ARN X 277      45.378  89.036  38.701  0.00  0.00            
ATOM   4409  HG3 ARN X 277      43.971  90.083  39.050  0.00  0.00            
ATOM   4410  CD  ARN X 277      44.177  88.477  40.416  0.00  0.00            
ATOM   4411  HD2 ARN X 277      44.280  87.390  40.394  0.00  0.00            
ATOM   4412  HD3 ARN X 277      43.185  88.702  40.796  0.00  0.00            
ATOM   4413  NE  ARN X 277      45.141  89.050  41.326  0.00  0.00            
ATOM   4414  HE  ARN X 277      44.724  89.258  42.218  0.00  0.00            
ATOM   4415  CZ  ARN X 277      46.427  88.452  41.438  0.00  0.00            
ATOM   4416  NH1 ARN X 277      46.777  87.447  40.771  0.00  0.00            
ATOM   4417 HH11 ARN X 277      47.355  87.705  39.984  0.00  0.00            
ATOM   4418  NH2 ARN X 277      47.275  89.104  42.375  0.00  0.00            
ATOM   4419 HH21 ARN X 277      47.418  88.519  43.182  0.00  0.00            
ATOM   4420 HH22 ARN X 277      48.175  89.277  41.957  0.00  0.00            
ATOM   4421  C   ARN X 277      42.034  88.728  35.982  0.00  0.00            
ATOM   4422  O   ARN X 277      42.603  89.224  35.010  0.00  0.00            
ATOM   4423  N   LYN X 278      41.121  87.762  35.856  0.00  0.00            
ATOM   4424  H   LYN X 278      40.735  87.318  36.678  0.00  0.00            
ATOM   4425  CA  LYN X 278      40.677  87.312  34.544  0.00  0.00            
ATOM   4426  HA  LYN X 278      41.554  87.022  33.966  0.00  0.00            
ATOM   4427  CB  LYN X 278      39.786  86.082  34.686  0.00  0.00            
ATOM   4428  HB2 LYN X 278      40.289  85.325  35.289  0.00  0.00            
ATOM   4429  HB3 LYN X 278      38.894  86.364  35.237  0.00  0.00            
ATOM   4430  CG  LYN X 278      39.359  85.478  33.349  0.00  0.00            
ATOM   4431  HG2 LYN X 278      38.859  86.230  32.737  0.00  0.00            
ATOM   4432  HG3 LYN X 278      40.237  85.161  32.788  0.00  0.00            
ATOM   4433  CD  LYN X 278      38.434  84.278  33.567  0.00  0.00            
ATOM   4434  HD2 LYN X 278      38.951  83.513  34.145  0.00  0.00            
ATOM   4435  HD3 LYN X 278      37.577  84.594  34.160  0.00  0.00            
ATOM   4436  CE  LYN X 278      37.940  83.708  32.240  0.00  0.00            
ATOM   4437  HE2 LYN X 278      38.788  83.425  31.613  0.00  0.00            
ATOM   4438  HE3 LYN X 278      37.378  84.493  31.736  0.00  0.00            
ATOM   4439  NZ  LYN X 278      37.068  82.558  32.440  0.00  0.00            
ATOM   4440  HZ1 LYN X 278      37.134  82.226  33.392  0.00  0.00            
ATOM   4441  HZ2 LYN X 278      36.102  82.822  32.301  0.00  0.00            
ATOM   4442  C   LYN X 278      39.949  88.432  33.801  0.00  0.00            
ATOM   4443  O   LYN X 278      39.966  88.473  32.572  0.00  0.00            
ATOM   4444  N   LEU X 279      39.295  89.337  34.537  0.00  0.00            
ATOM   4445  H   LEU X 279      39.180  89.180  35.529  0.00  0.00            
ATOM   4446  CA  LEU X 279      38.577  90.448  33.935  0.00  0.00            
ATOM   4447  HA  LEU X 279      37.947  90.046  33.143  0.00  0.00            
ATOM   4448  CB  LEU X 279      37.681  91.108  34.979  0.00  0.00            
ATOM   4449  HB2 LEU X 279      37.196  91.989  34.551  0.00  0.00            
ATOM   4450  HB3 LEU X 279      38.329  91.424  35.792  0.00  0.00            
ATOM   4451  CG  LEU X 279      36.634  90.180  35.591  0.00  0.00            
ATOM   4452  HG  LEU X 279      37.160  89.381  36.113  0.00  0.00            
ATOM   4453  CD1 LEU X 279      35.796  90.933  36.619  0.00  0.00            
ATOM   4454 HD11 LEU X 279      36.037  91.996  36.614  0.00  0.00            
ATOM   4455 HD12 LEU X 279      34.733  90.831  36.404  0.00  0.00            
ATOM   4456 HD13 LEU X 279      35.989  90.533  37.614  0.00  0.00            
ATOM   4457  CD2 LEU X 279      35.744  89.551  34.526  0.00  0.00            
ATOM   4458 HD21 LEU X 279      34.698  89.797  34.703  0.00  0.00            
ATOM   4459 HD22 LEU X 279      35.840  88.465  34.544  0.00  0.00            
ATOM   4460 HD23 LEU X 279      36.018  89.904  33.534  0.00  0.00            
ATOM   4461  C   LEU X 279      39.515  91.497  33.331  0.00  0.00            
ATOM   4462  O   LEU X 279      39.058  92.369  32.594  0.00  0.00            
ATOM   4463  N   GLY X 280      40.817  91.426  33.627  0.00  0.00            
ATOM   4464  H   GLY X 280      41.160  90.582  34.059  0.00  0.00            
ATOM   4465  CA  GLY X 280      41.794  92.288  32.987  0.00  0.00            
ATOM   4466  HA2 GLY X 280      41.378  92.676  32.059  0.00  0.00            
ATOM   4467  HA3 GLY X 280      42.647  91.669  32.719  0.00  0.00            
ATOM   4468  C   GLY X 280      42.314  93.455  33.823  0.00  0.00            
ATOM   4469  O   GLY X 280      43.070  94.270  33.298  0.00  0.00            
ATOM   4470  N   TYR X 281      41.927  93.564  35.096  0.00  0.00            
ATOM   4471  H   TYR X 281      41.119  93.046  35.402  0.00  0.00            
ATOM   4472  CA  TYR X 281      42.416  94.640  35.941  0.00  0.00            
ATOM   4473  HA  TYR X 281      43.215  95.155  35.409  0.00  0.00            
ATOM   4474  CB  TYR X 281      41.278  95.628  36.215  0.00  0.00            
ATOM   4475  HB2 TYR X 281      41.669  96.549  36.660  0.00  0.00            
ATOM   4476  HB3 TYR X 281      40.843  95.889  35.252  0.00  0.00            
ATOM   4477  CG  TYR X 281      40.164  95.103  37.093  0.00  0.00            
ATOM   4478  CD1 TYR X 281      40.247  95.185  38.484  0.00  0.00            
ATOM   4479  HD1 TYR X 281      41.153  95.531  38.949  0.00  0.00            
ATOM   4480  CE1 TYR X 281      39.175  94.777  39.280  0.00  0.00            
ATOM   4481  HE1 TYR X 281      39.154  95.028  40.325  0.00  0.00            
ATOM   4482  CZ  TYR X 281      38.073  94.155  38.699  0.00  0.00            
ATOM   4483  OH  TYR X 281      37.056  93.684  39.476  0.00  0.00            
ATOM   4484  HH  TYR X 281      36.919  94.203  40.253  0.00  0.00            
ATOM   4485  CE2 TYR X 281      38.029  93.989  37.319  0.00  0.00            
ATOM   4486  HE2 TYR X 281      37.297  93.332  36.889  0.00  0.00            
ATOM   4487  CD2 TYR X 281      39.047  94.501  36.516  0.00  0.00            
ATOM   4488  HD2 TYR X 281      39.038  94.291  35.462  0.00  0.00            
ATOM   4489  C   TYR X 281      42.985  94.107  37.249  0.00  0.00            
ATOM   4490  O   TYR X 281      42.727  92.972  37.642  0.00  0.00            
ATOM   4491  N   VAL X 282      43.781  94.950  37.909  0.00  0.00            
ATOM   4492  H   VAL X 282      44.144  95.744  37.404  0.00  0.00            
ATOM   4493  CA  VAL X 282      44.379  94.639  39.192  0.00  0.00            
ATOM   4494  HA  VAL X 282      43.750  93.916  39.711  0.00  0.00            
ATOM   4495  CB  VAL X 282      45.764  94.025  38.957  0.00  0.00            
ATOM   4496  HB  VAL X 282      45.650  93.204  38.248  0.00  0.00            
ATOM   4497  CG1 VAL X 282      46.746  95.025  38.348  0.00  0.00            
ATOM   4498 HG11 VAL X 282      47.568  95.228  39.035  0.00  0.00            
ATOM   4499 HG12 VAL X 282      46.280  95.961  38.032  0.00  0.00            
ATOM   4500 HG13 VAL X 282      47.190  94.590  37.458  0.00  0.00            
ATOM   4501  CG2 VAL X 282      46.328  93.427  40.240  0.00  0.00            
ATOM   4502 HG21 VAL X 282      45.535  93.242  40.965  0.00  0.00            
ATOM   4503 HG22 VAL X 282      47.052  94.099  40.703  0.00  0.00            
ATOM   4504 HG23 VAL X 282      46.820  92.485  39.994  0.00  0.00            
ATOM   4505  C   VAL X 282      44.457  95.916  40.022  0.00  0.00            
ATOM   4506  O   VAL X 282      44.482  97.017  39.475  0.00  0.00            
ATOM   4507  N   TYR X 283      44.510  95.764  41.348  0.00  0.00            
ATOM   4508  H   TYR X 283      44.709  94.849  41.720  0.00  0.00            
ATOM   4509  CA  TYR X 283      44.639  96.902  42.242  0.00  0.00            
ATOM   4510  HA  TYR X 283      44.288  97.801  41.739  0.00  0.00            
ATOM   4511  CB  TYR X 283      43.775  96.705  43.487  0.00  0.00            
ATOM   4512  HB2 TYR X 283      44.042  97.448  44.241  0.00  0.00            
ATOM   4513  HB3 TYR X 283      43.966  95.729  43.927  0.00  0.00            
ATOM   4514  CG  TYR X 283      42.301  96.824  43.185  0.00  0.00            
ATOM   4515  CD1 TYR X 283      41.673  98.071  43.175  0.00  0.00            
ATOM   4516  HD1 TYR X 283      42.204  98.939  43.523  0.00  0.00            
ATOM   4517  CE1 TYR X 283      40.329  98.184  42.816  0.00  0.00            
ATOM   4518  HE1 TYR X 283      39.884  99.153  42.676  0.00  0.00            
ATOM   4519  CZ  TYR X 283      39.570  97.037  42.603  0.00  0.00            
ATOM   4520  OH  TYR X 283      38.240  97.141  42.323  0.00  0.00            
ATOM   4521  HH  TYR X 283      37.905  96.396  41.850  0.00  0.00            
ATOM   4522  CE2 TYR X 283      40.170  95.786  42.729  0.00  0.00            
ATOM   4523  HE2 TYR X 283      39.559  94.912  42.845  0.00  0.00            
ATOM   4524  CD2 TYR X 283      41.543  95.679  42.946  0.00  0.00            
ATOM   4525  HD2 TYR X 283      41.998  94.706  43.016  0.00  0.00            
ATOM   4526  C   TYR X 283      46.106  97.069  42.613  0.00  0.00            
ATOM   4527  O   TYR X 283      46.861  96.100  42.679  0.00  0.00            
ATOM   4528  N   ASH X 284      46.509  98.319  42.848  0.00  0.00            
ATOM   4529  H   ASH X 284      45.827  99.003  43.141  0.00  0.00            
ATOM   4530  CA  ASH X 284      47.911  98.660  42.985  0.00  0.00            
ATOM   4531  HA  ASH X 284      48.436  98.282  42.104  0.00  0.00            
ATOM   4532  CB  ASH X 284      48.086 100.180  43.020  0.00  0.00            
ATOM   4533  HB2 ASH X 284      49.136 100.433  43.168  0.00  0.00            
ATOM   4534  HB3 ASH X 284      47.775 100.609  42.072  0.00  0.00            
ATOM   4535  CG  ASH X 284      47.297 100.854  44.127  0.00  0.00            
ATOM   4536  OD1 ASH X 284      46.388 100.037  44.699  0.00  0.00            
ATOM   4537  OD2 ASH X 284      47.492 102.015  44.465  0.00  0.00            
ATOM   4538  HD1 ASH X 284      46.605  99.868  45.601  0.00  0.00            
ATOM   4539  C   ASH X 284      48.535  97.993  44.204  0.00  0.00            
ATOM   4540  O   ASH X 284      49.739  97.749  44.221  0.00  0.00            
ATOM   4541  N   ILE X 285      47.730  97.680  45.222  0.00  0.00            
ATOM   4542  H   ILE X 285      46.731  97.672  45.077  0.00  0.00            
ATOM   4543  CA  ILE X 285      48.262  97.059  46.423  0.00  0.00            
ATOM   4544  HA  ILE X 285      49.146  97.616  46.736  0.00  0.00            
ATOM   4545  CB  ILE X 285      47.246  97.113  47.570  0.00  0.00            
ATOM   4546  HB  ILE X 285      47.668  96.576  48.422  0.00  0.00            
ATOM   4547  CG2 ILE X 285      46.991  98.556  47.998  0.00  0.00            
ATOM   4548 HG21 ILE X 285      47.449  99.252  47.296  0.00  0.00            
ATOM   4549 HG22 ILE X 285      47.410  98.746  48.986  0.00  0.00            
ATOM   4550 HG23 ILE X 285      45.922  98.764  48.035  0.00  0.00            
ATOM   4551  CG1 ILE X 285      45.940  96.437  47.168  0.00  0.00            
ATOM   4552 HG12 ILE X 285      46.146  95.510  46.628  0.00  0.00            
ATOM   4553 HG13 ILE X 285      45.418  97.128  46.512  0.00  0.00            
ATOM   4554  CD1 ILE X 285      45.016  96.154  48.344  0.00  0.00            
ATOM   4555 HD11 ILE X 285      44.215  95.474  48.050  0.00  0.00            
ATOM   4556 HD12 ILE X 285      44.555  97.077  48.695  0.00  0.00            
ATOM   4557 HD13 ILE X 285      45.575  95.696  49.159  0.00  0.00            
ATOM   4558  C   ILE X 285      48.681  95.620  46.131  0.00  0.00            
ATOM   4559  O   ILE X 285      49.441  95.034  46.899  0.00  0.00            
ATOM   4560  N   GLH X 286      48.203  95.048  45.022  0.00  0.00            
ATOM   4561  H   GLH X 286      47.748  95.627  44.332  0.00  0.00            
ATOM   4562  CA  GLH X 286      48.523  93.676  44.654  0.00  0.00            
ATOM   4563  HA  GLH X 286      48.522  93.038  45.537  0.00  0.00            
ATOM   4564  CB  GLH X 286      47.462  93.122  43.710  0.00  0.00            
ATOM   4565  HB2 GLH X 286      47.738  92.113  43.391  0.00  0.00            
ATOM   4566  HB3 GLH X 286      47.448  93.768  42.838  0.00  0.00            
ATOM   4567  CG  GLH X 286      46.064  93.104  44.312  0.00  0.00            
ATOM   4568  HG2 GLH X 286      45.762  94.109  44.602  0.00  0.00            
ATOM   4569  HG3 GLH X 286      46.042  92.490  45.210  0.00  0.00            
ATOM   4570  CD  GLH X 286      45.060  92.508  43.342  0.00  0.00            
ATOM   4571  OE1 GLH X 286      44.240  93.438  42.807  0.00  0.00            
ATOM   4572  OE2 GLH X 286      44.978  91.304  43.123  0.00  0.00            
ATOM   4573  HE1 GLH X 286      43.336  93.175  42.870  0.00  0.00            
ATOM   4574  C   GLH X 286      49.891  93.594  43.979  0.00  0.00            
ATOM   4575  O   GLH X 286      50.358  92.493  43.697  0.00  0.00            
ATOM   4576  N   LEU X 287      50.523  94.738  43.694  0.00  0.00            
ATOM   4577  H   LEU X 287      50.033  95.613  43.801  0.00  0.00            
ATOM   4578  CA  LEU X 287      51.804  94.743  43.006  0.00  0.00            
ATOM   4579  HA  LEU X 287      51.923  93.786  42.501  0.00  0.00            
ATOM   4580  CB  LEU X 287      51.858  95.880  41.976  0.00  0.00            
ATOM   4581  HB2 LEU X 287      51.982  96.837  42.478  0.00  0.00            
ATOM   4582  HB3 LEU X 287      52.759  95.741  41.386  0.00  0.00            
ATOM   4583  CG  LEU X 287      50.675  95.944  41.005  0.00  0.00            
ATOM   4584  HG  LEU X 287      49.778  96.204  41.563  0.00  0.00            
ATOM   4585  CD1 LEU X 287      50.909  97.035  39.961  0.00  0.00            
ATOM   4586 HD11 LEU X 287      50.036  97.155  39.320  0.00  0.00            
ATOM   4587 HD12 LEU X 287      51.104  97.994  40.442  0.00  0.00            
ATOM   4588 HD13 LEU X 287      51.763  96.795  39.326  0.00  0.00            
ATOM   4589  CD2 LEU X 287      50.440  94.597  40.332  0.00  0.00            
ATOM   4590 HD21 LEU X 287      51.261  93.913  40.546  0.00  0.00            
ATOM   4591 HD22 LEU X 287      49.518  94.145  40.696  0.00  0.00            
ATOM   4592 HD23 LEU X 287      50.362  94.707  39.249  0.00  0.00            
ATOM   4593  C   LEU X 287      52.958  94.896  43.994  0.00  0.00            
ATOM   4594  O   LEU X 287      52.843  95.595  45.000  0.00  0.00            
ATOM   4595  C61 CU6 X 288      24.205  99.554  43.559  0.00  0.00            
ATOM   4596  DD2 CU6 X 288      23.689  99.227  44.258  0.00  0.00            
ATOM   4597  DD3 CU6 X 288      24.134 100.414  43.904  0.00  0.00            
ATOM   4598  DD4 CU6 X 288      24.958  99.424  44.043  0.00  0.00            
ATOM   4599  DD5 CU6 X 288      24.731  99.890  42.862  0.00  0.00            
ATOM   4600  DD6 CU6 X 288      24.278  98.692  43.220  0.00  0.00            
ATOM   4601  DD7 CU6 X 288      23.472  99.675  43.061  0.00  0.00            
ATOM   4602  C61 CU6 X 289      27.329 101.885  47.575  0.00  0.00            
ATOM   4603  DD2 CU6 X 289      28.185 102.019  47.939  0.00  0.00            
ATOM   4604  DD3 CU6 X 289      27.031 102.662  47.975  0.00  0.00            
ATOM   4605  DD4 CU6 X 289      27.575 102.351  46.851  0.00  0.00            
ATOM   4606  DD5 CU6 X 289      26.479 101.767  47.204  0.00  0.00            
ATOM   4607  DD6 CU6 X 289      27.632 101.107  47.161  0.00  0.00            
ATOM   4608  DD7 CU6 X 289      27.086 101.411  48.299  0.00  0.00            
ATOM   4609  O1  L6C X 290      25.308 102.090  47.245  0.00  0.00            
ATOM   4610  C1  L6C X 290      24.276 101.974  47.904  0.00  0.00            
ATOM   4611  C2  L6C X 290      23.554 103.204  48.496  0.00  0.00            
ATOM   4612  C3  L6C X 290      22.702 103.014  49.496  0.00  0.00            
ATOM   4613  C4  L6C X 290      21.919 104.192  50.136  0.00  0.00            
ATOM   4614  N1  L6C X 290      21.802 104.131  51.578  0.00  0.00            
ATOM   4615  C5  L6C X 290      21.154 103.200  52.312  0.00  0.00            
ATOM   4616  C6  L6C X 290      21.259 103.654  53.575  0.00  0.00            
ATOM   4617  C7  L6C X 290      20.747 103.147  54.899  0.00  0.00            
ATOM   4618  O2  L6C X 290      21.184 101.891  55.212  0.00  0.00            
ATOM   4619  C8  L6C X 290      21.042 101.437  56.487  0.00  0.00            
ATOM   4620  C9  L6C X 290      21.635 100.232  56.908  0.00  0.00            
ATOM   4621  C10 L6C X 290      21.571  99.721  58.252  0.00  0.00            
ATOM   4622  C11 L6C X 290      20.915 100.524  59.194  0.00  0.00            
ATOM   4623  Cl1 L6C X 290      21.028 100.087  60.797  0.00  0.00            
ATOM   4624  C12 L6C X 290      20.201 101.656  58.838  0.00  0.00            
ATOM   4625  C13 L6C X 290      20.209 102.039  57.462  0.00  0.00            
ATOM   4626  H1  L6C X 290      19.561 102.806  57.093  0.00  0.00            
ATOM   4627  H2  L6C X 290      19.599 102.236  59.578  0.00  0.00            
ATOM   4628  H3  L6C X 290      22.086  98.833  58.643  0.00  0.00            
ATOM   4629  H4  L6C X 290      22.307  99.740  56.234  0.00  0.00            
ATOM   4630  H5  L6C X 290      19.662 103.235  54.789  0.00  0.00            
ATOM   4631  H6  L6C X 290      21.021 103.870  55.671  0.00  0.00            
ATOM   4632  N2  L6C X 290      21.960 104.866  53.601  0.00  0.00            
ATOM   4633  N3  L6C X 290      22.196 105.207  52.347  0.00  0.00            
ATOM   4634  H7  L6C X 290      20.785 102.249  51.988  0.00  0.00            
ATOM   4635  H8  L6C X 290      20.970 104.255  49.616  0.00  0.00            
ATOM   4636  H9  L6C X 290      22.583 105.004  49.935  0.00  0.00            
ATOM   4637  O3  L6C X 290      22.244 101.776  49.868  0.00  0.00            
ATOM   4638  C14 L6C X 290      22.682 100.719  49.138  0.00  0.00            
ATOM   4639  C15 L6C X 290      23.672 100.704  48.245  0.00  0.00            
ATOM   4640  O4  L6C X 290      24.317  99.606  47.793  0.00  0.00            
ATOM   4641  H10 L6C X 290      23.927  98.865  48.289  0.00  0.00            
ATOM   4642  H11 L6C X 290      22.165  99.835  49.347  0.00  0.00            
ATOM   4643  H12 L6C X 290      23.899 104.213  48.166  0.00  0.00            
ATOM   4644  O   HOH X 291      13.767 110.466  54.485  0.00  0.00            
ATOM   4645  H1  HOH X 291      13.001 110.719  53.958  0.00  0.00            
ATOM   4646  H2  HOH X 291      13.409 109.967  55.218  0.00  0.00            
ATOM   4647  O   HOH X 292      19.792 102.863  34.621  0.00  0.00            
ATOM   4648  H1  HOH X 292      19.499 102.375  33.831  0.00  0.00            
ATOM   4649  H2  HOH X 292      19.000 102.987  35.167  0.00  0.00            
ATOM   4650  O   HOH X 293       9.328  95.219  49.266  0.00  0.00            
ATOM   4651  H1  HOH X 293       9.144  94.718  48.478  0.00  0.00            
ATOM   4652  H2  HOH X 293       9.699  94.550  49.836  0.00  0.00            
ATOM   4653  O   HOH X 294      11.105 113.331  58.559  0.00  0.00            
ATOM   4654  H1  HOH X 294      10.543 113.036  57.849  0.00  0.00            
ATOM   4655  H2  HOH X 294      11.361 112.506  59.011  0.00  0.00            
ATOM   4656  O   HOH X 295      13.705  95.543  59.562  0.00  0.00            
ATOM   4657  H1  HOH X 295      13.051  94.904  59.859  0.00  0.00            
ATOM   4658  H2  HOH X 295      14.001  95.953  60.412  0.00  0.00            
ATOM   4659  O   HOH X 296      17.270 105.589  66.302  0.00  0.00            
ATOM   4660  H1  HOH X 296      17.452 104.629  66.351  0.00  0.00            
ATOM   4661  H2  HOH X 296      17.866 105.937  67.024  0.00  0.00            
ATOM   4662  O   HOH X 297      22.964 104.657  72.190  0.00  0.00            
ATOM   4663  H1  HOH X 297      23.903 104.709  72.454  0.00  0.00            
ATOM   4664  H2  HOH X 297      22.643 105.489  72.517  0.00  0.00            
ATOM   4665  O   HOH X 298      23.493  99.173  71.063  0.00  0.00            
ATOM   4666  H1  HOH X 298      24.360  99.611  71.200  0.00  0.00            
ATOM   4667  H2  HOH X 298      23.199  99.581  70.250  0.00  0.00            
ATOM   4668  O   HOH X 299      14.320  98.335  65.538  0.00  0.00            
ATOM   4669  H1  HOH X 299      14.421  97.385  65.790  0.00  0.00            
ATOM   4670  H2  HOH X 299      14.703  98.808  66.304  0.00  0.00            
ATOM   4671  O   HOH X 300      20.187 119.124  63.679  0.00  0.00            
ATOM   4672  H1  HOH X 300      20.860 119.136  63.014  0.00  0.00            
ATOM   4673  H2  HOH X 300      20.614 118.797  64.490  0.00  0.00            
ATOM   4674  O   HOH X 301      28.123 118.488  55.987  0.00  0.00            
ATOM   4675  H1  HOH X 301      27.165 118.335  55.970  0.00  0.00            
ATOM   4676  H2  HOH X 301      28.432 117.659  56.439  0.00  0.00            
ATOM   4677  O   HOH X 302       9.807 110.894  52.665  0.00  0.00            
ATOM   4678  H1  HOH X 302      10.010 111.349  53.492  0.00  0.00            
ATOM   4679  H2  HOH X 302       9.537 111.617  52.090  0.00  0.00            
ATOM   4680  O   HOH X 303      10.276  97.656  50.308  0.00  0.00            
ATOM   4681  H1  HOH X 303       9.666  97.671  51.077  0.00  0.00            
ATOM   4682  H2  HOH X 303       9.981  96.848  49.872  0.00  0.00            
ATOM   4683  O   HOH X 304      10.683 100.217  51.007  0.00  0.00            
ATOM   4684  H1  HOH X 304      10.689  99.355  50.524  0.00  0.00            
ATOM   4685  H2  HOH X 304      11.154 100.012  51.821  0.00  0.00            
ATOM   4686  O   HOH X 305      12.291 106.965  61.885  0.00  0.00            
ATOM   4687  H1  HOH X 305      11.642 107.641  61.647  0.00  0.00            
ATOM   4688  H2  HOH X 305      12.003 106.173  61.399  0.00  0.00            
ATOM   4689  O   HOH X 306      17.742 108.538  36.923  0.00  0.00            
ATOM   4690  H1  HOH X 306      18.583 108.933  37.151  0.00  0.00            
ATOM   4691  H2  HOH X 306      17.197 108.814  37.662  0.00  0.00            
ATOM   4692  O   HOH X 307      10.418 107.993  58.031  0.00  0.00            
ATOM   4693  H1  HOH X 307       9.589 107.890  57.524  0.00  0.00            
ATOM   4694  H2  HOH X 307      10.181 107.645  58.893  0.00  0.00            
ATOM   4695  O   HOH X 308      11.321  89.394  58.537  0.00  0.00            
ATOM   4696  H1  HOH X 308      10.873  89.050  57.736  0.00  0.00            
ATOM   4697  H2  HOH X 308      10.583  89.686  59.089  0.00  0.00            
ATOM   4698  O   HOH X 309      21.930 102.792  65.166  0.00  0.00            
ATOM   4699  H1  HOH X 309      22.635 103.137  65.727  0.00  0.00            
ATOM   4700  H2  HOH X 309      22.243 103.003  64.274  0.00  0.00            
ATOM   4701  O   HOH X 310       7.078  97.196  55.719  0.00  0.00            
ATOM   4702  H1  HOH X 310       7.653  96.780  56.370  0.00  0.00            
ATOM   4703  H2  HOH X 310       7.562  97.883  55.279  0.00  0.00            
ATOM   4704  O   HOH X 311      21.825  93.563  66.223  0.00  0.00            
ATOM   4705  H1  HOH X 311      21.027  93.614  66.741  0.00  0.00            
ATOM   4706  H2  HOH X 311      22.468  93.183  66.847  0.00  0.00            
ATOM   4707  O   HOH X 312      12.503 108.128  64.315  0.00  0.00            
ATOM   4708  H1  HOH X 312      12.652 107.698  63.448  0.00  0.00            
ATOM   4709  H2  HOH X 312      11.606 108.509  64.122  0.00  0.00            
ATOM   4710  O   HOH X 313       8.333  97.587  52.305  0.00  0.00            
ATOM   4711  H1  HOH X 313       7.935  97.432  53.143  0.00  0.00            
ATOM   4712  H2  HOH X 313       7.557  97.515  51.721  0.00  0.00            
ATOM   4713  O   HOH X 314      13.749 112.894  52.984  0.00  0.00            
ATOM   4714  H1  HOH X 314      14.258 112.764  52.184  0.00  0.00            
ATOM   4715  H2  HOH X 314      14.097 112.147  53.517  0.00  0.00            
ATOM   4716  O   HOH X 315      38.591 110.422  52.586  0.00  0.00            
ATOM   4717  H1  HOH X 315      38.462 111.260  52.162  0.00  0.00            
ATOM   4718  H2  HOH X 315      38.709 110.642  53.530  0.00  0.00            
ATOM   4719  O   HOH X 316      27.160 100.531  65.356  0.00  0.00            
ATOM   4720  H1  HOH X 316      27.287 100.932  66.238  0.00  0.00            
ATOM   4721  H2  HOH X 316      26.284 100.151  65.462  0.00  0.00            
ATOM   4722  O   HOH X 317      22.196  99.481  42.748  0.00  0.00            
ATOM   4723  H1  HOH X 317      21.620 100.154  42.393  0.00  0.00            
ATOM   4724  H2  HOH X 317      21.573  98.711  42.768  0.00  0.00            
ATOM   4725  O   HOH X 318      18.073 110.797  61.952  0.00  0.00            
ATOM   4726  H1  HOH X 318      17.315 110.780  61.369  0.00  0.00            
ATOM   4727  H2  HOH X 318      18.719 110.237  61.520  0.00  0.00            
ATOM   4728  O   HOH X 319      10.646 101.952  46.592  0.00  0.00            
ATOM   4729  H1  HOH X 319      11.532 101.617  46.765  0.00  0.00            
ATOM   4730  H2  HOH X 319      10.782 102.827  46.193  0.00  0.00            
ATOM   4731  O   HOH X 320      18.862 104.966  42.101  0.00  0.00            
ATOM   4732  H1  HOH X 320      18.945 105.755  42.654  0.00  0.00            
ATOM   4733  H2  HOH X 320      17.978 104.611  42.282  0.00  0.00            
ATOM   4734  O   HOH X 321      22.506 114.047  64.590  0.00  0.00            
ATOM   4735  H1  HOH X 321      23.244 113.417  64.490  0.00  0.00            
ATOM   4736  H2  HOH X 321      22.734 114.505  65.446  0.00  0.00            
ATOM   4737  O   HOH X 322      30.630  95.775  59.217  0.00  0.00            
ATOM   4738  H1  HOH X 322      30.479  95.976  58.277  0.00  0.00            
ATOM   4739  H2  HOH X 322      30.006  95.053  59.426  0.00  0.00            
ATOM   4740  O   HOH X 323       6.599  93.404  52.275  0.00  0.00            
ATOM   4741  H1  HOH X 323       6.147  94.256  52.136  0.00  0.00            
ATOM   4742  H2  HOH X 323       5.995  92.755  51.850  0.00  0.00            
ATOM   4743  O   HOH X 324       8.584 106.002  66.660  0.00  0.00            
ATOM   4744  H1  HOH X 324       9.457 105.746  66.259  0.00  0.00            
ATOM   4745  H2  HOH X 324       8.873 106.494  67.435  0.00  0.00            
ATOM   4746  O   HOH X 325      27.422 109.893  36.636  0.00  0.00            
ATOM   4747  H1  HOH X 325      27.684 110.450  37.380  0.00  0.00            
ATOM   4748  H2  HOH X 325      26.757 110.472  36.192  0.00  0.00            
ATOM   4749  O   HOH X 326      11.420 112.201  43.750  0.00  0.00            
ATOM   4750  H1  HOH X 326      12.057 112.930  43.571  0.00  0.00            
ATOM   4751  H2  HOH X 326      11.661 111.547  43.097  0.00  0.00            
ATOM   4752  O   HOH X 327      25.071 114.157  68.927  0.00  0.00            
ATOM   4753  H1  HOH X 327      25.679 113.532  69.347  0.00  0.00            
ATOM   4754  H2  HOH X 327      25.740 114.732  68.467  0.00  0.00            
ATOM   4755  O   HOH X 328      17.355 107.036  54.417  0.00  0.00            
ATOM   4756  H1  HOH X 328      17.616 107.503  55.225  0.00  0.00            
ATOM   4757  H2  HOH X 328      16.441 107.286  54.317  0.00  0.00            
ATOM   4758  O   HOH X 329      34.190  97.043  63.707  0.00  0.00            
ATOM   4759  H1  HOH X 329      33.829  97.092  64.590  0.00  0.00            
ATOM   4760  H2  HOH X 329      34.893  96.319  63.830  0.00  0.00            
ATOM   4761  O   HOH X 330      23.917 109.733  67.772  0.00  0.00            
ATOM   4762  H1  HOH X 330      23.074 109.508  68.178  0.00  0.00            
ATOM   4763  H2  HOH X 330      23.694 110.444  67.162  0.00  0.00            
ATOM   4764  O   HOH X 331      12.549  96.106  50.991  0.00  0.00            
ATOM   4765  H1  HOH X 331      11.975  96.873  50.915  0.00  0.00            
ATOM   4766  H2  HOH X 331      11.909  95.414  50.992  0.00  0.00            
ATOM   4767  O   HOH X 332       5.983 104.886  62.031  0.00  0.00            
ATOM   4768  H1  HOH X 332       6.182 104.658  62.956  0.00  0.00            
ATOM   4769  H2  HOH X 332       6.168 105.836  62.020  0.00  0.00            
ATOM   4770  O   HOH X 333      16.170 118.451  50.340  0.00  0.00            
ATOM   4771  H1  HOH X 333      16.193 119.383  50.565  0.00  0.00            
ATOM   4772  H2  HOH X 333      16.277 118.014  51.195  0.00  0.00            
ATOM   4773  O   HOH X 334      18.873  97.154  67.852  0.00  0.00            
ATOM   4774  H1  HOH X 334      18.649  97.994  68.262  0.00  0.00            
ATOM   4775  H2  HOH X 334      18.554  96.526  68.517  0.00  0.00            
ATOM   4776  O   HOH X 335      18.655  99.172  63.159  0.00  0.00            
ATOM   4777  H1  HOH X 335      18.215  99.931  62.766  0.00  0.00            
ATOM   4778  H2  HOH X 335      19.525  99.545  63.409  0.00  0.00            
ATOM   4779  O   HOH X 336      22.133  85.491  48.702  0.00  0.00            
ATOM   4780  H1  HOH X 336      22.373  85.592  47.778  0.00  0.00            
ATOM   4781  H2  HOH X 336      21.302  84.995  48.626  0.00  0.00            
ATOM   4782  O   HOH X 337      19.722  93.547  60.012  0.00  0.00            
ATOM   4783  H1  HOH X 337      20.548  93.338  59.550  0.00  0.00            
ATOM   4784  H2  HOH X 337      20.025  93.865  60.863  0.00  0.00            
ATOM   4785  O   HOH X 338      22.032 102.588  46.083  0.00  0.00            
ATOM   4786  H1  HOH X 338      21.675 103.488  46.144  0.00  0.00            
ATOM   4787  H2  HOH X 338      21.363 102.014  46.517  0.00  0.00            
ATOM   4788  O   HOH X 339      22.089 108.697  71.000  0.00  0.00            
ATOM   4789  H1  HOH X 339      21.382 108.814  70.342  0.00  0.00            
ATOM   4790  H2  HOH X 339      21.635 108.420  71.805  0.00  0.00            
ATOM   4791  O   HOH X 340      10.930  94.106  58.463  0.00  0.00            
ATOM   4792  H1  HOH X 340      10.476  94.139  59.327  0.00  0.00            
ATOM   4793  H2  HOH X 340      10.254  94.454  57.896  0.00  0.00            
ATOM   4794  O   HOH X 341      17.626 103.182  36.213  0.00  0.00            
ATOM   4795  H1  HOH X 341      16.704 103.009  35.877  0.00  0.00            
ATOM   4796  H2  HOH X 341      17.477 104.100  36.611  0.00  0.00            
ATOM   4797  O   HOH X 342      28.110  86.848  48.518  0.00  0.00            
ATOM   4798  H1  HOH X 342      27.687  86.036  48.222  0.00  0.00            
ATOM   4799  H2  HOH X 342      28.042  87.416  47.782  0.00  0.00            
ATOM   4800  O   HOH X 343      26.287 109.050  70.249  0.00  0.00            
ATOM   4801  H1  HOH X 343      25.738 109.825  70.050  0.00  0.00            
ATOM   4802  H2  HOH X 343      26.625 108.865  69.369  0.00  0.00            
ATOM   4803  O   HOH X 344      11.039 104.339  57.771  0.00  0.00            
ATOM   4804  H1  HOH X 344      11.316 104.690  56.944  0.00  0.00            
ATOM   4805  H2  HOH X 344      10.963 103.402  57.586  0.00  0.00            
ATOM   4806  O   HOH X 345      17.535 117.063  42.404  0.00  0.00            
ATOM   4807  H1  HOH X 345      17.115 116.216  42.215  0.00  0.00            
ATOM   4808  H2  HOH X 345      17.729 117.398  41.539  0.00  0.00            
ATOM   4809  O   HOH X 346       9.551 104.958  54.691  0.00  0.00            
ATOM   4810  H1  HOH X 346       8.942 104.674  55.352  0.00  0.00            
ATOM   4811  H2  HOH X 346       8.941 105.291  54.023  0.00  0.00            
ATOM   4812  O   HOH X 347      16.511  99.846  55.521  0.00  0.00            
ATOM   4813  H1  HOH X 347      16.335 100.321  56.331  0.00  0.00            
ATOM   4814  H2  HOH X 347      16.345  98.949  55.811  0.00  0.00            
ATOM   4815  O   HOH X 348      14.405  89.744  56.400  0.00  0.00            
ATOM   4816  H1  HOH X 348      14.108  89.360  57.248  0.00  0.00            
ATOM   4817  H2  HOH X 348      15.295  89.440  56.293  0.00  0.00            
ATOM   4818  O   HOH X 349      15.923 114.574  44.096  0.00  0.00            
ATOM   4819  H1  HOH X 349      15.122 115.104  44.011  0.00  0.00            
ATOM   4820  H2  HOH X 349      15.782 114.163  44.959  0.00  0.00            
ATOM   4821  O   HOH X 350      12.367  97.921  59.583  0.00  0.00            
ATOM   4822  H1  HOH X 350      13.006  98.533  59.982  0.00  0.00            
ATOM   4823  H2  HOH X 350      12.857  97.094  59.596  0.00  0.00            
ATOM   4824  O   HOH X 351      16.263 102.490  58.561  0.00  0.00            
ATOM   4825  H1  HOH X 351      15.616 102.731  59.233  0.00  0.00            
ATOM   4826  H2  HOH X 351      16.547 101.579  58.888  0.00  0.00            
ATOM   4827  O   HOH X 352      31.004  91.893  65.525  0.00  0.00            
ATOM   4828  H1  HOH X 352      31.339  92.639  66.030  0.00  0.00            
ATOM   4829  H2  HOH X 352      31.783  91.387  65.286  0.00  0.00            
ATOM   4830  O   HOH X 353      12.456 104.245  46.199  0.00  0.00            
ATOM   4831  H1  HOH X 353      12.819 104.408  47.100  0.00  0.00            
ATOM   4832  H2  HOH X 353      12.278 105.165  45.917  0.00  0.00            
ATOM   4833  O   HOH X 354      24.652 105.428  65.106  0.00  0.00            
ATOM   4834  H1  HOH X 354      25.164 105.151  64.337  0.00  0.00            
ATOM   4835  H2  HOH X 354      24.552 106.393  64.988  0.00  0.00            
ATOM   4836  O   HOH X 355      29.711 102.893  67.307  0.00  0.00            
ATOM   4837  H1  HOH X 355      29.275 102.905  66.453  0.00  0.00            
ATOM   4838  H2  HOH X 355      30.479 103.455  67.163  0.00  0.00            
ATOM   4839  O   HOH X 356      12.249 111.127  59.507  0.00  0.00            
ATOM   4840  H1  HOH X 356      12.888 111.240  60.256  0.00  0.00            
ATOM   4841  H2  HOH X 356      12.435 110.209  59.174  0.00  0.00            
ATOM   4842  O   HOH X 357       9.922 113.584  52.089  0.00  0.00            
ATOM   4843  H1  HOH X 357       9.629 114.364  51.617  0.00  0.00            
ATOM   4844  H2  HOH X 357       9.423 113.657  52.907  0.00  0.00            
ATOM   4845  O   HOH X 358      10.001 109.245  64.958  0.00  0.00            
ATOM   4846  H1  HOH X 358      10.070 110.053  65.431  0.00  0.00            
ATOM   4847  H2  HOH X 358       9.304 108.791  65.498  0.00  0.00            
ATOM   4848  O   HOH X 359      21.290 113.137  39.586  0.00  0.00            
ATOM   4849  H1  HOH X 359      22.161 113.503  39.371  0.00  0.00            
ATOM   4850  H2  HOH X 359      20.675 113.890  39.487  0.00  0.00            
ATOM   4851  O   HOH X 360      18.218  97.399  59.717  0.00  0.00            
ATOM   4852  H1  HOH X 360      17.776  96.503  59.692  0.00  0.00            
ATOM   4853  H2  HOH X 360      19.159  97.109  59.862  0.00  0.00            
ATOM   4854  O   HOH X 361      18.326  92.742  64.709  0.00  0.00            
ATOM   4855  H1  HOH X 361      18.320  92.140  65.481  0.00  0.00            
ATOM   4856  H2  HOH X 361      18.232  93.635  65.072  0.00  0.00            
ATOM   4857  O   HOH X 362      19.122 110.862  38.237  0.00  0.00            
ATOM   4858  H1  HOH X 362      18.830 111.107  39.121  0.00  0.00            
ATOM   4859  H2  HOH X 362      19.534 111.663  37.895  0.00  0.00            
ATOM   4860  O   HOH X 363      31.233  99.970  68.019  0.00  0.00            
ATOM   4861  H1  HOH X 363      30.981 100.897  68.103  0.00  0.00            
ATOM   4862  H2  HOH X 363      32.209  99.992  68.213  0.00  0.00            
ATOM   4863  O   HOH X 364      11.638  99.503  66.816  0.00  0.00            
ATOM   4864  H1  HOH X 364      11.038 100.255  66.796  0.00  0.00            
ATOM   4865  H2  HOH X 364      11.989  99.472  65.903  0.00  0.00            
ATOM   4866  O   HOH X 365      17.801  91.763  52.256  0.00  0.00            
ATOM   4867  H1  HOH X 365      16.883  91.952  52.005  0.00  0.00            
ATOM   4868  H2  HOH X 365      18.214  91.491  51.420  0.00  0.00            
ATOM   4869  O   HOH X 366      14.363 107.954  66.094  0.00  0.00            
ATOM   4870  H1  HOH X 366      14.557 107.034  65.969  0.00  0.00            
ATOM   4871  H2  HOH X 366      13.661 108.120  65.441  0.00  0.00            
ATOM   4872  O   HOH X 367      11.744 102.107  68.911  0.00  0.00            
ATOM   4873  H1  HOH X 367      12.225 101.603  68.275  0.00  0.00            
ATOM   4874  H2  HOH X 367      11.083 102.531  68.353  0.00  0.00            
ATOM   4875  O   HOH X 368      10.126 105.343  49.293  0.00  0.00            
ATOM   4876  H1  HOH X 368       9.970 106.034  48.623  0.00  0.00            
ATOM   4877  H2  HOH X 368      11.004 105.521  49.680  0.00  0.00            
ATOM   4878  O   HOH X 369       8.922  99.106  55.449  0.00  0.00            
ATOM   4879  H1  HOH X 369       9.548  99.453  56.146  0.00  0.00            
ATOM   4880  H2  HOH X 369       8.198  99.820  55.398  0.00  0.00            
ATOM   4881  O   HOH X 370       4.587 110.419  53.000  0.00  0.00            
ATOM   4882  H1  HOH X 370       5.382 110.785  53.401  0.00  0.00            
ATOM   4883  H2  HOH X 370       4.784 109.469  52.919  0.00  0.00            
ATOM   4884  O   HOH X 371      24.429 112.835  66.421  0.00  0.00            
ATOM   4885  H1  HOH X 371      24.987 113.315  67.027  0.00  0.00            
ATOM   4886  H2  HOH X 371      23.572 113.244  66.600  0.00  0.00            
ATOM   4887  O   HOH X 372      17.906  87.382  62.169  0.00  0.00            
ATOM   4888  H1  HOH X 372      17.838  87.777  63.066  0.00  0.00            
ATOM   4889  H2  HOH X 372      18.775  87.714  61.926  0.00  0.00            
ATOM   4890  O   HOH X 373      10.447  95.464  45.497  0.00  0.00            
ATOM   4891  H1  HOH X 373      10.271  95.290  44.558  0.00  0.00            
ATOM   4892  H2  HOH X 373      10.090  96.392  45.625  0.00  0.00            
ATOM   4893  O   HOH X 374       8.134 108.388  45.348  0.00  0.00            
ATOM   4894  H1  HOH X 374       7.507 108.286  46.100  0.00  0.00            
ATOM   4895  H2  HOH X 374       8.876 107.817  45.630  0.00  0.00            
ATOM   4896  O   HOH X 375       9.069 111.858  49.802  0.00  0.00            
ATOM   4897  H1  HOH X 375       8.524 112.469  50.352  0.00  0.00            
ATOM   4898  H2  HOH X 375       8.972 112.277  48.936  0.00  0.00            
ATOM   4899  O   HOH X 376      32.036 114.494  65.069  0.00  0.00            
ATOM   4900  H1  HOH X 376      32.924 114.792  65.348  0.00  0.00            
ATOM   4901  H2  HOH X 376      31.820 115.100  64.352  0.00  0.00            
ATOM   4902  O   HOH X 377       7.842 101.901  61.420  0.00  0.00            
ATOM   4903  H1  HOH X 377       7.238 102.552  61.004  0.00  0.00            
ATOM   4904  H2  HOH X 377       7.361 101.540  62.160  0.00  0.00            
ATOM   4905  O   HOH X 378      31.713 114.357  60.841  0.00  0.00            
ATOM   4906  H1  HOH X 378      31.117 113.683  61.251  0.00  0.00            
ATOM   4907  H2  HOH X 378      31.597 114.205  59.898  0.00  0.00            
ATOM   4908  O   HOH X 379      16.241 118.989  54.312  0.00  0.00            
ATOM   4909  H1  HOH X 379      16.860 119.468  54.905  0.00  0.00            
ATOM   4910  H2  HOH X 379      16.773 118.291  53.891  0.00  0.00            
ATOM   4911  O   HOH X 380      16.709 114.927  66.998  0.00  0.00            
ATOM   4912  H1  HOH X 380      17.200 114.106  67.185  0.00  0.00            
ATOM   4913  H2  HOH X 380      15.775 114.601  67.074  0.00  0.00            
ATOM   4914  O   HOH X 381       9.070 108.330  41.797  0.00  0.00            
ATOM   4915  H1  HOH X 381       8.860 109.122  42.406  0.00  0.00            
ATOM   4916  H2  HOH X 381       8.236 108.132  41.394  0.00  0.00            
ATOM   4917  O   HOH X 382      31.010 116.876  63.316  0.00  0.00            
ATOM   4918  H1  HOH X 382      30.441 117.601  63.596  0.00  0.00            
ATOM   4919  H2  HOH X 382      30.628 116.633  62.453  0.00  0.00            
ATOM   4920  O   HOH X 383      10.401  91.644  55.562  0.00  0.00            
ATOM   4921  H1  HOH X 383       9.923  92.258  55.007  0.00  0.00            
ATOM   4922  H2  HOH X 383      11.294  91.983  55.624  0.00  0.00            
ATOM   4923  O   HOH X 384      26.792 121.298  56.582  0.00  0.00            
ATOM   4924  H1  HOH X 384      26.876 120.913  55.700  0.00  0.00            
ATOM   4925  H2  HOH X 384      26.041 120.854  56.973  0.00  0.00            
ATOM   4926  O   HOH X 385      20.129 101.450  47.503  0.00  0.00            
ATOM   4927  H1  HOH X 385      19.372 101.048  47.043  0.00  0.00            
ATOM   4928  H2  HOH X 385      20.093 101.030  48.372  0.00  0.00            
ATOM   4929  O   HOH X 386      19.270  96.696  62.782  0.00  0.00            
ATOM   4930  H1  HOH X 386      19.094  97.628  63.029  0.00  0.00            
ATOM   4931  H2  HOH X 386      18.406  96.427  62.435  0.00  0.00            
ATOM   4932  O   HOH X 387      12.343  93.578  62.496  0.00  0.00            
ATOM   4933  H1  HOH X 387      13.127  93.045  62.602  0.00  0.00            
ATOM   4934  H2  HOH X 387      12.070  93.742  63.406  0.00  0.00            
ATOM   4935  O   HOH X 388      22.241  92.058  61.663  0.00  0.00            
ATOM   4936  H1  HOH X 388      22.093  92.816  61.089  0.00  0.00            
ATOM   4937  H2  HOH X 388      22.761  92.445  62.362  0.00  0.00            
ATOM   4938  O   HOH X 389      17.152 108.951  56.382  0.00  0.00            
ATOM   4939  H1  HOH X 389      17.046 109.804  56.764  0.00  0.00            
ATOM   4940  H2  HOH X 389      16.343 108.501  56.640  0.00  0.00            
ATOM   4941  O   HOH X 390      10.563  88.806  56.071  0.00  0.00            
ATOM   4942  H1  HOH X 390      10.037  89.585  55.817  0.00  0.00            
ATOM   4943  H2  HOH X 390      10.923  88.515  55.239  0.00  0.00            
ATOM   4944  O   HOH X 391      19.253 118.033  59.620  0.00  0.00            
ATOM   4945  H1  HOH X 391      18.624 118.447  60.184  0.00  0.00            
ATOM   4946  H2  HOH X 391      18.697 117.409  59.095  0.00  0.00            
ATOM   4947  O   HOH X 392       9.804 105.751  40.527  0.00  0.00            
ATOM   4948  H1  HOH X 392      10.346 105.031  40.916  0.00  0.00            
ATOM   4949  H2  HOH X 392       9.763 106.414  41.255  0.00  0.00            
ATOM   4950  O   HOH X 393      18.440 113.936  49.947  0.00  0.00            
ATOM   4951  H1  HOH X 393      17.937 113.196  49.545  0.00  0.00            
ATOM   4952  H2  HOH X 393      18.561 113.662  50.868  0.00  0.00            
ATOM   4953  O   HOH X 394      16.232  98.794  50.349  0.00  0.00            
ATOM   4954  H1  HOH X 394      17.054  98.361  50.614  0.00  0.00            
ATOM   4955  H2  HOH X 394      15.606  98.492  51.017  0.00  0.00            
ATOM   4956  O   HOH X 395      11.029  99.221  53.520  0.00  0.00            
ATOM   4957  H1  HOH X 395      11.625  99.114  54.304  0.00  0.00            
ATOM   4958  H2  HOH X 395      10.158  99.406  53.932  0.00  0.00            
ATOM   4959  O   HOH X 396      17.023 114.388  41.516  0.00  0.00            
ATOM   4960  H1  HOH X 396      17.023 113.433  41.423  0.00  0.00            
ATOM   4961  H2  HOH X 396      16.598 114.499  42.394  0.00  0.00            
ATOM   4962  O   HOH X 397      15.922 115.041  51.141  0.00  0.00            
ATOM   4963  H1  HOH X 397      15.076 115.195  50.714  0.00  0.00            
ATOM   4964  H2  HOH X 397      16.581 115.040  50.419  0.00  0.00            
ATOM   4965  O   HOH X 398      28.388 118.627  63.294  0.00  0.00            
ATOM   4966  H1  HOH X 398      28.518 119.400  62.750  0.00  0.00            
ATOM   4967  H2  HOH X 398      27.404 118.520  63.233  0.00  0.00            
ATOM   4968  O   HOH X 399      13.595 119.547  56.175  0.00  0.00            
ATOM   4969  H1  HOH X 399      13.684 118.849  56.820  0.00  0.00            
ATOM   4970  H2  HOH X 399      14.124 120.295  56.551  0.00  0.00            
ATOM   4971  O   HOH X 400      14.386 104.701  66.230  0.00  0.00            
ATOM   4972  H1  HOH X 400      14.006 104.539  65.327  0.00  0.00            
ATOM   4973  H2  HOH X 400      15.372 104.641  66.190  0.00  0.00            
ATOM   4974  O   HOH X 401       9.325  93.529  54.130  0.00  0.00            
ATOM   4975  H1  HOH X 401       9.553  94.371  54.541  0.00  0.00            
ATOM   4976  H2  HOH X 401       8.446  93.671  53.774  0.00  0.00            
ATOM   4977  O   HOH X 402      36.370 101.043  64.939  0.00  0.00            
ATOM   4978  H1  HOH X 402      36.948 100.354  64.579  0.00  0.00            
ATOM   4979  H2  HOH X 402      35.948 101.387  64.121  0.00  0.00            
ATOM   4980  O   HOH X 403      14.680 109.707  60.978  0.00  0.00            
ATOM   4981  H1  HOH X 403      15.283 108.960  61.010  0.00  0.00            
ATOM   4982  H2  HOH X 403      14.169 109.692  61.822  0.00  0.00            
ATOM   4983  O   HOH X 404      13.072 115.553  47.032  0.00  0.00            
ATOM   4984  H1  HOH X 404      12.481 115.290  47.735  0.00  0.00            
ATOM   4985  H2  HOH X 404      13.623 116.263  47.454  0.00  0.00            
ATOM   4986  O   HOH X 405      28.707  87.176  60.257  0.00  0.00            
ATOM   4987  H1  HOH X 405      29.622  86.902  60.473  0.00  0.00            
ATOM   4988  H2  HOH X 405      28.701  88.013  60.699  0.00  0.00            
ATOM   4989  O   HOH X 406      20.371 105.778  64.031  0.00  0.00            
ATOM   4990  H1  HOH X 406      20.399 105.168  64.799  0.00  0.00            
ATOM   4991  H2  HOH X 406      20.311 106.636  64.440  0.00  0.00            
ATOM   4992  O   HOH X 407      11.266 104.206  61.621  0.00  0.00            
ATOM   4993  H1  HOH X 407      11.866 104.194  60.835  0.00  0.00            
ATOM   4994  H2  HOH X 407      11.790 103.826  62.338  0.00  0.00            
ATOM   4995  O   HOH X 408       6.352  95.520  59.088  0.00  0.00            
ATOM   4996  H1  HOH X 408       5.883  95.316  59.903  0.00  0.00            
ATOM   4997  H2  HOH X 408       6.342  94.686  58.550  0.00  0.00            
ATOM   4998  O   HOH X 409      23.767 112.355  42.202  0.00  0.00            
ATOM   4999  H1  HOH X 409      24.116 112.521  43.090  0.00  0.00            
ATOM   5000  H2  HOH X 409      23.470 111.454  42.290  0.00  0.00            
ATOM   5001  O   HOH X 410      33.634  94.173  65.358  0.00  0.00            
ATOM   5002  H1  HOH X 410      33.696  95.008  65.888  0.00  0.00            
ATOM   5003  H2  HOH X 410      34.561  93.847  65.409  0.00  0.00            
ATOM   5004  O   HOH X 411      28.838 100.219  69.855  0.00  0.00            
ATOM   5005  H1  HOH X 411      29.002 101.178  70.098  0.00  0.00            
ATOM   5006  H2  HOH X 411      29.541 100.063  69.211  0.00  0.00            
ATOM   5007  O   HOH X 412      19.297 102.482  44.751  0.00  0.00            
ATOM   5008  H1  HOH X 412      19.343 103.401  45.045  0.00  0.00            
ATOM   5009  H2  HOH X 412      18.349 102.268  44.817  0.00  0.00            
ATOM   5010  O   HOH X 413      28.813  89.950  64.502  0.00  0.00            
ATOM   5011  H1  HOH X 413      29.315  90.680  64.899  0.00  0.00            
ATOM   5012  H2  HOH X 413      27.985  90.018  64.959  0.00  0.00            
ATOM   5013  O   HOH X 414      10.560 114.841  62.418  0.00  0.00            
ATOM   5014  H1  HOH X 414      10.488 115.792  62.687  0.00  0.00            
ATOM   5015  H2  HOH X 414       9.718 114.643  62.003  0.00  0.00            
ATOM   5016  O   HOH X 415      12.881 114.957  59.738  0.00  0.00            
ATOM   5017  H1  HOH X 415      12.355 115.762  59.823  0.00  0.00            
ATOM   5018  H2  HOH X 415      12.309 114.367  59.194  0.00  0.00            
ATOM   5019  O   HOH X 416      37.363  98.392  64.083  0.00  0.00            
ATOM   5020  H1  HOH X 416      36.526  97.969  64.303  0.00  0.00            
ATOM   5021  H2  HOH X 416      37.456  98.187  63.143  0.00  0.00            
ATOM   5022  O   HOH X 417      25.889  90.521  64.972  0.00  0.00            
ATOM   5023  H1  HOH X 417      26.226  90.521  64.066  0.00  0.00            
ATOM   5024  H2  HOH X 417      25.477  91.401  65.031  0.00  0.00            
ATOM   5025  O   HOH X 418      18.311 116.954  62.735  0.00  0.00            
ATOM   5026  H1  HOH X 418      18.681 117.266  63.567  0.00  0.00            
ATOM   5027  H2  HOH X 418      18.691 116.084  62.697  0.00  0.00            
ATOM   5028  O   HOH X 419      36.249  95.522  63.597  0.00  0.00            
ATOM   5029  H1  HOH X 419      36.914  95.876  64.185  0.00  0.00            
ATOM   5030  H2  HOH X 419      36.581  94.613  63.283  0.00  0.00            
ATOM   5031  O   HOH X 420       4.033  99.427  51.210  0.00  0.00            
ATOM   5032  H1  HOH X 420       3.888  99.741  52.140  0.00  0.00            
ATOM   5033  H2  HOH X 420       4.153 100.245  50.706  0.00  0.00            
ATOM   5034  O   HOH X 421      20.475  85.008  56.206  0.00  0.00            
ATOM   5035  H1  HOH X 421      19.570  85.285  56.466  0.00  0.00            
ATOM   5036  H2  HOH X 421      20.709  84.327  56.806  0.00  0.00            
ATOM   5037  O   HOH X 422      27.021 115.048  67.493  0.00  0.00            
ATOM   5038  H1  HOH X 422      26.825 115.831  66.932  0.00  0.00            
ATOM   5039  H2  HOH X 422      27.862 114.701  67.098  0.00  0.00            
ATOM   5040  O   HOH X 423      21.405 119.077  58.482  0.00  0.00            
ATOM   5041  H1  HOH X 423      20.625 118.632  58.897  0.00  0.00            
ATOM   5042  H2  HOH X 423      22.091 118.853  59.077  0.00  0.00            
ATOM   5043  O   HOH X 424      26.157 117.946  59.418  0.00  0.00            
ATOM   5044  H1  HOH X 424      26.201 116.964  59.497  0.00  0.00            
ATOM   5045  H2  HOH X 424      25.218 118.100  59.232  0.00  0.00            
ATOM   5046  O   HOH X 425       6.978 113.525  54.033  0.00  0.00            
ATOM   5047  H1  HOH X 425       7.940 113.365  54.289  0.00  0.00            
ATOM   5048  H2  HOH X 425       6.468 113.138  54.734  0.00  0.00            
ATOM   5049  O   HOH X 426      19.902 113.051  42.435  0.00  0.00            
ATOM   5050  H1  HOH X 426      20.447 113.775  42.141  0.00  0.00            
ATOM   5051  H2  HOH X 426      19.870 113.194  43.385  0.00  0.00            
ATOM   5052  O   HOH X 427      26.199 105.899  69.827  0.00  0.00            
ATOM   5053  H1  HOH X 427      25.702 106.438  70.494  0.00  0.00            
ATOM   5054  H2  HOH X 427      27.153 106.187  69.922  0.00  0.00            
ATOM   5055  O   HOH X 428       8.696 100.218  47.084  0.00  0.00            
ATOM   5056  H1  HOH X 428       9.511 100.642  46.734  0.00  0.00            
ATOM   5057  H2  HOH X 428       8.008 100.621  46.570  0.00  0.00            
ATOM   5058  O   HOH X 429      13.763 110.500  57.168  0.00  0.00            
ATOM   5059  H1  HOH X 429      12.866 110.834  57.138  0.00  0.00            
ATOM   5060  H2  HOH X 429      13.690 109.735  57.740  0.00  0.00            
ATOM   5061  O   HOH X 430      33.613 116.652  61.102  0.00  0.00            
ATOM   5062  H1  HOH X 430      33.538 117.091  61.977  0.00  0.00
[truncated: 85,878 more chars]
