# Supplementary material for: Computational Analysis of Triazole-Based Kojic Acid Analogs as Tyrosinase Inhibitors by Molecular Dynamics and Free Energy Calculations
Source: Molecules. 2022 Nov 23;27(23):8141. doi: 10.3390/molecules27238141 (PMC9735930; doi:10.3390/molecules27238141)
Supplement: Supplementary file 1 [file molecules-27-08141-s001.zip › PDB-files/6d.pdb]

CRYST1    1.000    1.000    1.000  90.00  90.00  90.00 P 1           1
ATOM      1  N   LYN X   1      44.890  91.786  34.779  0.00  0.00            
ATOM      2  H   LYN X   1      44.850  91.949  33.783  0.00  0.00            
ATOM      3  CA  LYN X   1      46.177  91.827  35.452  0.00  0.00            
ATOM      4  HA  LYN X   1      46.010  92.062  36.502  0.00  0.00            
ATOM      5  CB  LYN X   1      46.883  90.471  35.342  0.00  0.00            
ATOM      6  HB2 LYN X   1      47.366  90.375  34.369  0.00  0.00            
ATOM      7  HB3 LYN X   1      47.685  90.434  36.076  0.00  0.00            
ATOM      8  CG  LYN X   1      45.962  89.280  35.578  0.00  0.00            
ATOM      9  HG2 LYN X   1      44.920  89.577  35.454  0.00  0.00            
ATOM     10  HG3 LYN X   1      46.066  88.941  36.608  0.00  0.00            
ATOM     11  CD  LYN X   1      46.304  88.136  34.625  0.00  0.00            
ATOM     12  HD2 LYN X   1      46.433  88.517  33.612  0.00  0.00            
ATOM     13  HD3 LYN X   1      47.257  87.702  34.921  0.00  0.00            
ATOM     14  CE  LYN X   1      45.232  87.053  34.654  0.00  0.00            
ATOM     15  HE2 LYN X   1      44.239  87.500  34.581  0.00  0.00            
ATOM     16  HE3 LYN X   1      45.318  86.537  35.610  0.00  0.00            
ATOM     17  NZ  LYN X   1      45.418  86.092  33.577  0.00  0.00            
ATOM     18  HZ1 LYN X   1      45.165  86.498  32.687  0.00  0.00            
ATOM     19  HZ2 LYN X   1      46.390  85.828  33.504  0.00  0.00            
ATOM     20  C   LYN X   1      47.056  92.914  34.845  0.00  0.00            
ATOM     21  O   LYN X   1      48.070  93.295  35.430  0.00  0.00            
ATOM     22  N   TYR X   2      46.667  93.417  33.669  0.00  0.00            
ATOM     23  H   TYR X   2      45.727  93.234  33.355  0.00  0.00            
ATOM     24  CA  TYR X   2      47.486  94.350  32.914  0.00  0.00            
ATOM     25  HA  TYR X   2      48.491  94.334  33.326  0.00  0.00            
ATOM     26  CB  TYR X   2      47.539  93.924  31.443  0.00  0.00            
ATOM     27  HB2 TYR X   2      47.527  92.836  31.356  0.00  0.00            
ATOM     28  HB3 TYR X   2      46.651  94.315  30.950  0.00  0.00            
ATOM     29  CG  TYR X   2      48.743  94.445  30.695  0.00  0.00            
ATOM     30  CD1 TYR X   2      49.994  94.483  31.311  0.00  0.00            
ATOM     31  HD1 TYR X   2      50.119  94.083  32.302  0.00  0.00            
ATOM     32  CE1 TYR X   2      51.081  95.059  30.652  0.00  0.00            
ATOM     33  HE1 TYR X   2      51.949  95.348  31.214  0.00  0.00            
ATOM     34  CZ  TYR X   2      50.963  95.468  29.327  0.00  0.00            
ATOM     35  OH  TYR X   2      52.033  95.977  28.654  0.00  0.00            
ATOM     36  HH  TYR X   2      52.440  96.705  29.092  0.00  0.00            
ATOM     37  CE2 TYR X   2      49.707  95.465  28.727  0.00  0.00            
ATOM     38  HE2 TYR X   2      49.551  96.055  27.842  0.00  0.00            
ATOM     39  CD2 TYR X   2      48.602  94.957  29.405  0.00  0.00            
ATOM     40  HD2 TYR X   2      47.624  95.078  28.976  0.00  0.00            
ATOM     41  C   TYR X   2      46.935  95.773  33.019  0.00  0.00            
ATOM     42  O   TYR X   2      47.350  96.643  32.260  0.00  0.00            
ATOM     43  N   ARN X   3      45.995  96.005  33.938  0.00  0.00            
ATOM     44  H   ARN X   3      45.689  95.252  34.536  0.00  0.00            
ATOM     45  CA  ARN X   3      45.368  97.307  34.098  0.00  0.00            
ATOM     46  HA  ARN X   3      45.986  98.061  33.610  0.00  0.00            
ATOM     47  CB  ARN X   3      43.977  97.272  33.459  0.00  0.00            
ATOM     48  HB2 ARN X   3      43.242  96.865  34.152  0.00  0.00            
ATOM     49  HB3 ARN X   3      44.007  96.582  32.621  0.00  0.00            
ATOM     50  CG  ARN X   3      43.493  98.607  32.912  0.00  0.00            
ATOM     51  HG2 ARN X   3      43.200  99.286  33.717  0.00  0.00            
ATOM     52  HG3 ARN X   3      44.314  99.030  32.335  0.00  0.00            
ATOM     53  CD  ARN X   3      42.321  98.373  31.969  0.00  0.00            
ATOM     54  HD2 ARN X   3      41.767  99.293  31.785  0.00  0.00            
ATOM     55  HD3 ARN X   3      42.695  98.025  31.005  0.00  0.00            
ATOM     56  NE  ARN X   3      41.450  97.360  32.522  0.00  0.00            
ATOM     57  HE  ARN X   3      42.031  96.631  32.897  0.00  0.00            
ATOM     58  CZ  ARN X   3      40.435  96.792  31.704  0.00  0.00            
ATOM     59  NH1 ARN X   3      40.251  97.108  30.504  0.00  0.00            
ATOM     60 HH11 ARN X   3      40.899  97.819  30.203  0.00  0.00            
ATOM     61  NH2 ARN X   3      39.643  95.826  32.389  0.00  0.00            
ATOM     62 HH21 ARN X   3      38.683  96.122  32.419  0.00  0.00            
ATOM     63 HH22 ARN X   3      39.951  95.658  33.332  0.00  0.00            
ATOM     64  C   ARN X   3      45.288  97.610  35.587  0.00  0.00            
ATOM     65  O   ARN X   3      44.569  96.931  36.316  0.00  0.00            
ATOM     66  N   VAL X   4      46.057  98.600  36.037  0.00  0.00            
ATOM     67  H   VAL X   4      46.731  99.009  35.410  0.00  0.00            
ATOM     68  CA  VAL X   4      46.196  98.879  37.454  0.00  0.00            
ATOM     69  HA  VAL X   4      45.914  97.983  38.003  0.00  0.00            
ATOM     70  CB  VAL X   4      47.660  99.213  37.773  0.00  0.00            
ATOM     71  HB  VAL X   4      48.265  98.327  37.586  0.00  0.00            
ATOM     72  CG1 VAL X   4      48.189 100.330  36.885  0.00  0.00            
ATOM     73 HG11 VAL X   4      48.212 100.021  35.838  0.00  0.00            
ATOM     74 HG12 VAL X   4      47.564 101.222  36.960  0.00  0.00            
ATOM     75 HG13 VAL X   4      49.199 100.564  37.223  0.00  0.00            
ATOM     76  CG2 VAL X   4      47.826  99.587  39.247  0.00  0.00            
ATOM     77 HG21 VAL X   4      47.793 100.670  39.377  0.00  0.00            
ATOM     78 HG22 VAL X   4      47.022  99.157  39.839  0.00  0.00            
ATOM     79 HG23 VAL X   4      48.774  99.223  39.644  0.00  0.00            
ATOM     80  C   VAL X   4      45.263 100.010  37.877  0.00  0.00            
ATOM     81  O   VAL X   4      45.241 101.075  37.267  0.00  0.00            
ATOM     82  N   ARN X   5      44.484  99.757  38.928  0.00  0.00            
ATOM     83  H   ARN X   5      44.334  98.794  39.188  0.00  0.00            
ATOM     84  CA  ARN X   5      43.624 100.760  39.532  0.00  0.00            
ATOM     85  HA  ARN X   5      43.501 101.577  38.824  0.00  0.00            
ATOM     86  CB  ARN X   5      42.259 100.143  39.841  0.00  0.00            
ATOM     87  HB2 ARN X   5      42.374  99.209  40.390  0.00  0.00            
ATOM     88  HB3 ARN X   5      41.711 100.813  40.503  0.00  0.00            
ATOM     89  CG  ARN X   5      41.416  99.920  38.589  0.00  0.00            
ATOM     90  HG2 ARN X   5      42.022 100.046  37.691  0.00  0.00            
ATOM     91  HG3 ARN X   5      40.638 100.682  38.540  0.00  0.00            
ATOM     92  CD  ARN X   5      40.771  98.541  38.586  0.00  0.00            
ATOM     93  HD2 ARN X   5      41.444  97.797  39.005  0.00  0.00            
ATOM     94  HD3 ARN X   5      40.565  98.241  37.560  0.00  0.00            
ATOM     95  NE  ARN X   5      39.533  98.539  39.331  0.00  0.00            
ATOM     96  HE  ARN X   5      39.624  98.022  40.190  0.00  0.00            
ATOM     97  CZ  ARN X   5      38.318  98.261  38.643  0.00  0.00            
ATOM     98  NH1 ARN X   5      38.252  98.040  37.410  0.00  0.00            
ATOM     99 HH11 ARN X   5      39.137  98.197  36.955  0.00  0.00            
ATOM    100  NH2 ARN X   5      37.174  98.262  39.486  0.00  0.00            
ATOM    101 HH21 ARN X   5      36.538  98.992  39.205  0.00  0.00            
ATOM    102 HH22 ARN X   5      36.688  97.383  39.408  0.00  0.00            
ATOM    103  C   ARN X   5      44.273 101.289  40.803  0.00  0.00            
ATOM    104  O   ARN X   5      44.491 100.543  41.758  0.00  0.00            
ATOM    105  N   LYN X   6      44.609 102.584  40.802  0.00  0.00            
ATOM    106  H   LYN X   6      44.504 103.099  39.942  0.00  0.00            
ATOM    107  CA  LYN X   6      45.413 103.182  41.851  0.00  0.00            
ATOM    108  HA  LYN X   6      46.010 102.400  42.313  0.00  0.00            
ATOM    109  CB  LYN X   6      46.333 104.254  41.252  0.00  0.00            
ATOM    110  HB2 LYN X   6      45.759 105.116  40.914  0.00  0.00            
ATOM    111  HB3 LYN X   6      46.983 104.623  42.042  0.00  0.00            
ATOM    112  CG  LYN X   6      47.215 103.755  40.114  0.00  0.00            
ATOM    113  HG2 LYN X   6      47.811 102.899  40.443  0.00  0.00            
ATOM    114  HG3 LYN X   6      46.565 103.465  39.289  0.00  0.00            
ATOM    115  CD  LYN X   6      48.122 104.867  39.595  0.00  0.00            
ATOM    116  HD2 LYN X   6      48.689 105.302  40.419  0.00  0.00            
ATOM    117  HD3 LYN X   6      47.495 105.660  39.195  0.00  0.00            
ATOM    118  CE  LYN X   6      49.068 104.362  38.506  0.00  0.00            
ATOM    119  HE2 LYN X   6      48.496 104.030  37.639  0.00  0.00            
ATOM    120  HE3 LYN X   6      49.619 103.498  38.875  0.00  0.00            
ATOM    121  NZ  LYN X   6      50.013 105.398  38.112  0.00  0.00            
ATOM    122  HZ1 LYN X   6      49.673 105.891  37.296  0.00  0.00            
ATOM    123  HZ2 LYN X   6      50.891 104.978  37.839  0.00  0.00            
ATOM    124  C   LYN X   6      44.555 103.830  42.928  0.00  0.00            
ATOM    125  O   LYN X   6      43.427 104.254  42.680  0.00  0.00            
ATOM    126  N   ASN X   7      45.123 103.931  44.135  0.00  0.00            
ATOM    127  H   ASN X   7      46.045 103.543  44.275  0.00  0.00            
ATOM    128  CA  ASN X   7      44.551 104.749  45.187  0.00  0.00            
ATOM    129  HA  ASN X   7      43.571 104.360  45.464  0.00  0.00            
ATOM    130  CB  ASN X   7      45.459 104.704  46.422  0.00  0.00            
ATOM    131  HB2 ASN X   7      45.755 103.674  46.631  0.00  0.00            
ATOM    132  HB3 ASN X   7      46.366 105.271  46.239  0.00  0.00            
ATOM    133  CG  ASN X   7      44.772 105.277  47.657  0.00  0.00            
ATOM    134  OD1 ASN X   7      43.988 106.219  47.563  0.00  0.00            
ATOM    135  ND2 ASN X   7      45.033 104.663  48.812  0.00  0.00            
ATOM    136 HD21 ASN X   7      45.983 104.419  49.045  0.00  0.00            
ATOM    137 HD22 ASN X   7      44.270 104.251  49.331  0.00  0.00            
ATOM    138  C   ASN X   7      44.424 106.184  44.673  0.00  0.00            
ATOM    139  O   ASN X   7      45.303 106.677  43.968  0.00  0.00            
ATOM    140  N   VAL X   8      43.320 106.839  45.024  0.00  0.00            
ATOM    141  H   VAL X   8      42.574 106.342  45.490  0.00  0.00            
ATOM    142  CA  VAL X   8      43.091 108.210  44.602  0.00  0.00            
ATOM    143  HA  VAL X   8      43.100 108.218  43.511  0.00  0.00            
ATOM    144  CB  VAL X   8      41.721 108.695  45.090  0.00  0.00            
ATOM    145  HB  VAL X   8      41.601 108.418  46.137  0.00  0.00            
ATOM    146  CG1 VAL X   8      41.633 110.210  44.987  0.00  0.00            
ATOM    147 HG11 VAL X   8      40.940 110.508  44.198  0.00  0.00            
ATOM    148 HG12 VAL X   8      41.273 110.644  45.921  0.00  0.00            
ATOM    149 HG13 VAL X   8      42.632 110.584  44.770  0.00  0.00            
ATOM    150  CG2 VAL X   8      40.604 108.047  44.280  0.00  0.00            
ATOM    151 HG21 VAL X   8      40.986 107.687  43.325  0.00  0.00            
ATOM    152 HG22 VAL X   8      40.182 107.199  44.817  0.00  0.00            
ATOM    153 HG23 VAL X   8      39.805 108.762  44.084  0.00  0.00            
ATOM    154  C   VAL X   8      44.227 109.123  45.061  0.00  0.00            
ATOM    155  O   VAL X   8      44.669 110.002  44.319  0.00  0.00            
ATOM    156  N   LEU X   9      44.702 108.932  46.294  0.00  0.00            
ATOM    157  H   LEU X   9      44.173 108.361  46.937  0.00  0.00            
ATOM    158  CA  LEU X   9      45.764 109.762  46.839  0.00  0.00            
ATOM    159  HA  LEU X   9      45.478 110.801  46.675  0.00  0.00            
ATOM    160  CB  LEU X   9      45.916 109.495  48.340  0.00  0.00            
ATOM    161  HB2 LEU X   9      46.763 110.059  48.733  0.00  0.00            
ATOM    162  HB3 LEU X   9      46.176 108.446  48.469  0.00  0.00            
ATOM    163  CG  LEU X   9      44.664 109.771  49.173  0.00  0.00            
ATOM    164  HG  LEU X   9      43.922 109.014  48.925  0.00  0.00            
ATOM    165  CD1 LEU X   9      44.987 109.643  50.663  0.00  0.00            
ATOM    166 HD11 LEU X   9      44.193 109.109  51.186  0.00  0.00            
ATOM    167 HD12 LEU X   9      45.085 110.628  51.120  0.00  0.00            
ATOM    168 HD13 LEU X   9      45.921 109.103  50.816  0.00  0.00            
ATOM    169  CD2 LEU X   9      44.071 111.141  48.860  0.00  0.00            
ATOM    170 HD21 LEU X   9      42.998 111.064  48.686  0.00  0.00            
ATOM    171 HD22 LEU X   9      44.223 111.826  49.695  0.00  0.00            
ATOM    172 HD23 LEU X   9      44.533 111.576  47.975  0.00  0.00            
ATOM    173  C   LEU X   9      47.109 109.546  46.148  0.00  0.00            
ATOM    174  O   LEU X   9      48.036 110.328  46.365  0.00  0.00            
ATOM    175  N   HID X  10      47.242 108.514  45.305  0.00  0.00            
ATOM    176  H   HID X  10      46.409 108.069  44.959  0.00  0.00            
ATOM    177  CA  HID X  10      48.494 108.215  44.629  0.00  0.00            
ATOM    178  HA  HID X  10      49.300 108.740  45.141  0.00  0.00            
ATOM    179  CB  HID X  10      48.782 106.710  44.654  0.00  0.00            
ATOM    180  HB2 HID X  10      49.625 106.475  44.003  0.00  0.00            
ATOM    181  HB3 HID X  10      47.930 106.160  44.263  0.00  0.00            
ATOM    182  CG  HID X  10      49.075 106.187  46.026  0.00  0.00            
ATOM    183  ND1 HID X  10      49.507 106.998  47.054  0.00  0.00            
ATOM    184  HD1 HID X  10      49.987 107.867  46.914  0.00  0.00            
ATOM    185  CE1 HID X  10      49.703 106.232  48.119  0.00  0.00            
ATOM    186  HE1 HID X  10      50.381 106.532  48.900  0.00  0.00            
ATOM    187  NE2 HID X  10      49.415 104.961  47.885  0.00  0.00            
ATOM    188  CD2 HID X  10      48.980 104.932  46.564  0.00  0.00            
ATOM    189  HD2 HID X  10      48.523 104.052  46.152  0.00  0.00            
ATOM    190  C   HID X  10      48.460 108.701  43.179  0.00  0.00            
ATOM    191  O   HID X  10      49.424 108.487  42.449  0.00  0.00            
ATOM    192  N   LEU X  11      47.363 109.332  42.760  0.00  0.00            
ATOM    193  H   LEU X  11      46.558 109.396  43.365  0.00  0.00            
ATOM    194  CA  LEU X  11      47.250 109.796  41.387  0.00  0.00            
ATOM    195  HA  LEU X  11      47.616 109.017  40.723  0.00  0.00            
ATOM    196  CB  LEU X  11      45.788 110.129  41.052  0.00  0.00            
ATOM    197  HB2 LEU X  11      45.415 110.910  41.713  0.00  0.00            
ATOM    198  HB3 LEU X  11      45.778 110.570  40.060  0.00  0.00            
ATOM    199  CG  LEU X  11      44.814 108.948  41.027  0.00  0.00            
ATOM    200  HG  LEU X  11      44.904 108.388  41.957  0.00  0.00            
ATOM    201  CD1 LEU X  11      43.379 109.461  40.918  0.00  0.00            
ATOM    202 HD11 LEU X  11      42.720 108.700  40.502  0.00  0.00            
ATOM    203 HD12 LEU X  11      43.331 110.335  40.268  0.00  0.00            
ATOM    204 HD13 LEU X  11      43.017 109.736  41.909  0.00  0.00            
ATOM    205  CD2 LEU X  11      45.132 108.010  39.867  0.00  0.00            
ATOM    206 HD21 LEU X  11      44.981 106.971  40.164  0.00  0.00            
ATOM    207 HD22 LEU X  11      46.165 108.127  39.547  0.00  0.00            
ATOM    208 HD23 LEU X  11      44.482 108.211  39.014  0.00  0.00            
ATOM    209  C   LEU X  11      48.101 111.046  41.173  0.00  0.00            
ATOM    210  O   LEU X  11      48.201 111.906  42.048  0.00  0.00            
ATOM    211  N   THR X  12      48.711 111.154  39.990  0.00  0.00            
ATOM    212  H   THR X  12      48.896 110.311  39.464  0.00  0.00            
ATOM    213  CA  THR X  12      49.366 112.382  39.576  0.00  0.00            
ATOM    214  HA  THR X  12      49.936 112.777  40.414  0.00  0.00            
ATOM    215  CB  THR X  12      50.329 112.082  38.428  0.00  0.00            
ATOM    216  HB  THR X  12      50.856 113.001  38.161  0.00  0.00            
ATOM    217  CG2 THR X  12      51.346 111.023  38.831  0.00  0.00            
ATOM    218 HG21 THR X  12      51.933 110.703  37.971  0.00  0.00            
ATOM    219 HG22 THR X  12      52.034 111.414  39.582  0.00  0.00            
ATOM    220 HG23 THR X  12      50.845 110.151  39.252  0.00  0.00            
ATOM    221  OG1 THR X  12      49.606 111.658  37.288  0.00  0.00            
ATOM    222  HG1 THR X  12      50.198 111.603  36.553  0.00  0.00            
ATOM    223  C   THR X  12      48.343 113.427  39.144  0.00  0.00            
ATOM    224  O   THR X  12      47.195 113.108  38.845  0.00  0.00            
ATOM    225  N   ASH X  13      48.772 114.690  39.133  0.00  0.00            
ATOM    226  H   ASH X  13      49.645 114.920  39.589  0.00  0.00            
ATOM    227  CA  ASH X  13      47.926 115.774  38.670  0.00  0.00            
ATOM    228  HA  ASH X  13      47.031 115.800  39.288  0.00  0.00            
ATOM    229  CB  ASH X  13      48.625 117.117  38.837  0.00  0.00            
ATOM    230  HB2 ASH X  13      49.555 117.144  38.275  0.00  0.00            
ATOM    231  HB3 ASH X  13      47.987 117.905  38.440  0.00  0.00            
ATOM    232  CG  ASH X  13      48.929 117.467  40.283  0.00  0.00            
ATOM    233  OD1 ASH X  13      48.407 116.617  41.195  0.00  0.00            
ATOM    234  OD2 ASH X  13      49.582 118.457  40.589  0.00  0.00            
ATOM    235  HD1 ASH X  13      48.593 116.931  42.066  0.00  0.00            
ATOM    236  C   ASH X  13      47.498 115.579  37.213  0.00  0.00            
ATOM    237  O   ASH X  13      46.516 116.177  36.782  0.00  0.00            
ATOM    238  N   THR X  14      48.224 114.754  36.449  0.00  0.00            
ATOM    239  H   THR X  14      48.955 114.201  36.868  0.00  0.00            
ATOM    240  CA  THR X  14      47.838 114.467  35.076  0.00  0.00            
ATOM    241  HA  THR X  14      47.365 115.354  34.654  0.00  0.00            
ATOM    242  CB  THR X  14      49.066 114.095  34.244  0.00  0.00            
ATOM    243  HB  THR X  14      49.575 113.240  34.687  0.00  0.00            
ATOM    244  CG2 THR X  14      48.658 113.750  32.812  0.00  0.00            
ATOM    245 HG21 THR X  14      49.365 114.169  32.097  0.00  0.00            
ATOM    246 HG22 THR X  14      48.627 112.672  32.662  0.00  0.00            
ATOM    247 HG23 THR X  14      47.669 114.149  32.580  0.00  0.00            
ATOM    248  OG1 THR X  14      49.954 115.195  34.204  0.00  0.00            
ATOM    249  HG1 THR X  14      50.092 115.452  33.305  0.00  0.00            
ATOM    250  C   THR X  14      46.813 113.345  35.058  0.00  0.00            
ATOM    251  O   THR X  14      45.883 113.365  34.251  0.00  0.00            
ATOM    252  N   GLH X  15      46.958 112.355  35.952  0.00  0.00            
ATOM    253  H   GLH X  15      47.832 112.258  36.451  0.00  0.00            
ATOM    254  CA  GLH X  15      45.969 111.300  36.090  0.00  0.00            
ATOM    255  HA  GLH X  15      45.798 110.889  35.093  0.00  0.00            
ATOM    256  CB  GLH X  15      46.486 110.191  37.011  0.00  0.00            
ATOM    257  HB2 GLH X  15      46.909 110.627  37.915  0.00  0.00            
ATOM    258  HB3 GLH X  15      45.636 109.595  37.335  0.00  0.00            
ATOM    259  CG  GLH X  15      47.500 109.270  36.338  0.00  0.00            
ATOM    260  HG2 GLH X  15      47.032 108.743  35.507  0.00  0.00            
ATOM    261  HG3 GLH X  15      48.321 109.851  35.928  0.00  0.00            
ATOM    262  CD  GLH X  15      48.064 108.215  37.278  0.00  0.00            
ATOM    263  OE1 GLH X  15      48.281 108.647  38.540  0.00  0.00            
ATOM    264  OE2 GLH X  15      48.334 107.080  36.904  0.00  0.00            
ATOM    265  HE1 GLH X  15      48.065 109.555  38.653  0.00  0.00            
ATOM    266  C   GLH X  15      44.630 111.826  36.590  0.00  0.00            
ATOM    267  O   GLH X  15      43.582 111.400  36.099  0.00  0.00            
ATOM    268  N   LYN X  16      44.645 112.723  37.582  0.00  0.00            
ATOM    269  H   LYN X  16      45.472 112.801  38.154  0.00  0.00            
ATOM    270  CA  LYN X  16      43.417 113.323  38.074  0.00  0.00            
ATOM    271  HA  LYN X  16      42.768 112.510  38.397  0.00  0.00            
ATOM    272  CB  LYN X  16      43.698 114.255  39.253  0.00  0.00            
ATOM    273  HB2 LYN X  16      44.444 115.000  38.980  0.00  0.00            
ATOM    274  HB3 LYN X  16      42.790 114.805  39.483  0.00  0.00            
ATOM    275  CG  LYN X  16      44.124 113.522  40.518  0.00  0.00            
ATOM    276  HG2 LYN X  16      45.024 112.927  40.335  0.00  0.00            
ATOM    277  HG3 LYN X  16      43.294 112.881  40.809  0.00  0.00            
ATOM    278  CD  LYN X  16      44.363 114.499  41.665  0.00  0.00            
ATOM    279  HD2 LYN X  16      43.401 114.848  42.045  0.00  0.00            
ATOM    280  HD3 LYN X  16      44.885 115.374  41.288  0.00  0.00            
ATOM    281  CE  LYN X  16      45.179 113.868  42.794  0.00  0.00            
ATOM    282  HE2 LYN X  16      46.176 113.616  42.434  0.00  0.00            
ATOM    283  HE3 LYN X  16      44.713 112.935  43.109  0.00  0.00            
ATOM    284  NZ  LYN X  16      45.278 114.769  43.934  0.00  0.00            
ATOM    285  HZ1 LYN X  16      46.236 115.060  44.071  0.00  0.00            
ATOM    286  HZ2 LYN X  16      44.749 115.614  43.767  0.00  0.00            
ATOM    287  C   LYN X  16      42.672 114.077  36.974  0.00  0.00            
ATOM    288  O   LYN X  16      41.450 113.990  36.876  0.00  0.00            
ATOM    289  N   ARN X  17      43.390 114.863  36.171  0.00  0.00            
ATOM    290  H   ARN X  17      44.362 115.043  36.387  0.00  0.00            
ATOM    291  CA  ARN X  17      42.770 115.644  35.116  0.00  0.00            
ATOM    292  HA  ARN X  17      41.990 116.256  35.567  0.00  0.00            
ATOM    293  CB  ARN X  17      43.800 116.592  34.507  0.00  0.00            
ATOM    294  HB2 ARN X  17      44.678 116.038  34.178  0.00  0.00            
ATOM    295  HB3 ARN X  17      44.150 117.271  35.281  0.00  0.00            
ATOM    296  CG  ARN X  17      43.254 117.439  33.359  0.00  0.00            
ATOM    297  HG2 ARN X  17      42.542 116.868  32.762  0.00  0.00            
ATOM    298  HG3 ARN X  17      42.711 118.294  33.760  0.00  0.00            
ATOM    299  CD  ARN X  17      44.389 117.932  32.472  0.00  0.00            
ATOM    300  HD2 ARN X  17      44.038 118.682  31.766  0.00  0.00            
ATOM    301  HD3 ARN X  17      44.797 117.104  31.892  0.00  0.00            
ATOM    302  NE  ARN X  17      45.435 118.498  33.290  0.00  0.00            
ATOM    303  HE  ARN X  17      45.212 119.438  33.572  0.00  0.00            
ATOM    304  CZ  ARN X  17      46.798 118.341  32.899  0.00  0.00            
ATOM    305  NH1 ARN X  17      47.162 117.695  31.886  0.00  0.00            
ATOM    306 HH11 ARN X  17      46.450 117.050  31.579  0.00  0.00            
ATOM    307  NH2 ARN X  17      47.717 118.949  33.798  0.00  0.00            
ATOM    308 HH21 ARN X  17      48.104 118.263  34.426  0.00  0.00            
ATOM    309 HH22 ARN X  17      47.307 119.687  34.343  0.00  0.00            
ATOM    310  C   ARN X  17      42.139 114.757  34.049  0.00  0.00            
ATOM    311  O   ARN X  17      41.030 115.037  33.595  0.00  0.00            
ATOM    312  N   ASH X  18      42.848 113.703  33.629  0.00  0.00            
ATOM    313  H   ASH X  18      43.809 113.595  33.922  0.00  0.00            
ATOM    314  CA  ASH X  18      42.344 112.853  32.567  0.00  0.00            
ATOM    315  HA  ASH X  18      42.053 113.499  31.739  0.00  0.00            
ATOM    316  CB  ASH X  18      43.442 111.901  32.087  0.00  0.00            
ATOM    317  HB2 ASH X  18      43.836 111.324  32.922  0.00  0.00            
ATOM    318  HB3 ASH X  18      43.026 111.186  31.377  0.00  0.00            
ATOM    319  CG  ASH X  18      44.617 112.599  31.417  0.00  0.00            
ATOM    320  OD1 ASH X  18      44.339 113.812  30.886  0.00  0.00            
ATOM    321  OD2 ASH X  18      45.728 112.086  31.353  0.00  0.00            
ATOM    322  HD1 ASH X  18      43.592 114.217  31.285  0.00  0.00            
ATOM    323  C   ASH X  18      41.097 112.078  32.990  0.00  0.00            
ATOM    324  O   ASH X  18      40.191 111.863  32.181  0.00  0.00            
ATOM    325  N   PHE X  19      41.046 111.638  34.252  0.00  0.00            
ATOM    326  H   PHE X  19      41.648 112.062  34.939  0.00  0.00            
ATOM    327  CA  PHE X  19      39.901 110.886  34.727  0.00  0.00            
ATOM    328  HA  PHE X  19      39.693 110.076  34.028  0.00  0.00            
ATOM    329  CB  PHE X  19      40.182 110.301  36.110  0.00  0.00            
ATOM    330  HB2 PHE X  19      41.016 109.600  36.070  0.00  0.00            
ATOM    331  HB3 PHE X  19      40.476 111.096  36.789  0.00  0.00            
ATOM    332  CG  PHE X  19      38.986 109.606  36.707  0.00  0.00            
ATOM    333  CD1 PHE X  19      38.600 108.346  36.256  0.00  0.00            
ATOM    334  HD1 PHE X  19      39.038 107.947  35.362  0.00  0.00            
ATOM    335  CE1 PHE X  19      37.498 107.704  36.816  0.00  0.00            
ATOM    336  HE1 PHE X  19      37.093 106.837  36.329  0.00  0.00            
ATOM    337  CZ  PHE X  19      36.800 108.296  37.865  0.00  0.00            
ATOM    338  HZ  PHE X  19      36.034 107.751  38.387  0.00  0.00            
ATOM    339  CE2 PHE X  19      37.173 109.564  38.301  0.00  0.00            
ATOM    340  HE2 PHE X  19      36.747 109.953  39.205  0.00  0.00            
ATOM    341  CD2 PHE X  19      38.231 110.238  37.694  0.00  0.00            
ATOM    342  HD2 PHE X  19      38.500 111.225  38.029  0.00  0.00            
ATOM    343  C   PHE X  19      38.680 111.794  34.762  0.00  0.00            
ATOM    344  O   PHE X  19      37.606 111.425  34.287  0.00  0.00            
ATOM    345  N   VAL X  20      38.831 112.982  35.353  0.00  0.00            
ATOM    346  H   VAL X  20      39.684 113.192  35.853  0.00  0.00            
ATOM    347  CA  VAL X  20      37.758 113.959  35.371  0.00  0.00            
ATOM    348  HA  VAL X  20      36.902 113.502  35.866  0.00  0.00            
ATOM    349  CB  VAL X  20      38.187 115.205  36.161  0.00  0.00            
ATOM    350  HB  VAL X  20      39.180 115.502  35.828  0.00  0.00            
ATOM    351  CG1 VAL X  20      37.226 116.361  35.897  0.00  0.00            
ATOM    352 HG11 VAL X  20      36.448 116.061  35.195  0.00  0.00            
ATOM    353 HG12 VAL X  20      37.757 117.212  35.470  0.00  0.00            
ATOM    354 HG13 VAL X  20      36.744 116.689  36.818  0.00  0.00            
ATOM    355  CG2 VAL X  20      38.250 114.899  37.655  0.00  0.00            
ATOM    356 HG21 VAL X  20      38.989 115.530  38.148  0.00  0.00            
ATOM    357 HG22 VAL X  20      37.283 115.080  38.126  0.00  0.00            
ATOM    358 HG23 VAL X  20      38.520 113.857  37.825  0.00  0.00            
ATOM    359  C   VAL X  20      37.334 114.317  33.943  0.00  0.00            
ATOM    360  O   VAL X  20      36.148 114.442  33.653  0.00  0.00            
ATOM    361  N   ARN X  21      38.306 114.455  33.041  0.00  0.00            
ATOM    362  H   ARN X  21      39.231 114.117  33.260  0.00  0.00            
ATOM    363  CA  ARN X  21      38.015 114.792  31.657  0.00  0.00            
ATOM    364  HA  ARN X  21      37.464 115.734  31.625  0.00  0.00            
ATOM    365  CB  ARN X  21      39.316 114.991  30.895  0.00  0.00            
ATOM    366  HB2 ARN X  21      39.539 114.104  30.304  0.00  0.00            
ATOM    367  HB3 ARN X  21      40.130 115.106  31.602  0.00  0.00            
ATOM    368  CG  ARN X  21      39.285 116.220  29.996  0.00  0.00            
ATOM    369  HG2 ARN X  21      39.864 116.045  29.085  0.00  0.00            
ATOM    370  HG3 ARN X  21      38.247 116.443  29.763  0.00  0.00            
ATOM    371  CD  ARN X  21      39.850 117.410  30.737  0.00  0.00            
ATOM    372  HD2 ARN X  21      39.319 117.555  31.679  0.00  0.00            
ATOM    373  HD3 ARN X  21      40.896 117.207  30.954  0.00  0.00            
ATOM    374  NE  ARN X  21      39.774 118.605  29.927  0.00  0.00            
ATOM    375  HE  ARN X  21      38.885 118.672  29.460  0.00  0.00            
ATOM    376  CZ  ARN X  21      40.168 119.838  30.521  0.00  0.00            
ATOM    377  NH1 ARN X  21      40.562 119.932  31.707  0.00  0.00            
ATOM    378 HH11 ARN X  21      40.168 120.731  32.180  0.00  0.00            
ATOM    379  NH2 ARN X  21      40.030 120.951  29.649  0.00  0.00            
ATOM    380 HH21 ARN X  21      40.834 121.550  29.736  0.00  0.00            
ATOM    381 HH22 ARN X  21      39.215 121.494  29.879  0.00  0.00            
ATOM    382  C   ARN X  21      37.169 113.682  31.031  0.00  0.00            
ATOM    383  O   ARN X  21      36.169 113.955  30.378  0.00  0.00            
ATOM    384  N   THR X  22      37.594 112.431  31.194  0.00  0.00            
ATOM    385  H   THR X  22      38.553 112.288  31.474  0.00  0.00            
ATOM    386  CA  THR X  22      36.896 111.316  30.590  0.00  0.00            
ATOM    387  HA  THR X  22      36.851 111.502  29.519  0.00  0.00            
ATOM    388  CB  THR X  22      37.675 110.027  30.852  0.00  0.00            
ATOM    389  HB  THR X  22      37.570 109.734  31.896  0.00  0.00            
ATOM    390  CG2 THR X  22      37.130 108.914  29.974  0.00  0.00            
ATOM    391 HG21 THR X  22      37.839 108.671  29.179  0.00  0.00            
ATOM    392 HG22 THR X  22      36.938 108.005  30.543  0.00  0.00            
ATOM    393 HG23 THR X  22      36.206 109.289  29.532  0.00  0.00            
ATOM    394  OG1 THR X  22      39.049 110.219  30.554  0.00  0.00            
ATOM    395  HG1 THR X  22      39.151 110.315  29.620  0.00  0.00            
ATOM    396  C   THR X  22      35.453 111.181  31.106  0.00  0.00            
ATOM    397  O   THR X  22      34.543 110.948  30.320  0.00  0.00            
ATOM    398  N   VAL X  23      35.233 111.343  32.411  0.00  0.00            
ATOM    399  H   VAL X  23      35.937 111.822  32.952  0.00  0.00            
ATOM    400  CA  VAL X  23      33.899 111.217  32.979  0.00  0.00            
ATOM    401  HA  VAL X  23      33.499 110.241  32.704  0.00  0.00            
ATOM    402  CB  VAL X  23      33.968 111.315  34.509  0.00  0.00            
ATOM    403  HB  VAL X  23      34.562 112.189  34.779  0.00  0.00            
ATOM    404  CG1 VAL X  23      32.571 111.484  35.103  0.00  0.00            
ATOM    405 HG11 VAL X  23      31.836 111.626  34.313  0.00  0.00            
ATOM    406 HG12 VAL X  23      32.538 112.360  35.753  0.00  0.00            
ATOM    407 HG13 VAL X  23      32.282 110.614  35.691  0.00  0.00            
ATOM    408  CG2 VAL X  23      34.643 110.090  35.108  0.00  0.00            
ATOM    409 HG21 VAL X  23      33.962 109.534  35.753  0.00  0.00            
ATOM    410 HG22 VAL X  23      34.977 109.414  34.317  0.00  0.00            
ATOM    411 HG23 VAL X  23      35.506 110.436  35.676  0.00  0.00            
ATOM    412  C   VAL X  23      32.992 112.278  32.377  0.00  0.00            
ATOM    413  O   VAL X  23      31.828 112.004  32.077  0.00  0.00            
ATOM    414  N   LEU X  24      33.510 113.503  32.197  0.00  0.00            
ATOM    415  H   LEU X  24      34.513 113.600  32.167  0.00  0.00            
ATOM    416  CA  LEU X  24      32.704 114.572  31.633  0.00  0.00            
ATOM    417  HA  LEU X  24      31.788 114.656  32.219  0.00  0.00            
ATOM    418  CB  LEU X  24      33.464 115.902  31.685  0.00  0.00            
ATOM    419  HB2 LEU X  24      34.419 115.803  31.171  0.00  0.00            
ATOM    420  HB3 LEU X  24      32.887 116.630  31.118  0.00  0.00            
ATOM    421  CG  LEU X  24      33.667 116.489  33.074  0.00  0.00            
ATOM    422  HG  LEU X  24      34.160 115.757  33.711  0.00  0.00            
ATOM    423  CD1 LEU X  24      34.557 117.726  32.982  0.00  0.00            
ATOM    424 HD11 LEU X  24      34.221 118.408  32.202  0.00  0.00            
ATOM    425 HD12 LEU X  24      35.590 117.452  32.769  0.00  0.00            
ATOM    426 HD13 LEU X  24      34.501 118.242  33.942  0.00  0.00            
ATOM    427  CD2 LEU X  24      32.325 116.863  33.701  0.00  0.00            
ATOM    428 HD21 LEU X  24      32.447 117.088  34.761  0.00  0.00            
ATOM    429 HD22 LEU X  24      31.896 117.741  33.219  0.00  0.00            
ATOM    430 HD23 LEU X  24      31.617 116.041  33.610  0.00  0.00            
ATOM    431  C   LEU X  24      32.307 114.240  30.207  0.00  0.00            
ATOM    432  O   LEU X  24      31.185 114.517  29.781  0.00  0.00            
ATOM    433  N   ILE X  25      33.212 113.635  29.426  0.00  0.00            
ATOM    434  H   ILE X  25      34.186 113.691  29.692  0.00  0.00            
ATOM    435  CA  ILE X  25      32.897 113.209  28.072  0.00  0.00            
ATOM    436  HA  ILE X  25      32.493 114.084  27.565  0.00  0.00            
ATOM    437  CB  ILE X  25      34.175 112.766  27.353  0.00  0.00            
ATOM    438  HB  ILE X  25      34.657 111.993  27.953  0.00  0.00            
ATOM    439  CG2 ILE X  25      33.839 112.161  25.990  0.00  0.00            
ATOM    440 HG21 ILE X  25      33.114 111.354  26.097  0.00  0.00            
ATOM    441 HG22 ILE X  25      34.729 111.751  25.516  0.00  0.00            
ATOM    442 HG23 ILE X  25      33.411 112.913  25.327  0.00  0.00            
ATOM    443  CG1 ILE X  25      35.144 113.940  27.214  0.00  0.00            
ATOM    444 HG12 ILE X  25      34.681 114.753  26.656  0.00  0.00            
ATOM    445 HG13 ILE X  25      35.345 114.337  28.207  0.00  0.00            
ATOM    446  CD1 ILE X  25      36.475 113.550  26.576  0.00  0.00            
ATOM    447 HD11 ILE X  25      37.257 114.232  26.914  0.00  0.00            
ATOM    448 HD12 ILE X  25      36.764 112.541  26.854  0.00  0.00            
ATOM    449 HD13 ILE X  25      36.425 113.619  25.490  0.00  0.00            
ATOM    450  C   ILE X  25      31.821 112.131  28.047  0.00  0.00            
ATOM    451  O   ILE X  25      30.846 112.237  27.297  0.00  0.00            
ATOM    452  N   LEU X  26      31.973 111.067  28.845  0.00  0.00            
ATOM    453  H   LEU X  26      32.907 110.750  29.037  0.00  0.00            
ATOM    454  CA  LEU X  26      30.932 110.062  28.997  0.00  0.00            
ATOM    455  HA  LEU X  26      30.834 109.591  28.020  0.00  0.00            
ATOM    456  CB  LEU X  26      31.334 109.022  30.054  0.00  0.00            
ATOM    457  HB2 LEU X  26      30.463 108.437  30.341  0.00  0.00            
ATOM    458  HB3 LEU X  26      31.634 109.564  30.944  0.00  0.00            
ATOM    459  CG  LEU X  26      32.489 108.097  29.671  0.00  0.00            
ATOM    460  HG  LEU X  26      33.395 108.689  29.543  0.00  0.00            
ATOM    461  CD1 LEU X  26      32.728 107.094  30.796  0.00  0.00            
ATOM    462 HD11 LEU X  26      32.937 106.102  30.395  0.00  0.00            
ATOM    463 HD12 LEU X  26      31.844 107.014  31.429  0.00  0.00            
ATOM    464 HD13 LEU X  26      33.568 107.392  31.422  0.00  0.00            
ATOM    465  CD2 LEU X  26      32.217 107.373  28.365  0.00  0.00            
ATOM    466 HD21 LEU X  26      31.238 107.642  27.968  0.00  0.00            
ATOM    467 HD22 LEU X  26      32.969 107.616  27.612  0.00  0.00            
ATOM    468 HD23 LEU X  26      32.236 106.301  28.568  0.00  0.00            
ATOM    469  C   LEU X  26      29.580 110.669  29.347  0.00  0.00            
ATOM    470  O   LEU X  26      28.535 110.223  28.858  0.00  0.00            
ATOM    471  N   LYN X  27      29.558 111.685  30.216  0.00  0.00            
ATOM    472  H   LYN X  27      30.349 111.828  30.827  0.00  0.00            
ATOM    473  CA  LYN X  27      28.322 112.376  30.529  0.00  0.00            
ATOM    474  HA  LYN X  27      27.591 111.616  30.800  0.00  0.00            
ATOM    475  CB  LYN X  27      28.550 113.328  31.700  0.00  0.00            
ATOM    476  HB2 LYN X  27      28.941 112.786  32.562  0.00  0.00            
ATOM    477  HB3 LYN X  27      29.271 114.077  31.379  0.00  0.00            
ATOM    478  CG  LYN X  27      27.297 114.108  32.077  0.00  0.00            
ATOM    479  HG2 LYN X  27      27.578 114.969  32.695  0.00  0.00            
ATOM    480  HG3 LYN X  27      26.815 114.485  31.177  0.00  0.00            
ATOM    481  CD  LYN X  27      26.294 113.237  32.816  0.00  0.00            
ATOM    482  HD2 LYN X  27      25.963 112.431  32.161  0.00  0.00            
ATOM    483  HD3 LYN X  27      26.794 112.768  33.660  0.00  0.00            
ATOM    484  CE  LYN X  27      25.113 114.056  33.317  0.00  0.00            
ATOM    485  HE2 LYN X  27      25.469 114.909  33.898  0.00  0.00            
ATOM    486  HE3 LYN X  27      24.568 114.422  32.447  0.00  0.00            
ATOM    487  NZ  LYN X  27      24.219 113.227  34.114  0.00  0.00            
ATOM    488  HZ1 LYN X  27      23.648 113.822  34.703  0.00  0.00            
ATOM    489  HZ2 LYN X  27      24.740 112.636  34.743  0.00  0.00            
ATOM    490  C   LYN X  27      27.779 113.145  29.330  0.00  0.00            
ATOM    491  O   LYN X  27      26.571 113.133  29.101  0.00  0.00            
ATOM    492  N   GLH X  28      28.639 113.815  28.550  0.00  0.00            
ATOM    493  H   GLH X  28      29.631 113.684  28.665  0.00  0.00            
ATOM    494  CA  GLH X  28      28.171 114.619  27.432  0.00  0.00            
ATOM    495  HA  GLH X  28      27.345 115.236  27.793  0.00  0.00            
ATOM    496  CB  GLH X  28      29.283 115.525  26.932  0.00  0.00            
ATOM    497  HB2 GLH X  28      30.111 114.914  26.577  0.00  0.00            
ATOM    498  HB3 GLH X  28      29.672 116.109  27.762  0.00  0.00            
ATOM    499  CG  GLH X  28      28.816 116.497  25.852  0.00  0.00            
ATOM    500  HG2 GLH X  28      28.104 116.019  25.186  0.00  0.00            
ATOM    501  HG3 GLH X  28      28.319 117.346  26.305  0.00  0.00            
ATOM    502  CD  GLH X  28      29.961 116.994  24.982  0.00  0.00            
ATOM    503  OE1 GLH X  28      31.042 117.461  25.637  0.00  0.00            
ATOM    504  OE2 GLH X  28      29.908 117.046  23.769  0.00  0.00            
ATOM    505  HE1 GLH X  28      30.837 117.783  26.496  0.00  0.00            
ATOM    506  C   GLH X  28      27.629 113.733  26.304  0.00  0.00            
ATOM    507  O   GLH X  28      26.656 114.096  25.650  0.00  0.00            
ATOM    508  N   LYN X  29      28.245 112.569  26.099  0.00  0.00            
ATOM    509  H   LYN X  29      29.148 112.397  26.523  0.00  0.00            
ATOM    510  CA  LYN X  29      27.788 111.680  25.032  0.00  0.00            
ATOM    511  HA  LYN X  29      27.640 112.296  24.143  0.00  0.00            
ATOM    512  CB  LYN X  29      28.859 110.628  24.737  0.00  0.00            
ATOM    513  HB2 LYN X  29      29.041 110.021  25.624  0.00  0.00            
ATOM    514  HB3 LYN X  29      28.442 109.946  23.999  0.00  0.00            
ATOM    515  CG  LYN X  29      30.166 111.189  24.183  0.00  0.00            
ATOM    516  HG2 LYN X  29      29.970 111.830  23.325  0.00  0.00            
ATOM    517  HG3 LYN X  29      30.641 111.808  24.943  0.00  0.00            
ATOM    518  CD  LYN X  29      31.108 110.044  23.804  0.00  0.00            
ATOM    519  HD2 LYN X  29      30.588 109.295  23.207  0.00  0.00            
ATOM    520  HD3 LYN X  29      31.468 109.584  24.725  0.00  0.00            
ATOM    521  CE  LYN X  29      32.325 110.556  23.055  0.00  0.00            
ATOM    522  HE2 LYN X  29      32.913 111.202  23.709  0.00  0.00            
ATOM    523  HE3 LYN X  29      32.966 109.722  22.783  0.00  0.00            
ATOM    524  NZ  LYN X  29      31.957 111.293  21.851  0.00  0.00            
ATOM    525  HZ1 LYN X  29      31.432 110.699  21.226  0.00  0.00            
ATOM    526  HZ2 LYN X  29      31.351 112.070  22.076  0.00  0.00            
ATOM    527  C   LYN X  29      26.458 111.028  25.359  0.00  0.00            
ATOM    528  O   LYN X  29      25.701 110.687  24.444  0.00  0.00            
ATOM    529  N   GLY X  30      26.181 110.827  26.655  0.00  0.00            
ATOM    530  H   GLY X  30      26.915 110.966  27.326  0.00  0.00            
ATOM    531  CA  GLY X  30      24.945 110.200  27.082  0.00  0.00            
ATOM    532  HA2 GLY X  30      24.439 110.810  27.828  0.00  0.00            
ATOM    533  HA3 GLY X  30      24.282 110.104  26.228  0.00  0.00            
ATOM    534  C   GLY X  30      25.203 108.804  27.651  0.00  0.00            
ATOM    535  O   GLY X  30      24.220 108.142  27.985  0.00  0.00            
ATOM    536  N   ILE X  31      26.458 108.373  27.754  0.00  0.00            
ATOM    537  H   ILE X  31      27.215 108.933  27.387  0.00  0.00            
ATOM    538  CA  ILE X  31      26.755 107.047  28.266  0.00  0.00            
ATOM    539  HA  ILE X  31      26.023 106.366  27.835  0.00  0.00            
ATOM    540  CB  ILE X  31      28.139 106.618  27.792  0.00  0.00            
ATOM    541  HB  ILE X  31      28.870 107.365  28.113  0.00  0.00            
ATOM    542  CG2 ILE X  31      28.568 105.278  28.388  0.00  0.00            
ATOM    543 HG21 ILE X  31      28.658 105.368  29.470  0.00  0.00            
ATOM    544 HG22 ILE X  31      29.527 104.951  27.990  0.00  0.00            
ATOM    545 HG23 ILE X  31      27.820 104.515  28.173  0.00  0.00            
ATOM    546  CG1 ILE X  31      28.181 106.569  26.244  0.00  0.00            
ATOM    547 HG12 ILE X  31      27.334 105.990  25.877  0.00  0.00            
ATOM    548 HG13 ILE X  31      28.076 107.576  25.847  0.00  0.00            
ATOM    549  CD1 ILE X  31      29.486 105.977  25.723  0.00  0.00            
ATOM    550 HD11 ILE X  31      29.262 105.184  25.003  0.00  0.00            
ATOM    551 HD12 ILE X  31      30.068 106.724  25.191  0.00  0.00            
ATOM    552 HD13 ILE X  31      30.091 105.543  26.517  0.00  0.00            
ATOM    553  C   ILE X  31      26.623 107.000  29.777  0.00  0.00            
ATOM    554  O   ILE X  31      26.193 105.998  30.351  0.00  0.00            
ATOM    555  N   TYR X  32      27.016 108.078  30.475  0.00  0.00            
ATOM    556  H   TYR X  32      27.095 108.959  29.989  0.00  0.00            
ATOM    557  CA  TYR X  32      27.020 108.105  31.932  0.00  0.00            
ATOM    558  HA  TYR X  32      27.673 107.288  32.252  0.00  0.00            
ATOM    559  CB  TYR X  32      27.559 109.438  32.475  0.00  0.00            
ATOM    560  HB2 TYR X  32      28.444 109.721  31.904  0.00  0.00            
ATOM    561  HB3 TYR X  32      26.811 110.195  32.272  0.00  0.00            
ATOM    562  CG  TYR X  32      27.875 109.436  33.945  0.00  0.00            
ATOM    563  CD1 TYR X  32      26.849 109.645  34.865  0.00  0.00            
ATOM    564  HD1 TYR X  32      25.820 109.678  34.542  0.00  0.00            
ATOM    565  CE1 TYR X  32      27.112 109.682  36.228  0.00  0.00            
ATOM    566  HE1 TYR X  32      26.299 109.788  36.931  0.00  0.00            
ATOM    567  CZ  TYR X  32      28.408 109.483  36.688  0.00  0.00            
ATOM    568  OH  TYR X  32      28.658 109.463  38.026  0.00  0.00            
ATOM    569  HH  TYR X  32      29.468 109.029  38.244  0.00  0.00            
ATOM    570  CE2 TYR X  32      29.430 109.221  35.782  0.00  0.00            
ATOM    571  HE2 TYR X  32      30.451 109.193  36.119  0.00  0.00            
ATOM    572  CD2 TYR X  32      29.167 109.210  34.413  0.00  0.00            
ATOM    573  HD2 TYR X  32      29.983 109.205  33.715  0.00  0.00            
ATOM    574  C   TYR X  32      25.633 107.801  32.474  0.00  0.00            
ATOM    575  O   TYR X  32      25.473 107.116  33.458  0.00  0.00            
ATOM    576  N   ASH X  33      24.587 108.324  31.867  0.00  0.00            
ATOM    577  H   ASH X  33      24.710 108.625  30.906  0.00  0.00            
ATOM    578  CA  ASH X  33      23.237 108.181  32.387  0.00  0.00            
ATOM    579  HA  ASH X  33      23.236 108.484  33.434  0.00  0.00            
ATOM    580  CB  ASH X  33      22.272 109.065  31.633  0.00  0.00            
ATOM    581  HB2 ASH X  33      22.352 108.896  30.554  0.00  0.00            
ATOM    582  HB3 ASH X  33      21.267 108.793  31.956  0.00  0.00            
ATOM    583  CG  ASH X  33      22.460 110.555  31.848  0.00  0.00            
ATOM    584  OD1 ASH X  33      23.061 110.865  33.017  0.00  0.00            
ATOM    585  OD2 ASH X  33      22.100 111.402  31.014  0.00  0.00            
ATOM    586  HD1 ASH X  33      23.267 111.790  33.023  0.00  0.00            
ATOM    587  C   ASH X  33      22.812 106.719  32.351  0.00  0.00            
ATOM    588  O   ASH X  33      21.908 106.293  33.064  0.00  0.00            
ATOM    589  N   ARN X  34      23.414 105.940  31.440  0.00  0.00            
ATOM    590  H   ARN X  34      24.252 106.274  30.989  0.00  0.00            
ATOM    591  CA  ARN X  34      23.082 104.506  31.355  0.00  0.00            
ATOM    592  HA  ARN X  34      22.006 104.389  31.174  0.00  0.00            
ATOM    593  CB  ARN X  34      23.825 103.828  30.231  0.00  0.00            
ATOM    594  HB2 ARN X  34      24.897 103.942  30.405  0.00  0.00            
ATOM    595  HB3 ARN X  34      23.542 102.776  30.288  0.00  0.00            
ATOM    596  CG  ARN X  34      23.516 104.348  28.830  0.00  0.00            
ATOM    597  HG2 ARN X  34      22.531 104.023  28.535  0.00  0.00            
ATOM    598  HG3 ARN X  34      23.467 105.429  28.844  0.00  0.00            
ATOM    599  CD  ARN X  34      24.529 103.913  27.836  0.00  0.00            
ATOM    600  HD2 ARN X  34      24.255 104.247  26.820  0.00  0.00            
ATOM    601  HD3 ARN X  34      25.486 104.380  28.082  0.00  0.00            
ATOM    602  NE  ARN X  34      24.767 102.492  27.823  0.00  0.00            
ATOM    603  HE  ARN X  34      25.729 102.267  27.674  0.00  0.00            
ATOM    604  CZ  ARN X  34      23.879 101.615  27.119  0.00  0.00            
ATOM    605  NH1 ARN X  34      22.877 102.014  26.470  0.00  0.00            
ATOM    606 HH11 ARN X  34      22.721 103.000  26.629  0.00  0.00            
ATOM    607  NH2 ARN X  34      24.217 100.241  27.284  0.00  0.00            
ATOM    608 HH21 ARN X  34      23.495  99.766  27.790  0.00  0.00            
ATOM    609 HH22 ARN X  34      24.284  99.801  26.373  0.00  0.00            
ATOM    610  C   ARN X  34      23.422 103.843  32.663  0.00  0.00            
ATOM    611  O   ARN X  34      22.690 102.963  33.076  0.00  0.00            
ATOM    612  N   TYR X  35      24.469 104.256  33.366  0.00  0.00            
ATOM    613  H   TYR X  35      25.126 104.901  32.932  0.00  0.00            
ATOM    614  CA  TYR X  35      24.822 103.605  34.612  0.00  0.00            
ATOM    615  HA  TYR X  35      24.641 102.535  34.481  0.00  0.00            
ATOM    616  CB  TYR X  35      26.262 103.910  34.935  0.00  0.00            
ATOM    617  HB2 TYR X  35      26.525 103.558  35.930  0.00  0.00            
ATOM    618  HB3 TYR X  35      26.476 104.971  34.850  0.00  0.00            
ATOM    619  CG  TYR X  35      27.172 103.199  33.926  0.00  0.00            
ATOM    620  CD1 TYR X  35      27.539 103.841  32.737  0.00  0.00            
ATOM    621  HD1 TYR X  35      27.340 104.887  32.622  0.00  0.00            
ATOM    622  CE1 TYR X  35      28.457 103.226  31.881  0.00  0.00            
ATOM    623  HE1 TYR X  35      28.956 103.795  31.125  0.00  0.00            
ATOM    624  CZ  TYR X  35      28.864 101.910  32.088  0.00  0.00            
ATOM    625  OH  TYR X  35      29.668 101.319  31.158  0.00  0.00            
ATOM    626  HH  TYR X  35      29.197 100.655  30.674  0.00  0.00            
ATOM    627  CE2 TYR X  35      28.492 101.274  33.280  0.00  0.00            
ATOM    628  HE2 TYR X  35      29.041 100.373  33.572  0.00  0.00            
ATOM    629  CD2 TYR X  35      27.605 101.899  34.150  0.00  0.00            
ATOM    630  HD2 TYR X  35      27.109 101.305  34.907  0.00  0.00            
ATOM    631  C   TYR X  35      23.915 104.038  35.783  0.00  0.00            
ATOM    632  O   TYR X  35      23.626 103.245  36.671  0.00  0.00            
ATOM    633  N   ILE X  36      23.526 105.323  35.839  0.00  0.00            
ATOM    634  H   ILE X  36      24.057 106.005  35.321  0.00  0.00            
ATOM    635  CA  ILE X  36      22.445 105.810  36.733  0.00  0.00            
ATOM    636  HA  ILE X  36      22.846 105.614  37.736  0.00  0.00            
ATOM    637  CB  ILE X  36      22.145 107.312  36.551  0.00  0.00            
ATOM    638  HB  ILE X  36      21.767 107.572  35.555  0.00  0.00            
ATOM    639  CG2 ILE X  36      21.135 107.813  37.599  0.00  0.00            
ATOM    640 HG21 ILE X  36      21.388 108.842  37.841  0.00  0.00            
ATOM    641 HG22 ILE X  36      21.061 107.210  38.508  0.00  0.00            
ATOM    642 HG23 ILE X  36      20.146 107.697  37.212  0.00  0.00            
ATOM    643  CG1 ILE X  36      23.465 108.058  36.687  0.00  0.00            
ATOM    644 HG12 ILE X  36      24.153 107.709  35.910  0.00  0.00            
ATOM    645 HG13 ILE X  36      23.904 107.901  37.627  0.00  0.00            
ATOM    646  CD1 ILE X  36      23.288 109.560  36.396  0.00  0.00            
ATOM    647 HD11 ILE X  36      24.177 110.091  36.702  0.00  0.00            
ATOM    648 HD12 ILE X  36      22.416 109.946  36.941  0.00  0.00            
ATOM    649 HD13 ILE X  36      23.115 109.753  35.369  0.00  0.00            
ATOM    650  C   ILE X  36      21.231 104.905  36.546  0.00  0.00            
ATOM    651  O   ILE X  36      20.819 104.328  37.551  0.00  0.00            
ATOM    652  N   ALA X  37      20.759 104.729  35.314  0.00  0.00            
ATOM    653  H   ALA X  37      21.492 104.638  34.617  0.00  0.00            
ATOM    654  CA  ALA X  37      19.521 104.042  35.074  0.00  0.00            
ATOM    655  HA  ALA X  37      18.760 104.447  35.713  0.00  0.00            
ATOM    656  CB  ALA X  37      19.113 104.196  33.636  0.00  0.00            
ATOM    657  HB1 ALA X  37      18.663 105.217  33.433  0.00  0.00            
ATOM    658  HB2 ALA X  37      18.314 103.490  33.386  0.00  0.00            
ATOM    659  HB3 ALA X  37      19.866 104.060  32.915  0.00  0.00            
ATOM    660  C   ALA X  37      19.690 102.530  35.441  0.00  0.00            
ATOM    661  O   ALA X  37      18.777 101.960  36.027  0.00  0.00            
ATOM    662  N   TRP X  38      20.763 101.901  34.987  0.00  0.00            
ATOM    663  H   TRP X  38      21.363 102.388  34.340  0.00  0.00            
ATOM    664  CA  TRP X  38      20.951 100.501  35.368  0.00  0.00            
ATOM    665  HA  TRP X  38      20.225  99.900  34.899  0.00  0.00            
ATOM    666  CB  TRP X  38      22.355 100.091  34.876  0.00  0.00            
ATOM    667  HB2 TRP X  38      22.860  99.377  35.536  0.00  0.00            
ATOM    668  HB3 TRP X  38      22.979 100.993  34.777  0.00  0.00            
ATOM    669  CG  TRP X  38      22.364  99.520  33.483  0.00  0.00            
ATOM    670  CD1 TRP X  38      21.264  99.132  32.765  0.00  0.00            
ATOM    671  HD1 TRP X  38      20.260  99.375  33.085  0.00  0.00            
ATOM    672  NE1 TRP X  38      21.667  98.536  31.595  0.00  0.00            
ATOM    673  HE1 TRP X  38      21.109  97.894  31.067  0.00  0.00            
ATOM    674  CE2 TRP X  38      22.994  98.720  31.389  0.00  0.00            
ATOM    675  CZ2 TRP X  38      23.781  98.486  30.290  0.00  0.00            
ATOM    676  HZ2 TRP X  38      23.372  98.372  29.273  0.00  0.00            
ATOM    677  CH2 TRP X  38      25.137  98.763  30.373  0.00  0.00            
ATOM    678  HH2 TRP X  38      25.743  98.704  29.475  0.00  0.00            
ATOM    679  CZ3 TRP X  38      25.652  99.365  31.505  0.00  0.00            
ATOM    680  HZ3 TRP X  38      26.667  99.756  31.484  0.00  0.00            
ATOM    681  CE3 TRP X  38      24.845  99.661  32.595  0.00  0.00            
ATOM    682  HE3 TRP X  38      25.261 100.098  33.511  0.00  0.00            
ATOM    683  CD2 TRP X  38      23.480  99.338  32.577  0.00  0.00            
ATOM    684  C   TRP X  38      20.797 100.358  36.844  0.00  0.00            
ATOM    685  O   TRP X  38      20.159  99.386  37.320  0.00  0.00            
ATOM    686  N   HID X  39      21.482 101.220  37.680  0.00  0.00            
ATOM    687  H   HID X  39      21.994 101.952  37.191  0.00  0.00            
ATOM    688  CA  HID X  39      21.611 101.202  39.092  0.00  0.00            
ATOM    689  HA  HID X  39      22.054 100.296  39.280  0.00  0.00            
ATOM    690  CB  HID X  39      22.635 102.216  39.538  0.00  0.00            
ATOM    691  HB2 HID X  39      23.470 102.302  38.814  0.00  0.00            
ATOM    692  HB3 HID X  39      22.233 103.210  39.561  0.00  0.00            
ATOM    693  CG  HID X  39      23.168 102.019  40.968  0.00  0.00            
ATOM    694  ND1 HID X  39      22.675 102.744  42.051  0.00  0.00            
ATOM    695  HD1 HID X  39      21.940 103.485  42.013  0.00  0.00            
ATOM    696  CE1 HID X  39      23.342 102.296  43.104  0.00  0.00            
ATOM    697  HE1 HID X  39      23.162 102.854  43.986  0.00  0.00            
ATOM    698  NE2 HID X  39      24.137 101.298  42.861  0.00  0.00            
ATOM    699  CD2 HID X  39      24.199 101.220  41.457  0.00  0.00            
ATOM    700  HD2 HID X  39      24.826 100.458  40.977  0.00  0.00            
ATOM    701  C   HID X  39      20.247 101.323  39.834  0.00  0.00            
ATOM    702  O   HID X  39      19.954 100.530  40.780  0.00  0.00            
ATOM    703  N   GLY X  40      19.271 102.125  39.401  0.00  0.00            
ATOM    704  H   GLY X  40      19.557 102.667  38.592  0.00  0.00            
ATOM    705  CA  GLY X  40      17.869 102.236  39.917  0.00  0.00            
ATOM    706  HA2 GLY X  40      17.369 103.089  39.533  0.00  0.00            
ATOM    707  HA3 GLY X  40      17.680 102.336  40.989  0.00  0.00            
ATOM    708  C   GLY X  40      17.052 101.033  39.479  0.00  0.00            
ATOM    709  O   GLY X  40      16.594 100.297  40.356  0.00  0.00            
ATOM    710  N   ALA X  41      16.951 100.723  38.198  0.00  0.00            
ATOM    711  H   ALA X  41      17.264 101.446  37.574  0.00  0.00            
ATOM    712  CA  ALA X  41      16.335  99.499  37.707  0.00  0.00            
ATOM    713  HA  ALA X  41      15.244  99.559  37.864  0.00  0.00            
ATOM    714  CB  ALA X  41      16.603  99.369  36.200  0.00  0.00            
ATOM    715  HB1 ALA X  41      17.207 100.168  35.767  0.00  0.00            
ATOM    716  HB2 ALA X  41      17.150  98.465  36.040  0.00  0.00            
ATOM    717  HB3 ALA X  41      15.619  99.336  35.685  0.00  0.00            
ATOM    718  C   ALA X  41      16.762  98.141  38.450  0.00  0.00            
ATOM    719  O   ALA X  41      15.865  97.510  38.976  0.00  0.00            
ATOM    720  N   ALA X  42      18.081  97.892  38.671  0.00  0.00            
ATOM    721  H   ALA X  42      18.882  98.492  38.328  0.00  0.00            
ATOM    722  CA  ALA X  42      18.538  96.748  39.458  0.00  0.00            
ATOM    723  HA  ALA X  42      18.025  95.841  39.030  0.00  0.00            
ATOM    724  CB  ALA X  42      19.983  96.510  39.166  0.00  0.00            
ATOM    725  HB1 ALA X  42      20.127  96.267  38.097  0.00  0.00            
ATOM    726  HB2 ALA X  42      20.253  95.496  39.628  0.00  0.00            
ATOM    727  HB3 ALA X  42      20.649  97.348  39.466  0.00  0.00            
ATOM    728  C   ALA X  42      18.283  96.884  40.925  0.00  0.00            
ATOM    729  O   ALA X  42      18.241  95.868  41.574  0.00  0.00            
ATOM    730  N   GLY X  43      17.964  98.057  41.403  0.00  0.00            
ATOM    731  H   GLY X  43      17.849  98.902  40.775  0.00  0.00            
ATOM    732  CA  GLY X  43      17.425  98.294  42.741  0.00  0.00            
ATOM    733  HA2 GLY X  43      17.569  99.348  42.942  0.00  0.00            
ATOM    734  HA3 GLY X  43      17.905  97.726  43.499  0.00  0.00            
ATOM    735  C   GLY X  43      15.953  98.011  42.792  0.00  0.00            
ATOM    736  O   GLY X  43      15.498  97.436  43.758  0.00  0.00            
ATOM    737  N   LYN X  44      15.216  98.263  41.699  0.00  0.00            
ATOM    738  H   LYN X  44      15.720  98.690  40.878  0.00  0.00            
ATOM    739  CA  LYN X  44      13.830  97.978  41.610  0.00  0.00            
ATOM    740  HA  LYN X  44      13.440  98.242  42.571  0.00  0.00            
ATOM    741  CB  LYN X  44      13.199  98.829  40.483  0.00  0.00            
ATOM    742  HB2 LYN X  44      13.680  98.749  39.577  0.00  0.00            
ATOM    743  HB3 LYN X  44      12.136  98.623  40.342  0.00  0.00            
ATOM    744  CG  LYN X  44      13.186 100.347  40.829  0.00  0.00            
ATOM    745  HG2 LYN X  44      14.201 100.640  40.899  0.00  0.00            
ATOM    746  HG3 LYN X  44      12.678 100.506  41.796  0.00  0.00            
ATOM    747  CD  LYN X  44      12.580 101.207  39.810  0.00  0.00            
ATOM    748  HD2 LYN X  44      12.503 102.256  40.080  0.00  0.00            
ATOM    749  HD3 LYN X  44      13.107 101.087  38.863  0.00  0.00            
ATOM    750  CE  LYN X  44      11.154 100.701  39.507  0.00  0.00            
ATOM    751  HE2 LYN X  44      11.178  99.601  39.326  0.00  0.00            
ATOM    752  HE3 LYN X  44      10.458 100.887  40.372  0.00  0.00            
ATOM    753  NZ  LYN X  44      10.626 101.411  38.326  0.00  0.00            
ATOM    754  HZ1 LYN X  44      11.404 101.697  37.732  0.00  0.00            
ATOM    755  HZ2 LYN X  44      10.235 102.260  38.633  0.00  0.00            
ATOM    756  C   LYN X  44      13.463  96.539  41.499  0.00  0.00            
ATOM    757  O   LYN X  44      12.333  96.218  41.949  0.00  0.00            
ATOM    758  N   PHE X  45      14.360  95.747  40.951  0.00  0.00            
ATOM    759  H   PHE X  45      15.206  96.203  40.700  0.00  0.00            
ATOM    760  CA  PHE X  45      14.213  94.345  40.685  0.00  0.00            
ATOM    761  HA  PHE X  45      13.283  94.188  40.159  0.00  0.00            
ATOM    762  CB  PHE X  45      15.129  94.114  39.552  0.00  0.00            
ATOM    763  HB2 PHE X  45      16.134  94.136  39.953  0.00  0.00            
ATOM    764  HB3 PHE X  45      14.969  94.952  38.860  0.00  0.00            
ATOM    765  CG  PHE X  45      14.771  92.796  38.901  0.00  0.00            
ATOM    766  CD1 PHE X  45      13.844  92.741  37.901  0.00  0.00            
ATOM    767  HD1 PHE X  45      13.522  93.681  37.435  0.00  0.00            
ATOM    768  CE1 PHE X  45      13.632  91.539  37.189  0.00  0.00            
ATOM    769  HE1 PHE X  45      13.069  91.509  36.263  0.00  0.00            
ATOM    770  CZ  PHE X  45      14.306  90.357  37.598  0.00  0.00            
ATOM    771  HZ  PHE X  45      14.126  89.382  37.126  0.00  0.00            
ATOM    772  CE2 PHE X  45      15.214  90.431  38.647  0.00  0.00            
ATOM    773  HE2 PHE X  45      15.558  89.485  39.094  0.00  0.00            
ATOM    774  CD2 PHE X  45      15.489  91.661  39.244  0.00  0.00            
ATOM    775  HD2 PHE X  45      16.327  91.691  39.938  0.00  0.00            
ATOM    776  C   PHE X  45      14.380  93.408  41.856  0.00  0.00            
ATOM    777  O   PHE X  45      15.407  92.783  41.996  0.00  0.00            
ATOM    778  N   HID X  46      13.310  93.232  42.678  0.00  0.00            
ATOM    779  H   HID X  46      12.448  93.752  42.358  0.00  0.00            
ATOM    780  CA  HID X  46      13.050  92.350  43.771  0.00  0.00            
ATOM    781  HA  HID X  46      13.777  92.597  44.488  0.00  0.00            
ATOM    782  CB  HID X  46      11.720  92.624  44.422  0.00  0.00            
ATOM    783  HB2 HID X  46      11.624  91.815  45.109  0.00  0.00            
ATOM    784  HB3 HID X  46      10.935  92.561  43.701  0.00  0.00            
ATOM    785  CG  HID X  46      11.587  93.891  45.210  0.00  0.00            
ATOM    786  ND1 HID X  46      11.415  93.980  46.617  0.00  0.00            
ATOM    787  HD1 HID X  46      11.708  93.183  47.241  0.00  0.00            
ATOM    788  CE1 HID X  46      11.334  95.269  47.026  0.00  0.00            
ATOM    789  HE1 HID X  46      11.197  95.574  48.093  0.00  0.00            
ATOM    790  NE2 HID X  46      11.319  96.020  46.013  0.00  0.00            
ATOM    791  CD2 HID X  46      11.449  95.200  44.880  0.00  0.00            
ATOM    792  HD2 HID X  46      11.414  95.604  43.879  0.00  0.00            
ATOM    793  C   HID X  46      13.227  90.856  43.385  0.00  0.00            
ATOM    794  O   HID X  46      12.499  90.397  42.453  0.00  0.00            
ATOM    795  N   THR X  47      13.973  90.136  44.202  0.00  0.00            
ATOM    796  H   THR X  47      14.339  90.476  45.021  0.00  0.00            
ATOM    797  CA  THR X  47      14.254  88.704  43.919  0.00  0.00            
ATOM    798  HA  THR X  47      13.607  88.409  43.092  0.00  0.00            
ATOM    799  CB  THR X  47      15.667  88.551  43.471  0.00  0.00            
ATOM    800  HB  THR X  47      15.856  87.486  43.173  0.00  0.00            
ATOM    801  CG2 THR X  47      16.040  89.301  42.183  0.00  0.00            
ATOM    802 HG21 THR X  47      16.938  88.913  41.684  0.00  0.00            
ATOM    803 HG22 THR X  47      15.233  89.242  41.434  0.00  0.00            
ATOM    804 HG23 THR X  47      16.180  90.342  42.421  0.00  0.00            
ATOM    805  OG1 THR X  47      16.587  88.879  44.451  0.00  0.00            
ATOM    806  HG1 THR X  47      17.003  88.107  44.794  0.00  0.00            
ATOM    807  C   THR X  47      14.027  87.832  45.145  0.00  0.00            
ATOM    808  O   THR X  47      14.913  87.601  45.962  0.00  0.00            
ATOM    809  N   PRO X  48      12.871  87.147  45.191  0.00  0.00            
ATOM    810  CD  PRO X  48      12.555  86.150  46.185  0.00  0.00            
ATOM    811  HD2 PRO X  48      12.554  86.610  47.174  0.00  0.00            
ATOM    812  HD3 PRO X  48      13.261  85.334  46.127  0.00  0.00            
ATOM    813  CG  PRO X  48      11.207  85.649  45.776  0.00  0.00            
ATOM    814  HG2 PRO X  48      10.442  86.169  46.379  0.00  0.00            
ATOM    815  HG3 PRO X  48      11.082  84.572  45.924  0.00  0.00            
ATOM    816  CB  PRO X  48      10.994  86.003  44.321  0.00  0.00            
ATOM    817  HB2 PRO X  48       9.953  86.087  44.124  0.00  0.00            
ATOM    818  HB3 PRO X  48      11.372  85.220  43.694  0.00  0.00            
ATOM    819  CA  PRO X  48      11.764  87.291  44.192  0.00  0.00            
ATOM    820  HA  PRO X  48      12.146  87.413  43.191  0.00  0.00            
ATOM    821  C   PRO X  48      10.907  88.514  44.526  0.00  0.00            
ATOM    822  O   PRO X  48      11.108  89.081  45.563  0.00  0.00            
ATOM    823  N   PRO X  49       9.939  88.854  43.697  0.00  0.00            
ATOM    824  CD  PRO X  49       9.760  88.376  42.255  0.00  0.00            
ATOM    825  HD2 PRO X  49      10.726  88.400  41.734  0.00  0.00            
ATOM    826  HD3 PRO X  49       9.352  87.387  42.254  0.00  0.00            
ATOM    827  CG  PRO X  49       8.804  89.399  41.668  0.00  0.00            
ATOM    828  HG2 PRO X  49       9.376  90.240  41.215  0.00  0.00            
ATOM    829  HG3 PRO X  49       8.177  88.969  40.890  0.00  0.00            
ATOM    830  CB  PRO X  49       8.003  89.972  42.833  0.00  0.00            
ATOM    831  HB2 PRO X  49       7.165  89.286  43.046  0.00  0.00            
ATOM    832  HB3 PRO X  49       7.792  91.013  42.573  0.00  0.00            
ATOM    833  CA  PRO X  49       8.971  89.956  43.979  0.00  0.00            
ATOM    834  HA  PRO X  49       9.518  90.922  44.011  0.00  0.00            
ATOM    835  C   PRO X  49       8.256  89.708  45.270  0.00  0.00            
ATOM    836  O   PRO X  49       7.902  88.598  45.572  0.00  0.00            
ATOM    837  N   GLY X  50       8.155  90.727  46.093  0.00  0.00            
ATOM    838  H   GLY X  50       8.637  91.587  45.933  0.00  0.00            
ATOM    839  CA  GLY X  50       7.622  90.621  47.438  0.00  0.00            
ATOM    840  HA2 GLY X  50       7.020  89.700  47.539  0.00  0.00            
ATOM    841  HA3 GLY X  50       6.930  91.418  47.602  0.00  0.00            
ATOM    842  C   GLY X  50       8.705  90.600  48.537  0.00  0.00            
ATOM    843  O   GLY X  50       8.588  91.249  49.572  0.00  0.00            
ATOM    844  N   SER X  51       9.847  89.938  48.268  0.00  0.00            
ATOM    845  H   SER X  51      10.012  89.600  47.328  0.00  0.00            
ATOM    846  CA  SER X  51      10.904  89.773  49.263  0.00  0.00            
ATOM    847  HA  SER X  51      10.456  89.663  50.244  0.00  0.00            
ATOM    848  CB  SER X  51      11.802  88.566  48.913  0.00  0.00            
ATOM    849  HB2 SER X  51      12.514  88.428  49.693  0.00  0.00            
ATOM    850  HB3 SER X  51      11.217  87.694  48.797  0.00  0.00            
ATOM    851  OG  SER X  51      12.522  88.925  47.717  0.00  0.00            
ATOM    852  HG  SER X  51      12.674  88.132  47.230  0.00  0.00            
ATOM    853  C   SER X  51      11.656  91.087  49.227  0.00  0.00            
ATOM    854  O   SER X  51      11.496  91.806  48.252  0.00  0.00            
ATOM    855  N   ASH X  52      12.389  91.471  50.240  0.00  0.00            
ATOM    856  H   ASH X  52      12.334  90.840  50.973  0.00  0.00            
ATOM    857  CA  ASH X  52      12.941  92.794  50.446  0.00  0.00            
ATOM    858  HA  ASH X  52      12.242  93.401  49.850  0.00  0.00            
ATOM    859  CB  ASH X  52      13.020  93.123  51.929  0.00  0.00            
ATOM    860  HB2 ASH X  52      11.971  93.291  52.237  0.00  0.00            
ATOM    861  HB3 ASH X  52      13.568  94.057  51.969  0.00  0.00            
ATOM    862  CG  ASH X  52      13.851  92.198  52.792  0.00  0.00            
ATOM    863  OD1 ASH X  52      13.817  92.565  54.107  0.00  0.00            
ATOM    864  OD2 ASH X  52      14.396  91.180  52.401  0.00  0.00            
ATOM    865  HD1 ASH X  52      14.165  91.791  54.584  0.00  0.00            
ATOM    866  C   ASH X  52      14.168  93.036  49.572  0.00  0.00            
ATOM    867  O   ASH X  52      14.238  94.079  48.953  0.00  0.00            
ATOM    868  N   ARN X  53      15.114  92.058  49.590  0.00  0.00            
ATOM    869  H   ARN X  53      14.784  91.187  49.943  0.00  0.00            
ATOM    870  CA  ARN X  53      16.365  92.098  48.791  0.00  0.00            
ATOM    871  HA  ARN X  53      16.908  92.991  49.002  0.00  0.00            
ATOM    872  CB  ARN X  53      17.074  90.799  49.193  0.00  0.00            
ATOM    873  HB2 ARN X  53      17.998  90.738  48.585  0.00  0.00            
ATOM    874  HB3 ARN X  53      17.427  90.855  50.281  0.00  0.00            
ATOM    875  CG  ARN X  53      16.340  89.496  48.998  0.00  0.00            
ATOM    876  HG2 ARN X  53      15.792  89.180  49.850  0.00  0.00            
ATOM    877  HG3 ARN X  53      15.669  89.444  48.177  0.00  0.00            
ATOM    878  CD  ARN X  53      17.407  88.510  48.472  0.00  0.00            
ATOM    879  HD2 ARN X  53      18.253  88.393  49.086  0.00  0.00            
ATOM    880  HD3 ARN X  53      17.757  88.837  47.473  0.00  0.00            
ATOM    881  NE  ARN X  53      16.773  87.180  48.215  0.00  0.00            
ATOM    882  HE  ARN X  53      15.691  87.198  48.270  0.00  0.00            
ATOM    883  CZ  ARN X  53      17.467  85.979  48.099  0.00  0.00            
ATOM    884  NH1 ARN X  53      18.709  85.872  48.232  0.00  0.00            
ATOM    885 HH11 ARN X  53      19.023  84.871  48.196  0.00  0.00            
ATOM    886  NH2 ARN X  53      16.677  84.825  47.850  0.00  0.00            
ATOM    887 HH21 ARN X  53      16.275  84.746  46.947  0.00  0.00            
ATOM    888 HH22 ARN X  53      15.858  84.844  48.491  0.00  0.00            
ATOM    889  C   ARN X  53      16.095  92.068  47.241  0.00  0.00            
ATOM    890  O   ARN X  53      15.126  91.368  46.769  0.00  0.00            
ATOM    891  N   ASN X  54      16.913  92.788  46.512  0.00  0.00            
ATOM    892  H   ASN X  54      17.695  93.200  46.957  0.00  0.00            
ATOM    893  CA  ASN X  54      16.865  92.975  45.044  0.00  0.00            
ATOM    894  HA  ASN X  54      16.194  92.342  44.639  0.00  0.00            
ATOM    895  CB  ASN X  54      16.511  94.461  44.740  0.00  0.00            
ATOM    896  HB2 ASN X  54      16.313  94.585  43.710  0.00  0.00            
ATOM    897  HB3 ASN X  54      15.542  94.639  45.232  0.00  0.00            
ATOM    898  CG  ASN X  54      17.570  95.479  45.092  0.00  0.00            
ATOM    899  OD1 ASN X  54      18.659  95.536  44.561  0.00  0.00            
ATOM    900  ND2 ASN X  54      17.277  96.378  46.038  0.00  0.00            
ATOM    901 HD21 ASN X  54      16.321  96.524  46.485  0.00  0.00            
ATOM    902 HD22 ASN X  54      18.008  97.076  46.264  0.00  0.00            
ATOM    903  C   ASN X  54      18.177  92.558  44.430  0.00  0.00            
ATOM    904  O   ASN X  54      19.123  92.022  45.069  0.00  0.00            
ATOM    905  N   ALA X  55      18.209  92.626  43.076  0.00  0.00            
ATOM    906  H   ALA X  55      17.259  92.754  42.675  0.00  0.00            
ATOM    907  CA  ALA X  55      19.224  92.084  42.135  0.00  0.00            
ATOM    908  HA  ALA X  55      19.195  90.998  42.172  0.00  0.00            
ATOM    909  CB  ALA X  55      18.772  92.588  40.710  0.00  0.00            
ATOM    910  HB1 ALA X  55      19.584  92.477  39.990  0.00  0.00            
ATOM    911  HB2 ALA X  55      18.597  93.649  40.826  0.00  0.00            
ATOM    912  HB3 ALA X  55      17.938  91.948  40.282  0.00  0.00            
ATOM    913  C   ALA X  55      20.666  92.437  42.532  0.00  0.00            
ATOM    914  O   ALA X  55      21.533  91.557  42.532  0.00  0.00            
ATOM    915  N   ALA X  56      20.899  93.677  42.946  0.00  0.00            
ATOM    916  H   ALA X  56      20.069  94.194  43.113  0.00  0.00            
ATOM    917  CA  ALA X  56      22.213  94.152  43.173  0.00  0.00            
ATOM    918  HA  ALA X  56      22.960  93.354  43.374  0.00  0.00            
ATOM    919  CB  ALA X  56      22.657  94.919  41.926  0.00  0.00            
ATOM    920  HB1 ALA X  56      22.133  94.513  40.983  0.00  0.00            
ATOM    921  HB2 ALA X  56      22.404  95.960  42.076  0.00  0.00            
ATOM    922  HB3 ALA X  56      23.783  94.851  41.804  0.00  0.00            
ATOM    923  C   ALA X  56      22.361  95.140  44.371  0.00  0.00            
ATOM    924  O   ALA X  56      23.252  95.997  44.332  0.00  0.00            
ATOM    925  N   HID X  57      21.565  95.023  45.451  0.00  0.00            
ATOM    926  H   HID X  57      20.830  94.257  45.480  0.00  0.00            
ATOM    927  CA  HID X  57      21.730  95.710  46.738  0.00  0.00            
ATOM    928  HA  HID X  57      22.820  95.873  46.858  0.00  0.00            
ATOM    929  CB  HID X  57      20.966  97.030  46.690  0.00  0.00            
ATOM    930  HB2 HID X  57      20.536  97.230  47.682  0.00  0.00            
ATOM    931  HB3 HID X  57      20.128  97.001  45.951  0.00  0.00            
ATOM    932  CG  HID X  57      21.679  98.322  46.316  0.00  0.00            
ATOM    933  ND1 HID X  57      20.951  99.490  46.201  0.00  0.00            
ATOM    934  HD1 HID X  57      19.904  99.588  46.198  0.00  0.00            
ATOM    935  CE1 HID X  57      21.784 100.373  45.612  0.00  0.00            
ATOM    936  HE1 HID X  57      21.382 101.242  45.228  0.00  0.00            
ATOM    937  NE2 HID X  57      22.900  99.861  45.292  0.00  0.00            
ATOM    938  CD2 HID X  57      22.944  98.584  45.788  0.00  0.00            
ATOM    939  HD2 HID X  57      23.642  97.837  45.652  0.00  0.00            
ATOM    940  C   HID X  57      21.183  94.724  47.807  0.00  0.00            
ATOM    941  O   HID X  57      20.071  94.227  47.595  0.00  0.00            
ATOM    942  N   MET X  58      21.887  94.533  48.882  0.00  0.00            
ATOM    943  H   MET X  58      22.789  95.007  49.011  0.00  0.00            
ATOM    944  CA  MET X  58      21.371  93.808  50.032  0.00  0.00            
ATOM    945  HA  MET X  58      22.074  93.860  50.856  0.00  0.00            
ATOM    946  CB  MET X  58      19.989  94.313  50.483  0.00  0.00            
ATOM    947  HB2 MET X  58      19.195  93.894  49.856  0.00  0.00            
ATOM    948  HB3 MET X  58      19.982  95.379  50.280  0.00  0.00            
ATOM    949  CG  MET X  58      19.538  94.087  51.901  0.00  0.00            
ATOM    950  HG2 MET X  58      19.421  93.037  51.999  0.00  0.00            
ATOM    951  HG3 MET X  58      20.348  94.311  52.632  0.00  0.00            
ATOM    952  SD  MET X  58      18.051  95.013  52.464  0.00  0.00            
ATOM    953  CE  MET X  58      16.941  94.444  51.220  0.00  0.00            
ATOM    954  HE1 MET X  58      16.971  93.336  51.317  0.00  0.00            
ATOM    955  HE2 MET X  58      17.258  94.775  50.207  0.00  0.00            
ATOM    956  HE3 MET X  58      15.966  94.756  51.417  0.00  0.00            
ATOM    957  C   MET X  58      21.290  92.279  49.833  0.00  0.00            
ATOM    958  O   MET X  58      20.638  91.536  50.580  0.00  0.00            
ATOM    959  N   SER X  59      21.922  91.728  48.814  0.00  0.00            
ATOM    960  H   SER X  59      22.480  92.338  48.240  0.00  0.00            
ATOM    961  CA  SER X  59      21.831  90.297  48.392  0.00  0.00            
ATOM    962  HA  SER X  59      21.252  89.691  49.208  0.00  0.00            
ATOM    963  CB  SER X  59      20.941  90.199  47.123  0.00  0.00            
ATOM    964  HB2 SER X  59      20.893  89.149  46.813  0.00  0.00            
ATOM    965  HB3 SER X  59      19.909  90.550  47.313  0.00  0.00            
ATOM    966  OG  SER X  59      21.441  90.790  45.941  0.00  0.00            
ATOM    967  HG  SER X  59      20.660  90.944  45.410  0.00  0.00            
ATOM    968  C   SER X  59      23.311  89.816  48.207  0.00  0.00            
ATOM    969  O   SER X  59      24.262  90.598  48.151  0.00  0.00            
ATOM    970  N   SER X  60      23.348  88.437  48.077  0.00  0.00            
ATOM    971  H   SER X  60      22.487  87.856  48.066  0.00  0.00            
ATOM    972  CA  SER X  60      24.597  87.736  47.710  0.00  0.00            
ATOM    973  HA  SER X  60      25.339  87.858  48.557  0.00  0.00            
ATOM    974  CB  SER X  60      24.502  86.177  47.664  0.00  0.00            
ATOM    975  HB2 SER X  60      25.499  85.804  47.563  0.00  0.00            
ATOM    976  HB3 SER X  60      23.909  85.811  46.850  0.00  0.00            
ATOM    977  OG  SER X  60      23.985  85.659  48.882  0.00  0.00            
ATOM    978  HG  SER X  60      23.035  85.709  48.835  0.00  0.00            
ATOM    979  C   SER X  60      25.314  88.293  46.456  0.00  0.00            
ATOM    980  O   SER X  60      26.573  88.443  46.453  0.00  0.00            
ATOM    981  N   ALA X  61      24.607  88.865  45.482  0.00  0.00            
ATOM    982  H   ALA X  61      23.652  88.543  45.479  0.00  0.00            
ATOM    983  CA  ALA X  61      25.216  89.309  44.231  0.00  0.00            
ATOM    984  HA  ALA X  61      26.106  88.715  43.844  0.00  0.00            
ATOM    985  CB  ALA X  61      24.179  89.095  43.113  0.00  0.00            
ATOM    986  HB1 ALA X  61      23.485  89.968  43.239  0.00  0.00            
ATOM    987  HB2 ALA X  61      23.646  88.134  43.252  0.00  0.00            
ATOM    988  HB3 ALA X  61      24.638  89.094  42.151  0.00  0.00            
ATOM    989  C   ALA X  61      25.646  90.807  44.270  0.00  0.00            
ATOM    990  O   ALA X  61      25.807  91.474  43.213  0.00  0.00            
ATOM    991  N   PHE X  62      25.947  91.318  45.415  0.00  0.00            
ATOM    992  H   PHE X  62      25.747  90.725  46.225  0.00  0.00            
ATOM    993  CA  PHE X  62      26.445  92.732  45.702  0.00  0.00            
ATOM    994  HA  PHE X  62      25.855  93.480  45.136  0.00  0.00            
ATOM    995  CB  PHE X  62      26.415  92.941  47.279  0.00  0.00            
ATOM    996  HB2 PHE X  62      26.727  92.033  47.831  0.00  0.00            
ATOM    997  HB3 PHE X  62      25.441  93.098  47.680  0.00  0.00            
ATOM    998  CG  PHE X  62      27.202  94.126  47.838  0.00  0.00            
ATOM    999  CD1 PHE X  62      26.625  95.381  47.819  0.00  0.00            
ATOM   1000  HD1 PHE X  62      25.579  95.561  47.527  0.00  0.00            
ATOM   1001  CE1 PHE X  62      27.355  96.445  48.420  0.00  0.00            
ATOM   1002  HE1 PHE X  62      26.960  97.379  48.362  0.00  0.00            
ATOM   1003  CZ  PHE X  62      28.500  96.261  49.185  0.00  0.00            
ATOM   1004  HZ  PHE X  62      28.976  97.046  49.600  0.00  0.00            
ATOM   1005  CE2 PHE X  62      29.131  94.989  49.121  0.00  0.00            
ATOM   1006  HE2 PHE X  62      30.066  94.738  49.618  0.00  0.00            
ATOM   1007  CD2 PHE X  62      28.434  93.893  48.496  0.00  0.00            
ATOM   1008  HD2 PHE X  62      28.935  92.956  48.418  0.00  0.00            
ATOM   1009  C   PHE X  62      27.877  92.969  45.220  0.00  0.00            
ATOM   1010  O   PHE X  62      28.006  93.883  44.391  0.00  0.00            
ATOM   1011  N   LEU X  63      28.845  92.145  45.619  0.00  0.00            
ATOM   1012  H   LEU X  63      28.664  91.443  46.338  0.00  0.00            
ATOM   1013  CA  LEU X  63      30.200  92.116  45.170  0.00  0.00            
ATOM   1014  HA  LEU X  63      30.621  93.123  45.289  0.00  0.00            
ATOM   1015  CB  LEU X  63      31.012  91.197  46.110  0.00  0.00            
ATOM   1016  HB2 LEU X  63      30.790  91.305  47.209  0.00  0.00            
ATOM   1017  HB3 LEU X  63      30.860  90.163  45.956  0.00  0.00            
ATOM   1018  CG  LEU X  63      32.529  91.301  45.927  0.00  0.00            
ATOM   1019  HG  LEU X  63      32.874  92.068  45.332  0.00  0.00            
ATOM   1020  CD1 LEU X  63      33.305  91.459  47.295  0.00  0.00            
ATOM   1021 HD11 LEU X  63      34.412  91.427  47.215  0.00  0.00            
ATOM   1022 HD12 LEU X  63      32.975  92.324  47.860  0.00  0.00            
ATOM   1023 HD13 LEU X  63      33.112  90.539  47.936  0.00  0.00            
ATOM   1024  CD2 LEU X  63      33.085  90.049  45.176  0.00  0.00            
ATOM   1025 HD21 LEU X  63      32.947  89.067  45.620  0.00  0.00            
ATOM   1026 HD22 LEU X  63      32.681  89.948  44.178  0.00  0.00            
ATOM   1027 HD23 LEU X  63      34.198  90.184  45.025  0.00  0.00            
ATOM   1028  C   LEU X  63      30.276  91.892  43.582  0.00  0.00            
ATOM   1029  O   LEU X  63      30.779  92.718  42.836  0.00  0.00            
ATOM   1030  N   PRO X  64      29.683  90.799  43.052  0.00  0.00            
ATOM   1031  CD  PRO X  64      28.941  89.762  43.809  0.00  0.00            
ATOM   1032  HD2 PRO X  64      28.235  90.134  44.563  0.00  0.00            
ATOM   1033  HD3 PRO X  64      29.721  89.132  44.323  0.00  0.00            
ATOM   1034  CG  PRO X  64      28.229  88.896  42.740  0.00  0.00            
ATOM   1035  HG2 PRO X  64      27.223  89.210  42.411  0.00  0.00            
ATOM   1036  HG3 PRO X  64      28.149  87.846  42.924  0.00  0.00            
ATOM   1037  CB  PRO X  64      29.171  89.114  41.546  0.00  0.00            
ATOM   1038  HB2 PRO X  64      28.653  89.047  40.599  0.00  0.00            
ATOM   1039  HB3 PRO X  64      30.012  88.472  41.619  0.00  0.00            
ATOM   1040  CA  PRO X  64      29.605  90.533  41.686  0.00  0.00            
ATOM   1041  HA  PRO X  64      30.511  90.619  41.177  0.00  0.00            
ATOM   1042  C   PRO X  64      28.832  91.569  40.853  0.00  0.00            
ATOM   1043  O   PRO X  64      29.329  91.906  39.765  0.00  0.00            
ATOM   1044  N   TRP X  65      27.676  92.091  41.281  0.00  0.00            
ATOM   1045  H   TRP X  65      27.214  91.779  42.097  0.00  0.00            
ATOM   1046  CA  TRP X  65      26.984  92.951  40.320  0.00  0.00            
ATOM   1047  HA  TRP X  65      27.420  92.793  39.325  0.00  0.00            
ATOM   1048  CB  TRP X  65      25.563  92.436  40.058  0.00  0.00            
ATOM   1049  HB2 TRP X  65      24.941  92.727  40.897  0.00  0.00            
ATOM   1050  HB3 TRP X  65      25.571  91.394  40.050  0.00  0.00            
ATOM   1051  CG  TRP X  65      24.901  92.722  38.755  0.00  0.00            
ATOM   1052  CD1 TRP X  65      25.449  93.377  37.702  0.00  0.00            
ATOM   1053  HD1 TRP X  65      26.506  93.743  37.757  0.00  0.00            
ATOM   1054  NE1 TRP X  65      24.560  93.248  36.605  0.00  0.00            
ATOM   1055  HE1 TRP X  65      24.814  93.661  35.748  0.00  0.00            
ATOM   1056  CE2 TRP X  65      23.345  92.687  36.988  0.00  0.00            
ATOM   1057  CZ2 TRP X  65      22.131  92.388  36.324  0.00  0.00            
ATOM   1058  HZ2 TRP X  65      21.961  92.795  35.360  0.00  0.00            
ATOM   1059  CH2 TRP X  65      21.170  91.522  36.837  0.00  0.00            
ATOM   1060  HH2 TRP X  65      20.253  91.354  36.329  0.00  0.00            
ATOM   1061  CZ3 TRP X  65      21.463  91.020  38.141  0.00  0.00            
ATOM   1062  HZ3 TRP X  65      20.687  90.477  38.612  0.00  0.00            
ATOM   1063  CE3 TRP X  65      22.581  91.408  38.853  0.00  0.00            
ATOM   1064  HE3 TRP X  65      22.692  91.115  39.878  0.00  0.00            
ATOM   1065  CD2 TRP X  65      23.573  92.268  38.326  0.00  0.00            
ATOM   1066  C   TRP X  65      27.186  94.454  40.692  0.00  0.00            
ATOM   1067  O   TRP X  65      26.434  95.328  40.294  0.00  0.00            
ATOM   1068  N   HID X  66      28.292  94.730  41.377  0.00  0.00            
ATOM   1069  H   HID X  66      28.795  93.915  41.708  0.00  0.00            
ATOM   1070  CA  HID X  66      28.936  95.998  41.534  0.00  0.00            
ATOM   1071  HA  HID X  66      28.347  96.711  40.971  0.00  0.00            
ATOM   1072  CB  HID X  66      28.930  96.561  42.995  0.00  0.00            
ATOM   1073  HB2 HID X  66      29.560  97.476  42.890  0.00  0.00            
ATOM   1074  HB3 HID X  66      29.474  95.969  43.680  0.00  0.00            
ATOM   1075  CG  HID X  66      27.661  97.057  43.599  0.00  0.00            
ATOM   1076  ND1 HID X  66      26.787  96.220  44.332  0.00  0.00            
ATOM   1077  HD1 HID X  66      26.866  95.209  44.431  0.00  0.00            
ATOM   1078  CE1 HID X  66      25.951  97.076  44.895  0.00  0.00            
ATOM   1079  HE1 HID X  66      25.250  96.775  45.695  0.00  0.00            
ATOM   1080  NE2 HID X  66      25.931  98.292  44.336  0.00  0.00            
ATOM   1081  CD2 HID X  66      27.073  98.315  43.582  0.00  0.00            
ATOM   1082  HD2 HID X  66      27.408  99.286  43.147  0.00  0.00            
ATOM   1083  C   HID X  66      30.295  95.875  40.879  0.00  0.00            
ATOM   1084  O   HID X  66      30.938  96.933  40.700  0.00  0.00            
ATOM   1085  N   ARN X  67      30.803  94.709  40.540  0.00  0.00            
ATOM   1086  H   ARN X  67      30.307  93.901  40.859  0.00  0.00            
ATOM   1087  CA  ARN X  67      32.050  94.419  39.906  0.00  0.00            
ATOM   1088  HA  ARN X  67      32.764  95.207  40.172  0.00  0.00            
ATOM   1089  CB  ARN X  67      32.673  93.060  40.321  0.00  0.00            
ATOM   1090  HB2 ARN X  67      32.852  93.047  41.389  0.00  0.00            
ATOM   1091  HB3 ARN X  67      31.924  92.316  40.089  0.00  0.00            
ATOM   1092  CG  ARN X  67      33.944  92.694  39.583  0.00  0.00            
ATOM   1093  HG2 ARN X  67      33.687  92.468  38.544  0.00  0.00            
ATOM   1094  HG3 ARN X  67      34.641  93.541  39.565  0.00  0.00            
ATOM   1095  CD  ARN X  67      34.620  91.463  40.166  0.00  0.00            
ATOM   1096  HD2 ARN X  67      33.893  90.651  40.366  0.00  0.00            
ATOM   1097  HD3 ARN X  67      35.369  91.094  39.420  0.00  0.00            
ATOM   1098  NE  ARN X  67      35.284  91.875  41.363  0.00  0.00            
ATOM   1099  HE  ARN X  67      34.695  92.474  41.946  0.00  0.00            
ATOM   1100  CZ  ARN X  67      35.962  90.861  42.118  0.00  0.00            
ATOM   1101  NH1 ARN X  67      35.995  89.645  41.810  0.00  0.00            
ATOM   1102 HH11 ARN X  67      36.515  89.506  40.971  0.00  0.00            
ATOM   1103  NH2 ARN X  67      36.563  91.370  43.294  0.00  0.00            
ATOM   1104 HH21 ARN X  67      35.861  91.573  44.014  0.00  0.00            
ATOM   1105 HH22 ARN X  67      37.193  90.665  43.655  0.00  0.00            
ATOM   1106  C   ARN X  67      31.815  94.446  38.433  0.00  0.00            
ATOM   1107  O   ARN X  67      32.554  95.042  37.688  0.00  0.00            
ATOM   1108  N   GLH X  68      30.771  93.783  37.958  0.00  0.00            
ATOM   1109  H   GLH X  68      30.197  93.266  38.605  0.00  0.00            
ATOM   1110  CA  GLH X  68      30.333  93.904  36.560  0.00  0.00            
ATOM   1111  HA  GLH X  68      31.233  93.610  35.966  0.00  0.00            
ATOM   1112  CB  GLH X  68      29.218  92.943  36.260  0.00  0.00            
ATOM   1113  HB2 GLH X  68      28.434  92.981  37.014  0.00  0.00            
ATOM   1114  HB3 GLH X  68      29.661  91.954  36.288  0.00  0.00            
ATOM   1115  CG  GLH X  68      28.653  93.147  34.885  0.00  0.00            
ATOM   1116  HG2 GLH X  68      27.667  92.637  34.844  0.00  0.00            
ATOM   1117  HG3 GLH X  68      28.447  94.189  34.632  0.00  0.00            
ATOM   1118  CD  GLH X  68      29.506  92.544  33.755  0.00  0.00            
ATOM   1119  OE1 GLH X  68      30.692  91.895  34.095  0.00  0.00            
ATOM   1120  OE2 GLH X  68      29.114  92.624  32.587  0.00  0.00            
ATOM   1121  HE1 GLH X  68      30.679  91.788  35.028  0.00  0.00            
ATOM   1122  C   GLH X  68      29.988  95.335  36.187  0.00  0.00            
ATOM   1123  O   GLH X  68      30.358  95.830  35.122  0.00  0.00            
ATOM   1124  N   TYR X  69      29.240  95.994  37.085  0.00  0.00            
ATOM   1125  H   TYR X  69      28.748  95.508  37.803  0.00  0.00            
ATOM   1126  CA  TYR X  69      28.994  97.438  36.943  0.00  0.00            
ATOM   1127  HA  TYR X  69      28.374  97.612  36.061  0.00  0.00            
ATOM   1128  CB  TYR X  69      28.274  97.960  38.158  0.00  0.00            
ATOM   1129  HB2 TYR X  69      27.410  97.297  38.474  0.00  0.00            
ATOM   1130  HB3 TYR X  69      29.060  98.023  38.954  0.00  0.00            
ATOM   1131  CG  TYR X  69      27.694  99.368  37.947  0.00  0.00            
ATOM   1132  CD1 TYR X  69      27.999 100.077  36.776  0.00  0.00            
ATOM   1133  HD1 TYR X  69      28.592  99.625  35.982  0.00  0.00            
ATOM   1134  CE1 TYR X  69      27.496 101.357  36.636  0.00  0.00            
ATOM   1135  HE1 TYR X  69      27.735 101.910  35.717  0.00  0.00            
ATOM   1136  CZ  TYR X  69      26.724 101.986  37.634  0.00  0.00            
ATOM   1137  OH  TYR X  69      26.111 103.233  37.472  0.00  0.00            
ATOM   1138  HH  TYR X  69      25.981 103.627  36.577  0.00  0.00            
ATOM   1139  CE2 TYR X  69      26.464 101.282  38.844  0.00  0.00            
ATOM   1140  HE2 TYR X  69      25.824 101.696  39.600  0.00  0.00            
ATOM   1141  CD2 TYR X  69      26.953  99.951  38.998  0.00  0.00            
ATOM   1142  HD2 TYR X  69      26.690  99.520  39.960  0.00  0.00            
ATOM   1143  C   TYR X  69      30.283  98.214  36.711  0.00  0.00            
ATOM   1144  O   TYR X  69      30.352  99.060  35.841  0.00  0.00            
ATOM   1145  N   LEU X  70      31.290  97.997  37.565  0.00  0.00            
ATOM   1146  H   LEU X  70      31.301  97.143  38.059  0.00  0.00            
ATOM   1147  CA  LEU X  70      32.540  98.788  37.463  0.00  0.00            
ATOM   1148  HA  LEU X  70      32.325  99.849  37.346  0.00  0.00            
ATOM   1149  CB  LEU X  70      33.422  98.575  38.679  0.00  0.00            
ATOM   1150  HB2 LEU X  70      34.431  98.959  38.534  0.00  0.00            
ATOM   1151  HB3 LEU X  70      33.441  97.503  38.869  0.00  0.00            
ATOM   1152  CG  LEU X  70      32.835  99.374  39.804  0.00  0.00            
ATOM   1153  HG  LEU X  70      31.842  99.041  40.023  0.00  0.00            
ATOM   1154  CD1 LEU X  70      33.568  99.216  41.126  0.00  0.00            
ATOM   1155 HD11 LEU X  70      33.574  98.181  41.450  0.00  0.00            
ATOM   1156 HD12 LEU X  70      34.589  99.620  41.019  0.00  0.00            
ATOM   1157 HD13 LEU X  70      33.079  99.855  41.877  0.00  0.00            
ATOM   1158  CD2 LEU X  70      32.695 100.842  39.308  0.00  0.00            
ATOM   1159 HD21 LEU X  70      33.478 101.287  38.765  0.00  0.00            
ATOM   1160 HD22 LEU X  70      31.850 100.849  38.679  0.00  0.00            
ATOM   1161 HD23 LEU X  70      32.578 101.530  40.132  0.00  0.00            
ATOM   1162  C   LEU X  70      33.296  98.385  36.229  0.00  0.00            
ATOM   1163  O   LEU X  70      33.947  99.212  35.592  0.00  0.00            
ATOM   1164  N   LEU X  71      33.266  97.059  35.879  0.00  0.00            
ATOM   1165  H   LEU X  71      32.422  96.578  36.129  0.00  0.00            
ATOM   1166  CA  LEU X  71      33.984  96.559  34.684  0.00  0.00            
ATOM   1167  HA  LEU X  71      35.007  96.830  34.820  0.00  0.00            
ATOM   1168  CB  LEU X  71      33.806  95.019  34.609  0.00  0.00            
ATOM   1169  HB2 LEU X  71      34.050  94.577  35.557  0.00  0.00            
ATOM   1170  HB3 LEU X  71      32.736  94.882  34.457  0.00  0.00            
ATOM   1171  CG  LEU X  71      34.550  94.419  33.450  0.00  0.00            
ATOM   1172  HG  LEU X  71      34.175  94.787  32.477  0.00  0.00            
ATOM   1173  CD1 LEU X  71      36.033  94.762  33.490  0.00  0.00            
ATOM   1174 HD11 LEU X  71      36.621  93.846  33.604  0.00  0.00            
ATOM   1175 HD12 LEU X  71      36.352  95.262  32.578  0.00  0.00            
ATOM   1176 HD13 LEU X  71      36.233  95.419  34.342  0.00  0.00            
ATOM   1177  CD2 LEU X  71      34.318  92.913  33.455  0.00  0.00            
ATOM   1178 HD21 LEU X  71      34.021  92.548  34.433  0.00  0.00            
ATOM   1179 HD22 LEU X  71      33.546  92.586  32.740  0.00  0.00            
ATOM   1180 HD23 LEU X  71      35.265  92.417  33.185  0.00  0.00            
ATOM   1181  C   LEU X  71      33.462  97.266  33.446  0.00  0.00            
ATOM   1182  O   LEU X  71      34.223  97.731  32.582  0.00  0.00            
ATOM   1183  N   ARN X  72      32.132  97.325  33.316  0.00  0.00            
ATOM   1184  H   ARN X  72      31.520  96.798  33.929  0.00  0.00            
ATOM   1185  CA  ARN X  72      31.533  97.972  32.157  0.00  0.00            
ATOM   1186  HA  ARN X  72      31.950  97.533  31.253  0.00  0.00            
ATOM   1187  CB  ARN X  72      29.985  97.779  32.139  0.00  0.00            
ATOM   1188  HB2 ARN X  72      29.587  98.164  33.075  0.00  0.00            
ATOM   1189  HB3 ARN X  72      29.530  98.368  31.357  0.00  0.00            
ATOM   1190  CG  ARN X  72      29.559  96.349  31.918  0.00  0.00            
ATOM   1191  HG2 ARN X  72      30.186  95.654  32.459  0.00  0.00            
ATOM   1192  HG3 ARN X  72      29.676  96.090  30.871  0.00  0.00            
ATOM   1193  CD  ARN X  72      28.064  96.150  32.313  0.00  0.00            
ATOM   1194  HD2 ARN X  72      27.981  96.156  33.405  0.00  0.00            
ATOM   1195  HD3 ARN X  72      27.447  96.965  31.934  0.00  0.00            
ATOM   1196  NE  ARN X  72      27.586  94.870  31.878  0.00  0.00            
ATOM   1197  HE  ARN X  72      26.949  94.461  32.533  0.00  0.00            
ATOM   1198  CZ  ARN X  72      27.136  94.606  30.537  0.00  0.00            
ATOM   1199  NH1 ARN X  72      26.696  93.502  30.159  0.00  0.00            
ATOM   1200 HH11 ARN X  72      26.655  92.841  30.923  0.00  0.00            
ATOM   1201  NH2 ARN X  72      27.226  95.689  29.653  0.00  0.00            
ATOM   1202 HH21 ARN X  72      26.668  95.508  28.829  0.00  0.00            
ATOM   1203 HH22 ARN X  72      28.171  95.839  29.352  0.00  0.00            
ATOM   1204  C   ARN X  72      31.802  99.460  32.147  0.00  0.00            
ATOM   1205  O   ARN X  72      32.025 100.014  31.070  0.00  0.00            
ATOM   1206  N   PHE X  73      31.897 100.094  33.286  0.00  0.00            
ATOM   1207  H   PHE X  73      31.661  99.596  34.130  0.00  0.00            
ATOM   1208  CA  PHE X  73      32.168 101.533  33.363  0.00  0.00            
ATOM   1209  HA  PHE X  73      31.500 102.040  32.664  0.00  0.00            
ATOM   1210  CB  PHE X  73      31.889 102.018  34.809  0.00  0.00            
ATOM   1211  HB2 PHE X  73      30.893 101.692  35.142  0.00  0.00            
ATOM   1212  HB3 PHE X  73      32.648 101.552  35.440  0.00  0.00            
ATOM   1213  CG  PHE X  73      31.996 103.508  34.944  0.00  0.00            
ATOM   1214  CD1 PHE X  73      31.008 104.321  34.446  0.00  0.00            
ATOM   1215  HD1 PHE X  73      30.306 103.915  33.733  0.00  0.00            
ATOM   1216  CE1 PHE X  73      31.121 105.712  34.538  0.00  0.00            
ATOM   1217  HE1 PHE X  73      30.489 106.339  33.939  0.00  0.00            
ATOM   1218  CZ  PHE X  73      32.207 106.282  35.195  0.00  0.00            
ATOM   1219  HZ  PHE X  73      32.397 107.335  35.089  0.00  0.00            
ATOM   1220  CE2 PHE X  73      33.198 105.463  35.708  0.00  0.00            
ATOM   1221  HE2 PHE X  73      34.132 105.887  36.047  0.00  0.00            
ATOM   1222  CD2 PHE X  73      33.103 104.083  35.569  0.00  0.00            
ATOM   1223  HD2 PHE X  73      33.938 103.449  35.836  0.00  0.00            
ATOM   1224  C   PHE X  73      33.602 101.785  32.968  0.00  0.00            
ATOM   1225  O   PHE X  73      33.866 102.772  32.298  0.00  0.00            
ATOM   1226  N   GLH X  74      34.533 100.920  33.371  0.00  0.00            
ATOM   1227  H   GLH X  74      34.245  99.988  33.628  0.00  0.00            
ATOM   1228  CA  GLH X  74      35.926 101.118  33.052  0.00  0.00            
ATOM   1229  HA  GLH X  74      36.208 102.136  33.312  0.00  0.00            
ATOM   1230  CB  GLH X  74      36.809 100.192  33.866  0.00  0.00            
ATOM   1231  HB2 GLH X  74      36.602  99.143  33.611  0.00  0.00            
ATOM   1232  HB3 GLH X  74      36.533 100.354  34.909  0.00  0.00            
ATOM   1233  CG  GLH X  74      38.284 100.462  33.762  0.00  0.00            
ATOM   1234  HG2 GLH X  74      38.485 101.514  33.966  0.00  0.00            
ATOM   1235  HG3 GLH X  74      38.587 100.214  32.748  0.00  0.00            
ATOM   1236  CD  GLH X  74      39.111  99.653  34.761  0.00  0.00            
ATOM   1237  OE1 GLH X  74      38.959  98.319  34.657  0.00  0.00            
ATOM   1238  OE2 GLH X  74      39.895 100.160  35.553  0.00  0.00            
ATOM   1239  HE1 GLH X  74      39.485  97.880  35.306  0.00  0.00            
ATOM   1240  C   GLH X  74      36.158 100.947  31.540  0.00  0.00            
ATOM   1241  O   GLH X  74      36.983 101.662  30.947  0.00  0.00            
ATOM   1242  N   ARN X  75      35.447  99.991  30.937  0.00  0.00            
ATOM   1243  H   ARN X  75      34.637  99.602  31.389  0.00  0.00            
ATOM   1244  CA  ARN X  75      35.574  99.803  29.526  0.00  0.00            
ATOM   1245  HA  ARN X  75      36.618  99.603  29.275  0.00  0.00            
ATOM   1246  CB  ARN X  75      34.800  98.599  29.019  0.00  0.00            
ATOM   1247  HB2 ARN X  75      33.711  98.658  29.009  0.00  0.00            
ATOM   1248  HB3 ARN X  75      35.006  98.557  27.968  0.00  0.00            
ATOM   1249  CG  ARN X  75      35.399  97.263  29.506  0.00  0.00            
ATOM   1250  HG2 ARN X  75      36.330  97.063  28.972  0.00  0.00            
ATOM   1251  HG3 ARN X  75      35.661  97.318  30.559  0.00  0.00            
ATOM   1252  CD  ARN X  75      34.432  96.113  29.311  0.00  0.00            
ATOM   1253  HD2 ARN X  75      34.134  96.043  28.262  0.00  0.00            
ATOM   1254  HD3 ARN X  75      33.532  96.259  29.901  0.00  0.00            
ATOM   1255  NE  ARN X  75      35.042  94.872  29.713  0.00  0.00            
ATOM   1256  HE  ARN X  75      35.944  94.749  29.266  0.00  0.00            
ATOM   1257  CZ  ARN X  75      34.294  93.649  29.697  0.00  0.00            
ATOM   1258  NH1 ARN X  75      33.095  93.592  29.351  0.00  0.00            
ATOM   1259 HH11 ARN X  75      32.768  94.491  29.026  0.00  0.00            
ATOM   1260  NH2 ARN X  75      35.046  92.502  30.076  0.00  0.00            
ATOM   1261 HH21 ARN X  75      36.037  92.619  29.958  0.00  0.00            
ATOM   1262 HH22 ARN X  75      34.753  91.712  29.525  0.00  0.00            
ATOM   1263  C   ARN X  75      35.137 101.049  28.760  0.00  0.00            
ATOM   1264  O   ARN X  75      35.774 101.435  27.767  0.00  0.00            
ATOM   1265  N   ASH X  76      34.061 101.697  29.232  0.00  0.00            
ATOM   1266  H   ASH X  76      33.733 101.471  30.143  0.00  0.00            
ATOM   1267  CA  ASH X  76      33.590 102.895  28.607  0.00  0.00            
ATOM   1268  HA  ASH X  76      33.489 102.711  27.532  0.00  0.00            
ATOM   1269  CB  ASH X  76      32.250 103.306  29.159  0.00  0.00            
ATOM   1270  HB2 ASH X  76      32.171 103.064  30.215  0.00  0.00            
ATOM   1271  HB3 ASH X  76      32.136 104.384  29.043  0.00  0.00            
ATOM   1272  CG  ASH X  76      31.058 102.659  28.442  0.00  0.00            
ATOM   1273  OD1 ASH X  76      31.241 102.427  27.128  0.00  0.00            
ATOM   1274  OD2 ASH X  76      30.016 102.410  29.030  0.00  0.00            
ATOM   1275  HD1 ASH X  76      32.129 102.573  26.860  0.00  0.00            
ATOM   1276  C   ASH X  76      34.607 104.021  28.779  0.00  0.00            
ATOM   1277  O   ASH X  76      34.803 104.852  27.889  0.00  0.00            
ATOM   1278  N   LEU X  77      35.275 104.033  29.932  0.00  0.00            
ATOM   1279  H   LEU X  77      34.965 103.485  30.715  0.00  0.00            
ATOM   1280  CA  LEU X  77      36.380 104.951  30.150  0.00  0.00            
ATOM   1281  HA  LEU X  77      36.015 105.970  30.039  0.00  0.00            
ATOM   1282  CB  LEU X  77      36.966 104.821  31.564  0.00  0.00            
ATOM   1283  HB2 LEU X  77      37.294 103.796  31.734  0.00  0.00            
ATOM   1284  HB3 LEU X  77      37.872 105.424  31.570  0.00  0.00            
ATOM   1285  CG  LEU X  77      36.066 105.307  32.712  0.00  0.00            
ATOM   1286  HG  LEU X  77      35.107 104.800  32.659  0.00  0.00            
ATOM   1287  CD1 LEU X  77      36.712 104.952  34.054  0.00  0.00            
ATOM   1288 HD11 LEU X  77      35.997 105.048  34.865  0.00  0.00            
ATOM   1289 HD12 LEU X  77      37.104 103.939  34.043  0.00  0.00            
ATOM   1290 HD13 LEU X  77      37.543 105.631  34.263  0.00  0.00            
ATOM   1291  CD2 LEU X  77      35.827 106.814  32.603  0.00  0.00            
ATOM   1292 HD21 LEU X  77      35.109 107.041  31.821  0.00  0.00            
ATOM   1293 HD22 LEU X  77      35.457 107.215  33.548  0.00  0.00            
ATOM   1294 HD23 LEU X  77      36.758 107.339  32.372  0.00  0.00            
ATOM   1295  C   LEU X  77      37.508 104.728  29.099  0.00  0.00            
ATOM   1296  O   LEU X  77      38.088 105.683  28.578  0.00  0.00            
ATOM   1297  N   GLN X  78      37.837 103.473  28.840  0.00  0.00            
ATOM   1298  H   GLN X  78      37.346 102.713  29.290  0.00  0.00            
ATOM   1299  CA  GLN X  78      38.942 103.150  27.939  0.00  0.00            
ATOM   1300  HA  GLN X  78      39.821 103.715  28.237  0.00  0.00            
ATOM   1301  CB  GLN X  78      39.310 101.669  28.033  0.00  0.00            
ATOM   1302  HB2 GLN X  78      40.022 101.387  27.260  0.00  0.00            
ATOM   1303  HB3 GLN X  78      38.401 101.099  27.849  0.00  0.00            
ATOM   1304  CG  GLN X  78      39.823 101.274  29.406  0.00  0.00            
ATOM   1305  HG2 GLN X  78      39.509 101.968  30.178  0.00  0.00            
ATOM   1306  HG3 GLN X  78      39.405 100.303  29.678  0.00  0.00            
ATOM   1307  CD  GLN X  78      41.337 101.139  29.428  0.00  0.00            
ATOM   1308  OE1 GLN X  78      41.925 100.453  28.600  0.00  0.00            
ATOM   1309  NE2 GLN X  78      41.966 101.742  30.434  0.00  0.00            
ATOM   1310 HE21 GLN X  78      42.526 101.204  31.080  0.00  0.00            
ATOM   1311 HE22 GLN X  78      41.694 102.682  30.679  0.00  0.00            
ATOM   1312  C   GLN X  78      38.625 103.478  26.483  0.00  0.00            
ATOM   1313  O   GLN X  78      39.551 103.719  25.713  0.00  0.00            
ATOM   1314  N   SER X  79      37.334 103.531  26.112  0.00  0.00            
ATOM   1315  H   SER X  79      36.622 103.600  26.824  0.00  0.00            
ATOM   1316  CA  SER X  79      36.955 103.890  24.745  0.00  0.00            
ATOM   1317  HA  SER X  79      37.542 103.280  24.063  0.00  0.00            
ATOM   1318  CB  SER X  79      35.467 103.638  24.518  0.00  0.00            
ATOM   1319  HB2 SER X  79      34.865 104.309  25.141  0.00  0.00            
ATOM   1320  HB3 SER X  79      35.282 103.879  23.471  0.00  0.00            
ATOM   1321  OG  SER X  79      35.110 102.287  24.774  0.00  0.00            
ATOM   1322  HG  SER X  79      35.907 101.802  24.918  0.00  0.00            
ATOM   1323  C   SER X  79      37.317 105.316  24.433  0.00  0.00            
ATOM   1324  O   SER X  79      37.639 105.672  23.299  0.00  0.00            
ATOM   1325  N   ILE X  80      37.262 106.226  25.395  0.00  0.00            
ATOM   1326  H   ILE X  80      36.764 105.997  26.226  0.00  0.00            
ATOM   1327  CA  ILE X  80      37.651 107.606  25.201  0.00  0.00            
ATOM   1328  HA  ILE X  80      37.353 107.908  24.197  0.00  0.00            
ATOM   1329  CB  ILE X  80      36.851 108.473  26.176  0.00  0.00            
ATOM   1330  HB  ILE X  80      37.281 108.320  27.166  0.00  0.00            
ATOM   1331  CG2 ILE X  80      36.961 109.955  25.833  0.00  0.00            
ATOM   1332 HG21 ILE X  80      37.280 110.532  26.700  0.00  0.00            
ATOM   1333 HG22 ILE X  80      35.997 110.336  25.498  0.00  0.00            
ATOM   1334 HG23 ILE X  80      37.687 110.104  25.034  0.00  0.00            
ATOM   1335  CG1 ILE X  80      35.371 108.059  26.269  0.00  0.00            
ATOM   1336 HG12 ILE X  80      35.229 107.056  26.665  0.00  0.00            
ATOM   1337 HG13 ILE X  80      34.897 108.707  26.995  0.00  0.00            
ATOM   1338  CD1 ILE X  80      34.634 108.256  24.955  0.00  0.00            
ATOM   1339 HD11 ILE X  80      35.170 108.972  24.324  0.00  0.00            
ATOM   1340 HD12 ILE X  80      33.644 108.671  25.136  0.00  0.00            
ATOM   1341 HD13 ILE X  80      34.514 107.333  24.387  0.00  0.00            
ATOM   1342  C   ILE X  80      39.153 107.785  25.385  0.00  0.00            
ATOM   1343  O   ILE X  80      39.768 108.502  24.587  0.00  0.00            
ATOM   1344  N   ASN X  81      39.736 107.178  26.453  0.00  0.00            
ATOM   1345  H   ASN X  81      39.171 106.902  27.248  0.00  0.00            
ATOM   1346  CA  ASN X  81      41.184 107.183  26.698  0.00  0.00            
ATOM   1347  HA  ASN X  81      41.697 107.440  25.775  0.00  0.00            
ATOM   1348  CB  ASN X  81      41.509 108.251  27.764  0.00  0.00            
ATOM   1349  HB2 ASN X  81      40.929 109.160  27.626  0.00  0.00            
ATOM   1350  HB3 ASN X  81      41.258 107.858  28.753  0.00  0.00            
ATOM   1351  CG  ASN X  81      42.969 108.616  27.805  0.00  0.00            
ATOM   1352  OD1 ASN X  81      43.831 107.742  27.722  0.00  0.00            
ATOM   1353  ND2 ASN X  81      43.270 109.910  27.968  0.00  0.00            
ATOM   1354 HD21 ASN X  81      43.513 110.243  28.893  0.00  0.00            
ATOM   1355 HD22 ASN X  81      42.926 110.568  27.290  0.00  0.00            
ATOM   1356  C   ASN X  81      41.650 105.804  27.178  0.00  0.00            
ATOM   1357  O   ASN X  81      41.362 105.388  28.289  0.00  0.00            
ATOM   1358  N   PRO X  82      42.371 105.074  26.317  0.00  0.00            
ATOM   1359  CD  PRO X  82      42.846 105.482  24.984  0.00  0.00            
ATOM   1360  HD2 PRO X  82      41.997 105.506  24.293  0.00  0.00            
ATOM   1361  HD3 PRO X  82      43.338 106.453  24.974  0.00  0.00            
ATOM   1362  CG  PRO X  82      43.802 104.392  24.563  0.00  0.00            
ATOM   1363  HG2 PRO X  82      43.784 104.205  23.495  0.00  0.00            
ATOM   1364  HG3 PRO X  82      44.787 104.668  24.928  0.00  0.00            
ATOM   1365  CB  PRO X  82      43.372 103.165  25.325  0.00  0.00            
ATOM   1366  HB2 PRO X  82      42.582 102.626  24.794  0.00  0.00            
ATOM   1367  HB3 PRO X  82      44.242 102.548  25.542  0.00  0.00            
ATOM   1368  CA  PRO X  82      42.835 103.724  26.617  0.00  0.00            
ATOM   1369  HA  PRO X  82      41.980 103.089  26.876  0.00  0.00            
ATOM   1370  C   PRO X  82      43.897 103.662  27.748  0.00  0.00            
ATOM   1371  O   PRO X  82      44.476 102.605  28.002  0.00  0.00            
ATOM   1372  N   GLH X  83      44.170 104.791  28.395  0.00  0.00            
ATOM   1373  H   GLH X  83      43.755 105.649  28.062  0.00  0.00            
ATOM   1374  CA  GLH X  83      45.111 104.847  29.520  0.00  0.00            
ATOM   1375  HA  GLH X  83      45.529 103.850  29.647  0.00  0.00            
ATOM   1376  CB  GLH X  83      46.249 105.807  29.162  0.00  0.00            
ATOM   1377  HB2 GLH X  83      46.797 106.101  30.061  0.00  0.00            
ATOM   1378  HB3 GLH X  83      45.822 106.731  28.754  0.00  0.00            
ATOM   1379  CG  GLH X  83      47.230 105.266  28.144  0.00  0.00            
ATOM   1380  HG2 GLH X  83      46.711 104.735  27.345  0.00  0.00            
ATOM   1381  HG3 GLH X  83      47.731 106.117  27.691  0.00  0.00            
ATOM   1382  CD  GLH X  83      48.277 104.305  28.699  0.00  0.00            
ATOM   1383  OE1 GLH X  83      49.040 104.888  29.648  0.00  0.00            
ATOM   1384  OE2 GLH X  83      48.384 103.147  28.290  0.00  0.00            
ATOM   1385  HE1 GLH X  83      49.858 104.418  29.720  0.00  0.00            
ATOM   1386  C   GLH X  83      44.483 105.280  30.838  0.00  0.00            
ATOM   1387  O   GLH X  83      45.217 105.402  31.809  0.00  0.00            
ATOM   1388  N   VAL X  84      43.169 105.489  30.853  0.00  0.00            
ATOM   1389  H   VAL X  84      42.661 105.477  29.985  0.00  0.00            
ATOM   1390  CA  VAL X  84      42.481 105.855  32.089  0.00  0.00            
ATOM   1391  HA  VAL X  84      43.226 106.235  32.788  0.00  0.00            
ATOM   1392  CB  VAL X  84      41.441 106.938  31.780  0.00  0.00            
ATOM   1393  HB  VAL X  84      40.808 106.606  30.960  0.00  0.00            
ATOM   1394  CG1 VAL X  84      40.557 107.218  32.980  0.00  0.00            
ATOM   1395 HG11 VAL X  84      41.015 106.787  33.874  0.00  0.00            
ATOM   1396 HG12 VAL X  84      40.437 108.284  33.159  0.00  0.00            
ATOM   1397 HG13 VAL X  84      39.580 106.753  32.869  0.00  0.00            
ATOM   1398  CG2 VAL X  84      42.141 108.211  31.340  0.00  0.00            
ATOM   1399 HG21 VAL X  84      43.193 108.017  31.139  0.00  0.00            
ATOM   1400 HG22 VAL X  84      41.697 108.645  30.447  0.00  0.00            
ATOM   1401 HG23 VAL X  84      42.096 108.968  32.130  0.00  0.00            
ATOM   1402  C   VAL X  84      41.809 104.628  32.719  0.00  0.00            
ATOM   1403  O   VAL X  84      41.131 103.854  32.033  0.00  0.00            
ATOM   1404  N   THR X  85      42.064 104.452  34.023  0.00  0.00            
ATOM   1405  H   THR X  85      42.462 105.233  34.522  0.00  0.00            
ATOM   1406  CA  THR X  85      41.437 103.370  34.781  0.00  0.00            
ATOM   1407  HA  THR X  85      40.787 102.793  34.134  0.00  0.00            
ATOM   1408  CB  THR X  85      42.506 102.415  35.348  0.00  0.00            
ATOM   1409  HB  THR X  85      42.038 101.570  35.847  0.00  0.00            
ATOM   1410  CG2 THR X  85      43.441 101.909  34.250  0.00  0.00            
ATOM   1411 HG21 THR X  85      44.489 101.988  34.524  0.00  0.00            
ATOM   1412 HG22 THR X  85      43.279 102.510  33.351  0.00  0.00            
ATOM   1413 HG23 THR X  85      43.213 100.874  33.994  0.00  0.00            
ATOM   1414  OG1 THR X  85      43.299 103.109  36.315  0.00  0.00            
ATOM   1415  HG1 THR X  85      42.733 103.558  36.926  0.00  0.00            
ATOM   1416  C   THR X  85      40.637 103.980  35.931  0.00  0.00            
ATOM   1417  O   THR X  85      40.630 105.177  36.113  0.00  0.00            
ATOM   1418  N   LEU X  86      39.961 103.116  36.704  0.00  0.00            
ATOM   1419  H   LEU X  86      40.154 102.137  36.583  0.00  0.00            
ATOM   1420  CA  LEU X  86      39.057 103.538  37.765  0.00  0.00            
ATOM   1421  HA  LEU X  86      38.732 104.562  37.578  0.00  0.00            
ATOM   1422  CB  LEU X  86      37.839 102.587  37.763  0.00  0.00            
ATOM   1423  HB2 LEU X  86      38.187 101.571  37.762  0.00  0.00            
ATOM   1424  HB3 LEU X  86      37.250 102.709  36.857  0.00  0.00            
ATOM   1425  CG  LEU X  86      36.898 102.778  38.964  0.00  0.00            
ATOM   1426  HG  LEU X  86      37.454 102.754  39.896  0.00  0.00            
ATOM   1427  CD1 LEU X  86      36.211 104.149  38.876  0.00  0.00            
ATOM   1428 HD11 LEU X  86      36.365 104.583  37.894  0.00  0.00            
ATOM   1429 HD12 LEU X  86      35.131 104.049  39.029  0.00  0.00            
ATOM   1430 HD13 LEU X  86      36.638 104.788  39.643  0.00  0.00            
ATOM   1431  CD2 LEU X  86      35.879 101.622  38.984  0.00  0.00            
ATOM   1432 HD21 LEU X  86      36.329 100.697  39.333  0.00  0.00            
ATOM   1433 HD22 LEU X  86      35.435 101.461  38.004  0.00  0.00            
ATOM   1434 HD23 LEU X  86      35.067 101.874  39.683  0.00  0.00            
ATOM   1435  C   LEU X  86      39.820 103.508  39.095  0.00  0.00            
ATOM   1436  O   LEU X  86      40.048 102.455  39.657  0.00  0.00            
ATOM   1437  N   PRO X  87      40.202 104.670  39.606  0.00  0.00            
ATOM   1438  CD  PRO X  87      39.990 106.003  39.033  0.00  0.00            
ATOM   1439  HD2 PRO X  87      38.934 106.133  38.792  0.00  0.00            
ATOM   1440  HD3 PRO X  87      40.566 106.134  38.126  0.00  0.00            
ATOM   1441  CG  PRO X  87      40.403 106.969  40.185  0.00  0.00            
ATOM   1442  HG2 PRO X  87      40.875 107.845  39.775  0.00  0.00            
ATOM   1443  HG3 PRO X  87      39.481 107.179  40.797  0.00  0.00            
ATOM   1444  CB  PRO X  87      41.341 106.155  41.018  0.00  0.00            
ATOM   1445  HB2 PRO X  87      41.312 106.512  42.032  0.00  0.00            
ATOM   1446  HB3 PRO X  87      42.351 106.264  40.628  0.00  0.00            
ATOM   1447  CA  PRO X  87      40.819 104.724  40.916  0.00  0.00            
ATOM   1448  HA  PRO X  87      41.647 104.017  40.958  0.00  0.00            
ATOM   1449  C   PRO X  87      39.834 104.448  41.997  0.00  0.00            
ATOM   1450  O   PRO X  87      38.597 104.394  41.814  0.00  0.00            
ATOM   1451  N   TYR X  88      40.325 104.172  43.209  0.00  0.00            
ATOM   1452  H   TYR X  88      41.282 104.454  43.382  0.00  0.00            
ATOM   1453  CA  TYR X  88      39.475 103.818  44.348  0.00  0.00            
ATOM   1454  HA  TYR X  88      38.451 103.933  44.047  0.00  0.00            
ATOM   1455  CB  TYR X  88      39.742 102.373  44.781  0.00  0.00            
ATOM   1456  HB2 TYR X  88      38.981 102.051  45.506  0.00  0.00            
ATOM   1457  HB3 TYR X  88      39.620 101.755  43.904  0.00  0.00            
ATOM   1458  CG  TYR X  88      41.092 102.024  45.353  0.00  0.00            
ATOM   1459  CD1 TYR X  88      41.417 102.239  46.679  0.00  0.00            
ATOM   1460  HD1 TYR X  88      40.738 102.820  47.279  0.00  0.00            
ATOM   1461  CE1 TYR X  88      42.683 101.986  47.160  0.00  0.00            
ATOM   1462  HE1 TYR X  88      42.966 102.388  48.129  0.00  0.00            
ATOM   1463  CZ  TYR X  88      43.660 101.534  46.313  0.00  0.00            
ATOM   1464  OH  TYR X  88      44.912 101.193  46.786  0.00  0.00            
ATOM   1465  HH  TYR X  88      44.957 100.362  47.233  0.00  0.00            
ATOM   1466  CE2 TYR X  88      43.371 101.413  44.947  0.00  0.00            
ATOM   1467  HE2 TYR X  88      44.177 101.460  44.221  0.00  0.00            
ATOM   1468  CD2 TYR X  88      42.083 101.612  44.460  0.00  0.00            
ATOM   1469  HD2 TYR X  88      41.874 101.511  43.402  0.00  0.00            
ATOM   1470  C   TYR X  88      39.728 104.750  45.493  0.00  0.00            
ATOM   1471  O   TYR X  88      40.870 105.158  45.660  0.00  0.00            
ATOM   1472  N   TRP X  89      38.652 105.068  46.257  0.00  0.00            
ATOM   1473  H   TRP X  89      37.748 104.804  45.919  0.00  0.00            
ATOM   1474  CA  TRP X  89      38.721 105.945  47.418  0.00  0.00            
ATOM   1475  HA  TRP X  89      39.642 106.499  47.312  0.00  0.00            
ATOM   1476  CB  TRP X  89      37.420 106.754  47.572  0.00  0.00            
ATOM   1477  HB2 TRP X  89      36.955 107.353  46.775  0.00  0.00            
ATOM   1478  HB3 TRP X  89      36.722 105.923  47.737  0.00  0.00            
ATOM   1479  CG  TRP X  89      37.297 107.695  48.778  0.00  0.00            
ATOM   1480  CD1 TRP X  89      38.233 108.234  49.530  0.00  0.00            
ATOM   1481  HD1 TRP X  89      39.304 108.089  49.336  0.00  0.00            
ATOM   1482  NE1 TRP X  89      37.763 108.810  50.691  0.00  0.00            
ATOM   1483  HE1 TRP X  89      38.358 109.176  51.492  0.00  0.00            
ATOM   1484  CE2 TRP X  89      36.361 108.802  50.696  0.00  0.00            
ATOM   1485  CZ2 TRP X  89      35.373 109.447  51.506  0.00  0.00            
ATOM   1486  HZ2 TRP X  89      35.710 109.871  52.427  0.00  0.00            
ATOM   1487  CH2 TRP X  89      34.050 109.361  51.150  0.00  0.00            
ATOM   1488  HH2 TRP X  89      33.247 109.755  51.765  0.00  0.00            
ATOM   1489  CZ3 TRP X  89      33.752 108.721  49.953  0.00  0.00            
ATOM   1490  HZ3 TRP X  89      32.732 108.774  49.671  0.00  0.00            
ATOM   1491  CE3 TRP X  89      34.703 108.116  49.102  0.00  0.00            
ATOM   1492  HE3 TRP X  89      34.361 107.710  48.154  0.00  0.00            
ATOM   1493  CD2 TRP X  89      36.067 108.190  49.406  0.00  0.00            
ATOM   1494  C   TRP X  89      38.893 105.011  48.563  0.00  0.00            
ATOM   1495  O   TRP X  89      38.042 104.160  48.861  0.00  0.00            
ATOM   1496  N   GLH X  90      40.057 105.023  49.238  0.00  0.00            
ATOM   1497  H   GLH X  90      40.724 105.739  48.946  0.00  0.00            
ATOM   1498  CA  GLH X  90      40.342 104.223  50.411  0.00  0.00            
ATOM   1499  HA  GLH X  90      39.780 103.268  50.327  0.00  0.00            
ATOM   1500  CB  GLH X  90      41.869 103.936  50.452  0.00  0.00            
ATOM   1501  HB2 GLH X  90      42.245 103.628  49.436  0.00  0.00            
ATOM   1502  HB3 GLH X  90      42.392 104.844  50.679  0.00  0.00            
ATOM   1503  CG  GLH X  90      42.256 102.953  51.548  0.00  0.00            
ATOM   1504  HG2 GLH X  90      41.557 102.116  51.474  0.00  0.00            
ATOM   1505  HG3 GLH X  90      42.070 103.355  52.560  0.00  0.00            
ATOM   1506  CD  GLH X  90      43.693 102.482  51.425  0.00  0.00            
ATOM   1507  OE1 GLH X  90      44.576 103.489  51.572  0.00  0.00            
ATOM   1508  OE2 GLH X  90      44.045 101.292  51.345  0.00  0.00            
ATOM   1509  HE1 GLH X  90      45.386 103.169  51.952  0.00  0.00            
ATOM   1510  C   GLH X  90      39.900 105.013  51.689  0.00  0.00            
ATOM   1511  O   GLH X  90      40.753 105.530  52.442  0.00  0.00            
ATOM   1512  N   TRP X  91      38.562 105.164  51.780  0.00  0.00            
ATOM   1513  H   TRP X  91      38.003 104.796  51.070  0.00  0.00            
ATOM   1514  CA  TRP X  91      37.741 105.702  52.892  0.00  0.00            
ATOM   1515  HA  TRP X  91      37.936 106.801  52.842  0.00  0.00            
ATOM   1516  CB  TRP X  91      36.171 105.579  52.612  0.00  0.00            
ATOM   1517  HB2 TRP X  91      35.895 106.512  52.064  0.00  0.00            
ATOM   1518  HB3 TRP X  91      35.597 105.610  53.590  0.00  0.00            
ATOM   1519  CG  TRP X  91      35.798 104.377  51.792  0.00  0.00            
ATOM   1520  CD1 TRP X  91      35.313 104.321  50.528  0.00  0.00            
ATOM   1521  HD1 TRP X  91      35.009 105.225  49.944  0.00  0.00            
ATOM   1522  NE1 TRP X  91      35.269 102.988  50.107  0.00  0.00            
ATOM   1523  HE1 TRP X  91      35.154 102.694  49.114  0.00  0.00            
ATOM   1524  CE2 TRP X  91      35.744 102.101  51.061  0.00  0.00            
ATOM   1525  CZ2 TRP X  91      35.868 100.702  51.211  0.00  0.00            
ATOM   1526  HZ2 TRP X  91      35.566 100.042  50.396  0.00  0.00            
ATOM   1527  CH2 TRP X  91      36.414 100.229  52.460  0.00  0.00            
ATOM   1528  HH2 TRP X  91      36.651  99.191  52.539  0.00  0.00            
ATOM   1529  CZ3 TRP X  91      36.575 101.106  53.584  0.00  0.00            
ATOM   1530  HZ3 TRP X  91      36.807 100.675  54.522  0.00  0.00            
ATOM   1531  CE3 TRP X  91      36.312 102.486  53.403  0.00  0.00            
ATOM   1532  HE3 TRP X  91      36.341 103.122  54.278  0.00  0.00            
ATOM   1533  CD2 TRP X  91      35.973 103.007  52.141  0.00  0.00            
ATOM   1534  C   TRP X  91      38.115 105.363  54.351  0.00  0.00            
ATOM   1535  O   TRP X  91      37.819 106.078  55.295  0.00  0.00            
ATOM   1536  N   GLH X  92      38.835 104.202  54.540  0.00  0.00            
ATOM   1537  H   GLH X  92      39.158 103.716  53.702  0.00  0.00            
ATOM   1538  CA  GLH X  92      39.359 103.606  55.784  0.00  0.00            
ATOM   1539  HA  GLH X  92      38.561 103.724  56.536  0.00  0.00            
ATOM   1540  CB  GLH X  92      39.637 102.111  55.754  0.00  0.00            
ATOM   1541  HB2 GLH X  92      38.690 101.553  55.684  0.00  0.00            
ATOM   1542  HB3 GLH X  92      40.095 101.879  56.725  0.00  0.00            
ATOM   1543  CG  GLH X  92      40.693 101.690  54.679  0.00  0.00            
ATOM   1544  HG2 GLH X  92      41.386 102.492  54.482  0.00  0.00            
ATOM   1545  HG3 GLH X  92      41.180 100.822  55.106  0.00  0.00            
ATOM   1546  CD  GLH X  92      40.042 101.233  53.353  0.00  0.00            
ATOM   1547  OE1 GLH X  92      39.840  99.953  53.450  0.00  0.00            
ATOM   1548  OE2 GLH X  92      39.724 101.925  52.422  0.00  0.00            
ATOM   1549  HE1 GLH X  92      39.650  99.624  52.538  0.00  0.00            
ATOM   1550  C   GLH X  92      40.571 104.334  56.299  0.00  0.00            
ATOM   1551  O   GLH X  92      40.794 104.213  57.495  0.00  0.00            
ATOM   1552  N   THR X  93      41.340 105.028  55.432  0.00  0.00            
ATOM   1553  H   THR X  93      41.124 105.011  54.448  0.00  0.00            
ATOM   1554  CA  THR X  93      42.421 105.858  55.885  0.00  0.00            
ATOM   1555  HA  THR X  93      42.790 105.446  56.843  0.00  0.00            
ATOM   1556  CB  THR X  93      43.587 105.766  54.881  0.00  0.00            
ATOM   1557  HB  THR X  93      44.410 106.253  55.333  0.00  0.00            
ATOM   1558  CG2 THR X  93      43.958 104.287  54.626  0.00  0.00            
ATOM   1559 HG21 THR X  93      44.855 104.052  55.176  0.00  0.00            
ATOM   1560 HG22 THR X  93      44.080 104.197  53.548  0.00  0.00            
ATOM   1561 HG23 THR X  93      43.128 103.709  54.992  0.00  0.00            
ATOM   1562  OG1 THR X  93      43.297 106.440  53.709  0.00  0.00            
ATOM   1563  HG1 THR X  93      43.984 106.329  53.071  0.00  0.00            
ATOM   1564  C   THR X  93      42.010 107.325  55.996  0.00  0.00            
ATOM   1565  O   THR X  93      42.544 107.979  56.862  0.00  0.00            
ATOM   1566  N   ASH X  94      40.986 107.748  55.290  0.00  0.00            
ATOM   1567  H   ASH X  94      40.489 107.096  54.674  0.00  0.00            
ATOM   1568  CA  ASH X  94      40.453 109.077  55.426  0.00  0.00            
ATOM   1569  HA  ASH X  94      41.277 109.813  55.423  0.00  0.00            
ATOM   1570  CB  ASH X  94      39.512 109.441  54.303  0.00  0.00            
ATOM   1571  HB2 ASH X  94      38.867 108.591  54.122  0.00  0.00            
ATOM   1572  HB3 ASH X  94      38.854 110.216  54.646  0.00  0.00            
ATOM   1573  CG  ASH X  94      40.162 109.906  53.007  0.00  0.00            
ATOM   1574  OD1 ASH X  94      41.521 109.735  52.980  0.00  0.00            
ATOM   1575  OD2 ASH X  94      39.489 110.439  52.134  0.00  0.00            
ATOM   1576  HD1 ASH X  94      41.820 109.703  52.089  0.00  0.00            
ATOM   1577  C   ASH X  94      39.782 109.194  56.808  0.00  0.00            
ATOM   1578  O   ASH X  94      39.825 110.277  57.365  0.00  0.00            
ATOM   1579  N   ALA X  95      39.236 108.109  57.346  0.00  0.00            
ATOM   1580  H   ALA X  95      39.270 107.285  56.741  0.00  0.00            
ATOM   1581  CA  ALA X  95      38.600 107.956  58.620  0.00  0.00            
ATOM   1582  HA  ALA X  95      37.737 108.641  58.690  0.00  0.00            
ATOM   1583  CB  ALA X  95      38.126 106.520  58.692  0.00  0.00            
ATOM   1584  HB1 ALA X  95      37.497 106.382  57.844  0.00  0.00            
ATOM   1585  HB2 ALA X  95      38.883 105.761  58.610  0.00  0.00            
ATOM   1586  HB3 ALA X  95      37.558 106.197  59.582  0.00  0.00            
ATOM   1587  C   ALA X  95      39.537 108.386  59.721  0.00  0.00            
ATOM   1588  O   ALA X  95      39.138 108.952  60.730  0.00  0.00            
ATOM   1589  N   GLN X  96      40.814 108.111  59.501  0.00  0.00            
ATOM   1590  H   GLN X  96      41.069 107.503  58.759  0.00  0.00            
ATOM   1591  CA  GLN X  96      41.821 108.463  60.493  0.00  0.00            
ATOM   1592  HA  GLN X  96      41.578 108.037  61.462  0.00  0.00            
ATOM   1593  CB  GLN X  96      43.202 107.891  60.134  0.00  0.00            
ATOM   1594  HB2 GLN X  96      43.548 108.309  59.193  0.00  0.00            
ATOM   1595  HB3 GLN X  96      43.916 108.134  60.912  0.00  0.00            
ATOM   1596  CG  GLN X  96      43.129 106.371  60.041  0.00  0.00            
ATOM   1597  HG2 GLN X  96      42.816 105.893  60.975  0.00  0.00            
ATOM   1598  HG3 GLN X  96      42.400 106.070  59.279  0.00  0.00            
ATOM   1599  CD  GLN X  96      44.518 105.777  59.614  0.00  0.00            
ATOM   1600  OE1 GLN X  96      44.827 105.749  58.413  0.00  0.00            
ATOM   1601  NE2 GLN X  96      45.229 105.230  60.628  0.00  0.00            
ATOM   1602 HE21 GLN X  96      46.117 105.643  60.821  0.00  0.00            
ATOM   1603 HE22 GLN X  96      45.028 104.283  60.930  0.00  0.00            
ATOM   1604  C   GLN X  96      42.020 109.971  60.673  0.00  0.00            
ATOM   1605  O   GLN X  96      42.334 110.478  61.741  0.00  0.00            
ATOM   1606  N   MET X  97      41.650 110.737  59.631  0.00  0.00            
ATOM   1607  H   MET X  97      41.524 110.353  58.688  0.00  0.00            
ATOM   1608  CA  MET X  97      41.780 112.171  59.762  0.00  0.00            
ATOM   1609  HA  MET X  97      42.749 112.403  60.194  0.00  0.00            
ATOM   1610  CB  MET X  97      41.644 112.868  58.401  0.00  0.00            
ATOM   1611  HB2 MET X  97      40.620 112.841  58.026  0.00  0.00            
ATOM   1612  HB3 MET X  97      41.872 113.921  58.492  0.00  0.00            
ATOM   1613  CG  MET X  97      42.559 112.276  57.295  0.00  0.00            
ATOM   1614  HG2 MET X  97      43.615 112.371  57.604  0.00  0.00            
ATOM   1615  HG3 MET X  97      42.386 111.193  57.204  0.00  0.00            
ATOM   1616  SD  MET X  97      42.344 112.977  55.629  0.00  0.00            
ATOM   1617  CE  MET X  97      42.480 114.733  56.057  0.00  0.00            
ATOM   1618  HE1 MET X  97      42.775 114.864  57.098  0.00  0.00            
ATOM   1619  HE2 MET X  97      41.515 115.224  55.919  0.00  0.00            
ATOM   1620  HE3 MET X  97      43.227 115.197  55.410  0.00  0.00            
ATOM   1621  C   MET X  97      40.725 112.712  60.689  0.00  0.00            
ATOM   1622  O   MET X  97      39.581 112.215  60.678  0.00  0.00            
ATOM   1623  N   GLN X  98      41.040 113.758  61.457  0.00  0.00            
ATOM   1624  H   GLN X  98      42.001 113.929  61.644  0.00  0.00            
ATOM   1625  CA  GLN X  98      40.059 114.457  62.251  0.00  0.00            
ATOM   1626  HA  GLN X  98      39.731 113.751  63.002  0.00  0.00            
ATOM   1627  CB  GLN X  98      40.725 115.597  63.027  0.00  0.00            
ATOM   1628  HB2 GLN X  98      41.267 116.260  62.318  0.00  0.00            
ATOM   1629  HB3 GLN X  98      41.508 115.239  63.688  0.00  0.00            
ATOM   1630  CG  GLN X  98      39.752 116.416  63.829  0.00  0.00            
ATOM   1631  HG2 GLN X  98      38.893 115.814  64.152  0.00  0.00            
ATOM   1632  HG3 GLN X  98      39.412 117.252  63.226  0.00  0.00            
ATOM   1633  CD  GLN X  98      40.426 116.981  65.078  0.00  0.00            
ATOM   1634  OE1 GLN X  98      41.588 116.644  65.346  0.00  0.00            
ATOM   1635  NE2 GLN X  98      39.746 117.906  65.799  0.00  0.00            
ATOM   1636 HE21 GLN X  98      40.052 118.155  66.727  0.00  0.00            
ATOM   1637 HE22 GLN X  98      39.013 118.428  65.343  0.00  0.00            
ATOM   1638  C   GLN X  98      38.836 114.937  61.473  0.00  0.00            
ATOM   1639  O   GLN X  98      37.725 114.596  61.870  0.00  0.00            
ATOM   1640  N   ASH X  99      39.068 115.675  60.379  0.00  0.00            
ATOM   1641  H   ASH X  99      39.972 116.056  60.231  0.00  0.00            
ATOM   1642  CA  ASH X  99      38.008 116.078  59.506  0.00  0.00            
ATOM   1643  HA  ASH X  99      37.064 115.751  59.914  0.00  0.00            
ATOM   1644  CB  ASH X  99      38.016 117.575  59.416  0.00  0.00            
ATOM   1645  HB2 ASH X  99      38.928 117.985  59.005  0.00  0.00            
ATOM   1646  HB3 ASH X  99      37.919 117.999  60.424  0.00  0.00            
ATOM   1647  CG  ASH X  99      36.825 118.162  58.682  0.00  0.00            
ATOM   1648  OD1 ASH X  99      35.794 117.319  58.411  0.00  0.00            
ATOM   1649  OD2 ASH X  99      36.795 119.327  58.318  0.00  0.00            
ATOM   1650  HD1 ASH X  99      36.039 116.626  57.835  0.00  0.00            
ATOM   1651  C   ASH X  99      38.209 115.477  58.150  0.00  0.00            
ATOM   1652  O   ASH X  99      38.981 115.974  57.345  0.00  0.00            
ATOM   1653  N   PRO X 100      37.522 114.433  57.756  0.00  0.00            
ATOM   1654  CD  PRO X 100      36.609 113.637  58.616  0.00  0.00            
ATOM   1655  HD2 PRO X 100      35.618 114.084  58.591  0.00  0.00            
ATOM   1656  HD3 PRO X 100      36.950 113.618  59.635  0.00  0.00            
ATOM   1657  CG  PRO X 100      36.472 112.286  57.899  0.00  0.00            
ATOM   1658  HG2 PRO X 100      35.521 111.738  58.126  0.00  0.00            
ATOM   1659  HG3 PRO X 100      37.257 111.730  58.343  0.00  0.00            
ATOM   1660  CB  PRO X 100      36.819 112.567  56.450  0.00  0.00            
ATOM   1661  HB2 PRO X 100      35.961 112.786  55.868  0.00  0.00            
ATOM   1662  HB3 PRO X 100      37.176 111.680  56.016  0.00  0.00            
ATOM   1663  CA  PRO X 100      37.691 113.774  56.476  0.00  0.00            
ATOM   1664  HA  PRO X 100      38.718 113.360  56.399  0.00  0.00            
ATOM   1665  C   PRO X 100      37.389 114.654  55.274  0.00  0.00            
ATOM   1666  O   PRO X 100      37.775 114.329  54.141  0.00  0.00            
ATOM   1667  N   SER X 101      36.664 115.730  55.466  0.00  0.00            
ATOM   1668  H   SER X 101      36.040 115.748  56.302  0.00  0.00            
ATOM   1669  CA  SER X 101      36.364 116.653  54.403  0.00  0.00            
ATOM   1670  HA  SER X 101      35.994 116.042  53.577  0.00  0.00            
ATOM   1671  CB  SER X 101      35.272 117.608  54.805  0.00  0.00            
ATOM   1672  HB2 SER X 101      34.951 118.204  53.949  0.00  0.00            
ATOM   1673  HB3 SER X 101      34.403 117.100  55.183  0.00  0.00            
ATOM   1674  OG  SER X 101      35.750 118.486  55.780  0.00  0.00            
ATOM   1675  HG  SER X 101      36.300 118.039  56.408  0.00  0.00            
ATOM   1676  C   SER X 101      37.602 117.387  53.858  0.00  0.00            
ATOM   1677  O   SER X 101      37.573 118.006  52.799  0.00  0.00            
ATOM   1678  N   GLN X 102      38.695 117.372  54.616  0.00  0.00            
ATOM   1679  H   GLN X 102      38.602 117.087  55.577  0.00  0.00            
ATOM   1680  CA  GLN X 102      39.938 118.000  54.207  0.00  0.00            
ATOM   1681  HA  GLN X 102      39.704 118.930  53.674  0.00  0.00            
ATOM   1682  CB  GLN X 102      40.782 118.396  55.394  0.00  0.00            
ATOM   1683  HB2 GLN X 102      41.782 118.695  55.077  0.00  0.00            
ATOM   1684  HB3 GLN X 102      40.943 117.528  56.026  0.00  0.00            
ATOM   1685  CG  GLN X 102      40.120 119.485  56.240  0.00  0.00            
ATOM   1686  HG2 GLN X 102      40.086 120.441  55.744  0.00  0.00            
ATOM   1687  HG3 GLN X 102      39.101 119.201  56.463  0.00  0.00            
ATOM   1688  CD  GLN X 102      40.863 119.636  57.567  0.00  0.00            
ATOM   1689  OE1 GLN X 102      41.234 118.669  58.249  0.00  0.00            
ATOM   1690  NE2 GLN X 102      41.115 120.889  57.935  0.00  0.00            
ATOM   1691 HE21 GLN X 102      40.529 121.647  57.604  0.00  0.00            
ATOM   1692 HE22 GLN X 102      41.744 121.058  58.710  0.00  0.00            
ATOM   1693  C   GLN X 102      40.746 117.072  53.312  0.00  0.00            
ATOM   1694  O   GLN X 102      41.831 117.461  52.913  0.00  0.00            
ATOM   1695  N   SER X 103      40.210 115.897  52.943  0.00  0.00            
ATOM   1696  H   SER X 103      39.235 115.715  53.084  0.00  0.00            
ATOM   1697  CA  SER X 103      40.989 114.976  52.111  0.00  0.00            
ATOM   1698  HA  SER X 103      42.010 114.883  52.525  0.00  0.00            
ATOM   1699  CB  SER X 103      40.305 113.604  52.096  0.00  0.00            
ATOM   1700  HB2 SER X 103      40.375 113.141  53.092  0.00  0.00            
ATOM   1701  HB3 SER X 103      39.254 113.731  51.853  0.00  0.00            
ATOM   1702  OG  SER X 103      40.919 112.716  51.142  0.00  0.00            
ATOM   1703  HG  SER X 103      41.706 112.357  51.521  0.00  0.00            
ATOM   1704  C   SER X 103      41.133 115.502  50.684  0.00  0.00            
ATOM   1705  O   SER X 103      40.299 116.234  50.227  0.00  0.00            
ATOM   1706  N   GLN X 104      42.245 115.120  50.033  0.00  0.00            
ATOM   1707  H   GLN X 104      42.688 114.246  50.299  0.00  0.00            
ATOM   1708  CA  GLN X 104      42.577 115.668  48.715  0.00  0.00            
ATOM   1709  HA  GLN X 104      42.499 116.744  48.739  0.00  0.00            
ATOM   1710  CB  GLN X 104      43.982 115.278  48.299  0.00  0.00            
ATOM   1711  HB2 GLN X 104      44.137 114.194  48.434  0.00  0.00            
ATOM   1712  HB3 GLN X 104      44.103 115.472  47.219  0.00  0.00            
ATOM   1713  CG  GLN X 104      45.034 116.051  49.017  0.00  0.00            
ATOM   1714  HG2 GLN X 104      44.874 117.125  48.952  0.00  0.00            
ATOM   1715  HG3 GLN X 104      44.986 115.756  50.056  0.00  0.00            
ATOM   1716  CD  GLN X 104      46.422 115.727  48.510  0.00  0.00            
ATOM   1717  OE1 GLN X 104      47.027 114.691  48.811  0.00  0.00            
ATOM   1718  NE2 GLN X 104      46.989 116.605  47.663  0.00  0.00            
ATOM   1719 HE21 GLN X 104      47.930 116.472  47.359  0.00  0.00            
ATOM   1720 HE22 GLN X 104      46.404 117.326  47.250  0.00  0.00            
ATOM   1721  C   GLN X 104      41.562 115.192  47.671  0.00  0.00            
ATOM   1722  O   GLN X 104      41.501 115.742  46.581  0.00  0.00            
ATOM   1723  N   ILE X 105      40.786 114.141  47.944  0.00  0.00            
ATOM   1724  H   ILE X 105      41.071 113.509  48.691  0.00  0.00            
ATOM   1725  CA  ILE X 105      39.797 113.622  46.998  0.00  0.00            
ATOM   1726  HA  ILE X 105      40.298 113.470  46.059  0.00  0.00            
ATOM   1727  CB  ILE X 105      39.209 112.300  47.495  0.00  0.00            
ATOM   1728  HB  ILE X 105      40.011 111.594  47.691  0.00  0.00            
ATOM   1729  CG2 ILE X 105      38.412 112.462  48.777  0.00  0.00            
ATOM   1730 HG21 ILE X 105      38.449 111.576  49.406  0.00  0.00            
ATOM   1731 HG22 ILE X 105      38.823 113.299  49.349  0.00  0.00            
ATOM   1732 HG23 ILE X 105      37.367 112.705  48.579  0.00  0.00            
ATOM   1733  CG1 ILE X 105      38.331 111.695  46.357  0.00  0.00            
ATOM   1734 HG12 ILE X 105      37.622 112.448  46.015  0.00  0.00            
ATOM   1735 HG13 ILE X 105      38.949 111.424  45.504  0.00  0.00            
ATOM   1736  CD1 ILE X 105      37.565 110.465  46.792  0.00  0.00            
ATOM   1737 HD11 ILE X 105      36.905 110.700  47.635  0.00  0.00            
ATOM   1738 HD12 ILE X 105      36.952 110.059  46.011  0.00  0.00            
ATOM   1739 HD13 ILE X 105      38.259 109.695  47.144  0.00  0.00            
ATOM   1740  C   ILE X 105      38.704 114.677  46.821  0.00  0.00            
ATOM   1741  O   ILE X 105      38.010 114.710  45.815  0.00  0.00            
ATOM   1742  N   TRP X 106      38.586 115.613  47.754  0.00  0.00            
ATOM   1743  H   TRP X 106      39.263 115.711  48.501  0.00  0.00            
ATOM   1744  CA  TRP X 106      37.494 116.608  47.689  0.00  0.00            
ATOM   1745  HA  TRP X 106      36.739 116.247  46.983  0.00  0.00            
ATOM   1746  CB  TRP X 106      36.809 116.752  49.017  0.00  0.00            
ATOM   1747  HB2 TRP X 106      35.984 117.505  48.964  0.00  0.00            
ATOM   1748  HB3 TRP X 106      37.517 117.125  49.760  0.00  0.00            
ATOM   1749  CG  TRP X 106      36.217 115.491  49.568  0.00  0.00            
ATOM   1750  CD1 TRP X 106      36.676 114.827  50.680  0.00  0.00            
ATOM   1751  HD1 TRP X 106      37.664 114.978  51.072  0.00  0.00            
ATOM   1752  NE1 TRP X 106      35.964 113.669  50.886  0.00  0.00            
ATOM   1753  HE1 TRP X 106      36.303 112.880  51.471  0.00  0.00            
ATOM   1754  CE2 TRP X 106      34.964 113.595  49.913  0.00  0.00            
ATOM   1755  CZ2 TRP X 106      34.013 112.621  49.685  0.00  0.00            
ATOM   1756  HZ2 TRP X 106      33.951 111.696  50.213  0.00  0.00            
ATOM   1757  CH2 TRP X 106      33.127 112.791  48.664  0.00  0.00            
ATOM   1758  HH2 TRP X 106      32.379 112.064  48.506  0.00  0.00            
ATOM   1759  CZ3 TRP X 106      33.210 113.985  47.918  0.00  0.00            
ATOM   1760  HZ3 TRP X 106      32.549 114.108  47.097  0.00  0.00            
ATOM   1761  CE3 TRP X 106      34.151 114.975  48.106  0.00  0.00            
ATOM   1762  HE3 TRP X 106      34.054 115.887  47.489  0.00  0.00            
ATOM   1763  CD2 TRP X 106      35.078 114.755  49.123  0.00  0.00            
ATOM   1764  C   TRP X 106      38.036 117.971  47.205  0.00  0.00            
ATOM   1765  O   TRP X 106      37.405 118.971  47.476  0.00  0.00            
ATOM   1766  N   SER X 107      39.200 117.953  46.564  0.00  0.00            
ATOM   1767  H   SER X 107      39.745 117.109  46.545  0.00  0.00            
ATOM   1768  CA  SER X 107      39.779 119.135  46.060  0.00  0.00            
ATOM   1769  HA  SER X 107      39.591 119.938  46.777  0.00  0.00            
ATOM   1770  CB  SER X 107      41.294 119.005  45.866  0.00  0.00            
ATOM   1771  HB2 SER X 107      41.751 118.926  46.842  0.00  0.00            
ATOM   1772  HB3 SER X 107      41.685 119.897  45.405  0.00  0.00            
ATOM   1773  OG  SER X 107      41.607 117.892  45.089  0.00  0.00            
ATOM   1774  HG  SER X 107      41.766 117.161  45.670  0.00  0.00            
ATOM   1775  C   SER X 107      39.148 119.571  44.720  0.00  0.00            
ATOM   1776  O   SER X 107      38.512 118.779  44.050  0.00  0.00            
ATOM   1777  N   ALA X 108      39.321 120.857  44.399  0.00  0.00            
ATOM   1778  H   ALA X 108      39.941 121.435  44.933  0.00  0.00            
ATOM   1779  CA  ALA X 108      38.623 121.417  43.261  0.00  0.00            
ATOM   1780  HA  ALA X 108      37.543 121.219  43.371  0.00  0.00            
ATOM   1781  CB  ALA X 108      38.816 122.935  43.192  0.00  0.00            
ATOM   1782  HB1 ALA X 108      39.614 123.169  42.490  0.00  0.00            
ATOM   1783  HB2 ALA X 108      39.075 123.329  44.167  0.00  0.00            
ATOM   1784  HB3 ALA X 108      37.908 123.416  42.835  0.00  0.00            
ATOM   1785  C   ALA X 108      39.031 120.760  41.931  0.00  0.00            
ATOM   1786  O   ALA X 108      38.359 120.938  40.922  0.00  0.00            
ATOM   1787  N   ASH X 109      40.170 120.078  41.892  0.00  0.00            
ATOM   1788  H   ASH X 109      40.796 120.145  42.693  0.00  0.00            
ATOM   1789  CA  ASH X 109      40.647 119.493  40.675  0.00  0.00            
ATOM   1790  HA  ASH X 109      40.310 120.086  39.837  0.00  0.00            
ATOM   1791  CB  ASH X 109      42.178 119.442  40.676  0.00  0.00            
ATOM   1792  HB2 ASH X 109      42.607 120.449  40.753  0.00  0.00            
ATOM   1793  HB3 ASH X 109      42.529 119.021  39.728  0.00  0.00            
ATOM   1794  CG  ASH X 109      42.813 118.565  41.761  0.00  0.00            
ATOM   1795  OD1 ASH X 109      42.121 118.494  42.908  0.00  0.00            
ATOM   1796  OD2 ASH X 109      43.867 117.970  41.609  0.00  0.00            
ATOM   1797  HD1 ASH X 109      42.498 117.861  43.497  0.00  0.00            
ATOM   1798  C   ASH X 109      40.123 118.023  40.500  0.00  0.00            
ATOM   1799  O   ASH X 109      40.409 117.404  39.491  0.00  0.00            
ATOM   1800  N   PHE X 110      39.385 117.499  41.458  0.00  0.00            
ATOM   1801  H   PHE X 110      39.024 118.053  42.230  0.00  0.00            
ATOM   1802  CA  PHE X 110      38.926 116.137  41.376  0.00  0.00            
ATOM   1803  HA  PHE X 110      39.190 115.799  40.373  0.00  0.00            
ATOM   1804  CB  PHE X 110      39.629 115.256  42.374  0.00  0.00            
ATOM   1805  HB2 PHE X 110      40.645 115.618  42.587  0.00  0.00            
ATOM   1806  HB3 PHE X 110      39.107 115.305  43.340  0.00  0.00            
ATOM   1807  CG  PHE X 110      39.744 113.800  41.980  0.00  0.00            
ATOM   1808  CD1 PHE X 110      40.235 113.480  40.726  0.00  0.00            
ATOM   1809  HD1 PHE X 110      40.523 114.264  40.042  0.00  0.00            
ATOM   1810  CE1 PHE X 110      40.287 112.143  40.319  0.00  0.00            
ATOM   1811  HE1 PHE X 110      40.402 111.918  39.273  0.00  0.00            
ATOM   1812  CZ  PHE X 110      39.924 111.124  41.204  0.00  0.00            
ATOM   1813  HZ  PHE X 110      40.090 110.093  40.935  0.00  0.00            
ATOM   1814  CE2 PHE X 110      39.491 111.457  42.488  0.00  0.00            
ATOM   1815  HE2 PHE X 110      39.422 110.698  43.232  0.00  0.00            
ATOM   1816  CD2 PHE X 110      39.328 112.805  42.843  0.00  0.00            
ATOM   1817  HD2 PHE X 110      38.893 113.064  43.799  0.00  0.00            
ATOM   1818  C   PHE X 110      37.436 115.913  41.581  0.00  0.00            
ATOM   1819  O   PHE X 110      36.736 115.713  40.592  0.00  0.00            
ATOM   1820  N   MET X 111      36.968 115.817  42.814  0.00  0.00            
ATOM   1821  H   MET X 111      37.603 115.941  43.585  0.00  0.00            
ATOM   1822  CA  MET X 111      35.543 115.575  43.029  0.00  0.00            
ATOM   1823  HA  MET X 111      35.071 115.259  42.101  0.00  0.00            
ATOM   1824  CB  MET X 111      35.362 114.521  44.124  0.00  0.00            
ATOM   1825  HB2 MET X 111      35.877 114.775  45.044  0.00  0.00            
ATOM   1826  HB3 MET X 111      34.304 114.477  44.363  0.00  0.00            
ATOM   1827  CG  MET X 111      35.813 113.108  43.672  0.00  0.00            
ATOM   1828  HG2 MET X 111      35.744 112.414  44.527  0.00  0.00            
ATOM   1829  HG3 MET X 111      36.859 113.120  43.358  0.00  0.00            
ATOM   1830  SD  MET X 111      34.811 112.413  42.346  0.00  0.00            
ATOM   1831  CE  MET X 111      35.888 112.747  40.926  0.00  0.00            
ATOM   1832  HE1 MET X 111      35.382 113.346  40.176  0.00  0.00            
ATOM   1833  HE2 MET X 111      36.198 111.804  40.474  0.00  0.00            
ATOM   1834  HE3 MET X 111      36.794 113.267  41.255  0.00  0.00            
ATOM   1835  C   MET X 111      34.791 116.871  43.517  0.00  0.00            
ATOM   1836  O   MET X 111      33.531 116.846  43.582  0.00  0.00            
ATOM   1837  N   GLY X 112      35.541 117.882  43.984  0.00  0.00            
ATOM   1838  H   GLY X 112      36.521 117.765  44.161  0.00  0.00            
ATOM   1839  CA  GLY X 112      34.941 119.091  44.518  0.00  0.00            
ATOM   1840  HA2 GLY X 112      34.002 119.335  44.007  0.00  0.00            
ATOM   1841  HA3 GLY X 112      35.612 119.935  44.457  0.00  0.00            
ATOM   1842  C   GLY X 112      34.636 118.830  45.984  0.00  0.00            
ATOM   1843  O   GLY X 112      34.786 117.728  46.502  0.00  0.00            
ATOM   1844  N   GLY X 113      34.136 119.899  46.674  0.00  0.00            
ATOM   1845  H   GLY X 113      34.241 120.783  46.193  0.00  0.00            
ATOM   1846  CA  GLY X 113      34.026 119.922  48.136  0.00  0.00            
ATOM   1847  HA2 GLY X 113      34.310 120.877  48.556  0.00  0.00            
ATOM   1848  HA3 GLY X 113      34.684 119.156  48.570  0.00  0.00            
ATOM   1849  C   GLY X 113      32.629 119.543  48.609  0.00  0.00            
ATOM   1850  O   GLY X 113      31.765 119.105  47.828  0.00  0.00            
ATOM   1851  N   ASN X 114      32.398 119.779  49.879  0.00  0.00            
ATOM   1852  H   ASN X 114      33.174 119.897  50.522  0.00  0.00            
ATOM   1853  CA  ASN X 114      31.109 119.575  50.472  0.00  0.00            
ATOM   1854  HA  ASN X 114      30.779 118.562  50.194  0.00  0.00            
ATOM   1855  CB  ASN X 114      31.204 119.679  51.992  0.00  0.00            
ATOM   1856  HB2 ASN X 114      32.059 119.174  52.396  0.00  0.00            
ATOM   1857  HB3 ASN X 114      31.199 120.724  52.275  0.00  0.00            
ATOM   1858  CG  ASN X 114      30.072 119.095  52.692  0.00  0.00            
ATOM   1859  OD1 ASN X 114      29.326 118.241  52.135  0.00  0.00            
ATOM   1860  ND2 ASN X 114      29.814 119.517  53.948  0.00  0.00            
ATOM   1861 HD21 ASN X 114      30.494 120.046  54.440  0.00  0.00            
ATOM   1862 HD22 ASN X 114      28.956 119.192  54.493  0.00  0.00            
ATOM   1863  C   ASN X 114      30.038 120.527  49.957  0.00  0.00            
ATOM   1864  O   ASN X 114      30.334 121.527  49.349  0.00  0.00            
ATOM   1865  N   GLY X 115      28.766 120.218  50.219  0.00  0.00            
ATOM   1866  H   GLY X 115      28.591 119.561  50.963  0.00  0.00            
ATOM   1867  CA  GLY X 115      27.656 121.092  49.779  0.00  0.00            
ATOM   1868  HA2 GLY X 115      26.725 120.550  49.849  0.00  0.00            
ATOM   1869  HA3 GLY X 115      27.828 121.301  48.728  0.00  0.00            
ATOM   1870  C   GLY X 115      27.640 122.434  50.521  0.00  0.00            
ATOM   1871  O   GLY X 115      28.181 122.547  51.628  0.00  0.00            
ATOM   1872  N   ASN X 116      27.023 123.413  49.914  0.00  0.00            
ATOM   1873  H   ASN X 116      26.416 123.180  49.145  0.00  0.00            
ATOM   1874  CA  ASN X 116      26.943 124.705  50.512  0.00  0.00            
ATOM   1875  HA  ASN X 116      27.784 124.830  51.203  0.00  0.00            
ATOM   1876  CB  ASN X 116      27.026 125.801  49.380  0.00  0.00            
ATOM   1877  HB2 ASN X 116      27.883 125.625  48.713  0.00  0.00            
ATOM   1878  HB3 ASN X 116      26.096 125.791  48.794  0.00  0.00            
ATOM   1879  CG  ASN X 116      27.181 127.197  49.999  0.00  0.00            
ATOM   1880  OD1 ASN X 116      26.957 127.423  51.184  0.00  0.00            
ATOM   1881  ND2 ASN X 116      27.553 128.158  49.169  0.00  0.00            
ATOM   1882 HD21 ASN X 116      28.535 128.378  49.116  0.00  0.00            
ATOM   1883 HD22 ASN X 116      26.880 128.794  48.793  0.00  0.00            
ATOM   1884  C   ASN X 116      25.634 124.789  51.277  0.00  0.00            
ATOM   1885  O   ASN X 116      24.586 124.836  50.643  0.00  0.00            
ATOM   1886  N   PRO X 117      25.626 124.869  52.627  0.00  0.00            
ATOM   1887  CD  PRO X 117      26.787 124.958  53.478  0.00  0.00            
ATOM   1888  HD2 PRO X 117      27.529 125.677  53.117  0.00  0.00            
ATOM   1889  HD3 PRO X 117      27.272 124.006  53.621  0.00  0.00            
ATOM   1890  CG  PRO X 117      26.279 125.448  54.805  0.00  0.00            
ATOM   1891  HG2 PRO X 117      26.842 125.014  55.633  0.00  0.00            
ATOM   1892  HG3 PRO X 117      26.375 126.530  54.854  0.00  0.00            
ATOM   1893  CB  PRO X 117      24.814 124.972  54.808  0.00  0.00            
ATOM   1894  HB2 PRO X 117      24.233 125.620  55.440  0.00  0.00            
ATOM   1895  HB3 PRO X 117      24.830 123.946  55.135  0.00  0.00            
ATOM   1896  CA  PRO X 117      24.383 124.974  53.352  0.00  0.00            
ATOM   1897  HA  PRO X 117      23.793 124.087  53.137  0.00  0.00            
ATOM   1898  C   PRO X 117      23.558 126.197  53.010  0.00  0.00            
ATOM   1899  O   PRO X 117      22.396 126.323  53.377  0.00  0.00            
ATOM   1900  N   ILE X 118      24.136 127.222  52.320  0.00  0.00            
ATOM   1901  H   ILE X 118      25.016 127.047  51.861  0.00  0.00            
ATOM   1902  CA  ILE X 118      23.411 128.352  51.922  0.00  0.00            
ATOM   1903  HA  ILE X 118      22.729 128.638  52.729  0.00  0.00            
ATOM   1904  CB  ILE X 118      24.317 129.568  51.675  0.00  0.00            
ATOM   1905  HB  ILE X 118      25.019 129.303  50.876  0.00  0.00            
ATOM   1906  CG2 ILE X 118      23.532 130.794  51.215  0.00  0.00            
ATOM   1907 HG21 ILE X 118      23.761 131.648  51.864  0.00  0.00            
ATOM   1908 HG22 ILE X 118      22.460 130.605  51.253  0.00  0.00            
ATOM   1909 HG23 ILE X 118      23.791 131.055  50.196  0.00  0.00            
ATOM   1910  CG1 ILE X 118      25.194 129.902  52.850  0.00  0.00            
ATOM   1911 HG12 ILE X 118      25.907 130.688  52.611  0.00  0.00            
ATOM   1912 HG13 ILE X 118      25.790 129.034  53.127  0.00  0.00            
ATOM   1913  CD1 ILE X 118      24.356 130.341  54.103  0.00  0.00            
ATOM   1914 HD11 ILE X 118      23.624 131.090  53.820  0.00  0.00            
ATOM   1915 HD12 ILE X 118      23.826 129.475  54.506  0.00  0.00            
ATOM   1916 HD13 ILE X 118      25.008 130.749  54.872  0.00  0.00            
ATOM   1917  C   ILE X 118      22.530 128.028  50.718  0.00  0.00            
ATOM   1918  O   ILE X 118      21.468 128.644  50.552  0.00  0.00            
ATOM   1919  N   LYN X 119      22.974 127.075  49.908  0.00  0.00            
ATOM   1920  H   LYN X 119      23.874 126.644  50.093  0.00  0.00            
ATOM   1921  CA  LYN X 119      22.308 126.688  48.705  0.00  0.00            
ATOM   1922  HA  LYN X 119      21.477 127.374  48.529  0.00  0.00            
ATOM   1923  CB  LYN X 119      23.264 126.762  47.519  0.00  0.00            
ATOM   1924  HB2 LYN X 119      23.946 125.917  47.539  0.00  0.00            
ATOM   1925  HB3 LYN X 119      22.683 126.651  46.608  0.00  0.00            
ATOM   1926  CG  LYN X 119      24.022 128.095  47.400  0.00  0.00            
ATOM   1927  HG2 LYN X 119      24.436 128.364  48.372  0.00  0.00            
ATOM   1928  HG3 LYN X 119      23.336 128.866  47.111  0.00  0.00            
ATOM   1929  CD  LYN X 119      25.148 128.022  46.331  0.00  0.00            
ATOM   1930  HD2 LYN X 119      25.838 127.209  46.549  0.00  0.00            
ATOM   1931  HD3 LYN X 119      25.704 128.959  46.336  0.00  0.00            
ATOM   1932  CE  LYN X 119      24.534 127.780  44.939  0.00  0.00            
ATOM   1933  HE2 LYN X 119      23.856 126.929  44.948  0.00  0.00            
ATOM   1934  HE3 LYN X 119      23.924 128.659  44.686  0.00  0.00            
ATOM   1935  NZ  LYN X 119      25.563 127.624  43.962  0.00  0.00            
ATOM   1936  HZ1 LYN X 119      25.922 128.530  43.684  0.00  0.00            
ATOM   1937  HZ2 LYN X 119      26.342 127.121  44.345  0.00  0.00            
ATOM   1938  C   LYN X 119      21.695 125.322  48.783  0.00  0.00            
ATOM   1939  O   LYN X 119      21.735 124.534  47.827  0.00  0.00            
ATOM   1940  N   ASH X 120      21.122 124.994  49.958  0.00  0.00            
ATOM   1941  H   ASH X 120      20.846 125.749  50.562  0.00  0.00            
ATOM   1942  CA  ASH X 120      20.554 123.665  50.255  0.00  0.00            
ATOM   1943  HA  ASH X 120      20.299 123.598  51.303  0.00  0.00            
ATOM   1944  CB  ASH X 120      19.254 123.488  49.468  0.00  0.00            
ATOM   1945  HB2 ASH X 120      18.878 122.474  49.607  0.00  0.00            
ATOM   1946  HB3 ASH X 120      19.458 123.635  48.395  0.00  0.00            
ATOM   1947  CG  ASH X 120      18.141 124.477  49.877  0.00  0.00            
ATOM   1948  OD1 ASH X 120      18.338 125.015  51.087  0.00  0.00            
ATOM   1949  OD2 ASH X 120      17.178 124.701  49.176  0.00  0.00            
ATOM   1950  HD1 ASH X 120      18.895 125.769  51.023  0.00  0.00            
ATOM   1951  C   ASH X 120      21.539 122.561  49.890  0.00  0.00            
ATOM   1952  O   ASH X 120      21.164 121.515  49.367  0.00  0.00            
ATOM   1953  N   PHE X 121      22.832 122.770  50.258  0.00  0.00            
ATOM   1954  H   PHE X 121      23.016 123.606  50.802  0.00  0.00            
ATOM   1955  CA  PHE X 121      23.924 121.787  50.141  0.00  0.00            
ATOM   1956  HA  PHE X 121      24.819 122.184  50.580  0.00  0.00            
ATOM   1957  CB  PHE X 121      23.612 120.544  50.946  0.00  0.00            
ATOM   1958  HB2 PHE X 121      22.716 119.985  50.557  0.00  0.00            
ATOM   1959  HB3 PHE X 121      24.459 119.835  50.879  0.00  0.00            
ATOM   1960  CG  PHE X 121      23.486 120.891  52.433  0.00  0.00            
ATOM   1961  CD1 PHE X 121      24.185 120.181  53.432  0.00  0.00            
ATOM   1962  HD1 PHE X 121      24.949 119.485  53.225  0.00  0.00            
ATOM   1963  CE1 PHE X 121      23.976 120.462  54.787  0.00  0.00            
ATOM   1964  HE1 PHE X 121      24.578 119.919  55.544  0.00  0.00            
ATOM   1965  CZ  PHE X 121      23.023 121.432  55.139  0.00  0.00            
ATOM   1966  HZ  PHE X 121      22.880 121.754  56.154  0.00  0.00            
ATOM   1967  CE2 PHE X 121      22.317 122.192  54.183  0.00  0.00            
ATOM   1968  HE2 PHE X 121      21.626 122.955  54.558  0.00  0.00            
ATOM   1969  CD2 PHE X 121      22.623 121.962  52.829  0.00  0.00            
ATOM   1970  HD2 PHE X 121      22.135 122.589  52.132  0.00  0.00            
ATOM   1971  C   PHE X 121      24.205 121.434  48.737  0.00  0.00            
ATOM   1972  O   PHE X 121      24.736 120.377  48.487  0.00  0.00            
ATOM   1973  N   ILE X 122      23.870 122.293  47.780  0.00  0.00            
ATOM   1974  H   ILE X 122      23.154 122.992  47.962  0.00  0.00            
ATOM   1975  CA  ILE X 122      24.303 122.119  46.402  0.00  0.00            
ATOM   1976  HA  ILE X 122      24.053 121.124  46.039  0.00  0.00            
ATOM   1977  CB  ILE X 122      23.652 123.160  45.528  0.00  0.00            
ATOM   1978  HB  ILE X 122      23.619 124.109  46.044  0.00  0.00            
ATOM   1979  CG2 ILE X 122      24.457 123.348  44.203  0.00  0.00            
ATOM   1980 HG21 ILE X 122      23.851 123.851  43.450  0.00  0.00            
ATOM   1981 HG22 ILE X 122      24.753 122.373  43.793  0.00  0.00            
ATOM   1982 HG23 ILE X 122      25.374 123.907  44.374  0.00  0.00            
ATOM   1983  CG1 ILE X 122      22.201 122.743  45.163  0.00  0.00            
ATOM   1984 HG12 ILE X 122      21.639 122.588  46.090  0.00  0.00            
ATOM   1985 HG13 ILE X 122      21.712 123.576  44.653  0.00  0.00            
ATOM   1986  CD1 ILE X 122      22.102 121.513  44.281  0.00  0.00            
ATOM   1987 HD11 ILE X 122      21.518 120.730  44.744  0.00  0.00            
ATOM   1988 HD12 ILE X 122      23.088 121.116  44.030  0.00  0.00            
ATOM   1989 HD13 ILE X 122      21.616 121.846  43.364  0.00  0.00            
ATOM   1990  C   ILE X 122      25.837 122.241  46.362  0.00  0.00            
ATOM   1991  O   ILE X 122      26.424 123.123  47.000  0.00  0.00            
ATOM   1992  N   VAL X 123      26.511 121.355  45.614  0.00  0.00            
ATOM   1993  H   VAL X 123      25.965 120.736  45.051  0.00  0.00            
ATOM   1994  CA  VAL X 123      27.925 121.369  45.441  0.00  0.00            
ATOM   1995  HA  VAL X 123      28.360 121.583  46.425  0.00  0.00            
ATOM   1996  CB  VAL X 123      28.503 120.011  44.982  0.00  0.00            
ATOM   1997  HB  VAL X 123      27.946 119.717  44.095  0.00  0.00            
ATOM   1998  CG1 VAL X 123      29.963 120.141  44.619  0.00  0.00            
ATOM   1999 HG11 VAL X 123      30.572 120.309  45.519  0.00  0.00            
ATOM   2000 HG12 VAL X 123      30.331 119.247  44.128  0.00  0.00            
ATOM   2001 HG13 VAL X 123      30.091 121.008  43.970  0.00  0.00            
ATOM   2002  CG2 VAL X 123      28.309 118.962  46.063  0.00  0.00            
ATOM   2003 HG21 VAL X 123      27.245 118.797  46.249  0.00  0.00            
ATOM   2004 HG22 VAL X 123      28.729 118.016  45.731  0.00  0.00            
ATOM   2005 HG23 VAL X 123      28.752 119.239  47.012  0.00  0.00            
ATOM   2006  C   VAL X 123      28.278 122.492  44.515  0.00  0.00            
ATOM   2007  O   VAL X 123      27.779 122.494  43.363  0.00  0.00            
ATOM   2008  N   ASH X 124      29.110 123.460  44.983  0.00  0.00            
ATOM   2009  H   ASH X 124      29.263 123.497  45.977  0.00  0.00            
ATOM   2010  CA  ASH X 124      29.462 124.618  44.204  0.00  0.00            
ATOM   2011  HA  ASH X 124      28.946 124.540  43.243  0.00  0.00            
ATOM   2012  CB  ASH X 124      28.943 125.875  44.893  0.00  0.00            
ATOM   2013  HB2 ASH X 124      27.858 125.846  45.005  0.00  0.00            
ATOM   2014  HB3 ASH X 124      29.174 126.738  44.268  0.00  0.00            
ATOM   2015  CG  ASH X 124      29.589 126.153  46.258  0.00  0.00            
ATOM   2016  OD1 ASH X 124      30.176 125.079  46.811  0.00  0.00            
ATOM   2017  OD2 ASH X 124      29.530 127.255  46.807  0.00  0.00            
ATOM   2018  HD1 ASH X 124      30.536 125.313  47.655  0.00  0.00            
ATOM   2019  C   ASH X 124      30.951 124.734  43.931  0.00  0.00            
ATOM   2020  O   ASH X 124      31.394 125.777  43.495  0.00  0.00            
ATOM   2021  N   THR X 125      31.728 123.682  44.198  0.00  0.00            
ATOM   2022  H   THR X 125      31.376 122.973  44.815  0.00  0.00            
ATOM   2023  CA  THR X 125      33.132 123.611  43.817  0.00  0.00            
ATOM   2024  HA  THR X 125      33.365 124.465  43.180  0.00  0.00            
ATOM   2025  CB  THR X 125      33.980 123.691  45.071  0.00  0.00            
ATOM   2026  HB  THR X 125      35.034 123.605  44.800  0.00  0.00            
ATOM   2027  CG2 THR X 125      33.765 125.013  45.831  0.00  0.00            
ATOM   2028 HG21 THR X 125      32.936 125.569  45.394  0.00  0.00            
ATOM   2029 HG22 THR X 125      33.509 124.803  46.873  0.00  0.00            
ATOM   2030 HG23 THR X 125      34.664 125.630  45.817  0.00  0.00            
ATOM   2031  OG1 THR X 125      33.689 122.583  45.918  0.00  0.00            
ATOM   2032  HG1 THR X 125      34.069 122.745  46.771  0.00  0.00            
ATOM   2033  C   THR X 125      33.424 122.345  43.037  0.00  0.00            
ATOM   2034  O   THR X 125      32.743 121.334  43.162  0.00  0.00            
ATOM   2035  N   GLY X 126      34.483 122.389  42.229  0.00  0.00            
ATOM   2036  H   GLY X 126      34.869 123.287  41.970  0.00  0.00            
ATOM   2037  CA  GLY X 126      34.966 121.238  41.539  0.00  0.00            
ATOM   2038  HA2 GLY X 126      36.048 121.302  41.411  0.00  0.00            
ATOM   2039  HA3 GLY X 126      34.752 120.333  42.095  0.00  0.00            
ATOM   2040  C   GLY X 126      34.338 121.144  40.147  0.00  0.00            
ATOM   2041  O   GLY X 126      33.464 121.951  39.805  0.00  0.00            
ATOM   2042  N   PRO X 127      34.755 120.140  39.353  0.00  0.00            
ATOM   2043  CD  PRO X 127      35.842 119.230  39.625  0.00  0.00            
ATOM   2044  HD2 PRO X 127      35.425 118.340  40.111  0.00  0.00            
ATOM   2045  HD3 PRO X 127      36.652 119.691  40.186  0.00  0.00            
ATOM   2046  CG  PRO X 127      36.350 118.878  38.245  0.00  0.00            
ATOM   2047  HG2 PRO X 127      37.113 119.629  37.974  0.00  0.00            
ATOM   2048  HG3 PRO X 127      36.768 117.874  38.238  0.00  0.00            
ATOM   2049  CB  PRO X 127      35.165 118.982  37.317  0.00  0.00            
ATOM   2050  HB2 PRO X 127      34.669 118.011  37.292  0.00  0.00            
ATOM   2051  HB3 PRO X 127      35.500 119.266  36.324  0.00  0.00            
ATOM   2052  CA  PRO X 127      34.292 120.034  37.963  0.00  0.00            
ATOM   2053  HA  PRO X 127      34.500 120.952  37.431  0.00  0.00            
ATOM   2054  C   PRO X 127      32.821 119.613  37.866  0.00  0.00            
ATOM   2055  O   PRO X 127      32.196 119.769  36.809  0.00  0.00            
ATOM   2056  N   PHE X 128      32.256 119.130  38.982  0.00  0.00            
ATOM   2057  H   PHE X 128      32.728 119.171  39.874  0.00  0.00            
ATOM   2058  CA  PHE X 128      30.882 118.620  38.966  0.00  0.00            
ATOM   2059  HA  PHE X 128      30.554 118.540  37.929  0.00  0.00            
ATOM   2060  CB  PHE X 128      30.846 117.207  39.536  0.00  0.00            
ATOM   2061  HB2 PHE X 128      29.866 116.756  39.379  0.00  0.00            
ATOM   2062  HB3 PHE X 128      30.976 117.264  40.617  0.00  0.00            
ATOM   2063  CG  PHE X 128      31.900 116.285  38.990  0.00  0.00            
ATOM   2064  CD1 PHE X 128      31.821 115.876  37.658  0.00  0.00            
ATOM   2065  HD1 PHE X 128      31.121 116.344  36.988  0.00  0.00            
ATOM   2066  CE1 PHE X 128      32.764 115.021  37.123  0.00  0.00            
ATOM   2067  HE1 PHE X 128      32.686 114.666  36.110  0.00  0.00            
ATOM   2068  CZ  PHE X 128      33.867 114.668  37.889  0.00  0.00            
ATOM   2069  HZ  PHE X 128      34.662 114.081  37.459  0.00  0.00            
ATOM   2070  CE2 PHE X 128      33.952 115.060  39.230  0.00  0.00            
ATOM   2071  HE2 PHE X 128      34.687 114.627  39.886  0.00  0.00            
ATOM   2072  CD2 PHE X 128      32.956 115.858  39.781  0.00  0.00            
ATOM   2073  HD2 PHE X 128      32.899 115.988  40.843  0.00  0.00            
ATOM   2074  C   PHE X 128      29.911 119.507  39.734  0.00  0.00            
ATOM   2075  O   PHE X 128      28.842 119.058  40.150  0.00  0.00            
ATOM   2076  N   ALA X 129      30.235 120.804  39.901  0.00  0.00            
ATOM   2077  H   ALA X 129      31.147 121.119  39.604  0.00  0.00            
ATOM   2078  CA  ALA X 129      29.341 121.743  40.584  0.00  0.00            
ATOM   2079  HA  ALA X 129      28.998 121.268  41.498  0.00  0.00            
ATOM   2080  CB  ALA X 129      30.081 123.018  40.919  0.00  0.00            
ATOM   2081  HB1 ALA X 129      30.787 122.863  41.730  0.00  0.00            
ATOM   2082  HB2 ALA X 129      30.657 123.367  40.060  0.00  0.00            
ATOM   2083  HB3 ALA X 129      29.396 123.817  41.185  0.00  0.00            
ATOM   2084  C   ALA X 129      28.134 122.019  39.705  0.00  0.00            
ATOM   2085  O   ALA X 129      28.128 121.772  38.502  0.00  0.00            
ATOM   2086  N   ALA X 130      27.085 122.566  40.341  0.00  0.00            
ATOM   2087  H   ALA X 130      27.065 122.512  41.352  0.00  0.00            
ATOM   2088  CA  ALA X 130      25.869 122.986  39.650  0.00  0.00            
ATOM   2089  HA  ALA X 130      25.430 122.119  39.166  0.00  0.00            
ATOM   2090  CB  ALA X 130      24.964 123.651  40.670  0.00  0.00            
ATOM   2091  HB1 ALA X 130      24.448 122.931  41.285  0.00  0.00            
ATOM   2092  HB2 ALA X 130      24.558 124.655  40.529  0.00  0.00            
ATOM   2093  HB3 ALA X 130      25.728 123.936  41.344  0.00  0.00            
ATOM   2094  C   ALA X 130      26.271 123.953  38.503  0.00  0.00            
ATOM   2095  O   ALA X 130      27.085 124.859  38.710  0.00  0.00            
ATOM   2096  N   GLY X 131      25.638 123.775  37.329  0.00  0.00            
ATOM   2097  H   GLY X 131      24.782 123.219  37.316  0.00  0.00            
ATOM   2098  CA  GLY X 131      25.964 124.575  36.186  0.00  0.00            
ATOM   2099  HA2 GLY X 131      26.302 125.556  36.508  0.00  0.00            
ATOM   2100  HA3 GLY X 131      25.070 124.712  35.586  0.00  0.00            
ATOM   2101  C   GLY X 131      27.024 123.907  35.283  0.00  0.00            
ATOM   2102  O   GLY X 131      27.188 124.336  34.149  0.00  0.00            
ATOM   2103  N   ARN X 132      27.718 122.862  35.756  0.00  0.00            
ATOM   2104  H   ARN X 132      27.577 122.533  36.700  0.00  0.00            
ATOM   2105  CA  ARN X 132      28.695 122.128  34.912  0.00  0.00            
ATOM   2106  HA  ARN X 132      28.640 122.482  33.898  0.00  0.00            
ATOM   2107  CB  ARN X 132      30.114 122.334  35.390  0.00  0.00            
ATOM   2108  HB2 ARN X 132      30.274 121.884  36.378  0.00  0.00            
ATOM   2109  HB3 ARN X 132      30.761 121.793  34.710  0.00  0.00            
ATOM   2110  CG  ARN X 132      30.548 123.802  35.392  0.00  0.00            
ATOM   2111  HG2 ARN X 132      30.460 124.231  34.376  0.00  0.00            
ATOM   2112  HG3 ARN X 132      29.888 124.326  36.061  0.00  0.00            
ATOM   2113  CD  ARN X 132      31.978 123.944  35.954  0.00  0.00            
ATOM   2114  HD2 ARN X 132      32.021 123.593  36.978  0.00  0.00            
ATOM   2115  HD3 ARN X 132      32.676 123.333  35.389  0.00  0.00            
ATOM   2116  NE  ARN X 132      32.376 125.341  35.862  0.00  0.00            
ATOM   2117  HE  ARN X 132      32.240 125.725  34.938  0.00  0.00            
ATOM   2118  CZ  ARN X 132      33.633 125.732  36.392  0.00  0.00            
ATOM   2119  NH1 ARN X 132      34.424 124.915  36.940  0.00  0.00            
ATOM   2120 HH11 ARN X 132      35.101 124.545  36.258  0.00  0.00            
ATOM   2121  NH2 ARN X 132      33.941 127.104  36.246  0.00  0.00            
ATOM   2122 HH21 ARN X 132      33.280 127.695  36.715  0.00  0.00            
ATOM   2123 HH22 ARN X 132      34.855 127.304  36.638  0.00  0.00            
ATOM   2124  C   ARN X 132      28.411 120.612  34.920  0.00  0.00            
ATOM   2125  O   ARN X 132      29.211 119.850  34.338  0.00  0.00            
ATOM   2126  N   TRP X 133      27.280 120.160  35.509  0.00  0.00            
ATOM   2127  H   TRP X 133      26.553 120.792  35.773  0.00  0.00            
ATOM   2128  CA  TRP X 133      27.036 118.761  35.743  0.00  0.00            
ATOM   2129  HA  TRP X 133      27.178 118.242  34.793  0.00  0.00            
ATOM   2130  CB  TRP X 133      27.984 118.140  36.767  0.00  0.00            
ATOM   2131  HB2 TRP X 133      27.930 118.690  37.711  0.00  0.00            
ATOM   2132  HB3 TRP X 133      29.020 118.233  36.408  0.00  0.00            
ATOM   2133  CG  TRP X 133      27.724 116.700  37.065  0.00  0.00            
ATOM   2134  CD1 TRP X 133      26.941 116.203  38.049  0.00  0.00            
ATOM   2135  HD1 TRP X 133      26.666 116.775  38.911  0.00  0.00            
ATOM   2136  NE1 TRP X 133      26.984 114.854  38.070  0.00  0.00            
ATOM   2137  HE1 TRP X 133      26.716 114.310  38.879  0.00  0.00            
ATOM   2138  CE2 TRP X 133      27.758 114.392  37.050  0.00  0.00            
ATOM   2139  CZ2 TRP X 133      28.143 113.106  36.684  0.00  0.00            
ATOM   2140  HZ2 TRP X 133      27.947 112.265  37.318  0.00  0.00            
ATOM   2141  CH2 TRP X 133      28.974 112.973  35.575  0.00  0.00            
ATOM   2142  HH2 TRP X 133      29.186 112.010  35.204  0.00  0.00            
ATOM   2143  CZ3 TRP X 133      29.508 114.095  34.941  0.00  0.00            
ATOM   2144  HZ3 TRP X 133      30.183 113.967  34.102  0.00  0.00            
ATOM   2145  CE3 TRP X 133      29.107 115.371  35.308  0.00  0.00            
ATOM   2146  HE3 TRP X 133      29.319 116.200  34.659  0.00  0.00            
ATOM   2147  CD2 TRP X 133      28.268 115.556  36.387  0.00  0.00            
ATOM   2148  C   TRP X 133      25.602 118.622  36.144  0.00  0.00            
ATOM   2149  O   TRP X 133      25.246 118.937  37.300  0.00  0.00            
ATOM   2150  N   THR X 134      24.734 118.144  35.223  0.00  0.00            
ATOM   2151  H   THR X 134      25.024 118.146  34.275  0.00  0.00            
ATOM   2152  CA  THR X 134      23.311 117.962  35.539  0.00  0.00            
ATOM   2153  HA  THR X 134      22.968 118.662  36.295  0.00  0.00            
ATOM   2154  CB  THR X 134      22.529 118.180  34.204  0.00  0.00            
ATOM   2155  HB  THR X 134      21.465 118.061  34.393  0.00  0.00            
ATOM   2156  CG2 THR X 134      22.728 119.557  33.698  0.00  0.00            
ATOM   2157 HG21 THR X 134      22.389 119.720  32.662  0.00  0.00            
ATOM   2158 HG22 THR X 134      22.236 120.339  34.297  0.00  0.00            
ATOM   2159 HG23 THR X 134      23.801 119.771  33.713  0.00  0.00            
ATOM   2160  OG1 THR X 134      22.922 117.251  33.189  0.00  0.00            
ATOM   2161  HG1 THR X 134      22.331 117.327  32.449  0.00  0.00            
ATOM   2162  C   THR X 134      23.051 116.551  36.002  0.00  0.00            
ATOM   2163  O   THR X 134      23.642 115.591  35.534  0.00  0.00            
ATOM   2164  N   THR X 135      22.130 116.471  36.987  0.00  0.00            
ATOM   2165  H   THR X 135      21.898 117.330  37.481  0.00  0.00            
ATOM   2166  CA  THR X 135      21.760 115.200  37.588  0.00  0.00            
ATOM   2167  HA  THR X 135      22.438 114.409  37.259  0.00  0.00            
ATOM   2168  CB  THR X 135      21.891 115.328  39.118  0.00  0.00            
ATOM   2169  HB  THR X 135      21.393 114.440  39.536  0.00  0.00            
ATOM   2170  CG2 THR X 135      23.306 115.407  39.533  0.00  0.00            
ATOM   2171 HG21 THR X 135      23.522 116.392  40.003  0.00  0.00            
ATOM   2172 HG22 THR X 135      23.494 114.615  40.258  0.00  0.00            
ATOM   2173 HG23 THR X 135      23.919 115.267  38.646  0.00  0.00            
ATOM   2174  OG1 THR X 135      21.129 116.439  39.604  0.00  0.00            
ATOM   2175  HG1 THR X 135      21.298 116.567  40.513  0.00  0.00            
ATOM   2176  C   THR X 135      20.333 114.874  37.220  0.00  0.00            
ATOM   2177  O   THR X 135      19.526 115.730  36.809  0.00  0.00            
ATOM   2178  N   ILE X 136      19.966 113.614  37.285  0.00  0.00            
ATOM   2179  H   ILE X 136      20.598 112.936  37.678  0.00  0.00            
ATOM   2180  CA  ILE X 136      18.636 113.166  37.014  0.00  0.00            
ATOM   2181  HA  ILE X 136      17.994 113.992  36.765  0.00  0.00            
ATOM   2182  CB  ILE X 136      18.583 112.146  35.875  0.00  0.00            
ATOM   2183  HB  ILE X 136      17.544 111.803  35.777  0.00  0.00            
ATOM   2184  CG2 ILE X 136      19.026 112.743  34.555  0.00  0.00            
ATOM   2185 HG21 ILE X 136      20.037 112.467  34.300  0.00  0.00            
ATOM   2186 HG22 ILE X 136      18.348 112.481  33.739  0.00  0.00            
ATOM   2187 HG23 ILE X 136      18.957 113.826  34.725  0.00  0.00            
ATOM   2188  CG1 ILE X 136      19.473 110.905  36.184  0.00  0.00            
ATOM   2189 HG12 ILE X 136      20.451 111.234  36.502  0.00  0.00            
ATOM   2190 HG13 ILE X 136      19.036 110.392  37.042  0.00  0.00            
ATOM   2191  CD1 ILE X 136      19.544 109.917  35.033  0.00  0.00            
ATOM   2192 HD11 ILE X 136      18.966 109.022  35.259  0.00  0.00            
ATOM   2193 HD12 ILE X 136      19.121 110.362  34.119  0.00  0.00            
ATOM   2194 HD13 ILE X 136      20.580 109.633  34.824  0.00  0.00            
ATOM   2195  C   ILE X 136      18.076 112.511  38.290  0.00  0.00            
ATOM   2196  O   ILE X 136      18.809 111.987  39.096  0.00  0.00            
ATOM   2197  N   ASH X 137      16.732 112.598  38.425  0.00  0.00            
ATOM   2198  H   ASH X 137      16.124 112.832  37.641  0.00  0.00            
ATOM   2199  CA  ASH X 137      16.072 112.130  39.629  0.00  0.00            
ATOM   2200  HA  ASH X 137      16.783 112.239  40.458  0.00  0.00            
ATOM   2201  CB  ASH X 137      14.875 112.966  39.908  0.00  0.00            
ATOM   2202  HB2 ASH X 137      15.175 114.006  40.246  0.00  0.00            
ATOM   2203  HB3 ASH X 137      14.485 112.231  40.671  0.00  0.00            
ATOM   2204  CG  ASH X 137      13.850 113.146  38.847  0.00  0.00            
ATOM   2205  OD1 ASH X 137      13.658 112.109  38.051  0.00  0.00            
ATOM   2206  OD2 ASH X 137      13.207 114.189  38.753  0.00  0.00            
ATOM   2207  HD1 ASH X 137      14.350 112.075  37.363  0.00  0.00            
ATOM   2208  C   ASH X 137      15.726 110.622  39.427  0.00  0.00            
ATOM   2209  O   ASH X 137      16.103 110.073  38.411  0.00  0.00            
ATOM   2210  N   GLH X 138      15.038 109.916  40.381  0.00  0.00            
ATOM   2211  H   GLH X 138      14.767 110.468  41.210  0.00  0.00            
ATOM   2212  CA  GLH X 138      14.615 108.541  40.232  0.00  0.00            
ATOM   2213  HA  GLH X 138      15.580 108.028  40.018  0.00  0.00            
ATOM   2214  CB  GLH X 138      14.179 107.911  41.601  0.00  0.00            
ATOM   2215  HB2 GLH X 138      14.951 108.125  42.308  0.00  0.00            
ATOM   2216  HB3 GLH X 138      13.314 108.442  41.992  0.00  0.00            
ATOM   2217  CG  GLH X 138      13.694 106.443  41.709  0.00  0.00            
ATOM   2218  HG2 GLH X 138      13.434 106.250  42.706  0.00  0.00            
ATOM   2219  HG3 GLH X 138      12.739 106.401  41.118  0.00  0.00            
ATOM   2220  CD  GLH X 138      14.497 105.274  41.197  0.00  0.00            
ATOM   2221  OE1 GLH X 138      13.873 104.066  41.448  0.00  0.00            
ATOM   2222  OE2 GLH X 138      15.667 105.368  40.736  0.00  0.00            
ATOM   2223  HE1 GLH X 138      12.921 104.235  41.565  0.00  0.00            
ATOM   2224  C   GLH X 138      13.645 108.272  39.063  0.00  0.00            
ATOM   2225  O   GLH X 138      13.479 107.155  38.600  0.00  0.00            
ATOM   2226  N   GLN X 139      12.945 109.307  38.695  0.00  0.00            
ATOM   2227  H   GLN X 139      13.023 110.248  39.085  0.00  0.00            
ATOM   2228  CA  GLN X 139      12.025 109.180  37.588  0.00  0.00            
ATOM   2229  HA  GLN X 139      11.686 108.144  37.622  0.00  0.00            
ATOM   2230  CB  GLN X 139      10.872 110.124  37.627  0.00  0.00            
ATOM   2231  HB2 GLN X 139      11.183 111.141  37.545  0.00  0.00            
ATOM   2232  HB3 GLN X 139      10.264 109.943  36.756  0.00  0.00            
ATOM   2233  CG  GLN X 139       9.945 109.886  38.848  0.00  0.00            
ATOM   2234  HG2 GLN X 139      10.501 109.928  39.819  0.00  0.00            
ATOM   2235  HG3 GLN X 139       9.183 110.659  38.839  0.00  0.00            
ATOM   2236  CD  GLN X 139       9.217 108.535  38.783  0.00  0.00            
ATOM   2237  OE1 GLN X 139       8.900 108.049  37.672  0.00  0.00            
ATOM   2238  NE2 GLN X 139       9.023 107.948  39.976  0.00  0.00            
ATOM   2239 HE21 GLN X 139       8.363 108.403  40.614  0.00  0.00            
ATOM   2240 HE22 GLN X 139       9.148 106.947  40.027  0.00  0.00            
ATOM   2241  C   GLN X 139      12.731 109.360  36.264  0.00  0.00            
ATOM   2242  O   GLN X 139      12.113 109.099  35.244  0.00  0.00            
ATOM   2243  N   GLY X 140      14.052 109.651  36.231  0.00  0.00            
ATOM   2244  H   GLY X 140      14.514 109.878  37.104  0.00  0.00            
ATOM   2245  CA  GLY X 140      14.783 109.791  34.974  0.00  0.00            
ATOM   2246  HA2 GLY X 140      14.351 109.128  34.206  0.00  0.00            
ATOM   2247  HA3 GLY X 140      15.809 109.509  35.108  0.00  0.00            
ATOM   2248  C   GLY X 140      14.710 111.191  34.395  0.00  0.00            
ATOM   2249  O   GLY X 140      15.240 111.432  33.320  0.00  0.00            
ATOM   2250  N   ASN X 141      14.199 112.188  35.136  0.00  0.00            
ATOM   2251  H   ASN X 141      13.716 111.993  36.003  0.00  0.00            
ATOM   2252  CA  ASN X 141      14.155 113.593  34.694  0.00  0.00            
ATOM   2253  HA  ASN X 141      14.338 113.625  33.646  0.00  0.00            
ATOM   2254  CB  ASN X 141      12.783 114.165  34.988  0.00  0.00            
ATOM   2255  HB2 ASN X 141      12.713 115.167  34.594  0.00  0.00            
ATOM   2256  HB3 ASN X 141      12.643 114.236  36.064  0.00  0.00            
ATOM   2257  CG  ASN X 141      11.639 113.295  34.463  0.00  0.00            
ATOM   2258  OD1 ASN X 141      11.607 112.952  33.274  0.00  0.00            
ATOM   2259  ND2 ASN X 141      10.654 113.030  35.311  0.00  0.00            
ATOM   2260 HD21 ASN X 141       9.718 112.993  34.959  0.00  0.00            
ATOM   2261 HD22 ASN X 141      10.855 112.934  36.305  0.00  0.00            
ATOM   2262  C   ASN X 141      15.227 114.412  35.433  0.00  0.00            
ATOM   2263  O   ASN X 141      15.657 114.046  36.557  0.00  0.00            
ATOM   2264  N   PRO X 142      15.655 115.521  34.813  0.00  0.00            
ATOM   2265  CD  PRO X 142      15.382 115.920  33.429  0.00  0.00            
ATOM   2266  HD2 PRO X 142      14.420 116.408  33.384  0.00  0.00            
ATOM   2267  HD3 PRO X 142      15.494 115.131  32.741  0.00  0.00            
ATOM   2268  CG  PRO X 142      16.463 116.948  33.118  0.00  0.00            
ATOM   2269  HG2 PRO X 142      16.126 117.766  32.439  0.00  0.00            
ATOM   2270  HG3 PRO X 142      17.307 116.461  32.650  0.00  0.00            
ATOM   2271  CB  PRO X 142      16.869 117.504  34.488  0.00  0.00            
ATOM   2272  HB2 PRO X 142      16.246 118.310  34.780  0.00  0.00            
ATOM   2273  HB3 PRO X 142      17.939 117.720  34.421  0.00  0.00            
ATOM   2274  CA  PRO X 142      16.710 116.338  35.427  0.00  0.00            
ATOM   2275  HA  PRO X 142      17.660 115.790  35.514  0.00  0.00            
ATOM   2276  C   PRO X 142      16.281 116.793  36.844  0.00  0.00            
ATOM   2277  O   PRO X 142      15.121 117.127  37.058  0.00  0.00            
ATOM   2278  N   SER X 143      17.265 116.855  37.722  0.00  0.00            
ATOM   2279  H   SER X 143      18.149 116.413  37.510  0.00  0.00            
ATOM   2280  CA  SER X 143      17.008 117.317  39.106  0.00  0.00            
ATOM   2281  HA  SER X 143      15.944 117.573  39.171  0.00  0.00            
ATOM   2282  CB  SER X 143      17.401 116.175  40.009  0.00  0.00            
ATOM   2283  HB2 SER X 143      16.680 115.349  39.951  0.00  0.00            
ATOM   2284  HB3 SER X 143      17.371 116.561  41.024  0.00  0.00            
ATOM   2285  OG  SER X 143      18.704 115.634  39.792  0.00  0.00            
ATOM   2286  HG  SER X 143      18.801 114.885  40.348  0.00  0.00            
ATOM   2287  C   SER X 143      17.827 118.558  39.505  0.00  0.00            
ATOM   2288  O   SER X 143      17.557 119.029  40.649  0.00  0.00            
ATOM   2289  N   GLY X 144      18.736 119.057  38.690  0.00  0.00            
ATOM   2290  H   GLY X 144      18.885 118.590  37.784  0.00  0.00            
ATOM   2291  CA  GLY X 144      19.229 120.405  38.870  0.00  0.00            
ATOM   2292  HA2 GLY X 144      19.485 120.839  37.935  0.00  0.00            
ATOM   2293  HA3 GLY X 144      18.419 120.966  39.262  0.00  0.00            
ATOM   2294  C   GLY X 144      20.454 120.607  39.798  0.00  0.00            
ATOM   2295  O   GLY X 144      20.526 121.668  40.456  0.00  0.00            
ATOM   2296  N   GLY X 145      21.332 119.601  39.954  0.00  0.00            
ATOM   2297  H   GLY X 145      20.962 118.662  39.935  0.00  0.00            
ATOM   2298  CA  GLY X 145      22.560 119.845  40.688  0.00  0.00            
ATOM   2299  HA2 GLY X 145      23.380 119.925  39.978  0.00  0.00            
ATOM   2300  HA3 GLY X 145      22.493 120.779  41.223  0.00  0.00            
ATOM   2301  C   GLY X 145      22.918 118.746  41.706  0.00  0.00            
ATOM   2302  O   GLY X 145      22.066 118.285  42.446  0.00  0.00            
ATOM   2303  N   LEU X 146      24.220 118.401  41.788  0.00  0.00            
ATOM   2304  H   LEU X 146      24.846 118.727  41.067  0.00  0.00            
ATOM   2305  CA  LEU X 146      24.720 117.524  42.779  0.00  0.00            
ATOM   2306  HA  LEU X 146      24.144 116.626  42.764  0.00  0.00            
ATOM   2307  CB  LEU X 146      26.162 117.053  42.384  0.00  0.00            
ATOM   2308  HB2 LEU X 146      26.760 117.936  42.243  0.00  0.00            
ATOM   2309  HB3 LEU X 146      26.089 116.605  41.373  0.00  0.00            
ATOM   2310  CG  LEU X 146      26.863 116.156  43.422  0.00  0.00            
ATOM   2311  HG  LEU X 146      27.080 116.691  44.340  0.00  0.00            
ATOM   2312  CD1 LEU X 146      26.005 114.906  43.693  0.00  0.00            
ATOM   2313 HD11 LEU X 146      25.964 114.215  42.813  0.00  0.00            
ATOM   2314 HD12 LEU X 146      24.997 115.237  43.827  0.00  0.00            
ATOM   2315 HD13 LEU X 146      26.286 114.332  44.639  0.00  0.00            
ATOM   2316  CD2 LEU X 146      28.218 115.709  42.814  0.00  0.00            
ATOM   2317 HD21 LEU X 146      28.809 116.590  42.572  0.00  0.00            
ATOM   2318 HD22 LEU X 146      28.068 115.204  41.861  0.00  0.00            
ATOM   2319 HD23 LEU X 146      28.690 114.991  43.501  0.00  0.00            
ATOM   2320  C   LEU X 146      24.671 118.036  44.249  0.00  0.00            
ATOM   2321  O   LEU X 146      24.753 119.225  44.460  0.00  0.00            
ATOM   2322  N   LYN X 147      24.432 117.180  45.243  0.00  0.00            
ATOM   2323  H   LYN X 147      24.447 116.179  45.041  0.00  0.00            
ATOM   2324  CA  LYN X 147      24.632 117.561  46.619  0.00  0.00            
ATOM   2325  HA  LYN X 147      25.072 118.542  46.860  0.00  0.00            
ATOM   2326  CB  LYN X 147      23.244 117.539  47.261  0.00  0.00            
ATOM   2327  HB2 LYN X 147      22.543 118.279  46.990  0.00  0.00            
ATOM   2328  HB3 LYN X 147      23.377 117.812  48.286  0.00  0.00            
ATOM   2329  CG  LYN X 147      22.357 116.269  47.029  0.00  0.00            
ATOM   2330  HG2 LYN X 147      22.816 115.351  47.284  0.00  0.00            
ATOM   2331  HG3 LYN X 147      22.161 116.157  45.969  0.00  0.00            
ATOM   2332  CD  LYN X 147      21.097 116.375  47.888  0.00  0.00            
ATOM   2333  HD2 LYN X 147      20.621 117.354  47.845  0.00  0.00            
ATOM   2334  HD3 LYN X 147      21.437 116.227  48.971  0.00  0.00            
ATOM   2335  CE  LYN X 147      19.986 115.367  47.445  0.00  0.00            
ATOM   2336  HE2 LYN X 147      20.278 114.407  47.808  0.00  0.00            
ATOM   2337  HE3 LYN X 147      19.998 115.237  46.344  0.00  0.00            
ATOM   2338  NZ  LYN X 147      18.694 115.907  47.969  0.00  0.00            
ATOM   2339  HZ1 LYN X 147      18.120 115.112  48.378  0.00  0.00            
ATOM   2340  HZ2 LYN X 147      18.062 116.365  47.241  0.00  0.00            
ATOM   2341  C   LYN X 147      25.446 116.540  47.443  0.00  0.00            
ATOM   2342  O   LYN X 147      25.369 115.336  47.143  0.00  0.00            
ATOM   2343  N   ARG X 148      26.242 116.922  48.463  0.00  0.00            
ATOM   2344  H   ARG X 148      26.457 117.882  48.586  0.00  0.00            
ATOM   2345  CA  ARG X 148      26.774 116.091  49.549  0.00  0.00            
ATOM   2346  HA  ARG X 148      26.311 115.090  49.490  0.00  0.00            
ATOM   2347  CB  ARG X 148      28.298 115.992  49.499  0.00  0.00            
ATOM   2348  HB2 ARG X 148      28.674 115.635  50.506  0.00  0.00            
ATOM   2349  HB3 ARG X 148      28.840 116.907  49.250  0.00  0.00            
ATOM   2350  CG  ARG X 148      28.854 114.878  48.468  0.00  0.00            
ATOM   2351  HG2 ARG X 148      29.806 114.609  48.866  0.00  0.00            
ATOM   2352  HG3 ARG X 148      28.103 114.069  48.562  0.00  0.00            
ATOM   2353  CD  ARG X 148      28.729 115.528  47.081  0.00  0.00            
ATOM   2354  HD2 ARG X 148      29.022 116.570  47.026  0.00  0.00            
ATOM   2355  HD3 ARG X 148      27.722 115.351  46.703  0.00  0.00            
ATOM   2356  NE  ARG X 148      29.594 114.824  46.144  0.00  0.00            
ATOM   2357  HE  ARG X 148      29.272 113.816  46.106  0.00  0.00            
ATOM   2358  CZ  ARG X 148      30.602 115.156  45.310  0.00  0.00            
ATOM   2359  NH1 ARG X 148      30.974 116.430  45.305  0.00  0.00            
ATOM   2360 HH11 ARG X 148      30.432 117.122  45.778  0.00  0.00            
ATOM   2361 HH12 ARG X 148      31.457 116.811  44.522  0.00  0.00            
ATOM   2362  NH2 ARG X 148      31.095 114.304  44.434  0.00  0.00            
ATOM   2363 HH21 ARG X 148      31.776 114.582  43.653  0.00  0.00            
ATOM   2364 HH22 ARG X 148      30.793 113.321  44.456  0.00  0.00            
ATOM   2365  C   ARG X 148      26.439 116.668  50.870  0.00  0.00            
ATOM   2366  O   ARG X 148      25.960 117.840  50.926  0.00  0.00            
ATOM   2367  N   ASN X 149      26.598 115.955  52.009  0.00  0.00            
ATOM   2368  H   ASN X 149      26.957 115.045  52.085  0.00  0.00            
ATOM   2369  CA  ASN X 149      26.384 116.535  53.355  0.00  0.00            
ATOM   2370  HA  ASN X 149      26.605 117.552  53.341  0.00  0.00            
ATOM   2371  CB  ASN X 149      24.847 116.398  53.690  0.00  0.00            
ATOM   2372  HB2 ASN X 149      24.309 116.933  52.911  0.00  0.00            
ATOM   2373  HB3 ASN X 149      24.675 115.324  53.639  0.00  0.00            
ATOM   2374  CG  ASN X 149      24.508 116.970  55.087  0.00  0.00            
ATOM   2375  OD1 ASN X 149      25.329 117.475  55.779  0.00  0.00            
ATOM   2376  ND2 ASN X 149      23.247 116.895  55.476  0.00  0.00            
ATOM   2377 HD21 ASN X 149      23.099 116.863  56.472  0.00  0.00            
ATOM   2378 HD22 ASN X 149      22.479 116.483  55.083  0.00  0.00            
ATOM   2379  C   ASN X 149      27.237 115.762  54.317  0.00  0.00            
ATOM   2380  O   ASN X 149      26.723 114.783  54.803  0.00  0.00            
ATOM   2381  N   PHE X 150      28.443 116.193  54.566  0.00  0.00            
ATOM   2382  H   PHE X 150      28.798 117.049  54.127  0.00  0.00            
ATOM   2383  CA  PHE X 150      29.503 115.370  55.251  0.00  0.00            
ATOM   2384  HA  PHE X 150      29.726 114.450  54.811  0.00  0.00            
ATOM   2385  CB  PHE X 150      30.749 116.244  55.162  0.00  0.00            
ATOM   2386  HB2 PHE X 150      31.440 115.871  55.895  0.00  0.00            
ATOM   2387  HB3 PHE X 150      30.556 117.202  55.624  0.00  0.00            
ATOM   2388  CG  PHE X 150      31.566 116.243  53.900  0.00  0.00            
ATOM   2389  CD1 PHE X 150      31.202 115.584  52.715  0.00  0.00            
ATOM   2390  HD1 PHE X 150      30.376 114.943  52.598  0.00  0.00            
ATOM   2391  CE1 PHE X 150      31.899 115.822  51.494  0.00  0.00            
ATOM   2392  HE1 PHE X 150      31.431 115.269  50.610  0.00  0.00            
ATOM   2393  CZ  PHE X 150      32.961 116.805  51.436  0.00  0.00            
ATOM   2394  HZ  PHE X 150      33.470 116.964  50.501  0.00  0.00            
ATOM   2395  CE2 PHE X 150      33.378 117.398  52.673  0.00  0.00            
ATOM   2396  HE2 PHE X 150      34.298 118.022  52.791  0.00  0.00            
ATOM   2397  CD2 PHE X 150      32.698 117.078  53.859  0.00  0.00            
ATOM   2398  HD2 PHE X 150      33.028 117.700  54.654  0.00  0.00            
ATOM   2399  C   PHE X 150      29.193 115.111  56.797  0.00  0.00            
ATOM   2400  O   PHE X 150      29.148 116.058  57.612  0.00  0.00            
ATOM   2401  N   GLY X 151      28.806 113.930  57.226  0.00  0.00            
ATOM   2402  H   GLY X 151      28.501 113.371  56.437  0.00  0.00            
ATOM   2403  CA  GLY X 151      28.734 113.358  58.641  0.00  0.00            
ATOM   2404  HA2 GLY X 151      28.317 112.404  58.490  0.00  0.00            
ATOM   2405  HA3 GLY X 151      29.680 113.215  59.153  0.00  0.00            
ATOM   2406  C   GLY X 151      27.658 114.099  59.430  0.00  0.00            
ATOM   2407  O   GLY X 151      27.905 114.769  60.454  0.00  0.00            
ATOM   2408  N   ALA X 152      26.420 114.044  58.935  0.00  0.00            
ATOM   2409  H   ALA X 152      26.260 113.643  58.011  0.00  0.00            
ATOM   2410  CA  ALA X 152      25.208 114.724  59.458  0.00  0.00            
ATOM   2411  HA  ALA X 152      25.477 115.441  60.292  0.00  0.00            
ATOM   2412  CB  ALA X 152      24.585 115.680  58.376  0.00  0.00            
ATOM   2413  HB1 ALA X 152      25.389 116.225  57.875  0.00  0.00            
ATOM   2414  HB2 ALA X 152      24.120 115.034  57.576  0.00  0.00            
ATOM   2415  HB3 ALA X 152      23.776 116.407  58.632  0.00  0.00            
ATOM   2416  C   ALA X 152      24.141 113.707  59.931  0.00  0.00            
ATOM   2417  O   ALA X 152      22.963 114.040  59.803  0.00  0.00            
ATOM   2418  N   THR X 153      24.474 112.500  60.316  0.00  0.00            
ATOM   2419  H   THR X 153      25.427 112.187  60.135  0.00  0.00            
ATOM   2420  CA  THR X 153      23.513 111.526  60.708  0.00  0.00            
ATOM   2421  HA  THR X 153      22.532 111.885  60.789  0.00  0.00            
ATOM   2422  CB  THR X 153      23.540 110.304  59.762  0.00  0.00            
ATOM   2423  HB  THR X 153      23.066 109.464  60.209  0.00  0.00            
ATOM   2424  CG2 THR X 153      22.896 110.521  58.379  0.00  0.00            
ATOM   2425 HG21 THR X 153      21.868 110.516  58.525  0.00  0.00            
ATOM   2426 HG22 THR X 153      23.219 111.281  57.720  0.00  0.00            
ATOM   2427 HG23 THR X 153      22.945 109.611  57.812  0.00  0.00            
ATOM   2428  OG1 THR X 153      24.836 109.788  59.633  0.00  0.00            
ATOM   2429  HG1 THR X 153      25.313 110.267  58.995  0.00  0.00            
ATOM   2430  C   THR X 153      23.774 111.092  62.149  0.00  0.00            
ATOM   2431  O   THR X 153      24.778 111.538  62.778  0.00  0.00            
ATOM   2432  N   LYN X 154      22.767 110.373  62.760  0.00  0.00            
ATOM   2433  H   LYN X 154      21.967 110.050  62.227  0.00  0.00            
ATOM   2434  CA  LYN X 154      22.960 109.849  64.148  0.00  0.00            
ATOM   2435  HA  LYN X 154      23.465 110.606  64.749  0.00  0.00            
ATOM   2436  CB  LYN X 154      21.590 109.753  64.790  0.00  0.00            
ATOM   2437  HB2 LYN X 154      20.917 110.437  64.335  0.00  0.00            
ATOM   2438  HB3 LYN X 154      21.085 108.747  64.516  0.00  0.00            
ATOM   2439  CG  LYN X 154      21.661 109.722  66.296  0.00  0.00            
ATOM   2440  HG2 LYN X 154      22.477 110.351  66.668  0.00  0.00            
ATOM   2441  HG3 LYN X 154      21.879 108.830  66.813  0.00  0.00            
ATOM   2442  CD  LYN X 154      20.397 110.168  67.005  0.00  0.00            
ATOM   2443  HD2 LYN X 154      20.098 111.125  66.517  0.00  0.00            
ATOM   2444  HD3 LYN X 154      20.619 110.343  68.114  0.00  0.00            
ATOM   2445  CE  LYN X 154      19.381 109.021  66.980  0.00  0.00            
ATOM   2446  HE2 LYN X 154      18.994 108.817  65.963  0.00  0.00            
ATOM   2447  HE3 LYN X 154      19.853 108.049  67.188  0.00  0.00            
ATOM   2448  NZ  LYN X 154      18.245 109.169  67.948  0.00  0.00            
ATOM   2449  HZ1 LYN X 154      18.047 110.157  67.937  0.00  0.00            
ATOM   2450  HZ2 LYN X 154      17.589 108.481  67.611  0.00  0.00            
ATOM   2451  C   LYN X 154      23.733 108.519  64.158  0.00  0.00            
ATOM   2452  O   LYN X 154      24.390 108.122  65.068  0.00  0.00            
ATOM   2453  N   GLU X 155      23.640 107.863  63.043  0.00  0.00            
ATOM   2454  H   GLU X 155      23.042 108.276  62.373  0.00  0.00            
ATOM   2455  CA  GLU X 155      24.304 106.610  62.678  0.00  0.00            
ATOM   2456  HA  GLU X 155      24.316 105.992  63.643  0.00  0.00            
ATOM   2457  CB  GLU X 155      23.569 105.990  61.526  0.00  0.00            
ATOM   2458  HB2 GLU X 155      23.559 106.548  60.616  0.00  0.00            
ATOM   2459  HB3 GLU X 155      24.035 105.097  61.208  0.00  0.00            
ATOM   2460  CG  GLU X 155      21.989 105.744  61.825  0.00  0.00            
ATOM   2461  HG2 GLU X 155      21.656 104.900  61.240  0.00  0.00            
ATOM   2462  HG3 GLU X 155      21.833 105.470  62.871  0.00  0.00            
ATOM   2463  CD  GLU X 155      21.083 106.941  61.328  0.00  0.00            
ATOM   2464  OE1 GLU X 155      20.228 106.782  60.434  0.00  0.00            
ATOM   2465  OE2 GLU X 155      21.285 108.077  61.780  0.00  0.00            
ATOM   2466  C   GLU X 155      25.774 106.783  62.375  0.00  0.00            
ATOM   2467  O   GLU X 155      26.536 105.859  62.715  0.00  0.00            
ATOM   2468  N   ALA X 156      26.184 107.880  61.689  0.00  0.00            
ATOM   2469  H   ALA X 156      25.404 108.462  61.366  0.00  0.00            
ATOM   2470  CA  ALA X 156      27.595 108.126  61.129  0.00  0.00            
ATOM   2471  HA  ALA X 156      28.340 107.417  61.610  0.00  0.00            
ATOM   2472  CB  ALA X 156      27.678 107.719  59.602  0.00  0.00            
ATOM   2473  HB1 ALA X 156      26.993 108.349  59.044  0.00  0.00            
ATOM   2474  HB2 ALA X 156      27.412 106.641  59.480  0.00  0.00            
ATOM   2475  HB3 ALA X 156      28.651 107.910  59.116  0.00  0.00            
ATOM   2476  C   ALA X 156      27.957 109.577  61.254  0.00  0.00            
ATOM   2477  O   ALA X 156      27.892 110.381  60.313  0.00  0.00            
ATOM   2478  N   PRO X 157      28.450 110.012  62.482  0.00  0.00            
ATOM   2479  CD  PRO X 157      28.515 109.212  63.758  0.00  0.00            
ATOM   2480  HD2 PRO X 157      29.096 108.260  63.698  0.00  0.00            
ATOM   2481  HD3 PRO X 157      27.439 109.026  63.960  0.00  0.00            
ATOM   2482  CG  PRO X 157      29.132 110.168  64.803  0.00  0.00            
ATOM   2483  HG2 PRO X 157      30.186 109.874  64.817  0.00  0.00            
ATOM   2484  HG3 PRO X 157      28.705 110.171  65.782  0.00  0.00            
ATOM   2485  CB  PRO X 157      28.895 111.594  64.244  0.00  0.00            
ATOM   2486  HB2 PRO X 157      27.854 111.921  64.405  0.00  0.00            
ATOM   2487  HB3 PRO X 157      29.583 112.295  64.610  0.00  0.00            
ATOM   2488  CA  PRO X 157      29.084 111.332  62.745  0.00  0.00            
ATOM   2489  HA  PRO X 157      28.412 112.044  62.318  0.00  0.00            
ATOM   2490  C   PRO X 157      30.559 111.315  62.165  0.00  0.00            
ATOM   2491  O   PRO X 157      31.071 112.160  61.359  0.00  0.00            
ATOM   2492  N   THR X 158      31.323 110.249  62.411  0.00  0.00            
ATOM   2493  H   THR X 158      30.994 109.383  62.877  0.00  0.00            
ATOM   2494  CA  THR X 158      32.600 109.935  61.923  0.00  0.00            
ATOM   2495  HA  THR X 158      32.994 110.745  61.353  0.00  0.00            
ATOM   2496  CB  THR X 158      33.397 109.439  63.133  0.00  0.00            
ATOM   2497  HB  THR X 158      34.334 109.053  62.702  0.00  0.00            
ATOM   2498  CG2 THR X 158      33.794 110.594  64.153  0.00  0.00            
ATOM   2499 HG21 THR X 158      34.134 111.528  63.743  0.00  0.00            
ATOM   2500 HG22 THR X 158      32.966 110.936  64.768  0.00  0.00            
ATOM   2501 HG23 THR X 158      34.549 110.099  64.753  0.00  0.00            
ATOM   2502  OG1 THR X 158      32.765 108.373  63.800  0.00  0.00            
ATOM   2503  HG1 THR X 158      33.418 107.885  64.253  0.00  0.00            
ATOM   2504  C   THR X 158      32.498 108.777  60.896  0.00  0.00            
ATOM   2505  O   THR X 158      31.544 108.133  60.754  0.00  0.00            
ATOM   2506  N   LEU X 159      33.523 108.625  60.073  0.00  0.00            
ATOM   2507  H   LEU X 159      34.308 109.217  60.306  0.00  0.00            
ATOM   2508  CA  LEU X 159      33.658 107.547  59.137  0.00  0.00            
ATOM   2509  HA  LEU X 159      32.722 107.345  58.777  0.00  0.00            
ATOM   2510  CB  LEU X 159      34.568 108.036  57.927  0.00  0.00            
ATOM   2511  HB2 LEU X 159      35.362 108.650  58.432  0.00  0.00            
ATOM   2512  HB3 LEU X 159      35.106 107.193  57.485  0.00  0.00            
ATOM   2513  CG  LEU X 159      33.912 108.752  56.764  0.00  0.00            
ATOM   2514  HG  LEU X 159      33.359 109.643  57.114  0.00  0.00            
ATOM   2515  CD1 LEU X 159      35.015 109.197  55.830  0.00  0.00            
ATOM   2516 HD11 LEU X 159      36.009 109.385  56.213  0.00  0.00            
ATOM   2517 HD12 LEU X 159      35.064 108.601  54.894  0.00  0.00            
ATOM   2518 HD13 LEU X 159      34.769 110.166  55.586  0.00  0.00            
ATOM   2519  CD2 LEU X 159      32.963 107.871  55.965  0.00  0.00            
ATOM   2520 HD21 LEU X 159      32.622 108.326  54.994  0.00  0.00            
ATOM   2521 HD22 LEU X 159      32.150 107.561  56.595  0.00  0.00            
ATOM   2522 HD23 LEU X 159      33.599 107.019  55.531  0.00  0.00            
ATOM   2523  C   LEU X 159      34.171 106.260  59.751  0.00  0.00            
ATOM   2524  O   LEU X 159      34.698 106.313  60.861  0.00  0.00            
ATOM   2525  N   PRO X 160      34.128 105.103  59.101  0.00  0.00            
ATOM   2526  CD  PRO X 160      33.506 104.820  57.808  0.00  0.00            
ATOM   2527  HD2 PRO X 160      34.191 105.297  57.025  0.00  0.00            
ATOM   2528  HD3 PRO X 160      32.566 105.392  57.617  0.00  0.00            
ATOM   2529  CG  PRO X 160      33.441 103.330  57.807  0.00  0.00            
ATOM   2530  HG2 PRO X 160      34.076 103.029  57.022  0.00  0.00            
ATOM   2531  HG3 PRO X 160      32.501 102.986  57.527  0.00  0.00            
ATOM   2532  CB  PRO X 160      33.957 102.728  59.156  0.00  0.00            
ATOM   2533  HB2 PRO X 160      33.136 102.483  59.869  0.00  0.00            
ATOM   2534  HB3 PRO X 160      34.514 101.778  59.070  0.00  0.00            
ATOM   2535  CA  PRO X 160      34.664 103.871  59.800  0.00  0.00            
ATOM   2536  HA  PRO X 160      34.487 103.884  60.866  0.00  0.00            
ATOM   2537  C   PRO X 160      36.130 103.785  59.432  0.00  0.00            
ATOM   2538  O   PRO X 160      36.590 104.128  58.342  0.00  0.00            
ATOM   2539  N   THR X 161      36.729 103.188  60.426  0.00  0.00            
ATOM   2540  H   THR X 161      36.228 102.635  61.090  0.00  0.00            
ATOM   2541  CA  THR X 161      38.166 102.938  60.430  0.00  0.00            
ATOM   2542  HA  THR X 161      38.659 103.680  59.793  0.00  0.00            
ATOM   2543  CB  THR X 161      38.763 103.118  61.834  0.00  0.00            
ATOM   2544  HB  THR X 161      39.841 102.867  61.787  0.00  0.00            
ATOM   2545  CG2 THR X 161      38.567 104.575  62.358  0.00  0.00            
ATOM   2546 HG21 THR X 161      38.949 105.287  61.687  0.00  0.00            
ATOM   2547 HG22 THR X 161      37.520 104.813  62.461  0.00  0.00            
ATOM   2548 HG23 THR X 161      39.028 104.464  63.353  0.00  0.00            
ATOM   2549  OG1 THR X 161      38.162 102.131  62.660  0.00  0.00            
ATOM   2550  HG1 THR X 161      38.309 102.464  63.553  0.00  0.00            
ATOM   2551  C   THR X 161      38.593 101.569  59.937  0.00  0.00            
ATOM   2552  O   THR X 161      37.811 100.679  59.826  0.00  0.00            
ATOM   2553  N   ARN X 162      39.859 101.502  59.634  0.00  0.00            
ATOM   2554  H   ARN X 162      40.323 102.410  59.747  0.00  0.00            
ATOM   2555  CA  ARN X 162      40.655 100.385  59.253  0.00  0.00            
ATOM   2556  HA  ARN X 162      40.432 100.232  58.194  0.00  0.00            
ATOM   2557  CB  ARN X 162      42.169 100.688  59.461  0.00  0.00            
ATOM   2558  HB2 ARN X 162      42.348 100.859  60.499  0.00  0.00            
ATOM   2559  HB3 ARN X 162      42.674  99.749  59.203  0.00  0.00            
ATOM   2560  CG  ARN X 162      42.710 101.893  58.634  0.00  0.00            
ATOM   2561  HG2 ARN X 162      42.574 101.667  57.570  0.00  0.00            
ATOM   2562  HG3 ARN X 162      42.100 102.798  58.858  0.00  0.00            
ATOM   2563  CD  ARN X 162      44.106 102.107  59.047  0.00  0.00            
ATOM   2564  HD2 ARN X 162      44.524 103.053  58.723  0.00  0.00            
ATOM   2565  HD3 ARN X 162      44.078 102.142  60.118  0.00  0.00            
ATOM   2566  NE  ARN X 162      44.920 100.942  58.777  0.00  0.00            
ATOM   2567  HE  ARN X 162      44.359 100.091  58.943  0.00  0.00            
ATOM   2568  CZ  ARN X 162      46.242 100.845  59.290  0.00  0.00            
ATOM   2569  NH1 ARN X 162      46.787 101.818  59.873  0.00  0.00            
ATOM   2570 HH11 ARN X 162      46.794 101.683  60.894  0.00  0.00            
ATOM   2571  NH2 ARN X 162      46.918  99.651  58.950  0.00  0.00            
ATOM   2572 HH21 ARN X 162      46.726  98.953  59.639  0.00  0.00            
ATOM   2573 HH22 ARN X 162      46.607  99.291  58.060  0.00  0.00            
ATOM   2574  C   ARN X 162      40.288  99.089  60.015  0.00  0.00            
ATOM   2575  O   ARN X 162      40.214  98.055  59.427  0.00  0.00            
ATOM   2576  N   ASH X 163      39.980  99.231  61.304  0.00  0.00            
ATOM   2577  H   ASH X 163      40.274 100.078  61.826  0.00  0.00            
ATOM   2578  CA  ASH X 163      39.586  98.125  62.099  0.00  0.00            
ATOM   2579  HA  ASH X 163      40.374  97.390  61.990  0.00  0.00            
ATOM   2580  CB  ASH X 163      39.469  98.519  63.565  0.00  0.00            
ATOM   2581  HB2 ASH X 163      38.920  97.753  64.146  0.00  0.00            
ATOM   2582  HB3 ASH X 163      38.826  99.378  63.673  0.00  0.00            
ATOM   2583  CG  ASH X 163      40.803  98.825  64.244  0.00  0.00            
ATOM   2584  OD1 ASH X 163      41.841  98.830  63.406  0.00  0.00            
ATOM   2585  OD2 ASH X 163      40.881  98.967  65.473  0.00  0.00            
ATOM   2586  HD1 ASH X 163      42.634  99.014  63.902  0.00  0.00            
ATOM   2587  C   ASH X 163      38.334  97.459  61.512  0.00  0.00            
ATOM   2588  O   ASH X 163      38.135  96.228  61.572  0.00  0.00            
ATOM   2589  N   ASH X 164      37.394  98.343  61.081  0.00  0.00            
ATOM   2590  H   ASH X 164      37.504  99.362  61.067  0.00  0.00            
ATOM   2591  CA  ASH X 164      36.078  97.942  60.542  0.00  0.00            
ATOM   2592  HA  ASH X 164      35.787  97.327  61.375  0.00  0.00            
ATOM   2593  CB  ASH X 164      35.157  99.154  60.451  0.00  0.00            
ATOM   2594  HB2 ASH X 164      35.423  99.765  61.295  0.00  0.00            
ATOM   2595  HB3 ASH X 164      35.436  99.724  59.582  0.00  0.00            
ATOM   2596  CG  ASH X 164      33.608  98.866  60.458  0.00  0.00            
ATOM   2597  OD1 ASH X 164      32.953  99.964  60.104  0.00  0.00            
ATOM   2598  OD2 ASH X 164      33.098  97.797  60.782  0.00  0.00            
ATOM   2599  HD1 ASH X 164      32.048  99.883  60.420  0.00  0.00            
ATOM   2600  C   ASH X 164      36.183  97.204  59.261  0.00  0.00            
ATOM   2601  O   ASH X 164      35.202  96.659  58.809  0.00  0.00            
ATOM   2602  N   VAL X 165      37.318  97.235  58.573  0.00  0.00            
ATOM   2603  H   VAL X 165      38.002  97.749  59.116  0.00  0.00            
ATOM   2604  CA  VAL X 165      37.689  96.454  57.370  0.00  0.00            
ATOM   2605  HA  VAL X 165      36.844  96.098  56.844  0.00  0.00            
ATOM   2606  CB  VAL X 165      38.479  97.351  56.387  0.00  0.00            
ATOM   2607  HB  VAL X 165      39.379  97.677  56.905  0.00  0.00            
ATOM   2608  CG1 VAL X 165      39.074  96.534  55.203  0.00  0.00            
ATOM   2609 HG11 VAL X 165      38.297  96.585  54.409  0.00  0.00            
ATOM   2610 HG12 VAL X 165      40.018  96.871  54.758  0.00  0.00            
ATOM   2611 HG13 VAL X 165      39.139  95.496  55.511  0.00  0.00            
ATOM   2612  CG2 VAL X 165      37.689  98.595  55.936  0.00  0.00            
ATOM   2613 HG21 VAL X 165      37.634  99.313  56.758  0.00  0.00            
ATOM   2614 HG22 VAL X 165      36.719  98.364  55.546  0.00  0.00            
ATOM   2615 HG23 VAL X 165      38.158  99.004  55.058  0.00  0.00            
ATOM   2616  C   VAL X 165      38.434  95.233  57.771  0.00  0.00            
ATOM   2617  O   VAL X 165      38.145  94.178  57.229  0.00  0.00            
ATOM   2618  N   LEU X 166      39.385  95.303  58.666  0.00  0.00            
ATOM   2619  H   LEU X 166      39.787  96.222  58.874  0.00  0.00            
ATOM   2620  CA  LEU X 166      40.026  94.090  59.133  0.00  0.00            
ATOM   2621  HA  LEU X 166      40.486  93.635  58.246  0.00  0.00            
ATOM   2622  CB  LEU X 166      41.130  94.404  60.108  0.00  0.00            
ATOM   2623  HB2 LEU X 166      41.512  93.517  60.601  0.00  0.00            
ATOM   2624  HB3 LEU X 166      40.650  94.997  60.904  0.00  0.00            
ATOM   2625  CG  LEU X 166      42.263  95.285  59.554  0.00  0.00            
ATOM   2626  HG  LEU X 166      41.862  96.228  59.167  0.00  0.00            
ATOM   2627  CD1 LEU X 166      43.230  95.659  60.701  0.00  0.00            
ATOM   2628 HD11 LEU X 166      43.359  96.748  60.717  0.00  0.00            
ATOM   2629 HD12 LEU X 166      42.862  95.346  61.673  0.00  0.00            
ATOM   2630 HD13 LEU X 166      44.208  95.191  60.551  0.00  0.00            
ATOM   2631  CD2 LEU X 166      43.000  94.507  58.472  0.00  0.00            
ATOM   2632 HD21 LEU X 166      44.007  94.913  58.341  0.00  0.00            
ATOM   2633 HD22 LEU X 166      42.460  94.558  57.535  0.00  0.00            
ATOM   2634 HD23 LEU X 166      43.095  93.442  58.725  0.00  0.00            
ATOM   2635  C   LEU X 166      39.066  93.065  59.757  0.00  0.00            
ATOM   2636  O   LEU X 166      39.197  91.872  59.513  0.00  0.00            
ATOM   2637  N   ASN X 167      38.152  93.517  60.634  0.00  0.00            
ATOM   2638  H   ASN X 167      38.198  94.459  61.003  0.00  0.00            
ATOM   2639  CA  ASN X 167      37.149  92.600  61.191  0.00  0.00            
ATOM   2640  HA  ASN X 167      37.704  91.821  61.689  0.00  0.00            
ATOM   2641  CB  ASN X 167      36.313  93.300  62.268  0.00  0.00            
ATOM   2642  HB2 ASN X 167      35.891  94.218  61.880  0.00  0.00            
ATOM   2643  HB3 ASN X 167      35.510  92.660  62.566  0.00  0.00            
ATOM   2644  CG  ASN X 167      37.164  93.628  63.518  0.00  0.00            
ATOM   2645  OD1 ASN X 167      38.012  92.801  63.924  0.00  0.00            
ATOM   2646  ND2 ASN X 167      36.913  94.755  64.170  0.00  0.00            
ATOM   2647 HD21 ASN X 167      37.586  95.509  64.202  0.00  0.00            
ATOM   2648 HD22 ASN X 167      36.065  94.844  64.733  0.00  0.00            
ATOM   2649  C   ASN X 167      36.249  91.995  60.167  0.00  0.00            
ATOM   2650  O   ASN X 167      35.740  90.915  60.466  0.00  0.00            
ATOM   2651  N   ALA X 168      36.002  92.633  59.025  0.00  0.00            
ATOM   2652  H   ALA X 168      36.538  93.470  58.824  0.00  0.00            
ATOM   2653  CA  ALA X 168      35.109  92.077  57.995  0.00  0.00            
ATOM   2654  HA  ALA X 168      34.250  91.596  58.451  0.00  0.00            
ATOM   2655  CB  ALA X 168      34.658  93.130  56.978  0.00  0.00            
ATOM   2656  HB1 ALA X 168      34.431  94.168  57.376  0.00  0.00            
ATOM   2657  HB2 ALA X 168      35.456  93.256  56.207  0.00  0.00            
ATOM   2658  HB3 ALA X 168      33.705  92.803  56.534  0.00  0.00            
ATOM   2659  C   ALA X 168      35.945  91.026  57.260  0.00  0.00            
ATOM   2660  O   ALA X 168      35.362  90.057  56.827  0.00  0.00            
ATOM   2661  N   LEU X 169      37.236  91.253  57.096  0.00  0.00            
ATOM   2662  H   LEU X 169      37.627  92.147  57.375  0.00  0.00            
ATOM   2663  CA  LEU X 169      38.066  90.263  56.397  0.00  0.00            
ATOM   2664  HA  LEU X 169      37.620  90.019  55.434  0.00  0.00            
ATOM   2665  CB  LEU X 169      39.436  90.861  56.150  0.00  0.00            
ATOM   2666  HB2 LEU X 169      40.146  90.097  55.848  0.00  0.00            
ATOM   2667  HB3 LEU X 169      39.826  91.257  57.090  0.00  0.00            
ATOM   2668  CG  LEU X 169      39.498  92.019  55.156  0.00  0.00            
ATOM   2669  HG  LEU X 169      38.823  92.804  55.487  0.00  0.00            
ATOM   2670  CD1 LEU X 169      40.885  92.641  55.121  0.00  0.00            
ATOM   2671 HD11 LEU X 169      41.142  92.949  54.102  0.00  0.00            
ATOM   2672 HD12 LEU X 169      40.934  93.543  55.738  0.00  0.00            
ATOM   2673 HD13 LEU X 169      41.636  91.940  55.455  0.00  0.00            
ATOM   2674  CD2 LEU X 169      39.061  91.574  53.772  0.00  0.00            
ATOM   2675 HD21 LEU X 169      38.304  92.238  53.366  0.00  0.00            
ATOM   2676 HD22 LEU X 169      38.669  90.556  53.780  0.00  0.00            
ATOM   2677 HD23 LEU X 169      39.945  91.633  53.127  0.00  0.00            
ATOM   2678  C   LEU X 169      38.196  88.968  57.182  0.00  0.00            
ATOM   2679  O   LEU X 169      38.673  87.975  56.609  0.00  0.00            
ATOM   2680  N   LYN X 170      37.892  88.960  58.496  0.00  0.00            
ATOM   2681  H   LYN X 170      37.819  89.852  58.986  0.00  0.00            
ATOM   2682  CA  LYN X 170      37.976  87.730  59.305  0.00  0.00            
ATOM   2683  HA  LYN X 170      38.926  87.294  59.055  0.00  0.00            
ATOM   2684  CB  LYN X 170      37.957  88.050  60.802  0.00  0.00            
ATOM   2685  HB2 LYN X 170      37.037  88.588  61.041  0.00  0.00            
ATOM   2686  HB3 LYN X 170      37.985  87.117  61.335  0.00  0.00            
ATOM   2687  CG  LYN X 170      39.118  88.871  61.280  0.00  0.00            
ATOM   2688  HG2 LYN X 170      40.067  88.353  61.084  0.00  0.00            
ATOM   2689  HG3 LYN X 170      39.139  89.830  60.759  0.00  0.00            
ATOM   2690  CD  LYN X 170      38.986  89.191  62.771  0.00  0.00            
ATOM   2691  HD2 LYN X 170      39.036  88.276  63.356  0.00  0.00            
ATOM   2692  HD3 LYN X 170      38.021  89.675  62.894  0.00  0.00            
ATOM   2693  CE  LYN X 170      40.056  90.163  63.270  0.00  0.00            
ATOM   2694  HE2 LYN X 170      40.100  91.004  62.569  0.00  0.00            
ATOM   2695  HE3 LYN X 170      41.026  89.693  63.256  0.00  0.00            
ATOM   2696  NZ  LYN X 170      39.788  90.671  64.607  0.00  0.00            
ATOM   2697  HZ1 LYN X 170      38.790  90.708  64.753  0.00  0.00            
ATOM   2698  HZ2 LYN X 170      40.133  90.001  65.274  0.00  0.00            
ATOM   2699  C   LYN X 170      36.843  86.719  59.004  0.00  0.00            
ATOM   2700  O   LYN X 170      37.038  85.527  59.239  0.00  0.00            
ATOM   2701  N   ILE X 171      35.698  87.188  58.485  0.00  0.00            
ATOM   2702  H   ILE X 171      35.556  88.190  58.499  0.00  0.00            
ATOM   2703  CA  ILE X 171      34.580  86.320  58.233  0.00  0.00            
ATOM   2704  HA  ILE X 171      34.363  85.882  59.206  0.00  0.00            
ATOM   2705  CB  ILE X 171      33.385  87.150  57.765  0.00  0.00            
ATOM   2706  HB  ILE X 171      33.566  87.492  56.744  0.00  0.00            
ATOM   2707  CG2 ILE X 171      32.129  86.298  57.762  0.00  0.00            
ATOM   2708 HG21 ILE X 171      32.291  85.314  57.349  0.00  0.00            
ATOM   2709 HG22 ILE X 171      31.766  86.175  58.781  0.00  0.00            
ATOM   2710 HG23 ILE X 171      31.381  86.849  57.182  0.00  0.00            
ATOM   2711  CG1 ILE X 171      33.264  88.392  58.644  0.00  0.00            
ATOM   2712 HG12 ILE X 171      32.655  89.142  58.127  0.00  0.00            
ATOM   2713 HG13 ILE X 171      34.248  88.852  58.808  0.00  0.00            
ATOM   2714  CD1 ILE X 171      32.613  88.100  59.981  0.00  0.00            
ATOM   2715 HD11 ILE X 171      31.678  87.563  59.869  0.00  0.00            
ATOM   2716 HD12 ILE X 171      32.416  89.029  60.526  0.00  0.00            
ATOM   2717 HD13 ILE X 171      33.282  87.517  60.625  0.00  0.00            
ATOM   2718  C   ILE X 171      34.913  85.230  57.249  0.00  0.00            
ATOM   2719  O   ILE X 171      35.549  85.469  56.220  0.00  0.00            
ATOM   2720  N   THR X 172      34.516  84.010  57.581  0.00  0.00            
ATOM   2721  H   THR X 172      33.704  83.897  58.171  0.00  0.00            
ATOM   2722  CA  THR X 172      34.951  82.850  56.819  0.00  0.00            
ATOM   2723  HA  THR X 172      35.928  83.050  56.391  0.00  0.00            
ATOM   2724  CB  THR X 172      34.994  81.583  57.685  0.00  0.00            
ATOM   2725  HB  THR X 172      34.010  81.398  58.126  0.00  0.00            
ATOM   2726  CG2 THR X 172      35.385  80.398  56.886  0.00  0.00            
ATOM   2727 HG21 THR X 172      35.213  79.470  57.434  0.00  0.00            
ATOM   2728 HG22 THR X 172      36.436  80.444  56.605  0.00  0.00            
ATOM   2729 HG23 THR X 172      34.779  80.381  55.979  0.00  0.00            
ATOM   2730  OG1 THR X 172      35.894  81.796  58.730  0.00  0.00            
ATOM   2731  HG1 THR X 172      36.451  82.530  58.517  0.00  0.00            
ATOM   2732  C   THR X 172      33.966  82.587  55.629  0.00  0.00            
ATOM   2733  O   THR X 172      34.417  82.342  54.497  0.00  0.00            
ATOM   2734  N   GLN X 173      32.645  82.729  55.868  0.00  0.00            
ATOM   2735  H   GLN X 173      32.316  82.747  56.837  0.00  0.00            
ATOM   2736  CA  GLN X 173      31.616  82.519  54.843  0.00  0.00            
ATOM   2737  HA  GLN X 173      31.982  81.740  54.183  0.00  0.00            
ATOM   2738  CB  GLN X 173      30.304  82.065  55.524  0.00  0.00            
ATOM   2739  HB2 GLN X 173      29.510  81.991  54.781  0.00  0.00            
ATOM   2740  HB3 GLN X 173      30.044  82.830  56.230  0.00  0.00            
ATOM   2741  CG  GLN X 173      30.354  80.763  56.274  0.00  0.00            
ATOM   2742  HG2 GLN X 173      29.376  80.520  56.685  0.00  0.00            
ATOM   2743  HG3 GLN X 173      31.015  80.922  57.147  0.00  0.00            
ATOM   2744  CD  GLN X 173      30.925  79.622  55.452  0.00  0.00            
ATOM   2745  OE1 GLN X 173      30.318  79.237  54.437  0.00  0.00            
ATOM   2746  NE2 GLN X 173      32.065  79.068  55.922  0.00  0.00            
ATOM   2747 HE21 GLN X 173      32.936  79.538  55.764  0.00  0.00            
ATOM   2748 HE22 GLN X 173      32.051  78.071  56.072  0.00  0.00            
ATOM   2749  C   GLN X 173      31.404  83.755  54.018  0.00  0.00            
ATOM   2750  O   GLN X 173      31.295  84.865  54.542  0.00  0.00            
ATOM   2751  N   TYR X 174      31.387  83.616  52.692  0.00  0.00            
ATOM   2752  H   TYR X 174      31.751  82.768  52.286  0.00  0.00            
ATOM   2753  CA  TYR X 174      30.968  84.723  51.829  0.00  0.00            
ATOM   2754  HA  TYR X 174      31.642  85.571  52.011  0.00  0.00            
ATOM   2755  CB  TYR X 174      31.024  84.276  50.385  0.00  0.00            
ATOM   2756  HB2 TYR X 174      32.038  84.010  50.152  0.00  0.00            
ATOM   2757  HB3 TYR X 174      30.442  83.368  50.217  0.00  0.00            
ATOM   2758  CG  TYR X 174      30.512  85.298  49.399  0.00  0.00            
ATOM   2759  CD1 TYR X 174      31.340  86.280  48.902  0.00  0.00            
ATOM   2760  HD1 TYR X 174      32.378  86.345  49.212  0.00  0.00            
ATOM   2761  CE1 TYR X 174      30.880  87.182  47.968  0.00  0.00            
ATOM   2762  HE1 TYR X 174      31.580  87.784  47.391  0.00  0.00            
ATOM   2763  CZ  TYR X 174      29.535  87.216  47.648  0.00  0.00            
ATOM   2764  OH  TYR X 174      29.067  88.091  46.725  0.00  0.00            
ATOM   2765  HH  TYR X 174      28.689  88.867  47.121  0.00  0.00            
ATOM   2766  CE2 TYR X 174      28.682  86.216  48.123  0.00  0.00            
ATOM   2767  HE2 TYR X 174      27.627  86.283  47.968  0.00  0.00            
ATOM   2768  CD2 TYR X 174      29.201  85.225  48.956  0.00  0.00            
ATOM   2769  HD2 TYR X 174      28.527  84.478  49.346  0.00  0.00            
ATOM   2770  C   TYR X 174      29.607  85.221  52.242  0.00  0.00            
ATOM   2771  O   TYR X 174      29.387  86.420  52.345  0.00  0.00            
ATOM   2772  N   ASH X 175      28.609  84.307  52.307  0.00  0.00            
ATOM   2773  H   ASH X 175      28.780  83.465  51.775  0.00  0.00            
ATOM   2774  CA  ASH X 175      27.262  84.689  52.647  0.00  0.00            
ATOM   2775  HA  ASH X 175      27.335  85.469  53.422  0.00  0.00            
ATOM   2776  CB  ASH X 175      26.461  85.175  51.452  0.00  0.00            
ATOM   2777  HB2 ASH X 175      26.100  84.357  50.883  0.00  0.00            
ATOM   2778  HB3 ASH X 175      27.041  85.802  50.841  0.00  0.00            
ATOM   2779  CG  ASH X 175      25.290  85.991  52.025  0.00  0.00            
ATOM   2780  OD1 ASH X 175      25.021  85.691  53.310  0.00  0.00            
ATOM   2781  OD2 ASH X 175      24.805  86.999  51.485  0.00  0.00            
ATOM   2782  HD1 ASH X 175      24.444  86.401  53.593  0.00  0.00            
ATOM   2783  C   ASH X 175      26.606  83.436  53.284  0.00  0.00            
ATOM   2784  O   ASH X 175      27.104  82.328  53.100  0.00  0.00            
ATOM   2785  N   THR X 176      25.523  83.676  54.053  0.00  0.00            
ATOM   2786  H   THR X 176      25.107  84.604  54.010  0.00  0.00            
ATOM   2787  CA  THR X 176      24.787  82.669  54.751  0.00  0.00            
ATOM   2788  HA  THR X 176      25.054  81.711  54.307  0.00  0.00            
ATOM   2789  CB  THR X 176      25.083  82.751  56.277  0.00  0.00            
ATOM   2790  HB  THR X 176      24.463  82.005  56.778  0.00  0.00            
ATOM   2791  CG2 THR X 176      26.561  82.426  56.537  0.00  0.00            
ATOM   2792 HG21 THR X 176      26.682  81.578  57.218  0.00  0.00            
ATOM   2793 HG22 THR X 176      27.013  83.300  57.006  0.00  0.00            
ATOM   2794 HG23 THR X 176      27.047  82.189  55.602  0.00  0.00            
ATOM   2795  OG1 THR X 176      24.729  83.997  56.814  0.00  0.00            
ATOM   2796  HG1 THR X 176      25.392  84.615  56.548  0.00  0.00            
ATOM   2797  C   THR X 176      23.321  82.877  54.489  0.00  0.00            
ATOM   2798  O   THR X 176      22.875  83.989  54.238  0.00  0.00            
ATOM   2799  N   PRO X 177      22.489  81.785  54.579  0.00  0.00            
ATOM   2800  CD  PRO X 177      22.915  80.428  54.749  0.00  0.00            
ATOM   2801  HD2 PRO X 177      23.206  80.192  55.780  0.00  0.00            
ATOM   2802  HD3 PRO X 177      23.717  80.145  54.047  0.00  0.00            
ATOM   2803  CG  PRO X 177      21.680  79.630  54.352  0.00  0.00            
ATOM   2804  HG2 PRO X 177      21.736  79.412  53.294  0.00  0.00            
ATOM   2805  HG3 PRO X 177      21.571  78.746  54.961  0.00  0.00            
ATOM   2806  CB  PRO X 177      20.527  80.477  54.693  0.00  0.00            
ATOM   2807  HB2 PRO X 177      20.216  80.343  55.764  0.00  0.00            
ATOM   2808  HB3 PRO X 177      19.698  80.265  53.977  0.00  0.00            
ATOM   2809  CA  PRO X 177      21.035  81.895  54.513  0.00  0.00            
ATOM   2810  HA  PRO X 177      20.796  82.286  53.518  0.00  0.00            
ATOM   2811  C   PRO X 177      20.478  82.816  55.572  0.00  0.00            
ATOM   2812  O   PRO X 177      21.067  82.952  56.662  0.00  0.00            
ATOM   2813  N   PRO X 178      19.452  83.603  55.279  0.00  0.00            
ATOM   2814  CD  PRO X 178      18.744  84.417  56.238  0.00  0.00            
ATOM   2815  HD2 PRO X 178      18.590  83.864  57.168  0.00  0.00            
ATOM   2816  HD3 PRO X 178      19.312  85.298  56.481  0.00  0.00            
ATOM   2817  CG  PRO X 178      17.432  84.797  55.632  0.00  0.00            
ATOM   2818  HG2 PRO X 178      16.617  84.744  56.347  0.00  0.00            
ATOM   2819  HG3 PRO X 178      17.536  85.790  55.231  0.00  0.00            
ATOM   2820  CB  PRO X 178      17.199  83.812  54.457  0.00  0.00            
ATOM   2821  HB2 PRO X 178      16.651  82.929  54.753  0.00  0.00            
ATOM   2822  HB3 PRO X 178      16.637  84.320  53.671  0.00  0.00            
ATOM   2823  CA  PRO X 178      18.665  83.524  54.035  0.00  0.00            
ATOM   2824  HA  PRO X 178      18.734  82.518  53.584  0.00  0.00            
ATOM   2825  C   PRO X 178      19.111  84.512  52.941  0.00  0.00            
ATOM   2826  O   PRO X 178      18.275  84.999  52.178  0.00  0.00            
ATOM   2827  N   TRP X 179      20.405  84.836  52.968  0.00  0.00            
ATOM   2828  H   TRP X 179      20.894  84.788  53.869  0.00  0.00            
ATOM   2829  CA  TRP X 179      21.050  85.601  51.888  0.00  0.00            
ATOM   2830  HA  TRP X 179      22.109  85.607  52.093  0.00  0.00            
ATOM   2831  CB  TRP X 179      20.864  84.895  50.509  0.00  0.00            
ATOM   2832  HB2 TRP X 179      21.659  85.222  49.829  0.00  0.00            
ATOM   2833  HB3 TRP X 179      19.940  85.134  50.030  0.00  0.00            
ATOM   2834  CG  TRP X 179      20.985  83.356  50.589  0.00  0.00            
ATOM   2835  CD1 TRP X 179      19.929  82.505  50.391  0.00  0.00            
ATOM   2836  HD1 TRP X 179      19.080  82.815  49.903  0.00  0.00            
ATOM   2837  NE1 TRP X 179      20.330  81.223  50.593  0.00  0.00            
ATOM   2838  HE1 TRP X 179      19.801  80.454  50.202  0.00  0.00            
ATOM   2839  CE2 TRP X 179      21.709  81.144  50.806  0.00  0.00            
ATOM   2840  CZ2 TRP X 179      22.537  80.091  51.047  0.00  0.00            
ATOM   2841  HZ2 TRP X 179      22.153  79.130  51.309  0.00  0.00            
ATOM   2842  CH2 TRP X 179      23.879  80.401  51.256  0.00  0.00            
ATOM   2843  HH2 TRP X 179      24.537  79.673  51.705  0.00  0.00            
ATOM   2844  CZ3 TRP X 179      24.326  81.686  51.297  0.00  0.00            
ATOM   2845  HZ3 TRP X 179      25.358  81.870  51.444  0.00  0.00            
ATOM   2846  CE3 TRP X 179      23.469  82.780  51.084  0.00  0.00            
ATOM   2847  HE3 TRP X 179      23.809  83.771  51.330  0.00  0.00            
ATOM   2848  CD2 TRP X 179      22.116  82.525  50.828  0.00  0.00            
ATOM   2849  C   TRP X 179      20.765  87.077  51.894  0.00  0.00            
ATOM   2850  O   TRP X 179      21.565  87.866  51.411  0.00  0.00            
ATOM   2851  N   ASH X 180      19.584  87.462  52.425  0.00  0.00            
ATOM   2852  H   ASH X 180      19.039  86.730  52.825  0.00  0.00            
ATOM   2853  CA  ASH X 180      19.052  88.827  52.374  0.00  0.00            
ATOM   2854  HA  ASH X 180      19.493  89.339  51.473  0.00  0.00            
ATOM   2855  CB  ASH X 180      17.544  88.719  52.221  0.00  0.00            
ATOM   2856  HB2 ASH X 180      17.123  89.666  51.874  0.00  0.00            
ATOM   2857  HB3 ASH X 180      17.349  88.022  51.405  0.00  0.00            
ATOM   2858  CG  ASH X 180      16.797  88.401  53.497  0.00  0.00            
ATOM   2859  OD1 ASH X 180      15.512  88.673  53.306  0.00  0.00            
ATOM   2860  OD2 ASH X 180      17.334  87.974  54.551  0.00  0.00            
ATOM   2861  HD1 ASH X 180      14.958  88.584  54.119  0.00  0.00            
ATOM   2862  C   ASH X 180      19.570  89.779  53.492  0.00  0.00            
ATOM   2863  O   ASH X 180      20.543  89.404  54.106  0.00  0.00            
ATOM   2864  N   MET X 181      18.873  90.857  53.762  0.00  0.00            
ATOM   2865  H   MET X 181      18.014  91.031  53.162  0.00  0.00            
ATOM   2866  CA  MET X 181      18.963  91.824  54.867  0.00  0.00            
ATOM   2867  HA  MET X 181      19.467  92.650  54.387  0.00  0.00            
ATOM   2868  CB  MET X 181      17.623  92.331  55.302  0.00  0.00            
ATOM   2869  HB2 MET X 181      17.166  91.606  55.991  0.00  0.00            
ATOM   2870  HB3 MET X 181      16.952  92.322  54.452  0.00  0.00            
ATOM   2871  CG  MET X 181      17.622  93.721  55.921  0.00  0.00            
ATOM   2872  HG2 MET X 181      18.214  94.406  55.431  0.00  0.00            
ATOM   2873  HG3 MET X 181      18.004  93.739  56.901  0.00  0.00            
ATOM   2874  SD  MET X 181      15.963  94.442  55.967  0.00  0.00            
ATOM   2875  CE  MET X 181      15.253  93.605  57.415  0.00  0.00            
ATOM   2876  HE1 MET X 181      15.383  92.537  57.454  0.00  0.00            
ATOM   2877  HE2 MET X 181      14.219  93.792  57.376  0.00  0.00            
ATOM   2878  HE3 MET X 181      15.591  94.097  58.306  0.00  0.00            
ATOM   2879  C   MET X 181      19.762  91.399  56.147  0.00  0.00            
ATOM   2880  O   MET X 181      20.638  92.127  56.513  0.00  0.00            
ATOM   2881  N   THR X 182      19.490  90.216  56.728  0.00  0.00            
ATOM   2882  H   THR X 182      18.727  89.597  56.453  0.00  0.00            
ATOM   2883  CA  THR X 182      19.925  89.850  58.063  0.00  0.00            
ATOM   2884  HA  THR X 182      20.747  90.451  58.416  0.00  0.00            
ATOM   2885  CB  THR X 182      18.700  89.960  59.031  0.00  0.00            
ATOM   2886  HB  THR X 182      19.157  89.654  59.992  0.00  0.00            
ATOM   2887  CG2 THR X 182      18.035  91.318  59.257  0.00  0.00            
ATOM   2888 HG21 THR X 182      18.683  92.097  59.730  0.00  0.00            
ATOM   2889 HG22 THR X 182      17.141  91.339  59.886  0.00  0.00            
ATOM   2890 HG23 THR X 182      17.806  91.784  58.281  0.00  0.00            
ATOM   2891  OG1 THR X 182      17.667  89.045  58.705  0.00  0.00            
ATOM   2892  HG1 THR X 182      17.792  88.198  59.090  0.00  0.00            
ATOM   2893  C   THR X 182      20.479  88.384  58.047  0.00  0.00            
ATOM   2894  O   THR X 182      20.209  87.555  58.917  0.00  0.00            
ATOM   2895  N   SER X 183      21.411  88.097  57.168  0.00  0.00            
ATOM   2896  H   SER X 183      21.666  88.793  56.481  0.00  0.00            
ATOM   2897  CA  SER X 183      22.303  86.966  57.144  0.00  0.00            
ATOM   2898  HA  SER X 183      21.835  86.141  57.668  0.00  0.00            
ATOM   2899  CB  SER X 183      22.653  86.560  55.729  0.00  0.00            
ATOM   2900  HB2 SER X 183      23.410  85.839  55.808  0.00  0.00            
ATOM   2901  HB3 SER X 183      21.832  85.985  55.293  0.00  0.00            
ATOM   2902  OG  SER X 183      23.261  87.570  54.932  0.00  0.00            
ATOM   2903  HG  SER X 183      22.591  88.196  54.663  0.00  0.00            
ATOM   2904  C   SER X 183      23.589  87.252  57.978  0.00  0.00            
ATOM   2905  O   SER X 183      24.258  88.317  57.824  0.00  0.00            
ATOM   2906  N   GLN X 184      23.828  86.405  59.016  0.00  0.00            
ATOM   2907  H   GLN X 184      23.236  85.554  58.947  0.00  0.00            
ATOM   2908  CA  GLN X 184      24.850  86.525  60.105  0.00  0.00            
ATOM   2909  HA  GLN X 184      25.229  87.501  60.192  0.00  0.00            
ATOM   2910  CB  GLN X 184      24.241  85.992  61.443  0.00  0.00            
ATOM   2911  HB2 GLN X 184      25.048  86.018  62.255  0.00  0.00            
ATOM   2912  HB3 GLN X 184      23.884  84.957  61.294  0.00  0.00            
ATOM   2913  CG  GLN X 184      23.015  86.750  62.003  0.00  0.00            
ATOM   2914  HG2 GLN X 184      22.170  86.696  61.282  0.00  0.00            
ATOM   2915  HG3 GLN X 184      22.728  86.345  62.940  0.00  0.00            
ATOM   2916  CD  GLN X 184      23.117  88.252  62.202  0.00  0.00            
ATOM   2917  OE1 GLN X 184      24.147  88.941  62.209  0.00  0.00            
ATOM   2918  NE2 GLN X 184      21.964  88.851  62.424  0.00  0.00            
ATOM   2919 HE21 GLN X 184      21.126  88.363  62.279  0.00  0.00            
ATOM   2920 HE22 GLN X 184      21.892  89.722  62.912  0.00  0.00            
ATOM   2921  C   GLN X 184      26.058  85.739  59.666  0.00  0.00            
ATOM   2922  O   GLN X 184      25.924  84.708  58.974  0.00  0.00            
ATOM   2923  N   ASN X 185      27.233  86.236  60.133  0.00  0.00            
ATOM   2924  H   ASN X 185      27.190  86.972  60.846  0.00  0.00            
ATOM   2925  CA  ASN X 185      28.527  85.608  59.833  0.00  0.00            
ATOM   2926  HA  ASN X 185      29.269  86.277  60.264  0.00  0.00            
ATOM   2927  CB  ASN X 185      28.617  84.224  60.470  0.00  0.00            
ATOM   2928  HB2 ASN X 185      28.306  84.262  61.503  0.00  0.00            
ATOM   2929  HB3 ASN X 185      28.004  83.488  59.974  0.00  0.00            
ATOM   2930  CG  ASN X 185      30.099  83.705  60.435  0.00  0.00            
ATOM   2931  OD1 ASN X 185      30.327  82.864  59.596  0.00  0.00            
ATOM   2932  ND2 ASN X 185      30.927  84.209  61.318  0.00  0.00            
ATOM   2933 HD21 ASN X 185      30.609  84.890  62.010  0.00  0.00            
ATOM   2934 HD22 ASN X 185      31.848  83.819  61.458  0.00  0.00            
ATOM   2935  C   ASN X 185      28.670  85.534  58.354  0.00  0.00            
ATOM   2936  O   ASN X 185      29.135  84.515  57.803  0.00  0.00            
ATOM   2937  N   SER X 186      28.312  86.658  57.657  0.00  0.00            
ATOM   2938  H   SER X 186      27.717  87.355  58.068  0.00  0.00            
ATOM   2939  CA  SER X 186      28.453  86.758  56.240  0.00  0.00            
ATOM   2940  HA  SER X 186      28.888  85.843  55.874  0.00  0.00            
ATOM   2941  CB  SER X 186      27.083  87.025  55.714  0.00  0.00            
ATOM   2942  HB2 SER X 186      26.440  86.231  56.006  0.00  0.00            
ATOM   2943  HB3 SER X 186      26.559  87.876  56.117  0.00  0.00            
ATOM   2944  OG  SER X 186      27.099  87.134  54.265  0.00  0.00            
ATOM   2945  HG  SER X 186      26.797  86.272  54.047  0.00  0.00            
ATOM   2946  C   SER X 186      29.344  87.983  55.915  0.00  0.00            
ATOM   2947  O   SER X 186      28.964  89.132  56.179  0.00  0.00            
ATOM   2948  N   PHE X 187      30.377  87.691  55.114  0.00  0.00            
ATOM   2949  H   PHE X 187      30.555  86.738  55.039  0.00  0.00            
ATOM   2950  CA  PHE X 187      31.332  88.731  54.625  0.00  0.00            
ATOM   2951  HA  PHE X 187      31.672  89.324  55.510  0.00  0.00            
ATOM   2952  CB  PHE X 187      32.533  88.130  53.902  0.00  0.00            
ATOM   2953  HB2 PHE X 187      32.181  87.442  53.160  0.00  0.00            
ATOM   2954  HB3 PHE X 187      33.086  87.652  54.661  0.00  0.00            
ATOM   2955  CG  PHE X 187      33.340  89.176  53.202  0.00  0.00            
ATOM   2956  CD1 PHE X 187      34.135  89.995  53.972  0.00  0.00            
ATOM   2957  HD1 PHE X 187      34.173  89.904  55.062  0.00  0.00            
ATOM   2958  CE1 PHE X 187      34.969  90.952  53.358  0.00  0.00            
ATOM   2959  HE1 PHE X 187      35.638  91.618  53.915  0.00  0.00            
ATOM   2960  CZ  PHE X 187      34.947  90.972  51.958  0.00  0.00            
ATOM   2961  HZ  PHE X 187      35.611  91.629  51.441  0.00  0.00            
ATOM   2962  CE2 PHE X 187      34.211  90.133  51.142  0.00  0.00            
ATOM   2963  HE2 PHE X 187      34.325  90.176  50.080  0.00  0.00            
ATOM   2964  CD2 PHE X 187      33.401  89.222  51.801  0.00  0.00            
ATOM   2965  HD2 PHE X 187      32.803  88.513  51.201  0.00  0.00            
ATOM   2966  C   PHE X 187      30.721  89.740  53.685  0.00  0.00            
ATOM   2967  O   PHE X 187      31.225  90.853  53.695  0.00  0.00            
ATOM   2968  N   ARG X 188      29.693  89.330  52.918  0.00  0.00            
ATOM   2969  H   ARG X 188      29.482  88.343  52.954  0.00  0.00            
ATOM   2970  CA  ARG X 188      28.829  90.238  52.252  0.00  0.00            
ATOM   2971  HA  ARG X 188      29.382  90.867  51.538  0.00  0.00            
ATOM   2972  CB  ARG X 188      27.726  89.455  51.381  0.00  0.00            
ATOM   2973  HB2 ARG X 188      27.035  88.844  51.953  0.00  0.00            
ATOM   2974  HB3 ARG X 188      28.346  88.715  50.877  0.00  0.00            
ATOM   2975  CG  ARG X 188      26.915  90.285  50.329  0.00  0.00            
ATOM   2976  HG2 ARG X 188      27.607  90.955  49.843  0.00  0.00            
ATOM   2977  HG3 ARG X 188      26.564  89.638  49.543  0.00  0.00            
ATOM   2978  CD  ARG X 188      25.733  91.151  50.862  0.00  0.00            
ATOM   2979  HD2 ARG X 188      25.395  91.806  49.980  0.00  0.00            
ATOM   2980  HD3 ARG X 188      26.109  91.921  51.560  0.00  0.00            
ATOM   2981  NE  ARG X 188      24.789  90.275  51.592  0.00  0.00            
ATOM   2982  HE  ARG X 188      24.910  89.289  51.367  0.00  0.00            
ATOM   2983  CZ  ARG X 188      23.713  90.613  52.263  0.00  0.00            
ATOM   2984  NH1 ARG X 188      23.548  91.881  52.629  0.00  0.00            
ATOM   2985 HH11 ARG X 188      23.834  92.721  52.026  0.00  0.00            
ATOM   2986 HH12 ARG X 188      23.172  92.151  53.515  0.00  0.00            
ATOM   2987  NH2 ARG X 188      22.884  89.639  52.600  0.00  0.00            
ATOM   2988 HH21 ARG X 188      22.773  88.794  52.015  0.00  0.00            
ATOM   2989 HH22 ARG X 188      21.989  89.942  53.008  0.00  0.00            
ATOM   2990  C   ARG X 188      28.167  91.132  53.332  0.00  0.00            
ATOM   2991  O   ARG X 188      28.286  92.347  53.242  0.00  0.00            
ATOM   2992  N   ASN X 189      27.317  90.638  54.257  0.00  0.00            
ATOM   2993  H   ASN X 189      27.236  89.660  54.184  0.00  0.00            
ATOM   2994  CA  ASN X 189      26.421  91.466  55.014  0.00  0.00            
ATOM   2995  HA  ASN X 189      26.009  92.088  54.214  0.00  0.00            
ATOM   2996  CB  ASN X 189      25.269  90.559  55.685  0.00  0.00            
ATOM   2997  HB2 ASN X 189      24.859  89.783  55.016  0.00  0.00            
ATOM   2998  HB3 ASN X 189      25.759  90.166  56.543  0.00  0.00            
ATOM   2999  CG  ASN X 189      24.011  91.363  56.074  0.00  0.00            
ATOM   3000  OD1 ASN X 189      23.616  92.323  55.425  0.00  0.00            
ATOM   3001  ND2 ASN X 189      23.331  90.822  57.101  0.00  0.00            
ATOM   3002 HD21 ASN X 189      22.481  91.256  57.407  0.00  0.00            
ATOM   3003 HD22 ASN X 189      23.653  90.040  57.635  0.00  0.00            
ATOM   3004  C   ASN X 189      27.177  92.321  55.974  0.00  0.00            
ATOM   3005  O   ASN X 189      26.734  93.409  56.259  0.00  0.00            
ATOM   3006  N   GLN X 190      28.390  91.891  56.466  0.00  0.00            
ATOM   3007  H   GLN X 190      28.592  90.998  56.186  0.00  0.00            
ATOM   3008  CA  GLN X 190      29.384  92.491  57.408  0.00  0.00            
ATOM   3009  HA  GLN X 190      28.919  92.880  58.283  0.00  0.00            
ATOM   3010  CB  GLN X 190      30.508  91.578  57.785  0.00  0.00            
ATOM   3011  HB2 GLN X 190      30.099  90.654  58.065  0.00  0.00            
ATOM   3012  HB3 GLN X 190      31.231  91.478  57.000  0.00  0.00            
ATOM   3013  CG  GLN X 190      31.320  91.901  59.055  0.00  0.00            
ATOM   3014  HG2 GLN X 190      31.969  91.160  59.310  0.00  0.00            
ATOM   3015  HG3 GLN X 190      31.998  92.720  58.941  0.00  0.00            
ATOM   3016  CD  GLN X 190      30.628  91.883  60.458  0.00  0.00            
ATOM   3017  OE1 GLN X 190      29.822  90.953  60.704  0.00  0.00            
ATOM   3018  NE2 GLN X 190      30.976  92.882  61.284  0.00  0.00            
ATOM   3019 HE21 GLN X 190      31.654  93.526  60.864  0.00  0.00            
ATOM   3020 HE22 GLN X 190      30.825  92.815  62.297  0.00  0.00            
ATOM   3021  C   GLN X 190      29.993  93.703  56.678  0.00  0.00            
ATOM   3022  O   GLN X 190      30.150  94.836  57.184  0.00  0.00            
ATOM   3023  N   LEU X 191      30.451  93.505  55.436  0.00  0.00            
ATOM   3024  H   LEU X 191      30.311  92.572  55.063  0.00  0.00            
ATOM   3025  CA  LEU X 191      31.033  94.478  54.556  0.00  0.00            
ATOM   3026  HA  LEU X 191      31.811  94.989  55.066  0.00  0.00            
ATOM   3027  CB  LEU X 191      31.550  93.842  53.225  0.00  0.00            
ATOM   3028  HB2 LEU X 191      32.403  93.261  53.626  0.00  0.00            
ATOM   3029  HB3 LEU X 191      30.718  93.206  52.880  0.00  0.00            
ATOM   3030  CG  LEU X 191      32.112  94.715  52.052  0.00  0.00            
ATOM   3031  HG  LEU X 191      31.175  95.258  51.691  0.00  0.00            
ATOM   3032  CD1 LEU X 191      33.093  95.835  52.565  0.00  0.00            
ATOM   3033 HD11 LEU X 191      33.747  96.186  51.759  0.00  0.00            
ATOM   3034 HD12 LEU X 191      32.567  96.709  52.955  0.00  0.00            
ATOM   3035 HD13 LEU X 191      33.770  95.449  53.357  0.00  0.00            
ATOM   3036  CD2 LEU X 191      32.770  93.840  51.026  0.00  0.00            
ATOM   3037 HD21 LEU X 191      33.505  93.146  51.412  0.00  0.00            
ATOM   3038 HD22 LEU X 191      32.004  93.306  50.448  0.00  0.00            
ATOM   3039 HD23 LEU X 191      33.224  94.466  50.280  0.00  0.00            
ATOM   3040  C   LEU X 191      29.957  95.501  54.186  0.00  0.00            
ATOM   3041  O   LEU X 191      30.204  96.692  54.293  0.00  0.00            
ATOM   3042  N   GLU X 192      28.830  95.143  53.591  0.00  0.00            
ATOM   3043  H   GLU X 192      28.689  94.163  53.365  0.00  0.00            
ATOM   3044  CA  GLU X 192      27.701  96.007  53.233  0.00  0.00            
ATOM   3045  HA  GLU X 192      28.023  96.727  52.478  0.00  0.00            
ATOM   3046  CB  GLU X 192      26.659  95.127  52.513  0.00  0.00            
ATOM   3047  HB2 GLU X 192      26.448  94.240  53.140  0.00  0.00            
ATOM   3048  HB3 GLU X 192      27.054  94.717  51.608  0.00  0.00            
ATOM   3049  CG  GLU X 192      25.388  95.862  52.081  0.00  0.00            
ATOM   3050  HG2 GLU X 192      24.811  96.056  52.934  0.00  0.00            
ATOM   3051  HG3 GLU X 192      25.624  96.763  51.482  0.00  0.00            
ATOM   3052  CD  GLU X 192      24.530  95.023  51.169  0.00  0.00            
ATOM   3053  OE1 GLU X 192      24.396  93.799  51.467  0.00  0.00            
ATOM   3054  OE2 GLU X 192      23.981  95.650  50.195  0.00  0.00            
ATOM   3055  C   GLU X 192      27.260  96.873  54.413  0.00  0.00            
ATOM   3056  O   GLU X 192      27.345  98.153  54.446  0.00  0.00            
ATOM   3057  N   GLY X 193      26.916  96.142  55.476  0.00  0.00            
ATOM   3058  H   GLY X 193      27.122  95.151  55.381  0.00  0.00            
ATOM   3059  CA  GLY X 193      26.870  96.579  56.810  0.00  0.00            
ATOM   3060  HA2 GLY X 193      27.439  95.818  57.329  0.00  0.00            
ATOM   3061  HA3 GLY X 193      27.441  97.417  57.003  0.00  0.00            
ATOM   3062  C   GLY X 193      25.446  96.765  57.211  0.00  0.00            
ATOM   3063  O   GLY X 193      25.015  97.884  57.283  0.00  0.00            
ATOM   3064  N   PHE X 194      24.801  95.682  57.596  0.00  0.00            
ATOM   3065  H   PHE X 194      25.298  94.790  57.401  0.00  0.00            
ATOM   3066  CA  PHE X 194      23.506  95.777  58.328  0.00  0.00            
ATOM   3067  HA  PHE X 194      23.280  96.848  58.498  0.00  0.00            
ATOM   3068  CB  PHE X 194      22.350  95.145  57.509  0.00  0.00            
ATOM   3069  HB2 PHE X 194      22.707  94.182  57.201  0.00  0.00            
ATOM   3070  HB3 PHE X 194      21.563  95.034  58.220  0.00  0.00            
ATOM   3071  CG  PHE X 194      21.900  95.878  56.318  0.00  0.00            
ATOM   3072  CD1 PHE X 194      20.933  96.876  56.428  0.00  0.00            
ATOM   3073  HD1 PHE X 194      20.488  97.113  57.408  0.00  0.00            
ATOM   3074  CE1 PHE X 194      20.466  97.471  55.227  0.00  0.00            
ATOM   3075  HE1 PHE X 194      19.821  98.300  55.266  0.00  0.00            
ATOM   3076  CZ  PHE X 194      20.989  97.096  54.011  0.00  0.00            
ATOM   3077  HZ  PHE X 194      20.725  97.711  53.114  0.00  0.00            
ATOM   3078  CE2 PHE X 194      21.997  96.150  53.900  0.00  0.00            
ATOM   3079  HE2 PHE X 194      22.526  95.857  53.018  0.00  0.00            
ATOM   3080  CD2 PHE X 194      22.432  95.540  55.069  0.00  0.00            
ATOM   3081  HD2 PHE X 194      23.193  94.770  54.974  0.00  0.00            
ATOM   3082  C   PHE X 194      23.559  95.156  59.698  0.00  0.00            
ATOM   3083  O   PHE X 194      22.608  95.147  60.402  0.00  0.00            
ATOM   3084  N   ILE X 195      24.675  94.561  60.169  0.00  0.00            
ATOM   3085  H   ILE X 195      25.550  94.854  59.677  0.00  0.00            
ATOM   3086  CA  ILE X 195      24.870  93.896  61.450  0.00  0.00            
ATOM   3087  HA  ILE X 195      23.891  93.578  61.823  0.00  0.00            
ATOM   3088  CB  ILE X 195      25.925  92.723  61.249  0.00  0.00            
ATOM   3089  HB  ILE X 195      26.688  93.126  60.595  0.00  0.00            
ATOM   3090  CG2 ILE X 195      26.347  92.162  62.612  0.00  0.00            
ATOM   3091 HG21 ILE X 195      26.975  91.274  62.394  0.00  0.00            
ATOM   3092 HG22 ILE X 195      26.801  92.837  63.319  0.00  0.00            
ATOM   3093 HG23 ILE X 195      25.487  91.725  63.155  0.00  0.00            
ATOM   3094  CG1 ILE X 195      25.363  91.633  60.299  0.00  0.00            
ATOM   3095 HG12 ILE X 195      24.793  90.885  60.900  0.00  0.00            
ATOM   3096 HG13 ILE X 195      24.708  92.163  59.696  0.00  0.00            
ATOM   3097  CD1 ILE X 195      26.476  91.014  59.408  0.00  0.00            
ATOM   3098 HD11 ILE X 195      27.168  90.450  60.018  0.00  0.00            
ATOM   3099 HD12 ILE X 195      26.103  90.231  58.780  0.00  0.00            
ATOM   3100 HD13 ILE X 195      27.043  91.785  58.853  0.00  0.00            
ATOM   3101  C   ILE X 195      25.241  94.971  62.480  0.00  0.00            
ATOM   3102  O   ILE X 195      26.304  95.549  62.372  0.00  0.00            
ATOM   3103  N   ASN X 196      24.365  95.299  63.481  0.00  0.00            
ATOM   3104  H   ASN X 196      23.561  94.687  63.582  0.00  0.00            
ATOM   3105  CA  ASN X 196      24.482  96.440  64.426  0.00  0.00            
ATOM   3106  HA  ASN X 196      23.517  96.572  64.879  0.00  0.00            
ATOM   3107  CB  ASN X 196      25.615  96.037  65.538  0.00  0.00            
ATOM   3108  HB2 ASN X 196      25.394  95.024  65.872  0.00  0.00            
ATOM   3109  HB3 ASN X 196      26.646  96.150  65.160  0.00  0.00            
ATOM   3110  CG  ASN X 196      25.609  96.856  66.920  0.00  0.00            
ATOM   3111  OD1 ASN X 196      24.631  97.499  67.197  0.00  0.00            
ATOM   3112  ND2 ASN X 196      26.722  96.878  67.582  0.00  0.00            
ATOM   3113 HD21 ASN X 196      26.806  97.291  68.580  0.00  0.00            
ATOM   3114 HD22 ASN X 196      27.496  96.458  67.228  0.00  0.00            
ATOM   3115  C   ASN X 196      24.737  97.819  63.698  0.00  0.00            
ATOM   3116  O   ASN X 196      25.547  98.656  64.196  0.00  0.00            
ATOM   3117  N   GLY X 197      24.041  98.025  62.580  0.00  0.00            
ATOM   3118  H   GLY X 197      23.231  97.413  62.377  0.00  0.00            
ATOM   3119  CA  GLY X 197      24.401  99.102  61.652  0.00  0.00            
ATOM   3120  HA2 GLY X 197      24.503  98.773  60.647  0.00  0.00            
ATOM   3121  HA3 GLY X 197      25.346  99.504  61.815  0.00  0.00            
ATOM   3122  C   GLY X 197      23.465 100.305  61.648  0.00  0.00            
ATOM   3123  O   GLY X 197      22.497 100.324  62.416  0.00  0.00            
ATOM   3124  N   PRO X 198      23.677 101.353  60.736  0.00  0.00            
ATOM   3125  CD  PRO X 198      22.690 102.395  60.825  0.00  0.00            
ATOM   3126  HD2 PRO X 198      21.718 101.990  60.794  0.00  0.00            
ATOM   3127  HD3 PRO X 198      22.821 102.962  61.744  0.00  0.00            
ATOM   3128  CG  PRO X 198      22.852 103.192  59.538  0.00  0.00            
ATOM   3129  HG2 PRO X 198      22.186 102.685  58.880  0.00  0.00            
ATOM   3130  HG3 PRO X 198      22.646 104.277  59.593  0.00  0.00            
ATOM   3131  CB  PRO X 198      24.175 102.877  58.917  0.00  0.00            
ATOM   3132  HB2 PRO X 198      24.191 102.886  57.845  0.00  0.00            
ATOM   3133  HB3 PRO X 198      24.915 103.696  59.103  0.00  0.00            
ATOM   3134  CA  PRO X 198      24.523 101.447  59.527  0.00  0.00            
ATOM   3135  HA  PRO X 198      24.168 100.677  58.853  0.00  0.00            
ATOM   3136  C   PRO X 198      26.005 101.349  59.788  0.00  0.00            
ATOM   3137  O   PRO X 198      26.571 102.149  60.498  0.00  0.00            
ATOM   3138  N   GLN X 199      26.671 100.277  59.306  0.00  0.00            
ATOM   3139  H   GLN X 199      26.165  99.771  58.572  0.00  0.00            
ATOM   3140  CA  GLN X 199      28.095 100.097  59.420  0.00  0.00            
ATOM   3141  HA  GLN X 199      28.616 100.922  59.785  0.00  0.00            
ATOM   3142  CB  GLN X 199      28.319  98.876  60.359  0.00  0.00            
ATOM   3143  HB2 GLN X 199      27.456  98.182  60.263  0.00  0.00            
ATOM   3144  HB3 GLN X 199      29.141  98.256  59.986  0.00  0.00            
ATOM   3145  CG  GLN X 199      28.564  99.099  61.870  0.00  0.00            
ATOM   3146  HG2 GLN X 199      28.357  98.142  62.393  0.00  0.00            
ATOM   3147  HG3 GLN X 199      27.846  99.835  62.218  0.00  0.00            
ATOM   3148  CD  GLN X 199      29.925  99.764  62.151  0.00  0.00            
ATOM   3149  OE1 GLN X 199      30.639 100.100  61.178  0.00  0.00            
ATOM   3150  NE2 GLN X 199      30.336  99.727  63.375  0.00  0.00            
ATOM   3151 HE21 GLN X 199      31.261 100.076  63.638  0.00  0.00            
ATOM   3152 HE22 GLN X 199      29.720  99.296  64.035  0.00  0.00            
ATOM   3153  C   GLN X 199      28.760  99.988  58.101  0.00  0.00            
ATOM   3154  O   GLN X 199      27.983  99.850  57.146  0.00  0.00            
ATOM   3155  N   LEU X 200      30.140  99.832  58.081  0.00  0.00            
ATOM   3156  H   LEU X 200      30.511  99.734  58.990  0.00  0.00            
ATOM   3157  CA  LEU X 200      31.144  99.960  56.983  0.00  0.00            
ATOM   3158  HA  LEU X 200      31.854 100.628  57.374  0.00  0.00            
ATOM   3159  CB  LEU X 200      31.983  98.654  56.824  0.00  0.00            
ATOM   3160  HB2 LEU X 200      32.308  98.352  57.793  0.00  0.00            
ATOM   3161  HB3 LEU X 200      31.299  97.895  56.439  0.00  0.00            
ATOM   3162  CG  LEU X 200      33.145  98.824  55.812  0.00  0.00            
ATOM   3163  HG  LEU X 200      32.728  99.146  54.881  0.00  0.00            
ATOM   3164  CD1 LEU X 200      34.163  99.887  56.240  0.00  0.00            
ATOM   3165 HD11 LEU X 200      33.618 100.853  56.336  0.00  0.00            
ATOM   3166 HD12 LEU X 200      34.998 100.050  55.467  0.00  0.00            
ATOM   3167 HD13 LEU X 200      34.597  99.604  57.235  0.00  0.00            
ATOM   3168  CD2 LEU X 200      33.857  97.450  55.613  0.00  0.00            
ATOM   3169 HD21 LEU X 200      34.550  97.254  56.447  0.00  0.00            
ATOM   3170 HD22 LEU X 200      34.447  97.503  54.712  0.00  0.00            
ATOM   3171 HD23 LEU X 200      33.151  96.639  55.654  0.00  0.00            
ATOM   3172  C   LEU X 200      30.594 100.616  55.734  0.00  0.00            
ATOM   3173  O   LEU X 200      30.567 101.856  55.718  0.00  0.00            
ATOM   3174  N   HID X 201      30.223  99.874  54.676  0.00  0.00            
ATOM   3175  H   HID X 201      30.209  98.832  54.712  0.00  0.00            
ATOM   3176  CA  HID X 201      29.805 100.445  53.409  0.00  0.00            
ATOM   3177  HA  HID X 201      30.746 101.036  53.129  0.00  0.00            
ATOM   3178  CB  HID X 201      29.825  99.435  52.243  0.00  0.00            
ATOM   3179  HB2 HID X 201      29.614  98.403  52.597  0.00  0.00            
ATOM   3180  HB3 HID X 201      30.824  99.122  52.077  0.00  0.00            
ATOM   3181  CG  HID X 201      28.962  99.655  51.058  0.00  0.00            
ATOM   3182  ND1 HID X 201      27.608  99.546  51.172  0.00  0.00            
ATOM   3183  HD1 HID X 201      27.177  99.289  52.076  0.00  0.00            
ATOM   3184  CE1 HID X 201      27.127  99.824  49.991  0.00  0.00            
ATOM   3185  HE1 HID X 201      26.110  99.749  49.672  0.00  0.00            
ATOM   3186  NE2 HID X 201      27.988 100.395  49.192  0.00  0.00            
ATOM   3187  CD2 HID X 201      29.237 100.099  49.769  0.00  0.00            
ATOM   3188  HD2 HID X 201      30.211 100.394  49.346  0.00  0.00            
ATOM   3189  C   HID X 201      28.640 101.376  53.465  0.00  0.00            
ATOM   3190  O   HID X 201      28.693 102.450  52.847  0.00  0.00            
ATOM   3191  N   ASN X 202      27.580 101.145  54.272  0.00  0.00            
ATOM   3192  H   ASN X 202      27.630 100.219  54.695  0.00  0.00            
ATOM   3193  CA  ASN X 202      26.385 101.843  54.460  0.00  0.00            
ATOM   3194  HA  ASN X 202      25.972 102.282  53.514  0.00  0.00            
ATOM   3195  CB  ASN X 202      25.325 100.875  54.983  0.00  0.00            
ATOM   3196  HB2 ASN X 202      25.761 100.378  55.842  0.00  0.00            
ATOM   3197  HB3 ASN X 202      24.453 101.375  55.281  0.00  0.00            
ATOM   3198  CG  ASN X 202      24.815  99.877  53.899  0.00  0.00            
ATOM   3199  OD1 ASN X 202      24.889 100.061  52.689  0.00  0.00            
ATOM   3200  ND2 ASN X 202      24.455  98.673  54.306  0.00  0.00            
ATOM   3201 HD21 ASN X 202      24.483  98.449  55.298  0.00  0.00            
ATOM   3202 HD22 ASN X 202      23.965  98.137  53.606  0.00  0.00            
ATOM   3203  C   ASN X 202      26.568 103.025  55.426  0.00  0.00            
ATOM   3204  O   ASN X 202      25.774 103.981  55.365  0.00  0.00            
ATOM   3205  N   ARN X 203      27.552 102.965  56.300  0.00  0.00            
ATOM   3206  H   ARN X 203      28.073 102.067  56.192  0.00  0.00            
ATOM   3207  CA  ARN X 203      28.025 103.997  57.152  0.00  0.00            
ATOM   3208  HA  ARN X 203      27.183 104.338  57.832  0.00  0.00            
ATOM   3209  CB  ARN X 203      28.972 103.415  58.186  0.00  0.00            
ATOM   3210  HB2 ARN X 203      29.993 103.250  57.794  0.00  0.00            
ATOM   3211  HB3 ARN X 203      28.624 102.486  58.598  0.00  0.00            
ATOM   3212  CG  ARN X 203      29.105 104.372  59.391  0.00  0.00            
ATOM   3213  HG2 ARN X 203      28.177 104.484  59.921  0.00  0.00            
ATOM   3214  HG3 ARN X 203      29.316 105.315  58.953  0.00  0.00            
ATOM   3215  CD  ARN X 203      30.130 103.833  60.365  0.00  0.00            
ATOM   3216  HD2 ARN X 203      31.018 103.441  59.852  0.00  0.00            
ATOM   3217  HD3 ARN X 203      29.632 103.066  60.916  0.00  0.00            
ATOM   3218  NE  ARN X 203      30.651 104.838  61.325  0.00  0.00            
ATOM   3219  HE  ARN X 203      29.795 105.235  61.619  0.00  0.00            
ATOM   3220  CZ  ARN X 203      31.569 104.662  62.455  0.00  0.00            
ATOM   3221  NH1 ARN X 203      32.116 103.599  62.729  0.00  0.00            
ATOM   3222 HH11 ARN X 203      31.781 103.013  61.954  0.00  0.00            
ATOM   3223  NH2 ARN X 203      31.755 105.790  63.338  0.00  0.00            
ATOM   3224 HH21 ARN X 203      30.889 106.198  63.644  0.00  0.00            
ATOM   3225 HH22 ARN X 203      32.308 106.584  62.969  0.00  0.00            
ATOM   3226  C   ARN X 203      28.694 105.154  56.381  0.00  0.00            
ATOM   3227  O   ARN X 203      28.523 106.353  56.647  0.00  0.00            
ATOM   3228  N   VAL X 204      29.469 104.798  55.305  0.00  0.00            
ATOM   3229  H   VAL X 204      29.643 103.809  55.121  0.00  0.00            
ATOM   3230  CA  VAL X 204      29.979 105.839  54.406  0.00  0.00            
ATOM   3231  HA  VAL X 204      30.501 106.601  54.999  0.00  0.00            
ATOM   3232  CB  VAL X 204      31.107 105.348  53.413  0.00  0.00            
ATOM   3233  HB  VAL X 204      30.806 104.517  52.780  0.00  0.00            
ATOM   3234  CG1 VAL X 204      31.647 106.335  52.382  0.00  0.00            
ATOM   3235 HG11 VAL X 204      30.954 106.592  51.616  0.00  0.00            
ATOM   3236 HG12 VAL X 204      31.883 107.198  53.009  0.00  0.00            
ATOM   3237 HG13 VAL X 204      32.512 105.919  51.853  0.00  0.00            
ATOM   3238  CG2 VAL X 204      32.293 104.749  54.115  0.00  0.00            
ATOM   3239 HG21 VAL X 204      32.618 103.833  53.609  0.00  0.00            
ATOM   3240 HG22 VAL X 204      33.086 105.483  54.156  0.00  0.00            
ATOM   3241 HG23 VAL X 204      32.054 104.444  55.090  0.00  0.00            
ATOM   3242  C   VAL X 204      28.794 106.539  53.614  0.00  0.00            
ATOM   3243  O   VAL X 204      28.800 107.771  53.526  0.00  0.00            
ATOM   3244  N   HID X 205      27.821 105.756  53.108  0.00  0.00            
ATOM   3245  H   HID X 205      27.789 104.726  53.161  0.00  0.00            
ATOM   3246  CA  HID X 205      26.601 106.277  52.570  0.00  0.00            
ATOM   3247  HA  HID X 205      26.930 106.799  51.694  0.00  0.00            
ATOM   3248  CB  HID X 205      25.688 105.109  52.024  0.00  0.00            
ATOM   3249  HB2 HID X 205      25.489 104.315  52.768  0.00  0.00            
ATOM   3250  HB3 HID X 205      24.710 105.620  51.808  0.00  0.00            
ATOM   3251  CG  HID X 205      26.170 104.449  50.782  0.00  0.00            
ATOM   3252  ND1 HID X 205      26.254 105.266  49.642  0.00  0.00            
ATOM   3253  HD1 HID X 205      25.858 106.204  49.583  0.00  0.00            
ATOM   3254  CE1 HID X 205      26.732 104.619  48.644  0.00  0.00            
ATOM   3255  HE1 HID X 205      27.005 105.020  47.638  0.00  0.00            
ATOM   3256  NE2 HID X 205      26.992 103.335  49.028  0.00  0.00            
ATOM   3257  CD2 HID X 205      26.679 103.274  50.426  0.00  0.00            
ATOM   3258  HD2 HID X 205      26.896 102.471  51.099  0.00  0.00            
ATOM   3259  C   HID X 205      25.847 107.324  53.453  0.00  0.00            
ATOM   3260  O   HID X 205      25.722 108.464  52.989  0.00  0.00            
ATOM   3261  N   ARG X 206      25.559 107.009  54.734  0.00  0.00            
ATOM   3262  H   ARG X 206      25.941 106.150  55.069  0.00  0.00            
ATOM   3263  CA  ARG X 206      25.014 107.891  55.684  0.00  0.00            
ATOM   3264  HA  ARG X 206      24.108 108.344  55.286  0.00  0.00            
ATOM   3265  CB  ARG X 206      24.632 107.145  56.957  0.00  0.00            
ATOM   3266  HB2 ARG X 206      25.433 106.532  57.273  0.00  0.00            
ATOM   3267  HB3 ARG X 206      24.314 107.763  57.812  0.00  0.00            
ATOM   3268  CG  ARG X 206      23.527 106.115  56.697  0.00  0.00            
ATOM   3269  HG2 ARG X 206      23.341 105.695  55.669  0.00  0.00            
ATOM   3270  HG3 ARG X 206      23.699 105.135  57.158  0.00  0.00            
ATOM   3271  CD  ARG X 206      22.137 106.572  57.269  0.00  0.00            
ATOM   3272  HD2 ARG X 206      22.264 106.871  58.280  0.00  0.00            
ATOM   3273  HD3 ARG X 206      21.542 105.694  57.395  0.00  0.00            
ATOM   3274  NE  ARG X 206      21.538 107.546  56.382  0.00  0.00            
ATOM   3275  HE  ARG X 206      21.939 107.742  55.422  0.00  0.00            
ATOM   3276  CZ  ARG X 206      20.603 108.384  56.775  0.00  0.00            
ATOM   3277  NH1 ARG X 206      19.812 108.156  57.833  0.00  0.00            
ATOM   3278 HH11 ARG X 206      19.992 107.396  58.409  0.00  0.00            
ATOM   3279 HH12 ARG X 206      19.077 108.865  58.145  0.00  0.00            
ATOM   3280  NH2 ARG X 206      20.452 109.500  56.117  0.00  0.00            
ATOM   3281 HH21 ARG X 206      21.091 109.718  55.354  0.00  0.00            
ATOM   3282 HH22 ARG X 206      19.831 110.212  56.524  0.00  0.00            
ATOM   3283  C   ARG X 206      25.928 109.059  55.994  0.00  0.00            
ATOM   3284  O   ARG X 206      25.524 110.255  56.037  0.00  0.00            
ATOM   3285  N   TRP X 207      27.212 108.885  56.225  0.00  0.00            
ATOM   3286  H   TRP X 207      27.587 107.961  56.333  0.00  0.00            
ATOM   3287  CA  TRP X 207      28.304 109.941  56.325  0.00  0.00            
ATOM   3288  HA  TRP X 207      27.966 110.536  57.200  0.00  0.00            
ATOM   3289  CB  TRP X 207      29.686 109.352  56.699  0.00  0.00            
ATOM   3290  HB2 TRP X 207      29.720 108.724  57.563  0.00  0.00            
ATOM   3291  HB3 TRP X 207      29.997 108.750  55.850  0.00  0.00            
ATOM   3292  CG  TRP X 207      30.656 110.396  56.928  0.00  0.00            
ATOM   3293  CD1 TRP X 207      30.825 110.963  58.123  0.00  0.00            
ATOM   3294  HD1 TRP X 207      30.290 110.789  59.001  0.00  0.00            
ATOM   3295  NE1 TRP X 207      31.721 112.046  57.951  0.00  0.00            
ATOM   3296  HE1 TRP X 207      32.047 112.679  58.703  0.00  0.00            
ATOM   3297  CE2 TRP X 207      32.068 112.243  56.625  0.00  0.00            
ATOM   3298  CZ2 TRP X 207      32.821 113.216  55.905  0.00  0.00            
ATOM   3299  HZ2 TRP X 207      33.378 113.989  56.432  0.00  0.00            
ATOM   3300  CH2 TRP X 207      33.039 113.037  54.525  0.00  0.00            
ATOM   3301  HH2 TRP X 207      33.654 113.725  53.963  0.00  0.00            
ATOM   3302  CZ3 TRP X 207      32.565 111.961  53.896  0.00  0.00            
ATOM   3303  HZ3 TRP X 207      32.762 111.793  52.798  0.00  0.00            
ATOM   3304  CE3 TRP X 207      31.826 111.016  54.578  0.00  0.00            
ATOM   3305  HE3 TRP X 207      31.570 110.156  54.010  0.00  0.00            
ATOM   3306  CD2 TRP X 207      31.507 111.173  55.951  0.00  0.00            
ATOM   3307  C   TRP X 207      28.344 110.873  55.068  0.00  0.00            
ATOM   3308  O   TRP X 207      28.373 112.054  55.183  0.00  0.00            
ATOM   3309  N   VAL X 208      28.481 110.397  53.832  0.00  0.00            
ATOM   3310  H   VAL X 208      28.490 109.388  53.731  0.00  0.00            
ATOM   3311  CA  VAL X 208      28.658 111.299  52.636  0.00  0.00            
ATOM   3312  HA  VAL X 208      29.547 111.962  52.873  0.00  0.00            
ATOM   3313  CB  VAL X 208      29.037 110.478  51.399  0.00  0.00            
ATOM   3314  HB  VAL X 208      28.377 109.648  51.217  0.00  0.00            
ATOM   3315  CG1 VAL X 208      29.057 111.317  50.079  0.00  0.00            
ATOM   3316 HG11 VAL X 208      29.403 112.321  50.139  0.00  0.00            
ATOM   3317 HG12 VAL X 208      29.566 110.747  49.366  0.00  0.00            
ATOM   3318 HG13 VAL X 208      28.094 111.478  49.656  0.00  0.00            
ATOM   3319  CG2 VAL X 208      30.443 109.891  51.550  0.00  0.00            
ATOM   3320 HG21 VAL X 208      30.768 109.335  50.687  0.00  0.00            
ATOM   3321 HG22 VAL X 208      30.611 109.287  52.440  0.00  0.00            
ATOM   3322 HG23 VAL X 208      31.165 110.751  51.574  0.00  0.00            
ATOM   3323  C   VAL X 208      27.463 112.161  52.389  0.00  0.00            
ATOM   3324  O   VAL X 208      27.564 113.378  52.198  0.00  0.00            
ATOM   3325  N   GLY X 209      26.302 111.440  52.283  0.00  0.00            
ATOM   3326  H   GLY X 209      26.366 110.426  52.604  0.00  0.00            
ATOM   3327  CA  GLY X 209      24.976 111.964  52.106  0.00  0.00            
ATOM   3328  HA2 GLY X 209      24.411 111.122  52.424  0.00  0.00            
ATOM   3329  HA3 GLY X 209      24.777 112.847  52.756  0.00  0.00            
ATOM   3330  C   GLY X 209      24.669 112.343  50.675  0.00  0.00            
ATOM   3331  O   GLY X 209      25.299 111.912  49.723  0.00  0.00            
ATOM   3332  N   GLY X 210      23.586 113.082  50.481  0.00  0.00            
ATOM   3333  H   GLY X 210      22.921 113.215  51.242  0.00  0.00            
ATOM   3334  CA  GLY X 210      23.063 113.736  49.317  0.00  0.00            
ATOM   3335  HA2 GLY X 210      23.750 114.487  49.028  0.00  0.00            
ATOM   3336  HA3 GLY X 210      22.210 114.272  49.680  0.00  0.00            
ATOM   3337  C   GLY X 210      22.547 112.596  48.428  0.00  0.00            
ATOM   3338  O   GLY X 210      21.797 111.721  48.878  0.00  0.00            
ATOM   3339  N   GLN X 211      22.898 112.546  47.122  0.00  0.00            
ATOM   3340  H   GLN X 211      23.569 113.236  46.841  0.00  0.00            
ATOM   3341  CA  GLN X 211      22.635 111.456  46.147  0.00  0.00            
ATOM   3342  HA  GLN X 211      21.551 111.308  46.095  0.00  0.00            
ATOM   3343  CB  GLN X 211      23.142 111.845  44.694  0.00  0.00            
ATOM   3344  HB2 GLN X 211      22.941 110.918  44.094  0.00  0.00            
ATOM   3345  HB3 GLN X 211      24.165 112.075  44.878  0.00  0.00            
ATOM   3346  CG  GLN X 211      22.558 113.089  43.967  0.00  0.00            
ATOM   3347  HG2 GLN X 211      22.545 113.938  44.674  0.00  0.00            
ATOM   3348  HG3 GLN X 211      23.241 113.242  43.188  0.00  0.00            
ATOM   3349  CD  GLN X 211      21.159 112.665  43.510  0.00  0.00            
ATOM   3350  OE1 GLN X 211      20.316 112.244  44.250  0.00  0.00            
ATOM   3351  NE2 GLN X 211      21.008 112.632  42.181  0.00  0.00            
ATOM   3352 HE21 GLN X 211      20.075 112.578  41.757  0.00  0.00            
ATOM   3353 HE22 GLN X 211      21.746 112.793  41.535  0.00  0.00            
ATOM   3354  C   GLN X 211      23.313 110.114  46.474  0.00  0.00            
ATOM   3355  O   GLN X 211      22.660 109.036  46.300  0.00  0.00            
ATOM   3356  N   MET X 212      24.537 110.149  47.004  0.00  0.00            
ATOM   3357  H   MET X 212      24.940 111.111  47.023  0.00  0.00            
ATOM   3358  CA  MET X 212      25.164 109.055  47.729  0.00  0.00            
ATOM   3359  HA  MET X 212      25.091 108.108  47.169  0.00  0.00            
ATOM   3360  CB  MET X 212      26.609 109.499  48.010  0.00  0.00            
ATOM   3361  HB2 MET X 212      26.659 110.574  47.968  0.00  0.00            
ATOM   3362  HB3 MET X 212      26.910 109.558  49.097  0.00  0.00            
ATOM   3363  CG  MET X 212      27.658 109.017  47.013  0.00  0.00            
ATOM   3364  HG2 MET X 212      27.356 109.313  45.993  0.00  0.00            
ATOM   3365  HG3 MET X 212      28.512 109.565  47.294  0.00  0.00            
ATOM   3366  SD  MET X 212      28.143 107.387  47.074  0.00  0.00            
ATOM   3367  CE  MET X 212      29.144 107.299  48.652  0.00  0.00            
ATOM   3368  HE1 MET X 212      28.491 107.456  49.443  0.00  0.00            
ATOM   3369  HE2 MET X 212      29.741 108.252  48.749  0.00  0.00            
ATOM   3370  HE3 MET X 212      29.740 106.354  48.789  0.00  0.00            
ATOM   3371  C   MET X 212      24.475 108.614  49.009  0.00  0.00            
ATOM   3372  O   MET X 212      24.644 107.431  49.519  0.00  0.00            
ATOM   3373  N   GLY X 213      23.564 109.457  49.543  0.00  0.00            
ATOM   3374  H   GLY X 213      23.504 110.342  49.106  0.00  0.00            
ATOM   3375  CA  GLY X 213      22.779 109.061  50.777  0.00  0.00            
ATOM   3376  HA2 GLY X 213      23.489 108.699  51.483  0.00  0.00            
ATOM   3377  HA3 GLY X 213      22.376 109.931  51.228  0.00  0.00            
ATOM   3378  C   GLY X 213      21.685 108.162  50.397  0.00  0.00            
ATOM   3379  O   GLY X 213      21.614 107.026  50.893  0.00  0.00            
ATOM   3380  N   VAL X 214      20.938 108.615  49.375  0.00  0.00            
ATOM   3381  H   VAL X 214      21.465 109.270  48.820  0.00  0.00            
ATOM   3382  CA  VAL X 214      19.804 107.874  48.760  0.00  0.00            
ATOM   3383  HA  VAL X 214      19.285 107.715  49.750  0.00  0.00            
ATOM   3384  CB  VAL X 214      18.839 108.771  47.933  0.00  0.00            
ATOM   3385  HB  VAL X 214      18.233 108.113  47.210  0.00  0.00            
ATOM   3386  CG1 VAL X 214      17.773 109.465  48.755  0.00  0.00            
ATOM   3387 HG11 VAL X 214      18.242 110.160  49.391  0.00  0.00            
ATOM   3388 HG12 VAL X 214      17.105 108.794  49.370  0.00  0.00            
ATOM   3389 HG13 VAL X 214      17.173 110.020  48.054  0.00  0.00            
ATOM   3390  CG2 VAL X 214      19.498 109.741  47.017  0.00  0.00            
ATOM   3391 HG21 VAL X 214      18.782 110.247  46.395  0.00  0.00            
ATOM   3392 HG22 VAL X 214      20.211 109.298  46.330  0.00  0.00            
ATOM   3393 HG23 VAL X 214      20.042 110.443  47.615  0.00  0.00            
ATOM   3394  C   VAL X 214      20.251 106.636  47.981  0.00  0.00            
ATOM   3395  O   VAL X 214      21.398 106.562  47.591  0.00  0.00            
ATOM   3396  N   VAL X 215      19.353 105.691  47.792  0.00  0.00            
ATOM   3397  H   VAL X 215      18.438 105.729  48.253  0.00  0.00            
ATOM   3398  CA  VAL X 215      19.794 104.389  47.411  0.00  0.00            
ATOM   3399  HA  VAL X 215      20.815 104.263  47.761  0.00  0.00            
ATOM   3400  CB  VAL X 215      18.825 103.380  48.104  0.00  0.00            
ATOM   3401  HB  VAL X 215      17.834 103.634  47.787  0.00  0.00            
ATOM   3402  CG1 VAL X 215      19.095 101.878  47.598  0.00  0.00            
ATOM   3403 HG11 VAL X 215      20.107 101.553  47.892  0.00  0.00            
ATOM   3404 HG12 VAL X 215      19.040 101.753  46.519  0.00  0.00            
ATOM   3405 HG13 VAL X 215      18.550 101.167  48.121  0.00  0.00            
ATOM   3406  CG2 VAL X 215      18.898 103.319  49.702  0.00  0.00            
ATOM   3407 HG21 VAL X 215      18.674 104.281  50.210  0.00  0.00            
ATOM   3408 HG22 VAL X 215      18.108 102.590  50.144  0.00  0.00            
ATOM   3409 HG23 VAL X 215      19.821 102.985  50.083  0.00  0.00            
ATOM   3410  C   VAL X 215      19.969 104.155  45.895  0.00  0.00            
ATOM   3411  O   VAL X 215      21.002 103.604  45.514  0.00  0.00            
ATOM   3412  N   PRO X 216      19.038 104.521  45.008  0.00  0.00            
ATOM   3413  CD  PRO X 216      17.850 105.317  45.257  0.00  0.00            
ATOM   3414  HD2 PRO X 216      17.270 104.945  46.104  0.00  0.00            
ATOM   3415  HD3 PRO X 216      18.232 106.322  45.469  0.00  0.00            
ATOM   3416  CG  PRO X 216      17.071 105.541  43.913  0.00  0.00            
ATOM   3417  HG2 PRO X 216      17.097 106.630  43.735  0.00  0.00            
ATOM   3418  HG3 PRO X 216      16.049 105.142  44.066  0.00  0.00            
ATOM   3419  CB  PRO X 216      17.752 104.691  42.952  0.00  0.00            
ATOM   3420  HB2 PRO X 216      17.825 105.153  41.967  0.00  0.00            
ATOM   3421  HB3 PRO X 216      17.148 103.772  42.834  0.00  0.00            
ATOM   3422  CA  PRO X 216      19.257 104.397  43.538  0.00  0.00            
ATOM   3423  HA  PRO X 216      19.594 103.461  43.142  0.00  0.00            
ATOM   3424  C   PRO X 216      20.309 105.386  43.063  0.00  0.00            
ATOM   3425  O   PRO X 216      21.342 104.961  42.548  0.00  0.00            
ATOM   3426  N   THR X 217      20.015 106.708  43.251  0.00  0.00            
ATOM   3427  H   THR X 217      19.158 106.950  43.780  0.00  0.00            
ATOM   3428  CA  THR X 217      20.603 107.695  42.332  0.00  0.00            
ATOM   3429  HA  THR X 217      20.492 107.199  41.362  0.00  0.00            
ATOM   3430  CB  THR X 217      19.797 109.042  42.359  0.00  0.00            
ATOM   3431  HB  THR X 217      20.307 109.799  41.790  0.00  0.00            
ATOM   3432  CG2 THR X 217      18.381 109.004  41.812  0.00  0.00            
ATOM   3433 HG21 THR X 217      17.955 110.016  41.809  0.00  0.00            
ATOM   3434 HG22 THR X 217      18.365 108.582  40.837  0.00  0.00            
ATOM   3435 HG23 THR X 217      17.601 108.538  42.453  0.00  0.00            
ATOM   3436  OG1 THR X 217      19.739 109.567  43.673  0.00  0.00            
ATOM   3437  HG1 THR X 217      19.989 110.519  43.688  0.00  0.00            
ATOM   3438  C   THR X 217      22.145 107.866  42.543  0.00  0.00            
ATOM   3439  O   THR X 217      22.743 108.548  41.678  0.00  0.00            
ATOM   3440  N   ALA X 218      22.733 107.500  43.684  0.00  0.00            
ATOM   3441  H   ALA X 218      22.137 106.923  44.285  0.00  0.00            
ATOM   3442  CA  ALA X 218      24.199 107.540  44.001  0.00  0.00            
ATOM   3443  HA  ALA X 218      24.222 108.507  44.588  0.00  0.00            
ATOM   3444  CB  ALA X 218      24.521 106.358  44.908  0.00  0.00            
ATOM   3445  HB1 ALA X 218      25.622 106.289  45.093  0.00  0.00            
ATOM   3446  HB2 ALA X 218      24.365 105.362  44.370  0.00  0.00            
ATOM   3447  HB3 ALA X 218      23.940 106.366  45.793  0.00  0.00            
ATOM   3448  C   ALA X 218      25.207 107.690  42.796  0.00  0.00            
ATOM   3449  O   ALA X 218      25.911 108.685  42.835  0.00  0.00            
ATOM   3450  N   PRO X 219      25.216 106.862  41.739  0.00  0.00            
ATOM   3451  CD  PRO X 219      24.536 105.548  41.480  0.00  0.00            
ATOM   3452  HD2 PRO X 219      25.007 104.797  42.145  0.00  0.00            
ATOM   3453  HD3 PRO X 219      23.468 105.580  41.745  0.00  0.00            
ATOM   3454  CG  PRO X 219      24.751 105.373  39.998  0.00  0.00            
ATOM   3455  HG2 PRO X 219      24.105 106.100  39.560  0.00  0.00            
ATOM   3456  HG3 PRO X 219      24.694 104.304  39.605  0.00  0.00            
ATOM   3457  CB  PRO X 219      26.099 105.936  39.627  0.00  0.00            
ATOM   3458  HB2 PRO X 219      26.088 106.105  38.541  0.00  0.00            
ATOM   3459  HB3 PRO X 219      26.801 105.129  39.802  0.00  0.00            
ATOM   3460  CA  PRO X 219      26.199 107.173  40.583  0.00  0.00            
ATOM   3461  HA  PRO X 219      27.215 107.152  40.973  0.00  0.00            
ATOM   3462  C   PRO X 219      26.159 108.511  39.901  0.00  0.00            
ATOM   3463  O   PRO X 219      27.177 108.766  39.278  0.00  0.00            
ATOM   3464  N   ASN X 220      25.059 109.259  40.017  0.00  0.00            
ATOM   3465  H   ASN X 220      24.255 108.948  40.644  0.00  0.00            
ATOM   3466  CA  ASN X 220      25.002 110.690  39.636  0.00  0.00            
ATOM   3467  HA  ASN X 220      25.331 110.624  38.621  0.00  0.00            
ATOM   3468  CB  ASN X 220      23.523 111.233  39.879  0.00  0.00            
ATOM   3469  HB2 ASN X 220      22.841 110.525  39.408  0.00  0.00            
ATOM   3470  HB3 ASN X 220      23.209 111.144  40.899  0.00  0.00            
ATOM   3471  CG  ASN X 220      23.247 112.647  39.367  0.00  0.00            
ATOM   3472  OD1 ASN X 220      23.711 113.668  39.909  0.00  0.00            
ATOM   3473  ND2 ASN X 220      22.362 112.833  38.396  0.00  0.00            
ATOM   3474 HD21 ASN X 220      21.814 112.091  37.924  0.00  0.00            
ATOM   3475 HD22 ASN X 220      22.140 113.777  38.183  0.00  0.00            
ATOM   3476  C   ASN X 220      26.073 111.543  40.368  0.00  0.00            
ATOM   3477  O   ASN X 220      26.565 112.562  39.764  0.00  0.00            
ATOM   3478  N   ASP X 221      26.456 111.188  41.627  0.00  0.00            
ATOM   3479  H   ASP X 221      25.978 110.384  42.034  0.00  0.00            
ATOM   3480  CA  ASP X 221      27.791 111.589  42.154  0.00  0.00            
ATOM   3481  HA  ASP X 221      27.820 112.698  41.982  0.00  0.00            
ATOM   3482  CB  ASP X 221      27.685 111.365  43.732  0.00  0.00            
ATOM   3483  HB2 ASP X 221      26.755 111.807  44.017  0.00  0.00            
ATOM   3484  HB3 ASP X 221      27.529 110.284  43.952  0.00  0.00            
ATOM   3485  CG  ASP X 221      28.781 111.948  44.576  0.00  0.00            
ATOM   3486  OD1 ASP X 221      29.978 111.779  44.213  0.00  0.00            
ATOM   3487  OD2 ASP X 221      28.456 112.593  45.580  0.00  0.00            
ATOM   3488  C   ASP X 221      28.962 110.726  41.705  0.00  0.00            
ATOM   3489  O   ASP X 221      28.936 109.497  41.871  0.00  0.00            
ATOM   3490  N   PRO X 222      30.017 111.320  41.135  0.00  0.00            
ATOM   3491  CD  PRO X 222      30.084 112.669  40.561  0.00  0.00            
ATOM   3492  HD2 PRO X 222      29.078 112.980  40.160  0.00  0.00            
ATOM   3493  HD3 PRO X 222      30.434 113.255  41.390  0.00  0.00            
ATOM   3494  CG  PRO X 222      31.038 112.580  39.337  0.00  0.00            
ATOM   3495  HG2 PRO X 222      31.636 113.490  39.133  0.00  0.00            
ATOM   3496  HG3 PRO X 222      30.517 112.274  38.423  0.00  0.00            
ATOM   3497  CB  PRO X 222      31.951 111.425  39.623  0.00  0.00            
ATOM   3498  HB2 PRO X 222      32.419 110.938  38.766  0.00  0.00            
ATOM   3499  HB3 PRO X 222      32.780 111.784  40.263  0.00  0.00            
ATOM   3500  CA  PRO X 222      31.099 110.496  40.508  0.00  0.00            
ATOM   3501  HA  PRO X 222      30.714 109.714  39.904  0.00  0.00            
ATOM   3502  C   PRO X 222      32.031 109.753  41.487  0.00  0.00            
ATOM   3503  O   PRO X 222      32.719 108.742  41.102  0.00  0.00            
ATOM   3504  N   VAL X 223      31.925 110.125  42.778  0.00  0.00            
ATOM   3505  H   VAL X 223      31.327 110.892  43.062  0.00  0.00            
ATOM   3506  CA  VAL X 223      32.612 109.369  43.824  0.00  0.00            
ATOM   3507  HA  VAL X 223      33.642 109.308  43.420  0.00  0.00            
ATOM   3508  CB  VAL X 223      32.684 110.113  45.185  0.00  0.00            
ATOM   3509  HB  VAL X 223      32.602 111.180  44.972  0.00  0.00            
ATOM   3510  CG1 VAL X 223      31.561 109.642  46.217  0.00  0.00            
ATOM   3511 HG11 VAL X 223      30.599 109.648  45.759  0.00  0.00            
ATOM   3512 HG12 VAL X 223      31.629 108.574  46.465  0.00  0.00            
ATOM   3513 HG13 VAL X 223      31.417 110.162  47.202  0.00  0.00            
ATOM   3514  CG2 VAL X 223      33.954 109.927  45.957  0.00  0.00            
ATOM   3515 HG21 VAL X 223      34.690 110.054  45.140  0.00  0.00            
ATOM   3516 HG22 VAL X 223      34.214 109.030  46.437  0.00  0.00            
ATOM   3517 HG23 VAL X 223      34.071 110.660  46.820  0.00  0.00            
ATOM   3518  C   VAL X 223      32.089 107.946  44.011  0.00  0.00            
ATOM   3519  O   VAL X 223      32.834 107.132  44.555  0.00  0.00            
ATOM   3520  N   PHE X 224      30.799 107.717  43.680  0.00  0.00            
ATOM   3521  H   PHE X 224      30.268 108.472  43.265  0.00  0.00            
ATOM   3522  CA  PHE X 224      30.200 106.344  43.527  0.00  0.00            
ATOM   3523  HA  PHE X 224      29.861 106.044  44.513  0.00  0.00            
ATOM   3524  CB  PHE X 224      29.023 106.436  42.579  0.00  0.00            
ATOM   3525  HB2 PHE X 224      29.407 106.713  41.586  0.00  0.00            
ATOM   3526  HB3 PHE X 224      28.253 107.173  42.930  0.00  0.00            
ATOM   3527  CG  PHE X 224      28.307 105.048  42.410  0.00  0.00            
ATOM   3528  CD1 PHE X 224      28.622 104.247  41.282  0.00  0.00            
ATOM   3529  HD1 PHE X 224      29.164 104.670  40.434  0.00  0.00            
ATOM   3530  CE1 PHE X 224      28.218 102.870  41.327  0.00  0.00            
ATOM   3531  HE1 PHE X 224      28.500 102.184  40.504  0.00  0.00            
ATOM   3532  CZ  PHE X 224      27.455 102.373  42.438  0.00  0.00            
ATOM   3533  HZ  PHE X 224      27.052 101.355  42.426  0.00  0.00            
ATOM   3534  CE2 PHE X 224      27.138 103.220  43.519  0.00  0.00            
ATOM   3535  HE2 PHE X 224      26.546 102.858  44.326  0.00  0.00            
ATOM   3536  CD2 PHE X 224      27.539 104.578  43.544  0.00  0.00            
ATOM   3537  HD2 PHE X 224      27.332 105.157  44.472  0.00  0.00            
ATOM   3538  C   PHE X 224      31.152 105.246  43.062  0.00  0.00            
ATOM   3539  O   PHE X 224      31.309 104.169  43.711  0.00  0.00            
ATOM   3540  N   PHE X 225      31.887 105.581  41.984  0.00  0.00            
ATOM   3541  H   PHE X 225      31.896 106.559  41.658  0.00  0.00            
ATOM   3542  CA  PHE X 225      32.772 104.681  41.305  0.00  0.00            
ATOM   3543  HA  PHE X 225      32.385 103.682  41.206  0.00  0.00            
ATOM   3544  CB  PHE X 225      32.860 105.182  39.863  0.00  0.00            
ATOM   3545  HB2 PHE X 225      33.524 104.571  39.239  0.00  0.00            
ATOM   3546  HB3 PHE X 225      33.353 106.186  39.891  0.00  0.00            
ATOM   3547  CG  PHE X 225      31.555 105.329  39.106  0.00  0.00            
ATOM   3548  CD1 PHE X 225      30.983 106.574  38.827  0.00  0.00            
ATOM   3549  HD1 PHE X 225      31.392 107.486  39.267  0.00  0.00            
ATOM   3550  CE1 PHE X 225      29.797 106.694  38.083  0.00  0.00            
ATOM   3551  HE1 PHE X 225      29.380 107.663  38.041  0.00  0.00            
ATOM   3552  CZ  PHE X 225      29.171 105.522  37.513  0.00  0.00            
ATOM   3553  HZ  PHE X 225      28.293 105.565  36.863  0.00  0.00            
ATOM   3554  CE2 PHE X 225      29.729 104.256  37.800  0.00  0.00            
ATOM   3555  HE2 PHE X 225      29.254 103.302  37.432  0.00  0.00            
ATOM   3556  CD2 PHE X 225      30.963 104.204  38.468  0.00  0.00            
ATOM   3557  HD2 PHE X 225      31.442 103.215  38.632  0.00  0.00            
ATOM   3558  C   PHE X 225      34.102 104.407  42.052  0.00  0.00            
ATOM   3559  O   PHE X 225      34.594 103.268  42.088  0.00  0.00            
ATOM   3560  N   LEU X 226      34.662 105.442  42.696  0.00  0.00            
ATOM   3561  H   LEU X 226      34.239 106.361  42.518  0.00  0.00            
ATOM   3562  CA  LEU X 226      35.839 105.485  43.574  0.00  0.00            
ATOM   3563  HA  LEU X 226      36.739 105.085  43.020  0.00  0.00            
ATOM   3564  CB  LEU X 226      36.126 106.980  43.871  0.00  0.00            
ATOM   3565  HB2 LEU X 226      37.087 106.948  44.447  0.00  0.00            
ATOM   3566  HB3 LEU X 226      35.417 107.482  44.524  0.00  0.00            
ATOM   3567  CG  LEU X 226      36.208 107.882  42.596  0.00  0.00            
ATOM   3568  HG  LEU X 226      35.240 108.014  42.123  0.00  0.00            
ATOM   3569  CD1 LEU X 226      36.725 109.211  43.088  0.00  0.00            
ATOM   3570 HD11 LEU X 226      36.720 109.974  42.298  0.00  0.00            
ATOM   3571 HD12 LEU X 226      37.740 109.101  43.471  0.00  0.00            
ATOM   3572 HD13 LEU X 226      36.050 109.520  43.905  0.00  0.00            
ATOM   3573  CD2 LEU X 226      37.113 107.303  41.538  0.00  0.00            
ATOM   3574 HD21 LEU X 226      36.857 106.250  41.356  0.00  0.00            
ATOM   3575 HD22 LEU X 226      36.942 107.808  40.591  0.00  0.00            
ATOM   3576 HD23 LEU X 226      38.160 107.376  41.850  0.00  0.00            
ATOM   3577  C   LEU X 226      35.488 104.685  44.881  0.00  0.00            
ATOM   3578  O   LEU X 226      36.206 103.756  45.190  0.00  0.00            
ATOM   3579  N   HID X 227      34.386 105.068  45.493  0.00  0.00            
ATOM   3580  H   HID X 227      33.910 105.928  45.087  0.00  0.00            
ATOM   3581  CA  HID X 227      33.623 104.396  46.591  0.00  0.00            
ATOM   3582  HA  HID X 227      34.183 104.448  47.510  0.00  0.00            
ATOM   3583  CB  HID X 227      32.286 105.028  46.825  0.00  0.00            
ATOM   3584  HB2 HID X 227      32.324 106.073  47.243  0.00  0.00            
ATOM   3585  HB3 HID X 227      31.835 105.224  45.822  0.00  0.00            
ATOM   3586  CG  HID X 227      31.207 104.234  47.477  0.00  0.00            
ATOM   3587  ND1 HID X 227      31.217 103.915  48.801  0.00  0.00            
ATOM   3588  HD1 HID X 227      31.957 104.040  49.472  0.00  0.00            
ATOM   3589  CE1 HID X 227      30.182 103.117  49.071  0.00  0.00            
ATOM   3590  HE1 HID X 227      29.894 102.735  50.135  0.00  0.00            
ATOM   3591  NE2 HID X 227      29.421 102.897  47.982  0.00  0.00            
ATOM   3592  CD2 HID X 227      29.998 103.662  46.950  0.00  0.00            
ATOM   3593  HD2 HID X 227      29.577 103.672  45.908  0.00  0.00            
ATOM   3594  C   HID X 227      33.467 102.864  46.441  0.00  0.00            
ATOM   3595  O   HID X 227      33.793 102.214  47.399  0.00  0.00            
ATOM   3596  N   HID X 228      32.949 102.403  45.310  0.00  0.00            
ATOM   3597  H   HID X 228      32.682 103.128  44.665  0.00  0.00            
ATOM   3598  CA  HID X 228      32.722 101.054  45.008  0.00  0.00            
ATOM   3599  HA  HID X 228      32.576 100.575  46.002  0.00  0.00            
ATOM   3600  CB  HID X 228      31.415 100.865  44.157  0.00  0.00            
ATOM   3601  HB2 HID X 228      31.123 101.661  43.503  0.00  0.00            
ATOM   3602  HB3 HID X 228      31.536 100.069  43.418  0.00  0.00            
ATOM   3603  CG  HID X 228      30.226 100.448  44.964  0.00  0.00            
ATOM   3604  ND1 HID X 228      30.004  99.171  45.501  0.00  0.00            
ATOM   3605  HD1 HID X 228      30.647  98.373  45.468  0.00  0.00            
ATOM   3606  CE1 HID X 228      28.878  99.305  46.224  0.00  0.00            
ATOM   3607  HE1 HID X 228      28.483  98.417  46.766  0.00  0.00            
ATOM   3608  NE2 HID X 228      28.282 100.502  46.135  0.00  0.00            
ATOM   3609  CD2 HID X 228      29.106 101.184  45.265  0.00  0.00            
ATOM   3610  HD2 HID X 228      28.831 102.112  44.807  0.00  0.00            
ATOM   3611  C   HID X 228      33.816 100.214  44.367  0.00  0.00            
ATOM   3612  O   HID X 228      33.769  98.948  44.470  0.00  0.00            
ATOM   3613  N   ALA X 229      34.812 100.947  43.819  0.00  0.00            
ATOM   3614  H   ALA X 229      34.635 101.960  43.701  0.00  0.00            
ATOM   3615  CA  ALA X 229      36.136 100.433  43.435  0.00  0.00            
ATOM   3616  HA  ALA X 229      35.893  99.710  42.688  0.00  0.00            
ATOM   3617  CB  ALA X 229      36.925 101.532  42.724  0.00  0.00            
ATOM   3618  HB1 ALA X 229      36.324 102.441  42.597  0.00  0.00            
ATOM   3619  HB2 ALA X 229      37.136 101.228  41.705  0.00  0.00            
ATOM   3620  HB3 ALA X 229      37.856 101.773  43.212  0.00  0.00            
ATOM   3621  C   ALA X 229      36.994  99.732  44.541  0.00  0.00            
ATOM   3622  O   ALA X 229      37.412  98.594  44.382  0.00  0.00            
ATOM   3623  N   ASN X 230      37.009 100.342  45.743  0.00  0.00            
ATOM   3624  H   ASN X 230      36.620 101.278  45.786  0.00  0.00            
ATOM   3625  CA  ASN X 230      37.709  99.871  46.944  0.00  0.00            
ATOM   3626  HA  ASN X 230      38.579  99.161  46.777  0.00  0.00            
ATOM   3627  CB  ASN X 230      38.271 101.086  47.679  0.00  0.00            
ATOM   3628  HB2 ASN X 230      38.875 101.740  47.053  0.00  0.00            
ATOM   3629  HB3 ASN X 230      37.402 101.739  47.986  0.00  0.00            
ATOM   3630  CG  ASN X 230      39.089 100.777  48.895  0.00  0.00            
ATOM   3631  OD1 ASN X 230      39.746  99.774  49.022  0.00  0.00            
ATOM   3632  ND2 ASN X 230      39.138 101.752  49.804  0.00  0.00            
ATOM   3633 HD21 ASN X 230      39.777 101.566  50.573  0.00  0.00            
ATOM   3634 HD22 ASN X 230      38.598 102.589  49.714  0.00  0.00            
ATOM   3635  C   ASN X 230      36.804  98.978  47.864  0.00  0.00            
ATOM   3636  O   ASN X 230      37.143  98.481  48.971  0.00  0.00            
ATOM   3637  N   VAL X 231      35.481  98.892  47.513  0.00  0.00            
ATOM   3638  H   VAL X 231      35.208  99.358  46.687  0.00  0.00            
ATOM   3639  CA  VAL X 231      34.459  97.898  47.897  0.00  0.00            
ATOM   3640  HA  VAL X 231      34.837  97.527  48.837  0.00  0.00            
ATOM   3641  CB  VAL X 231      33.053  98.534  48.195  0.00  0.00            
ATOM   3642  HB  VAL X 231      32.670  98.973  47.305  0.00  0.00            
ATOM   3643  CG1 VAL X 231      32.055  97.631  48.831  0.00  0.00            
ATOM   3644 HG11 VAL X 231      32.537  97.253  49.676  0.00  0.00            
ATOM   3645 HG12 VAL X 231      31.757  96.769  48.307  0.00  0.00            
ATOM   3646 HG13 VAL X 231      31.236  98.244  49.124  0.00  0.00            
ATOM   3647  CG2 VAL X 231      33.278  99.661  49.208  0.00  0.00            
ATOM   3648 HG21 VAL X 231      33.607  99.322  50.199  0.00  0.00            
ATOM   3649 HG22 VAL X 231      33.998 100.411  48.871  0.00  0.00            
ATOM   3650 HG23 VAL X 231      32.333 100.246  49.435  0.00  0.00            
ATOM   3651  C   VAL X 231      34.453  96.747  46.872  0.00  0.00            
ATOM   3652  O   VAL X 231      33.573  95.864  46.846  0.00  0.00            
ATOM   3653  N   ASH X 232      35.393  96.784  45.898  0.00  0.00            
ATOM   3654  H   ASH X 232      35.910  97.637  45.764  0.00  0.00            
ATOM   3655  CA  ASH X 232      35.647  95.679  44.992  0.00  0.00            
ATOM   3656  HA  ASH X 232      35.015  94.811  45.145  0.00  0.00            
ATOM   3657  CB  ASH X 232      35.484  96.124  43.525  0.00  0.00            
ATOM   3658  HB2 ASH X 232      36.148  96.967  43.326  0.00  0.00            
ATOM   3659  HB3 ASH X 232      34.447  96.411  43.381  0.00  0.00            
ATOM   3660  CG  ASH X 232      35.881  95.025  42.627  0.00  0.00            
ATOM   3661  OD1 ASH X 232      34.970  94.017  42.669  0.00  0.00            
ATOM   3662  OD2 ASH X 232      36.925  95.049  42.009  0.00  0.00            
ATOM   3663  HD1 ASH X 232      35.301  93.245  43.106  0.00  0.00            
ATOM   3664  C   ASH X 232      37.084  95.307  45.301  0.00  0.00            
ATOM   3665  O   ASH X 232      37.415  94.119  45.263  0.00  0.00            
ATOM   3666  N   ARN X 233      37.935  96.225  45.774  0.00  0.00            
ATOM   3667  H   ARN X 233      37.659  97.186  45.630  0.00  0.00            
ATOM   3668  CA  ARN X 233      39.267  95.926  46.215  0.00  0.00            
ATOM   3669  HA  ARN X 233      39.676  95.271  45.426  0.00  0.00            
ATOM   3670  CB  ARN X 233      40.041  97.234  46.400  0.00  0.00            
ATOM   3671  HB2 ARN X 233      39.458  97.909  47.041  0.00  0.00            
ATOM   3672  HB3 ARN X 233      40.121  97.706  45.432  0.00  0.00            
ATOM   3673  CG  ARN X 233      41.431  96.978  46.934  0.00  0.00            
ATOM   3674  HG2 ARN X 233      42.021  96.354  46.259  0.00  0.00            
ATOM   3675  HG3 ARN X 233      41.332  96.420  47.880  0.00  0.00            
ATOM   3676  CD  ARN X 233      42.151  98.228  47.279  0.00  0.00            
ATOM   3677  HD2 ARN X 233      43.171  98.065  47.635  0.00  0.00            
ATOM   3678  HD3 ARN X 233      42.236  98.845  46.377  0.00  0.00            
ATOM   3679  NE  ARN X 233      41.400  99.058  48.231  0.00  0.00            
ATOM   3680  HE  ARN X 233      40.423  99.151  48.044  0.00  0.00            
ATOM   3681  CZ  ARN X 233      41.702  98.884  49.633  0.00  0.00            
ATOM   3682  NH1 ARN X 233      42.530  98.040  50.077  0.00  0.00            
ATOM   3683 HH11 ARN X 233      42.235  97.085  49.973  0.00  0.00            
ATOM   3684  NH2 ARN X 233      40.938  99.712  50.491  0.00  0.00            
ATOM   3685 HH21 ARN X 233      41.307 100.638  50.518  0.00  0.00            
ATOM   3686 HH22 ARN X 233      40.978  99.352  51.437  0.00  0.00            
ATOM   3687  C   ARN X 233      39.193  95.094  47.470  0.00  0.00            
ATOM   3688  O   ARN X 233      39.931  94.117  47.601  0.00  0.00            
ATOM   3689  N   ILE X 234      38.429  95.497  48.468  0.00  0.00            
ATOM   3690  H   ILE X 234      37.991  96.415  48.448  0.00  0.00            
ATOM   3691  CA  ILE X 234      38.361  94.759  49.696  0.00  0.00            
ATOM   3692  HA  ILE X 234      39.367  94.701  50.110  0.00  0.00            
ATOM   3693  CB  ILE X 234      37.552  95.497  50.707  0.00  0.00            
ATOM   3694  HB  ILE X 234      37.838  96.542  50.686  0.00  0.00            
ATOM   3695  CG2 ILE X 234      36.067  95.371  50.492  0.00  0.00            
ATOM   3696 HG21 ILE X 234      35.625  96.255  50.903  0.00  0.00            
ATOM   3697 HG22 ILE X 234      35.851  95.332  49.424  0.00  0.00            
ATOM   3698 HG23 ILE X 234      35.568  94.438  50.942  0.00  0.00            
ATOM   3699  CG1 ILE X 234      37.990  94.922  52.106  0.00  0.00            
ATOM   3700 HG12 ILE X 234      37.944  93.857  52.106  0.00  0.00            
ATOM   3701 HG13 ILE X 234      39.045  95.058  52.253  0.00  0.00            
ATOM   3702  CD1 ILE X 234      37.223  95.583  53.244  0.00  0.00            
ATOM   3703 HD11 ILE X 234      37.845  95.510  54.126  0.00  0.00            
ATOM   3704 HD12 ILE X 234      37.109  96.628  53.067  0.00  0.00            
ATOM   3705 HD13 ILE X 234      36.281  95.065  53.436  0.00  0.00            
ATOM   3706  C   ILE X 234      37.865  93.300  49.518  0.00  0.00            
ATOM   3707  O   ILE X 234      38.408  92.312  50.097  0.00  0.00            
ATOM   3708  N   TRP X 235      36.856  93.165  48.603  0.00  0.00            
ATOM   3709  H   TRP X 235      36.336  93.950  48.304  0.00  0.00            
ATOM   3710  CA  TRP X 235      36.402  91.844  48.280  0.00  0.00            
ATOM   3711  HA  TRP X 235      36.113  91.293  49.191  0.00  0.00            
ATOM   3712  CB  TRP X 235      35.216  91.944  47.290  0.00  0.00            
ATOM   3713  HB2 TRP X 235      34.395  92.537  47.717  0.00  0.00            
ATOM   3714  HB3 TRP X 235      35.540  92.484  46.390  0.00  0.00            
ATOM   3715  CG  TRP X 235      34.697  90.616  46.875  0.00  0.00            
ATOM   3716  CD1 TRP X 235      34.665  89.493  47.580  0.00  0.00            
ATOM   3717  HD1 TRP X 235      34.831  89.439  48.636  0.00  0.00            
ATOM   3718  NE1 TRP X 235      34.127  88.446  46.839  0.00  0.00            
ATOM   3719  HE1 TRP X 235      34.428  87.489  46.971  0.00  0.00            
ATOM   3720  CE2 TRP X 235      33.633  88.912  45.658  0.00  0.00            
ATOM   3721  CZ2 TRP X 235      32.856  88.344  44.663  0.00  0.00            
ATOM   3722  HZ2 TRP X 235      32.483  87.361  44.788  0.00  0.00            
ATOM   3723  CH2 TRP X 235      32.505  89.112  43.559  0.00  0.00            
ATOM   3724  HH2 TRP X 235      32.058  88.646  42.714  0.00  0.00            
ATOM   3725  CZ3 TRP X 235      32.903  90.448  43.497  0.00  0.00            
ATOM   3726  HZ3 TRP X 235      32.841  90.997  42.598  0.00  0.00            
ATOM   3727  CE3 TRP X 235      33.589  91.061  44.539  0.00  0.00            
ATOM   3728  HE3 TRP X 235      33.945  92.083  44.427  0.00  0.00            
ATOM   3729  CD2 TRP X 235      33.979  90.302  45.662  0.00  0.00            
ATOM   3730  C   TRP X 235      37.524  91.024  47.609  0.00  0.00            
ATOM   3731  O   TRP X 235      37.760  89.819  47.910  0.00  0.00            
ATOM   3732  N   ALA X 236      38.252  91.647  46.672  0.00  0.00            
ATOM   3733  H   ALA X 236      37.925  92.521  46.288  0.00  0.00            
ATOM   3734  CA  ALA X 236      39.389  90.931  46.080  0.00  0.00            
ATOM   3735  HA  ALA X 236      39.009  90.022  45.595  0.00  0.00            
ATOM   3736  CB  ALA X 236      40.022  91.773  44.960  0.00  0.00            
ATOM   3737  HB1 ALA X 236      40.485  92.662  45.379  0.00  0.00            
ATOM   3738  HB2 ALA X 236      39.243  92.116  44.261  0.00  0.00            
ATOM   3739  HB3 ALA X 236      40.746  91.206  44.372  0.00  0.00            
ATOM   3740  C   ALA X 236      40.441  90.515  47.078  0.00  0.00            
ATOM   3741  O   ALA X 236      41.029  89.471  46.850  0.00  0.00            
ATOM   3742  N   VAL X 237      40.672  91.281  48.128  0.00  0.00            
ATOM   3743  H   VAL X 237      39.979  91.970  48.342  0.00  0.00            
ATOM   3744  CA  VAL X 237      41.626  90.936  49.190  0.00  0.00            
ATOM   3745  HA  VAL X 237      42.547  90.622  48.701  0.00  0.00            
ATOM   3746  CB  VAL X 237      41.903  92.159  50.069  0.00  0.00            
ATOM   3747  HB  VAL X 237      40.955  92.615  50.359  0.00  0.00            
ATOM   3748  CG1 VAL X 237      42.670  91.711  51.305  0.00  0.00            
ATOM   3749 HG11 VAL X 237      42.046  91.886  52.178  0.00  0.00            
ATOM   3750 HG12 VAL X 237      43.576  92.302  51.429  0.00  0.00            
ATOM   3751 HG13 VAL X 237      42.917  90.655  51.262  0.00  0.00            
ATOM   3752  CG2 VAL X 237      42.708  93.191  49.262  0.00  0.00            
ATOM   3753 HG21 VAL X 237      43.085  92.813  48.317  0.00  0.00            
ATOM   3754 HG22 VAL X 237      43.559  93.535  49.854  0.00  0.00            
ATOM   3755 HG23 VAL X 237      42.073  94.057  49.064  0.00  0.00            
ATOM   3756  C   VAL X 237      41.072  89.740  49.958  0.00  0.00            
ATOM   3757  O   VAL X 237      41.832  88.834  50.324  0.00  0.00            
ATOM   3758  N   TRP X 238      39.757  89.737  50.179  0.00  0.00            
ATOM   3759  H   TRP X 238      39.173  90.423  49.697  0.00  0.00            
ATOM   3760  CA  TRP X 238      39.093  88.672  50.880  0.00  0.00            
ATOM   3761  HA  TRP X 238      39.604  88.506  51.828  0.00  0.00            
ATOM   3762  CB  TRP X 238      37.634  89.020  51.155  0.00  0.00            
ATOM   3763  HB2 TRP X 238      37.098  89.182  50.219  0.00  0.00            
ATOM   3764  HB3 TRP X 238      37.578  89.942  51.723  0.00  0.00            
ATOM   3765  CG  TRP X 238      36.916  87.943  51.954  0.00  0.00            
ATOM   3766  CD1 TRP X 238      36.702  87.929  53.302  0.00  0.00            
ATOM   3767  HD1 TRP X 238      36.825  88.799  53.915  0.00  0.00            
ATOM   3768  NE1 TRP X 238      36.028  86.782  53.665  0.00  0.00            
ATOM   3769  HE1 TRP X 238      36.157  86.354  54.572  0.00  0.00            
ATOM   3770  CE2 TRP X 238      35.673  86.080  52.528  0.00  0.00            
ATOM   3771  CZ2 TRP X 238      35.032  84.866  52.352  0.00  0.00            
ATOM   3772  HZ2 TRP X 238      34.903  84.224  53.213  0.00  0.00            
ATOM   3773  CH2 TRP X 238      34.853  84.383  51.064  0.00  0.00            
ATOM   3774  HH2 TRP X 238      34.599  83.355  50.962  0.00  0.00            
ATOM   3775  CZ3 TRP X 238      35.329  85.110  49.981  0.00  0.00            
ATOM   3776  HZ3 TRP X 238      35.362  84.605  49.038  0.00  0.00            
ATOM   3777  CE3 TRP X 238      35.984  86.331  50.147  0.00  0.00            
ATOM   3778  HE3 TRP X 238      36.258  86.901  49.276  0.00  0.00            
ATOM   3779  CD2 TRP X 238      36.210  86.813  51.443  0.00  0.00            
ATOM   3780  C   TRP X 238      39.210  87.365  50.081  0.00  0.00            
ATOM   3781  O   TRP X 238      39.483  86.314  50.672  0.00  0.00            
ATOM   3782  N   GLN X 239      39.050  87.450  48.772  0.00  0.00            
ATOM   3783  H   GLN X 239      38.922  88.339  48.312  0.00  0.00            
ATOM   3784  CA  GLN X 239      39.198  86.267  47.957  0.00  0.00            
ATOM   3785  HA  GLN X 239      38.565  85.484  48.370  0.00  0.00            
ATOM   3786  CB  GLN X 239      38.768  86.584  46.510  0.00  0.00            
ATOM   3787  HB2 GLN X 239      39.055  85.760  45.862  0.00  0.00            
ATOM   3788  HB3 GLN X 239      39.329  87.434  46.149  0.00  0.00            
ATOM   3789  CG  GLN X 239      37.284  86.883  46.345  0.00  0.00            
ATOM   3790  HG2 GLN X 239      36.696  86.051  46.740  0.00  0.00            
ATOM   3791  HG3 GLN X 239      37.033  87.752  46.949  0.00  0.00            
ATOM   3792  CD  GLN X 239      36.895  87.138  44.906  0.00  0.00            
ATOM   3793  OE1 GLN X 239      37.271  88.165  44.350  0.00  0.00            
ATOM   3794  NE2 GLN X 239      36.140  86.201  44.331  0.00  0.00            
ATOM   3795 HE21 GLN X 239      35.965  86.237  43.336  0.00  0.00            
ATOM   3796 HE22 GLN X 239      35.910  85.366  44.845  0.00  0.00            
ATOM   3797  C   GLN X 239      40.637  85.754  47.940  0.00  0.00            
ATOM   3798  O   GLN X 239      40.852  84.549  47.836  0.00  0.00            
ATOM   3799  N   ILE X 240      41.640  86.635  48.115  0.00  0.00            
ATOM   3800  H   ILE X 240      41.398  87.596  48.318  0.00  0.00            
ATOM   3801  CA  ILE X 240      43.026  86.201  48.141  0.00  0.00            
ATOM   3802  HA  ILE X 240      43.164  85.439  47.369  0.00  0.00            
ATOM   3803  CB  ILE X 240      43.951  87.379  47.870  0.00  0.00            
ATOM   3804  HB  ILE X 240      43.623  88.223  48.472  0.00  0.00            
ATOM   3805  CG2 ILE X 240      45.386  87.033  48.271  0.00  0.00            
ATOM   3806 HG21 ILE X 240      45.757  87.733  49.019  0.00  0.00            
ATOM   3807 HG22 ILE X 240      45.450  86.025  48.686  0.00  0.00            
ATOM   3808 HG23 ILE X 240      46.056  87.080  47.407  0.00  0.00            
ATOM   3809  CG1 ILE X 240      43.907  87.772  46.391  0.00  0.00            
ATOM   3810 HG12 ILE X 240      42.874  87.777  46.042  0.00  0.00            
ATOM   3811 HG13 ILE X 240      44.407  87.005  45.799  0.00  0.00            
ATOM   3812  CD1 ILE X 240      44.550  89.114  46.106  0.00  0.00            
ATOM   3813 HD11 ILE X 240      44.429  89.809  46.929  0.00  0.00            
ATOM   3814 HD12 ILE X 240      45.619  88.981  45.921  0.00  0.00            
ATOM   3815 HD13 ILE X 240      44.068  89.488  45.200  0.00  0.00            
ATOM   3816  C   ILE X 240      43.306  85.530  49.494  0.00  0.00            
ATOM   3817  O   ILE X 240      44.001  84.520  49.538  0.00  0.00            
ATOM   3818  N   ILE X 241      42.762  86.085  50.576  0.00  0.00            
ATOM   3819  H   ILE X 241      42.423  87.035  50.503  0.00  0.00            
ATOM   3820  CA  ILE X 241      42.972  85.517  51.887  0.00  0.00            
ATOM   3821  HA  ILE X 241      44.045  85.386  52.039  0.00  0.00            
ATOM   3822  CB  ILE X 241      42.444  86.474  52.962  0.00  0.00            
ATOM   3823  HB  ILE X 241      41.412  86.734  52.728  0.00  0.00            
ATOM   3824  CG2 ILE X 241      42.459  85.806  54.329  0.00  0.00            
ATOM   3825 HG21 ILE X 241      41.792  84.943  54.342  0.00  0.00            
ATOM   3826 HG22 ILE X 241      43.454  85.464  54.599  0.00  0.00            
ATOM   3827 HG23 ILE X 241      42.110  86.489  55.109  0.00  0.00            
ATOM   3828  CG1 ILE X 241      43.262  87.766  52.990  0.00  0.00            
ATOM   3829 HG12 ILE X 241      44.289  87.552  53.285  0.00  0.00            
ATOM   3830 HG13 ILE X 241      43.321  88.159  51.980  0.00  0.00            
ATOM   3831  CD1 ILE X 241      42.698  88.861  53.902  0.00  0.00            
ATOM   3832 HD11 ILE X 241      41.620  88.730  54.007  0.00  0.00            
ATOM   3833 HD12 ILE X 241      42.867  89.844  53.463  0.00  0.00            
ATOM   3834 HD13 ILE X 241      43.150  88.831  54.889  0.00  0.00            
ATOM   3835  C   ILE X 241      42.318  84.147  51.992  0.00  0.00            
ATOM   3836  O   ILE X 241      42.993  83.174  52.337  0.00  0.00            
ATOM   3837  N   HID X 242      41.023  84.075  51.701  0.00  0.00            
ATOM   3838  H   HID X 242      40.530  84.914  51.439  0.00  0.00            
ATOM   3839  CA  HID X 242      40.280  82.825  51.781  0.00  0.00            
ATOM   3840  HA  HID X 242      40.816  82.149  52.450  0.00  0.00            
ATOM   3841  CB  HID X 242      38.887  83.075  52.340  0.00  0.00            
ATOM   3842  HB2 HID X 242      38.377  82.131  52.551  0.00  0.00            
ATOM   3843  HB3 HID X 242      38.284  83.594  51.595  0.00  0.00            
ATOM   3844  CG  HID X 242      38.902  83.918  53.573  0.00  0.00            
ATOM   3845  ND1 HID X 242      39.018  83.381  54.837  0.00  0.00            
ATOM   3846  HD1 HID X 242      39.510  82.525  55.028  0.00  0.00            
ATOM   3847  CE1 HID X 242      38.881  84.370  55.712  0.00  0.00            
ATOM   3848  HE1 HID X 242      38.546  84.218  56.727  0.00  0.00            
ATOM   3849  NE2 HID X 242      38.828  85.548  55.117  0.00  0.00            
ATOM   3850  CD2 HID X 242      38.882  85.268  53.758  0.00  0.00            
ATOM   3851  HD2 HID X 242      39.040  86.048  53.036  0.00  0.00            
ATOM   3852  C   HID X 242      40.224  82.169  50.403  0.00  0.00            
ATOM   3853  O   HID X 242      39.189  82.142  49.741  0.00  0.00            
ATOM   3854  N   ARN X 243      41.378  81.671  49.952  0.00  0.00            
ATOM   3855  H   ARN X 243      42.209  81.810  50.515  0.00  0.00            
ATOM   3856  CA  ARN X 243      41.528  81.142  48.611  0.00  0.00            
ATOM   3857  HA  ARN X 243      41.234  81.935  47.926  0.00  0.00            
ATOM   3858  CB  ARN X 243      42.997  80.780  48.377  0.00  0.00            
ATOM   3859  HB2 ARN X 243      43.655  81.550  48.779  0.00  0.00            
ATOM   3860  HB3 ARN X 243      43.178  79.869  48.939  0.00  0.00            
ATOM   3861  CG  ARN X 243      43.347  80.498  46.917  0.00  0.00            
ATOM   3862  HG2 ARN X 243      44.405  80.232  46.824  0.00  0.00            
ATOM   3863  HG3 ARN X 243      42.755  79.644  46.594  0.00  0.00            
ATOM   3864  CD  ARN X 243      43.015  81.649  45.981  0.00  0.00            
ATOM   3865  HD2 ARN X 243      43.164  82.612  46.459  0.00  0.00            
ATOM   3866  HD3 ARN X 243      43.680  81.620  45.114  0.00  0.00            
ATOM   3867  NE  ARN X 243      41.663  81.514  45.495  0.00  0.00            
ATOM   3868  HE  ARN X 243      41.014  81.447  46.263  0.00  0.00            
ATOM   3869  CZ  ARN X 243      41.193  82.366  44.458  0.00  0.00            
ATOM   3870  NH1 ARN X 243      41.919  83.209  43.878  0.00  0.00            
ATOM   3871 HH11 ARN X 243      42.900  83.013  43.997  0.00  0.00            
ATOM   3872  NH2 ARN X 243      39.828  82.152  44.114  0.00  0.00            
ATOM   3873 HH21 ARN X 243      39.546  82.866  43.465  0.00  0.00            
ATOM   3874 HH22 ARN X 243      39.705  81.264  43.655  0.00  0.00            
ATOM   3875  C   ARN X 243      40.632  79.930  48.340  0.00  0.00            
ATOM   3876  O   ARN X 243      40.369  79.626  47.183  0.00  0.00            
ATOM   3877  N   ASN X 244      40.165  79.256  49.389  0.00  0.00            
ATOM   3878  H   ASN X 244      40.150  79.722  50.281  0.00  0.00            
ATOM   3879  CA  ASN X 244      39.389  78.037  49.213  0.00  0.00            
ATOM   3880  HA  ASN X 244      39.391  77.789  48.153  0.00  0.00            
ATOM   3881  CB  ASN X 244      39.995  76.862  50.011  0.00  0.00            
ATOM   3882  HB2 ASN X 244      39.255  76.070  50.119  0.00  0.00            
ATOM   3883  HB3 ASN X 244      40.273  77.186  51.007  0.00  0.00            
ATOM   3884  CG  ASN X 244      41.222  76.297  49.305  0.00  0.00            
ATOM   3885  OD1 ASN X 244      42.327  76.799  49.477  0.00  0.00            
ATOM   3886  ND2 ASN X 244      41.044  75.271  48.478  0.00  0.00            
ATOM   3887 HD21 ASN X 244      40.672  74.401  48.838  0.00  0.00            
ATOM   3888 HD22 ASN X 244      41.562  75.255  47.616  0.00  0.00            
ATOM   3889  C   ASN X 244      37.924  78.247  49.619  0.00  0.00            
ATOM   3890  O   ASN X 244      37.164  77.289  49.726  0.00  0.00            
ATOM   3891  N   GLN X 245      37.529  79.498  49.864  0.00  0.00            
ATOM   3892  H   GLN X 245      38.221  80.218  50.004  0.00  0.00            
ATOM   3893  CA  GLN X 245      36.113  79.832  49.986  0.00  0.00            
ATOM   3894  HA  GLN X 245      35.563  78.930  50.252  0.00  0.00            
ATOM   3895  CB  GLN X 245      35.905  80.924  51.050  0.00  0.00            
ATOM   3896  HB2 GLN X 245      34.896  81.319  50.991  0.00  0.00            
ATOM   3897  HB3 GLN X 245      36.563  81.753  50.818  0.00  0.00            
ATOM   3898  CG  GLN X 245      36.215  80.457  52.476  0.00  0.00            
ATOM   3899  HG2 GLN X 245      36.139  81.296  53.166  0.00  0.00            
ATOM   3900  HG3 GLN X 245      37.240  80.090  52.523  0.00  0.00            
ATOM   3901  CD  GLN X 245      35.284  79.343  52.939  0.00  0.00            
ATOM   3902  OE1 GLN X 245      34.096  79.357  52.641  0.00  0.00            
ATOM   3903  NE2 GLN X 245      35.847  78.354  53.635  0.00  0.00            
ATOM   3904 HE21 GLN X 245      36.100  78.508  54.601  0.00  0.00            
ATOM   3905 HE22 GLN X 245      35.939  77.437  53.225  0.00  0.00            
ATOM   3906  C   GLN X 245      35.604  80.321  48.643  0.00  0.00            
ATOM   3907  O   GLN X 245      36.346  80.902  47.848  0.00  0.00            
ATOM   3908  N   ASN X 246      34.314  80.098  48.371  0.00  0.00            
ATOM   3909  H   ASN X 246      33.691  79.809  49.113  0.00  0.00            
ATOM   3910  CA  ASN X 246      33.728  80.435  47.087  0.00  0.00            
ATOM   3911  HA  ASN X 246      34.411  81.116  46.584  0.00  0.00            
ATOM   3912  CB  ASN X 246      33.546  79.175  46.227  0.00  0.00            
ATOM   3913  HB2 ASN X 246      34.311  78.434  46.433  0.00  0.00            
ATOM   3914  HB3 ASN X 246      32.582  78.716  46.465  0.00  0.00            
ATOM   3915  CG  ASN X 246      33.535  79.508  44.738  0.00  0.00            
ATOM   3916  OD1 ASN X 246      33.386  80.662  44.348  0.00  0.00            
ATOM   3917  ND2 ASN X 246      33.660  78.474  43.914  0.00  0.00            
ATOM   3918 HD21 ASN X 246      33.056  78.398  43.109  0.00  0.00            
ATOM   3919 HD22 ASN X 246      34.283  77.715  44.150  0.00  0.00            
ATOM   3920  C   ASN X 246      32.412  81.145  47.304  0.00  0.00            
ATOM   3921  O   ASN X 246      31.931  81.293  48.429  0.00  0.00            
ATOM   3922  N   TYR X 247      31.810  81.603  46.201  0.00  0.00            
ATOM   3923  H   TYR X 247      32.098  81.213  45.317  0.00  0.00            
ATOM   3924  CA  TYR X 247      30.577  82.351  46.228  0.00  0.00            
ATOM   3925  HA  TYR X 247      30.701  83.252  46.828  0.00  0.00            
ATOM   3926  CB  TYR X 247      30.209  82.780  44.808  0.00  0.00            
ATOM   3927  HB2 TYR X 247      31.022  83.345  44.355  0.00  0.00            
ATOM   3928  HB3 TYR X 247      30.075  81.892  44.198  0.00  0.00            
ATOM   3929  CG  TYR X 247      28.936  83.585  44.718  0.00  0.00            
ATOM   3930  CD1 TYR X 247      28.935  84.958  44.968  0.00  0.00            
ATOM   3931  HD1 TYR X 247      29.816  85.429  45.359  0.00  0.00            
ATOM   3932  CE1 TYR X 247      27.767  85.701  44.776  0.00  0.00            
ATOM   3933  HE1 TYR X 247      27.804  86.778  44.798  0.00  0.00            
ATOM   3934  CZ  TYR X 247      26.556  85.058  44.525  0.00  0.00            
ATOM   3935  OH  TYR X 247      25.405  85.780  44.432  0.00  0.00            
ATOM   3936  HH  TYR X 247      25.350  86.288  43.639  0.00  0.00            
ATOM   3937  CE2 TYR X 247      26.534  83.678  44.349  0.00  0.00            
ATOM   3938  HE2 TYR X 247      25.601  83.176  44.161  0.00  0.00            
ATOM   3939  CD2 TYR X 247      27.731  82.957  44.386  0.00  0.00            
ATOM   3940  HD2 TYR X 247      27.732  81.922  44.093  0.00  0.00            
ATOM   3941  C   TYR X 247      29.461  81.463  46.820  0.00  0.00            
ATOM   3942  O   TYR X 247      29.449  80.259  46.608  0.00  0.00            
ATOM   3943  N   GLN X 248      28.549  82.101  47.537  0.00  0.00            
ATOM   3944  H   GLN X 248      28.642  83.103  47.649  0.00  0.00            
ATOM   3945  CA  GLN X 248      27.335  81.441  48.004  0.00  0.00            
ATOM   3946  HA  GLN X 248      27.170  80.542  47.418  0.00  0.00            
ATOM   3947  CB  GLN X 248      27.482  81.089  49.487  0.00  0.00            
ATOM   3948  HB2 GLN X 248      26.507  80.859  49.919  0.00  0.00            
ATOM   3949  HB3 GLN X 248      27.875  81.952  50.019  0.00  0.00            
ATOM   3950  CG  GLN X 248      28.450  79.931  49.737  0.00  0.00            
ATOM   3951  HG2 GLN X 248      29.470  80.224  49.494  0.00  0.00            
ATOM   3952  HG3 GLN X 248      28.194  79.091  49.092  0.00  0.00            
ATOM   3953  CD  GLN X 248      28.399  79.443  51.179  0.00  0.00            
ATOM   3954  OE1 GLN X 248      27.431  78.819  51.605  0.00  0.00            
ATOM   3955  NE2 GLN X 248      29.479  79.677  51.925  0.00  0.00            
ATOM   3956 HE21 GLN X 248      29.567  79.263  52.840  0.00  0.00            
ATOM   3957 HE22 GLN X 248      30.278  80.117  51.493  0.00  0.00            
ATOM   3958  C   GLN X 248      26.160  82.398  47.785  0.00  0.00            
ATOM   3959  O   GLN X 248      26.318  83.606  47.931  0.00  0.00            
ATOM   3960  N   PRO X 249      24.987  81.855  47.485  0.00  0.00            
ATOM   3961  CD  PRO X 249      23.770  82.645  47.314  0.00  0.00            
ATOM   3962  HD2 PRO X 249      23.535  83.176  48.240  0.00  0.00            
ATOM   3963  HD3 PRO X 249      23.847  83.309  46.450  0.00  0.00            
ATOM   3964  CG  PRO X 249      22.699  81.619  46.993  0.00  0.00            
ATOM   3965  HG2 PRO X 249      21.736  81.897  47.421  0.00  0.00            
ATOM   3966  HG3 PRO X 249      22.638  81.539  45.909  0.00  0.00            
ATOM   3967  CB  PRO X 249      23.229  80.336  47.562  0.00  0.00            
ATOM   3968  HB2 PRO X 249      22.788  79.477  47.053  0.00  0.00            
ATOM   3969  HB3 PRO X 249      23.011  80.352  48.630  0.00  0.00            
ATOM   3970  CA  PRO X 249      24.735  80.428  47.367  0.00  0.00            
ATOM   3971  HA  PRO X 249      25.250  79.874  48.149  0.00  0.00            
ATOM   3972  C   PRO X 249      25.104  79.872  46.010  0.00  0.00            
ATOM   3973  O   PRO X 249      25.021  80.553  44.986  0.00  0.00            
ATOM   3974  N   MET X 250      25.509  78.595  45.974  0.00  0.00            
ATOM   3975  H   MET X 250      25.873  78.176  46.818  0.00  0.00            
ATOM   3976  CA  MET X 250      25.773  77.902  44.725  0.00  0.00            
ATOM   3977  HA  MET X 250      26.312  78.577  44.064  0.00  0.00            
ATOM   3978  CB  MET X 250      26.668  76.699  44.965  0.00  0.00            
ATOM   3979  HB2 MET X 250      26.237  76.028  45.705  0.00  0.00            
ATOM   3980  HB3 MET X 250      26.753  76.163  44.020  0.00  0.00            
ATOM   3981  CG  MET X 250      28.104  77.089  45.340  0.00  0.00            
ATOM   3982  HG2 MET X 250      28.640  76.215  45.713  0.00  0.00            
ATOM   3983  HG3 MET X 250      28.079  77.809  46.159  0.00  0.00            
ATOM   3984  SD  MET X 250      29.023  77.821  43.964  0.00  0.00            
ATOM   3985  CE  MET X 250      28.792  76.525  42.730  0.00  0.00            
ATOM   3986  HE1 MET X 250      28.676  76.988  41.747  0.00  0.00            
ATOM   3987  HE2 MET X 250      29.670  75.882  42.693  0.00  0.00            
ATOM   3988  HE3 MET X 250      27.906  75.927  42.939  0.00  0.00            
ATOM   3989  C   MET X 250      24.491  77.459  44.013  0.00  0.00            
ATOM   3990  O   MET X 250      24.462  77.372  42.789  0.00  0.00            
ATOM   3991  N   LYN X 251      23.443  77.132  44.771  0.00  0.00            
ATOM   3992  H   LYN X 251      23.560  77.070  45.771  0.00  0.00            
ATOM   3993  CA  LYN X 251      22.177  76.685  44.199  0.00  0.00            
ATOM   3994  HA  LYN X 251      21.958  77.288  43.318  0.00  0.00            
ATOM   3995  CB  LYN X 251      22.301  75.231  43.790  0.00  0.00            
ATOM   3996  HB2 LYN X 251      22.996  75.114  42.963  0.00  0.00            
ATOM   3997  HB3 LYN X 251      21.337  74.902  43.411  0.00  0.00            
ATOM   3998  CG  LYN X 251      22.696  74.310  44.950  0.00  0.00            
ATOM   3999  HG2 LYN X 251      23.719  74.498  45.269  0.00  0.00            
ATOM   4000  HG3 LYN X 251      22.046  74.530  45.798  0.00  0.00            
ATOM   4001  CD  LYN X 251      22.531  72.842  44.583  0.00  0.00            
ATOM   4002  HD2 LYN X 251      21.579  72.676  44.064  0.00  0.00            
ATOM   4003  HD3 LYN X 251      22.520  72.264  45.502  0.00  0.00            
ATOM   4004  CE  LYN X 251      23.685  72.320  43.743  0.00  0.00            
ATOM   4005  HE2 LYN X 251      23.666  72.779  42.754  0.00  0.00            
ATOM   4006  HE3 LYN X 251      24.621  72.616  44.217  0.00  0.00            
ATOM   4007  NZ  LYN X 251      23.648  70.859  43.620  0.00  0.00            
ATOM   4008  HZ1 LYN X 251      24.413  70.461  44.149  0.00  0.00            
ATOM   4009  HZ2 LYN X 251      22.805  70.487  44.030  0.00  0.00            
ATOM   4010  C   LYN X 251      21.051  76.896  45.206  0.00  0.00            
ATOM   4011  O   LYN X 251      21.285  77.145  46.389  0.00  0.00            
ATOM   4012  N   ASN X 252      19.823  76.749  44.713  0.00  0.00            
ATOM   4013  H   ASN X 252      19.722  76.608  43.718  0.00  0.00            
ATOM   4014  CA  ASN X 252      18.594  76.777  45.512  0.00  0.00            
ATOM   4015  HA  ASN X 252      17.754  76.710  44.826  0.00  0.00            
ATOM   4016  CB  ASN X 252      18.539  75.604  46.515  0.00  0.00            
ATOM   4017  HB2 ASN X 252      17.546  75.549  46.963  0.00  0.00            
ATOM   4018  HB3 ASN X 252      19.249  75.772  47.321  0.00  0.00            
ATOM   4019  CG  ASN X 252      18.863  74.281  45.848  0.00  0.00            
ATOM   4020  OD1 ASN X 252      19.809  73.606  46.244  0.00  0.00            
ATOM   4021  ND2 ASN X 252      18.102  73.974  44.789  0.00  0.00            
ATOM   4022 HD21 ASN X 252      18.543  73.546  43.986  0.00  0.00            
ATOM   4023 HD22 ASN X 252      17.186  74.377  44.707  0.00  0.00            
ATOM   4024  C   ASN X 252      18.451  78.081  46.275  0.00  0.00            
ATOM   4025  O   ASN X 252      17.678  78.200  47.232  0.00  0.00            
ATOM   4026  N   GLY X 253      19.122  79.149  45.833  0.00  0.00            
ATOM   4027  H   GLY X 253      19.690  79.061  45.006  0.00  0.00            
ATOM   4028  CA  GLY X 253      18.860  80.494  46.325  0.00  0.00            
ATOM   4029  HA2 GLY X 253      18.503  80.466  47.352  0.00  0.00            
ATOM   4030  HA3 GLY X 253      19.767  81.094  46.279  0.00  0.00            
ATOM   4031  C   GLY X 253      17.812  81.124  45.425  0.00  0.00            
ATOM   4032  O   GLY X 253      17.358  80.493  44.475  0.00  0.00            
ATOM   4033  N   PRO X 254      17.364  82.356  45.712  0.00  0.00            
ATOM   4034  CD  PRO X 254      17.649  83.097  46.932  0.00  0.00            
ATOM   4035  HD2 PRO X 254      17.636  82.449  47.826  0.00  0.00            
ATOM   4036  HD3 PRO X 254      18.584  83.666  46.826  0.00  0.00            
ATOM   4037  CG  PRO X 254      16.537  84.111  47.000  0.00  0.00            
ATOM   4038  HG2 PRO X 254      16.870  85.031  47.500  0.00  0.00            
ATOM   4039  HG3 PRO X 254      15.674  83.718  47.526  0.00  0.00            
ATOM   4040  CB  PRO X 254      16.180  84.387  45.565  0.00  0.00            
ATOM   4041  HB2 PRO X 254      15.157  84.668  45.462  0.00  0.00            
ATOM   4042  HB3 PRO X 254      16.814  85.163  45.156  0.00  0.00            
ATOM   4043  CA  PRO X 254      16.428  83.065  44.847  0.00  0.00            
ATOM   4044  HA  PRO X 254      15.496  82.516  44.789  0.00  0.00            
ATOM   4045  C   PRO X 254      17.090  83.258  43.489  0.00  0.00            
ATOM   4046  O   PRO X 254      18.315  83.416  43.384  0.00  0.00            
ATOM   4047  N   PHE X 255      16.262  83.273  42.455  0.00  0.00            
ATOM   4048  H   PHE X 255      15.273  83.386  42.593  0.00  0.00            
ATOM   4049  CA  PHE X 255      16.793  83.414  41.113  0.00  0.00            
ATOM   4050  HA  PHE X 255      17.584  82.677  40.955  0.00  0.00            
ATOM   4051  CB  PHE X 255      15.700  83.179  40.071  0.00  0.00            
ATOM   4052  HB2 PHE X 255      15.144  82.237  40.273  0.00  0.00            
ATOM   4053  HB3 PHE X 255      14.960  83.984  40.138  0.00  0.00            
ATOM   4054  CG  PHE X 255      16.187  83.152  38.651  0.00  0.00            
ATOM   4055  CD1 PHE X 255      17.018  82.133  38.208  0.00  0.00            
ATOM   4056  HD1 PHE X 255      17.475  81.482  38.924  0.00  0.00            
ATOM   4057  CE1 PHE X 255      17.505  82.153  36.890  0.00  0.00            
ATOM   4058  HE1 PHE X 255      18.309  81.492  36.636  0.00  0.00            
ATOM   4059  CZ  PHE X 255      17.197  83.197  36.038  0.00  0.00            
ATOM   4060  HZ  PHE X 255      17.799  83.343  35.169  0.00  0.00            
ATOM   4061  CE2 PHE X 255      16.358  84.199  36.455  0.00  0.00            
ATOM   4062  HE2 PHE X 255      15.918  84.855  35.736  0.00  0.00            
ATOM   4063  CD2 PHE X 255      15.828  84.155  37.765  0.00  0.00            
ATOM   4064  HD2 PHE X 255      15.042  84.838  38.045  0.00  0.00            
ATOM   4065  C   PHE X 255      17.379  84.784  40.916  0.00  0.00            
ATOM   4066  O   PHE X 255      16.785  85.802  41.290  0.00  0.00            
ATOM   4067  N   GLY X 256      18.646  84.767  40.462  0.00  0.00            
ATOM   4068  H   GLY X 256      19.157  83.903  40.376  0.00  0.00            
ATOM   4069  CA  GLY X 256      19.399  85.996  40.347  0.00  0.00            
ATOM   4070  HA2 GLY X 256      19.838  86.082  39.346  0.00  0.00            
ATOM   4071  HA3 GLY X 256      18.728  86.838  40.462  0.00  0.00            
ATOM   4072  C   GLY X 256      20.498  86.093  41.376  0.00  0.00            
ATOM   4073  O   GLY X 256      21.317  86.988  41.269  0.00  0.00            
ATOM   4074  N   GLN X 257      20.450  85.191  42.361  0.00  0.00            
ATOM   4075  H   GLN X 257      19.601  84.708  42.540  0.00  0.00            
ATOM   4076  CA  GLN X 257      21.484  85.209  43.399  0.00  0.00            
ATOM   4077  HA  GLN X 257      22.033  86.124  43.345  0.00  0.00            
ATOM   4078  CB  GLN X 257      20.786  85.253  44.752  0.00  0.00            
ATOM   4079  HB2 GLN X 257      21.539  85.314  45.562  0.00  0.00            
ATOM   4080  HB3 GLN X 257      20.296  84.268  44.880  0.00  0.00            
ATOM   4081  CG  GLN X 257      19.792  86.375  44.934  0.00  0.00            
ATOM   4082  HG2 GLN X 257      19.033  86.287  44.161  0.00  0.00            
ATOM   4083  HG3 GLN X 257      19.266  86.267  45.949  0.00  0.00            
ATOM   4084  CD  GLN X 257      20.389  87.720  44.845  0.00  0.00            
ATOM   4085  OE1 GLN X 257      21.547  87.988  45.211  0.00  0.00            
ATOM   4086  NE2 GLN X 257      19.660  88.588  44.181  0.00  0.00            
ATOM   4087 HE21 GLN X 257      18.678  88.433  43.925  0.00  0.00            
ATOM   4088 HE22 GLN X 257      19.886  89.597  44.114  0.00  0.00            
ATOM   4089  C   GLN X 257      22.469  84.021  43.380  0.00  0.00            
ATOM   4090  O   GLN X 257      23.508  84.075  44.075  0.00  0.00            
ATOM   4091  N   ASN X 258      22.154  82.958  42.620  0.00  0.00            
ATOM   4092  H   ASN X 258      21.488  83.102  41.878  0.00  0.00            
ATOM   4093  CA  ASN X 258      22.982  81.771  42.603  0.00  0.00            
ATOM   4094  HA  ASN X 258      23.277  81.562  43.621  0.00  0.00            
ATOM   4095  CB  ASN X 258      22.190  80.578  41.999  0.00  0.00            
ATOM   4096  HB2 ASN X 258      22.810  79.715  41.861  0.00  0.00            
ATOM   4097  HB3 ASN X 258      21.781  80.935  41.050  0.00  0.00            
ATOM   4098  CG  ASN X 258      20.962  80.248  42.871  0.00  0.00            
ATOM   4099  OD1 ASN X 258      21.102  79.776  43.993  0.00  0.00            
ATOM   4100  ND2 ASN X 258      19.754  80.559  42.406  0.00  0.00            
ATOM   4101 HD21 ASN X 258      19.657  80.729  41.424  0.00  0.00            
ATOM   4102 HD22 ASN X 258      18.951  80.638  43.018  0.00  0.00            
ATOM   4103  C   ASN X 258      24.198  82.030  41.752  0.00  0.00            
ATOM   4104  O   ASN X 258      24.346  83.030  41.023  0.00  0.00            
ATOM   4105  N   PHE X 259      25.117  81.044  41.795  0.00  0.00            
ATOM   4106  H   PHE X 259      24.811  80.115  42.057  0.00  0.00            
ATOM   4107  CA  PHE X 259      26.455  81.189  41.238  0.00  0.00            
ATOM   4108  HA  PHE X 259      26.927  82.081  41.669  0.00  0.00            
ATOM   4109  CB  PHE X 259      27.286  79.947  41.561  0.00  0.00            
ATOM   4110  HB2 PHE X 259      27.189  79.674  42.607  0.00  0.00            
ATOM   4111  HB3 PHE X 259      26.870  79.139  40.949  0.00  0.00            
ATOM   4112  CG  PHE X 259      28.734  80.113  41.207  0.00  0.00            
ATOM   4113  CD1 PHE X 259      29.499  81.158  41.716  0.00  0.00            
ATOM   4114  HD1 PHE X 259      29.101  81.763  42.510  0.00  0.00            
ATOM   4115  CE1 PHE X 259      30.822  81.328  41.330  0.00  0.00            
ATOM   4116  HE1 PHE X 259      31.349  82.231  41.589  0.00  0.00            
ATOM   4117  CZ  PHE X 259      31.438  80.384  40.516  0.00  0.00            
ATOM   4118  HZ  PHE X 259      32.472  80.492  40.223  0.00  0.00            
ATOM   4119  CE2 PHE X 259      30.719  79.239  40.120  0.00  0.00            
ATOM   4120  HE2 PHE X 259      31.242  78.396  39.713  0.00  0.00            
ATOM   4121  CD2 PHE X 259      29.356  79.148  40.401  0.00  0.00            
ATOM   4122  HD2 PHE X 259      28.857  78.217  40.204  0.00  0.00            
ATOM   4123  C   PHE X 259      26.384  81.418  39.732  0.00  0.00            
ATOM   4124  O   PHE X 259      27.186  82.197  39.200  0.00  0.00            
ATOM   4125  N   ARN X 260      25.401  80.785  39.074  0.00  0.00            
ATOM   4126  H   ARN X 260      24.675  80.299  39.576  0.00  0.00            
ATOM   4127  CA  ARN X 260      25.317  80.873  37.611  0.00  0.00            
ATOM   4128  HA  ARN X 260      26.104  81.505  37.219  0.00  0.00            
ATOM   4129  CB  ARN X 260      25.528  79.480  37.009  0.00  0.00            
ATOM   4130  HB2 ARN X 260      24.656  78.844  37.191  0.00  0.00            
ATOM   4131  HB3 ARN X 260      25.658  79.609  35.928  0.00  0.00            
ATOM   4132  CG  ARN X 260      26.800  78.783  37.483  0.00  0.00            
ATOM   4133  HG2 ARN X 260      27.676  79.334  37.160  0.00  0.00            
ATOM   4134  HG3 ARN X 260      26.770  78.765  38.566  0.00  0.00            
ATOM   4135  CD  ARN X 260      26.878  77.356  37.020  0.00  0.00            
ATOM   4136  HD2 ARN X 260      25.933  76.844  37.187  0.00  0.00            
ATOM   4137  HD3 ARN X 260      27.095  77.270  35.975  0.00  0.00            
ATOM   4138  NE  ARN X 260      27.890  76.632  37.806  0.00  0.00            
ATOM   4139  HE  ARN X 260      27.514  75.893  38.385  0.00  0.00            
ATOM   4140  CZ  ARN X 260      29.093  76.261  37.152  0.00  0.00            
ATOM   4141  NH1 ARN X 260      29.326  76.617  35.983  0.00  0.00            
ATOM   4142 HH11 ARN X 260      30.293  76.409  35.739  0.00  0.00            
ATOM   4143  NH2 ARN X 260      30.007  75.574  38.012  0.00  0.00            
ATOM   4144 HH21 ARN X 260      30.942  75.713  37.650  0.00  0.00            
ATOM   4145 HH22 ARN X 260      29.821  74.590  38.020  0.00  0.00            
ATOM   4146  C   ARN X 260      23.996  81.448  37.134  0.00  0.00            
ATOM   4147  O   ARN X 260      23.580  81.223  35.998  0.00  0.00            
ATOM   4148  N   ASH X 261      23.268  82.207  37.985  0.00  0.00            
ATOM   4149  H   ASH X 261      23.374  82.071  38.979  0.00  0.00            
ATOM   4150  CA  ASH X 261      22.097  82.914  37.504  0.00  0.00            
ATOM   4151  HA  ASH X 261      21.593  82.282  36.775  0.00  0.00            
ATOM   4152  CB  ASH X 261      21.152  83.167  38.653  0.00  0.00            
ATOM   4153  HB2 ASH X 261      21.655  83.671  39.477  0.00  0.00            
ATOM   4154  HB3 ASH X 261      20.353  83.834  38.334  0.00  0.00            
ATOM   4155  CG  ASH X 261      20.525  81.905  39.222  0.00  0.00            
ATOM   4156  OD1 ASH X 261      20.703  80.806  38.480  0.00  0.00            
ATOM   4157  OD2 ASH X 261      19.898  81.940  40.277  0.00  0.00            
ATOM   4158  HD1 ASH X 261      20.371  80.049  38.938  0.00  0.00            
ATOM   4159  C   ASH X 261      22.493  84.255  36.893  0.00  0.00            
ATOM   4160  O   ASH X 261      23.437  84.915  37.344  0.00  0.00            
ATOM   4161  N   PRO X 262      21.781  84.696  35.851  0.00  0.00            
ATOM   4162  CD  PRO X 262      20.682  83.990  35.193  0.00  0.00            
ATOM   4163  HD2 PRO X 262      21.102  83.242  34.512  0.00  0.00            
ATOM   4164  HD3 PRO X 262      19.986  83.508  35.870  0.00  0.00            
ATOM   4165  CG  PRO X 262      19.993  85.067  34.368  0.00  0.00            
ATOM   4166  HG2 PRO X 262      19.564  84.669  33.447  0.00  0.00            
ATOM   4167  HG3 PRO X 262      19.256  85.598  34.965  0.00  0.00            
ATOM   4168  CB  PRO X 262      21.110  86.033  34.051  0.00  0.00            
ATOM   4169  HB2 PRO X 262      20.730  87.032  33.837  0.00  0.00            
ATOM   4170  HB3 PRO X 262      21.701  85.615  33.234  0.00  0.00            
ATOM   4171  CA  PRO X 262      21.996  86.014  35.297  0.00  0.00            
ATOM   4172  HA  PRO X 262      23.049  86.119  35.030  0.00  0.00            
ATOM   4173  C   PRO X 262      21.618  87.110  36.271  0.00  0.00            
ATOM   4174  O   PRO X 262      20.579  87.057  36.939  0.00  0.00            
ATOM   4175  N   MET X 263      22.468  88.132  36.347  0.00  0.00            
ATOM   4176  H   MET X 263      23.372  88.059  35.908  0.00  0.00            
ATOM   4177  CA  MET X 263      22.221  89.279  37.197  0.00  0.00            
ATOM   4178  HA  MET X 263      21.553  88.986  38.007  0.00  0.00            
ATOM   4179  CB  MET X 263      23.543  89.768  37.782  0.00  0.00            
ATOM   4180  HB2 MET X 263      23.358  90.673  38.378  0.00  0.00            
ATOM   4181  HB3 MET X 263      24.193  90.041  36.959  0.00  0.00            
ATOM   4182  CG  MET X 263      24.286  88.746  38.630  0.00  0.00            
ATOM   4183  HG2 MET X 263      23.629  88.336  39.391  0.00  0.00            
ATOM   4184  HG3 MET X 263      24.584  87.916  37.998  0.00  0.00            
ATOM   4185  SD  MET X 263      25.754  89.416  39.438  0.00  0.00            
ATOM   4186  CE  MET X 263      26.784  89.720  37.983  0.00  0.00            
ATOM   4187  HE1 MET X 263      27.793  89.356  38.179  0.00  0.00            
ATOM   4188  HE2 MET X 263      26.849  90.791  37.795  0.00  0.00            
ATOM   4189  HE3 MET X 263      26.387  89.218  37.103  0.00  0.00            
ATOM   4190  C   MET X 263      21.543  90.383  36.397  0.00  0.00            
ATOM   4191  O   MET X 263      22.192  91.028  35.582  0.00  0.00            
ATOM   4192  N   TYR X 264      20.253  90.631  36.659  0.00  0.00            
ATOM   4193  H   TYR X 264      19.706  89.908  37.100  0.00  0.00            
ATOM   4194  CA  TYR X 264      19.565  91.768  36.094  0.00  0.00            
ATOM   4195  HA  TYR X 264      19.497  91.630  35.019  0.00  0.00            
ATOM   4196  CB  TYR X 264      18.125  91.849  36.666  0.00  0.00            
ATOM   4197  HB2 TYR X 264      17.592  90.916  36.504  0.00  0.00            
ATOM   4198  HB3 TYR X 264      18.184  91.996  37.747  0.00  0.00            
ATOM   4199  CG  TYR X 264      17.307  92.992  36.105  0.00  0.00            
ATOM   4200  CD1 TYR X 264      17.333  94.245  36.715  0.00  0.00            
ATOM   4201  HD1 TYR X 264      17.858  94.387  37.640  0.00  0.00            
ATOM   4202  CE1 TYR X 264      16.619  95.320  36.164  0.00  0.00            
ATOM   4203  HE1 TYR X 264      16.749  96.316  36.547  0.00  0.00            
ATOM   4204  CZ  TYR X 264      15.865  95.142  34.995  0.00  0.00            
ATOM   4205  OH  TYR X 264      15.115  96.152  34.457  0.00  0.00            
ATOM   4206  HH  TYR X 264      14.642  96.630  35.123  0.00  0.00            
ATOM   4207  CE2 TYR X 264      15.891  93.897  34.362  0.00  0.00            
ATOM   4208  HE2 TYR X 264      15.431  93.779  33.394  0.00  0.00            
ATOM   4209  CD2 TYR X 264      16.546  92.817  34.952  0.00  0.00            
ATOM   4210  HD2 TYR X 264      16.443  91.832  34.529  0.00  0.00            
ATOM   4211  C   TYR X 264      20.357  93.051  36.379  0.00  0.00            
ATOM   4212  O   TYR X 264      20.840  93.228  37.500  0.00  0.00            
ATOM   4213  N   PRO X 265      20.497  93.952  35.388  0.00  0.00            
ATOM   4214  CD  PRO X 265      21.130  95.239  35.610  0.00  0.00            
ATOM   4215  HD2 PRO X 265      20.795  95.694  36.540  0.00  0.00            
ATOM   4216  HD3 PRO X 265      22.214  95.094  35.616  0.00  0.00            
ATOM   4217  CG  PRO X 265      20.737  96.087  34.413  0.00  0.00            
ATOM   4218  HG2 PRO X 265      21.566  96.131  33.701  0.00  0.00            
ATOM   4219  HG3 PRO X 265      20.431  97.063  34.774  0.00  0.00            
ATOM   4220  CB  PRO X 265      19.547  95.381  33.799  0.00  0.00            
ATOM   4221  HB2 PRO X 265      18.639  95.721  34.292  0.00  0.00            
ATOM   4222  HB3 PRO X 265      19.479  95.589  32.735  0.00  0.00            
ATOM   4223  CA  PRO X 265      19.808  93.912  34.102  0.00  0.00            
ATOM   4224  HA  PRO X 265      18.870  93.365  34.179  0.00  0.00            
ATOM   4225  C   PRO X 265      20.648  93.305  32.983  0.00  0.00            
ATOM   4226  O   PRO X 265      20.421  93.616  31.820  0.00  0.00            
ATOM   4227  N   TRP X 266      21.611  92.437  33.308  0.00  0.00            
ATOM   4228  H   TRP X 266      21.665  92.094  34.253  0.00  0.00            
ATOM   4229  CA  TRP X 266      22.453  91.832  32.287  0.00  0.00            
ATOM   4230  HA  TRP X 266      22.165  92.230  31.317  0.00  0.00            
ATOM   4231  CB  TRP X 266      23.926  92.151  32.548  0.00  0.00            
ATOM   4232  HB2 TRP X 266      24.544  91.836  31.707  0.00  0.00            
ATOM   4233  HB3 TRP X 266      24.241  91.580  33.420  0.00  0.00            
ATOM   4234  CG  TRP X 266      24.198  93.581  32.837  0.00  0.00            
ATOM   4235  CD1 TRP X 266      24.161  94.624  31.975  0.00  0.00            
ATOM   4236  HD1 TRP X 266      24.116  94.522  30.911  0.00  0.00            
ATOM   4237  NE1 TRP X 266      24.365  95.796  32.665  0.00  0.00            
ATOM   4238  HE1 TRP X 266      24.008  96.690  32.357  0.00  0.00            
ATOM   4239  CE2 TRP X 266      24.799  95.533  33.936  0.00  0.00            
ATOM   4240  CZ2 TRP X 266      25.161  96.367  34.978  0.00  0.00            
ATOM   4241  HZ2 TRP X 266      25.001  97.427  34.907  0.00  0.00            
ATOM   4242  CH2 TRP X 266      25.546  95.790  36.178  0.00  0.00            
ATOM   4243  HH2 TRP X 266      25.796  96.420  37.011  0.00  0.00            
ATOM   4244  CZ3 TRP X 266      25.539  94.401  36.315  0.00  0.00            
ATOM   4245  HZ3 TRP X 266      26.072  93.952  37.130  0.00  0.00            
ATOM   4246  CE3 TRP X 266      25.012  93.576  35.326  0.00  0.00            
ATOM   4247  HE3 TRP X 266      24.846  92.525  35.520  0.00  0.00            
ATOM   4248  CD2 TRP X 266      24.668  94.129  34.087  0.00  0.00            
ATOM   4249  C   TRP X 266      22.243  90.316  32.290  0.00  0.00            
ATOM   4250  O   TRP X 266      21.442  89.793  33.063  0.00  0.00            
ATOM   4251  N   ASN X 267      22.992  89.637  31.427  0.00  0.00            
ATOM   4252  H   ASN X 267      23.671  90.144  30.879  0.00  0.00            
ATOM   4253  CA  ASN X 267      23.048  88.182  31.427  0.00  0.00            
ATOM   4254  HA  ASN X 267      22.174  87.780  31.936  0.00  0.00            
ATOM   4255  CB  ASN X 267      23.057  87.644  29.999  0.00  0.00            
ATOM   4256  HB2 ASN X 267      23.912  88.024  29.441  0.00  0.00            
ATOM   4257  HB3 ASN X 267      23.156  86.559  30.041  0.00  0.00            
ATOM   4258  CG  ASN X 267      21.775  87.977  29.257  0.00  0.00            
ATOM   4259  OD1 ASN X 267      20.749  88.249  29.878  0.00  0.00            
ATOM   4260  ND2 ASN X 267      21.833  87.939  27.920  0.00  0.00            
ATOM   4261 HD21 ASN X 267      22.071  88.784  27.418  0.00  0.00            
ATOM   4262 HD22 ASN X 267      21.315  87.223  27.433  0.00  0.00            
ATOM   4263  C   ASN X 267      24.291  87.700  32.170  0.00  0.00            
ATOM   4264  O   ASN X 267      24.468  86.496  32.345  0.00  0.00            
ATOM   4265  N   THR X 268      25.156  88.624  32.603  0.00  0.00            
ATOM   4266  H   THR X 268      25.050  89.586  32.313  0.00  0.00            
ATOM   4267  CA  THR X 268      26.341  88.260  33.362  0.00  0.00            
ATOM   4268  HA  THR X 268      26.952  87.593  32.756  0.00  0.00            
ATOM   4269  CB  THR X 268      27.139  89.523  33.703  0.00  0.00            
ATOM   4270  HB  THR X 268      26.534  90.188  34.319  0.00  0.00            
ATOM   4271  CG2 THR X 268      28.419  89.162  34.461  0.00  0.00            
ATOM   4272 HG21 THR X 268      29.277  89.681  34.033  0.00  0.00            
ATOM   4273 HG22 THR X 268      28.614  88.091  34.401  0.00  0.00            
ATOM   4274 HG23 THR X 268      28.347  89.439  35.513  0.00  0.00            
ATOM   4275  OG1 THR X 268      27.483  90.201  32.505  0.00  0.00            
ATOM   4276  HG1 THR X 268      27.480  91.133  32.678  0.00  0.00            
ATOM   4277  C   THR X 268      25.953  87.525  34.639  0.00  0.00            
ATOM   4278  O   THR X 268      25.041  87.936  35.358  0.00  0.00            
ATOM   4279  N   THR X 269      26.658  86.425  34.928  0.00  0.00            
ATOM   4280  H   THR X 269      27.176  85.993  34.177  0.00  0.00            
ATOM   4281  CA  THR X 269      26.482  85.670  36.153  0.00  0.00            
ATOM   4282  HA  THR X 269      25.502  85.904  36.559  0.00  0.00            
ATOM   4283  CB  THR X 269      26.586  84.180  35.822  0.00  0.00            
ATOM   4284  HB  THR X 269      26.309  83.598  36.703  0.00  0.00            
ATOM   4285  CG2 THR X 269      25.660  83.817  34.667  0.00  0.00            
ATOM   4286 HG21 THR X 269      25.980  82.888  34.197  0.00  0.00            
ATOM   4287 HG22 THR X 269      25.670  84.601  33.910  0.00  0.00            
ATOM   4288 HG23 THR X 269      24.635  83.687  35.014  0.00  0.00            
ATOM   4289  OG1 THR X 269      27.926  83.855  35.498  0.00  0.00            
ATOM   4290  HG1 THR X 269      28.312  84.575  35.025  0.00  0.00            
ATOM   4291  C   THR X 269      27.556  86.044  37.163  0.00  0.00            
ATOM   4292  O   THR X 269      28.558  86.666  36.814  0.00  0.00            
ATOM   4293  N   PRO X 270      27.375  85.682  38.437  0.00  0.00            
ATOM   4294  CD  PRO X 270      26.119  85.260  39.054  0.00  0.00            
ATOM   4295  HD2 PRO X 270      25.976  84.185  38.931  0.00  0.00            
ATOM   4296  HD3 PRO X 270      25.249  85.787  38.664  0.00  0.00            
ATOM   4297  CG  PRO X 270      26.342  85.569  40.524  0.00  0.00            
ATOM   4298  HG2 PRO X 270      25.778  84.908  41.182  0.00  0.00            
ATOM   4299  HG3 PRO X 270      26.105  86.622  40.691  0.00  0.00            
ATOM   4300  CB  PRO X 270      27.826  85.446  40.741  0.00  0.00            
ATOM   4301  HB2 PRO X 270      28.150  86.047  41.588  0.00  0.00            
ATOM   4302  HB3 PRO X 270      28.089  84.404  40.924  0.00  0.00            
ATOM   4303  CA  PRO X 270      28.413  85.946  39.425  0.00  0.00            
ATOM   4304  HA  PRO X 270      28.598  87.019  39.472  0.00  0.00            
ATOM   4305  C   PRO X 270      29.723  85.234  39.094  0.00  0.00            
ATOM   4306  O   PRO X 270      30.800  85.774  39.349  0.00  0.00            
ATOM   4307  N   GLH X 271      29.642  84.037  38.503  0.00  0.00            
ATOM   4308  H   GLH X 271      28.764  83.759  38.091  0.00  0.00            
ATOM   4309  CA  GLH X 271      30.833  83.287  38.138  0.00  0.00            
ATOM   4310  HA  GLH X 271      31.444  83.132  39.030  0.00  0.00            
ATOM   4311  CB  GLH X 271      30.453  81.897  37.621  0.00  0.00            
ATOM   4312  HB2 GLH X 271      29.665  81.981  36.871  0.00  0.00            
ATOM   4313  HB3 GLH X 271      30.078  81.350  38.480  0.00  0.00            
ATOM   4314  CG  GLH X 271      31.638  81.115  37.061  0.00  0.00            
ATOM   4315  HG2 GLH X 271      32.356  80.908  37.852  0.00  0.00            
ATOM   4316  HG3 GLH X 271      32.155  81.705  36.306  0.00  0.00            
ATOM   4317  CD  GLH X 271      31.257  79.788  36.419  0.00  0.00            
ATOM   4318  OE1 GLH X 271      29.933  79.520  36.384  0.00  0.00            
ATOM   4319  OE2 GLH X 271      32.095  79.019  35.968  0.00  0.00            
ATOM   4320  HE1 GLH X 271      29.461  79.946  37.076  0.00  0.00            
ATOM   4321  C   GLH X 271      31.647  84.066  37.108  0.00  0.00            
ATOM   4322  O   GLH X 271      32.869  83.964  37.076  0.00  0.00            
ATOM   4323  N   ASH X 272      30.974  84.824  36.240  0.00  0.00            
ATOM   4324  H   ASH X 272      29.966  84.883  36.301  0.00  0.00            
ATOM   4325  CA  ASH X 272      31.645  85.544  35.164  0.00  0.00            
ATOM   4326  HA  ASH X 272      32.163  84.837  34.518  0.00  0.00            
ATOM   4327  CB  ASH X 272      30.623  86.268  34.298  0.00  0.00            
ATOM   4328  HB2 ASH X 272      31.119  86.939  33.599  0.00  0.00            
ATOM   4329  HB3 ASH X 272      29.979  86.883  34.922  0.00  0.00            
ATOM   4330  CG  ASH X 272      29.715  85.340  33.508  0.00  0.00            
ATOM   4331  OD1 ASH X 272      30.166  84.076  33.383  0.00  0.00            
ATOM   4332  OD2 ASH X 272      28.653  85.719  33.030  0.00  0.00            
ATOM   4333  HD1 ASH X 272      30.881  84.022  32.770  0.00  0.00            
ATOM   4334  C   ASH X 272      32.660  86.553  35.704  0.00  0.00            
ATOM   4335  O   ASH X 272      33.618  86.885  35.011  0.00  0.00            
ATOM   4336  N   VAL X 273      32.473  87.038  36.936  0.00  0.00            
ATOM   4337  H   VAL X 273      31.864  86.538  37.564  0.00  0.00            
ATOM   4338  CA  VAL X 273      33.324  88.085  37.484  0.00  0.00            
ATOM   4339  HA  VAL X 273      34.133  88.274  36.784  0.00  0.00            
ATOM   4340  CB  VAL X 273      32.535  89.395  37.665  0.00  0.00            
ATOM   4341  HB  VAL X 273      33.220  90.143  38.072  0.00  0.00            
ATOM   4342  CG1 VAL X 273      32.021  89.916  36.323  0.00  0.00            
ATOM   4343 HG11 VAL X 273      32.847  90.206  35.677  0.00  0.00            
ATOM   4344 HG12 VAL X 273      31.378  90.784  36.466  0.00  0.00            
ATOM   4345 HG13 VAL X 273      31.439  89.146  35.815  0.00  0.00            
ATOM   4346  CG2 VAL X 273      31.393  89.227  38.663  0.00  0.00            
ATOM   4347 HG21 VAL X 273      31.213  90.153  39.210  0.00  0.00            
ATOM   4348 HG22 VAL X 273      30.471  88.968  38.140  0.00  0.00            
ATOM   4349 HG23 VAL X 273      31.640  88.440  39.373  0.00  0.00            
ATOM   4350  C   VAL X 273      33.937  87.634  38.807  0.00  0.00            
ATOM   4351  O   VAL X 273      34.357  88.464  39.608  0.00  0.00            
ATOM   4352  N   MET X 274      34.019  86.322  39.050  0.00  0.00            
ATOM   4353  H   MET X 274      33.871  85.661  38.301  0.00  0.00            
ATOM   4354  CA  MET X 274      34.496  85.830  40.333  0.00  0.00            
ATOM   4355  HA  MET X 274      34.035  86.440  41.113  0.00  0.00            
ATOM   4356  CB  MET X 274      34.062  84.382  40.536  0.00  0.00            
ATOM   4357  HB2 MET X 274      34.613  83.727  39.859  0.00  0.00            
ATOM   4358  HB3 MET X 274      33.006  84.327  40.286  0.00  0.00            
ATOM   4359  CG  MET X 274      34.213  83.898  41.976  0.00  0.00            
ATOM   4360  HG2 MET X 274      33.914  82.850  42.050  0.00  0.00            
ATOM   4361  HG3 MET X 274      35.257  83.944  42.281  0.00  0.00            
ATOM   4362  SD  MET X 274      33.236  84.873  43.146  0.00  0.00            
ATOM   4363  CE  MET X 274      31.630  84.863  42.319  0.00  0.00            
ATOM   4364  HE1 MET X 274      31.525  83.967  41.710  0.00  0.00            
ATOM   4365  HE2 MET X 274      30.837  84.865  43.066  0.00  0.00            
ATOM   4366  HE3 MET X 274      31.516  85.743  41.681  0.00  0.00            
ATOM   4367  C   MET X 274      36.005  85.984  40.464  0.00  0.00            
ATOM   4368  O   MET X 274      36.516  86.042  41.580  0.00  0.00            
ATOM   4369  N   ASN X 275      36.722  86.042  39.336  0.00  0.00            
ATOM   4370  H   ASN X 275      36.276  85.814  38.461  0.00  0.00            
ATOM   4371  CA  ASN X 275      38.161  86.273  39.334  0.00  0.00            
ATOM   4372  HA  ASN X 275      38.505  86.336  40.367  0.00  0.00            
ATOM   4373  CB  ASN X 275      38.868  85.116  38.620  0.00  0.00            
ATOM   4374  HB2 ASN X 275      38.625  85.104  37.560  0.00  0.00            
ATOM   4375  HB3 ASN X 275      38.516  84.171  39.037  0.00  0.00            
ATOM   4376  CG  ASN X 275      40.381  85.165  38.794  0.00  0.00            
ATOM   4377  OD1 ASN X 275      40.932  86.167  39.243  0.00  0.00            
ATOM   4378  ND2 ASN X 275      41.044  84.050  38.476  0.00  0.00            
ATOM   4379 HD21 ASN X 275      40.769  83.512  37.669  0.00  0.00            
ATOM   4380 HD22 ASN X 275      41.821  83.749  39.047  0.00  0.00            
ATOM   4381  C   ASN X 275      38.442  87.601  38.647  0.00  0.00            
ATOM   4382  O   ASN X 275      38.318  87.707  37.428  0.00  0.00            
ATOM   4383  N   HID X 276      38.806  88.621  39.427  0.00  0.00            
ATOM   4384  H   HID X 276      39.098  88.445  40.379  0.00  0.00            
ATOM   4385  CA  HID X 276      38.953  89.960  38.885  0.00  0.00            
ATOM   4386  HA  HID X 276      38.073  90.170  38.275  0.00  0.00            
ATOM   4387  CB  HID X 276      38.997  90.999  39.996  0.00  0.00            
ATOM   4388  HB2 HID X 276      38.167  90.864  40.689  0.00  0.00            
ATOM   4389  HB3 HID X 276      38.877  91.973  39.524  0.00  0.00            
ATOM   4390  CG  HID X 276      40.270  91.011  40.783  0.00  0.00            
ATOM   4391  ND1 HID X 276      40.555  90.074  41.759  0.00  0.00            
ATOM   4392  HD1 HID X 276      40.039  89.225  41.926  0.00  0.00            
ATOM   4393  CE1 HID X 276      41.788  90.318  42.191  0.00  0.00            
ATOM   4394  HE1 HID X 276      42.402  89.543  42.620  0.00  0.00            
ATOM   4395  NE2 HID X 276      42.329  91.382  41.618  0.00  0.00            
ATOM   4396  CD2 HID X 276      41.394  91.789  40.673  0.00  0.00            
ATOM   4397  HD2 HID X 276      41.666  92.483  39.893  0.00  0.00            
ATOM   4398  C   HID X 276      40.187  90.059  37.996  0.00  0.00            
ATOM   4399  O   HID X 276      40.239  90.896  37.098  0.00  0.00            
ATOM   4400  N   ARN X 277      41.200  89.227  38.246  0.00  0.00            
ATOM   4401  H   ARN X 277      41.226  88.713  39.115  0.00  0.00            
ATOM   4402  CA  ARN X 277      42.375  89.199  37.393  0.00  0.00            
ATOM   4403  HA  ARN X 277      42.741  90.223  37.311  0.00  0.00            
ATOM   4404  CB  ARN X 277      43.450  88.318  38.019  0.00  0.00            
ATOM   4405  HB2 ARN X 277      44.065  87.857  37.242  0.00  0.00            
ATOM   4406  HB3 ARN X 277      42.933  87.548  38.581  0.00  0.00            
ATOM   4407  CG  ARN X 277      44.327  89.059  39.016  0.00  0.00            
ATOM   4408  HG2 ARN X 277      45.375  89.037  38.701  0.00  0.00            
ATOM   4409  HG3 ARN X 277      43.971  90.086  39.052  0.00  0.00            
ATOM   4410  CD  ARN X 277      44.178  88.475  40.415  0.00  0.00            
ATOM   4411  HD2 ARN X 277      44.282  87.389  40.394  0.00  0.00            
ATOM   4412  HD3 ARN X 277      43.186  88.702  40.798  0.00  0.00            
ATOM   4413  NE  ARN X 277      45.141  89.051  41.326  0.00  0.00            
ATOM   4414  HE  ARN X 277      44.723  89.257  42.218  0.00  0.00            
ATOM   4415  CZ  ARN X 277      46.427  88.452  41.436  0.00  0.00            
ATOM   4416  NH1 ARN X 277      46.777  87.448  40.768  0.00  0.00            
ATOM   4417 HH11 ARN X 277      47.356  87.706  39.984  0.00  0.00            
ATOM   4418  NH2 ARN X 277      47.275  89.103  42.374  0.00  0.00            
ATOM   4419 HH21 ARN X 277      47.418  88.521  43.182  0.00  0.00            
ATOM   4420 HH22 ARN X 277      48.174  89.278  41.957  0.00  0.00            
ATOM   4421  C   ARN X 277      42.035  88.723  35.984  0.00  0.00            
ATOM   4422  O   ARN X 277      42.600  89.223  35.014  0.00  0.00            
ATOM   4423  N   LYN X 278      41.118  87.761  35.854  0.00  0.00            
ATOM   4424  H   LYN X 278      40.732  87.317  36.678  0.00  0.00            
ATOM   4425  CA  LYN X 278      40.678  87.311  34.542  0.00  0.00            
ATOM   4426  HA  LYN X 278      41.556  87.021  33.965  0.00  0.00            
ATOM   4427  CB  LYN X 278      39.787  86.080  34.686  0.00  0.00            
ATOM   4428  HB2 LYN X 278      40.289  85.325  35.288  0.00  0.00            
ATOM   4429  HB3 LYN X 278      38.894  86.364  35.235  0.00  0.00            
ATOM   4430  CG  LYN X 278      39.359  85.477  33.349  0.00  0.00            
ATOM   4431  HG2 LYN X 278      38.861  86.231  32.737  0.00  0.00            
ATOM   4432  HG3 LYN X 278      40.237  85.161  32.788  0.00  0.00            
ATOM   4433  CD  LYN X 278      38.433  84.278  33.567  0.00  0.00            
ATOM   4434  HD2 LYN X 278      38.950  83.511  34.144  0.00  0.00            
ATOM   4435  HD3 LYN X 278      37.578  84.591  34.161  0.00  0.00            
ATOM   4436  CE  LYN X 278      37.940  83.705  32.241  0.00  0.00            
ATOM   4437  HE2 LYN X 278      38.788  83.424  31.612  0.00  0.00            
ATOM   4438  HE3 LYN X 278      37.379  84.490  31.737  0.00  0.00            
ATOM   4439  NZ  LYN X 278      37.066  82.555  32.441  0.00  0.00            
ATOM   4440  HZ1 LYN X 278      37.133  82.222  33.392  0.00  0.00            
ATOM   4441  HZ2 LYN X 278      36.101  82.823  32.304  0.00  0.00            
ATOM   4442  C   LYN X 278      39.949  88.433  33.800  0.00  0.00            
ATOM   4443  O   LYN X 278      39.968  88.472  32.571  0.00  0.00            
ATOM   4444  N   LEU X 279      39.295  89.336  34.538  0.00  0.00            
ATOM   4445  H   LEU X 279      39.183  89.181  35.531  0.00  0.00            
ATOM   4446  CA  LEU X 279      38.577  90.448  33.935  0.00  0.00            
ATOM   4447  HA  LEU X 279      37.948  90.047  33.143  0.00  0.00            
ATOM   4448  CB  LEU X 279      37.680  91.108  34.977  0.00  0.00            
ATOM   4449  HB2 LEU X 279      37.195  91.989  34.549  0.00  0.00            
ATOM   4450  HB3 LEU X 279      38.329  91.425  35.788  0.00  0.00            
ATOM   4451  CG  LEU X 279      36.634  90.181  35.592  0.00  0.00            
ATOM   4452  HG  LEU X 279      37.161  89.382  36.113  0.00  0.00            
ATOM   4453  CD1 LEU X 279      35.795  90.933  36.619  0.00  0.00            
ATOM   4454 HD11 LEU X 279      36.037  91.997  36.613  0.00  0.00            
ATOM   4455 HD12 LEU X 279      34.733  90.832  36.403  0.00  0.00            
ATOM   4456 HD13 LEU X 279      35.989  90.531  37.614  0.00  0.00            
ATOM   4457  CD2 LEU X 279      35.745  89.550  34.527  0.00  0.00            
ATOM   4458 HD21 LEU X 279      34.698  89.797  34.703  0.00  0.00            
ATOM   4459 HD22 LEU X 279      35.841  88.465  34.545  0.00  0.00            
ATOM   4460 HD23 LEU X 279      36.018  89.905  33.535  0.00  0.00            
ATOM   4461  C   LEU X 279      39.514  91.497  33.332  0.00  0.00            
ATOM   4462  O   LEU X 279      39.057  92.368  32.593  0.00  0.00            
ATOM   4463  N   GLY X 280      40.817  91.426  33.628  0.00  0.00            
ATOM   4464  H   GLY X 280      41.162  90.582  34.057  0.00  0.00            
ATOM   4465  CA  GLY X 280      41.792  92.289  32.987  0.00  0.00            
ATOM   4466  HA2 GLY X 280      41.377  92.677  32.059  0.00  0.00            
ATOM   4467  HA3 GLY X 280      42.646  91.671  32.719  0.00  0.00            
ATOM   4468  C   GLY X 280      42.315  93.453  33.823  0.00  0.00            
ATOM   4469  O   GLY X 280      43.070  94.270  33.297  0.00  0.00            
ATOM   4470  N   TYR X 281      41.926  93.563  35.097  0.00  0.00            
ATOM   4471  H   TYR X 281      41.118  93.047  35.403  0.00  0.00            
ATOM   4472  CA  TYR X 281      42.416  94.639  35.941  0.00  0.00            
ATOM   4473  HA  TYR X 281      43.214  95.154  35.409  0.00  0.00            
ATOM   4474  CB  TYR X 281      41.280  95.627  36.216  0.00  0.00            
ATOM   4475  HB2 TYR X 281      41.671  96.546  36.662  0.00  0.00            
ATOM   4476  HB3 TYR X 281      40.843  95.888  35.254  0.00  0.00            
ATOM   4477  CG  TYR X 281      40.164  95.103  37.093  0.00  0.00            
ATOM   4478  CD1 TYR X 281      40.247  95.185  38.484  0.00  0.00            
ATOM   4479  HD1 TYR X 281      41.153  95.530  38.950  0.00  0.00            
ATOM   4480  CE1 TYR X 281      39.176  94.777  39.280  0.00  0.00            
ATOM   4481  HE1 TYR X 281      39.155  95.029  40.324  0.00  0.00            
ATOM   4482  CZ  TYR X 281      38.074  94.154  38.701  0.00  0.00            
ATOM   4483  OH  TYR X 281      37.055  93.686  39.476  0.00  0.00            
ATOM   4484  HH  TYR X 281      36.917  94.203  40.254  0.00  0.00            
ATOM   4485  CE2 TYR X 281      38.029  93.991  37.320  0.00  0.00            
ATOM   4486  HE2 TYR X 281      37.298  93.333  36.889  0.00  0.00            
ATOM   4487  CD2 TYR X 281      39.047  94.501  36.516  0.00  0.00            
ATOM   4488  HD2 TYR X 281      39.038  94.287  35.463  0.00  0.00            
ATOM   4489  C   TYR X 281      42.985  94.108  37.249  0.00  0.00            
ATOM   4490  O   TYR X 281      42.727  92.973  37.641  0.00  0.00            
ATOM   4491  N   VAL X 282      43.781  94.950  37.908  0.00  0.00            
ATOM   4492  H   VAL X 282      44.145  95.744  37.404  0.00  0.00            
ATOM   4493  CA  VAL X 282      44.379  94.639  39.191  0.00  0.00            
ATOM   4494  HA  VAL X 282      43.750  93.916  39.711  0.00  0.00            
ATOM   4495  CB  VAL X 282      45.763  94.024  38.956  0.00  0.00            
ATOM   4496  HB  VAL X 282      45.652  93.203  38.246  0.00  0.00            
ATOM   4497  CG1 VAL X 282      46.747  95.024  38.349  0.00  0.00            
ATOM   4498 HG11 VAL X 282      47.568  95.229  39.037  0.00  0.00            
ATOM   4499 HG12 VAL X 282      46.281  95.960  38.032  0.00  0.00            
ATOM   4500 HG13 VAL X 282      47.192  94.589  37.460  0.00  0.00            
ATOM   4501  CG2 VAL X 282      46.329  93.429  40.238  0.00  0.00            
ATOM   4502 HG21 VAL X 282      45.537  93.243  40.965  0.00  0.00            
ATOM   4503 HG22 VAL X 282      47.052  94.102  40.701  0.00  0.00            
ATOM   4504 HG23 VAL X 282      46.822  92.486  39.994  0.00  0.00            
ATOM   4505  C   VAL X 282      44.458  95.916  40.022  0.00  0.00            
ATOM   4506  O   VAL X 282      44.482  97.018  39.476  0.00  0.00            
ATOM   4507  N   TYR X 283      44.511  95.765  41.348  0.00  0.00            
ATOM   4508  H   TYR X 283      44.709  94.848  41.720  0.00  0.00            
ATOM   4509  CA  TYR X 283      44.640  96.902  42.243  0.00  0.00            
ATOM   4510  HA  TYR X 283      44.291  97.801  41.738  0.00  0.00            
ATOM   4511  CB  TYR X 283      43.777  96.706  43.488  0.00  0.00            
ATOM   4512  HB2 TYR X 283      44.042  97.448  44.242  0.00  0.00            
ATOM   4513  HB3 TYR X 283      43.967  95.728  43.925  0.00  0.00            
ATOM   4514  CG  TYR X 283      42.301  96.824  43.187  0.00  0.00            
ATOM   4515  CD1 TYR X 283      41.672  98.070  43.176  0.00  0.00            
ATOM   4516  HD1 TYR X 283      42.203  98.939  43.522  0.00  0.00            
ATOM   4517  CE1 TYR X 283      40.328  98.185  42.815  0.00  0.00            
ATOM   4518  HE1 TYR X 283      39.882  99.154  42.673  0.00  0.00            
ATOM   4519  CZ  TYR X 283      39.569  97.037  42.605  0.00  0.00            
ATOM   4520  OH  TYR X 283      38.240  97.140  42.324  0.00  0.00            
ATOM   4521  HH  TYR X 283      37.907  96.395  41.849  0.00  0.00            
ATOM   4522  CE2 TYR X 283      40.169  95.786  42.728  0.00  0.00            
ATOM   4523  HE2 TYR X 283      39.558  94.912  42.845  0.00  0.00            
ATOM   4524  CD2 TYR X 283      41.542  95.679  42.946  0.00  0.00            
ATOM   4525  HD2 TYR X 283      41.997  94.706  43.015  0.00  0.00            
ATOM   4526  C   TYR X 283      46.107  97.071  42.614  0.00  0.00            
ATOM   4527  O   TYR X 283      46.861  96.101  42.679  0.00  0.00            
ATOM   4528  N   ASH X 284      46.510  98.319  42.851  0.00  0.00            
ATOM   4529  H   ASH X 284      45.828  99.004  43.140  0.00  0.00            
ATOM   4530  CA  ASH X 284      47.912  98.660  42.984  0.00  0.00            
ATOM   4531  HA  ASH X 284      48.435  98.282  42.104  0.00  0.00            
ATOM   4532  CB  ASH X 284      48.086 100.179  43.020  0.00  0.00            
ATOM   4533  HB2 ASH X 284      49.136 100.432  43.168  0.00  0.00            
ATOM   4534  HB3 ASH X 284      47.776 100.610  42.072  0.00  0.00            
ATOM   4535  CG  ASH X 284      47.297 100.853  44.127  0.00  0.00            
ATOM   4536  OD1 ASH X 284      46.388 100.037  44.701  0.00  0.00            
ATOM   4537  OD2 ASH X 284      47.494 102.015  44.465  0.00  0.00            
ATOM   4538  HD1 ASH X 284      46.604  99.868  45.602  0.00  0.00            
ATOM   4539  C   ASH X 284      48.535  97.991  44.203  0.00  0.00            
ATOM   4540  O   ASH X 284      49.739  97.751  44.222  0.00  0.00            
ATOM   4541  N   ILE X 285      47.729  97.680  45.222  0.00  0.00            
ATOM   4542  H   ILE X 285      46.730  97.672  45.076  0.00  0.00            
ATOM   4543  CA  ILE X 285      48.263  97.058  46.423  0.00  0.00            
ATOM   4544  HA  ILE X 285      49.145  97.616  46.737  0.00  0.00            
ATOM   4545  CB  ILE X 285      47.247  97.113  47.570  0.00  0.00            
ATOM   4546  HB  ILE X 285      47.668  96.577  48.421  0.00  0.00            
ATOM   4547  CG2 ILE X 285      46.992  98.555  47.998  0.00  0.00            
ATOM   4548 HG21 ILE X 285      47.449  99.251  47.295  0.00  0.00            
ATOM   4549 HG22 ILE X 285      47.411  98.747  48.985  0.00  0.00            
ATOM   4550 HG23 ILE X 285      45.923  98.764  48.036  0.00  0.00            
ATOM   4551  CG1 ILE X 285      45.940  96.436  47.167  0.00  0.00            
ATOM   4552 HG12 ILE X 285      46.147  95.511  46.628  0.00  0.00            
ATOM   4553 HG13 ILE X 285      45.418  97.127  46.511  0.00  0.00            
ATOM   4554  CD1 ILE X 285      45.016  96.154  48.344  0.00  0.00            
ATOM   4555 HD11 ILE X 285      44.215  95.476  48.049  0.00  0.00            
ATOM   4556 HD12 ILE X 285      44.557  97.079  48.695  0.00  0.00            
ATOM   4557 HD13 ILE X 285      45.575  95.697  49.160  0.00  0.00            
ATOM   4558  C   ILE X 285      48.680  95.620  46.132  0.00  0.00            
ATOM   4559  O   ILE X 285      49.439  95.033  46.900  0.00  0.00            
ATOM   4560  N   GLH X 286      48.203  95.049  45.020  0.00  0.00            
ATOM   4561  H   GLH X 286      47.745  95.628  44.331  0.00  0.00            
ATOM   4562  CA  GLH X 286      48.523  93.675  44.655  0.00  0.00            
ATOM   4563  HA  GLH X 286      48.523  93.038  45.536  0.00  0.00            
ATOM   4564  CB  GLH X 286      47.463  93.122  43.709  0.00  0.00            
ATOM   4565  HB2 GLH X 286      47.739  92.113  43.391  0.00  0.00            
ATOM   4566  HB3 GLH X 286      47.449  93.768  42.837  0.00  0.00            
ATOM   4567  CG  GLH X 286      46.064  93.106  44.310  0.00  0.00            
ATOM   4568  HG2 GLH X 286      45.760  94.111  44.603  0.00  0.00            
ATOM   4569  HG3 GLH X 286      46.043  92.492  45.208  0.00  0.00            
ATOM   4570  CD  GLH X 286      45.060  92.508  43.341  0.00  0.00            
ATOM   4571  OE1 GLH X 286      44.240  93.437  42.806  0.00  0.00            
ATOM   4572  OE2 GLH X 286      44.977  91.305  43.124  0.00  0.00            
ATOM   4573  HE1 GLH X 286      43.337  93.174  42.869  0.00  0.00            
ATOM   4574  C   GLH X 286      49.889  93.593  43.981  0.00  0.00            
ATOM   4575  O   GLH X 286      50.360  92.493  43.698  0.00  0.00            
ATOM   4576  N   LEU X 287      50.524  94.738  43.694  0.00  0.00            
ATOM   4577  H   LEU X 287      50.036  95.614  43.800  0.00  0.00            
ATOM   4578  CA  LEU X 287      51.805  94.744  43.006  0.00  0.00            
ATOM   4579  HA  LEU X 287      51.922  93.786  42.502  0.00  0.00            
ATOM   4580  CB  LEU X 287      51.859  95.879  41.977  0.00  0.00            
ATOM   4581  HB2 LEU X 287      51.983  96.839  42.477  0.00  0.00            
ATOM   4582  HB3 LEU X 287      52.760  95.741  41.387  0.00  0.00            
ATOM   4583  CG  LEU X 287      50.676  95.944  41.006  0.00  0.00            
ATOM   4584  HG  LEU X 287      49.776  96.205  41.562  0.00  0.00            
ATOM   4585  CD1 LEU X 287      50.910  97.035  39.961  0.00  0.00            
ATOM   4586 HD11 LEU X 287      50.037  97.156  39.320  0.00  0.00            
ATOM   4587 HD12 LEU X 287      51.106  97.993  40.442  0.00  0.00            
ATOM   4588 HD13 LEU X 287      51.764  96.794  39.326  0.00  0.00            
ATOM   4589  CD2 LEU X 287      50.440  94.596  40.331  0.00  0.00            
ATOM   4590 HD21 LEU X 287      51.259  93.912  40.545  0.00  0.00            
ATOM   4591 HD22 LEU X 287      49.519  94.146  40.696  0.00  0.00            
ATOM   4592 HD23 LEU X 287      50.360  94.707  39.249  0.00  0.00            
ATOM   4593  C   LEU X 287      52.959  94.898  43.994  0.00  0.00            
ATOM   4594  O   LEU X 287      52.844  95.594  44.999  0.00  0.00            
ATOM   4595  C61 CU6 X 288      23.938  99.047  43.603  0.00  0.00            
ATOM   4596  DD2 CU6 X 288      23.722  99.338  44.465  0.00  0.00            
ATOM   4597  DD3 CU6 X 288      23.104  99.348  43.288  0.00  0.00            
ATOM   4598  DD4 CU6 X 288      24.297  99.849  43.418  0.00  0.00            
ATOM   4599  DD5 CU6 X 288      24.142  98.759  42.737  0.00  0.00            
ATOM   4600  DD6 CU6 X 288      24.761  98.741  43.900  0.00  0.00            
ATOM   4601  DD7 CU6 X 288      23.576  98.244  43.781  0.00  0.00            
ATOM   4602  C61 CU6 X 289      27.423 101.729  47.637  0.00  0.00            
ATOM   4603  DD2 CU6 X 289      27.840 101.260  48.339  0.00  0.00            
ATOM   4604  DD3 CU6 X 289      27.216 102.428  48.236  0.00  0.00            
ATOM   4605  DD4 CU6 X 289      28.200 102.146  47.454  0.00  0.00            
ATOM   4606  DD5 CU6 X 289      26.985 102.196  46.949  0.00  0.00            
ATOM   4607  DD6 CU6 X 289      27.639 101.050  47.045  0.00  0.00            
ATOM   4608  DD7 CU6 X 289      26.637 101.323  47.851  0.00  0.00            
ATOM   4609  O1  L6D X 290      25.752 102.535  46.742  0.00  0.00            
ATOM   4610  C1  L6D X 290      24.677 102.447  47.303  0.00  0.00            
ATOM   4611  C2  L6D X 290      23.930 103.510  47.982  0.00  0.00            
ATOM   4612  C3  L6D X 290      22.999 103.260  48.926  0.00  0.00            
ATOM   4613  C4  L6D X 290      22.590 104.314  50.006  0.00  0.00            
ATOM   4614  N1  L6D X 290      22.464 103.742  51.456  0.00  0.00            
ATOM   4615  C5  L6D X 290      21.578 104.079  52.480  0.00  0.00            
ATOM   4616  C6  L6D X 290      21.923 103.204  53.497  0.00  0.00            
ATOM   4617  C7  L6D X 290      21.254 102.943  54.849  0.00  0.00            
ATOM   4618  O2  L6D X 290      21.389 101.568  55.213  0.00  0.00            
ATOM   4619  C8  L6D X 290      21.012 101.240  56.473  0.00  0.00            
ATOM   4620  C9  L6D X 290      21.682 100.124  57.005  0.00  0.00            
ATOM   4621  C10 L6D X 290      21.282  99.603  58.308  0.00  0.00            
ATOM   4622  C11 L6D X 290      20.213 100.188  58.972  0.00  0.00            
ATOM   4623  Br1 L6D X 290      19.830  99.598  60.722  0.00  0.00            
ATOM   4624  C12 L6D X 290      19.541 101.308  58.417  0.00  0.00            
ATOM   4625  C13 L6D X 290      19.941 101.848  57.182  0.00  0.00            
ATOM   4626  H1  L6D X 290      19.344 102.576  56.562  0.00  0.00            
ATOM   4627  H2  L6D X 290      18.779 101.708  59.097  0.00  0.00            
ATOM   4628  H3  L6D X 290      21.937  98.873  58.730  0.00  0.00            
ATOM   4629  H4  L6D X 290      22.435  99.629  56.383  0.00  0.00            
ATOM   4630  H5  L6D X 290      20.234 103.182  54.832  0.00  0.00            
ATOM   4631  H6  L6D X 290      21.588 103.596  55.629  0.00  0.00            
ATOM   4632  N2  L6D X 290      23.037 102.465  53.101  0.00  0.00            
ATOM   4633  N3  L6D X 290      23.395 102.795  51.858  0.00  0.00            
ATOM   4634  H7  L6D X 290      20.680 104.704  52.453  0.00  0.00            
ATOM   4635  H8  L6D X 290      21.626 104.680  49.787  0.00  0.00            
ATOM   4636  H9  L6D X 290      23.329 105.147  50.153  0.00  0.00            
ATOM   4637  O3  L6D X 290      22.579 101.986  49.185  0.00  0.00            
ATOM   4638  C14 L6D X 290      23.252 100.971  48.609  0.00  0.00            
ATOM   4639  C15 L6D X 290      24.322 101.097  47.794  0.00  0.00            
ATOM   4640  O4  L6D X 290      25.187 100.099  47.546  0.00  0.00            
ATOM   4641  H10 L6D X 290      24.892  99.282  47.965  0.00  0.00            
ATOM   4642  H11 L6D X 290      23.021  99.956  49.039  0.00  0.00            
ATOM   4643  H12 L6D X 290      24.232 104.519  47.963  0.00  0.00            
ATOM   4644  O   HOH X 291      18.235 113.728  59.821  0.00  0.00            
ATOM   4645  H1  HOH X 291      17.790 113.578  60.670  0.00  0.00            
ATOM   4646  H2  HOH X 291      17.629 113.299  59.143  0.00  0.00            
ATOM   4647  O   HOH X 292       9.180 113.595  48.759  0.00  0.00            
ATOM   4648  H1  HOH X 292       8.819 113.465  49.640  0.00  0.00            
ATOM   4649  H2  HOH X 292       8.609 113.004  48.242  0.00  0.00            
ATOM   4650  O   HOH X 293       9.901 108.117  56.127  0.00  0.00            
ATOM   4651  H1  HOH X 293       9.726 109.077  56.135  0.00  0.00            
ATOM   4652  H2  HOH X 293      10.637 108.011  56.694  0.00  0.00            
ATOM   4653  O   HOH X 294      12.859 112.049  54.580  0.00  0.00            
ATOM   4654  H1  HOH X 294      12.833 113.000  54.801  0.00  0.00            
ATOM   4655  H2  HOH X 294      13.779 111.795  54.652  0.00  0.00            
ATOM   4656  O   HOH X 295      11.557 114.042  52.639  0.00  0.00            
ATOM   4657  H1  HOH X 295      11.442 114.988  52.469  0.00  0.00            
ATOM   4658  H2  HOH X 295      11.750 114.047  53.565  0.00  0.00            
ATOM   4659  O   HOH X 296      14.026 117.206  47.476  0.00  0.00            
ATOM   4660  H1  HOH X 296      14.948 116.939  47.390  0.00  0.00            
ATOM   4661  H2  HOH X 296      13.515 116.386  47.358  0.00  0.00            
ATOM   4662  O   HOH X 297      20.859 108.121  69.761  0.00  0.00            
ATOM   4663  H1  HOH X 297      20.442 107.275  69.596  0.00  0.00            
ATOM   4664  H2  HOH X 297      20.198 108.701  69.350  0.00  0.00            
ATOM   4665  O   HOH X 298      29.828  98.550  67.850  0.00  0.00            
ATOM   4666  H1  HOH X 298      29.625  98.522  68.831  0.00  0.00            
ATOM   4667  H2  HOH X 298      30.827  98.735  67.843  0.00  0.00            
ATOM   4668  O   HOH X 299       6.258 108.382  61.950  0.00  0.00            
ATOM   4669  H1  HOH X 299       6.950 108.078  62.535  0.00  0.00            
ATOM   4670  H2  HOH X 299       6.729 108.990  61.415  0.00  0.00            
ATOM   4671  O   HOH X 300      10.365  95.223  65.731  0.00  0.00            
ATOM   4672  H1  HOH X 300       9.688  95.658  65.230  0.00  0.00            
ATOM   4673  H2  HOH X 300       9.933  94.912  66.502  0.00  0.00            
ATOM   4674  O   HOH X 301      15.027  98.478  65.327  0.00  0.00            
ATOM   4675  H1  HOH X 301      14.766  99.045  66.071  0.00  0.00            
ATOM   4676  H2  HOH X 301      14.621  97.620  65.544  0.00  0.00            
ATOM   4677  O   HOH X 302      17.274 118.518  62.788  0.00  0.00            
ATOM   4678  H1  HOH X 302      17.593 117.592  62.633  0.00  0.00            
ATOM   4679  H2  HOH X 302      17.476 118.612  63.722  0.00  0.00            
ATOM   4680  O   HOH X 303       6.374  98.571  56.422  0.00  0.00            
ATOM   4681  H1  HOH X 303       7.151  98.790  56.957  0.00  0.00            
ATOM   4682  H2  HOH X 303       5.757  99.271  56.739  0.00  0.00            
ATOM   4683  O   HOH X 304       6.818 103.991  50.659  0.00  0.00            
ATOM   4684  H1  HOH X 304       5.988 103.936  51.163  0.00  0.00            
ATOM   4685  H2  HOH X 304       6.773 104.845  50.193  0.00  0.00            
ATOM   4686  O   HOH X 305      36.633 115.179  53.409  0.00  0.00            
ATOM   4687  H1  HOH X 305      36.475 115.455  52.503  0.00  0.00            
ATOM   4688  H2  HOH X 305      37.356 114.576  53.370  0.00  0.00            
ATOM   4689  O   HOH X 306       8.040 101.525  46.168  0.00  0.00            
ATOM   4690  H1  HOH X 306       7.181 101.241  46.501  0.00  0.00            
ATOM   4691  H2  HOH X 306       8.497 100.649  46.067  0.00  0.00            
ATOM   4692  O   HOH X 307      19.257 118.176  56.544  0.00  0.00            
ATOM   4693  H1  HOH X 307      18.934 119.000  56.959  0.00  0.00            
ATOM   4694  H2  HOH X 307      18.891 117.510  57.111  0.00  0.00            
ATOM   4695  O   HOH X 308      29.180 103.331  70.862  0.00  0.00            
ATOM   4696  H1  HOH X 308      28.262 103.588  70.662  0.00  0.00            
ATOM   4697  H2  HOH X 308      29.114 102.398  70.899  0.00  0.00            
ATOM   4698  O   HOH X 309      16.737 112.169  57.973  0.00  0.00            
ATOM   4699  H1  HOH X 309      16.248 112.476  57.184  0.00  0.00            
ATOM   4700  H2  HOH X 309      16.114 111.524  58.401  0.00  0.00            
ATOM   4701  O   HOH X 310       6.040  98.376  46.415  0.00  0.00            
ATOM   4702  H1  HOH X 310       5.151  98.351  46.055  0.00  0.00            
ATOM   4703  H2  HOH X 310       6.500  97.640  45.939  0.00  0.00            
ATOM   4704  O   HOH X 311      25.708 103.382  62.533  0.00  0.00            
ATOM   4705  H1  HOH X 311      25.876 104.304  62.351  0.00  0.00            
ATOM   4706  H2  HOH X 311      25.942 102.969  61.680  0.00  0.00            
ATOM   4707  O   HOH X 312      15.246 116.589  63.258  0.00  0.00            
ATOM   4708  H1  HOH X 312      15.028 117.335  63.815  0.00  0.00            
ATOM   4709  H2  HOH X 312      15.108 116.951  62.395  0.00  0.00            
ATOM   4710  O   HOH X 313      23.869 118.262  63.273  0.00  0.00            
ATOM   4711  H1  HOH X 313      24.102 117.404  62.930  0.00  0.00            
ATOM   4712  H2  HOH X 313      24.708 118.744  63.260  0.00  0.00            
ATOM   4713  O   HOH X 314      13.590  96.613  62.882  0.00  0.00            
ATOM   4714  H1  HOH X 314      13.646  96.869  63.820  0.00  0.00            
ATOM   4715  H2  HOH X 314      12.713  96.934  62.618  0.00  0.00            
ATOM   4716  O   HOH X 315      12.579  99.310  53.293  0.00  0.00            
ATOM   4717  H1  HOH X 315      11.731  98.908  53.092  0.00  0.00            
ATOM   4718  H2  HOH X 315      12.355  99.846  54.049  0.00  0.00            
ATOM   4719  O   HOH X 316      17.255  94.033  67.627  0.00  0.00            
ATOM   4720  H1  HOH X 316      17.675  94.622  68.230  0.00  0.00            
ATOM   4721  H2  HOH X 316      16.753  94.639  67.042  0.00  0.00            
ATOM   4722  O   HOH X 317      30.173  88.000  60.692  0.00  0.00            
ATOM   4723  H1  HOH X 317      30.856  87.876  61.377  0.00  0.00            
ATOM   4724  H2  HOH X 317      30.152  88.951  60.614  0.00  0.00            
ATOM   4725  O   HOH X 318       5.916 104.050  56.424  0.00  0.00            
ATOM   4726  H1  HOH X 318       5.332 104.451  57.089  0.00  0.00            
ATOM   4727  H2  HOH X 318       6.772 104.026  56.897  0.00  0.00            
ATOM   4728  O   HOH X 319      31.316 104.256  69.441  0.00  0.00            
ATOM   4729  H1  HOH X 319      30.615 103.823  69.937  0.00  0.00            
ATOM   4730  H2  HOH X 319      30.795 104.990  69.046  0.00  0.00            
ATOM   4731  O   HOH X 320       8.859 107.136  60.868  0.00  0.00            
ATOM   4732  H1  HOH X 320       8.248 107.299  60.114  0.00  0.00            
ATOM   4733  H2  HOH X 320       9.609 106.697  60.454  0.00  0.00            
ATOM   4734  O   HOH X 321      20.797 113.152  58.556  0.00  0.00            
ATOM   4735  H1  HOH X 321      20.138 113.517  59.167  0.00  0.00            
ATOM   4736  H2  HOH X 321      21.658 113.413  58.932  0.00  0.00            
ATOM   4737  O   HOH X 322      35.853 116.094  58.344  0.00  0.00            
ATOM   4738  H1  HOH X 322      35.553 115.858  57.464  0.00  0.00            
ATOM   4739  H2  HOH X 322      36.788 115.981  58.336  0.00  0.00            
ATOM   4740  O   HOH X 323      14.735 113.922  64.745  0.00  0.00            
ATOM   4741  H1  HOH X 323      15.237 113.340  65.312  0.00  0.00            
ATOM   4742  H2  HOH X 323      15.257 113.796  63.957  0.00  0.00            
ATOM   4743  O   HOH X 324      14.854 111.085  59.430  0.00  0.00            
ATOM   4744  H1  HOH X 324      14.636 112.019  59.495  0.00  0.00            
ATOM   4745  H2  HOH X 324      14.503 110.677  60.237  0.00  0.00            
ATOM   4746  O   HOH X 325      15.311 111.496  66.381  0.00  0.00            
ATOM   4747  H1  HOH X 325      15.184 110.603  66.012  0.00  0.00            
ATOM   4748  H2  HOH X 325      14.744 111.436  67.193  0.00  0.00            
ATOM   4749  O   HOH X 326       7.332  93.805  52.636  0.00  0.00            
ATOM   4750  H1  HOH X 326       7.169  92.833  52.735  0.00  0.00            
ATOM   4751  H2  HOH X 326       7.762  94.053  53.454  0.00  0.00            
ATOM   4752  O   HOH X 327       7.175 107.611  58.672  0.00  0.00            
ATOM   4753  H1  HOH X 327       6.479 107.401  59.320  0.00  0.00            
ATOM   4754  H2  HOH X 327       6.637 107.758  57.879  0.00  0.00            
ATOM   4755  O   HOH X 328      16.584 118.075  55.490  0.00  0.00            
ATOM   4756  H1  HOH X 328      17.387 118.552  55.762  0.00  0.00            
ATOM   4757  H2  HOH X 328      15.863 118.667  55.732  0.00  0.00            
ATOM   4758  O   HOH X 329      23.971  95.888  38.460  0.00  0.00            
ATOM   4759  H1  HOH X 329      23.622  95.396  37.696  0.00  0.00            
ATOM   4760  H2  HOH X 329      24.697  95.343  38.784  0.00  0.00            
ATOM   4761  O   HOH X 330      23.732 103.550  64.551  0.00  0.00            
ATOM   4762  H1  HOH X 330      24.070 103.685  65.450  0.00  0.00            
ATOM   4763  H2  HOH X 330      24.554 103.458  64.019  0.00  0.00            
ATOM   4764  O   HOH X 331      14.430  90.742  55.706  0.00  0.00            
ATOM   4765  H1  HOH X 331      14.078  89.999  55.218  0.00  0.00            
ATOM   4766  H2  HOH X 331      14.646  90.356  56.589  0.00  0.00            
ATOM   4767  O   HOH X 332      32.796 114.584  42.467  0.00  0.00            
ATOM   4768  H1  HOH X 332      32.734 114.172  41.587  0.00  0.00            
ATOM   4769  H2  HOH X 332      33.473 114.054  42.913  0.00  0.00            
ATOM   4770  O   HOH X 333       9.108 105.260  66.354  0.00  0.00            
ATOM   4771  H1  HOH X 333       8.654 106.049  66.643  0.00  0.00            
ATOM   4772  H2  HOH X 333       9.966 105.608  66.050  0.00  0.00            
ATOM   4773  O   HOH X 334       5.213 100.451  48.067  0.00  0.00            
ATOM   4774  H1  HOH X 334       5.666 100.486  48.915  0.00  0.00            
ATOM   4775  H2  HOH X 334       5.468  99.597  47.718  0.00  0.00            
ATOM   4776  O   HOH X 335      12.412 103.308  47.146  0.00  0.00            
ATOM   4777  H1  HOH X 335      12.260 102.551  46.552  0.00  0.00            
ATOM   4778  H2  HOH X 335      13.384 103.333  47.289  0.00  0.00            
ATOM   4779  O   HOH X 336      17.063 120.066  60.502  0.00  0.00            
ATOM   4780  H1  HOH X 336      16.968 119.680  61.406  0.00  0.00            
ATOM   4781  H2  HOH X 336      18.018 120.259  60.488  0.00  0.00            
ATOM   4782  O   HOH X 337      32.627 101.654  67.709  0.00  0.00            
ATOM   4783  H1  HOH X 337      32.412 102.201  68.420  0.00  0.00            
ATOM   4784  H2  HOH X 337      32.429 102.152  66.884  0.00  0.00            
ATOM   4785  O   HOH X 338       6.745 107.130  51.905  0.00  0.00            
ATOM   4786  H1  HOH X 338       6.540 106.778  52.804  0.00  0.00            
ATOM   4787  H2  HOH X 338       5.844 107.214  51.521  0.00  0.00            
ATOM   4788  O   HOH X 339      12.620 101.474  49.374  0.00  0.00            
ATOM   4789  H1  HOH X 339      13.501 101.882  49.228  0.00  0.00            
ATOM   4790  H2  HOH X 339      12.095 101.880  48.645  0.00  0.00            
ATOM   4791  O   HOH X 340      10.363  94.588  62.920  0.00  0.00            
ATOM   4792  H1  HOH X 340      10.272  95.436  62.444  0.00  0.00            
ATOM   4793  H2  HOH X 340      10.573  93.974  62.245  0.00  0.00            
ATOM   4794  O   HOH X 341       7.474  95.458  45.060  0.00  0.00            
ATOM   4795  H1  HOH X 341       8.090  95.101  44.373  0.00  0.00            
ATOM   4796  H2  HOH X 341       7.214  94.667  45.539  0.00  0.00            
ATOM   4797  O   HOH X 342       9.151 112.420  54.112  0.00  0.00            
ATOM   4798  H1  HOH X 342       9.372 113.376  54.223  0.00  0.00            
ATOM   4799  H2  HOH X 342       9.627 111.984  54.862  0.00  0.00            
ATOM   4800  O   HOH X 343      10.645  95.976  57.398  0.00  0.00            
ATOM   4801  H1  HOH X 343      11.023  96.774  57.031  0.00  0.00            
ATOM   4802  H2  HOH X 343      10.665  96.180  58.350  0.00  0.00            
ATOM   4803  O   HOH X 344       7.947  90.923  53.566  0.00  0.00            
ATOM   4804  H1  HOH X 344       8.444  91.494  54.096  0.00  0.00            
ATOM   4805  H2  HOH X 344       8.401  90.962  52.727  0.00  0.00            
ATOM   4806  O   HOH X 345      39.896 109.684  52.215  0.00  0.00            
ATOM   4807  H1  HOH X 345      40.545 110.300  51.922  0.00  0.00            
ATOM   4808  H2  HOH X 345      40.295 109.242  52.973  0.00  0.00            
ATOM   4809  O   HOH X 346      14.333  97.611  68.588  0.00  0.00            
ATOM   4810  H1  HOH X 346      13.353  97.733  68.721  0.00  0.00            
ATOM   4811  H2  HOH X 346      14.361  96.790  68.074  0.00  0.00            
ATOM   4812  O   HOH X 347       9.533  99.067  64.895  0.00  0.00            
ATOM   4813  H1  HOH X 347      10.045  98.284  65.172  0.00  0.00            
ATOM   4814  H2  HOH X 347       9.849  99.730  65.525  0.00  0.00            
ATOM   4815  O   HOH X 348      12.145  97.624  50.821  0.00  0.00            
ATOM   4816  H1  HOH X 348      13.088  97.463  51.130  0.00  0.00            
ATOM   4817  H2  HOH X 348      12.231  98.038  49.959  0.00  0.00            
ATOM   4818  O   HOH X 349       8.122 110.301  58.319  0.00  0.00            
ATOM   4819  H1  HOH X 349       7.862 109.460  58.644  0.00  0.00            
ATOM   4820  H2  HOH X 349       7.288 110.808  58.405  0.00  0.00            
ATOM   4821  O   HOH X 350      15.010 107.997  59.419  0.00  0.00            
ATOM   4822  H1  HOH X 350      15.079 108.957  59.461  0.00  0.00            
ATOM   4823  H2  HOH X 350      15.664 107.639  60.036  0.00  0.00            
ATOM   4824  O   HOH X 351      13.016 100.946  62.440  0.00  0.00            
ATOM   4825  H1  HOH X 351      12.915 101.146  63.388  0.00  0.00            
ATOM   4826  H2  HOH X 351      13.285 101.844  62.085  0.00  0.00            
ATOM   4827  O   HOH X 352      36.692 115.145  50.477  0.00  0.00            
ATOM   4828  H1  HOH X 352      37.056 114.225  50.574  0.00  0.00            
ATOM   4829  H2  HOH X 352      36.285 115.107  49.595  0.00  0.00            
ATOM   4830  O   HOH X 353      13.341  87.509  57.907  0.00  0.00            
ATOM   4831  H1  HOH X 353      12.949  87.699  58.725  0.00  0.00            
ATOM   4832  H2  HOH X 353      14.011  88.196  57.812  0.00  0.00            
ATOM   4833  O   HOH X 354      14.110 110.915  68.662  0.00  0.00            
ATOM   4834  H1  HOH X 354      13.679 111.180  69.461  0.00  0.00            
ATOM   4835  H2  HOH X 354      14.108 109.920  68.787  0.00  0.00            
ATOM   4836  O   HOH X 355      20.803 103.413  66.153  0.00  0.00            
ATOM   4837  H1  HOH X 355      21.451 102.960  66.726  0.00  0.00            
ATOM   4838  H2  HOH X 355      20.065 102.802  66.137  0.00  0.00            
ATOM   4839  O   HOH X 356      19.160 112.296  38.594  0.00  0.00            
ATOM   4840  H1  HOH X 356      19.644 113.097  38.582  0.00  0.00            
ATOM   4841  H2  HOH X 356      18.438 112.429  37.969  0.00  0.00            
ATOM   4842  O   HOH X 357      16.584 118.689  52.892  0.00  0.00            
ATOM   4843  H1  HOH X 357      15.657 118.509  53.023  0.00  0.00            
ATOM   4844  H2  HOH X 357      17.007 118.344  53.695  0.00  0.00            
ATOM   4845  O   HOH X 358      35.686 112.636  46.479  0.00  0.00            
ATOM   4846  H1  HOH X 358      34.968 113.066  46.933  0.00  0.00            
ATOM   4847  H2  HOH X 358      36.289 112.274  47.153  0.00  0.00            
ATOM   4848  O   HOH X 359      21.288  86.587  47.721  0.00  0.00            
ATOM   4849  H1  HOH X 359      20.347  86.337  47.865  0.00  0.00            
ATOM   4850  H2  HOH X 359      21.338  86.686  46.757  0.00  0.00            
ATOM   4851  O   HOH X 360      14.306 109.773  45.424  0.00  0.00            
ATOM   4852  H1  HOH X 360      13.900 110.588  45.731  0.00  0.00            
ATOM   4853  H2  HOH X 360      14.530 109.317  46.239  0.00  0.00            
ATOM   4854  O   HOH X 361      17.154 115.022  52.720  0.00  0.00            
ATOM   4855  H1  HOH X 361      17.549 114.262  52.256  0.00  0.00            
ATOM   4856  H2  HOH X 361      17.873 115.507  53.134  0.00  0.00            
ATOM   4857  O   HOH X 362      12.790  95.305  55.088  0.00  0.00            
ATOM   4858  H1  HOH X 362      13.539  94.694  54.901  0.00  0.00            
ATOM   4859  H2  HOH X 362      13.106  95.810  55.856  0.00  0.00            
ATOM   4860  O   HOH X 363      17.053  98.523  51.491  0.00  0.00            
ATOM   4861  H1  HOH X 363      17.514  98.713  52.309  0.00  0.00            
ATOM   4862  H2  HOH X 363      16.536  97.724  51.706  0.00  0.00            
ATOM   4863  O   HOH X 364      28.923  86.223  58.942  0.00  0.00            
ATOM   4864  H1  HOH X 364      29.318  86.333  59.818  0.00  0.00            
ATOM   4865  H2  HOH X 364      28.315  86.960  58.933  0.00  0.00            
ATOM   4866  O   HOH X 365      16.035 100.931  62.740  0.00  0.00            
ATOM   4867  H1  HOH X 365      15.097 100.991  62.525  0.00  0.00            
ATOM   4868  H2  HOH X 365      16.261 101.871  62.787  0.00  0.00            
ATOM   4869  O   HOH X 366      10.389  99.855  61.353  0.00  0.00            
ATOM   4870  H1  HOH X 366       9.818 100.005  60.572  0.00  0.00            
ATOM   4871  H2  HOH X 366      10.236 100.631  61.880  0.00  0.00            
ATOM   4872  O   HOH X 367      11.489  96.221  59.928  0.00  0.00            
ATOM   4873  H1  HOH X 367      12.452  96.411  60.074  0.00  0.00            
ATOM   4874  H2  HOH X 367      11.065  96.535  60.736  0.00  0.00            
ATOM   4875  O   HOH X 368      12.980 115.019  44.395  0.00  0.00            
ATOM   4876  H1  HOH X 368      12.958 114.512  45.209  0.00  0.00            
ATOM   4877  H2  HOH X 368      13.108 114.274  43.772  0.00  0.00            
ATOM   4878  O   HOH X 369      12.525  98.194  47.809  0.00  0.00            
ATOM   4879  H1  HOH X 369      11.795  98.082  47.175  0.00  0.00            
ATOM   4880  H2  HOH X 369      12.510  99.141  47.966  0.00  0.00            
ATOM   4881  O   HOH X 370      21.350 115.678  57.570  0.00  0.00            
ATOM   4882  H1  HOH X 370      21.018 116.200  58.296  0.00  0.00            
ATOM   4883  H2  HOH X 370      20.638 115.122  57.314  0.00  0.00            
ATOM   4884  O   HOH X 371      10.934 104.785  63.110  0.00  0.00            
ATOM   4885  H1  HOH X 371      11.743 105.153  62.759  0.00  0.00            
ATOM   4886  H2  HOH X 371      10.478 105.564  63.463  0.00  0.00            
ATOM   4887  O   HOH X 372      14.190  95.600  65.421  0.00  0.00            
ATOM   4888  H1  HOH X 372      13.962  94.731  65.057  0.00  0.00            
ATOM   4889  H2  HOH X 372      14.946  95.332  65.981  0.00  0.00            
ATOM   4890  O   HOH X 373      30.031  91.439  63.850  0.00  0.00            
ATOM   4891  H1  HOH X 373      30.568  90.698  64.133  0.00  0.00            
ATOM   4892  H2  HOH X 373      29.466  91.055  63.156  0.00  0.00            
ATOM   4893  O   HOH X 374       9.921  95.379  50.680  0.00  0.00            
ATOM   4894  H1  HOH X 374      10.197  95.262  51.596  0.00  0.00            
ATOM   4895  H2  HOH X 374      10.412  96.179  50.441  0.00  0.00            
ATOM   4896  O   HOH X 375       9.905 106.219  50.836  0.00  0.00            
ATOM   4897  H1  HOH X 375      10.592 105.994  51.435  0.00  0.00            
ATOM   4898  H2  HOH X 375      10.249 105.879  49.974  0.00  0.00            
ATOM   4899  O   HOH X 376       4.323 103.703  54.085  0.00  0.00            
ATOM   4900  H1  HOH X 376       4.549 103.504  54.991  0.00  0.00            
ATOM   4901  H2  HOH X 376       5.197 103.595  53.705  0.00  0.00            
ATOM   4902  O   HOH X 377      10.378  90.515  59.674  0.00  0.00            
ATOM   4903  H1  HOH X 377      11.036  90.436  58.951  0.00  0.00            
ATOM   4904  H2  HOH X 377      10.715  91.255  60.203  0.00  0.00            
ATOM   4905  O   HOH X 378      18.696  85.861  55.610  0.00  0.00            
ATOM   4906  H1  HOH X 378      18.402  86.786  55.436  0.00  0.00            
ATOM   4907  H2  HOH X 378      17.969  85.483  56.091  0.00  0.00            
ATOM   4908  O   HOH X 379      16.736 105.193  68.655  0.00  0.00            
ATOM   4909  H1  HOH X 379      17.610 104.940  68.970  0.00  0.00            
ATOM   4910  H2  HOH X 379      16.225 105.209  69.483  0.00  0.00            
ATOM   4911  O   HOH X 380      20.327 106.024  65.290  0.00  0.00            
ATOM   4912  H1  HOH X 380      20.815 105.185  65.341  0.00  0.00            
ATOM   4913  H2  HOH X 380      20.700 106.571  66.028  0.00  0.00            
ATOM   4914  O   HOH X 381      15.332  93.299  64.986  0.00  0.00            
ATOM   4915  H1  HOH X 381      14.819  92.541  65.328  0.00  0.00            
ATOM   4916  H2  HOH X 381      16.154  93.182  65.452  0.00  0.00            
ATOM   4917  O   HOH X 382      19.301 105.103  56.417  0.00  0.00            
ATOM   4918  H1  HOH X 382      19.356 105.183  57.392  0.00  0.00            
ATOM   4919  H2  HOH X 382      19.474 105.989  56.055  0.00  0.00            
ATOM   4920  O   HOH X 383       7.283  99.848  63.795  0.00  0.00            
ATOM   4921  H1  HOH X 383       8.035  99.345  64.227  0.00  0.00            
ATOM   4922  H2  HOH X 383       7.034 100.478  64.492  0.00  0.00            
ATOM   4923  O   HOH X 384      16.817  97.357  61.599  0.00  0.00            
ATOM   4924  H1  HOH X 384      17.349  97.800  60.943  0.00  0.00            
ATOM   4925  H2  HOH X 384      16.229  98.042  61.918  0.00  0.00            
ATOM   4926  O   HOH X 385       8.433  93.984  48.856  0.00  0.00            
ATOM   4927  H1  HOH X 385       9.078  94.599  49.298  0.00  0.00            
ATOM   4928  H2  HOH X 385       7.735  93.952  49.483  0.00  0.00            
ATOM   4929  O   HOH X 386      10.807 116.459  57.076  0.00  0.00            
ATOM   4930  H1  HOH X 386      11.517 117.056  56.849  0.00  0.00            
ATOM   4931  H2  HOH X 386      10.884 116.272  58.032  0.00  0.00            
ATOM   4932  O   HOH X 387      13.037 104.168  54.657  0.00  0.00            
ATOM   4933  H1  HOH X 387      12.742 105.005  55.042  0.00  0.00            
ATOM   4934  H2  HOH X 387      12.617 103.509  55.266  0.00  0.00            
ATOM   4935  O   HOH X 388       4.453 106.914  50.509  0.00  0.00            
ATOM   4936  H1  HOH X 388       3.686 106.397  50.339  0.00  0.00            
ATOM   4937  H2  HOH X 388       4.865 107.039  49.641  0.00  0.00            
ATOM   4938  O   HOH X 389      27.437 118.883  55.168  0.00  0.00            
ATOM   4939  H1  HOH X 389      27.559 119.469  55.933  0.00  0.00            
ATOM   4940  H2  HOH X 389      26.588 118.451  55.332  0.00  0.00            
ATOM   4941  O   HOH X 390      14.313  89.807  43.333  0.00  0.00            
ATOM   4942  H1  HOH X 390      13.899  89.487  44.158  0.00  0.00            
ATOM   4943  H2  HOH X 390      13.610  90.269  42.819  0.00  0.00            
ATOM   4944  O   HOH X 391      17.083 102.964  36.596  0.00  0.00            
ATOM   4945  H1  HOH X 391      16.342 103.567  36.787  0.00  0.00            
ATOM   4946  H2  HOH X 391      17.142 103.074  35.622  0.00  0.00            
ATOM   4947  O   HOH X 392      18.485 109.542  36.993  0.00  0.00            
ATOM   4948  H1  HOH X 392      17.787 109.802  37.605  0.00  0.00            
ATOM   4949  H2  HOH X 392      19.286 109.639  37.553  0.00  0.00            
ATOM   4950  O   HOH X 393       6.876 105.377  62.861  0.00  0.00            
ATOM   4951  H1  HOH X 393       7.572 104.905  62.427  0.00  0.00            
ATOM   4952  H2  HOH X 393       6.416 104.706  63.385  0.00  0.00            
ATOM   4953  O   HOH X 394      26.599 120.154  59.750  0.00  0.00            
ATOM   4954  H1  HOH X 394      26.575 119.858  60.662  0.00  0.00            
ATOM   4955  H2  HOH X 394      27.101 119.419  59.360  0.00  0.00            
ATOM   4956  O   HOH X 395      10.455 107.873  65.469  0.00  0.00            
ATOM   4957  H1  HOH X 395      10.169 108.201  64.591  0.00  0.00            
ATOM   4958  H2  HOH X 395      10.774 108.688  65.889  0.00  0.00            
ATOM   4959  O   HOH X 396      16.068 101.005  71.523  0.00  0.00            
ATOM   4960  H1  HOH X 396      15.857 101.653  72.174  0.00  0.00            
ATOM   4961  H2  HOH X 396      17.046 101.022  71.583  0.00  0.00            
ATOM   4962  O   HOH X 397       5.802  97.631  49.613  0.00  0.00            
ATOM   4963  H1  HOH X 397       5.585  96.838  49.046  0.00  0.00            
ATOM   4964  H2  HOH X 397       6.349  97.228  50.317  0.00  0.00            
ATOM   4965  O   HOH X 398       6.096  95.668  47.556  0.00  0.00            
ATOM   4966  H1  HOH X 398       6.672  94.899  47.637  0.00  0.00            
ATOM   4967  H2  HOH X 398       6.653  96.295  47.041  0.00  0.00            
ATOM   4968  O   HOH X 399      12.234  90.412  62.297  0.00  0.00            
ATOM   4969  H1  HOH X 399      11.459  90.347  61.741  0.00  0.00            
ATOM   4970  H2  HOH X 399      12.061  91.131  62.905  0.00  0.00            
ATOM   4971  O   HOH X 400      17.849 105.593  38.587  0.00  0.00            
ATOM   4972  H1  HOH X 400      17.223 105.799  39.293  0.00  0.00            
ATOM   4973  H2  HOH X 400      17.325 104.965  38.103  0.00  0.00            
ATOM   4974  O   HOH X 401      11.122  98.737  57.169  0.00  0.00            
ATOM   4975  H1  HOH X 401      10.209  98.939  57.407  0.00  0.00            
ATOM   4976  H2  HOH X 401      11.290  99.448  56.485  0.00  0.00            
ATOM   4977  O   HOH X 402       9.731 110.344  48.980  0.00  0.00            
ATOM   4978  H1  HOH X 402       8.967 110.835  48.683  0.00  0.00            
ATOM   4979  H2  HOH X 402       9.376 109.453  49.230  0.00  0.00            
ATOM   4980  O   HOH X 403      16.357 113.460  45.972  0.00  0.00            
ATOM   4981  H1  HOH X 403      16.295 114.444  45.783  0.00  0.00            
ATOM   4982  H2  HOH X 403      16.566 112.995  45.119  0.00  0.00            
ATOM   4983  O   HOH X 404       9.618 105.761  44.336  0.00  0.00            
ATOM   4984  H1  HOH X 404      10.217 105.207  43.800  0.00  0.00            
ATOM   4985  H2  HOH X 404       9.149 106.266  43.668  0.00  0.00            
ATOM   4986  O   HOH X 405      15.323 103.320  47.675  0.00  0.00            
ATOM   4987  H1  HOH X 405      15.969 103.967  48.042  0.00  0.00            
ATOM   4988  H2  HOH X 405      15.512 102.496  48.151  0.00  0.00            
ATOM   4989  O   HOH X 406      11.989 115.407  60.023  0.00  0.00            
ATOM   4990  H1  HOH X 406      12.791 115.947  59.796  0.00  0.00            
ATOM   4991  H2  HOH X 406      11.475 115.987  60.614  0.00  0.00            
ATOM   4992  O   HOH X 407       9.703 114.835  55.161  0.00  0.00            
ATOM   4993  H1  HOH X 407       9.430 115.719  54.898  0.00  0.00            
ATOM   4994  H2  HOH X 407      10.225 114.992  56.003  0.00  0.00            
ATOM   4995  O   HOH X 408      11.308  89.502  52.160  0.00  0.00            
ATOM   4996  H1  HOH X 408      10.878  89.014  52.902  0.00  0.00            
ATOM   4997  H2  HOH X 408      10.741  90.265  52.104  0.00  0.00            
ATOM   4998  O   HOH X 409      11.140  95.827  52.960  0.00  0.00            
ATOM   4999  H1  HOH X 409      11.895  95.520  53.508  0.00  0.00            
ATOM   5000  H2  HOH X 409      11.444  96.671  52.592  0.00  0.00            
ATOM   5001  O   HOH X 410      19.139 116.626  50.736  0.00  0.00            
ATOM   5002  H1  HOH X 410      18.207 116.624  50.902  0.00  0.00            
ATOM   5003  H2  HOH X 410      19.221 116.447  49.799  0.00  0.00            
ATOM   5004  O   HOH X 411       7.197 103.053  53.557  0.00  0.00            
ATOM   5005  H1  HOH X 411       7.291 103.398  52.667  0.00  0.00            
ATOM   5006  H2  HOH X 411       8.023 103.284  54.011  0.00  0.00            
ATOM   5007  O   HOH X 412      27.727  90.475  65.893  0.00  0.00            
ATOM   5008  H1  HOH X 412      27.683  89.546  65.605  0.00  0.00            
ATOM   5009  H2  HOH X 412      27.614  90.972  65.084  0.00  0.00            
ATOM   5010  O   HOH X 413      28.767 108.045  69.688  0.00  0.00            
ATOM   5011  H1  HOH X 413      29.558 108.634  69.586  0.00  0.00            
ATOM   5012  H2  HOH X 413      28.837 107.718  70.588  0.00  0.00            
ATOM   5013  O   HOH X 414      26.287 109.744  66.638  0.00  0.00            
ATOM   5014  H1  HOH X 414      25.424 109.881  66.197  0.00  0.00            
ATOM   5015  H2  HOH X 414      26.470 108.812  66.440  0.00  0.00            
ATOM   5016  O   HOH X 415      11.982 110.551  58.238  0.00  0.00            
ATOM   5017  H1  HOH X 415      12.651 110.034  57.784  0.00  0.00            
ATOM   5018  H2  HOH X 415      12.305 111.447  58.062  0.00  0.00            
ATOM   5019  O   HOH X 416      15.241 118.336  44.372  0.00  0.00            
ATOM   5020  H1  HOH X 416      14.970 117.863  43.572  0.00  0.00            
ATOM   5021  H2  HOH X 416      14.438 118.733  44.701  0.00  0.00            
ATOM   5022  O   HOH X 417      19.516 120.834  48.465  0.00  0.00            
ATOM   5023  H1  HOH X 417      20.352 121.149  48.833  0.00  0.00            
ATOM   5024  H2  HOH X 417      18.916 120.862  49.243  0.00  0.00            
ATOM   5025  O   HOH X 418      12.303 109.894  66.288  0.00  0.00            
ATOM   5026  H1  HOH X 418      13.076 109.316  66.198  0.00  0.00            
ATOM   5027  H2  HOH X 418      12.638 110.792  66.203  0.00  0.00            
ATOM   5028  O   HOH X 419      31.115 111.817  67.586  0.00  0.00            
ATOM   5029  H1  HOH X 419      31.321 111.979  66.645  0.00  0.00            
ATOM   5030  H2  HOH X 419      30.706 112.664  67.832  0.00  0.00            
ATOM   5031  O   HOH X 420       8.646 102.420  49.177  0.00  0.00            
ATOM   5032  H1  HOH X 420       7.941 102.924  49.635  0.00  0.00            
ATOM   5033  H2  HOH X 420       8.168 101.946  48.485  0.00  0.00            
ATOM   5034  O   HOH X 421      23.680 100.161  67.553  0.00  0.00            
ATOM   5035  H1  HOH X 421      23.308  99.995  66.660  0.00  0.00            
ATOM   5036  H2  HOH X 421      24.173  99.333  67.734  0.00  0.00            
ATOM   5037  O   HOH X 422      27.205 107.194  67.631  0.00  0.00            
ATOM   5038  H1  HOH X 422      27.655 107.722  68.298  0.00  0.00            
ATOM   5039  H2  HOH X 422      27.961 106.975  67.034  0.00  0.00            
ATOM   5040  O   HOH X 423       5.600 107.400  48.172  0.00  0.00            
ATOM   5041  H1  HOH X 423       5.323 107.081  47.304  0.00  0.00            
ATOM   5042  H2  HOH X 423       6.400 106.848  48.374  0.00  0.00            
ATOM   5043  O   HOH X 424       6.384  99.449  52.037  0.00  0.00            
ATOM   5044  H1  HOH X 424       5.508  99.639  51.723  0.00  0.00            
ATOM   5045  H2  HOH X 424       6.355  99.516  53.019  0.00  0.00            
ATOM   5046  O   HOH X 425      12.984 106.964  45.252  0.00  0.00            
ATOM   5047  H1  HOH X 425      12.175 107.473  45.390  0.00  0.00            
ATOM   5048  H2  HOH X 425      13.638 107.629  45.130  0.00  0.00            
ATOM   5049  O   HOH X 426      32.123 114.360  59.829  0.00  0.00            
ATOM   5050  H1  HOH X 426      31.970 113.866  60.643  0.00  0.00            
ATOM   5051  H2  HOH X 426      31.301 114.916  59.720  0.00  0.00            
ATOM   5052  O   HOH X 427      30.943 109.515  69.001  0.00  0.00            
ATOM   5053  H1  HOH X 427      31.515 109.966  69.597  0.00  0.00            
ATOM   5054  H2  HOH X 427      30.795 110.255  68.368  0.00  0.00            
ATOM   5055  O   HOH X 428      15.544 103.783  51.432  0.00  0.00            
ATOM   5056  H1  HOH X 428      15.764 102.910  51.111  0.00  0.00            
ATOM   5057  H2  HOH X 428      14.578 103.739  51.504  0.00  0.00            
ATOM   5058  O   HOH X 429      29.334  97.382  70.192  0.00  0.00            
ATOM   5059  H1  HOH X 429      28.436  97.628  70.430  0.00  0.00            
ATOM   5060  H2  HOH X 429      29.256  96.506  69.879  0.00  0.00            
ATOM   5061  O   HOH X 430      26.853 103.630  69.467  0.00  0.00            
ATOM   5062  H1  HOH X 430      25.923 103.591  69.651  0.00  0.00
[truncated: 87,300 more chars]
