# Supplementary material for: Computational Analysis of Triazole-Based Kojic Acid Analogs as Tyrosinase Inhibitors by Molecular Dynamics and Free Energy Calculations
Source: Molecules. 2022 Nov 23;27(23):8141. doi: 10.3390/molecules27238141 (PMC9735930; doi:10.3390/molecules27238141)
Supplement: Supplementary file 1 [file molecules-27-08141-s001.zip › PDB-files/6e.pdb]

CRYST1    1.000    1.000    1.000  90.00  90.00  90.00 P 1           1
ATOM      1  N   LYN X   1      44.890  91.788  34.778  0.00  0.00            
ATOM      2  H   LYN X   1      44.854  91.950  33.783  0.00  0.00            
ATOM      3  CA  LYN X   1      46.175  91.824  35.452  0.00  0.00            
ATOM      4  HA  LYN X   1      46.004  92.059  36.502  0.00  0.00            
ATOM      5  CB  LYN X   1      46.884  90.472  35.338  0.00  0.00            
ATOM      6  HB2 LYN X   1      47.367  90.379  34.367  0.00  0.00            
ATOM      7  HB3 LYN X   1      47.684  90.437  36.075  0.00  0.00            
ATOM      8  CG  LYN X   1      45.960  89.281  35.577  0.00  0.00            
ATOM      9  HG2 LYN X   1      44.917  89.576  35.454  0.00  0.00            
ATOM     10  HG3 LYN X   1      46.066  88.944  36.608  0.00  0.00            
ATOM     11  CD  LYN X   1      46.302  88.134  34.626  0.00  0.00            
ATOM     12  HD2 LYN X   1      46.433  88.514  33.614  0.00  0.00            
ATOM     13  HD3 LYN X   1      47.257  87.701  34.922  0.00  0.00            
ATOM     14  CE  LYN X   1      45.230  87.052  34.654  0.00  0.00            
ATOM     15  HE2 LYN X   1      44.237  87.501  34.582  0.00  0.00            
ATOM     16  HE3 LYN X   1      45.315  86.537  35.611  0.00  0.00            
ATOM     17  NZ  LYN X   1      45.416  86.091  33.576  0.00  0.00            
ATOM     18  HZ1 LYN X   1      45.163  86.497  32.686  0.00  0.00            
ATOM     19  HZ2 LYN X   1      46.387  85.826  33.503  0.00  0.00            
ATOM     20  C   LYN X   1      47.060  92.919  34.841  0.00  0.00            
ATOM     21  O   LYN X   1      48.068  93.291  35.430  0.00  0.00            
ATOM     22  N   TYR X   2      46.668  93.411  33.670  0.00  0.00            
ATOM     23  H   TYR X   2      45.726  93.229  33.360  0.00  0.00            
ATOM     24  CA  TYR X   2      47.485  94.350  32.911  0.00  0.00            
ATOM     25  HA  TYR X   2      48.491  94.335  33.322  0.00  0.00            
ATOM     26  CB  TYR X   2      47.538  93.924  31.443  0.00  0.00            
ATOM     27  HB2 TYR X   2      47.525  92.837  31.356  0.00  0.00            
ATOM     28  HB3 TYR X   2      46.649  94.313  30.948  0.00  0.00            
ATOM     29  CG  TYR X   2      48.743  94.445  30.694  0.00  0.00            
ATOM     30  CD1 TYR X   2      49.993  94.484  31.311  0.00  0.00            
ATOM     31  HD1 TYR X   2      50.117  94.085  32.303  0.00  0.00            
ATOM     32  CE1 TYR X   2      51.080  95.059  30.652  0.00  0.00            
ATOM     33  HE1 TYR X   2      51.947  95.350  31.214  0.00  0.00            
ATOM     34  CZ  TYR X   2      50.964  95.466  29.325  0.00  0.00            
ATOM     35  OH  TYR X   2      52.033  95.976  28.656  0.00  0.00            
ATOM     36  HH  TYR X   2      52.437  96.704  29.095  0.00  0.00            
ATOM     37  CE2 TYR X   2      49.708  95.465  28.725  0.00  0.00            
ATOM     38  HE2 TYR X   2      49.550  96.056  27.842  0.00  0.00            
ATOM     39  CD2 TYR X   2      48.603  94.957  29.406  0.00  0.00            
ATOM     40  HD2 TYR X   2      47.624  95.076  28.978  0.00  0.00            
ATOM     41  C   TYR X   2      46.932  95.773  33.014  0.00  0.00            
ATOM     42  O   TYR X   2      47.351  96.645  32.260  0.00  0.00            
ATOM     43  N   ARN X   3      45.996  96.002  33.936  0.00  0.00            
ATOM     44  H   ARN X   3      45.691  95.250  34.535  0.00  0.00            
ATOM     45  CA  ARN X   3      45.366  97.305  34.098  0.00  0.00            
ATOM     46  HA  ARN X   3      45.984  98.060  33.609  0.00  0.00            
ATOM     47  CB  ARN X   3      43.976  97.272  33.456  0.00  0.00            
ATOM     48  HB2 ARN X   3      43.241  96.867  34.152  0.00  0.00            
ATOM     49  HB3 ARN X   3      44.006  96.579  32.619  0.00  0.00            
ATOM     50  CG  ARN X   3      43.493  98.608  32.912  0.00  0.00            
ATOM     51  HG2 ARN X   3      43.199  99.285  33.718  0.00  0.00            
ATOM     52  HG3 ARN X   3      44.315  99.031  32.335  0.00  0.00            
ATOM     53  CD  ARN X   3      42.320  98.376  31.968  0.00  0.00            
ATOM     54  HD2 ARN X   3      41.766  99.296  31.781  0.00  0.00            
ATOM     55  HD3 ARN X   3      42.695  98.025  31.006  0.00  0.00            
ATOM     56  NE  ARN X   3      41.450  97.362  32.521  0.00  0.00            
ATOM     57  HE  ARN X   3      42.031  96.630  32.894  0.00  0.00            
ATOM     58  CZ  ARN X   3      40.433  96.795  31.704  0.00  0.00            
ATOM     59  NH1 ARN X   3      40.252  97.108  30.504  0.00  0.00            
ATOM     60 HH11 ARN X   3      40.898  97.819  30.201  0.00  0.00            
ATOM     61  NH2 ARN X   3      39.641  95.827  32.386  0.00  0.00            
ATOM     62 HH21 ARN X   3      38.681  96.123  32.417  0.00  0.00            
ATOM     63 HH22 ARN X   3      39.951  95.657  33.328  0.00  0.00            
ATOM     64  C   ARN X   3      45.288  97.610  35.589  0.00  0.00            
ATOM     65  O   ARN X   3      44.569  96.932  36.318  0.00  0.00            
ATOM     66  N   VAL X   4      46.058  98.601  36.036  0.00  0.00            
ATOM     67  H   VAL X   4      46.734  99.005  35.408  0.00  0.00            
ATOM     68  CA  VAL X   4      46.194  98.881  37.456  0.00  0.00            
ATOM     69  HA  VAL X   4      45.911  97.987  38.008  0.00  0.00            
ATOM     70  CB  VAL X   4      47.660  99.213  37.771  0.00  0.00            
ATOM     71  HB  VAL X   4      48.266  98.326  37.587  0.00  0.00            
ATOM     72  CG1 VAL X   4      48.189 100.332  36.887  0.00  0.00            
ATOM     73 HG11 VAL X   4      48.212 100.023  35.841  0.00  0.00            
ATOM     74 HG12 VAL X   4      47.564 101.222  36.961  0.00  0.00            
ATOM     75 HG13 VAL X   4      49.199 100.566  37.223  0.00  0.00            
ATOM     76  CG2 VAL X   4      47.821  99.588  39.243  0.00  0.00            
ATOM     77 HG21 VAL X   4      47.792 100.670  39.374  0.00  0.00            
ATOM     78 HG22 VAL X   4      47.018  99.155  39.838  0.00  0.00            
ATOM     79 HG23 VAL X   4      48.769  99.225  39.641  0.00  0.00            
ATOM     80  C   VAL X   4      45.270 100.006  37.878  0.00  0.00            
ATOM     81  O   VAL X   4      45.243 101.076  37.267  0.00  0.00            
ATOM     82  N   ARN X   5      44.481  99.758  38.933  0.00  0.00            
ATOM     83  H   ARN X   5      44.330  98.797  39.195  0.00  0.00            
ATOM     84  CA  ARN X   5      43.626 100.760  39.533  0.00  0.00            
ATOM     85  HA  ARN X   5      43.504 101.577  38.825  0.00  0.00            
ATOM     86  CB  ARN X   5      42.258 100.147  39.843  0.00  0.00            
ATOM     87  HB2 ARN X   5      42.371  99.212  40.393  0.00  0.00            
ATOM     88  HB3 ARN X   5      41.710 100.817  40.501  0.00  0.00            
ATOM     89  CG  ARN X   5      41.418  99.919  38.589  0.00  0.00            
ATOM     90  HG2 ARN X   5      42.023 100.046  37.692  0.00  0.00            
ATOM     91  HG3 ARN X   5      40.639 100.680  38.539  0.00  0.00            
ATOM     92  CD  ARN X   5      40.769  98.540  38.585  0.00  0.00            
ATOM     93  HD2 ARN X   5      41.441  97.796  39.006  0.00  0.00            
ATOM     94  HD3 ARN X   5      40.563  98.241  37.558  0.00  0.00            
ATOM     95  NE  ARN X   5      39.531  98.541  39.330  0.00  0.00            
ATOM     96  HE  ARN X   5      39.623  98.021  40.187  0.00  0.00            
ATOM     97  CZ  ARN X   5      38.317  98.258  38.643  0.00  0.00            
ATOM     98  NH1 ARN X   5      38.254  98.040  37.409  0.00  0.00            
ATOM     99 HH11 ARN X   5      39.138  98.200  36.954  0.00  0.00            
ATOM    100  NH2 ARN X   5      37.173  98.261  39.488  0.00  0.00            
ATOM    101 HH21 ARN X   5      36.538  98.990  39.205  0.00  0.00            
ATOM    102 HH22 ARN X   5      36.685  97.385  39.409  0.00  0.00            
ATOM    103  C   ARN X   5      44.276 101.287  40.803  0.00  0.00            
ATOM    104  O   ARN X   5      44.495 100.540  41.760  0.00  0.00            
ATOM    105  N   LYN X   6      44.609 102.585  40.797  0.00  0.00            
ATOM    106  H   LYN X   6      44.502 103.099  39.938  0.00  0.00            
ATOM    107  CA  LYN X   6      45.411 103.182  41.846  0.00  0.00            
ATOM    108  HA  LYN X   6      46.009 102.400  42.307  0.00  0.00            
ATOM    109  CB  LYN X   6      46.334 104.253  41.254  0.00  0.00            
ATOM    110  HB2 LYN X   6      45.761 105.116  40.913  0.00  0.00            
ATOM    111  HB3 LYN X   6      46.985 104.622  42.044  0.00  0.00            
ATOM    112  CG  LYN X   6      47.217 103.752  40.120  0.00  0.00            
ATOM    113  HG2 LYN X   6      47.814 102.897  40.446  0.00  0.00            
ATOM    114  HG3 LYN X   6      46.569 103.461  39.294  0.00  0.00            
ATOM    115  CD  LYN X   6      48.118 104.866  39.595  0.00  0.00            
ATOM    116  HD2 LYN X   6      48.685 105.301  40.418  0.00  0.00            
ATOM    117  HD3 LYN X   6      47.493 105.662  39.195  0.00  0.00            
ATOM    118  CE  LYN X   6      49.065 104.366  38.502  0.00  0.00            
ATOM    119  HE2 LYN X   6      48.493 104.033  37.635  0.00  0.00            
ATOM    120  HE3 LYN X   6      49.614 103.499  38.873  0.00  0.00            
ATOM    121  NZ  LYN X   6      50.018 105.398  38.111  0.00  0.00            
ATOM    122  HZ1 LYN X   6      49.678 105.891  37.297  0.00  0.00            
ATOM    123  HZ2 LYN X   6      50.894 104.974  37.837  0.00  0.00            
ATOM    124  C   LYN X   6      44.554 103.833  42.931  0.00  0.00            
ATOM    125  O   LYN X   6      43.428 104.254  42.680  0.00  0.00            
ATOM    126  N   ASN X   7      45.123 103.931  44.134  0.00  0.00            
ATOM    127  H   ASN X   7      46.046 103.543  44.270  0.00  0.00            
ATOM    128  CA  ASN X   7      44.549 104.751  45.190  0.00  0.00            
ATOM    129  HA  ASN X   7      43.571 104.362  45.465  0.00  0.00            
ATOM    130  CB  ASN X   7      45.457 104.702  46.423  0.00  0.00            
ATOM    131  HB2 ASN X   7      45.753 103.673  46.633  0.00  0.00            
ATOM    132  HB3 ASN X   7      46.367 105.267  46.241  0.00  0.00            
ATOM    133  CG  ASN X   7      44.770 105.276  47.655  0.00  0.00            
ATOM    134  OD1 ASN X   7      43.991 106.225  47.563  0.00  0.00            
ATOM    135  ND2 ASN X   7      45.035 104.663  48.810  0.00  0.00            
ATOM    136 HD21 ASN X   7      45.987 104.419  49.043  0.00  0.00            
ATOM    137 HD22 ASN X   7      44.273 104.253  49.333  0.00  0.00            
ATOM    138  C   ASN X   7      44.424 106.182  44.677  0.00  0.00            
ATOM    139  O   ASN X   7      45.301 106.676  43.967  0.00  0.00            
ATOM    140  N   VAL X   8      43.319 106.841  45.020  0.00  0.00            
ATOM    141  H   VAL X   8      42.571 106.347  45.489  0.00  0.00            
ATOM    142  CA  VAL X   8      43.092 108.212  44.602  0.00  0.00            
ATOM    143  HA  VAL X   8      43.101 108.218  43.512  0.00  0.00            
ATOM    144  CB  VAL X   8      41.721 108.695  45.089  0.00  0.00            
ATOM    145  HB  VAL X   8      41.601 108.419  46.136  0.00  0.00            
ATOM    146  CG1 VAL X   8      41.627 110.207  44.985  0.00  0.00            
ATOM    147 HG11 VAL X   8      40.938 110.509  44.194  0.00  0.00            
ATOM    148 HG12 VAL X   8      41.270 110.643  45.921  0.00  0.00            
ATOM    149 HG13 VAL X   8      42.627 110.580  44.771  0.00  0.00            
ATOM    150  CG2 VAL X   8      40.606 108.049  44.277  0.00  0.00            
ATOM    151 HG21 VAL X   8      40.986 107.687  43.323  0.00  0.00            
ATOM    152 HG22 VAL X   8      40.182 107.201  44.815  0.00  0.00            
ATOM    153 HG23 VAL X   8      39.805 108.763  44.083  0.00  0.00            
ATOM    154  C   VAL X   8      44.227 109.124  45.061  0.00  0.00            
ATOM    155  O   VAL X   8      44.667 110.003  44.318  0.00  0.00            
ATOM    156  N   LEU X   9      44.704 108.931  46.294  0.00  0.00            
ATOM    157  H   LEU X   9      44.176 108.359  46.937  0.00  0.00            
ATOM    158  CA  LEU X   9      45.763 109.760  46.839  0.00  0.00            
ATOM    159  HA  LEU X   9      45.475 110.798  46.677  0.00  0.00            
ATOM    160  CB  LEU X   9      45.916 109.491  48.338  0.00  0.00            
ATOM    161  HB2 LEU X   9      46.762 110.056  48.731  0.00  0.00            
ATOM    162  HB3 LEU X   9      46.176 108.444  48.469  0.00  0.00            
ATOM    163  CG  LEU X   9      44.663 109.772  49.174  0.00  0.00            
ATOM    164  HG  LEU X   9      43.919 109.014  48.926  0.00  0.00            
ATOM    165  CD1 LEU X   9      44.986 109.645  50.662  0.00  0.00            
ATOM    166 HD11 LEU X   9      44.193 109.111  51.185  0.00  0.00            
ATOM    167 HD12 LEU X   9      45.085 110.629  51.120  0.00  0.00            
ATOM    168 HD13 LEU X   9      45.920 109.104  50.815  0.00  0.00            
ATOM    169  CD2 LEU X   9      44.070 111.143  48.865  0.00  0.00            
ATOM    170 HD21 LEU X   9      42.997 111.064  48.690  0.00  0.00            
ATOM    171 HD22 LEU X   9      44.223 111.828  49.699  0.00  0.00            
ATOM    172 HD23 LEU X   9      44.531 111.575  47.978  0.00  0.00            
ATOM    173  C   LEU X   9      47.113 109.548  46.143  0.00  0.00            
ATOM    174  O   LEU X   9      48.036 110.327  46.366  0.00  0.00            
ATOM    175  N   HID X  10      47.242 108.513  45.308  0.00  0.00            
ATOM    176  H   HID X  10      46.405 108.073  44.962  0.00  0.00            
ATOM    177  CA  HID X  10      48.494 108.217  44.627  0.00  0.00            
ATOM    178  HA  HID X  10      49.300 108.739  45.137  0.00  0.00            
ATOM    179  CB  HID X  10      48.780 106.711  44.655  0.00  0.00            
ATOM    180  HB2 HID X  10      49.623 106.474  44.003  0.00  0.00            
ATOM    181  HB3 HID X  10      47.927 106.161  44.265  0.00  0.00            
ATOM    182  CG  HID X  10      49.074 106.187  46.026  0.00  0.00            
ATOM    183  ND1 HID X  10      49.510 106.997  47.052  0.00  0.00            
ATOM    184  HD1 HID X  10      49.981 107.870  46.914  0.00  0.00            
ATOM    185  CE1 HID X  10      49.705 106.231  48.119  0.00  0.00            
ATOM    186  HE1 HID X  10      50.377 106.532  48.903  0.00  0.00            
ATOM    187  NE2 HID X  10      49.415 104.961  47.887  0.00  0.00            
ATOM    188  CD2 HID X  10      48.979 104.931  46.565  0.00  0.00            
ATOM    189  HD2 HID X  10      48.519 104.054  46.149  0.00  0.00            
ATOM    190  C   HID X  10      48.459 108.698  43.183  0.00  0.00            
ATOM    191  O   HID X  10      49.423 108.485  42.448  0.00  0.00            
ATOM    192  N   LEU X  11      47.360 109.334  42.758  0.00  0.00            
ATOM    193  H   LEU X  11      46.554 109.400  43.360  0.00  0.00            
ATOM    194  CA  LEU X  11      47.251 109.796  41.387  0.00  0.00            
ATOM    195  HA  LEU X  11      47.617 109.015  40.725  0.00  0.00            
ATOM    196  CB  LEU X  11      45.790 110.129  41.048  0.00  0.00            
ATOM    197  HB2 LEU X  11      45.417 110.909  41.710  0.00  0.00            
ATOM    198  HB3 LEU X  11      45.781 110.569  40.055  0.00  0.00            
ATOM    199  CG  LEU X  11      44.815 108.949  41.027  0.00  0.00            
ATOM    200  HG  LEU X  11      44.904 108.390  41.956  0.00  0.00            
ATOM    201  CD1 LEU X  11      43.382 109.464  40.920  0.00  0.00            
ATOM    202 HD11 LEU X  11      42.722 108.702  40.503  0.00  0.00            
ATOM    203 HD12 LEU X  11      43.331 110.338  40.268  0.00  0.00            
ATOM    204 HD13 LEU X  11      43.019 109.738  41.910  0.00  0.00            
ATOM    205  CD2 LEU X  11      45.124 108.008  39.867  0.00  0.00            
ATOM    206 HD21 LEU X  11      44.978 106.970  40.164  0.00  0.00            
ATOM    207 HD22 LEU X  11      46.158 108.126  39.548  0.00  0.00            
ATOM    208 HD23 LEU X  11      44.480 108.210  39.012  0.00  0.00            
ATOM    209  C   LEU X  11      48.102 111.045  41.175  0.00  0.00            
ATOM    210  O   LEU X  11      48.203 111.907  42.047  0.00  0.00            
ATOM    211  N   THR X  12      48.709 111.154  39.992  0.00  0.00            
ATOM    212  H   THR X  12      48.896 110.314  39.465  0.00  0.00            
ATOM    213  CA  THR X  12      49.366 112.383  39.580  0.00  0.00            
ATOM    214  HA  THR X  12      49.936 112.778  40.418  0.00  0.00            
ATOM    215  CB  THR X  12      50.329 112.084  38.430  0.00  0.00            
ATOM    216  HB  THR X  12      50.854 113.003  38.163  0.00  0.00            
ATOM    217  CG2 THR X  12      51.350 111.026  38.831  0.00  0.00            
ATOM    218 HG21 THR X  12      51.932 110.704  37.969  0.00  0.00            
ATOM    219 HG22 THR X  12      52.037 111.415  39.583  0.00  0.00            
ATOM    220 HG23 THR X  12      50.850 110.153  39.250  0.00  0.00            
ATOM    221  OG1 THR X  12      49.606 111.658  37.292  0.00  0.00            
ATOM    222  HG1 THR X  12      50.198 111.603  36.555  0.00  0.00            
ATOM    223  C   THR X  12      48.345 113.428  39.147  0.00  0.00            
ATOM    224  O   THR X  12      47.196 113.111  38.844  0.00  0.00            
ATOM    225  N   ASH X  13      48.772 114.691  39.135  0.00  0.00            
ATOM    226  H   ASH X  13      49.647 114.922  39.588  0.00  0.00            
ATOM    227  CA  ASH X  13      47.924 115.773  38.667  0.00  0.00            
ATOM    228  HA  ASH X  13      47.028 115.802  39.283  0.00  0.00            
ATOM    229  CB  ASH X  13      48.624 117.116  38.839  0.00  0.00            
ATOM    230  HB2 ASH X  13      49.555 117.142  38.278  0.00  0.00            
ATOM    231  HB3 ASH X  13      47.988 117.905  38.441  0.00  0.00            
ATOM    232  CG  ASH X  13      48.929 117.468  40.282  0.00  0.00            
ATOM    233  OD1 ASH X  13      48.409 116.617  41.194  0.00  0.00            
ATOM    234  OD2 ASH X  13      49.580 118.460  40.589  0.00  0.00            
ATOM    235  HD1 ASH X  13      48.594 116.932  42.066  0.00  0.00            
ATOM    236  C   ASH X  13      47.504 115.582  37.218  0.00  0.00            
ATOM    237  O   ASH X  13      46.515 116.174  36.780  0.00  0.00            
ATOM    238  N   THR X  14      48.227 114.755  36.448  0.00  0.00            
ATOM    239  H   THR X  14      48.960 114.201  36.865  0.00  0.00            
ATOM    240  CA  THR X  14      47.844 114.469  35.078  0.00  0.00            
ATOM    241  HA  THR X  14      47.370 115.355  34.655  0.00  0.00            
ATOM    242  CB  THR X  14      49.069 114.096  34.240  0.00  0.00            
ATOM    243  HB  THR X  14      49.577 113.241  34.685  0.00  0.00            
ATOM    244  CG2 THR X  14      48.661 113.750  32.808  0.00  0.00            
ATOM    245 HG21 THR X  14      49.368 114.167  32.093  0.00  0.00            
ATOM    246 HG22 THR X  14      48.628 112.672  32.662  0.00  0.00            
ATOM    247 HG23 THR X  14      47.672 114.150  32.576  0.00  0.00            
ATOM    248  OG1 THR X  14      49.960 115.196  34.201  0.00  0.00            
ATOM    249  HG1 THR X  14      50.094 115.457  33.303  0.00  0.00            
ATOM    250  C   THR X  14      46.809 113.343  35.061  0.00  0.00            
ATOM    251  O   THR X  14      45.885 113.359  34.251  0.00  0.00            
ATOM    252  N   GLH X  15      46.956 112.352  35.947  0.00  0.00            
ATOM    253  H   GLH X  15      47.828 112.258  36.450  0.00  0.00            
ATOM    254  CA  GLH X  15      45.969 111.293  36.084  0.00  0.00            
ATOM    255  HA  GLH X  15      45.800 110.881  35.089  0.00  0.00            
ATOM    256  CB  GLH X  15      46.483 110.192  37.013  0.00  0.00            
ATOM    257  HB2 GLH X  15      46.910 110.629  37.916  0.00  0.00            
ATOM    258  HB3 GLH X  15      45.637 109.594  37.338  0.00  0.00            
ATOM    259  CG  GLH X  15      47.502 109.275  36.337  0.00  0.00            
ATOM    260  HG2 GLH X  15      47.033 108.746  35.508  0.00  0.00            
ATOM    261  HG3 GLH X  15      48.323 109.853  35.927  0.00  0.00            
ATOM    262  CD  GLH X  15      48.064 108.219  37.275  0.00  0.00            
ATOM    263  OE1 GLH X  15      48.282 108.648  38.537  0.00  0.00            
ATOM    264  OE2 GLH X  15      48.332 107.083  36.907  0.00  0.00            
ATOM    265  HE1 GLH X  15      48.063 109.556  38.651  0.00  0.00            
ATOM    266  C   GLH X  15      44.618 111.820  36.589  0.00  0.00            
ATOM    267  O   GLH X  15      43.573 111.401  36.097  0.00  0.00            
ATOM    268  N   LYN X  16      44.639 112.718  37.576  0.00  0.00            
ATOM    269  H   LYN X  16      45.469 112.795  38.148  0.00  0.00            
ATOM    270  CA  LYN X  16      43.417 113.326  38.071  0.00  0.00            
ATOM    271  HA  LYN X  16      42.767 112.514  38.397  0.00  0.00            
ATOM    272  CB  LYN X  16      43.703 114.251  39.256  0.00  0.00            
ATOM    273  HB2 LYN X  16      44.444 115.000  38.982  0.00  0.00            
ATOM    274  HB3 LYN X  16      42.792 114.804  39.484  0.00  0.00            
ATOM    275  CG  LYN X  16      44.128 113.519  40.520  0.00  0.00            
ATOM    276  HG2 LYN X  16      45.025 112.922  40.335  0.00  0.00            
ATOM    277  HG3 LYN X  16      43.295 112.881  40.809  0.00  0.00            
ATOM    278  CD  LYN X  16      44.364 114.501  41.665  0.00  0.00            
ATOM    279  HD2 LYN X  16      43.403 114.850  42.043  0.00  0.00            
ATOM    280  HD3 LYN X  16      44.887 115.375  41.288  0.00  0.00            
ATOM    281  CE  LYN X  16      45.173 113.868  42.794  0.00  0.00            
ATOM    282  HE2 LYN X  16      46.173 113.617  42.432  0.00  0.00            
ATOM    283  HE3 LYN X  16      44.708 112.935  43.109  0.00  0.00            
ATOM    284  NZ  LYN X  16      45.280 114.768  43.939  0.00  0.00            
ATOM    285  HZ1 LYN X  16      46.240 115.058  44.071  0.00  0.00            
ATOM    286  HZ2 LYN X  16      44.751 115.614  43.772  0.00  0.00            
ATOM    287  C   LYN X  16      42.671 114.093  36.975  0.00  0.00            
ATOM    288  O   LYN X  16      41.451 113.985  36.877  0.00  0.00            
ATOM    289  N   ARN X  17      43.396 114.873  36.174  0.00  0.00            
ATOM    290  H   ARN X  17      44.368 115.045  36.390  0.00  0.00            
ATOM    291  CA  ARN X  17      42.777 115.649  35.114  0.00  0.00            
ATOM    292  HA  ARN X  17      41.991 116.256  35.565  0.00  0.00            
ATOM    293  CB  ARN X  17      43.804 116.600  34.503  0.00  0.00            
ATOM    294  HB2 ARN X  17      44.680 116.043  34.174  0.00  0.00            
ATOM    295  HB3 ARN X  17      44.151 117.276  35.280  0.00  0.00            
ATOM    296  CG  ARN X  17      43.252 117.440  33.357  0.00  0.00            
ATOM    297  HG2 ARN X  17      42.540 116.866  32.765  0.00  0.00            
ATOM    298  HG3 ARN X  17      42.713 118.295  33.762  0.00  0.00            
ATOM    299  CD  ARN X  17      44.392 117.930  32.472  0.00  0.00            
ATOM    300  HD2 ARN X  17      44.039 118.680  31.764  0.00  0.00            
ATOM    301  HD3 ARN X  17      44.800 117.103  31.890  0.00  0.00            
ATOM    302  NE  ARN X  17      45.437 118.496  33.293  0.00  0.00            
ATOM    303  HE  ARN X  17      45.214 119.438  33.572  0.00  0.00            
ATOM    304  CZ  ARN X  17      46.798 118.342  32.899  0.00  0.00            
ATOM    305  NH1 ARN X  17      47.158 117.696  31.885  0.00  0.00            
ATOM    306 HH11 ARN X  17      46.448 117.050  31.578  0.00  0.00            
ATOM    307  NH2 ARN X  17      47.720 118.945  33.800  0.00  0.00            
ATOM    308 HH21 ARN X  17      48.107 118.261  34.429  0.00  0.00            
ATOM    309 HH22 ARN X  17      47.308 119.682  34.346  0.00  0.00            
ATOM    310  C   ARN X  17      42.143 114.759  34.047  0.00  0.00            
ATOM    311  O   ARN X  17      41.034 115.033  33.591  0.00  0.00            
ATOM    312  N   ASH X  18      42.849 113.711  33.615  0.00  0.00            
ATOM    313  H   ASH X  18      43.808 113.596  33.914  0.00  0.00            
ATOM    314  CA  ASH X  18      42.345 112.856  32.556  0.00  0.00            
ATOM    315  HA  ASH X  18      42.049 113.502  31.733  0.00  0.00            
ATOM    316  CB  ASH X  18      43.442 111.903  32.081  0.00  0.00            
ATOM    317  HB2 ASH X  18      43.836 111.330  32.920  0.00  0.00            
ATOM    318  HB3 ASH X  18      43.025 111.184  31.378  0.00  0.00            
ATOM    319  CG  ASH X  18      44.620 112.594  31.410  0.00  0.00            
ATOM    320  OD1 ASH X  18      44.339 113.809  30.887  0.00  0.00            
ATOM    321  OD2 ASH X  18      45.733 112.082  31.353  0.00  0.00            
ATOM    322  HD1 ASH X  18      43.592 114.214  31.286  0.00  0.00            
ATOM    323  C   ASH X  18      41.108 112.069  32.988  0.00  0.00            
ATOM    324  O   ASH X  18      40.198 111.867  32.186  0.00  0.00            
ATOM    325  N   PHE X  19      41.050 111.625  34.249  0.00  0.00            
ATOM    326  H   PHE X  19      41.645 112.062  34.937  0.00  0.00            
ATOM    327  CA  PHE X  19      39.893 110.882  34.727  0.00  0.00            
ATOM    328  HA  PHE X  19      39.682 110.073  34.027  0.00  0.00            
ATOM    329  CB  PHE X  19      40.183 110.296  36.109  0.00  0.00            
ATOM    330  HB2 PHE X  19      41.018 109.596  36.066  0.00  0.00            
ATOM    331  HB3 PHE X  19      40.478 111.092  36.790  0.00  0.00            
ATOM    332  CG  PHE X  19      38.991 109.599  36.711  0.00  0.00            
ATOM    333  CD1 PHE X  19      38.604 108.338  36.263  0.00  0.00            
ATOM    334  HD1 PHE X  19      39.037 107.944  35.364  0.00  0.00            
ATOM    335  CE1 PHE X  19      37.500 107.696  36.822  0.00  0.00            
ATOM    336  HE1 PHE X  19      37.093 106.833  36.331  0.00  0.00            
ATOM    337  CZ  PHE X  19      36.801 108.291  37.868  0.00  0.00            
ATOM    338  HZ  PHE X  19      36.032 107.750  38.390  0.00  0.00            
ATOM    339  CE2 PHE X  19      37.175 109.559  38.301  0.00  0.00            
ATOM    340  HE2 PHE X  19      36.747 109.953  39.205  0.00  0.00            
ATOM    341  CD2 PHE X  19      38.236 110.231  37.697  0.00  0.00            
ATOM    342  HD2 PHE X  19      38.501 111.220  38.029  0.00  0.00            
ATOM    343  C   PHE X  19      38.685 111.782  34.776  0.00  0.00            
ATOM    344  O   PHE X  19      37.602 111.434  34.290  0.00  0.00            
ATOM    345  N   VAL X  20      38.829 112.982  35.367  0.00  0.00            
ATOM    346  H   VAL X  20      39.683 113.199  35.864  0.00  0.00            
ATOM    347  CA  VAL X  20      37.761 113.958  35.370  0.00  0.00            
ATOM    348  HA  VAL X  20      36.904 113.500  35.863  0.00  0.00            
ATOM    349  CB  VAL X  20      38.183 115.202  36.159  0.00  0.00            
ATOM    350  HB  VAL X  20      39.178 115.504  35.827  0.00  0.00            
ATOM    351  CG1 VAL X  20      37.223 116.358  35.892  0.00  0.00            
ATOM    352 HG11 VAL X  20      36.445 116.060  35.190  0.00  0.00            
ATOM    353 HG12 VAL X  20      37.758 117.210  35.467  0.00  0.00            
ATOM    354 HG13 VAL X  20      36.745 116.687  36.815  0.00  0.00            
ATOM    355  CG2 VAL X  20      38.253 114.898  37.655  0.00  0.00            
ATOM    356 HG21 VAL X  20      38.991 115.529  38.151  0.00  0.00            
ATOM    357 HG22 VAL X  20      37.287 115.078  38.128  0.00  0.00            
ATOM    358 HG23 VAL X  20      38.521 113.857  37.826  0.00  0.00            
ATOM    359  C   VAL X  20      37.335 114.311  33.945  0.00  0.00            
ATOM    360  O   VAL X  20      36.144 114.440  33.656  0.00  0.00            
ATOM    361  N   ARN X  21      38.305 114.457  33.038  0.00  0.00            
ATOM    362  H   ARN X  21      39.232 114.122  33.257  0.00  0.00            
ATOM    363  CA  ARN X  21      38.014 114.790  31.661  0.00  0.00            
ATOM    364  HA  ARN X  21      37.467 115.735  31.629  0.00  0.00            
ATOM    365  CB  ARN X  21      39.312 114.983  30.886  0.00  0.00            
ATOM    366  HB2 ARN X  21      39.535 114.098  30.296  0.00  0.00            
ATOM    367  HB3 ARN X  21      40.128 115.097  31.593  0.00  0.00            
ATOM    368  CG  ARN X  21      39.282 116.215  29.997  0.00  0.00            
ATOM    369  HG2 ARN X  21      39.860 116.042  29.084  0.00  0.00            
ATOM    370  HG3 ARN X  21      38.245 116.444  29.764  0.00  0.00            
ATOM    371  CD  ARN X  21      39.857 117.409  30.733  0.00  0.00            
ATOM    372  HD2 ARN X  21      39.326 117.553  31.677  0.00  0.00            
ATOM    373  HD3 ARN X  21      40.902 117.207  30.952  0.00  0.00            
ATOM    374  NE  ARN X  21      39.772 118.608  29.931  0.00  0.00            
ATOM    375  HE  ARN X  21      38.885 118.674  29.461  0.00  0.00            
ATOM    376  CZ  ARN X  21      40.168 119.839  30.521  0.00  0.00            
ATOM    377  NH1 ARN X  21      40.564 119.927  31.709  0.00  0.00            
ATOM    378 HH11 ARN X  21      40.171 120.727  32.180  0.00  0.00            
ATOM    379  NH2 ARN X  21      40.029 120.954  29.646  0.00  0.00            
ATOM    380 HH21 ARN X  21      40.834 121.553  29.736  0.00  0.00            
ATOM    381 HH22 ARN X  21      39.214 121.495  29.881  0.00  0.00            
ATOM    382  C   ARN X  21      37.154 113.684  31.026  0.00  0.00            
ATOM    383  O   ARN X  21      36.157 113.964  30.370  0.00  0.00            
ATOM    384  N   THR X  22      37.587 112.439  31.200  0.00  0.00            
ATOM    385  H   THR X  22      38.549 112.302  31.475  0.00  0.00            
ATOM    386  CA  THR X  22      36.896 111.316  30.595  0.00  0.00            
ATOM    387  HA  THR X  22      36.855 111.498  29.522  0.00  0.00            
ATOM    388  CB  THR X  22      37.667 110.022  30.864  0.00  0.00            
ATOM    389  HB  THR X  22      37.562 109.727  31.906  0.00  0.00            
ATOM    390  CG2 THR X  22      37.132 108.919  29.964  0.00  0.00            
ATOM    391 HG21 THR X  22      37.843 108.673  29.173  0.00  0.00            
ATOM    392 HG22 THR X  22      36.940 108.009  30.534  0.00  0.00            
ATOM    393 HG23 THR X  22      36.205 109.294  29.530  0.00  0.00            
ATOM    394  OG1 THR X  22      39.036 110.209  30.563  0.00  0.00            
ATOM    395  HG1 THR X  22      39.142 110.319  29.629  0.00  0.00            
ATOM    396  C   THR X  22      35.449 111.201  31.101  0.00  0.00            
ATOM    397  O   THR X  22      34.540 110.944  30.318  0.00  0.00            
ATOM    398  N   VAL X  23      35.241 111.364  32.409  0.00  0.00            
ATOM    399  H   VAL X  23      35.945 111.834  32.956  0.00  0.00            
ATOM    400  CA  VAL X  23      33.914 111.213  32.981  0.00  0.00            
ATOM    401  HA  VAL X  23      33.514 110.237  32.707  0.00  0.00            
ATOM    402  CB  VAL X  23      33.963 111.317  34.507  0.00  0.00            
ATOM    403  HB  VAL X  23      34.560 112.188  34.779  0.00  0.00            
ATOM    404  CG1 VAL X  23      32.569 111.496  35.108  0.00  0.00            
ATOM    405 HG11 VAL X  23      31.832 111.635  34.319  0.00  0.00            
ATOM    406 HG12 VAL X  23      32.538 112.370  35.756  0.00  0.00            
ATOM    407 HG13 VAL X  23      32.282 110.623  35.696  0.00  0.00            
ATOM    408  CG2 VAL X  23      34.650 110.090  35.093  0.00  0.00            
ATOM    409 HG21 VAL X  23      33.968 109.536  35.744  0.00  0.00            
ATOM    410 HG22 VAL X  23      34.981 109.411  34.307  0.00  0.00            
ATOM    411 HG23 VAL X  23      35.507 110.437  35.671  0.00  0.00            
ATOM    412  C   VAL X  23      32.996 112.279  32.376  0.00  0.00            
ATOM    413  O   VAL X  23      31.839 112.007  32.080  0.00  0.00            
ATOM    414  N   LEU X  24      33.511 113.490  32.179  0.00  0.00            
ATOM    415  H   LEU X  24      34.514 113.593  32.164  0.00  0.00            
ATOM    416  CA  LEU X  24      32.702 114.564  31.635  0.00  0.00            
ATOM    417  HA  LEU X  24      31.791 114.651  32.228  0.00  0.00            
ATOM    418  CB  LEU X  24      33.449 115.907  31.669  0.00  0.00            
ATOM    419  HB2 LEU X  24      34.408 115.805  31.159  0.00  0.00            
ATOM    420  HB3 LEU X  24      32.873 116.637  31.107  0.00  0.00            
ATOM    421  CG  LEU X  24      33.675 116.493  33.063  0.00  0.00            
ATOM    422  HG  LEU X  24      34.160 115.757  33.702  0.00  0.00            
ATOM    423  CD1 LEU X  24      34.566 117.732  33.008  0.00  0.00            
ATOM    424 HD11 LEU X  24      34.229 118.410  32.222  0.00  0.00            
ATOM    425 HD12 LEU X  24      35.596 117.453  32.780  0.00  0.00            
ATOM    426 HD13 LEU X  24      34.506 118.245  33.965  0.00  0.00            
ATOM    427  CD2 LEU X  24      32.330 116.850  33.689  0.00  0.00            
ATOM    428 HD21 LEU X  24      32.451 117.084  34.751  0.00  0.00            
ATOM    429 HD22 LEU X  24      31.901 117.734  33.218  0.00  0.00            
ATOM    430 HD23 LEU X  24      31.614 116.035  33.605  0.00  0.00            
ATOM    431  C   LEU X  24      32.300 114.223  30.198  0.00  0.00            
ATOM    432  O   LEU X  24      31.185 114.524  29.788  0.00  0.00            
ATOM    433  N   ILE X  25      33.214 113.626  29.439  0.00  0.00            
ATOM    434  H   ILE X  25      34.184 113.704  29.705  0.00  0.00            
ATOM    435  CA  ILE X  25      32.906 113.207  28.076  0.00  0.00            
ATOM    436  HA  ILE X  25      32.503 114.083  27.567  0.00  0.00            
ATOM    437  CB  ILE X  25      34.180 112.765  27.358  0.00  0.00            
ATOM    438  HB  ILE X  25      34.661 111.987  27.951  0.00  0.00            
ATOM    439  CG2 ILE X  25      33.828 112.186  25.989  0.00  0.00            
ATOM    440 HG21 ILE X  25      33.112 111.369  26.098  0.00  0.00            
ATOM    441 HG22 ILE X  25      34.719 111.765  25.516  0.00  0.00            
ATOM    442 HG23 ILE X  25      33.404 112.931  25.323  0.00  0.00            
ATOM    443  CG1 ILE X  25      35.145 113.942  27.220  0.00  0.00            
ATOM    444 HG12 ILE X  25      34.677 114.751  26.658  0.00  0.00            
ATOM    445 HG13 ILE X  25      35.344 114.338  28.211  0.00  0.00            
ATOM    446  CD1 ILE X  25      36.472 113.563  26.568  0.00  0.00            
ATOM    447 HD11 ILE X  25      37.259 114.239  26.910  0.00  0.00            
ATOM    448 HD12 ILE X  25      36.763 112.551  26.848  0.00  0.00            
ATOM    449 HD13 ILE X  25      36.419 113.625  25.483  0.00  0.00            
ATOM    450  C   ILE X  25      31.825 112.138  28.052  0.00  0.00            
ATOM    451  O   ILE X  25      30.857 112.254  27.296  0.00  0.00            
ATOM    452  N   LEU X  26      31.977 111.078  28.862  0.00  0.00            
ATOM    453  H   LEU X  26      32.911 110.757  29.051  0.00  0.00            
ATOM    454  CA  LEU X  26      30.949 110.076  29.003  0.00  0.00            
ATOM    455  HA  LEU X  26      30.848 109.600  28.025  0.00  0.00            
ATOM    456  CB  LEU X  26      31.345 109.046  30.066  0.00  0.00            
ATOM    457  HB2 LEU X  26      30.470 108.454  30.329  0.00  0.00            
ATOM    458  HB3 LEU X  26      31.631 109.573  30.961  0.00  0.00            
ATOM    459  CG  LEU X  26      32.491 108.106  29.684  0.00  0.00            
ATOM    460  HG  LEU X  26      33.400 108.689  29.549  0.00  0.00            
ATOM    461  CD1 LEU X  26      32.730 107.089  30.800  0.00  0.00            
ATOM    462 HD11 LEU X  26      32.940 106.100  30.392  0.00  0.00            
ATOM    463 HD12 LEU X  26      31.848 107.010  31.433  0.00  0.00            
ATOM    464 HD13 LEU X  26      33.571 107.391  31.424  0.00  0.00            
ATOM    465  CD2 LEU X  26      32.209 107.376  28.378  0.00  0.00            
ATOM    466 HD21 LEU X  26      31.235 107.641  27.971  0.00  0.00            
ATOM    467 HD22 LEU X  26      32.962 107.611  27.623  0.00  0.00            
ATOM    468 HD23 LEU X  26      32.233 106.302  28.575  0.00  0.00            
ATOM    469  C   LEU X  26      29.585 110.692  29.334  0.00  0.00            
ATOM    470  O   LEU X  26      28.559 110.212  28.860  0.00  0.00            
ATOM    471  N   LYN X  27      29.557 111.696  30.204  0.00  0.00            
ATOM    472  H   LYN X  27      30.347 111.828  30.820  0.00  0.00            
ATOM    473  CA  LYN X  27      28.322 112.373  30.514  0.00  0.00            
ATOM    474  HA  LYN X  27      27.595 111.616  30.797  0.00  0.00            
ATOM    475  CB  LYN X  27      28.541 113.327  31.686  0.00  0.00            
ATOM    476  HB2 LYN X  27      28.932 112.787  32.552  0.00  0.00            
ATOM    477  HB3 LYN X  27      29.269 114.075  31.376  0.00  0.00            
ATOM    478  CG  LYN X  27      27.292 114.102  32.075  0.00  0.00            
ATOM    479  HG2 LYN X  27      27.575 114.964  32.694  0.00  0.00            
ATOM    480  HG3 LYN X  27      26.812 114.489  31.179  0.00  0.00            
ATOM    481  CD  LYN X  27      26.291 113.230  32.813  0.00  0.00            
ATOM    482  HD2 LYN X  27      25.960 112.427  32.157  0.00  0.00            
ATOM    483  HD3 LYN X  27      26.794 112.766  33.656  0.00  0.00            
ATOM    484  CE  LYN X  27      25.105 114.050  33.315  0.00  0.00            
ATOM    485  HE2 LYN X  27      25.464 114.903  33.896  0.00  0.00            
ATOM    486  HE3 LYN X  27      24.563 114.419  32.445  0.00  0.00            
ATOM    487  NZ  LYN X  27      24.205 113.234  34.119  0.00  0.00            
ATOM    488  HZ1 LYN X  27      23.645 113.831  34.713  0.00  0.00            
ATOM    489  HZ2 LYN X  27      24.732 112.638  34.741  0.00  0.00            
ATOM    490  C   LYN X  27      27.748 113.125  29.309  0.00  0.00            
ATOM    491  O   LYN X  27      26.535 113.122  29.096  0.00  0.00            
ATOM    492  N   GLH X  28      28.603 113.817  28.561  0.00  0.00            
ATOM    493  H   GLH X  28      29.599 113.671  28.679  0.00  0.00            
ATOM    494  CA  GLH X  28      28.160 114.633  27.433  0.00  0.00            
ATOM    495  HA  GLH X  28      27.335 115.257  27.780  0.00  0.00            
ATOM    496  CB  GLH X  28      29.296 115.524  26.919  0.00  0.00            
ATOM    497  HB2 GLH X  28      30.125 114.907  26.572  0.00  0.00            
ATOM    498  HB3 GLH X  28      29.682 116.114  27.751  0.00  0.00            
ATOM    499  CG  GLH X  28      28.816 116.501  25.845  0.00  0.00            
ATOM    500  HG2 GLH X  28      28.107 116.014  25.173  0.00  0.00            
ATOM    501  HG3 GLH X  28      28.312 117.350  26.301  0.00  0.00            
ATOM    502  CD  GLH X  28      29.969 116.993  24.979  0.00  0.00            
ATOM    503  OE1 GLH X  28      31.047 117.463  25.629  0.00  0.00            
ATOM    504  OE2 GLH X  28      29.908 117.041  23.767  0.00  0.00            
ATOM    505  HE1 GLH X  28      30.841 117.785  26.490  0.00  0.00            
ATOM    506  C   GLH X  28      27.621 113.748  26.300  0.00  0.00            
ATOM    507  O   GLH X  28      26.636 114.112  25.653  0.00  0.00            
ATOM    508  N   LYN X  29      28.253 112.594  26.078  0.00  0.00            
ATOM    509  H   LYN X  29      29.142 112.417  26.522  0.00  0.00            
ATOM    510  CA  LYN X  29      27.791 111.703  25.026  0.00  0.00            
ATOM    511  HA  LYN X  29      27.641 112.304  24.130  0.00  0.00            
ATOM    512  CB  LYN X  29      28.849 110.633  24.726  0.00  0.00            
ATOM    513  HB2 LYN X  29      29.044 110.034  25.614  0.00  0.00            
ATOM    514  HB3 LYN X  29      28.445 109.945  23.992  0.00  0.00            
ATOM    515  CG  LYN X  29      30.174 111.192  24.188  0.00  0.00            
ATOM    516  HG2 LYN X  29      29.985 111.830  23.329  0.00  0.00            
ATOM    517  HG3 LYN X  29      30.654 111.802  24.946  0.00  0.00            
ATOM    518  CD  LYN X  29      31.103 110.041  23.805  0.00  0.00            
ATOM    519  HD2 LYN X  29      30.573 109.292  23.216  0.00  0.00            
ATOM    520  HD3 LYN X  29      31.459 109.585  24.729  0.00  0.00            
ATOM    521  CE  LYN X  29      32.331 110.561  23.058  0.00  0.00            
ATOM    522  HE2 LYN X  29      32.923 111.208  23.711  0.00  0.00            
ATOM    523  HE3 LYN X  29      32.972 109.721  22.785  0.00  0.00            
ATOM    524  NZ  LYN X  29      31.956 111.291  21.848  0.00  0.00            
ATOM    525  HZ1 LYN X  29      31.425 110.694  21.231  0.00  0.00            
ATOM    526  HZ2 LYN X  29      31.355 112.070  22.074  0.00  0.00            
ATOM    527  C   LYN X  29      26.459 111.048  25.374  0.00  0.00            
ATOM    528  O   LYN X  29      25.721 110.679  24.472  0.00  0.00            
ATOM    529  N   GLY X  30      26.179 110.848  26.656  0.00  0.00            
ATOM    530  H   GLY X  30      26.909 110.969  27.340  0.00  0.00            
ATOM    531  CA  GLY X  30      24.954 110.195  27.056  0.00  0.00            
ATOM    532  HA2 GLY X  30      24.449 110.794  27.807  0.00  0.00            
ATOM    533  HA3 GLY X  30      24.281 110.101  26.215  0.00  0.00            
ATOM    534  C   GLY X  30      25.201 108.820  27.647  0.00  0.00            
ATOM    535  O   GLY X  30      24.236 108.135  27.990  0.00  0.00            
ATOM    536  N   ILE X  31      26.464 108.389  27.761  0.00  0.00            
ATOM    537  H   ILE X  31      27.209 108.947  27.374  0.00  0.00            
ATOM    538  CA  ILE X  31      26.769 107.052  28.254  0.00  0.00            
ATOM    539  HA  ILE X  31      26.018 106.373  27.854  0.00  0.00            
ATOM    540  CB  ILE X  31      28.136 106.611  27.770  0.00  0.00            
ATOM    541  HB  ILE X  31      28.850 107.367  28.117  0.00  0.00            
ATOM    542  CG2 ILE X  31      28.563 105.252  28.390  0.00  0.00            
ATOM    543 HG21 ILE X  31      28.644 105.357  29.472  0.00  0.00            
ATOM    544 HG22 ILE X  31      29.524 104.925  27.999  0.00  0.00            
ATOM    545 HG23 ILE X  31      27.808 104.503  28.166  0.00  0.00            
ATOM    546  CG1 ILE X  31      28.192 106.555  26.278  0.00  0.00            
ATOM    547 HG12 ILE X  31      27.331 105.995  25.898  0.00  0.00            
ATOM    548 HG13 ILE X  31      28.080 107.567  25.883  0.00  0.00            
ATOM    549  CD1 ILE X  31      29.487 105.975  25.725  0.00  0.00            
ATOM    550 HD11 ILE X  31      29.254 105.179  25.009  0.00  0.00            
ATOM    551 HD12 ILE X  31      30.065 106.723  25.188  0.00  0.00            
ATOM    552 HD13 ILE X  31      30.094 105.532  26.512  0.00  0.00            
ATOM    553  C   ILE X  31      26.660 106.984  29.771  0.00  0.00            
ATOM    554  O   ILE X  31      26.253 105.957  30.331  0.00  0.00            
ATOM    555  N   TYR X  32      27.009 108.076  30.464  0.00  0.00            
ATOM    556  H   TYR X  32      27.064 108.975  29.999  0.00  0.00            
ATOM    557  CA  TYR X  32      27.023 108.084  31.919  0.00  0.00            
ATOM    558  HA  TYR X  32      27.688 107.286  32.251  0.00  0.00            
ATOM    559  CB  TYR X  32      27.574 109.428  32.456  0.00  0.00            
ATOM    560  HB2 TYR X  32      28.475 109.720  31.923  0.00  0.00            
ATOM    561  HB3 TYR X  32      26.828 110.193  32.263  0.00  0.00            
ATOM    562  CG  TYR X  32      27.867 109.429  33.923  0.00  0.00            
ATOM    563  CD1 TYR X  32      26.842 109.644  34.851  0.00  0.00            
ATOM    564  HD1 TYR X  32      25.811 109.690  34.534  0.00  0.00            
ATOM    565  CE1 TYR X  32      27.117 109.663  36.223  0.00  0.00            
ATOM    566  HE1 TYR X  32      26.304 109.791  36.925  0.00  0.00            
ATOM    567  CZ  TYR X  32      28.409 109.451  36.690  0.00  0.00            
ATOM    568  OH  TYR X  32      28.662 109.464  38.030  0.00  0.00            
ATOM    569  HH  TYR X  32      29.464 109.016  38.247  0.00  0.00            
ATOM    570  CE2 TYR X  32      29.423 109.205  35.767  0.00  0.00            
ATOM    571  HE2 TYR X  32      30.444 109.187  36.105  0.00  0.00            
ATOM    572  CD2 TYR X  32      29.160 109.211  34.394  0.00  0.00            
ATOM    573  HD2 TYR X  32      29.981 109.214  33.709  0.00  0.00            
ATOM    574  C   TYR X  32      25.634 107.786  32.464  0.00  0.00            
ATOM    575  O   TYR X  32      25.542 107.113  33.479  0.00  0.00            
ATOM    576  N   ASH X  33      24.575 108.316  31.873  0.00  0.00            
ATOM    577  H   ASH X  33      24.697 108.647  30.918  0.00  0.00            
ATOM    578  CA  ASH X  33      23.263 108.196  32.397  0.00  0.00            
ATOM    579  HA  ASH X  33      23.247 108.488  33.447  0.00  0.00            
ATOM    580  CB  ASH X  33      22.267 109.090  31.644  0.00  0.00            
ATOM    581  HB2 ASH X  33      22.336 108.905  30.560  0.00  0.00            
ATOM    582  HB3 ASH X  33      21.274 108.795  31.978  0.00  0.00            
ATOM    583  CG  ASH X  33      22.463 110.566  31.846  0.00  0.00            
ATOM    584  OD1 ASH X  33      23.061 110.871  33.007  0.00  0.00            
ATOM    585  OD2 ASH X  33      22.141 111.426  31.026  0.00  0.00            
ATOM    586  HD1 ASH X  33      23.271 111.794  33.014  0.00  0.00            
ATOM    587  C   ASH X  33      22.801 106.757  32.347  0.00  0.00            
ATOM    588  O   ASH X  33      21.899 106.334  33.083  0.00  0.00            
ATOM    589  N   ARN X  34      23.401 105.956  31.465  0.00  0.00            
ATOM    590  H   ARN X  34      24.243 106.278  31.014  0.00  0.00            
ATOM    591  CA  ARN X  34      23.051 104.574  31.325  0.00  0.00            
ATOM    592  HA  ARN X  34      22.003 104.466  31.134  0.00  0.00            
ATOM    593  CB  ARN X  34      23.832 103.858  30.198  0.00  0.00            
ATOM    594  HB2 ARN X  34      24.913 103.958  30.386  0.00  0.00            
ATOM    595  HB3 ARN X  34      23.559 102.801  30.276  0.00  0.00            
ATOM    596  CG  ARN X  34      23.505 104.364  28.822  0.00  0.00            
ATOM    597  HG2 ARN X  34      22.505 104.021  28.522  0.00  0.00            
ATOM    598  HG3 ARN X  34      23.464 105.456  28.829  0.00  0.00            
ATOM    599  CD  ARN X  34      24.562 103.932  27.791  0.00  0.00            
ATOM    600  HD2 ARN X  34      24.269 104.228  26.787  0.00  0.00            
ATOM    601  HD3 ARN X  34      25.509 104.403  28.058  0.00  0.00            
ATOM    602  NE  ARN X  34      24.765 102.500  27.865  0.00  0.00            
ATOM    603  HE  ARN X  34      25.734 102.300  27.688  0.00  0.00            
ATOM    604  CZ  ARN X  34      23.891 101.624  27.161  0.00  0.00            
ATOM    605  NH1 ARN X  34      22.895 102.026  26.478  0.00  0.00            
ATOM    606 HH11 ARN X  34      22.702 103.008  26.642  0.00  0.00            
ATOM    607  NH2 ARN X  34      24.239 100.250  27.256  0.00  0.00            
ATOM    608 HH21 ARN X  34      23.516  99.756  27.764  0.00  0.00            
ATOM    609 HH22 ARN X  34      24.274  99.854  26.337  0.00  0.00            
ATOM    610  C   ARN X  34      23.357 103.878  32.680  0.00  0.00            
ATOM    611  O   ARN X  34      22.625 103.007  33.076  0.00  0.00            
ATOM    612  N   TYR X  35      24.465 104.233  33.348  0.00  0.00            
ATOM    613  H   TYR X  35      25.101 104.885  32.924  0.00  0.00            
ATOM    614  CA  TYR X  35      24.828 103.611  34.594  0.00  0.00            
ATOM    615  HA  TYR X  35      24.691 102.530  34.452  0.00  0.00            
ATOM    616  CB  TYR X  35      26.289 103.865  34.889  0.00  0.00            
ATOM    617  HB2 TYR X  35      26.521 103.509  35.908  0.00  0.00            
ATOM    618  HB3 TYR X  35      26.467 104.943  34.861  0.00  0.00            
ATOM    619  CG  TYR X  35      27.185 103.143  33.888  0.00  0.00            
ATOM    620  CD1 TYR X  35      27.611 103.830  32.752  0.00  0.00            
ATOM    621  HD1 TYR X  35      27.351 104.859  32.622  0.00  0.00            
ATOM    622  CE1 TYR X  35      28.448 103.194  31.853  0.00  0.00            
ATOM    623  HE1 TYR X  35      28.931 103.798  31.098  0.00  0.00            
ATOM    624  CZ  TYR X  35      28.852 101.884  32.068  0.00  0.00            
ATOM    625  OH  TYR X  35      29.693 101.270  31.180  0.00  0.00            
ATOM    626  HH  TYR X  35      29.239 100.609  30.680  0.00  0.00            
ATOM    627  CE2 TYR X  35      28.510 101.261  33.276  0.00  0.00            
ATOM    628  HE2 TYR X  35      29.058 100.383  33.601  0.00  0.00            
ATOM    629  CD2 TYR X  35      27.603 101.856  34.131  0.00  0.00            
ATOM    630  HD2 TYR X  35      27.126 101.267  34.905  0.00  0.00            
ATOM    631  C   TYR X  35      23.886 104.063  35.762  0.00  0.00            
ATOM    632  O   TYR X  35      23.573 103.264  36.685  0.00  0.00            
ATOM    633  N   ILE X  36      23.465 105.352  35.802  0.00  0.00            
ATOM    634  H   ILE X  36      24.126 106.036  35.428  0.00  0.00            
ATOM    635  CA  ILE X  36      22.460 105.769  36.753  0.00  0.00            
ATOM    636  HA  ILE X  36      22.904 105.576  37.705  0.00  0.00            
ATOM    637  CB  ILE X  36      22.355 107.308  36.667  0.00  0.00            
ATOM    638  HB  ILE X  36      21.850 107.559  35.716  0.00  0.00            
ATOM    639  CG2 ILE X  36      21.596 107.890  37.818  0.00  0.00            
ATOM    640 HG21 ILE X  36      20.637 107.328  38.000  0.00  0.00            
ATOM    641 HG22 ILE X  36      21.308 108.958  37.672  0.00  0.00            
ATOM    642 HG23 ILE X  36      22.108 107.851  38.757  0.00  0.00            
ATOM    643  CG1 ILE X  36      23.625 108.105  36.672  0.00  0.00            
ATOM    644 HG12 ILE X  36      24.242 107.809  35.819  0.00  0.00            
ATOM    645 HG13 ILE X  36      24.183 107.974  37.597  0.00  0.00            
ATOM    646  CD1 ILE X  36      23.304 109.564  36.412  0.00  0.00            
ATOM    647 HD11 ILE X  36      24.151 110.127  36.725  0.00  0.00            
ATOM    648 HD12 ILE X  36      22.397 109.897  36.913  0.00  0.00            
ATOM    649 HD13 ILE X  36      23.160 109.739  35.348  0.00  0.00            
ATOM    650  C   ILE X  36      21.168 104.930  36.552  0.00  0.00            
ATOM    651  O   ILE X  36      20.496 104.524  37.514  0.00  0.00            
ATOM    652  N   ALA X  37      20.774 104.667  35.328  0.00  0.00            
ATOM    653  H   ALA X  37      21.486 104.621  34.603  0.00  0.00            
ATOM    654  CA  ALA X  37      19.504 104.027  35.059  0.00  0.00            
ATOM    655  HA  ALA X  37      18.773 104.478  35.707  0.00  0.00            
ATOM    656  CB  ALA X  37      19.069 104.229  33.624  0.00  0.00            
ATOM    657  HB1 ALA X  37      18.659 105.238  33.506  0.00  0.00            
ATOM    658  HB2 ALA X  37      18.284 103.508  33.370  0.00  0.00            
ATOM    659  HB3 ALA X  37      19.871 104.094  32.920  0.00  0.00            
ATOM    660  C   ALA X  37      19.625 102.548  35.380  0.00  0.00            
ATOM    661  O   ALA X  37      18.775 101.993  36.018  0.00  0.00            
ATOM    662  N   TRP X  38      20.743 101.960  34.963  0.00  0.00            
ATOM    663  H   TRP X  38      21.373 102.401  34.303  0.00  0.00            
ATOM    664  CA  TRP X  38      21.029 100.586  35.316  0.00  0.00            
ATOM    665  HA  TRP X  38      20.293  99.914  34.881  0.00  0.00            
ATOM    666  CB  TRP X  38      22.406 100.122  34.823  0.00  0.00            
ATOM    667  HB2 TRP X  38      22.839  99.407  35.524  0.00  0.00            
ATOM    668  HB3 TRP X  38      23.072 101.016  34.774  0.00  0.00            
ATOM    669  CG  TRP X  38      22.345  99.548  33.476  0.00  0.00            
ATOM    670  CD1 TRP X  38      21.274  99.203  32.772  0.00  0.00            
ATOM    671  HD1 TRP X  38      20.282  99.428  33.086  0.00  0.00            
ATOM    672  NE1 TRP X  38      21.623  98.602  31.610  0.00  0.00            
ATOM    673  HE1 TRP X  38      21.062  97.852  31.155  0.00  0.00            
ATOM    674  CE2 TRP X  38      22.967  98.769  31.367  0.00  0.00            
ATOM    675  CZ2 TRP X  38      23.811  98.496  30.306  0.00  0.00            
ATOM    676  HZ2 TRP X  38      23.365  98.334  29.300  0.00  0.00            
ATOM    677  CH2 TRP X  38      25.164  98.812  30.362  0.00  0.00            
ATOM    678  HH2 TRP X  38      25.787  98.746  29.483  0.00  0.00            
ATOM    679  CZ3 TRP X  38      25.640  99.430  31.525  0.00  0.00            
ATOM    680  HZ3 TRP X  38      26.650  99.810  31.545  0.00  0.00            
ATOM    681  CE3 TRP X  38      24.818  99.613  32.652  0.00  0.00            
ATOM    682  HE3 TRP X  38      25.240 100.025  33.552  0.00  0.00            
ATOM    683  CD2 TRP X  38      23.450  99.296  32.575  0.00  0.00            
ATOM    684  C   TRP X  38      20.924 100.375  36.836  0.00  0.00            
ATOM    685  O   TRP X  38      20.774  99.218  37.196  0.00  0.00            
ATOM    686  N   HID X  39      21.051 101.418  37.647  0.00  0.00            
ATOM    687  H   HID X  39      21.083 102.283  37.178  0.00  0.00            
ATOM    688  CA  HID X  39      21.140 101.439  39.054  0.00  0.00            
ATOM    689  HA  HID X  39      21.460 100.467  39.445  0.00  0.00            
ATOM    690  CB  HID X  39      22.248 102.326  39.500  0.00  0.00            
ATOM    691  HB2 HID X  39      23.016 102.328  38.744  0.00  0.00            
ATOM    692  HB3 HID X  39      21.983 103.383  39.478  0.00  0.00            
ATOM    693  CG  HID X  39      22.892 102.109  40.835  0.00  0.00            
ATOM    694  ND1 HID X  39      22.518 102.868  41.976  0.00  0.00            
ATOM    695  HD1 HID X  39      21.628 103.414  41.944  0.00  0.00            
ATOM    696  CE1 HID X  39      23.211 102.381  43.028  0.00  0.00            
ATOM    697  HE1 HID X  39      23.035 102.737  44.005  0.00  0.00            
ATOM    698  NE2 HID X  39      23.962 101.367  42.756  0.00  0.00            
ATOM    699  CD2 HID X  39      23.872 101.281  41.339  0.00  0.00            
ATOM    700  HD2 HID X  39      24.537 100.713  40.716  0.00  0.00            
ATOM    701  C   HID X  39      19.828 101.713  39.748  0.00  0.00            
ATOM    702  O   HID X  39      19.621 101.167  40.823  0.00  0.00            
ATOM    703  N   GLY X  40      18.913 102.474  39.155  0.00  0.00            
ATOM    704  H   GLY X  40      19.136 103.052  38.328  0.00  0.00            
ATOM    705  CA  GLY X  40      17.539 102.451  39.641  0.00  0.00            
ATOM    706  HA2 GLY X  40      16.877 103.210  39.070  0.00  0.00            
ATOM    707  HA3 GLY X  40      17.347 102.567  40.723  0.00  0.00            
ATOM    708  C   GLY X  40      16.845 101.032  39.477  0.00  0.00            
ATOM    709  O   GLY X  40      16.335 100.423  40.446  0.00  0.00            
ATOM    710  N   ALA X  41      16.992 100.547  38.241  0.00  0.00            
ATOM    711  H   ALA X  41      17.607 101.029  37.606  0.00  0.00            
ATOM    712  CA  ALA X  41      16.420  99.291  37.768  0.00  0.00            
ATOM    713  HA  ALA X  41      15.325  99.340  37.975  0.00  0.00            
ATOM    714  CB  ALA X  41      16.601  99.296  36.205  0.00  0.00            
ATOM    715  HB1 ALA X  41      17.196 100.140  35.759  0.00  0.00            
ATOM    716  HB2 ALA X  41      17.218  98.448  35.993  0.00  0.00            
ATOM    717  HB3 ALA X  41      15.644  99.296  35.628  0.00  0.00            
ATOM    718  C   ALA X  41      16.925  98.052  38.535  0.00  0.00            
ATOM    719  O   ALA X  41      16.107  97.272  39.107  0.00  0.00            
ATOM    720  N   ALA X  42      18.253  97.802  38.647  0.00  0.00            
ATOM    721  H   ALA X  42      18.828  98.498  38.194  0.00  0.00            
ATOM    722  CA  ALA X  42      18.919  96.893  39.578  0.00  0.00            
ATOM    723  HA  ALA X  42      18.236  96.062  39.418  0.00  0.00            
ATOM    724  CB  ALA X  42      20.333  96.516  39.047  0.00  0.00            
ATOM    725  HB1 ALA X  42      20.203  96.443  37.996  0.00  0.00            
ATOM    726  HB2 ALA X  42      20.607  95.572  39.369  0.00  0.00            
ATOM    727  HB3 ALA X  42      21.043  97.296  39.267  0.00  0.00            
ATOM    728  C   ALA X  42      18.932  97.473  40.951  0.00  0.00            
ATOM    729  O   ALA X  42      19.985  97.804  41.400  0.00  0.00            
ATOM    730  N   GLY X  43      17.781  97.685  41.548  0.00  0.00            
ATOM    731  H   GLY X  43      16.925  97.568  41.056  0.00  0.00            
ATOM    732  CA  GLY X  43      17.542  98.302  42.856  0.00  0.00            
ATOM    733  HA2 GLY X  43      17.799  99.312  42.702  0.00  0.00            
ATOM    734  HA3 GLY X  43      18.116  97.964  43.672  0.00  0.00            
ATOM    735  C   GLY X  43      16.084  98.243  43.174  0.00  0.00            
ATOM    736  O   GLY X  43      15.635  97.836  44.236  0.00  0.00            
ATOM    737  N   LYN X  44      15.242  98.552  42.167  0.00  0.00            
ATOM    738  H   LYN X  44      15.745  99.038  41.392  0.00  0.00            
ATOM    739  CA  LYN X  44      13.820  98.184  41.972  0.00  0.00            
ATOM    740  HA  LYN X  44      13.211  98.442  42.861  0.00  0.00            
ATOM    741  CB  LYN X  44      13.180  98.989  40.808  0.00  0.00            
ATOM    742  HB2 LYN X  44      13.739  98.859  39.873  0.00  0.00            
ATOM    743  HB3 LYN X  44      12.221  98.660  40.496  0.00  0.00            
ATOM    744  CG  LYN X  44      13.184 100.492  41.108  0.00  0.00            
ATOM    745  HG2 LYN X  44      14.093 100.934  41.549  0.00  0.00            
ATOM    746  HG3 LYN X  44      12.538 100.650  41.910  0.00  0.00            
ATOM    747  CD  LYN X  44      12.552 101.255  39.931  0.00  0.00            
ATOM    748  HD2 LYN X  44      12.441 102.264  40.115  0.00  0.00            
ATOM    749  HD3 LYN X  44      13.231 101.277  39.048  0.00  0.00            
ATOM    750  CE  LYN X  44      11.179 100.746  39.548  0.00  0.00            
ATOM    751  HE2 LYN X  44      11.198  99.663  39.393  0.00  0.00            
ATOM    752  HE3 LYN X  44      10.476 100.835  40.308  0.00  0.00            
ATOM    753  NZ  LYN X  44      10.700 101.469  38.367  0.00  0.00            
ATOM    754  HZ1 LYN X  44      11.471 101.725  37.732  0.00  0.00            
ATOM    755  HZ2 LYN X  44      10.226 102.312  38.594  0.00  0.00            
ATOM    756  C   LYN X  44      13.524  96.719  41.739  0.00  0.00            
ATOM    757  O   LYN X  44      12.523  96.247  42.244  0.00  0.00            
ATOM    758  N   PHE X  45      14.371  95.916  41.058  0.00  0.00            
ATOM    759  H   PHE X  45      15.222  96.398  40.756  0.00  0.00            
ATOM    760  CA  PHE X  45      14.121  94.533  40.657  0.00  0.00            
ATOM    761  HA  PHE X  45      13.094  94.430  40.279  0.00  0.00            
ATOM    762  CB  PHE X  45      15.094  94.134  39.489  0.00  0.00            
ATOM    763  HB2 PHE X  45      16.121  94.164  39.915  0.00  0.00            
ATOM    764  HB3 PHE X  45      14.924  94.894  38.783  0.00  0.00            
ATOM    765  CG  PHE X  45      14.777  92.780  38.885  0.00  0.00            
ATOM    766  CD1 PHE X  45      13.851  92.651  37.841  0.00  0.00            
ATOM    767  HD1 PHE X  45      13.519  93.600  37.375  0.00  0.00            
ATOM    768  CE1 PHE X  45      13.619  91.443  37.233  0.00  0.00            
ATOM    769  HE1 PHE X  45      13.076  91.469  36.269  0.00  0.00            
ATOM    770  CZ  PHE X  45      14.265  90.279  37.671  0.00  0.00            
ATOM    771  HZ  PHE X  45      14.130  89.383  37.167  0.00  0.00            
ATOM    772  CE2 PHE X  45      15.123  90.384  38.740  0.00  0.00            
ATOM    773  HE2 PHE X  45      15.541  89.507  39.138  0.00  0.00            
ATOM    774  CD2 PHE X  45      15.448  91.623  39.309  0.00  0.00            
ATOM    775  HD2 PHE X  45      16.296  91.721  39.945  0.00  0.00            
ATOM    776  C   PHE X  45      14.271  93.491  41.810  0.00  0.00            
ATOM    777  O   PHE X  45      15.387  92.982  41.920  0.00  0.00            
ATOM    778  N   HID X  46      13.242  93.284  42.642  0.00  0.00            
ATOM    779  H   HID X  46      12.314  93.711  42.475  0.00  0.00            
ATOM    780  CA  HID X  46      13.265  92.443  43.789  0.00  0.00            
ATOM    781  HA  HID X  46      14.145  92.662  44.363  0.00  0.00            
ATOM    782  CB  HID X  46      12.129  92.739  44.831  0.00  0.00            
ATOM    783  HB2 HID X  46      12.077  91.907  45.476  0.00  0.00            
ATOM    784  HB3 HID X  46      11.199  92.889  44.343  0.00  0.00            
ATOM    785  CG  HID X  46      12.551  93.947  45.663  0.00  0.00            
ATOM    786  ND1 HID X  46      12.117  94.209  46.972  0.00  0.00            
ATOM    787  HD1 HID X  46      11.702  93.500  47.565  0.00  0.00            
ATOM    788  CE1 HID X  46      12.434  95.398  47.412  0.00  0.00            
ATOM    789  HE1 HID X  46      12.066  95.753  48.330  0.00  0.00            
ATOM    790  NE2 HID X  46      13.201  95.999  46.492  0.00  0.00            
ATOM    791  CD2 HID X  46      13.295  95.113  45.367  0.00  0.00            
ATOM    792  HD2 HID X  46      13.680  95.541  44.500  0.00  0.00            
ATOM    793  C   HID X  46      13.292  90.970  43.388  0.00  0.00            
ATOM    794  O   HID X  46      12.640  90.519  42.392  0.00  0.00            
ATOM    795  N   THR X  47      14.026  90.108  44.183  0.00  0.00            
ATOM    796  H   THR X  47      14.380  90.416  45.090  0.00  0.00            
ATOM    797  CA  THR X  47      14.264  88.713  43.838  0.00  0.00            
ATOM    798  HA  THR X  47      13.621  88.361  43.037  0.00  0.00            
ATOM    799  CB  THR X  47      15.695  88.514  43.397  0.00  0.00            
ATOM    800  HB  THR X  47      15.866  87.460  43.224  0.00  0.00            
ATOM    801  CG2 THR X  47      16.049  89.289  42.141  0.00  0.00            
ATOM    802 HG21 THR X  47      16.927  88.944  41.652  0.00  0.00            
ATOM    803 HG22 THR X  47      15.224  89.207  41.448  0.00  0.00            
ATOM    804 HG23 THR X  47      16.176  90.371  42.403  0.00  0.00            
ATOM    805  OG1 THR X  47      16.591  88.795  44.460  0.00  0.00            
ATOM    806  HG1 THR X  47      17.037  88.037  44.741  0.00  0.00            
ATOM    807  C   THR X  47      14.062  87.819  45.083  0.00  0.00            
ATOM    808  O   THR X  47      14.955  87.643  45.914  0.00  0.00            
ATOM    809  N   PRO X  48      12.877  87.204  45.119  0.00  0.00            
ATOM    810  CD  PRO X  48      12.575  86.195  46.148  0.00  0.00            
ATOM    811  HD2 PRO X  48      12.584  86.515  47.202  0.00  0.00            
ATOM    812  HD3 PRO X  48      13.289  85.359  46.129  0.00  0.00            
ATOM    813  CG  PRO X  48      11.162  85.656  45.795  0.00  0.00            
ATOM    814  HG2 PRO X  48      10.381  86.151  46.424  0.00  0.00            
ATOM    815  HG3 PRO X  48      11.038  84.611  45.937  0.00  0.00            
ATOM    816  CB  PRO X  48      11.010  85.994  44.351  0.00  0.00            
ATOM    817  HB2 PRO X  48       9.956  86.145  44.144  0.00  0.00            
ATOM    818  HB3 PRO X  48      11.456  85.240  43.709  0.00  0.00            
ATOM    819  CA  PRO X  48      11.752  87.323  44.215  0.00  0.00            
ATOM    820  HA  PRO X  48      12.167  87.411  43.213  0.00  0.00            
ATOM    821  C   PRO X  48      10.904  88.496  44.557  0.00  0.00            
ATOM    822  O   PRO X  48      10.964  89.035  45.667  0.00  0.00            
ATOM    823  N   PRO X  49       9.963  88.862  43.685  0.00  0.00            
ATOM    824  CD  PRO X  49       9.806  88.433  42.298  0.00  0.00            
ATOM    825  HD2 PRO X  49      10.714  88.429  41.774  0.00  0.00            
ATOM    826  HD3 PRO X  49       9.368  87.434  42.271  0.00  0.00            
ATOM    827  CG  PRO X  49       8.843  89.392  41.663  0.00  0.00            
ATOM    828  HG2 PRO X  49       9.437  90.232  41.189  0.00  0.00            
ATOM    829  HG3 PRO X  49       8.220  88.874  40.915  0.00  0.00            
ATOM    830  CB  PRO X  49       8.038  89.943  42.802  0.00  0.00            
ATOM    831  HB2 PRO X  49       7.198  89.273  42.977  0.00  0.00            
ATOM    832  HB3 PRO X  49       7.774  90.955  42.604  0.00  0.00            
ATOM    833  CA  PRO X  49       9.044  89.979  43.995  0.00  0.00            
ATOM    834  HA  PRO X  49       9.589  90.927  44.013  0.00  0.00            
ATOM    835  C   PRO X  49       8.318  89.700  45.319  0.00  0.00            
ATOM    836  O   PRO X  49       7.869  88.563  45.565  0.00  0.00            
ATOM    837  N   GLY X  50       8.202  90.737  46.144  0.00  0.00            
ATOM    838  H   GLY X  50       8.652  91.614  45.888  0.00  0.00            
ATOM    839  CA  GLY X  50       7.609  90.599  47.425  0.00  0.00            
ATOM    840  HA2 GLY X  50       7.066  89.686  47.498  0.00  0.00            
ATOM    841  HA3 GLY X  50       6.916  91.365  47.589  0.00  0.00            
ATOM    842  C   GLY X  50       8.660  90.606  48.535  0.00  0.00            
ATOM    843  O   GLY X  50       8.461  91.292  49.524  0.00  0.00            
ATOM    844  N   SER X  51       9.794  89.934  48.295  0.00  0.00            
ATOM    845  H   SER X  51       9.986  89.704  47.322  0.00  0.00            
ATOM    846  CA  SER X  51      10.897  89.789  49.230  0.00  0.00            
ATOM    847  HA  SER X  51      10.435  89.683  50.213  0.00  0.00            
ATOM    848  CB  SER X  51      11.825  88.628  48.848  0.00  0.00            
ATOM    849  HB2 SER X  51      12.459  88.478  49.753  0.00  0.00            
ATOM    850  HB3 SER X  51      11.317  87.699  48.805  0.00  0.00            
ATOM    851  OG  SER X  51      12.593  88.955  47.742  0.00  0.00            
ATOM    852  HG  SER X  51      12.591  88.176  47.179  0.00  0.00            
ATOM    853  C   SER X  51      11.561  91.109  49.099  0.00  0.00            
ATOM    854  O   SER X  51      11.026  92.007  48.488  0.00  0.00            
ATOM    855  N   ASH X  52      12.563  91.245  49.968  0.00  0.00            
ATOM    856  H   ASH X  52      12.794  90.385  50.421  0.00  0.00            
ATOM    857  CA  ASH X  52      13.571  92.292  50.065  0.00  0.00            
ATOM    858  HA  ASH X  52      13.150  93.217  49.851  0.00  0.00            
ATOM    859  CB  ASH X  52      13.919  92.299  51.577  0.00  0.00            
ATOM    860  HB2 ASH X  52      13.995  91.337  52.078  0.00  0.00            
ATOM    861  HB3 ASH X  52      13.170  92.743  52.168  0.00  0.00            
ATOM    862  CG  ASH X  52      15.144  93.140  52.066  0.00  0.00            
ATOM    863  OD1 ASH X  52      14.762  94.446  52.329  0.00  0.00            
ATOM    864  OD2 ASH X  52      16.305  92.667  52.251  0.00  0.00            
ATOM    865  HD1 ASH X  52      15.456  94.921  52.783  0.00  0.00            
ATOM    866  C   ASH X  52      14.725  92.188  49.132  0.00  0.00            
ATOM    867  O   ASH X  52      15.396  93.194  48.866  0.00  0.00            
ATOM    868  N   ARN X  53      15.130  90.987  48.685  0.00  0.00            
ATOM    869  H   ARN X  53      14.611  90.224  49.100  0.00  0.00            
ATOM    870  CA  ARN X  53      16.373  90.661  48.000  0.00  0.00            
ATOM    871  HA  ARN X  53      17.154  91.252  48.528  0.00  0.00            
ATOM    872  CB  ARN X  53      16.731  89.153  48.009  0.00  0.00            
ATOM    873  HB2 ARN X  53      15.920  88.608  47.472  0.00  0.00            
ATOM    874  HB3 ARN X  53      17.654  88.958  47.488  0.00  0.00            
ATOM    875  CG  ARN X  53      16.797  88.521  49.421  0.00  0.00            
ATOM    876  HG2 ARN X  53      17.570  89.129  49.940  0.00  0.00            
ATOM    877  HG3 ARN X  53      15.890  88.588  49.969  0.00  0.00            
ATOM    878  CD  ARN X  53      17.192  87.082  49.310  0.00  0.00            
ATOM    879  HD2 ARN X  53      18.186  86.949  49.633  0.00  0.00            
ATOM    880  HD3 ARN X  53      17.227  86.699  48.310  0.00  0.00            
ATOM    881  NE  ARN X  53      16.277  86.224  50.019  0.00  0.00            
ATOM    882  HE  ARN X  53      15.358  86.513  49.873  0.00  0.00            
ATOM    883  CZ  ARN X  53      16.477  84.884  50.444  0.00  0.00            
ATOM    884  NH1 ARN X  53      15.873  84.442  51.425  0.00  0.00            
ATOM    885 HH11 ARN X  53      15.658  83.473  51.319  0.00  0.00            
ATOM    886  NH2 ARN X  53      17.337  84.221  49.492  0.00  0.00            
ATOM    887 HH21 ARN X  53      17.170  84.450  48.523  0.00  0.00            
ATOM    888 HH22 ARN X  53      18.324  84.276  49.560  0.00  0.00            
ATOM    889  C   ARN X  53      16.171  91.144  46.500  0.00  0.00            
ATOM    890  O   ARN X  53      15.394  90.670  45.655  0.00  0.00            
ATOM    891  N   ASN X  54      17.094  92.020  46.052  0.00  0.00            
ATOM    892  H   ASN X  54      17.868  91.998  46.697  0.00  0.00            
ATOM    893  CA  ASN X  54      17.224  92.671  44.777  0.00  0.00            
ATOM    894  HA  ASN X  54      16.512  92.231  44.076  0.00  0.00            
ATOM    895  CB  ASN X  54      16.845  94.248  44.873  0.00  0.00            
ATOM    896  HB2 ASN X  54      16.575  94.597  43.915  0.00  0.00            
ATOM    897  HB3 ASN X  54      15.990  94.339  45.476  0.00  0.00            
ATOM    898  CG  ASN X  54      17.919  95.292  45.176  0.00  0.00            
ATOM    899  OD1 ASN X  54      18.906  95.407  44.414  0.00  0.00            
ATOM    900  ND2 ASN X  54      17.670  96.158  46.222  0.00  0.00            
ATOM    901 HD21 ASN X  54      16.731  96.188  46.637  0.00  0.00            
ATOM    902 HD22 ASN X  54      18.399  96.757  46.569  0.00  0.00            
ATOM    903  C   ASN X  54      18.611  92.387  44.188  0.00  0.00            
ATOM    904  O   ASN X  54      19.541  91.924  44.901  0.00  0.00            
ATOM    905  N   ALA X  55      18.665  92.626  42.869  0.00  0.00            
ATOM    906  H   ALA X  55      17.737  92.979  42.559  0.00  0.00            
ATOM    907  CA  ALA X  55      19.706  92.285  41.925  0.00  0.00            
ATOM    908  HA  ALA X  55      19.733  91.139  41.960  0.00  0.00            
ATOM    909  CB  ALA X  55      19.260  92.752  40.467  0.00  0.00            
ATOM    910  HB1 ALA X  55      18.220  92.473  40.268  0.00  0.00            
ATOM    911  HB2 ALA X  55      19.926  92.328  39.736  0.00  0.00            
ATOM    912  HB3 ALA X  55      19.315  93.868  40.365  0.00  0.00            
ATOM    913  C   ALA X  55      21.163  92.765  42.370  0.00  0.00            
ATOM    914  O   ALA X  55      22.152  92.161  42.061  0.00  0.00            
ATOM    915  N   ALA X  56      21.199  94.013  42.850  0.00  0.00            
ATOM    916  H   ALA X  56      20.273  94.479  42.931  0.00  0.00            
ATOM    917  CA  ALA X  56      22.449  94.771  42.901  0.00  0.00            
ATOM    918  HA  ALA X  56      23.301  94.119  43.116  0.00  0.00            
ATOM    919  CB  ALA X  56      22.706  95.570  41.583  0.00  0.00            
ATOM    920  HB1 ALA X  56      23.740  95.986  41.611  0.00  0.00            
ATOM    921  HB2 ALA X  56      22.556  94.964  40.746  0.00  0.00            
ATOM    922  HB3 ALA X  56      21.944  96.277  41.485  0.00  0.00            
ATOM    923  C   ALA X  56      22.582  95.696  44.082  0.00  0.00            
ATOM    924  O   ALA X  56      23.141  96.792  43.952  0.00  0.00            
ATOM    925  N   HID X  57      21.981  95.272  45.196  0.00  0.00            
ATOM    926  H   HID X  57      21.447  94.428  45.017  0.00  0.00            
ATOM    927  CA  HID X  57      21.940  95.777  46.556  0.00  0.00            
ATOM    928  HA  HID X  57      22.968  95.922  46.808  0.00  0.00            
ATOM    929  CB  HID X  57      21.187  97.147  46.598  0.00  0.00            
ATOM    930  HB2 HID X  57      20.825  97.460  47.617  0.00  0.00            
ATOM    931  HB3 HID X  57      20.244  97.002  46.033  0.00  0.00            
ATOM    932  CG  HID X  57      21.779  98.412  46.038  0.00  0.00            
ATOM    933  ND1 HID X  57      21.113  99.536  45.755  0.00  0.00            
ATOM    934  HD1 HID X  57      20.058  99.630  45.729  0.00  0.00            
ATOM    935  CE1 HID X  57      21.962 100.505  45.465  0.00  0.00            
ATOM    936  HE1 HID X  57      21.557 101.441  45.118  0.00  0.00            
ATOM    937  NE2 HID X  57      23.225 100.018  45.301  0.00  0.00            
ATOM    938  CD2 HID X  57      23.090  98.764  45.846  0.00  0.00            
ATOM    939  HD2 HID X  57      24.036  98.294  46.113  0.00  0.00            
ATOM    940  C   HID X  57      21.318  94.667  47.475  0.00  0.00            
ATOM    941  O   HID X  57      20.380  94.086  47.022  0.00  0.00            
ATOM    942  N   MET X  58      21.782  94.457  48.683  0.00  0.00            
ATOM    943  H   MET X  58      22.645  94.870  48.970  0.00  0.00            
ATOM    944  CA  MET X  58      21.174  93.673  49.758  0.00  0.00            
ATOM    945  HA  MET X  58      21.939  93.687  50.566  0.00  0.00            
ATOM    946  CB  MET X  58      19.873  94.516  50.110  0.00  0.00            
ATOM    947  HB2 MET X  58      19.159  94.245  49.359  0.00  0.00            
ATOM    948  HB3 MET X  58      20.119  95.632  50.082  0.00  0.00            
ATOM    949  CG  MET X  58      19.174  94.128  51.446  0.00  0.00            
ATOM    950  HG2 MET X  58      18.471  93.402  51.176  0.00  0.00            
ATOM    951  HG3 MET X  58      19.825  93.720  52.208  0.00  0.00            
ATOM    952  SD  MET X  58      18.146  95.410  52.211  0.00  0.00            
ATOM    953  CE  MET X  58      17.047  95.882  50.796  0.00  0.00            
ATOM    954  HE1 MET X  58      17.702  96.249  49.993  0.00  0.00            
ATOM    955  HE2 MET X  58      16.490  96.793  51.025  0.00  0.00            
ATOM    956  HE3 MET X  58      16.472  95.033  50.438  0.00  0.00            
ATOM    957  C   MET X  58      20.833  92.193  49.521  0.00  0.00            
ATOM    958  O   MET X  58      19.810  91.591  49.938  0.00  0.00            
ATOM    959  N   SER X  59      21.784  91.467  48.938  0.00  0.00            
ATOM    960  H   SER X  59      22.547  92.030  48.523  0.00  0.00            
ATOM    961  CA  SER X  59      21.775  90.033  48.766  0.00  0.00            
ATOM    962  HA  SER X  59      21.847  89.580  49.799  0.00  0.00            
ATOM    963  CB  SER X  59      20.513  89.527  47.915  0.00  0.00            
ATOM    964  HB2 SER X  59      19.550  89.426  48.433  0.00  0.00            
ATOM    965  HB3 SER X  59      20.258  90.239  47.136  0.00  0.00            
ATOM    966  OG  SER X  59      20.726  88.243  47.371  0.00  0.00            
ATOM    967  HG  SER X  59      21.401  88.330  46.705  0.00  0.00            
ATOM    968  C   SER X  59      23.181  89.666  48.203  0.00  0.00            
ATOM    969  O   SER X  59      23.998  90.562  47.925  0.00  0.00            
ATOM    970  N   SER X  60      23.397  88.352  48.086  0.00  0.00            
ATOM    971  H   SER X  60      22.596  87.733  48.227  0.00  0.00            
ATOM    972  CA  SER X  60      24.695  87.684  47.888  0.00  0.00            
ATOM    973  HA  SER X  60      25.318  87.730  48.843  0.00  0.00            
ATOM    974  CB  SER X  60      24.499  86.193  47.636  0.00  0.00            
ATOM    975  HB2 SER X  60      25.486  85.756  47.585  0.00  0.00            
ATOM    976  HB3 SER X  60      23.908  85.995  46.776  0.00  0.00            
ATOM    977  OG  SER X  60      23.885  85.605  48.802  0.00  0.00            
ATOM    978  HG  SER X  60      22.939  85.631  48.767  0.00  0.00            
ATOM    979  C   SER X  60      25.490  88.234  46.654  0.00  0.00            
ATOM    980  O   SER X  60      26.704  88.484  46.665  0.00  0.00            
ATOM    981  N   ALA X  61      24.681  88.570  45.658  0.00  0.00            
ATOM    982  H   ALA X  61      23.720  88.200  45.754  0.00  0.00            
ATOM    983  CA  ALA X  61      24.893  89.351  44.403  0.00  0.00            
ATOM    984  HA  ALA X  61      25.736  88.902  43.801  0.00  0.00            
ATOM    985  CB  ALA X  61      23.724  89.211  43.443  0.00  0.00            
ATOM    986  HB1 ALA X  61      23.962  89.809  42.533  0.00  0.00            
ATOM    987  HB2 ALA X  61      22.803  89.478  43.911  0.00  0.00            
ATOM    988  HB3 ALA X  61      23.623  88.106  43.222  0.00  0.00            
ATOM    989  C   ALA X  61      25.266  90.808  44.499  0.00  0.00            
ATOM    990  O   ALA X  61      25.278  91.515  43.520  0.00  0.00            
ATOM    991  N   PHE X  62      25.455  91.412  45.708  0.00  0.00            
ATOM    992  H   PHE X  62      25.023  90.866  46.456  0.00  0.00            
ATOM    993  CA  PHE X  62      25.857  92.772  45.843  0.00  0.00            
ATOM    994  HA  PHE X  62      25.060  93.395  45.314  0.00  0.00            
ATOM    995  CB  PHE X  62      25.789  93.110  47.344  0.00  0.00            
ATOM    996  HB2 PHE X  62      26.105  92.203  47.882  0.00  0.00            
ATOM    997  HB3 PHE X  62      24.752  93.157  47.665  0.00  0.00            
ATOM    998  CG  PHE X  62      26.667  94.235  47.942  0.00  0.00            
ATOM    999  CD1 PHE X  62      26.379  95.584  47.679  0.00  0.00            
ATOM   1000  HD1 PHE X  62      25.522  95.791  47.044  0.00  0.00            
ATOM   1001  CE1 PHE X  62      27.072  96.568  48.247  0.00  0.00            
ATOM   1002  HE1 PHE X  62      26.581  97.509  48.128  0.00  0.00            
ATOM   1003  CZ  PHE X  62      28.184  96.333  49.063  0.00  0.00            
ATOM   1004  HZ  PHE X  62      28.585  97.152  49.645  0.00  0.00            
ATOM   1005  CE2 PHE X  62      28.659  95.025  49.211  0.00  0.00            
ATOM   1006  HE2 PHE X  62      29.509  94.858  49.803  0.00  0.00            
ATOM   1007  CD2 PHE X  62      27.905  93.980  48.662  0.00  0.00            
ATOM   1008  HD2 PHE X  62      28.332  93.026  48.647  0.00  0.00            
ATOM   1009  C   PHE X  62      27.253  93.058  45.276  0.00  0.00            
ATOM   1010  O   PHE X  62      27.531  94.103  44.815  0.00  0.00            
ATOM   1011  N   LEU X  63      28.182  92.164  45.632  0.00  0.00            
ATOM   1012  H   LEU X  63      27.843  91.315  46.069  0.00  0.00            
ATOM   1013  CA  LEU X  63      29.581  92.229  45.236  0.00  0.00            
ATOM   1014  HA  LEU X  63      29.941  93.225  45.349  0.00  0.00            
ATOM   1015  CB  LEU X  63      30.486  91.426  46.257  0.00  0.00            
ATOM   1016  HB2 LEU X  63      30.076  91.698  47.230  0.00  0.00            
ATOM   1017  HB3 LEU X  63      30.395  90.272  46.149  0.00  0.00            
ATOM   1018  CG  LEU X  63      32.046  91.767  46.304  0.00  0.00            
ATOM   1019  HG  LEU X  63      32.366  91.899  45.315  0.00  0.00            
ATOM   1020  CD1 LEU X  63      32.187  93.127  46.985  0.00  0.00            
ATOM   1021 HD11 LEU X  63      31.641  93.897  46.478  0.00  0.00            
ATOM   1022 HD12 LEU X  63      31.952  93.056  48.063  0.00  0.00            
ATOM   1023 HD13 LEU X  63      33.179  93.506  46.993  0.00  0.00            
ATOM   1024  CD2 LEU X  63      32.833  90.721  47.164  0.00  0.00            
ATOM   1025 HD21 LEU X  63      32.777  89.760  46.674  0.00  0.00            
ATOM   1026 HD22 LEU X  63      33.917  90.903  47.261  0.00  0.00            
ATOM   1027 HD23 LEU X  63      32.371  90.816  48.154  0.00  0.00            
ATOM   1028  C   LEU X  63      29.721  91.973  43.735  0.00  0.00            
ATOM   1029  O   LEU X  63      30.155  92.863  43.031  0.00  0.00            
ATOM   1030  N   PRO X  64      29.438  90.783  43.225  0.00  0.00            
ATOM   1031  CD  PRO X  64      28.719  89.610  43.819  0.00  0.00            
ATOM   1032  HD2 PRO X  64      28.011  89.821  44.571  0.00  0.00            
ATOM   1033  HD3 PRO X  64      29.430  89.022  44.367  0.00  0.00            
ATOM   1034  CG  PRO X  64      28.167  88.845  42.662  0.00  0.00            
ATOM   1035  HG2 PRO X  64      27.171  89.176  42.346  0.00  0.00            
ATOM   1036  HG3 PRO X  64      28.137  87.793  42.885  0.00  0.00            
ATOM   1037  CB  PRO X  64      29.133  89.130  41.526  0.00  0.00            
ATOM   1038  HB2 PRO X  64      28.620  88.971  40.639  0.00  0.00            
ATOM   1039  HB3 PRO X  64      29.948  88.457  41.588  0.00  0.00            
ATOM   1040  CA  PRO X  64      29.563  90.571  41.790  0.00  0.00            
ATOM   1041  HA  PRO X  64      30.570  90.624  41.519  0.00  0.00            
ATOM   1042  C   PRO X  64      28.823  91.592  40.890  0.00  0.00            
ATOM   1043  O   PRO X  64      29.389  91.883  39.824  0.00  0.00            
ATOM   1044  N   TRP X  65      27.595  91.984  41.271  0.00  0.00            
ATOM   1045  H   TRP X  65      27.146  91.607  42.101  0.00  0.00            
ATOM   1046  CA  TRP X  65      26.830  93.037  40.552  0.00  0.00            
ATOM   1047  HA  TRP X  65      27.253  93.088  39.570  0.00  0.00            
ATOM   1048  CB  TRP X  65      25.350  92.564  40.347  0.00  0.00            
ATOM   1049  HB2 TRP X  65      24.824  92.708  41.355  0.00  0.00            
ATOM   1050  HB3 TRP X  65      25.454  91.582  40.093  0.00  0.00            
ATOM   1051  CG  TRP X  65      24.416  93.134  39.271  0.00  0.00            
ATOM   1052  CD1 TRP X  65      24.407  94.404  38.842  0.00  0.00            
ATOM   1053  HD1 TRP X  65      25.154  95.157  39.128  0.00  0.00            
ATOM   1054  NE1 TRP X  65      23.248  94.642  38.110  0.00  0.00            
ATOM   1055  HE1 TRP X  65      23.060  95.526  37.647  0.00  0.00            
ATOM   1056  CE2 TRP X  65      22.507  93.488  37.957  0.00  0.00            
ATOM   1057  CZ2 TRP X  65      21.277  93.160  37.354  0.00  0.00            
ATOM   1058  HZ2 TRP X  65      20.671  93.923  36.858  0.00  0.00            
ATOM   1059  CH2 TRP X  65      20.793  91.858  37.383  0.00  0.00            
ATOM   1060  HH2 TRP X  65      19.874  91.652  36.917  0.00  0.00            
ATOM   1061  CZ3 TRP X  65      21.580  90.858  38.006  0.00  0.00            
ATOM   1062  HZ3 TRP X  65      21.239  89.810  37.867  0.00  0.00            
ATOM   1063  CE3 TRP X  65      22.758  91.209  38.653  0.00  0.00            
ATOM   1064  HE3 TRP X  65      23.272  90.371  39.093  0.00  0.00            
ATOM   1065  CD2 TRP X  65      23.271  92.508  38.656  0.00  0.00            
ATOM   1066  C   TRP X  65      27.021  94.445  41.228  0.00  0.00            
ATOM   1067  O   TRP X  65      26.092  95.239  41.347  0.00  0.00            
ATOM   1068  N   HID X  66      28.265  94.783  41.551  0.00  0.00            
ATOM   1069  H   HID X  66      28.812  93.928  41.770  0.00  0.00            
ATOM   1070  CA  HID X  66      28.855  96.124  41.330  0.00  0.00            
ATOM   1071  HA  HID X  66      28.150  96.730  40.650  0.00  0.00            
ATOM   1072  CB  HID X  66      29.077  96.976  42.596  0.00  0.00            
ATOM   1073  HB2 HID X  66      29.544  97.903  42.289  0.00  0.00            
ATOM   1074  HB3 HID X  66      29.745  96.501  43.310  0.00  0.00            
ATOM   1075  CG  HID X  66      27.761  97.385  43.216  0.00  0.00            
ATOM   1076  ND1 HID X  66      27.099  96.555  44.083  0.00  0.00            
ATOM   1077  HD1 HID X  66      27.403  95.580  44.321  0.00  0.00            
ATOM   1078  CE1 HID X  66      25.951  97.107  44.483  0.00  0.00            
ATOM   1079  HE1 HID X  66      25.246  96.610  45.122  0.00  0.00            
ATOM   1080  NE2 HID X  66      25.903  98.427  44.157  0.00  0.00            
ATOM   1081  CD2 HID X  66      27.051  98.574  43.336  0.00  0.00            
ATOM   1082  HD2 HID X  66      27.225  99.534  42.946  0.00  0.00            
ATOM   1083  C   HID X  66      30.107  95.890  40.501  0.00  0.00            
ATOM   1084  O   HID X  66      30.526  96.786  39.777  0.00  0.00            
ATOM   1085  N   ARN X  67      30.768  94.710  40.598  0.00  0.00            
ATOM   1086  H   ARN X  67      30.487  94.042  41.290  0.00  0.00            
ATOM   1087  CA  ARN X  67      32.072  94.443  39.889  0.00  0.00            
ATOM   1088  HA  ARN X  67      32.821  95.184  40.191  0.00  0.00            
ATOM   1089  CB  ARN X  67      32.660  93.083  40.324  0.00  0.00            
ATOM   1090  HB2 ARN X  67      32.898  93.067  41.395  0.00  0.00            
ATOM   1091  HB3 ARN X  67      31.950  92.281  40.125  0.00  0.00            
ATOM   1092  CG  ARN X  67      33.931  92.717  39.555  0.00  0.00            
ATOM   1093  HG2 ARN X  67      33.659  92.520  38.503  0.00  0.00            
ATOM   1094  HG3 ARN X  67      34.640  93.509  39.565  0.00  0.00            
ATOM   1095  CD  ARN X  67      34.646  91.478  40.120  0.00  0.00            
ATOM   1096  HD2 ARN X  67      33.928  90.660  40.267  0.00  0.00            
ATOM   1097  HD3 ARN X  67      35.401  91.118  39.408  0.00  0.00            
ATOM   1098  NE  ARN X  67      35.286  91.823  41.352  0.00  0.00            
ATOM   1099  HE  ARN X  67      34.729  92.416  41.938  0.00  0.00            
ATOM   1100  CZ  ARN X  67      35.929  90.838  42.144  0.00  0.00            
ATOM   1101  NH1 ARN X  67      36.024  89.610  41.882  0.00  0.00            
ATOM   1102 HH11 ARN X  67      36.510  89.505  40.984  0.00  0.00            
ATOM   1103  NH2 ARN X  67      36.566  91.338  43.315  0.00  0.00            
ATOM   1104 HH21 ARN X  67      35.898  91.575  44.029  0.00  0.00            
ATOM   1105 HH22 ARN X  67      37.214  90.634  43.643  0.00  0.00            
ATOM   1106  C   ARN X  67      31.849  94.460  38.368  0.00  0.00            
ATOM   1107  O   ARN X  67      32.569  95.081  37.579  0.00  0.00            
ATOM   1108  N   GLH X  68      30.806  93.784  37.957  0.00  0.00            
ATOM   1109  H   GLH X  68      30.222  93.265  38.568  0.00  0.00            
ATOM   1110  CA  GLH X  68      30.356  93.885  36.577  0.00  0.00            
ATOM   1111  HA  GLH X  68      31.214  93.625  35.948  0.00  0.00            
ATOM   1112  CB  GLH X  68      29.210  92.923  36.299  0.00  0.00            
ATOM   1113  HB2 GLH X  68      28.428  93.026  37.037  0.00  0.00            
ATOM   1114  HB3 GLH X  68      29.615  91.906  36.335  0.00  0.00            
ATOM   1115  CG  GLH X  68      28.583  93.116  34.888  0.00  0.00            
ATOM   1116  HG2 GLH X  68      27.604  92.587  34.848  0.00  0.00            
ATOM   1117  HG3 GLH X  68      28.448  94.194  34.660  0.00  0.00            
ATOM   1118  CD  GLH X  68      29.447  92.561  33.728  0.00  0.00            
ATOM   1119  OE1 GLH X  68      30.613  91.946  34.108  0.00  0.00            
ATOM   1120  OE2 GLH X  68      29.100  92.561  32.560  0.00  0.00            
ATOM   1121  HE1 GLH X  68      30.634  91.756  35.027  0.00  0.00            
ATOM   1122  C   GLH X  68      30.029  95.343  36.233  0.00  0.00            
ATOM   1123  O   GLH X  68      30.360  95.843  35.168  0.00  0.00            
ATOM   1124  N   TYR X  69      29.308  96.062  37.120  0.00  0.00            
ATOM   1125  H   TYR X  69      28.745  95.556  37.739  0.00  0.00            
ATOM   1126  CA  TYR X  69      28.999  97.419  36.909  0.00  0.00            
ATOM   1127  HA  TYR X  69      28.403  97.540  36.040  0.00  0.00            
ATOM   1128  CB  TYR X  69      28.182  98.006  38.032  0.00  0.00            
ATOM   1129  HB2 TYR X  69      27.531  97.246  38.416  0.00  0.00            
ATOM   1130  HB3 TYR X  69      28.846  98.393  38.779  0.00  0.00            
ATOM   1131  CG  TYR X  69      27.280  99.229  37.607  0.00  0.00            
ATOM   1132  CD1 TYR X  69      26.595  99.194  36.353  0.00  0.00            
ATOM   1133  HD1 TYR X  69      26.718  98.304  35.724  0.00  0.00            
ATOM   1134  CE1 TYR X  69      25.689 100.270  36.137  0.00  0.00            
ATOM   1135  HE1 TYR X  69      25.167 100.325  35.221  0.00  0.00            
ATOM   1136  CZ  TYR X  69      25.472 101.301  37.135  0.00  0.00            
ATOM   1137  OH  TYR X  69      24.565 102.277  36.988  0.00  0.00            
ATOM   1138  HH  TYR X  69      24.026 102.204  36.189  0.00  0.00            
ATOM   1139  CE2 TYR X  69      26.271 101.369  38.320  0.00  0.00            
ATOM   1140  HE2 TYR X  69      26.175 102.209  38.993  0.00  0.00            
ATOM   1141  CD2 TYR X  69      27.127 100.259  38.537  0.00  0.00            
ATOM   1142  HD2 TYR X  69      27.547 100.199  39.518  0.00  0.00            
ATOM   1143  C   TYR X  69      30.290  98.233  36.750  0.00  0.00            
ATOM   1144  O   TYR X  69      30.318  99.040  35.835  0.00  0.00            
ATOM   1145  N   LEU X  70      31.267  98.032  37.590  0.00  0.00            
ATOM   1146  H   LEU X  70      31.250  97.162  38.087  0.00  0.00            
ATOM   1147  CA  LEU X  70      32.545  98.798  37.446  0.00  0.00            
ATOM   1148  HA  LEU X  70      32.284  99.880  37.352  0.00  0.00            
ATOM   1149  CB  LEU X  70      33.372  98.577  38.730  0.00  0.00            
ATOM   1150  HB2 LEU X  70      34.403  98.914  38.541  0.00  0.00            
ATOM   1151  HB3 LEU X  70      33.398  97.504  38.897  0.00  0.00            
ATOM   1152  CG  LEU X  70      32.832  99.284  39.926  0.00  0.00            
ATOM   1153  HG  LEU X  70      31.807  99.414  39.842  0.00  0.00            
ATOM   1154  CD1 LEU X  70      33.142  98.475  41.180  0.00  0.00            
ATOM   1155 HD11 LEU X  70      32.698  98.761  42.155  0.00  0.00            
ATOM   1156 HD12 LEU X  70      32.818  97.425  40.976  0.00  0.00            
ATOM   1157 HD13 LEU X  70      34.216  98.394  41.384  0.00  0.00            
ATOM   1158  CD2 LEU X  70      33.398 100.699  39.923  0.00  0.00            
ATOM   1159 HD21 LEU X  70      34.479 100.734  40.190  0.00  0.00            
ATOM   1160 HD22 LEU X  70      33.315 101.129  38.898  0.00  0.00            
ATOM   1161 HD23 LEU X  70      32.835 101.339  40.550  0.00  0.00            
ATOM   1162  C   LEU X  70      33.327  98.381  36.199  0.00  0.00            
ATOM   1163  O   LEU X  70      33.944  99.238  35.549  0.00  0.00            
ATOM   1164  N   LEU X  71      33.156  97.074  35.837  0.00  0.00            
ATOM   1165  H   LEU X  71      32.365  96.567  36.129  0.00  0.00            
ATOM   1166  CA  LEU X  71      33.921  96.586  34.699  0.00  0.00            
ATOM   1167  HA  LEU X  71      35.003  96.789  34.861  0.00  0.00            
ATOM   1168  CB  LEU X  71      33.728  95.049  34.578  0.00  0.00            
ATOM   1169  HB2 LEU X  71      34.012  94.600  35.532  0.00  0.00            
ATOM   1170  HB3 LEU X  71      32.683  94.865  34.424  0.00  0.00            
ATOM   1171  CG  LEU X  71      34.553  94.425  33.482  0.00  0.00            
ATOM   1172  HG  LEU X  71      34.154  94.778  32.534  0.00  0.00            
ATOM   1173  CD1 LEU X  71      36.023  94.761  33.497  0.00  0.00            
ATOM   1174 HD11 LEU X  71      36.615  93.853  33.609  0.00  0.00            
ATOM   1175 HD12 LEU X  71      36.308  95.247  32.565  0.00  0.00            
ATOM   1176 HD13 LEU X  71      36.238  95.418  34.342  0.00  0.00            
ATOM   1177  CD2 LEU X  71      34.329  92.917  33.463  0.00  0.00            
ATOM   1178 HD21 LEU X  71      34.050  92.541  34.441  0.00  0.00            
ATOM   1179 HD22 LEU X  71      33.575  92.632  32.730  0.00  0.00            
ATOM   1180 HD23 LEU X  71      35.278  92.442  33.173  0.00  0.00            
ATOM   1181  C   LEU X  71      33.448  97.285  33.445  0.00  0.00            
ATOM   1182  O   LEU X  71      34.218  97.743  32.609  0.00  0.00            
ATOM   1183  N   ARN X  72      32.114  97.337  33.283  0.00  0.00            
ATOM   1184  H   ARN X  72      31.518  96.838  33.930  0.00  0.00            
ATOM   1185  CA  ARN X  72      31.486  97.985  32.148  0.00  0.00            
ATOM   1186  HA  ARN X  72      31.914  97.550  31.234  0.00  0.00            
ATOM   1187  CB  ARN X  72      29.976  97.804  32.137  0.00  0.00            
ATOM   1188  HB2 ARN X  72      29.574  98.167  33.086  0.00  0.00            
ATOM   1189  HB3 ARN X  72      29.526  98.414  31.350  0.00  0.00            
ATOM   1190  CG  ARN X  72      29.548  96.353  31.915  0.00  0.00            
ATOM   1191  HG2 ARN X  72      30.185  95.659  32.447  0.00  0.00            
ATOM   1192  HG3 ARN X  72      29.654  96.108  30.862  0.00  0.00            
ATOM   1193  CD  ARN X  72      28.093  96.122  32.320  0.00  0.00            
ATOM   1194  HD2 ARN X  72      28.001  96.164  33.404  0.00  0.00            
ATOM   1195  HD3 ARN X  72      27.495  96.934  31.915  0.00  0.00            
ATOM   1196  NE  ARN X  72      27.565  94.860  31.855  0.00  0.00            
ATOM   1197  HE  ARN X  72      26.914  94.479  32.505  0.00  0.00            
ATOM   1198  CZ  ARN X  72      27.128  94.613  30.532  0.00  0.00            
ATOM   1199  NH1 ARN X  72      26.688  93.468  30.178  0.00  0.00            
ATOM   1200 HH11 ARN X  72      26.607  92.835  30.952  0.00  0.00            
ATOM   1201  NH2 ARN X  72      27.229  95.738  29.664  0.00  0.00            
ATOM   1202 HH21 ARN X  72      26.677  95.531  28.843  0.00  0.00            
ATOM   1203 HH22 ARN X  72      28.186  95.845  29.352  0.00  0.00            
ATOM   1204  C   ARN X  72      31.803  99.462  32.111  0.00  0.00            
ATOM   1205  O   ARN X  72      32.066 100.013  31.043  0.00  0.00            
ATOM   1206  N   PHE X  73      31.824 100.096  33.285  0.00  0.00            
ATOM   1207  H   PHE X  73      31.633  99.559  34.126  0.00  0.00            
ATOM   1208  CA  PHE X  73      32.168 101.507  33.387  0.00  0.00            
ATOM   1209  HA  PHE X  73      31.508 102.050  32.698  0.00  0.00            
ATOM   1210  CB  PHE X  73      31.886 101.994  34.767  0.00  0.00            
ATOM   1211  HB2 PHE X  73      30.898 101.668  35.104  0.00  0.00            
ATOM   1212  HB3 PHE X  73      32.635 101.548  35.415  0.00  0.00            
ATOM   1213  CG  PHE X  73      31.976 103.490  34.956  0.00  0.00            
ATOM   1214  CD1 PHE X  73      31.000 104.323  34.425  0.00  0.00            
ATOM   1215  HD1 PHE X  73      30.317 103.931  33.707  0.00  0.00            
ATOM   1216  CE1 PHE X  73      31.116 105.699  34.539  0.00  0.00            
ATOM   1217  HE1 PHE X  73      30.500 106.333  33.931  0.00  0.00            
ATOM   1218  CZ  PHE X  73      32.184 106.277  35.201  0.00  0.00            
ATOM   1219  HZ  PHE X  73      32.386 107.331  35.071  0.00  0.00            
ATOM   1220  CE2 PHE X  73      33.195 105.463  35.702  0.00  0.00            
ATOM   1221  HE2 PHE X  73      34.122 105.900  36.028  0.00  0.00            
ATOM   1222  CD2 PHE X  73      33.106 104.065  35.546  0.00  0.00            
ATOM   1223  HD2 PHE X  73      33.931 103.437  35.827  0.00  0.00            
ATOM   1224  C   PHE X  73      33.594 101.801  32.972  0.00  0.00            
ATOM   1225  O   PHE X  73      33.889 102.788  32.334  0.00  0.00            
ATOM   1226  N   GLH X  74      34.543 100.902  33.310  0.00  0.00            
ATOM   1227  H   GLH X  74      34.235 100.003  33.647  0.00  0.00            
ATOM   1228  CA  GLH X  74      35.943 101.127  33.050  0.00  0.00            
ATOM   1229  HA  GLH X  74      36.217 102.154  33.316  0.00  0.00            
ATOM   1230  CB  GLH X  74      36.784 100.181  33.882  0.00  0.00            
ATOM   1231  HB2 GLH X  74      36.579  99.148  33.603  0.00  0.00            
ATOM   1232  HB3 GLH X  74      36.517 100.343  34.918  0.00  0.00            
ATOM   1233  CG  GLH X  74      38.296 100.463  33.756  0.00  0.00            
ATOM   1234  HG2 GLH X  74      38.486 101.519  33.960  0.00  0.00            
ATOM   1235  HG3 GLH X  74      38.593 100.213  32.748  0.00  0.00            
ATOM   1236  CD  GLH X  74      39.113  99.650  34.752  0.00  0.00            
ATOM   1237  OE1 GLH X  74      38.971  98.310  34.626  0.00  0.00            
ATOM   1238  OE2 GLH X  74      39.834 100.175  35.584  0.00  0.00            
ATOM   1239  HE1 GLH X  74      39.471  97.868  35.296  0.00  0.00            
ATOM   1240  C   GLH X  74      36.162 100.964  31.574  0.00  0.00            
ATOM   1241  O   GLH X  74      36.984 101.674  30.969  0.00  0.00            
ATOM   1242  N   ARN X  75      35.405 100.062  30.935  0.00  0.00            
ATOM   1243  H   ARN X  75      34.615  99.640  31.395  0.00  0.00            
ATOM   1244  CA  ARN X  75      35.575  99.795  29.503  0.00  0.00            
ATOM   1245  HA  ARN X  75      36.629  99.592  29.292  0.00  0.00            
ATOM   1246  CB  ARN X  75      34.799  98.559  28.996  0.00  0.00            
ATOM   1247  HB2 ARN X  75      33.709  98.642  28.973  0.00  0.00            
ATOM   1248  HB3 ARN X  75      35.031  98.538  27.952  0.00  0.00            
ATOM   1249  CG  ARN X  75      35.393  97.262  29.494  0.00  0.00            
ATOM   1250  HG2 ARN X  75      36.332  97.071  28.965  0.00  0.00            
ATOM   1251  HG3 ARN X  75      35.659  97.324  30.551  0.00  0.00            
ATOM   1252  CD  ARN X  75      34.426  96.092  29.290  0.00  0.00            
ATOM   1253  HD2 ARN X  75      34.116  96.038  28.255  0.00  0.00            
ATOM   1254  HD3 ARN X  75      33.542  96.251  29.893  0.00  0.00            
ATOM   1255  NE  ARN X  75      35.065  94.856  29.695  0.00  0.00            
ATOM   1256  HE  ARN X  75      35.958  94.737  29.236  0.00  0.00            
ATOM   1257  CZ  ARN X  75      34.289  93.653  29.684  0.00  0.00            
ATOM   1258  NH1 ARN X  75      33.078  93.596  29.351  0.00  0.00            
ATOM   1259 HH11 ARN X  75      32.756  94.487  28.998  0.00  0.00            
ATOM   1260  NH2 ARN X  75      35.024  92.510  30.080  0.00  0.00            
ATOM   1261 HH21 ARN X  75      36.020  92.622  29.964  0.00  0.00            
ATOM   1262 HH22 ARN X  75      34.749  91.714  29.528  0.00  0.00            
ATOM   1263  C   ARN X  75      35.143 101.037  28.735  0.00  0.00            
ATOM   1264  O   ARN X  75      35.787 101.408  27.779  0.00  0.00            
ATOM   1265  N   ASH X  76      34.068 101.666  29.193  0.00  0.00            
ATOM   1266  H   ASH X  76      33.731 101.480  30.129  0.00  0.00            
ATOM   1267  CA  ASH X  76      33.601 102.904  28.579  0.00  0.00            
ATOM   1268  HA  ASH X  76      33.512 102.725  27.509  0.00  0.00            
ATOM   1269  CB  ASH X  76      32.224 103.310  29.138  0.00  0.00            
ATOM   1270  HB2 ASH X  76      32.178 103.056  30.199  0.00  0.00            
ATOM   1271  HB3 ASH X  76      32.102 104.387  29.041  0.00  0.00            
ATOM   1272  CG  ASH X  76      31.051 102.628  28.452  0.00  0.00            
ATOM   1273  OD1 ASH X  76      31.235 102.426  27.125  0.00  0.00            
ATOM   1274  OD2 ASH X  76      29.983 102.407  29.031  0.00  0.00            
ATOM   1275  HD1 ASH X  76      32.129 102.560  26.867  0.00  0.00            
ATOM   1276  C   ASH X  76      34.642 104.010  28.753  0.00  0.00            
ATOM   1277  O   ASH X  76      34.782 104.850  27.875  0.00  0.00            
ATOM   1278  N   LEU X  77      35.289 104.034  29.915  0.00  0.00            
ATOM   1279  H   LEU X  77      34.938 103.489  30.696  0.00  0.00            
ATOM   1280  CA  LEU X  77      36.405 104.941  30.127  0.00  0.00            
ATOM   1281  HA  LEU X  77      36.043 105.963  30.022  0.00  0.00            
ATOM   1282  CB  LEU X  77      36.960 104.819  31.539  0.00  0.00            
ATOM   1283  HB2 LEU X  77      37.283 103.793  31.731  0.00  0.00            
ATOM   1284  HB3 LEU X  77      37.874 105.411  31.572  0.00  0.00            
ATOM   1285  CG  LEU X  77      36.080 105.318  32.688  0.00  0.00            
ATOM   1286  HG  LEU X  77      35.112 104.822  32.655  0.00  0.00            
ATOM   1287  CD1 LEU X  77      36.708 104.995  34.035  0.00  0.00            
ATOM   1288 HD11 LEU X  77      35.988 105.075  34.847  0.00  0.00            
ATOM   1289 HD12 LEU X  77      37.097 103.972  34.032  0.00  0.00            
ATOM   1290 HD13 LEU X  77      37.546 105.656  34.261  0.00  0.00            
ATOM   1291  CD2 LEU X  77      35.842 106.814  32.588  0.00  0.00            
ATOM   1292 HD21 LEU X  77      35.114 107.036  31.813  0.00  0.00            
ATOM   1293 HD22 LEU X  77      35.472 107.205  33.542  0.00  0.00            
ATOM   1294 HD23 LEU X  77      36.769 107.344  32.370  0.00  0.00            
ATOM   1295  C   LEU X  77      37.531 104.720  29.109  0.00  0.00            
ATOM   1296  O   LEU X  77      38.074 105.709  28.597  0.00  0.00            
ATOM   1297  N   GLN X  78      37.847 103.447  28.820  0.00  0.00            
ATOM   1298  H   GLN X  78      37.348 102.687  29.272  0.00  0.00            
ATOM   1299  CA  GLN X  78      38.953 103.138  27.923  0.00  0.00            
ATOM   1300  HA  GLN X  78      39.817 103.719  28.241  0.00  0.00            
ATOM   1301  CB  GLN X  78      39.310 101.666  28.038  0.00  0.00            
ATOM   1302  HB2 GLN X  78      40.026 101.394  27.259  0.00  0.00            
ATOM   1303  HB3 GLN X  78      38.407 101.081  27.856  0.00  0.00            
ATOM   1304  CG  GLN X  78      39.830 101.285  29.414  0.00  0.00            
ATOM   1305  HG2 GLN X  78      39.512 101.988  30.181  0.00  0.00            
ATOM   1306  HG3 GLN X  78      39.409 100.312  29.689  0.00  0.00            
ATOM   1307  CD  GLN X  78      41.332 101.121  29.438  0.00  0.00            
ATOM   1308  OE1 GLN X  78      41.928 100.456  28.596  0.00  0.00            
ATOM   1309  NE2 GLN X  78      41.942 101.743  30.441  0.00  0.00            
ATOM   1310 HE21 GLN X  78      42.536 101.213  31.068  0.00  0.00            
ATOM   1311 HE22 GLN X  78      41.680 102.687  30.674  0.00  0.00            
ATOM   1312  C   GLN X  78      38.623 103.526  26.477  0.00  0.00            
ATOM   1313  O   GLN X  78      39.538 103.719  25.677  0.00  0.00            
ATOM   1314  N   SER X  79      37.331 103.586  26.113  0.00  0.00            
ATOM   1315  H   SER X  79      36.625 103.613  26.826  0.00  0.00            
ATOM   1316  CA  SER X  79      36.974 103.886  24.770  0.00  0.00            
ATOM   1317  HA  SER X  79      37.553 103.269  24.086  0.00  0.00            
ATOM   1318  CB  SER X  79      35.475 103.659  24.521  0.00  0.00            
ATOM   1319  HB2 SER X  79      34.869 104.312  25.137  0.00  0.00            
ATOM   1320  HB3 SER X  79      35.292 103.885  23.472  0.00  0.00            
ATOM   1321  OG  SER X  79      35.112 102.298  24.779  0.00  0.00            
ATOM   1322  HG  SER X  79      35.904 101.801  24.911  0.00  0.00            
ATOM   1323  C   SER X  79      37.333 105.330  24.438  0.00  0.00            
ATOM   1324  O   SER X  79      37.629 105.674  23.302  0.00  0.00            
ATOM   1325  N   ILE X  80      37.248 106.230  25.379  0.00  0.00            
ATOM   1326  H   ILE X  80      36.745 105.981  26.213  0.00  0.00            
ATOM   1327  CA  ILE X  80      37.635 107.603  25.188  0.00  0.00            
ATOM   1328  HA  ILE X  80      37.345 107.923  24.187  0.00  0.00            
ATOM   1329  CB  ILE X  80      36.862 108.459  26.194  0.00  0.00            
ATOM   1330  HB  ILE X  80      37.298 108.309  27.180  0.00  0.00            
ATOM   1331  CG2 ILE X  80      36.957 109.937  25.848  0.00  0.00            
ATOM   1332 HG21 ILE X  80      37.278 110.519  26.707  0.00  0.00            
ATOM   1333 HG22 ILE X  80      35.997 110.325  25.508  0.00  0.00            
ATOM   1334 HG23 ILE X  80      37.682 110.097  25.047  0.00  0.00            
ATOM   1335  CG1 ILE X  80      35.382 108.051  26.265  0.00  0.00            
ATOM   1336 HG12 ILE X  80      35.239 107.048  26.665  0.00  0.00            
ATOM   1337 HG13 ILE X  80      34.906 108.697  26.988  0.00  0.00            
ATOM   1338  CD1 ILE X  80      34.652 108.264  24.946  0.00  0.00            
ATOM   1339 HD11 ILE X  80      35.179 108.977  24.303  0.00  0.00            
ATOM   1340 HD12 ILE X  80      33.655 108.672  25.144  0.00  0.00            
ATOM   1341 HD13 ILE X  80      34.525 107.335  24.378  0.00  0.00            
ATOM   1342  C   ILE X  80      39.141 107.773  25.378  0.00  0.00            
ATOM   1343  O   ILE X  80      39.760 108.510  24.591  0.00  0.00            
ATOM   1344  N   ASN X  81      39.747 107.170  26.455  0.00  0.00            
ATOM   1345  H   ASN X  81      39.169 106.895  27.240  0.00  0.00            
ATOM   1346  CA  ASN X  81      41.206 107.183  26.700  0.00  0.00            
ATOM   1347  HA  ASN X  81      41.704 107.445  25.773  0.00  0.00            
ATOM   1348  CB  ASN X  81      41.519 108.245  27.776  0.00  0.00            
ATOM   1349  HB2 ASN X  81      40.926 109.145  27.600  0.00  0.00            
ATOM   1350  HB3 ASN X  81      41.233 107.860  28.759  0.00  0.00            
ATOM   1351  CG  ASN X  81      42.996 108.618  27.809  0.00  0.00            
ATOM   1352  OD1 ASN X  81      43.841 107.742  27.724  0.00  0.00            
ATOM   1353  ND2 ASN X  81      43.279 109.907  27.967  0.00  0.00            
ATOM   1354 HD21 ASN X  81      43.512 110.242  28.893  0.00  0.00            
ATOM   1355 HD22 ASN X  81      42.917 110.567  27.297  0.00  0.00            
ATOM   1356  C   ASN X  81      41.658 105.804  27.156  0.00  0.00            
ATOM   1357  O   ASN X  81      41.360 105.382  28.268  0.00  0.00            
ATOM   1358  N   PRO X  82      42.373 105.055  26.308  0.00  0.00            
ATOM   1359  CD  PRO X  82      42.825 105.473  24.980  0.00  0.00            
ATOM   1360  HD2 PRO X  82      41.981 105.526  24.289  0.00  0.00            
ATOM   1361  HD3 PRO X  82      43.347 106.439  24.989  0.00  0.00            
ATOM   1362  CG  PRO X  82      43.786 104.391  24.566  0.00  0.00            
ATOM   1363  HG2 PRO X  82      43.772 104.208  23.502  0.00  0.00            
ATOM   1364  HG3 PRO X  82      44.773 104.679  24.928  0.00  0.00            
ATOM   1365  CB  PRO X  82      43.377 103.159  25.325  0.00  0.00            
ATOM   1366  HB2 PRO X  82      42.593 102.620  24.798  0.00  0.00            
ATOM   1367  HB3 PRO X  82      44.272 102.565  25.530  0.00  0.00            
ATOM   1368  CA  PRO X  82      42.830 103.714  26.642  0.00  0.00            
ATOM   1369  HA  PRO X  82      41.974 103.089  26.893  0.00  0.00            
ATOM   1370  C   PRO X  82      43.892 103.650  27.732  0.00  0.00            
ATOM   1371  O   PRO X  82      44.460 102.597  27.966  0.00  0.00            
ATOM   1372  N   GLH X  83      44.155 104.762  28.402  0.00  0.00            
ATOM   1373  H   GLH X  83      43.730 105.634  28.079  0.00  0.00            
ATOM   1374  CA  GLH X  83      45.144 104.824  29.492  0.00  0.00            
ATOM   1375  HA  GLH X  83      45.542 103.821  29.612  0.00  0.00            
ATOM   1376  CB  GLH X  83      46.250 105.809  29.116  0.00  0.00            
ATOM   1377  HB2 GLH X  83      46.778 106.115  30.015  0.00  0.00            
ATOM   1378  HB3 GLH X  83      45.821 106.724  28.732  0.00  0.00            
ATOM   1379  CG  GLH X  83      47.250 105.260  28.123  0.00  0.00            
ATOM   1380  HG2 GLH X  83      46.712 104.707  27.351  0.00  0.00            
ATOM   1381  HG3 GLH X  83      47.739 106.109  27.649  0.00  0.00            
ATOM   1382  CD  GLH X  83      48.251 104.314  28.733  0.00  0.00            
ATOM   1383  OE1 GLH X  83      49.060 104.880  29.647  0.00  0.00            
ATOM   1384  OE2 GLH X  83      48.411 103.170  28.286  0.00  0.00            
ATOM   1385  HE1 GLH X  83      49.865 104.391  29.712  0.00  0.00            
ATOM   1386  C   GLH X  83      44.507 105.257  30.810  0.00  0.00            
ATOM   1387  O   GLH X  83      45.215 105.386  31.807  0.00  0.00            
ATOM   1388  N   VAL X  84      43.191 105.464  30.835  0.00  0.00            
ATOM   1389  H   VAL X  84      42.671 105.475  29.974  0.00  0.00            
ATOM   1390  CA  VAL X  84      42.492 105.814  32.077  0.00  0.00            
ATOM   1391  HA  VAL X  84      43.234 106.231  32.764  0.00  0.00            
ATOM   1392  CB  VAL X  84      41.465 106.944  31.776  0.00  0.00            
ATOM   1393  HB  VAL X  84      40.831 106.602  30.958  0.00  0.00            
ATOM   1394  CG1 VAL X  84      40.573 107.194  32.979  0.00  0.00            
ATOM   1395 HG11 VAL X  84      41.005 106.769  33.886  0.00  0.00            
ATOM   1396 HG12 VAL X  84      40.429 108.264  33.151  0.00  0.00            
ATOM   1397 HG13 VAL X  84      39.586 106.749  32.846  0.00  0.00            
ATOM   1398  CG2 VAL X  84      42.155 108.241  31.339  0.00  0.00            
ATOM   1399 HG21 VAL X  84      43.203 108.044  31.123  0.00  0.00            
ATOM   1400 HG22 VAL X  84      41.686 108.635  30.442  0.00  0.00            
ATOM   1401 HG23 VAL X  84      42.098 108.994  32.125  0.00  0.00            
ATOM   1402  C   VAL X  84      41.817 104.608  32.725  0.00  0.00            
ATOM   1403  O   VAL X  84      41.077 103.883  32.071  0.00  0.00            
ATOM   1404  N   THR X  85      42.075 104.423  34.022  0.00  0.00            
ATOM   1405  H   THR X  85      42.467 105.210  34.523  0.00  0.00            
ATOM   1406  CA  THR X  85      41.454 103.352  34.782  0.00  0.00            
ATOM   1407  HA  THR X  85      40.778 102.813  34.132  0.00  0.00            
ATOM   1408  CB  THR X  85      42.521 102.424  35.374  0.00  0.00            
ATOM   1409  HB  THR X  85      42.031 101.584  35.865  0.00  0.00            
ATOM   1410  CG2 THR X  85      43.411 101.879  34.247  0.00  0.00            
ATOM   1411 HG21 THR X  85      44.457 101.980  34.528  0.00  0.00            
ATOM   1412 HG22 THR X  85      43.276 102.492  33.353  0.00  0.00            
ATOM   1413 HG23 THR X  85      43.192 100.844  33.995  0.00  0.00            
ATOM   1414  OG1 THR X  85      43.349 103.114  36.320  0.00  0.00            
ATOM   1415  HG1 THR X  85      42.783 103.592  36.912  0.00  0.00            
ATOM   1416  C   THR X  85      40.648 103.973  35.923  0.00  0.00            
ATOM   1417  O   THR X  85      40.681 105.199  36.101  0.00  0.00            
ATOM   1418  N   LEU X  86      39.975 103.116  36.688  0.00  0.00            
ATOM   1419  H   LEU X  86      40.196 102.139  36.581  0.00  0.00            
ATOM   1420  CA  LEU X  86      39.076 103.545  37.745  0.00  0.00            
ATOM   1421  HA  LEU X  86      38.717 104.567  37.571  0.00  0.00            
ATOM   1422  CB  LEU X  86      37.875 102.610  37.795  0.00  0.00            
ATOM   1423  HB2 LEU X  86      38.174 101.548  37.762  0.00  0.00            
ATOM   1424  HB3 LEU X  86      37.305 102.730  36.880  0.00  0.00            
ATOM   1425  CG  LEU X  86      36.883 102.778  38.976  0.00  0.00            
ATOM   1426  HG  LEU X  86      37.464 102.755  39.899  0.00  0.00            
ATOM   1427  CD1 LEU X  86      36.218 104.155  38.893  0.00  0.00            
ATOM   1428 HD11 LEU X  86      36.363 104.604  37.915  0.00  0.00            
ATOM   1429 HD12 LEU X  86      35.144 104.055  39.041  0.00  0.00            
ATOM   1430 HD13 LEU X  86      36.645 104.798  39.656  0.00  0.00            
ATOM   1431  CD2 LEU X  86      35.859 101.623  39.057  0.00  0.00            
ATOM   1432 HD21 LEU X  86      36.317 100.696  39.369  0.00  0.00            
ATOM   1433 HD22 LEU X  86      35.432 101.469  38.064  0.00  0.00            
ATOM   1434 HD23 LEU X  86      35.033 101.872  39.720  0.00  0.00            
ATOM   1435  C   LEU X  86      39.820 103.544  39.096  0.00  0.00            
ATOM   1436  O   LEU X  86      39.985 102.451  39.636  0.00  0.00            
ATOM   1437  N   PRO X  87      40.190 104.719  39.638  0.00  0.00            
ATOM   1438  CD  PRO X  87      39.988 105.999  39.013  0.00  0.00            
ATOM   1439  HD2 PRO X  87      38.936 106.161  38.774  0.00  0.00            
ATOM   1440  HD3 PRO X  87      40.554 106.155  38.087  0.00  0.00            
ATOM   1441  CG  PRO X  87      40.396 106.987  40.135  0.00  0.00            
ATOM   1442  HG2 PRO X  87      40.869 107.863  39.738  0.00  0.00            
ATOM   1443  HG3 PRO X  87      39.527 107.195  40.739  0.00  0.00            
ATOM   1444  CB  PRO X  87      41.354 106.213  41.037  0.00  0.00            
ATOM   1445  HB2 PRO X  87      41.304 106.554  42.058  0.00  0.00            
ATOM   1446  HB3 PRO X  87      42.351 106.259  40.652  0.00  0.00            
ATOM   1447  CA  PRO X  87      40.825 104.771  40.917  0.00  0.00            
ATOM   1448  HA  PRO X  87      41.648 104.046  40.959  0.00  0.00            
ATOM   1449  C   PRO X  87      39.796 104.425  42.024  0.00  0.00            
ATOM   1450  O   PRO X  87      38.589 104.333  41.813  0.00  0.00            
ATOM   1451  N   TYR X  88      40.336 104.134  43.190  0.00  0.00            
ATOM   1452  H   TYR X  88      41.251 104.503  43.380  0.00  0.00            
ATOM   1453  CA  TYR X  88      39.480 103.793  44.324  0.00  0.00            
ATOM   1454  HA  TYR X  88      38.463 103.946  44.022  0.00  0.00            
ATOM   1455  CB  TYR X  88      39.742 102.342  44.745  0.00  0.00            
ATOM   1456  HB2 TYR X  88      39.004 102.021  45.494  0.00  0.00            
ATOM   1457  HB3 TYR X  88      39.553 101.723  43.864  0.00  0.00            
ATOM   1458  CG  TYR X  88      41.123 102.060  45.294  0.00  0.00            
ATOM   1459  CD1 TYR X  88      41.402 102.195  46.633  0.00  0.00            
ATOM   1460  HD1 TYR X  88      40.736 102.829  47.230  0.00  0.00            
ATOM   1461  CE1 TYR X  88      42.666 101.920  47.156  0.00  0.00            
ATOM   1462  HE1 TYR X  88      42.957 102.374  48.087  0.00  0.00            
ATOM   1463  CZ  TYR X  88      43.645 101.452  46.318  0.00  0.00            
ATOM   1464  OH  TYR X  88      44.882 101.218  46.759  0.00  0.00            
ATOM   1465  HH  TYR X  88      44.958 100.404  47.240  0.00  0.00            
ATOM   1466  CE2 TYR X  88      43.407 101.427  44.948  0.00  0.00            
ATOM   1467  HE2 TYR X  88      44.199 101.440  44.231  0.00  0.00            
ATOM   1468  CD2 TYR X  88      42.130 101.632  44.454  0.00  0.00            
ATOM   1469  HD2 TYR X  88      41.949 101.508  43.400  0.00  0.00            
ATOM   1470  C   TYR X  88      39.765 104.708  45.491  0.00  0.00            
ATOM   1471  O   TYR X  88      40.886 105.134  45.671  0.00  0.00            
ATOM   1472  N   TRP X  89      38.661 105.073  46.178  0.00  0.00            
ATOM   1473  H   TRP X  89      37.742 104.821  45.868  0.00  0.00            
ATOM   1474  CA  TRP X  89      38.732 105.951  47.347  0.00  0.00            
ATOM   1475  HA  TRP X  89      39.629 106.558  47.341  0.00  0.00            
ATOM   1476  CB  TRP X  89      37.519 106.943  47.388  0.00  0.00            
ATOM   1477  HB2 TRP X  89      37.532 107.634  46.541  0.00  0.00            
ATOM   1478  HB3 TRP X  89      36.659 106.314  47.311  0.00  0.00            
ATOM   1479  CG  TRP X  89      37.483 107.746  48.666  0.00  0.00            
ATOM   1480  CD1 TRP X  89      38.557 107.955  49.476  0.00  0.00            
ATOM   1481  HD1 TRP X  89      39.544 107.600  49.235  0.00  0.00            
ATOM   1482  NE1 TRP X  89      38.157 108.528  50.672  0.00  0.00            
ATOM   1483  HE1 TRP X  89      38.851 108.627  51.485  0.00  0.00            
ATOM   1484  CE2 TRP X  89      36.768 108.557  50.725  0.00  0.00            
ATOM   1485  CZ2 TRP X  89      35.834 108.992  51.694  0.00  0.00            
ATOM   1486  HZ2 TRP X  89      36.221 109.254  52.687  0.00  0.00            
ATOM   1487  CH2 TRP X  89      34.453 109.146  51.381  0.00  0.00            
ATOM   1488  HH2 TRP X  89      33.707 109.402  52.096  0.00  0.00            
ATOM   1489  CZ3 TRP X  89      34.034 108.737  50.035  0.00  0.00            
ATOM   1490  HZ3 TRP X  89      33.021 108.669  49.731  0.00  0.00            
ATOM   1491  CE3 TRP X  89      34.964 108.273  49.102  0.00  0.00            
ATOM   1492  HE3 TRP X  89      34.655 108.098  48.124  0.00  0.00            
ATOM   1493  CD2 TRP X  89      36.336 108.205  49.404  0.00  0.00            
ATOM   1494  C   TRP X  89      38.916 105.062  48.592  0.00  0.00            
ATOM   1495  O   TRP X  89      37.949 104.506  49.076  0.00  0.00            
ATOM   1496  N   GLH X  90      40.119 105.025  49.174  0.00  0.00            
ATOM   1497  H   GLH X  90      40.731 105.813  48.977  0.00  0.00            
ATOM   1498  CA  GLH X  90      40.385 104.266  50.369  0.00  0.00            
ATOM   1499  HA  GLH X  90      39.853 103.298  50.314  0.00  0.00            
ATOM   1500  CB  GLH X  90      41.934 104.000  50.463  0.00  0.00            
ATOM   1501  HB2 GLH X  90      42.277 103.638  49.488  0.00  0.00            
ATOM   1502  HB3 GLH X  90      42.442 104.952  50.661  0.00  0.00            
ATOM   1503  CG  GLH X  90      42.198 102.952  51.548  0.00  0.00            
ATOM   1504  HG2 GLH X  90      41.604 102.044  51.461  0.00  0.00            
ATOM   1505  HG3 GLH X  90      42.036 103.372  52.546  0.00  0.00            
ATOM   1506  CD  GLH X  90      43.661 102.470  51.457  0.00  0.00            
ATOM   1507  OE1 GLH X  90      44.534 103.499  51.607  0.00  0.00            
ATOM   1508  OE2 GLH X  90      44.032 101.288  51.338  0.00  0.00            
ATOM   1509  HE1 GLH X  90      45.338 103.164  51.964  0.00  0.00            
ATOM   1510  C   GLH X  90      39.858 105.138  51.545  0.00  0.00            
ATOM   1511  O   GLH X  90      40.555 105.954  52.195  0.00  0.00            
ATOM   1512  N   TRP X  91      38.567 104.923  51.812  0.00  0.00            
ATOM   1513  H   TRP X  91      38.019 104.403  51.191  0.00  0.00            
ATOM   1514  CA  TRP X  91      37.739 105.513  52.871  0.00  0.00            
ATOM   1515  HA  TRP X  91      37.770 106.596  52.620  0.00  0.00            
ATOM   1516  CB  TRP X  91      36.281 104.987  52.810  0.00  0.00            
ATOM   1517  HB2 TRP X  91      35.818 105.532  51.970  0.00  0.00            
ATOM   1518  HB3 TRP X  91      35.764 105.379  53.619  0.00  0.00            
ATOM   1519  CG  TRP X  91      35.997 103.538  52.546  0.00  0.00            
ATOM   1520  CD1 TRP X  91      36.028 102.875  51.373  0.00  0.00            
ATOM   1521  HD1 TRP X  91      36.191 103.201  50.343  0.00  0.00            
ATOM   1522  NE1 TRP X  91      35.809 101.541  51.583  0.00  0.00            
ATOM   1523  HE1 TRP X  91      35.759 100.877  50.765  0.00  0.00            
ATOM   1524  CE2 TRP X  91      35.585 101.255  52.877  0.00  0.00            
ATOM   1525  CZ2 TRP X  91      35.387 100.101  53.638  0.00  0.00            
ATOM   1526  HZ2 TRP X  91      35.413  99.173  53.078  0.00  0.00            
ATOM   1527  CH2 TRP X  91      35.306 100.189  55.027  0.00  0.00            
ATOM   1528  HH2 TRP X  91      35.131  99.289  55.637  0.00  0.00            
ATOM   1529  CZ3 TRP X  91      35.408 101.384  55.642  0.00  0.00            
ATOM   1530  HZ3 TRP X  91      35.396 101.636  56.740  0.00  0.00            
ATOM   1531  CE3 TRP X  91      35.534 102.563  54.946  0.00  0.00            
ATOM   1532  HE3 TRP X  91      35.725 103.488  55.489  0.00  0.00            
ATOM   1533  CD2 TRP X  91      35.667 102.543  53.523  0.00  0.00            
ATOM   1534  C   TRP X  91      38.377 105.220  54.253  0.00  0.00            
ATOM   1535  O   TRP X  91      38.484 106.149  55.038  0.00  0.00            
ATOM   1536  N   GLH X  92      38.631 103.947  54.568  0.00  0.00            
ATOM   1537  H   GLH X  92      38.425 103.233  53.841  0.00  0.00            
ATOM   1538  CA  GLH X  92      39.292 103.487  55.794  0.00  0.00            
ATOM   1539  HA  GLH X  92      38.561 103.743  56.571  0.00  0.00            
ATOM   1540  CB  GLH X  92      39.555 101.994  55.665  0.00  0.00            
ATOM   1541  HB2 GLH X  92      38.722 101.404  55.379  0.00  0.00            
ATOM   1542  HB3 GLH X  92      39.872 101.680  56.651  0.00  0.00            
ATOM   1543  CG  GLH X  92      40.620 101.647  54.670  0.00  0.00            
ATOM   1544  HG2 GLH X  92      41.345 102.470  54.494  0.00  0.00            
ATOM   1545  HG3 GLH X  92      41.188 100.842  55.103  0.00  0.00            
ATOM   1546  CD  GLH X  92      40.044 101.097  53.376  0.00  0.00            
ATOM   1547  OE1 GLH X  92      39.114 101.928  52.807  0.00  0.00            
ATOM   1548  OE2 GLH X  92      40.421 100.019  52.888  0.00  0.00            
ATOM   1549  HE1 GLH X  92      38.941 101.584  51.950  0.00  0.00            
ATOM   1550  C   GLH X  92      40.506 104.309  56.336  0.00  0.00            
ATOM   1551  O   GLH X  92      40.688 104.361  57.535  0.00  0.00            
ATOM   1552  N   THR X  93      41.258 105.052  55.495  0.00  0.00            
ATOM   1553  H   THR X  93      41.062 105.045  54.490  0.00  0.00            
ATOM   1554  CA  THR X  93      42.389 105.855  55.918  0.00  0.00            
ATOM   1555  HA  THR X  93      42.713 105.525  56.903  0.00  0.00            
ATOM   1556  CB  THR X  93      43.557 105.733  54.936  0.00  0.00            
ATOM   1557  HB  THR X  93      44.429 106.256  55.333  0.00  0.00            
ATOM   1558  CG2 THR X  93      43.976 104.312  54.590  0.00  0.00            
ATOM   1559 HG21 THR X  93      44.865 104.008  55.158  0.00  0.00            
ATOM   1560 HG22 THR X  93      44.110 104.125  53.527  0.00  0.00            
ATOM   1561 HG23 THR X  93      43.132 103.671  54.944  0.00  0.00            
ATOM   1562  OG1 THR X  93      43.251 106.418  53.688  0.00  0.00            
ATOM   1563  HG1 THR X  93      44.020 106.293  53.132  0.00  0.00            
ATOM   1564  C   THR X  93      41.978 107.298  56.034  0.00  0.00            
ATOM   1565  O   THR X  93      42.634 108.028  56.763  0.00  0.00            
ATOM   1566  N   ASH X  94      40.930 107.762  55.317  0.00  0.00            
ATOM   1567  H   ASH X  94      40.530 107.111  54.669  0.00  0.00            
ATOM   1568  CA  ASH X  94      40.467 109.093  55.441  0.00  0.00            
ATOM   1569  HA  ASH X  94      41.330 109.775  55.457  0.00  0.00            
ATOM   1570  CB  ASH X  94      39.504 109.470  54.373  0.00  0.00            
ATOM   1571  HB2 ASH X  94      38.875 108.610  54.122  0.00  0.00            
ATOM   1572  HB3 ASH X  94      38.849 110.279  54.707  0.00  0.00            
ATOM   1573  CG  ASH X  94      40.148 109.937  53.067  0.00  0.00            
ATOM   1574  OD1 ASH X  94      41.472 109.750  53.031  0.00  0.00            
ATOM   1575  OD2 ASH X  94      39.511 110.366  52.109  0.00  0.00            
ATOM   1576  HD1 ASH X  94      41.763 109.769  52.128  0.00  0.00            
ATOM   1577  C   ASH X  94      39.804 109.253  56.809  0.00  0.00            
ATOM   1578  O   ASH X  94      39.897 110.365  57.348  0.00  0.00            
ATOM   1579  N   ALA X  95      39.237 108.186  57.335  0.00  0.00            
ATOM   1580  H   ALA X  95      39.368 107.292  56.867  0.00  0.00            
ATOM   1581  CA  ALA X  95      38.584 108.150  58.586  0.00  0.00            
ATOM   1582  HA  ALA X  95      37.819 108.932  58.589  0.00  0.00            
ATOM   1583  CB  ALA X  95      38.100 106.716  58.841  0.00  0.00            
ATOM   1584  HB1 ALA X  95      37.577 106.659  59.794  0.00  0.00            
ATOM   1585  HB2 ALA X  95      37.344 106.407  58.092  0.00  0.00            
ATOM   1586  HB3 ALA X  95      38.892 106.019  58.858  0.00  0.00            
ATOM   1587  C   ALA X  95      39.576 108.474  59.710  0.00  0.00            
ATOM   1588  O   ALA X  95      39.149 108.925  60.764  0.00  0.00            
ATOM   1589  N   GLN X  96      40.847 108.157  59.547  0.00  0.00            
ATOM   1590  H   GLN X  96      41.070 107.459  58.856  0.00  0.00            
ATOM   1591  CA  GLN X  96      41.869 108.449  60.527  0.00  0.00            
ATOM   1592  HA  GLN X  96      41.538 108.048  61.473  0.00  0.00            
ATOM   1593  CB  GLN X  96      43.225 107.841  60.137  0.00  0.00            
ATOM   1594  HB2 GLN X  96      43.565 108.291  59.209  0.00  0.00            
ATOM   1595  HB3 GLN X  96      43.936 108.118  60.908  0.00  0.00            
ATOM   1596  CG  GLN X  96      43.118 106.343  60.002  0.00  0.00            
ATOM   1597  HG2 GLN X  96      42.814 105.888  60.933  0.00  0.00            
ATOM   1598  HG3 GLN X  96      42.393 106.073  59.252  0.00  0.00            
ATOM   1599  CD  GLN X  96      44.464 105.776  59.625  0.00  0.00            
ATOM   1600  OE1 GLN X  96      44.868 105.782  58.472  0.00  0.00            
ATOM   1601  NE2 GLN X  96      45.210 105.226  60.583  0.00  0.00            
ATOM   1602 HE21 GLN X  96      46.071 105.723  60.835  0.00  0.00            
ATOM   1603 HE22 GLN X  96      45.015 104.273  60.870  0.00  0.00            
ATOM   1604  C   GLN X  96      41.983 109.966  60.674  0.00  0.00            
ATOM   1605  O   GLN X  96      42.343 110.441  61.747  0.00  0.00            
ATOM   1606  N   MET X  97      41.702 110.750  59.665  0.00  0.00            
ATOM   1607  H   MET X  97      41.549 110.393  58.732  0.00  0.00            
ATOM   1608  CA  MET X  97      41.821 112.189  59.764  0.00  0.00            
ATOM   1609  HA  MET X  97      42.763 112.475  60.195  0.00  0.00            
ATOM   1610  CB  MET X  97      41.686 112.861  58.367  0.00  0.00            
ATOM   1611  HB2 MET X  97      40.640 112.821  58.044  0.00  0.00            
ATOM   1612  HB3 MET X  97      41.913 113.911  58.438  0.00  0.00            
ATOM   1613  CG  MET X  97      42.580 112.262  57.328  0.00  0.00            
ATOM   1614  HG2 MET X  97      43.614 112.405  57.628  0.00  0.00            
ATOM   1615  HG3 MET X  97      42.419 111.187  57.225  0.00  0.00            
ATOM   1616  SD  MET X  97      42.360 112.988  55.658  0.00  0.00            
ATOM   1617  CE  MET X  97      42.480 114.746  56.069  0.00  0.00            
ATOM   1618  HE1 MET X  97      42.776 114.869  57.108  0.00  0.00            
ATOM   1619  HE2 MET X  97      41.509 115.221  55.924  0.00  0.00            
ATOM   1620  HE3 MET X  97      43.226 115.201  55.413  0.00  0.00            
ATOM   1621  C   MET X  97      40.715 112.732  60.645  0.00  0.00            
ATOM   1622  O   MET X  97      39.596 112.186  60.712  0.00  0.00            
ATOM   1623  N   GLN X  98      41.058 113.729  61.468  0.00  0.00            
ATOM   1624  H   GLN X  98      42.041 113.912  61.656  0.00  0.00            
ATOM   1625  CA  GLN X  98      40.067 114.449  62.289  0.00  0.00            
ATOM   1626  HA  GLN X  98      39.730 113.699  63.008  0.00  0.00            
ATOM   1627  CB  GLN X  98      40.734 115.592  63.017  0.00  0.00            
ATOM   1628  HB2 GLN X  98      41.225 116.255  62.317  0.00  0.00            
ATOM   1629  HB3 GLN X  98      41.497 115.190  63.648  0.00  0.00            
ATOM   1630  CG  GLN X  98      39.801 116.441  63.859  0.00  0.00            
ATOM   1631  HG2 GLN X  98      38.946 115.858  64.168  0.00  0.00            
ATOM   1632  HG3 GLN X  98      39.418 117.235  63.239  0.00  0.00            
ATOM   1633  CD  GLN X  98      40.477 117.065  65.067  0.00  0.00            
ATOM   1634  OE1 GLN X  98      41.607 116.696  65.379  0.00  0.00            
ATOM   1635  NE2 GLN X  98      39.727 117.898  65.813  0.00  0.00            
ATOM   1636 HE21 GLN X  98      40.036 118.162  66.742  0.00  0.00            
ATOM   1637 HE22 GLN X  98      38.969 118.389  65.377  0.00  0.00            
ATOM   1638  C   GLN X  98      38.852 114.914  61.493  0.00  0.00            
ATOM   1639  O   GLN X  98      37.715 114.567  61.864  0.00  0.00            
ATOM   1640  N   ASH X  99      39.073 115.634  60.409  0.00  0.00            
ATOM   1641  H   ASH X  99      40.021 116.005  60.231  0.00  0.00            
ATOM   1642  CA  ASH X  99      37.973 116.047  59.484  0.00  0.00            
ATOM   1643  HA  ASH X  99      37.025 115.705  59.882  0.00  0.00            
ATOM   1644  CB  ASH X  99      37.976 117.589  59.453  0.00  0.00            
ATOM   1645  HB2 ASH X  99      38.879 117.987  58.970  0.00  0.00            
ATOM   1646  HB3 ASH X  99      37.923 117.986  60.469  0.00  0.00            
ATOM   1647  CG  ASH X  99      36.795 118.197  58.694  0.00  0.00            
ATOM   1648  OD1 ASH X  99      35.792 117.343  58.441  0.00  0.00            
ATOM   1649  OD2 ASH X  99      36.746 119.318  58.233  0.00  0.00            
ATOM   1650  HD1 ASH X  99      36.047 116.652  57.848  0.00  0.00            
ATOM   1651  C   ASH X  99      38.228 115.503  58.113  0.00  0.00            
ATOM   1652  O   ASH X  99      39.041 116.035  57.334  0.00  0.00            
ATOM   1653  N   PRO X 100      37.512 114.398  57.790  0.00  0.00            
ATOM   1654  CD  PRO X 100      36.628 113.620  58.657  0.00  0.00            
ATOM   1655  HD2 PRO X 100      35.592 114.001  58.588  0.00  0.00            
ATOM   1656  HD3 PRO X 100      36.940 113.573  59.711  0.00  0.00            
ATOM   1657  CG  PRO X 100      36.635 112.256  58.018  0.00  0.00            
ATOM   1658  HG2 PRO X 100      35.726 111.743  58.337  0.00  0.00            
ATOM   1659  HG3 PRO X 100      37.551 111.642  58.326  0.00  0.00            
ATOM   1660  CB  PRO X 100      36.724 112.557  56.511  0.00  0.00            
ATOM   1661  HB2 PRO X 100      35.742 112.935  56.189  0.00  0.00            
ATOM   1662  HB3 PRO X 100      37.024 111.740  55.850  0.00  0.00            
ATOM   1663  CA  PRO X 100      37.718 113.738  56.512  0.00  0.00            
ATOM   1664  HA  PRO X 100      38.732 113.358  56.448  0.00  0.00            
ATOM   1665  C   PRO X 100      37.401 114.622  55.337  0.00  0.00            
ATOM   1666  O   PRO X 100      37.781 114.280  54.215  0.00  0.00            
ATOM   1667  N   SER X 101      36.637 115.735  55.518  0.00  0.00            
ATOM   1668  H   SER X 101      36.016 115.740  56.305  0.00  0.00            
ATOM   1669  CA  SER X 101      36.355 116.636  54.424  0.00  0.00            
ATOM   1670  HA  SER X 101      35.984 116.018  53.592  0.00  0.00            
ATOM   1671  CB  SER X 101      35.255 117.648  54.849  0.00  0.00            
ATOM   1672  HB2 SER X 101      34.959 118.222  53.972  0.00  0.00            
ATOM   1673  HB3 SER X 101      34.382 117.094  55.188  0.00  0.00            
ATOM   1674  OG  SER X 101      35.791 118.491  55.829  0.00  0.00            
ATOM   1675  HG  SER X 101      36.339 118.004  56.424  0.00  0.00            
ATOM   1676  C   SER X 101      37.578 117.392  53.886  0.00  0.00            
ATOM   1677  O   SER X 101      37.497 118.002  52.812  0.00  0.00            
ATOM   1678  N   GLN X 102      38.706 117.365  54.635  0.00  0.00            
ATOM   1679  H   GLN X 102      38.619 117.031  55.581  0.00  0.00            
ATOM   1680  CA  GLN X 102      39.937 118.002  54.199  0.00  0.00            
ATOM   1681  HA  GLN X 102      39.753 118.918  53.623  0.00  0.00            
ATOM   1682  CB  GLN X 102      40.798 118.372  55.391  0.00  0.00            
ATOM   1683  HB2 GLN X 102      41.788 118.706  55.059  0.00  0.00            
ATOM   1684  HB3 GLN X 102      40.943 117.480  55.995  0.00  0.00            
ATOM   1685  CG  GLN X 102      40.155 119.445  56.241  0.00  0.00            
ATOM   1686  HG2 GLN X 102      40.110 120.400  55.706  0.00  0.00            
ATOM   1687  HG3 GLN X 102      39.119 119.177  56.466  0.00  0.00            
ATOM   1688  CD  GLN X 102      40.887 119.637  57.544  0.00  0.00            
ATOM   1689  OE1 GLN X 102      41.219 118.673  58.262  0.00  0.00            
ATOM   1690  NE2 GLN X 102      41.103 120.901  57.934  0.00  0.00            
ATOM   1691 HE21 GLN X 102      40.568 121.668  57.568  0.00  0.00            
ATOM   1692 HE22 GLN X 102      41.767 121.054  58.685  0.00  0.00            
ATOM   1693  C   GLN X 102      40.784 117.090  53.275  0.00  0.00            
ATOM   1694  O   GLN X 102      41.896 117.458  52.889  0.00  0.00            
ATOM   1695  N   SER X 103      40.248 115.922  52.908  0.00  0.00            
ATOM   1696  H   SER X 103      39.269 115.746  53.062  0.00  0.00            
ATOM   1697  CA  SER X 103      41.009 114.980  52.104  0.00  0.00            
ATOM   1698  HA  SER X 103      42.010 114.845  52.527  0.00  0.00            
ATOM   1699  CB  SER X 103      40.326 113.611  52.095  0.00  0.00            
ATOM   1700  HB2 SER X 103      40.398 113.132  53.081  0.00  0.00            
ATOM   1701  HB3 SER X 103      39.272 113.724  51.845  0.00  0.00            
ATOM   1702  OG  SER X 103      40.909 112.724  51.155  0.00  0.00            
ATOM   1703  HG  SER X 103      41.707 112.359  51.502  0.00  0.00            
ATOM   1704  C   SER X 103      41.137 115.502  50.687  0.00  0.00            
ATOM   1705  O   SER X 103      40.237 116.205  50.218  0.00  0.00            
ATOM   1706  N   GLN X 104      42.248 115.153  50.034  0.00  0.00            
ATOM   1707  H   GLN X 104      42.692 114.289  50.309  0.00  0.00            
ATOM   1708  CA  GLN X 104      42.524 115.662  48.724  0.00  0.00            
ATOM   1709  HA  GLN X 104      42.433 116.752  48.770  0.00  0.00            
ATOM   1710  CB  GLN X 104      43.968 115.289  48.270  0.00  0.00            
ATOM   1711  HB2 GLN X 104      44.155 114.231  48.435  0.00  0.00            
ATOM   1712  HB3 GLN X 104      44.081 115.471  47.215  0.00  0.00            
ATOM   1713  CG  GLN X 104      45.042 116.059  49.034  0.00  0.00            
ATOM   1714  HG2 GLN X 104      44.860 117.129  48.973  0.00  0.00            
ATOM   1715  HG3 GLN X 104      44.986 115.756  50.076  0.00  0.00            
ATOM   1716  CD  GLN X 104      46.454 115.743  48.507  0.00  0.00            
ATOM   1717  OE1 GLN X 104      47.026 114.717  48.840  0.00  0.00            
ATOM   1718  NE2 GLN X 104      46.989 116.609  47.667  0.00  0.00            
ATOM   1719 HE21 GLN X 104      47.919 116.461  47.313  0.00  0.00            
ATOM   1720 HE22 GLN X 104      46.392 117.315  47.254  0.00  0.00            
ATOM   1721  C   GLN X 104      41.534 115.160  47.661  0.00  0.00            
ATOM   1722  O   GLN X 104      41.535 115.714  46.568  0.00  0.00            
ATOM   1723  N   ILE X 105      40.782 114.099  47.941  0.00  0.00            
ATOM   1724  H   ILE X 105      41.047 113.516  48.724  0.00  0.00            
ATOM   1725  CA  ILE X 105      39.789 113.604  46.999  0.00  0.00            
ATOM   1726  HA  ILE X 105      40.297 113.456  46.051  0.00  0.00            
ATOM   1727  CB  ILE X 105      39.175 112.332  47.477  0.00  0.00            
ATOM   1728  HB  ILE X 105      39.975 111.607  47.676  0.00  0.00            
ATOM   1729  CG2 ILE X 105      38.407 112.485  48.770  0.00  0.00            
ATOM   1730 HG21 ILE X 105      38.454 111.571  49.365  0.00  0.00            
ATOM   1731 HG22 ILE X 105      38.828 113.307  49.356  0.00  0.00            
ATOM   1732 HG23 ILE X 105      37.352 112.677  48.584  0.00  0.00            
ATOM   1733  CG1 ILE X 105      38.300 111.699  46.387  0.00  0.00            
ATOM   1734 HG12 ILE X 105      37.605 112.443  45.987  0.00  0.00            
ATOM   1735 HG13 ILE X 105      38.942 111.423  45.554  0.00  0.00            
ATOM   1736  CD1 ILE X 105      37.532 110.456  46.849  0.00  0.00            
ATOM   1737 HD11 ILE X 105      36.864 110.650  47.666  0.00  0.00            
ATOM   1738 HD12 ILE X 105      36.956 110.079  46.003  0.00  0.00            
ATOM   1739 HD13 ILE X 105      38.244 109.681  47.139  0.00  0.00            
ATOM   1740  C   ILE X 105      38.695 114.729  46.803  0.00  0.00            
ATOM   1741  O   ILE X 105      38.057 114.721  45.750  0.00  0.00            
ATOM   1742  N   TRP X 106      38.536 115.617  47.767  0.00  0.00            
ATOM   1743  H   TRP X 106      39.262 115.682  48.464  0.00  0.00            
ATOM   1744  CA  TRP X 106      37.456 116.590  47.669  0.00  0.00            
ATOM   1745  HA  TRP X 106      36.720 116.274  46.933  0.00  0.00            
ATOM   1746  CB  TRP X 106      36.810 116.786  49.066  0.00  0.00            
ATOM   1747  HB2 TRP X 106      36.002 117.513  49.012  0.00  0.00            
ATOM   1748  HB3 TRP X 106      37.595 117.152  49.748  0.00  0.00            
ATOM   1749  CG  TRP X 106      36.242 115.497  49.599  0.00  0.00            
ATOM   1750  CD1 TRP X 106      36.714 114.820  50.646  0.00  0.00            
ATOM   1751  HD1 TRP X 106      37.663 114.994  51.049  0.00  0.00            
ATOM   1752  NE1 TRP X 106      35.927 113.722  50.868  0.00  0.00            
ATOM   1753  HE1 TRP X 106      36.305 112.931  51.395  0.00  0.00            
ATOM   1754  CE2 TRP X 106      34.931 113.608  49.941  0.00  0.00            
ATOM   1755  CZ2 TRP X 106      33.891 112.720  49.764  0.00  0.00            
ATOM   1756  HZ2 TRP X 106      33.831 111.893  50.477  0.00  0.00            
ATOM   1757  CH2 TRP X 106      33.063 112.847  48.650  0.00  0.00            
ATOM   1758  HH2 TRP X 106      32.287 112.085  48.529  0.00  0.00            
ATOM   1759  CZ3 TRP X 106      33.256 113.953  47.825  0.00  0.00            
ATOM   1760  HZ3 TRP X 106      32.620 114.081  46.960  0.00  0.00            
ATOM   1761  CE3 TRP X 106      34.241 114.895  48.011  0.00  0.00            
ATOM   1762  HE3 TRP X 106      34.392 115.641  47.265  0.00  0.00            
ATOM   1763  CD2 TRP X 106      35.153 114.692  49.073  0.00  0.00            
ATOM   1764  C   TRP X 106      38.025 117.938  47.249  0.00  0.00            
ATOM   1765  O   TRP X 106      37.392 118.962  47.501  0.00  0.00            
ATOM   1766  N   SER X 107      39.175 117.982  46.567  0.00  0.00            
ATOM   1767  H   SER X 107      39.762 117.171  46.623  0.00  0.00            
ATOM   1768  CA  SER X 107      39.765 119.190  46.055  0.00  0.00            
ATOM   1769  HA  SER X 107      39.584 119.991  46.773  0.00  0.00            
ATOM   1770  CB  SER X 107      41.288 118.964  45.905  0.00  0.00            
ATOM   1771  HB2 SER X 107      41.806 118.875  46.851  0.00  0.00            
ATOM   1772  HB3 SER X 107      41.711 119.845  45.424  0.00  0.00            
ATOM   1773  OG  SER X 107      41.585 117.854  45.085  0.00  0.00            
ATOM   1774  HG  SER X 107      41.734 117.133  45.678  0.00  0.00            
ATOM   1775  C   SER X 107      39.134 119.562  44.727  0.00  0.00            
ATOM   1776  O   SER X 107      38.501 118.744  44.084  0.00  0.00            
ATOM   1777  N   ALA X 108      39.328 120.841  44.346  0.00  0.00            
ATOM   1778  H   ALA X 108      39.967 121.421  44.885  0.00  0.00            
ATOM   1779  CA  ALA X 108      38.610 121.398  43.216  0.00  0.00            
ATOM   1780  HA  ALA X 108      37.547 121.202  43.372  0.00  0.00            
ATOM   1781  CB  ALA X 108      38.781 122.928  43.187  0.00  0.00            
ATOM   1782  HB1 ALA X 108      39.588 123.190  42.507  0.00  0.00            
ATOM   1783  HB2 ALA X 108      39.052 123.317  44.178  0.00  0.00            
ATOM   1784  HB3 ALA X 108      37.873 123.387  42.835  0.00  0.00            
ATOM   1785  C   ALA X 108      39.053 120.767  41.935  0.00  0.00            
ATOM   1786  O   ALA X 108      38.373 120.945  40.922  0.00  0.00            
ATOM   1787  N   ASH X 109      40.193 120.081  41.936  0.00  0.00            
ATOM   1788  H   ASH X 109      40.804 120.138  42.728  0.00  0.00            
ATOM   1789  CA  ASH X 109      40.659 119.438  40.705  0.00  0.00            
ATOM   1790  HA  ASH X 109      40.307 120.038  39.856  0.00  0.00            
ATOM   1791  CB  ASH X 109      42.200 119.418  40.676  0.00  0.00            
ATOM   1792  HB2 ASH X 109      42.598 120.413  40.747  0.00  0.00            
ATOM   1793  HB3 ASH X 109      42.538 119.019  39.723  0.00  0.00            
ATOM   1794  CG  ASH X 109      42.803 118.559  41.749  0.00  0.00            
ATOM   1795  OD1 ASH X 109      42.103 118.496  42.922  0.00  0.00            
ATOM   1796  OD2 ASH X 109      43.878 117.986  41.586  0.00  0.00            
ATOM   1797  HD1 ASH X 109      42.484 117.838  43.483  0.00  0.00            
ATOM   1798  C   ASH X 109      40.158 118.003  40.546  0.00  0.00            
ATOM   1799  O   ASH X 109      40.436 117.443  39.493  0.00  0.00            
ATOM   1800  N   PHE X 110      39.398 117.475  41.493  0.00  0.00            
ATOM   1801  H   PHE X 110      39.014 118.100  42.205  0.00  0.00            
ATOM   1802  CA  PHE X 110      38.949 116.088  41.336  0.00  0.00            
ATOM   1803  HA  PHE X 110      39.225 115.740  40.348  0.00  0.00            
ATOM   1804  CB  PHE X 110      39.676 115.228  42.375  0.00  0.00            
ATOM   1805  HB2 PHE X 110      40.672 115.607  42.571  0.00  0.00            
ATOM   1806  HB3 PHE X 110      39.131 115.273  43.336  0.00  0.00            
ATOM   1807  CG  PHE X 110      39.759 113.802  41.974  0.00  0.00            
ATOM   1808  CD1 PHE X 110      40.217 113.468  40.709  0.00  0.00            
ATOM   1809  HD1 PHE X 110      40.510 114.245  40.027  0.00  0.00            
ATOM   1810  CE1 PHE X 110      40.241 112.157  40.277  0.00  0.00            
ATOM   1811  HE1 PHE X 110      40.376 111.944  39.235  0.00  0.00            
ATOM   1812  CZ  PHE X 110      39.975 111.135  41.205  0.00  0.00            
ATOM   1813  HZ  PHE X 110      40.100 110.092  40.930  0.00  0.00            
ATOM   1814  CE2 PHE X 110      39.495 111.457  42.475  0.00  0.00            
ATOM   1815  HE2 PHE X 110      39.412 110.696  43.229  0.00  0.00            
ATOM   1816  CD2 PHE X 110      39.341 112.798  42.836  0.00  0.00            
ATOM   1817  HD2 PHE X 110      38.899 113.052  43.789  0.00  0.00            
ATOM   1818  C   PHE X 110      37.418 115.892  41.539  0.00  0.00            
ATOM   1819  O   PHE X 110      36.731 115.699  40.580  0.00  0.00            
ATOM   1820  N   MET X 111      36.971 115.885  42.783  0.00  0.00            
ATOM   1821  H   MET X 111      37.627 115.944  43.564  0.00  0.00            
ATOM   1822  CA  MET X 111      35.551 115.631  43.073  0.00  0.00            
ATOM   1823  HA  MET X 111      35.082 115.284  42.146  0.00  0.00            
ATOM   1824  CB  MET X 111      35.406 114.511  44.142  0.00  0.00            
ATOM   1825  HB2 MET X 111      35.884 114.761  45.085  0.00  0.00            
ATOM   1826  HB3 MET X 111      34.349 114.481  44.377  0.00  0.00            
ATOM   1827  CG  MET X 111      35.830 113.101  43.696  0.00  0.00            
ATOM   1828  HG2 MET X 111      35.750 112.417  44.555  0.00  0.00            
ATOM   1829  HG3 MET X 111      36.863 113.126  43.358  0.00  0.00            
ATOM   1830  SD  MET X 111      34.805 112.424  42.339  0.00  0.00            
ATOM   1831  CE  MET X 111      35.927 112.732  40.951  0.00  0.00            
ATOM   1832  HE1 MET X 111      35.408 113.328  40.196  0.00  0.00            
ATOM   1833  HE2 MET X 111      36.217 111.793  40.478  0.00  0.00            
ATOM   1834  HE3 MET X 111      36.821 113.270  41.265  0.00  0.00            
ATOM   1835  C   MET X 111      34.819 116.866  43.513  0.00  0.00            
ATOM   1836  O   MET X 111      33.578 116.858  43.628  0.00  0.00            
ATOM   1837  N   GLY X 112      35.548 117.901  43.955  0.00  0.00            
ATOM   1838  H   GLY X 112      36.535 117.756  44.105  0.00  0.00            
ATOM   1839  CA  GLY X 112      34.924 119.081  44.575  0.00  0.00            
ATOM   1840  HA2 GLY X 112      33.983 119.276  44.025  0.00  0.00            
ATOM   1841  HA3 GLY X 112      35.589 119.938  44.457  0.00  0.00            
ATOM   1842  C   GLY X 112      34.581 118.800  46.023  0.00  0.00            
ATOM   1843  O   GLY X 112      34.768 117.685  46.523  0.00  0.00            
ATOM   1844  N   GLY X 113      34.155 119.877  46.708  0.00  0.00            
ATOM   1845  H   GLY X 113      34.214 120.763  46.259  0.00  0.00            
ATOM   1846  CA  GLY X 113      34.012 119.847  48.111  0.00  0.00            
ATOM   1847  HA2 GLY X 113      34.370 120.809  48.461  0.00  0.00            
ATOM   1848  HA3 GLY X 113      34.740 119.153  48.506  0.00  0.00            
ATOM   1849  C   GLY X 113      32.609 119.573  48.543  0.00  0.00            
ATOM   1850  O   GLY X 113      31.765 119.107  47.807  0.00  0.00            
ATOM   1851  N   ASN X 114      32.447 119.752  49.845  0.00  0.00            
ATOM   1852  H   ASN X 114      33.217 119.997  50.446  0.00  0.00            
ATOM   1853  CA  ASN X 114      31.100 119.518  50.484  0.00  0.00            
ATOM   1854  HA  ASN X 114      30.717 118.548  50.195  0.00  0.00            
ATOM   1855  CB  ASN X 114      31.110 119.634  52.003  0.00  0.00            
ATOM   1856  HB2 ASN X 114      32.047 119.199  52.368  0.00  0.00            
ATOM   1857  HB3 ASN X 114      31.144 120.703  52.274  0.00  0.00            
ATOM   1858  CG  ASN X 114      29.815 119.049  52.589  0.00  0.00            
ATOM   1859  OD1 ASN X 114      29.165 118.162  52.106  0.00  0.00            
ATOM   1860  ND2 ASN X 114      29.368 119.691  53.610  0.00  0.00            
ATOM   1861 HD21 ASN X 114      29.906 120.468  54.032  0.00  0.00            
ATOM   1862 HD22 ASN X 114      28.516 119.336  54.147  0.00  0.00            
ATOM   1863  C   ASN X 114      30.061 120.520  49.981  0.00  0.00            
ATOM   1864  O   ASN X 114      30.376 121.499  49.314  0.00  0.00            
ATOM   1865  N   GLY X 115      28.797 120.229  50.274  0.00  0.00            
ATOM   1866  H   GLY X 115      28.591 119.575  50.996  0.00  0.00            
ATOM   1867  CA  GLY X 115      27.736 121.065  49.769  0.00  0.00            
ATOM   1868  HA2 GLY X 115      26.779 120.543  49.865  0.00  0.00            
ATOM   1869  HA3 GLY X 115      27.855 121.294  48.709  0.00  0.00            
ATOM   1870  C   GLY X 115      27.695 122.410  50.523  0.00  0.00            
ATOM   1871  O   GLY X 115      28.236 122.468  51.625  0.00  0.00            
ATOM   1872  N   ASN X 116      27.076 123.422  49.934  0.00  0.00            
ATOM   1873  H   ASN X 116      26.436 123.144  49.224  0.00  0.00            
ATOM   1874  CA  ASN X 116      26.985 124.743  50.491  0.00  0.00            
ATOM   1875  HA  ASN X 116      27.789 124.874  51.206  0.00  0.00            
ATOM   1876  CB  ASN X 116      27.078 125.822  49.399  0.00  0.00            
ATOM   1877  HB2 ASN X 116      27.903 125.587  48.743  0.00  0.00            
ATOM   1878  HB3 ASN X 116      26.163 125.743  48.823  0.00  0.00            
ATOM   1879  CG  ASN X 116      27.184 127.200  50.016  0.00  0.00            
ATOM   1880  OD1 ASN X 116      26.955 127.432  51.222  0.00  0.00            
ATOM   1881  ND2 ASN X 116      27.588 128.111  49.120  0.00  0.00            
ATOM   1882 HD21 ASN X 116      28.554 128.381  49.147  0.00  0.00            
ATOM   1883 HD22 ASN X 116      26.908 128.820  48.869  0.00  0.00            
ATOM   1884  C   ASN X 116      25.649 124.838  51.219  0.00  0.00            
ATOM   1885  O   ASN X 116      24.571 124.785  50.617  0.00  0.00            
ATOM   1886  N   PRO X 117      25.677 124.876  52.555  0.00  0.00            
ATOM   1887  CD  PRO X 117      26.854 124.961  53.442  0.00  0.00            
ATOM   1888  HD2 PRO X 117      27.582 125.649  53.087  0.00  0.00            
ATOM   1889  HD3 PRO X 117      27.269 123.975  53.614  0.00  0.00            
ATOM   1890  CG  PRO X 117      26.343 125.446  54.762  0.00  0.00            
ATOM   1891  HG2 PRO X 117      26.855 124.990  55.605  0.00  0.00            
ATOM   1892  HG3 PRO X 117      26.385 126.525  54.861  0.00  0.00            
ATOM   1893  CB  PRO X 117      24.903 125.011  54.765  0.00  0.00            
ATOM   1894  HB2 PRO X 117      24.257 125.646  55.399  0.00  0.00            
ATOM   1895  HB3 PRO X 117      24.859 123.950  55.110  0.00  0.00            
ATOM   1896  CA  PRO X 117      24.463 125.019  53.307  0.00  0.00            
ATOM   1897  HA  PRO X 117      23.835 124.137  53.131  0.00  0.00            
ATOM   1898  C   PRO X 117      23.587 126.221  53.009  0.00  0.00            
ATOM   1899  O   PRO X 117      22.405 126.267  53.364  0.00  0.00            
ATOM   1900  N   ILE X 118      24.162 127.240  52.344  0.00  0.00            
ATOM   1901  H   ILE X 118      25.025 127.063  51.854  0.00  0.00            
ATOM   1902  CA  ILE X 118      23.395 128.406  51.938  0.00  0.00            
ATOM   1903  HA  ILE X 118      22.741 128.668  52.764  0.00  0.00            
ATOM   1904  CB  ILE X 118      24.340 129.588  51.636  0.00  0.00            
ATOM   1905  HB  ILE X 118      25.012 129.298  50.834  0.00  0.00            
ATOM   1906  CG2 ILE X 118      23.540 130.831  51.206  0.00  0.00            
ATOM   1907 HG21 ILE X 118      23.735 131.673  51.862  0.00  0.00            
ATOM   1908 HG22 ILE X 118      22.468 130.597  51.267  0.00  0.00            
ATOM   1909 HG23 ILE X 118      23.778 131.089  50.172  0.00  0.00            
ATOM   1910  CG1 ILE X 118      25.219 129.905  52.848  0.00  0.00            
ATOM   1911 HG12 ILE X 118      25.907 130.706  52.622  0.00  0.00            
ATOM   1912 HG13 ILE X 118      25.795 129.017  53.113  0.00  0.00            
ATOM   1913  CD1 ILE X 118      24.379 130.327  54.061  0.00  0.00            
ATOM   1914 HD11 ILE X 118      23.640 131.083  53.796  0.00  0.00            
ATOM   1915 HD12 ILE X 118      23.845 129.466  54.495  0.00  0.00            
ATOM   1916 HD13 ILE X 118      25.011 130.718  54.846  0.00  0.00            
ATOM   1917  C   ILE X 118      22.525 128.027  50.746  0.00  0.00            
ATOM   1918  O   ILE X 118      21.457 128.601  50.547  0.00  0.00            
ATOM   1919  N   LYN X 119      22.990 127.094  49.917  0.00  0.00            
ATOM   1920  H   LYN X 119      23.877 126.656  50.094  0.00  0.00            
ATOM   1921  CA  LYN X 119      22.281 126.712  48.702  0.00  0.00            
ATOM   1922  HA  LYN X 119      21.460 127.408  48.533  0.00  0.00            
ATOM   1923  CB  LYN X 119      23.243 126.764  47.489  0.00  0.00            
ATOM   1924  HB2 LYN X 119      23.946 125.931  47.544  0.00  0.00            
ATOM   1925  HB3 LYN X 119      22.659 126.643  46.583  0.00  0.00            
ATOM   1926  CG  LYN X 119      23.999 128.063  47.380  0.00  0.00            
ATOM   1927  HG2 LYN X 119      24.424 128.364  48.337  0.00  0.00            
ATOM   1928  HG3 LYN X 119      23.296 128.846  47.106  0.00  0.00            
ATOM   1929  CD  LYN X 119      25.108 128.029  46.356  0.00  0.00            
ATOM   1930  HD2 LYN X 119      25.818 127.221  46.545  0.00  0.00            
ATOM   1931  HD3 LYN X 119      25.698 128.940  46.358  0.00  0.00            
ATOM   1932  CE  LYN X 119      24.514 127.808  44.904  0.00  0.00            
ATOM   1933  HE2 LYN X 119      23.860 126.933  44.924  0.00  0.00            
ATOM   1934  HE3 LYN X 119      23.905 128.676  44.647  0.00  0.00            
ATOM   1935  NZ  LYN X 119      25.580 127.640  43.936  0.00  0.00            
ATOM   1936  HZ1 LYN X 119      25.946 128.545  43.675  0.00  0.00            
ATOM   1937  HZ2 LYN X 119      26.335 127.109  44.329  0.00  0.00            
ATOM   1938  C   LYN X 119      21.670 125.305  48.818  0.00  0.00            
ATOM   1939  O   LYN X 119      21.736 124.521  47.853  0.00  0.00            
ATOM   1940  N   ASH X 120      21.091 124.990  49.980  0.00  0.00            
ATOM   1941  H   ASH X 120      20.867 125.726  50.622  0.00  0.00            
ATOM   1942  CA  ASH X 120      20.550 123.661  50.231  0.00  0.00            
ATOM   1943  HA  ASH X 120      20.325 123.591  51.303  0.00  0.00            
ATOM   1944  CB  ASH X 120      19.266 123.503  49.463  0.00  0.00            
ATOM   1945  HB2 ASH X 120      18.900 122.485  49.591  0.00  0.00            
ATOM   1946  HB3 ASH X 120      19.439 123.610  48.408  0.00  0.00            
ATOM   1947  CG  ASH X 120      18.128 124.472  49.899  0.00  0.00            
ATOM   1948  OD1 ASH X 120      18.300 125.081  51.105  0.00  0.00            
ATOM   1949  OD2 ASH X 120      17.156 124.670  49.187  0.00  0.00            
ATOM   1950  HD1 ASH X 120      18.921 125.787  51.070  0.00  0.00            
ATOM   1951  C   ASH X 120      21.540 122.543  49.910  0.00  0.00            
ATOM   1952  O   ASH X 120      21.144 121.516  49.383  0.00  0.00            
ATOM   1953  N   PHE X 121      22.820 122.745  50.299  0.00  0.00            
ATOM   1954  H   PHE X 121      23.033 123.587  50.811  0.00  0.00            
ATOM   1955  CA  PHE X 121      23.880 121.781  50.172  0.00  0.00            
ATOM   1956  HA  PHE X 121      24.788 122.238  50.572  0.00  0.00            
ATOM   1957  CB  PHE X 121      23.527 120.510  51.021  0.00  0.00            
ATOM   1958  HB2 PHE X 121      22.544 120.081  50.625  0.00  0.00            
ATOM   1959  HB3 PHE X 121      24.317 119.756  51.008  0.00  0.00            
ATOM   1960  CG  PHE X 121      23.418 120.794  52.544  0.00  0.00            
ATOM   1961  CD1 PHE X 121      22.142 120.915  53.112  0.00  0.00            
ATOM   1962  HD1 PHE X 121      21.269 120.623  52.554  0.00  0.00            
ATOM   1963  CE1 PHE X 121      21.962 121.288  54.442  0.00  0.00            
ATOM   1964  HE1 PHE X 121      20.944 121.423  54.816  0.00  0.00            
ATOM   1965  CZ  PHE X 121      23.078 121.405  55.218  0.00  0.00            
ATOM   1966  HZ  PHE X 121      22.888 121.798  56.193  0.00  0.00            
ATOM   1967  CE2 PHE X 121      24.395 121.201  54.715  0.00  0.00            
ATOM   1968  HE2 PHE X 121      25.298 121.342  55.299  0.00  0.00            
ATOM   1969  CD2 PHE X 121      24.591 120.912  53.341  0.00  0.00            
ATOM   1970  HD2 PHE X 121      25.546 120.766  52.865  0.00  0.00            
ATOM   1971  C   PHE X 121      24.162 121.349  48.722  0.00  0.00            
ATOM   1972  O   PHE X 121      24.786 120.342  48.409  0.00  0.00            
ATOM   1973  N   ILE X 122      23.822 122.217  47.765  0.00  0.00            
ATOM   1974  H   ILE X 122      23.131 122.933  47.948  0.00  0.00            
ATOM   1975  CA  ILE X 122      24.325 122.100  46.421  0.00  0.00            
ATOM   1976  HA  ILE X 122      24.034 121.098  46.066  0.00  0.00            
ATOM   1977  CB  ILE X 122      23.690 123.140  45.509  0.00  0.00            
ATOM   1978  HB  ILE X 122      23.658 124.107  45.989  0.00  0.00            
ATOM   1979  CG2 ILE X 122      24.458 123.322  44.183  0.00  0.00            
ATOM   1980 HG21 ILE X 122      23.852 123.833  43.446  0.00  0.00            
ATOM   1981 HG22 ILE X 122      24.734 122.351  43.772  0.00  0.00            
ATOM   1982 HG23 ILE X 122      25.352 123.915  44.359  0.00  0.00            
ATOM   1983  CG1 ILE X 122      22.209 122.730  45.180  0.00  0.00            
ATOM   1984 HG12 ILE X 122      21.644 122.576  46.105  0.00  0.00            
ATOM   1985 HG13 ILE X 122      21.720 123.564  44.671  0.00  0.00            
ATOM   1986  CD1 ILE X 122      22.120 121.536  44.271  0.00  0.00            
ATOM   1987 HD11 ILE X 122      21.533 120.728  44.733  0.00  0.00            
ATOM   1988 HD12 ILE X 122      23.095 121.112  44.033  0.00  0.00            
ATOM   1989 HD13 ILE X 122      21.615 121.858  43.349  0.00  0.00            
ATOM   1990  C   ILE X 122      25.862 122.200  46.377  0.00  0.00            
ATOM   1991  O   ILE X 122      26.445 123.103  46.990  0.00  0.00            
ATOM   1992  N   VAL X 123      26.506 121.282  45.648  0.00  0.00            
ATOM   1993  H   VAL X 123      25.975 120.695  45.015  0.00  0.00            
ATOM   1994  CA  VAL X 123      27.944 121.337  45.487  0.00  0.00            
ATOM   1995  HA  VAL X 123      28.374 121.575  46.463  0.00  0.00            
ATOM   1996  CB  VAL X 123      28.509 120.010  44.962  0.00  0.00            
ATOM   1997  HB  VAL X 123      27.957 119.739  44.074  0.00  0.00            
ATOM   1998  CG1 VAL X 123      29.985 120.132  44.661  0.00  0.00            
ATOM   1999 HG11 VAL X 123      30.595 120.289  45.551  0.00  0.00            
ATOM   2000 HG12 VAL X 123      30.339 119.241  44.153  0.00  0.00            
ATOM   2001 HG13 VAL X 123      30.128 120.984  43.981  0.00  0.00            
ATOM   2002  CG2 VAL X 123      28.312 118.977  46.075  0.00  0.00            
ATOM   2003 HG21 VAL X 123      27.241 118.791  46.228  0.00  0.00            
ATOM   2004 HG22 VAL X 123      28.734 118.027  45.734  0.00  0.00            
ATOM   2005 HG23 VAL X 123      28.773 119.232  47.029  0.00  0.00            
ATOM   2006  C   VAL X 123      28.300 122.485  44.533  0.00  0.00            
ATOM   2007  O   VAL X 123      27.846 122.509  43.400  0.00  0.00            
ATOM   2008  N   ASH X 124      29.110 123.436  44.990  0.00  0.00            
ATOM   2009  H   ASH X 124      29.279 123.481  45.984  0.00  0.00            
ATOM   2010  CA  ASH X 124      29.443 124.603  44.202  0.00  0.00            
ATOM   2011  HA  ASH X 124      28.953 124.504  43.234  0.00  0.00            
ATOM   2012  CB  ASH X 124      28.934 125.885  44.883  0.00  0.00            
ATOM   2013  HB2 ASH X 124      27.851 125.876  45.007  0.00  0.00            
ATOM   2014  HB3 ASH X 124      29.194 126.760  44.276  0.00  0.00            
ATOM   2015  CG  ASH X 124      29.545 126.139  46.253  0.00  0.00            
ATOM   2016  OD1 ASH X 124      30.174 125.102  46.815  0.00  0.00            
ATOM   2017  OD2 ASH X 124      29.543 127.226  46.800  0.00  0.00            
ATOM   2018  HD1 ASH X 124      30.553 125.337  47.648  0.00  0.00            
ATOM   2019  C   ASH X 124      30.956 124.723  43.957  0.00  0.00            
ATOM   2020  O   ASH X 124      31.404 125.778  43.480  0.00  0.00            
ATOM   2021  N   THR X 125      31.736 123.672  44.205  0.00  0.00            
ATOM   2022  H   THR X 125      31.384 122.959  44.815  0.00  0.00            
ATOM   2023  CA  THR X 125      33.152 123.635  43.821  0.00  0.00            
ATOM   2024  HA  THR X 125      33.357 124.494  43.182  0.00  0.00            
ATOM   2025  CB  THR X 125      33.995 123.685  45.100  0.00  0.00            
ATOM   2026  HB  THR X 125      35.045 123.622  44.808  0.00  0.00            
ATOM   2027  CG2 THR X 125      33.756 124.995  45.847  0.00  0.00            
ATOM   2028 HG21 THR X 125      32.933 125.549  45.386  0.00  0.00            
ATOM   2029 HG22 THR X 125      33.510 124.789  46.893  0.00  0.00            
ATOM   2030 HG23 THR X 125      34.664 125.610  45.807  0.00  0.00            
ATOM   2031  OG1 THR X 125      33.679 122.591  45.945  0.00  0.00            
ATOM   2032  HG1 THR X 125      34.068 122.743  46.793  0.00  0.00            
ATOM   2033  C   THR X 125      33.428 122.355  43.019  0.00  0.00            
ATOM   2034  O   THR X 125      32.748 121.321  43.146  0.00  0.00            
ATOM   2035  N   GLY X 126      34.499 122.416  42.234  0.00  0.00            
ATOM   2036  H   GLY X 126      34.850 123.325  41.976  0.00  0.00            
ATOM   2037  CA  GLY X 126      34.989 121.258  41.511  0.00  0.00            
ATOM   2038  HA2 GLY X 126      36.072 121.297  41.407  0.00  0.00            
ATOM   2039  HA3 GLY X 126      34.763 120.356  42.077  0.00  0.00            
ATOM   2040  C   GLY X 126      34.307 121.136  40.167  0.00  0.00            
ATOM   2041  O   GLY X 126      33.452 121.952  39.806  0.00  0.00            
ATOM   2042  N   PRO X 127      34.744 120.172  39.353  0.00  0.00            
ATOM   2043  CD  PRO X 127      35.854 119.262  39.638  0.00  0.00            
ATOM   2044  HD2 PRO X 127      35.452 118.350  40.104  0.00  0.00            
ATOM   2045  HD3 PRO X 127      36.663 119.703  40.196  0.00  0.00            
ATOM   2046  CG  PRO X 127      36.369 118.892  38.280  0.00  0.00            
ATOM   2047  HG2 PRO X 127      37.139 119.622  37.991  0.00  0.00            
ATOM   2048  HG3 PRO X 127      36.762 117.875  38.269  0.00  0.00            
ATOM   2049  CB  PRO X 127      35.178 118.996  37.378  0.00  0.00            
ATOM   2050  HB2 PRO X 127      34.675 118.030  37.338  0.00  0.00            
ATOM   2051  HB3 PRO X 127      35.490 119.262  36.366  0.00  0.00            
ATOM   2052  CA  PRO X 127      34.289 120.054  37.986  0.00  0.00            
ATOM   2053  HA  PRO X 127      34.497 120.971  37.440  0.00  0.00            
ATOM   2054  C   PRO X 127      32.800 119.673  37.900  0.00  0.00            
ATOM   2055  O   PRO X 127      32.234 119.738  36.833  0.00  0.00            
ATOM   2056  N   PHE X 128      32.189 119.172  38.975  0.00  0.00            
ATOM   2057  H   PHE X 128      32.675 119.189  39.864  0.00  0.00            
ATOM   2058  CA  PHE X 128      30.844 118.594  38.948  0.00  0.00            
ATOM   2059  HA  PHE X 128      30.536 118.517  37.912  0.00  0.00            
ATOM   2060  CB  PHE X 128      30.836 117.196  39.572  0.00  0.00            
ATOM   2061  HB2 PHE X 128      29.855 116.738  39.399  0.00  0.00            
ATOM   2062  HB3 PHE X 128      30.976 117.255  40.654  0.00  0.00            
ATOM   2063  CG  PHE X 128      31.900 116.308  38.982  0.00  0.00            
ATOM   2064  CD1 PHE X 128      31.814 115.894  37.654  0.00  0.00            
ATOM   2065  HD1 PHE X 128      31.120 116.361  36.982  0.00  0.00            
ATOM   2066  CE1 PHE X 128      32.755 115.003  37.135  0.00  0.00            
ATOM   2067  HE1 PHE X 128      32.689 114.658  36.118  0.00  0.00            
ATOM   2068  CZ  PHE X 128      33.852 114.634  37.919  0.00  0.00            
ATOM   2069  HZ  PHE X 128      34.660 114.068  37.480  0.00  0.00            
ATOM   2070  CE2 PHE X 128      33.945 115.045  39.244  0.00  0.00            
ATOM   2071  HE2 PHE X 128      34.689 114.615  39.893  0.00  0.00            
ATOM   2072  CD2 PHE X 128      32.955 115.867  39.780  0.00  0.00            
ATOM   2073  HD2 PHE X 128      32.897 115.991  40.844  0.00  0.00            
ATOM   2074  C   PHE X 128      29.884 119.501  39.697  0.00  0.00            
ATOM   2075  O   PHE X 128      28.834 119.063  40.173  0.00  0.00            
ATOM   2076  N   ALA X 129      30.236 120.784  39.843  0.00  0.00            
ATOM   2077  H   ALA X 129      31.158 121.103  39.568  0.00  0.00            
ATOM   2078  CA  ALA X 129      29.350 121.722  40.541  0.00  0.00            
ATOM   2079  HA  ALA X 129      28.983 121.271  41.464  0.00  0.00            
ATOM   2080  CB  ALA X 129      30.093 122.994  40.861  0.00  0.00            
ATOM   2081  HB1 ALA X 129      30.772 122.851  41.705  0.00  0.00            
ATOM   2082  HB2 ALA X 129      30.668 123.361  40.022  0.00  0.00            
ATOM   2083  HB3 ALA X 129      29.404 123.788  41.154  0.00  0.00            
ATOM   2084  C   ALA X 129      28.123 122.065  39.692  0.00  0.00            
ATOM   2085  O   ALA X 129      28.105 121.792  38.485  0.00  0.00            
ATOM   2086  N   ALA X 130      27.077 122.566  40.337  0.00  0.00            
ATOM   2087  H   ALA X 130      27.046 122.490  41.347  0.00  0.00            
ATOM   2088  CA  ALA X 130      25.885 122.978  39.601  0.00  0.00            
ATOM   2089  HA  ALA X 130      25.427 122.094  39.147  0.00  0.00            
ATOM   2090  CB  ALA X 130      24.972 123.611  40.640  0.00  0.00            
ATOM   2091  HB1 ALA X 130      24.427 122.916  41.234  0.00  0.00            
ATOM   2092  HB2 ALA X 130      24.546 124.602  40.491  0.00  0.00            
ATOM   2093  HB3 ALA X 130      25.686 123.920  41.376  0.00  0.00            
ATOM   2094  C   ALA X 130      26.251 123.943  38.488  0.00  0.00            
ATOM   2095  O   ALA X 130      27.046 124.850  38.730  0.00  0.00            
ATOM   2096  N   GLY X 131      25.639 123.782  37.325  0.00  0.00            
ATOM   2097  H   GLY X 131      24.818 123.191  37.285  0.00  0.00            
ATOM   2098  CA  GLY X 131      25.949 124.571  36.137  0.00  0.00            
ATOM   2099  HA2 GLY X 131      26.314 125.545  36.463  0.00  0.00            
ATOM   2100  HA3 GLY X 131      25.061 124.699  35.560  0.00  0.00            
ATOM   2101  C   GLY X 131      26.970 123.869  35.278  0.00  0.00            
ATOM   2102  O   GLY X 131      27.198 124.287  34.133  0.00  0.00            
ATOM   2103  N   ARN X 132      27.708 122.841  35.783  0.00  0.00            
ATOM   2104  H   ARN X 132      27.509 122.530  36.719  0.00  0.00            
ATOM   2105  CA  ARN X 132      28.682 122.105  34.965  0.00  0.00            
ATOM   2106  HA  ARN X 132      28.625 122.448  33.916  0.00  0.00            
ATOM   2107  CB  ARN X 132      30.103 122.346  35.395  0.00  0.00            
ATOM   2108  HB2 ARN X 132      30.265 121.912  36.377  0.00  0.00            
ATOM   2109  HB3 ARN X 132      30.759 121.828  34.701  0.00  0.00            
ATOM   2110  CG  ARN X 132      30.535 123.801  35.414  0.00  0.00            
ATOM   2111  HG2 ARN X 132      30.471 124.203  34.395  0.00  0.00            
ATOM   2112  HG3 ARN X 132      29.881 124.347  36.053  0.00  0.00            
ATOM   2113  CD  ARN X 132      31.971 123.949  35.928  0.00  0.00            
ATOM   2114  HD2 ARN X 132      32.030 123.634  36.976  0.00  0.00            
ATOM   2115  HD3 ARN X 132      32.676 123.352  35.359  0.00  0.00            
ATOM   2116  NE  ARN X 132      32.407 125.320  35.834  0.00  0.00            
ATOM   2117  HE  ARN X 132      32.223 125.730  34.947  0.00  0.00            
ATOM   2118  CZ  ARN X 132      33.634 125.741  36.409  0.00  0.00            
ATOM   2119  NH1 ARN X 132      34.455 124.938  36.935  0.00  0.00            
ATOM   2120 HH11 ARN X 132      35.123 124.582  36.271  0.00  0.00            
ATOM   2121  NH2 ARN X 132      33.939 127.111  36.232  0.00  0.00            
ATOM   2122 HH21 ARN X 132      33.295 127.705  36.726  0.00  0.00            
ATOM   2123 HH22 ARN X 132      34.856 127.297  36.610  0.00  0.00            
ATOM   2124  C   ARN X 132      28.391 120.622  34.966  0.00  0.00            
ATOM   2125  O   ARN X 132      29.148 119.874  34.369  0.00  0.00            
ATOM   2126  N   TRP X 133      27.275 120.156  35.569  0.00  0.00            
ATOM   2127  H   TRP X 133      26.497 120.794  35.746  0.00  0.00            
ATOM   2128  CA  TRP X 133      27.033 118.764  35.708  0.00  0.00            
ATOM   2129  HA  TRP X 133      27.190 118.233  34.760  0.00  0.00            
ATOM   2130  CB  TRP X 133      27.993 118.166  36.733  0.00  0.00            
ATOM   2131  HB2 TRP X 133      27.942 118.713  37.691  0.00  0.00            
ATOM   2132  HB3 TRP X 133      29.035 118.227  36.404  0.00  0.00            
ATOM   2133  CG  TRP X 133      27.707 116.728  37.045  0.00  0.00            
ATOM   2134  CD1 TRP X 133      27.026 116.240  38.115  0.00  0.00            
ATOM   2135  HD1 TRP X 133      26.698 116.817  38.960  0.00  0.00            
ATOM   2136  NE1 TRP X 133      26.959 114.845  38.033  0.00  0.00            
ATOM   2137  HE1 TRP X 133      26.656 114.285  38.807  0.00  0.00            
ATOM   2138  CE2 TRP X 133      27.762 114.385  37.012  0.00  0.00            
ATOM   2139  CZ2 TRP X 133      28.174 113.112  36.672  0.00  0.00            
ATOM   2140  HZ2 TRP X 133      27.986 112.287  37.317  0.00  0.00            
ATOM   2141  CH2 TRP X 133      28.994 112.957  35.575  0.00  0.00            
ATOM   2142  HH2 TRP X 133      29.242 111.993  35.210  0.00  0.00            
ATOM   2143  CZ3 TRP X 133      29.498 114.076  34.928  0.00  0.00            
ATOM   2144  HZ3 TRP X 133      30.185 113.974  34.085  0.00  0.00            
ATOM   2145  CE3 TRP X 133      29.085 115.353  35.305  0.00  0.00            
ATOM   2146  HE3 TRP X 133      29.316 116.199  34.671  0.00  0.00            
ATOM   2147  CD2 TRP X 133      28.259 115.547  36.390  0.00  0.00            
ATOM   2148  C   TRP X 133      25.593 118.611  36.114  0.00  0.00            
ATOM   2149  O   TRP X 133      25.231 118.929  37.227  0.00  0.00            
ATOM   2150  N   THR X 134      24.742 118.141  35.191  0.00  0.00            
ATOM   2151  H   THR X 134      24.990 118.226  34.211  0.00  0.00            
ATOM   2152  CA  THR X 134      23.301 117.947  35.472  0.00  0.00            
ATOM   2153  HA  THR X 134      22.993 118.686  36.219  0.00  0.00            
ATOM   2154  CB  THR X 134      22.517 118.160  34.177  0.00  0.00            
ATOM   2155  HB  THR X 134      21.452 118.008  34.368  0.00  0.00            
ATOM   2156  CG2 THR X 134      22.750 119.573  33.623  0.00  0.00            
ATOM   2157 HG21 THR X 134      22.362 119.688  32.613  0.00  0.00            
ATOM   2158 HG22 THR X 134      22.228 120.298  34.270  0.00  0.00            
ATOM   2159 HG23 THR X 134      23.813 119.808  33.666  0.00  0.00            
ATOM   2160  OG1 THR X 134      22.873 117.195  33.242  0.00  0.00            
ATOM   2161  HG1 THR X 134      22.319 117.296  32.482  0.00  0.00            
ATOM   2162  C   THR X 134      23.082 116.560  36.019  0.00  0.00            
ATOM   2163  O   THR X 134      23.672 115.583  35.541  0.00  0.00            
ATOM   2164  N   THR X 135      22.196 116.485  36.989  0.00  0.00            
ATOM   2165  H   THR X 135      21.926 117.330  37.485  0.00  0.00            
ATOM   2166  CA  THR X 135      21.678 115.253  37.575  0.00  0.00            
ATOM   2167  HA  THR X 135      22.339 114.481  37.188  0.00  0.00            
ATOM   2168  CB  THR X 135      21.809 115.295  39.113  0.00  0.00            
ATOM   2169  HB  THR X 135      21.376 114.427  39.579  0.00  0.00            
ATOM   2170  CG2 THR X 135      23.263 115.377  39.493  0.00  0.00            
ATOM   2171 HG21 THR X 135      23.476 116.329  39.989  0.00  0.00            
ATOM   2172 HG22 THR X 135      23.504 114.613  40.209  0.00  0.00            
ATOM   2173 HG23 THR X 135      23.919 115.216  38.622  0.00  0.00            
ATOM   2174  OG1 THR X 135      21.097 116.461  39.536  0.00  0.00            
ATOM   2175  HG1 THR X 135      21.278 116.551  40.472  0.00  0.00            
ATOM   2176  C   THR X 135      20.270 114.927  37.149  0.00  0.00            
ATOM   2177  O   THR X 135      19.536 115.841  36.770  0.00  0.00            
ATOM   2178  N   ILE X 136      19.931 113.638  37.255  0.00  0.00            
ATOM   2179  H   ILE X 136      20.625 112.998  37.638  0.00  0.00            
ATOM   2180  CA  ILE X 136      18.617 113.134  36.971  0.00  0.00            
ATOM   2181  HA  ILE X 136      18.016 114.017  36.708  0.00  0.00            
ATOM   2182  CB  ILE X 136      18.595 112.080  35.857  0.00  0.00            
ATOM   2183  HB  ILE X 136      17.555 111.749  35.742  0.00  0.00            
ATOM   2184  CG2 ILE X 136      19.022 112.810  34.615  0.00  0.00            
ATOM   2185 HG21 ILE X 136      20.022 112.498  34.353  0.00  0.00            
ATOM   2186 HG22 ILE X 136      18.389 112.500  33.763  0.00  0.00            
ATOM   2187 HG23 ILE X 136      18.953 113.871  34.748  0.00  0.00            
ATOM   2188  CG1 ILE X 136      19.493 110.892  36.176  0.00  0.00            
ATOM   2189 HG12 ILE X 136      20.500 111.198  36.425  0.00  0.00            
ATOM   2190 HG13 ILE X 136      19.056 110.409  37.050  0.00  0.00            
ATOM   2191  CD1 ILE X 136      19.514 109.906  35.011  0.00  0.00            
ATOM   2192 HD11 ILE X 136      18.976 109.014  35.242  0.00  0.00            
ATOM   2193 HD12 ILE X 136      19.137 110.365  34.097  0.00  0.00            
ATOM   2194 HD13 ILE X 136      20.557 109.645  34.802  0.00  0.00            
ATOM   2195  C   ILE X 136      18.066 112.553  38.227  0.00  0.00            
ATOM   2196  O   ILE X 136      18.749 111.981  39.039  0.00  0.00            
ATOM   2197  N   ASH X 137      16.752 112.667  38.405  0.00  0.00            
ATOM   2198  H   ASH X 137      16.172 112.889  37.608  0.00  0.00            
ATOM   2199  CA  ASH X 137      16.096 112.201  39.642  0.00  0.00            
ATOM   2200  HA  ASH X 137      16.812 112.205  40.464  0.00  0.00            
ATOM   2201  CB  ASH X 137      14.845 112.961  39.970  0.00  0.00            
ATOM   2202  HB2 ASH X 137      15.116 113.990  40.330  0.00  0.00            
ATOM   2203  HB3 ASH X 137      14.417 112.276  40.662  0.00  0.00            
ATOM   2204  CG  ASH X 137      13.820 113.137  38.828  0.00  0.00            
ATOM   2205  OD1 ASH X 137      13.746 112.065  38.018  0.00  0.00            
ATOM   2206  OD2 ASH X 137      13.267 114.210  38.703  0.00  0.00            
ATOM   2207  HD1 ASH X 137      14.344 112.230  37.311  0.00  0.00            
ATOM   2208  C   ASH X 137      15.676 110.749  39.307  0.00  0.00            
ATOM   2209  O   ASH X 137      16.069 110.283  38.252  0.00  0.00            
ATOM   2210  N   GLH X 138      15.010 110.039  40.184  0.00  0.00            
ATOM   2211  H   GLH X 138      14.881 110.505  41.103  0.00  0.00            
ATOM   2212  CA  GLH X 138      14.648 108.582  40.080  0.00  0.00            
ATOM   2213  HA  GLH X 138      15.512 108.098  39.690  0.00  0.00            
ATOM   2214  CB  GLH X 138      14.329 107.942  41.462  0.00  0.00            
ATOM   2215  HB2 GLH X 138      15.237 108.171  42.110  0.00  0.00            
ATOM   2216  HB3 GLH X 138      13.432 108.518  41.855  0.00  0.00            
ATOM   2217  CG  GLH X 138      13.780 106.471  41.496  0.00  0.00            
ATOM   2218  HG2 GLH X 138      13.917 106.027  42.476  0.00  0.00            
ATOM   2219  HG3 GLH X 138      12.700 106.461  41.205  0.00  0.00            
ATOM   2220  CD  GLH X 138      14.601 105.318  40.692  0.00  0.00            
ATOM   2221  OE1 GLH X 138      14.075 104.106  40.924  0.00  0.00            
ATOM   2222  OE2 GLH X 138      15.616 105.493  40.088  0.00  0.00            
ATOM   2223  HE1 GLH X 138      13.315 104.073  41.526  0.00  0.00            
ATOM   2224  C   GLH X 138      13.589 108.374  38.950  0.00  0.00            
ATOM   2225  O   GLH X 138      13.384 107.246  38.494  0.00  0.00            
ATOM   2226  N   GLN X 139      12.927 109.431  38.612  0.00  0.00            
ATOM   2227  H   GLN X 139      12.942 110.303  39.109  0.00  0.00            
ATOM   2228  CA  GLN X 139      12.040 109.166  37.566  0.00  0.00            
ATOM   2229  HA  GLN X 139      11.737 108.112  37.597  0.00  0.00            
ATOM   2230  CB  GLN X 139      10.792 110.089  37.601  0.00  0.00            
ATOM   2231  HB2 GLN X 139      11.088 111.138  37.552  0.00  0.00            
ATOM   2232  HB3 GLN X 139      10.173 109.914  36.722  0.00  0.00            
ATOM   2233  CG  GLN X 139       9.897 109.869  38.790  0.00  0.00            
ATOM   2234  HG2 GLN X 139      10.418 109.975  39.724  0.00  0.00            
ATOM   2235  HG3 GLN X 139       9.131 110.618  38.831  0.00  0.00            
ATOM   2236  CD  GLN X 139       9.225 108.517  38.728  0.00  0.00            
ATOM   2237  OE1 GLN X 139       8.930 107.968  37.682  0.00  0.00            
ATOM   2238  NE2 GLN X 139       8.996 107.907  39.903  0.00  0.00            
ATOM   2239 HE21 GLN X 139       8.415 108.351  40.588  0.00  0.00            
ATOM   2240 HE22 GLN X 139       9.188 106.926  40.012  0.00  0.00            
ATOM   2241  C   GLN X 139      12.731 109.276  36.195  0.00  0.00            
ATOM   2242  O   GLN X 139      12.078 109.145  35.151  0.00  0.00            
ATOM   2243  N   GLY X 140      14.006 109.644  36.205  0.00  0.00            
ATOM   2244  H   GLY X 140      14.444 109.826  37.084  0.00  0.00            
ATOM   2245  CA  GLY X 140      14.773 109.828  34.966  0.00  0.00            
ATOM   2246  HA2 GLY X 140      14.436 109.105  34.238  0.00  0.00            
ATOM   2247  HA3 GLY X 140      15.831 109.576  35.162  0.00  0.00            
ATOM   2248  C   GLY X 140      14.731 111.241  34.388  0.00  0.00            
ATOM   2249  O   GLY X 140      15.248 111.420  33.305  0.00  0.00            
ATOM   2250  N   ASN X 141      14.195 112.197  35.137  0.00  0.00            
ATOM   2251  H   ASN X 141      13.765 112.026  36.016  0.00  0.00            
ATOM   2252  CA  ASN X 141      14.172 113.585  34.686  0.00  0.00            
ATOM   2253  HA  ASN X 141      14.365 113.633  33.625  0.00  0.00            
ATOM   2254  CB  ASN X 141      12.807 114.119  35.037  0.00  0.00            
ATOM   2255  HB2 ASN X 141      12.690 115.159  34.652  0.00  0.00            
ATOM   2256  HB3 ASN X 141      12.650 114.217  36.109  0.00  0.00            
ATOM   2257  CG  ASN X 141      11.634 113.347  34.464  0.00  0.00            
ATOM   2258  OD1 ASN X 141      11.653 112.937  33.283  0.00  0.00            
ATOM   2259  ND2 ASN X 141      10.676 113.043  35.352  0.00  0.00            
ATOM   2260 HD21 ASN X 141       9.718 113.014  34.996  0.00  0.00            
ATOM   2261 HD22 ASN X 141      10.879 112.905  36.320  0.00  0.00            
ATOM   2262  C   ASN X 141      15.236 114.394  35.381  0.00  0.00            
ATOM   2263  O   ASN X 141      15.655 114.069  36.506  0.00  0.00            
ATOM   2264  N   PRO X 142      15.673 115.515  34.786  0.00  0.00            
ATOM   2265  CD  PRO X 142      15.366 115.932  33.440  0.00  0.00            
ATOM   2266  HD2 PRO X 142      14.366 116.410  33.437  0.00  0.00            
ATOM   2267  HD3 PRO X 142      15.464 115.107  32.747  0.00  0.00            
ATOM   2268  CG  PRO X 142      16.451 116.972  33.150  0.00  0.00            
ATOM   2269  HG2 PRO X 142      16.113 117.749  32.451  0.00  0.00            
ATOM   2270  HG3 PRO X 142      17.300 116.442  32.655  0.00  0.00            
ATOM   2271  CB  PRO X 142      16.842 117.513  34.468  0.00  0.00            
ATOM   2272  HB2 PRO X 142      16.186 118.321  34.784  0.00  0.00            
ATOM   2273  HB3 PRO X 142      17.910 117.783  34.414  0.00  0.00            
ATOM   2274  CA  PRO X 142      16.711 116.359  35.439  0.00  0.00            
ATOM   2275  HA  PRO X 142      17.643 115.806  35.520  0.00  0.00            
ATOM   2276  C   PRO X 142      16.274 116.791  36.831  0.00  0.00            
ATOM   2277  O   PRO X 142      15.099 117.096  37.079  0.00  0.00            
ATOM   2278  N   SER X 143      17.263 116.836  37.768  0.00  0.00            
ATOM   2279  H   SER X 143      18.158 116.395  37.563  0.00  0.00            
ATOM   2280  CA  SER X 143      17.018 117.311  39.089  0.00  0.00            
ATOM   2281  HA  SER X 143      15.962 117.557  39.197  0.00  0.00            
ATOM   2282  CB  SER X 143      17.322 116.172  40.056  0.00  0.00            
ATOM   2283  HB2 SER X 143      16.643 115.339  39.938  0.00  0.00            
ATOM   2284  HB3 SER X 143      17.329 116.574  41.082  0.00  0.00            
ATOM   2285  OG  SER X 143      18.655 115.734  39.805  0.00  0.00            
ATOM   2286  HG  SER X 143      18.844 114.956  40.328  0.00  0.00            
ATOM   2287  C   SER X 143      17.838 118.553  39.511  0.00  0.00            
ATOM   2288  O   SER X 143      17.535 119.104  40.601  0.00  0.00            
ATOM   2289  N   GLY X 144      18.738 119.067  38.683  0.00  0.00            
ATOM   2290  H   GLY X 144      18.976 118.595  37.839  0.00  0.00            
ATOM   2291  CA  GLY X 144      19.223 120.432  38.816  0.00  0.00            
ATOM   2292  HA2 GLY X 144      19.516 120.832  37.844  0.00  0.00            
ATOM   2293  HA3 GLY X 144      18.415 121.038  39.244  0.00  0.00            
ATOM   2294  C   GLY X 144      20.409 120.581  39.807  0.00  0.00            
ATOM   2295  O   GLY X 144      20.593 121.689  40.375  0.00  0.00            
ATOM   2296  N   GLY X 145      21.245 119.584  39.982  0.00  0.00            
ATOM   2297  H   GLY X 145      20.953 118.608  39.913  0.00  0.00            
ATOM   2298  CA  GLY X 145      22.497 119.836  40.676  0.00  0.00            
ATOM   2299  HA2 GLY X 145      23.314 119.887  39.967  0.00  0.00            
ATOM   2300  HA3 GLY X 145      22.436 120.767  41.216  0.00  0.00            
ATOM   2301  C   GLY X 145      22.882 118.738  41.725  0.00  0.00            
ATOM   2302  O   GLY X 145      22.028 118.232  42.460  0.00  0.00            
ATOM   2303  N   LEU X 146      24.222 118.465  41.827  0.00  0.00            
ATOM   2304  H   LEU X 146      24.807 118.761  41.035  0.00  0.00            
ATOM   2305  CA  LEU X 146      24.742 117.462  42.766  0.00  0.00            
ATOM   2306  HA  LEU X 146      24.178 116.542  42.738  0.00  0.00            
ATOM   2307  CB  LEU X 146      26.161 117.057  42.297  0.00  0.00            
ATOM   2308  HB2 LEU X 146      26.769 117.933  42.211  0.00  0.00            
ATOM   2309  HB3 LEU X 146      25.987 116.658  41.284  0.00  0.00            
ATOM   2310  CG  LEU X 146      26.789 115.745  42.875  0.00  0.00            
ATOM   2311  HG  LEU X 146      27.223 116.007  43.902  0.00  0.00            
ATOM   2312  CD1 LEU X 146      25.645 114.651  43.194  0.00  0.00            
ATOM   2313 HD11 LEU X 146      25.265 114.128  42.348  0.00  0.00            
ATOM   2314 HD12 LEU X 146      24.781 115.127  43.703  0.00  0.00            
ATOM   2315 HD13 LEU X 146      26.105 113.942  43.850  0.00  0.00            
ATOM   2316  CD2 LEU X 146      27.943 115.199  41.937  0.00  0.00            
ATOM   2317 HD21 LEU X 146      28.694 114.660  42.465  0.00  0.00            
ATOM   2318 HD22 LEU X 146      28.541 116.064  41.592  0.00  0.00            
ATOM   2319 HD23 LEU X 146      27.689 114.571  41.073  0.00  0.00            
ATOM   2320  C   LEU X 146      24.963 118.028  44.172  0.00  0.00            
ATOM   2321  O   LEU X 146      25.577 119.052  44.289  0.00  0.00            
ATOM   2322  N   LYN X 147      24.491 117.339  45.211  0.00  0.00            
ATOM   2323  H   LYN X 147      24.016 116.447  45.030  0.00  0.00            
ATOM   2324  CA  LYN X 147      24.875 117.626  46.587  0.00  0.00            
ATOM   2325  HA  LYN X 147      25.572 118.482  46.590  0.00  0.00            
ATOM   2326  CB  LYN X 147      23.620 118.125  47.373  0.00  0.00            
ATOM   2327  HB2 LYN X 147      23.291 119.143  47.021  0.00  0.00            
ATOM   2328  HB3 LYN X 147      23.899 118.337  48.408  0.00  0.00            
ATOM   2329  CG  LYN X 147      22.345 117.222  47.231  0.00  0.00            
ATOM   2330  HG2 LYN X 147      22.622 116.213  47.726  0.00  0.00            
ATOM   2331  HG3 LYN X 147      21.983 117.053  46.261  0.00  0.00            
ATOM   2332  CD  LYN X 147      21.115 117.873  47.852  0.00  0.00            
ATOM   2333  HD2 LYN X 147      21.068 118.982  47.617  0.00  0.00            
ATOM   2334  HD3 LYN X 147      21.248 117.746  48.914  0.00  0.00            
ATOM   2335  CE  LYN X 147      19.686 117.282  47.576  0.00  0.00            
ATOM   2336  HE2 LYN X 147      19.486 116.221  47.652  0.00  0.00            
ATOM   2337  HE3 LYN X 147      19.317 117.489  46.611  0.00  0.00            
ATOM   2338  NZ  LYN X 147      18.732 117.985  48.342  0.00  0.00            
ATOM   2339  HZ1 LYN X 147      18.802 118.947  48.304  0.00  0.00            
ATOM   2340  HZ2 LYN X 147      17.804 117.816  47.940  0.00  0.00            
ATOM   2341  C   LYN X 147      25.600 116.481  47.235  0.00  0.00            
ATOM   2342  O   LYN X 147      25.303 115.332  47.013  0.00  0.00            
ATOM   2343  N   ARG X 148      26.590 116.838  48.061  0.00  0.00            
ATOM   2344  H   ARG X 148      26.770 117.785  48.143  0.00  0.00            
ATOM   2345  CA  ARG X 148      27.121 116.103  49.258  0.00  0.00            
ATOM   2346  HA  ARG X 148      26.819 115.033  49.354  0.00  0.00            
ATOM   2347  CB  ARG X 148      28.665 116.176  49.190  0.00  0.00            
ATOM   2348  HB2 ARG X 148      28.951 115.835  50.199  0.00  0.00            
ATOM   2349  HB3 ARG X 148      29.054 117.186  49.065  0.00  0.00            
ATOM   2350  CG  ARG X 148      29.472 115.317  48.144  0.00  0.00            
ATOM   2351  HG2 ARG X 148      30.522 115.601  48.246  0.00  0.00            
ATOM   2352  HG3 ARG X 148      29.442 114.238  48.388  0.00  0.00            
ATOM   2353  CD  ARG X 148      29.134 115.486  46.636  0.00  0.00            
ATOM   2354  HD2 ARG X 148      29.141 116.565  46.443  0.00  0.00            
ATOM   2355  HD3 ARG X 148      28.141 115.194  46.484  0.00  0.00            
ATOM   2356  NE  ARG X 148      30.003 114.643  45.781  0.00  0.00            
ATOM   2357  HE  ARG X 148      29.455 113.794  45.504  0.00  0.00            
ATOM   2358  CZ  ARG X 148      31.039 115.033  45.015  0.00  0.00            
ATOM   2359  NH1 ARG X 148      31.453 116.275  44.794  0.00  0.00            
ATOM   2360 HH11 ARG X 148      30.995 117.088  45.276  0.00  0.00            
ATOM   2361 HH12 ARG X 148      32.201 116.527  44.140  0.00  0.00            
ATOM   2362  NH2 ARG X 148      31.612 114.030  44.350  0.00  0.00            
ATOM   2363 HH21 ARG X 148      32.318 114.074  43.625  0.00  0.00            
ATOM   2364 HH22 ARG X 148      30.956 113.237  44.163  0.00  0.00            
ATOM   2365  C   ARG X 148      26.593 116.879  50.426  0.00  0.00            
ATOM   2366  O   ARG X 148      26.432 118.053  50.354  0.00  0.00            
ATOM   2367  N   ASN X 149      26.409 116.217  51.546  0.00  0.00            
ATOM   2368  H   ASN X 149      26.483 115.230  51.554  0.00  0.00            
ATOM   2369  CA  ASN X 149      26.045 116.837  52.780  0.00  0.00            
ATOM   2370  HA  ASN X 149      26.460 117.877  52.872  0.00  0.00            
ATOM   2371  CB  ASN X 149      24.514 116.895  52.992  0.00  0.00            
ATOM   2372  HB2 ASN X 149      24.051 117.617  52.379  0.00  0.00            
ATOM   2373  HB3 ASN X 149      24.056 115.879  52.944  0.00  0.00            
ATOM   2374  CG  ASN X 149      24.133 117.490  54.332  0.00  0.00            
ATOM   2375  OD1 ASN X 149      24.946 117.682  55.261  0.00  0.00            
ATOM   2376  ND2 ASN X 149      22.799 117.693  54.492  0.00  0.00            
ATOM   2377 HD21 ASN X 149      22.393 118.049  55.373  0.00  0.00            
ATOM   2378 HD22 ASN X 149      22.163 117.377  53.667  0.00  0.00            
ATOM   2379  C   ASN X 149      26.777 115.996  53.764  0.00  0.00            
ATOM   2380  O   ASN X 149      26.276 114.979  54.205  0.00  0.00            
ATOM   2381  N   PHE X 150      28.042 116.288  54.017  0.00  0.00            
ATOM   2382  H   PHE X 150      28.438 117.092  53.499  0.00  0.00            
ATOM   2383  CA  PHE X 150      28.972 115.663  54.990  0.00  0.00            
ATOM   2384  HA  PHE X 150      28.938 114.618  54.665  0.00  0.00            
ATOM   2385  CB  PHE X 150      30.393 116.309  54.850  0.00  0.00            
ATOM   2386  HB2 PHE X 150      30.910 116.060  55.744  0.00  0.00            
ATOM   2387  HB3 PHE X 150      30.296 117.384  55.013  0.00  0.00            
ATOM   2388  CG  PHE X 150      31.276 116.025  53.608  0.00  0.00            
ATOM   2389  CD1 PHE X 150      30.949 115.127  52.631  0.00  0.00            
ATOM   2390  HD1 PHE X 150      30.092 114.395  52.684  0.00  0.00            
ATOM   2391  CE1 PHE X 150      31.687 115.152  51.443  0.00  0.00            
ATOM   2392  HE1 PHE X 150      31.333 114.512  50.669  0.00  0.00            
ATOM   2393  CZ  PHE X 150      32.765 116.030  51.196  0.00  0.00            
ATOM   2394  HZ  PHE X 150      33.265 116.062  50.271  0.00  0.00            
ATOM   2395  CE2 PHE X 150      33.120 116.960  52.237  0.00  0.00            
ATOM   2396  HE2 PHE X 150      34.009 117.470  52.091  0.00  0.00            
ATOM   2397  CD2 PHE X 150      32.293 116.956  53.373  0.00  0.00            
ATOM   2398  HD2 PHE X 150      32.552 117.616  54.190  0.00  0.00            
ATOM   2399  C   PHE X 150      28.451 115.681  56.473  0.00  0.00            
ATOM   2400  O   PHE X 150      27.847 116.624  56.984  0.00  0.00            
ATOM   2401  N   GLY X 151      28.704 114.455  56.987  0.00  0.00            
ATOM   2402  H   GLY X 151      29.041 113.734  56.316  0.00  0.00            
ATOM   2403  CA  GLY X 151      28.535 114.106  58.449  0.00  0.00            
ATOM   2404  HA2 GLY X 151      29.255 113.279  58.665  0.00  0.00            
ATOM   2405  HA3 GLY X 151      28.831 114.991  58.994  0.00  0.00            
ATOM   2406  C   GLY X 151      27.059 113.757  58.780  0.00  0.00            
ATOM   2407  O   GLY X 151      26.666 113.710  59.971  0.00  0.00            
ATOM   2408  N   ALA X 152      26.258 113.493  57.696  0.00  0.00            
ATOM   2409  H   ALA X 152      26.651 113.435  56.776  0.00  0.00            
ATOM   2410  CA  ALA X 152      24.808 113.577  57.767  0.00  0.00            
ATOM   2411  HA  ALA X 152      24.485 114.329  58.517  0.00  0.00            
ATOM   2412  CB  ALA X 152      24.160 113.937  56.391  0.00  0.00            
ATOM   2413  HB1 ALA X 152      24.312 115.037  56.249  0.00  0.00            
ATOM   2414  HB2 ALA X 152      24.485 113.278  55.626  0.00  0.00            
ATOM   2415  HB3 ALA X 152      23.075 113.782  56.446  0.00  0.00            
ATOM   2416  C   ALA X 152      24.264 112.231  58.226  0.00  0.00            
ATOM   2417  O   ALA X 152      23.516 111.573  57.499  0.00  0.00            
ATOM   2418  N   THR X 153      24.630 111.795  59.507  0.00  0.00            
ATOM   2419  H   THR X 153      25.176 112.395  60.109  0.00  0.00            
ATOM   2420  CA  THR X 153      24.390 110.553  60.084  0.00  0.00            
ATOM   2421  HA  THR X 153      23.795 109.809  59.535  0.00  0.00            
ATOM   2422  CB  THR X 153      25.757 109.924  60.355  0.00  0.00            
ATOM   2423  HB  THR X 153      25.525 108.976  60.904  0.00  0.00            
ATOM   2424  CG2 THR X 153      26.741 109.782  59.171  0.00  0.00            
ATOM   2425 HG21 THR X 153      26.394 109.613  58.135  0.00  0.00            
ATOM   2426 HG22 THR X 153      27.401 110.652  59.121  0.00  0.00            
ATOM   2427 HG23 THR X 153      27.495 109.020  59.222  0.00  0.00            
ATOM   2428  OG1 THR X 153      26.626 110.574  61.330  0.00  0.00            
ATOM   2429  HG1 THR X 153      27.451 110.112  61.400  0.00  0.00            
ATOM   2430  C   THR X 153      23.645 110.757  61.365  0.00  0.00            
ATOM   2431  O   THR X 153      23.425 111.863  61.876  0.00  0.00            
ATOM   2432  N   LYN X 154      22.902 109.747  61.924  0.00  0.00            
ATOM   2433  H   LYN X 154      22.941 108.968  61.275  0.00  0.00            
ATOM   2434  CA  LYN X 154      22.070 109.697  63.175  0.00  0.00            
ATOM   2435  HA  LYN X 154      21.786 110.718  63.421  0.00  0.00            
ATOM   2436  CB  LYN X 154      20.768 108.826  62.914  0.00  0.00            
ATOM   2437  HB2 LYN X 154      21.067 107.786  62.533  0.00  0.00            
ATOM   2438  HB3 LYN X 154      20.435 108.519  63.916  0.00  0.00            
ATOM   2439  CG  LYN X 154      19.607 109.632  62.145  0.00  0.00            
ATOM   2440  HG2 LYN X 154      19.591 110.710  62.298  0.00  0.00            
ATOM   2441  HG3 LYN X 154      18.725 109.310  62.553  0.00  0.00            
ATOM   2442  CD  LYN X 154      19.443 109.581  60.570  0.00  0.00            
ATOM   2443  HD2 LYN X 154      19.752 108.607  60.338  0.00  0.00            
ATOM   2444  HD3 LYN X 154      20.183 110.141  60.087  0.00  0.00            
ATOM   2445  CE  LYN X 154      18.067 110.075  60.080  0.00  0.00            
ATOM   2446  HE2 LYN X 154      17.230 109.505  60.499  0.00  0.00            
ATOM   2447  HE3 LYN X 154      17.821 111.143  60.344  0.00  0.00            
ATOM   2448  NZ  LYN X 154      18.018 110.054  58.596  0.00  0.00            
ATOM   2449  HZ1 LYN X 154      18.028 109.040  58.373  0.00  0.00            
ATOM   2450  HZ2 LYN X 154      18.938 110.453  58.371  0.00  0.00            
ATOM   2451  C   LYN X 154      22.931 108.988  64.279  0.00  0.00            
ATOM   2452  O   LYN X 154      23.029 109.527  65.435  0.00  0.00            
ATOM   2453  N   GLU X 155      23.506 107.872  63.924  0.00  0.00            
ATOM   2454  H   GLU X 155      23.396 107.592  62.924  0.00  0.00            
ATOM   2455  CA  GLU X 155      24.139 106.959  64.816  0.00  0.00            
ATOM   2456  HA  GLU X 155      23.545 106.869  65.708  0.00  0.00            
ATOM   2457  CB  GLU X 155      24.114 105.544  64.179  0.00  0.00            
ATOM   2458  HB2 GLU X 155      24.290 105.632  63.115  0.00  0.00            
ATOM   2459  HB3 GLU X 155      24.858 104.762  64.488  0.00  0.00            
ATOM   2460  CG  GLU X 155      22.799 104.887  64.324  0.00  0.00            
ATOM   2461  HG2 GLU X 155      22.914 103.857  64.724  0.00  0.00            
ATOM   2462  HG3 GLU X 155      22.010 105.272  65.008  0.00  0.00            
ATOM   2463  CD  GLU X 155      21.898 104.907  63.108  0.00  0.00            
ATOM   2464  OE1 GLU X 155      22.150 105.531  62.060  0.00  0.00            
ATOM   2465  OE2 GLU X 155      20.817 104.245  63.253  0.00  0.00            
ATOM   2466  C   GLU X 155      25.507 107.460  65.356  0.00  0.00            
ATOM   2467  O   GLU X 155      25.653 107.707  66.536  0.00  0.00            
ATOM   2468  N   ALA X 156      26.481 107.416  64.425  0.00  0.00            
ATOM   2469  H   ALA X 156      26.174 107.057  63.527  0.00  0.00            
ATOM   2470  CA  ALA X 156      27.939 107.476  64.798  0.00  0.00            
ATOM   2471  HA  ALA X 156      28.068 107.401  65.938  0.00  0.00            
ATOM   2472  CB  ALA X 156      28.687 106.284  64.207  0.00  0.00            
ATOM   2473  HB1 ALA X 156      28.371 106.125  63.152  0.00  0.00            
ATOM   2474  HB2 ALA X 156      28.415 105.463  64.826  0.00  0.00            
ATOM   2475  HB3 ALA X 156      29.806 106.397  64.236  0.00  0.00            
ATOM   2476  C   ALA X 156      28.608 108.761  64.181  0.00  0.00            
ATOM   2477  O   ALA X 156      28.206 109.087  63.088  0.00  0.00            
ATOM   2478  N   PRO X 157      29.652 109.353  64.754  0.00  0.00            
ATOM   2479  CD  PRO X 157      29.911 109.222  66.199  0.00  0.00            
ATOM   2480  HD2 PRO X 157      30.421 108.329  66.372  0.00  0.00            
ATOM   2481  HD3 PRO X 157      29.058 109.083  66.789  0.00  0.00            
ATOM   2482  CG  PRO X 157      30.700 110.478  66.631  0.00  0.00            
ATOM   2483  HG2 PRO X 157      31.603 110.133  67.141  0.00  0.00            
ATOM   2484  HG3 PRO X 157      30.097 111.066  67.270  0.00  0.00            
ATOM   2485  CB  PRO X 157      31.184 111.082  65.326  0.00  0.00            
ATOM   2486  HB2 PRO X 157      31.163 112.179  65.404  0.00  0.00            
ATOM   2487  HB3 PRO X 157      32.230 110.863  65.078  0.00  0.00            
ATOM   2488  CA  PRO X 157      30.208 110.665  64.282  0.00  0.00            
ATOM   2489  HA  PRO X 157      29.408 111.478  64.421  0.00  0.00            
ATOM   2490  C   PRO X 157      30.831 110.566  62.929  0.00  0.00            
ATOM   2491  O   PRO X 157      30.349 111.222  61.955  0.00  0.00            
ATOM   2492  N   THR X 158      32.022 109.904  62.869  0.00  0.00            
ATOM   2493  H   THR X 158      32.512 109.530  63.690  0.00  0.00            
ATOM   2494  CA  THR X 158      32.937 109.986  61.695  0.00  0.00            
ATOM   2495  HA  THR X 158      32.811 110.942  61.186  0.00  0.00            
ATOM   2496  CB  THR X 158      34.440 109.982  62.136  0.00  0.00            
ATOM   2497  HB  THR X 158      35.085 109.957  61.232  0.00  0.00            
ATOM   2498  CG2 THR X 158      34.871 110.998  63.204  0.00  0.00            
ATOM   2499 HG21 THR X 158      35.889 111.278  63.031  0.00  0.00            
ATOM   2500 HG22 THR X 158      34.277 111.884  63.239  0.00  0.00            
ATOM   2501 HG23 THR X 158      34.845 110.648  64.205  0.00  0.00            
ATOM   2502  OG1 THR X 158      34.940 108.780  62.647  0.00  0.00            
ATOM   2503  HG1 THR X 158      34.217 108.463  63.176  0.00  0.00            
ATOM   2504  C   THR X 158      32.634 108.893  60.615  0.00  0.00            
ATOM   2505  O   THR X 158      31.511 108.385  60.581  0.00  0.00            
ATOM   2506  N   LEU X 159      33.596 108.583  59.724  0.00  0.00            
ATOM   2507  H   LEU X 159      34.492 109.071  59.806  0.00  0.00            
ATOM   2508  CA  LEU X 159      33.523 107.506  58.799  0.00  0.00            
ATOM   2509  HA  LEU X 159      32.462 107.461  58.461  0.00  0.00            
ATOM   2510  CB  LEU X 159      34.611 107.709  57.691  0.00  0.00            
ATOM   2511  HB2 LEU X 159      35.566 107.968  58.205  0.00  0.00            
ATOM   2512  HB3 LEU X 159      34.918 106.776  57.242  0.00  0.00            
ATOM   2513  CG  LEU X 159      34.361 108.797  56.701  0.00  0.00            
ATOM   2514  HG  LEU X 159      34.087 109.705  57.283  0.00  0.00            
ATOM   2515  CD1 LEU X 159      35.632 109.068  55.896  0.00  0.00            
ATOM   2516 HD11 LEU X 159      35.363 109.802  55.176  0.00  0.00            
ATOM   2517 HD12 LEU X 159      36.346 109.581  56.575  0.00  0.00            
ATOM   2518 HD13 LEU X 159      36.098 108.156  55.408  0.00  0.00            
ATOM   2519  CD2 LEU X 159      33.270 108.503  55.660  0.00  0.00            
ATOM   2520 HD21 LEU X 159      32.287 108.204  56.072  0.00  0.00            
ATOM   2521 HD22 LEU X 159      33.557 107.915  54.810  0.00  0.00            
ATOM   2522 HD23 LEU X 159      32.951 109.378  55.124  0.00  0.00            
ATOM   2523  C   LEU X 159      33.880 106.195  59.585  0.00  0.00            
ATOM   2524  O   LEU X 159      34.407 106.145  60.674  0.00  0.00            
ATOM   2525  N   PRO X 160      33.608 105.024  58.901  0.00  0.00            
ATOM   2526  CD  PRO X 160      32.781 104.991  57.649  0.00  0.00            
ATOM   2527  HD2 PRO X 160      33.242 105.545  56.799  0.00  0.00            
ATOM   2528  HD3 PRO X 160      31.779 105.460  57.816  0.00  0.00            
ATOM   2529  CG  PRO X 160      32.744 103.520  57.222  0.00  0.00            
ATOM   2530  HG2 PRO X 160      33.553 103.293  56.457  0.00  0.00            
ATOM   2531  HG3 PRO X 160      31.721 103.229  56.909  0.00  0.00            
ATOM   2532  CB  PRO X 160      33.160 102.776  58.459  0.00  0.00            
ATOM   2533  HB2 PRO X 160      32.399 102.349  59.217  0.00  0.00            
ATOM   2534  HB3 PRO X 160      33.798 101.928  58.212  0.00  0.00            
ATOM   2535  CA  PRO X 160      34.063 103.686  59.248  0.00  0.00            
ATOM   2536  HA  PRO X 160      33.804 103.404  60.245  0.00  0.00            
ATOM   2537  C   PRO X 160      35.570 103.532  58.981  0.00  0.00            
ATOM   2538  O   PRO X 160      36.024 104.154  57.993  0.00  0.00            
ATOM   2539  N   THR X 161      36.325 102.886  59.819  0.00  0.00            
ATOM   2540  H   THR X 161      35.864 102.370  60.554  0.00  0.00            
ATOM   2541  CA  THR X 161      37.810 102.819  59.875  0.00  0.00            
ATOM   2542  HA  THR X 161      38.341 103.658  59.416  0.00  0.00            
ATOM   2543  CB  THR X 161      38.121 102.887  61.393  0.00  0.00            
ATOM   2544  HB  THR X 161      39.142 102.545  61.623  0.00  0.00            
ATOM   2545  CG2 THR X 161      38.098 104.329  61.829  0.00  0.00            
ATOM   2546 HG21 THR X 161      37.151 104.790  61.758  0.00  0.00            
ATOM   2547 HG22 THR X 161      38.485 104.443  62.857  0.00  0.00            
ATOM   2548 HG23 THR X 161      38.835 104.915  61.269  0.00  0.00            
ATOM   2549  OG1 THR X 161      37.308 102.023  62.238  0.00  0.00            
ATOM   2550  HG1 THR X 161      36.431 102.450  62.272  0.00  0.00            
ATOM   2551  C   THR X 161      38.500 101.505  59.417  0.00  0.00            
ATOM   2552  O   THR X 161      37.829 100.515  59.233  0.00  0.00            
ATOM   2553  N   ARN X 162      39.838 101.511  59.531  0.00  0.00            
ATOM   2554  H   ARN X 162      40.277 102.374  59.842  0.00  0.00            
ATOM   2555  CA  ARN X 162      40.620 100.357  59.216  0.00  0.00            
ATOM   2556  HA  ARN X 162      40.466 100.191  58.166  0.00  0.00            
ATOM   2557  CB  ARN X 162      42.131 100.681  59.427  0.00  0.00            
ATOM   2558  HB2 ARN X 162      42.348 100.809  60.478  0.00  0.00            
ATOM   2559  HB3 ARN X 162      42.667  99.735  59.202  0.00  0.00            
ATOM   2560  CG  ARN X 162      42.656 101.883  58.618  0.00  0.00            
ATOM   2561  HG2 ARN X 162      42.581 101.629  57.584  0.00  0.00            
ATOM   2562  HG3 ARN X 162      42.037 102.768  58.828  0.00  0.00            
ATOM   2563  CD  ARN X 162      44.109 102.115  59.070  0.00  0.00            
ATOM   2564  HD2 ARN X 162      44.639 103.041  58.763  0.00  0.00            
ATOM   2565  HD3 ARN X 162      44.071 102.129  60.113  0.00  0.00            
ATOM   2566  NE  ARN X 162      44.933 100.966  58.767  0.00  0.00            
ATOM   2567  HE  ARN X 162      44.377 100.130  59.009  0.00  0.00            
ATOM   2568  CZ  ARN X 162      46.273 100.898  59.211  0.00  0.00            
ATOM   2569  NH1 ARN X 162      46.830 101.812  59.826  0.00  0.00            
ATOM   2570 HH11 ARN X 162      46.758 101.736  60.820  0.00  0.00            
ATOM   2571  NH2 ARN X 162      46.857  99.611  58.976  0.00  0.00            
ATOM   2572 HH21 ARN X 162      46.759  98.931  59.681  0.00  0.00            
ATOM   2573 HH22 ARN X 162      46.628  99.232  58.061  0.00  0.00            
ATOM   2574  C   ARN X 162      40.202  99.101  60.018  0.00  0.00            
ATOM   2575  O   ARN X 162      40.052  98.052  59.410  0.00  0.00            
ATOM   2576  N   ASH X 163      40.058  99.235  61.298  0.00  0.00            
ATOM   2577  H   ASH X 163      40.186 100.095  61.805  0.00  0.00            
ATOM   2578  CA  ASH X 163      39.588  98.094  62.126  0.00  0.00            
ATOM   2579  HA  ASH X 163      40.380  97.353  61.984  0.00  0.00            
ATOM   2580  CB  ASH X 163      39.434  98.478  63.614  0.00  0.00            
ATOM   2581  HB2 ASH X 163      38.956  97.669  64.157  0.00  0.00            
ATOM   2582  HB3 ASH X 163      38.852  99.388  63.627  0.00  0.00            
ATOM   2583  CG  ASH X 163      40.782  98.855  64.286  0.00  0.00            
ATOM   2584  OD1 ASH X 163      41.850  98.812  63.421  0.00  0.00            
ATOM   2585  OD2 ASH X 163      40.863  99.084  65.482  0.00  0.00            
ATOM   2586  HD1 ASH X 163      42.657  99.003  63.878  0.00  0.00            
ATOM   2587  C   ASH X 163      38.274  97.521  61.627  0.00  0.00            
ATOM   2588  O   ASH X 163      38.130  96.278  61.605  0.00  0.00            
ATOM   2589  N   ASH X 164      37.342  98.349  61.111  0.00  0.00            
ATOM   2590  H   ASH X 164      37.413  99.387  61.050  0.00  0.00            
ATOM   2591  CA  ASH X 164      36.065  97.747  60.606  0.00  0.00            
ATOM   2592  HA  ASH X 164      35.644  97.027  61.281  0.00  0.00            
ATOM   2593  CB  ASH X 164      35.118  98.822  60.070  0.00  0.00            
ATOM   2594  HB2 ASH X 164      35.600  99.480  59.272  0.00  0.00            
ATOM   2595  HB3 ASH X 164      34.292  98.417  59.574  0.00  0.00            
ATOM   2596  CG  ASH X 164      34.449  99.661  61.129  0.00  0.00            
ATOM   2597  OD1 ASH X 164      33.815  98.977  62.140  0.00  0.00            
ATOM   2598  OD2 ASH X 164      34.572 100.922  61.035  0.00  0.00            
ATOM   2599  HD1 ASH X 164      33.795  97.995  62.143  0.00  0.00            
ATOM   2600  C   ASH X 164      36.377  96.838  59.360  0.00  0.00            
ATOM   2601  O   ASH X 164      35.659  95.805  59.211  0.00  0.00            
ATOM   2602  N   VAL X 165      37.219  97.265  58.410  0.00  0.00            
ATOM   2603  H   VAL X 165      37.648  98.186  58.526  0.00  0.00            
ATOM   2604  CA  VAL X 165      37.619  96.503  57.275  0.00  0.00            
ATOM   2605  HA  VAL X 165      36.699  96.212  56.669  0.00  0.00            
ATOM   2606  CB  VAL X 165      38.595  97.362  56.363  0.00  0.00            
ATOM   2607  HB  VAL X 165      39.463  97.613  56.963  0.00  0.00            
ATOM   2608  CG1 VAL X 165      39.036  96.534  55.152  0.00  0.00            
ATOM   2609 HG11 VAL X 165      38.294  96.606  54.354  0.00  0.00            
ATOM   2610 HG12 VAL X 165      39.975  96.920  54.762  0.00  0.00            
ATOM   2611 HG13 VAL X 165      39.158  95.484  55.481  0.00  0.00            
ATOM   2612  CG2 VAL X 165      37.851  98.651  55.875  0.00  0.00            
ATOM   2613 HG21 VAL X 165      38.526  99.255  55.266  0.00  0.00            
ATOM   2614 HG22 VAL X 165      37.522  99.313  56.688  0.00  0.00            
ATOM   2615 HG23 VAL X 165      36.965  98.293  55.309  0.00  0.00            
ATOM   2616  C   VAL X 165      38.367  95.247  57.742  0.00  0.00            
ATOM   2617  O   VAL X 165      38.060  94.179  57.232  0.00  0.00            
ATOM   2618  N   LEU X 166      39.325  95.312  58.676  0.00  0.00            
ATOM   2619  H   LEU X 166      39.787  96.201  58.874  0.00  0.00            
ATOM   2620  CA  LEU X 166      39.991  94.093  59.161  0.00  0.00            
ATOM   2621  HA  LEU X 166      40.446  93.623  58.262  0.00  0.00            
ATOM   2622  CB  LEU X 166      41.117  94.456  60.141  0.00  0.00            
ATOM   2623  HB2 LEU X 166      41.517  93.545  60.593  0.00  0.00            
ATOM   2624  HB3 LEU X 166      40.686  95.064  60.956  0.00  0.00            
ATOM   2625  CG  LEU X 166      42.289  95.275  59.594  0.00  0.00            
ATOM   2626  HG  LEU X 166      41.887  96.184  59.152  0.00  0.00            
ATOM   2627  CD1 LEU X 166      43.203  95.681  60.713  0.00  0.00            
ATOM   2628 HD11 LEU X 166      43.386  96.759  60.708  0.00  0.00            
ATOM   2629 HD12 LEU X 166      42.808  95.356  61.671  0.00  0.00            
ATOM   2630 HD13 LEU X 166      44.179  95.236  60.556  0.00  0.00            
ATOM   2631  CD2 LEU X 166      43.014  94.519  58.474  0.00  0.00            
ATOM   2632 HD21 LEU X 166      44.011  94.916  58.361  0.00  0.00            
ATOM   2633 HD22 LEU X 166      42.467  94.550  57.531  0.00  0.00            
ATOM   2634 HD23 LEU X 166      43.112  93.470  58.743  0.00  0.00            
ATOM   2635  C   LEU X 166      38.999  93.049  59.766  0.00  0.00            
ATOM   2636  O   LEU X 166      39.041  91.856  59.479  0.00  0.00            
ATOM   2637  N   ASN X 167      38.059  93.517  60.565  0.00  0.00            
ATOM   2638  H   ASN X 167      38.238  94.403  61.029  0.00  0.00            
ATOM   2639  CA  ASN X 167      37.119  92.617  61.210  0.00  0.00            
ATOM   2640  HA  ASN X 167      37.706  91.830  61.686  0.00  0.00            
ATOM   2641  CB  ASN X 167      36.339  93.346  62.261  0.00  0.00            
ATOM   2642  HB2 ASN X 167      35.901  94.267  61.901  0.00  0.00            
ATOM   2643  HB3 ASN X 167      35.536  92.665  62.554  0.00  0.00            
ATOM   2644  CG  ASN X 167      37.205  93.640  63.487  0.00  0.00            
ATOM   2645  OD1 ASN X 167      38.071  92.838  63.889  0.00  0.00            
ATOM   2646  ND2 ASN X 167      36.889  94.786  64.125  0.00  0.00            
ATOM   2647 HD21 ASN X 167      37.592  95.483  64.212  0.00  0.00            
ATOM   2648 HD22 ASN X 167      36.035  94.837  64.673  0.00  0.00            
ATOM   2649  C   ASN X 167      36.191  92.020  60.188  0.00  0.00            
ATOM   2650  O   ASN X 167      35.744  90.891  60.417  0.00  0.00            
ATOM   2651  N   ALA X 168      35.956  92.666  59.032  0.00  0.00            
ATOM   2652  H   ALA X 168      36.497  93.465  58.782  0.00  0.00            
ATOM   2653  CA  ALA X 168      35.116  92.137  57.984  0.00  0.00            
ATOM   2654  HA  ALA X 168      34.249  91.691  58.471  0.00  0.00            
ATOM   2655  CB  ALA X 168      34.701  93.180  56.934  0.00  0.00            
ATOM   2656  HB1 ALA X 168      35.495  93.343  56.208  0.00  0.00            
ATOM   2657  HB2 ALA X 168      33.928  92.729  56.357  0.00  0.00            
ATOM   2658  HB3 ALA X 168      34.352  94.085  57.378  0.00  0.00            
ATOM   2659  C   ALA X 168      35.883  91.069  57.247  0.00  0.00            
ATOM   2660  O   ALA X 168      35.354  90.029  56.869  0.00  0.00            
ATOM   2661  N   LEU X 169      37.206  91.236  57.089  0.00  0.00            
ATOM   2662  H   LEU X 169      37.629  92.120  57.366  0.00  0.00            
ATOM   2663  CA  LEU X 169      38.053  90.243  56.432  0.00  0.00            
ATOM   2664  HA  LEU X 169      37.607  90.017  55.467  0.00  0.00            
ATOM   2665  CB  LEU X 169      39.446  90.854  56.169  0.00  0.00            
ATOM   2666  HB2 LEU X 169      40.144  90.099  55.820  0.00  0.00            
ATOM   2667  HB3 LEU X 169      39.862  91.240  57.120  0.00  0.00            
ATOM   2668  CG  LEU X 169      39.485  92.013  55.176  0.00  0.00            
ATOM   2669  HG  LEU X 169      38.809  92.799  55.464  0.00  0.00            
ATOM   2670  CD1 LEU X 169      40.879  92.656  55.081  0.00  0.00            
ATOM   2671 HD11 LEU X 169      41.130  92.945  54.071  0.00  0.00            
ATOM   2672 HD12 LEU X 169      40.932  93.549  55.719  0.00  0.00            
ATOM   2673 HD13 LEU X 169      41.645  91.964  55.435  0.00  0.00            
ATOM   2674  CD2 LEU X 169      39.071  91.588  53.739  0.00  0.00            
ATOM   2675 HD21 LEU X 169      38.297  92.233  53.326  0.00  0.00            
ATOM   2676 HD22 LEU X 169      38.691  90.561  53.752  0.00  0.00            
ATOM   2677 HD23 LEU X 169      39.978  91.632  53.125  0.00  0.00            
ATOM   2678  C   LEU X 169      38.232  88.950  57.196  0.00  0.00            
ATOM   2679  O   LEU X 169      38.705  87.952  56.655  0.00  0.00            
ATOM   2680  N   LYN X 170      37.899  88.945  58.474  0.00  0.00            
ATOM   2681  H   LYN X 170      37.739  89.815  58.948  0.00  0.00            
ATOM   2682  CA  LYN X 170      37.973  87.740  59.294  0.00  0.00            
ATOM   2683  HA  LYN X 170      38.921  87.257  59.060  0.00  0.00            
ATOM   2684  CB  LYN X 170      37.957  88.113  60.784  0.00  0.00            
ATOM   2685  HB2 LYN X 170      37.019  88.590  61.045  0.00  0.00            
ATOM   2686  HB3 LYN X 170      38.008  87.157  61.341  0.00  0.00            
ATOM   2687  CG  LYN X 170      39.148  88.916  61.254  0.00  0.00            
ATOM   2688  HG2 LYN X 170      40.093  88.376  61.107  0.00  0.00            
ATOM   2689  HG3 LYN X 170      39.176  89.887  60.764  0.00  0.00            
ATOM   2690  CD  LYN X 170      39.018  89.217  62.744  0.00  0.00            
ATOM   2691  HD2 LYN X 170      39.062  88.305  63.347  0.00  0.00            
ATOM   2692  HD3 LYN X 170      38.045  89.670  62.880  0.00  0.00            
ATOM   2693  CE  LYN X 170      40.088  90.170  63.261  0.00  0.00            
ATOM   2694  HE2 LYN X 170      40.128  91.035  62.581  0.00  0.00            
ATOM   2695  HE3 LYN X 170      41.070  89.705  63.243  0.00  0.00            
ATOM   2696  NZ  LYN X 170      39.790  90.670  64.597  0.00  0.00            
ATOM   2697  HZ1 LYN X 170      38.787  90.734  64.740  0.00  0.00            
ATOM   2698  HZ2 LYN X 170      40.128  90.015  65.288  0.00  0.00            
ATOM   2699  C   LYN X 170      36.852  86.712  59.021  0.00  0.00            
ATOM   2700  O   LYN X 170      36.984  85.528  59.293  0.00  0.00            
ATOM   2701  N   ILE X 171      35.743  87.198  58.462  0.00  0.00            
ATOM   2702  H   ILE X 171      35.573  88.202  58.508  0.00  0.00            
ATOM   2703  CA  ILE X 171      34.596  86.344  58.247  0.00  0.00            
ATOM   2704  HA  ILE X 171      34.357  85.868  59.196  0.00  0.00            
ATOM   2705  CB  ILE X 171      33.372  87.178  57.765  0.00  0.00            
ATOM   2706  HB  ILE X 171      33.594  87.491  56.747  0.00  0.00            
ATOM   2707  CG2 ILE X 171      32.127  86.311  57.789  0.00  0.00            
ATOM   2708 HG21 ILE X 171      32.298  85.323  57.349  0.00  0.00            
ATOM   2709 HG22 ILE X 171      31.751  86.183  58.800  0.00  0.00            
ATOM   2710 HG23 ILE X 171      31.379  86.849  57.191  0.00  0.00            
ATOM   2711  CG1 ILE X 171      33.201  88.416  58.663  0.00  0.00            
ATOM   2712 HG12 ILE X 171      32.608  89.157  58.141  0.00  0.00            
ATOM   2713 HG13 ILE X 171      34.186  88.855  58.806  0.00  0.00            
ATOM   2714  CD1 ILE X 171      32.600  88.105  60.037  0.00  0.00            
ATOM   2715 HD11 ILE X 171      31.679  87.545  59.908  0.00  0.00            
ATOM   2716 HD12 ILE X 171      32.412  89.028  60.570  0.00  0.00            
ATOM   2717 HD13 ILE X 171      33.302  87.510  60.613  0.00  0.00            
ATOM   2718  C   ILE X 171      34.959  85.215  57.226  0.00  0.00            
ATOM   2719  O   ILE X 171      35.570  85.462  56.182  0.00  0.00            
ATOM   2720  N   THR X 172      34.534  83.998  57.545  0.00  0.00            
ATOM   2721  H   THR X 172      33.733  83.915  58.143  0.00  0.00            
ATOM   2722  CA  THR X 172      34.927  82.841  56.803  0.00  0.00            
ATOM   2723  HA  THR X 172      35.903  83.041  56.377  0.00  0.00            
ATOM   2724  CB  THR X 172      34.965  81.594  57.701  0.00  0.00            
ATOM   2725  HB  THR X 172      33.982  81.414  58.130  0.00  0.00            
ATOM   2726  CG2 THR X 172      35.366  80.394  56.884  0.00  0.00            
ATOM   2727 HG21 THR X 172      35.207  79.465  57.434  0.00  0.00            
ATOM   2728 HG22 THR X 172      36.428  80.426  56.623  0.00  0.00            
ATOM   2729 HG23 THR X 172      34.780  80.369  55.965  0.00  0.00            
ATOM   2730  OG1 THR X 172      35.921  81.788  58.747  0.00  0.00            
ATOM   2731  HG1 THR X 172      36.458  82.535  58.521  0.00  0.00            
ATOM   2732  C   THR X 172      33.951  82.609  55.633  0.00  0.00            
ATOM   2733  O   THR X 172      34.380  82.317  54.504  0.00  0.00            
ATOM   2734  N   GLN X 173      32.669  82.710  55.904  0.00  0.00            
ATOM   2735  H   GLN X 173      32.352  82.728  56.868  0.00  0.00            
ATOM   2736  CA  GLN X 173      31.667  82.511  54.835  0.00  0.00            
ATOM   2737  HA  GLN X 173      31.971  81.684  54.182  0.00  0.00            
ATOM   2738  CB  GLN X 173      30.326  82.089  55.499  0.00  0.00            
ATOM   2739  HB2 GLN X 173      29.510  81.984  54.774  0.00  0.00            
ATOM   2740  HB3 GLN X 173      30.076  82.882  56.188  0.00  0.00            
ATOM   2741  CG  GLN X 173      30.426  80.787  56.315  0.00  0.00            
ATOM   2742  HG2 GLN X 173      29.448  80.533  56.699  0.00  0.00            
ATOM   2743  HG3 GLN X 173      31.074  80.943  57.143  0.00  0.00            
ATOM   2744  CD  GLN X 173      30.942  79.613  55.462  0.00  0.00            
ATOM   2745  OE1 GLN X 173      30.310  79.259  54.451  0.00  0.00            
ATOM   2746  NE2 GLN X 173      32.035  79.020  55.914  0.00  0.00            
ATOM   2747 HE21 GLN X 173      32.921  79.473  55.755  0.00  0.00            
ATOM   2748 HE22 GLN X 173      32.071  78.035  56.030  0.00  0.00            
ATOM   2749  C   GLN X 173      31.463  83.804  54.041  0.00  0.00            
ATOM   2750  O   GLN X 173      31.353  84.904  54.605  0.00  0.00            
ATOM   2751  N   TYR X 174      31.364  83.634  52.685  0.00  0.00            
ATOM   2752  H   TYR X 174      31.712  82.782  52.295  0.00  0.00            
ATOM   2753  CA  TYR X 174      30.986  84.729  51.828  0.00  0.00            
ATOM   2754  HA  TYR X 174      31.649  85.555  52.021  0.00  0.00            
ATOM   2755  CB  TYR X 174      31.040  84.277  50.389  0.00  0.00            
ATOM   2756  HB2 TYR X 174      32.082  84.046  50.112  0.00  0.00            
ATOM   2757  HB3 TYR X 174      30.488  83.348  50.276  0.00  0.00            
ATOM   2758  CG  TYR X 174      30.514  85.321  49.406  0.00  0.00            
ATOM   2759  CD1 TYR X 174      31.336  86.303  48.883  0.00  0.00            
ATOM   2760  HD1 TYR X 174      32.379  86.337  49.205  0.00  0.00            
ATOM   2761  CE1 TYR X 174      30.877  87.192  47.929  0.00  0.00            
ATOM   2762  HE1 TYR X 174      31.572  87.777  47.365  0.00  0.00            
ATOM   2763  CZ  TYR X 174      29.536  87.190  47.593  0.00  0.00            
ATOM   2764  OH  TYR X 174      29.021  88.152  46.717  0.00  0.00            
ATOM   2765  HH  TYR X 174      28.608  88.876  47.153  0.00  0.00            
ATOM   2766  CE2 TYR X 174      28.704  86.243  48.131  0.00  0.00            
ATOM   2767  HE2 TYR X 174      27.655  86.277  47.939  0.00  0.00            
ATOM   2768  CD2 TYR X 174      29.179  85.302  49.005  0.00  0.00            
ATOM   2769  HD2 TYR X 174      28.545  84.522  49.357  0.00  0.00            
ATOM   2770  C   TYR X 174      29.604  85.211  52.152  0.00  0.00            
ATOM   2771  O   TYR X 174      29.401  86.430  52.325  0.00  0.00            
ATOM   2772  N   ASH X 175      28.603  84.322  52.178  0.00  0.00            
ATOM   2773  H   ASH X 175      28.767  83.400  51.806  0.00  0.00            
ATOM   2774  CA  ASH X 175      27.275  84.631  52.678  0.00  0.00            
ATOM   2775  HA  ASH X 175      27.325  85.443  53.432  0.00  0.00            
ATOM   2776  CB  ASH X 175      26.421  85.147  51.507  0.00  0.00            
ATOM   2777  HB2 ASH X 175      26.108  84.333  50.896  0.00  0.00            
ATOM   2778  HB3 ASH X 175      27.005  85.740  50.826  0.00  0.00            
ATOM   2779  CG  ASH X 175      25.157  85.877  51.994  0.00  0.00            
ATOM   2780  OD1 ASH X 175      24.289  85.013  52.525  0.00  0.00            
ATOM   2781  OD2 ASH X 175      24.899  87.062  51.767  0.00  0.00            
ATOM   2782  HD1 ASH X 175      23.518  85.354  52.883  0.00  0.00            
ATOM   2783  C   ASH X 175      26.580  83.408  53.336  0.00  0.00            
ATOM   2784  O   ASH X 175      27.057  82.296  53.118  0.00  0.00            
ATOM   2785  N   THR X 176      25.501  83.698  54.077  0.00  0.00            
ATOM   2786  H   THR X 176      25.122  84.621  54.004  0.00  0.00            
ATOM   2787  CA  THR X 176      24.749  82.664  54.760  0.00  0.00            
ATOM   2788  HA  THR X 176      25.043  81.694  54.336  0.00  0.00            
ATOM   2789  CB  THR X 176      25.035  82.708  56.274  0.00  0.00            
ATOM   2790  HB  THR X 176      24.435  81.946  56.757  0.00  0.00            
ATOM   2791  CG2 THR X 176      26.494  82.418  56.535  0.00  0.00            
ATOM   2792 HG21 THR X 176      26.640  81.602  57.222  0.00  0.00            
ATOM   2793 HG22 THR X 176      26.969  83.298  56.988  0.00  0.00            
ATOM   2794 HG23 THR X 176      27.060  82.212  55.612  0.00  0.00            
ATOM   2795  OG1 THR X 176      24.653  83.974  56.764  0.00  0.00            
ATOM   2796  HG1 THR X 176      25.311  84.638  56.559  0.00  0.00            
ATOM   2797  C   THR X 176      23.267  82.847  54.503  0.00  0.00            
ATOM   2798  O   THR X 176      22.796  83.930  54.231  0.00  0.00            
ATOM   2799  N   PRO X 177      22.518  81.767  54.650  0.00  0.00            
ATOM   2800  CD  PRO X 177      22.937  80.355  54.697  0.00  0.00            
ATOM   2801  HD2 PRO X 177      23.202  80.137  55.738  0.00  0.00            
ATOM   2802  HD3 PRO X 177      23.770  80.187  54.078  0.00  0.00            
ATOM   2803  CG  PRO X 177      21.636  79.609  54.363  0.00  0.00            
ATOM   2804  HG2 PRO X 177      21.673  79.408  53.283  0.00  0.00            
ATOM   2805  HG3 PRO X 177      21.603  78.744  55.016  0.00  0.00            
ATOM   2806  CB  PRO X 177      20.523  80.526  54.718  0.00  0.00            
ATOM   2807  HB2 PRO X 177      20.270  80.282  55.739  0.00  0.00            
ATOM   2808  HB3 PRO X 177      19.749  80.311  54.015  0.00  0.00            
ATOM   2809  CA  PRO X 177      21.073  81.901  54.534  0.00  0.00            
ATOM   2810  HA  PRO X 177      20.790  82.297  53.580  0.00  0.00            
ATOM   2811  C   PRO X 177      20.561  82.860  55.592  0.00  0.00            
ATOM   2812  O   PRO X 177      21.147  82.972  56.686  0.00  0.00            
ATOM   2813  N   PRO X 178      19.402  83.579  55.295  0.00  0.00            
ATOM   2814  CD  PRO X 178      18.732  84.455  56.273  0.00  0.00            
ATOM   2815  HD2 PRO X 178      18.559  83.931  57.217  0.00  0.00            
ATOM   2816  HD3 PRO X 178      19.309  85.361  56.463  0.00  0.00            
ATOM   2817  CG  PRO X 178      17.403  84.822  55.615  0.00  0.00            
ATOM   2818  HG2 PRO X 178      16.607  84.822  56.325  0.00  0.00            
ATOM   2819  HG3 PRO X 178      17.567  85.783  55.161  0.00  0.00            
ATOM   2820  CB  PRO X 178      17.164  83.834  54.526  0.00  0.00            
ATOM   2821  HB2 PRO X 178      16.681  82.922  54.853  0.00  0.00            
ATOM   2822  HB3 PRO X 178      16.607  84.306  53.731  0.00  0.00            
ATOM   2823  CA  PRO X 178      18.604  83.541  54.049  0.00  0.00            
ATOM   2824  HA  PRO X 178      18.701  82.502  53.648  0.00  0.00            
ATOM   2825  C   PRO X 178      19.111  84.511  52.960  0.00  0.00            
ATOM   2826  O   PRO X 178      18.322  85.029  52.188  0.00  0.00            
ATOM   2827  N   TRP X 179      20.403  84.821  52.956  0.00  0.00            
ATOM   2828  H   TRP X 179      20.881  84.781  53.838  0.00  0.00            
ATOM   2829  CA  TRP X 179      21.010  85.578  51.840  0.00  0.00            
ATOM   2830  HA  TRP X 179      22.074  85.654  52.084  0.00  0.00            
ATOM   2831  CB  TRP X 179      20.958  84.826  50.528  0.00  0.00            
ATOM   2832  HB2 TRP X 179      21.771  85.182  49.865  0.00  0.00            
ATOM   2833  HB3 TRP X 179      19.988  85.092  50.054  0.00  0.00            
ATOM   2834  CG  TRP X 179      21.013  83.378  50.650  0.00  0.00            
ATOM   2835  CD1 TRP X 179      19.998  82.485  50.415  0.00  0.00            
ATOM   2836  HD1 TRP X 179      19.064  82.762  49.927  0.00  0.00            
ATOM   2837  NE1 TRP X 179      20.355  81.166  50.549  0.00  0.00            
ATOM   2838  HE1 TRP X 179      19.790  80.412  50.148  0.00  0.00            
ATOM   2839  CE2 TRP X 179      21.646  81.146  50.910  0.00  0.00            
ATOM   2840  CZ2 TRP X 179      22.515  80.064  51.089  0.00  0.00            
ATOM   2841  HZ2 TRP X 179      22.187  79.082  51.231  0.00  0.00            
ATOM   2842  CH2 TRP X 179      23.867  80.379  51.309  0.00  0.00            
ATOM   2843  HH2 TRP X 179      24.545  79.692  51.671  0.00  0.00            
ATOM   2844  CZ3 TRP X 179      24.350  81.703  51.266  0.00  0.00            
ATOM   2845  HZ3 TRP X 179      25.432  81.930  51.358  0.00  0.00            
ATOM   2846  CE3 TRP X 179      23.446  82.762  51.106  0.00  0.00            
ATOM   2847  HE3 TRP X 179      23.771  83.728  51.367  0.00  0.00            
ATOM   2848  CD2 TRP X 179      22.115  82.493  50.838  0.00  0.00            
ATOM   2849  C   TRP X 179      20.501  87.032  51.639  0.00  0.00            
ATOM   2850  O   TRP X 179      20.621  87.580  50.524  0.00  0.00            
ATOM   2851  N   ASH X 180      19.920  87.629  52.707  0.00  0.00            
ATOM   2852  H   ASH X 180      19.727  87.058  53.495  0.00  0.00            
ATOM   2853  CA  ASH X 180      19.191  88.926  52.727  0.00  0.00            
ATOM   2854  HA  ASH X 180      19.260  89.409  51.720  0.00  0.00            
ATOM   2855  CB  ASH X 180      17.672  88.855  53.000  0.00  0.00            
ATOM   2856  HB2 ASH X 180      17.141  89.735  52.622  0.00  0.00            
ATOM   2857  HB3 ASH X 180      17.179  88.020  52.462  0.00  0.00            
ATOM   2858  CG  ASH X 180      17.252  88.747  54.466  0.00  0.00            
ATOM   2859  OD1 ASH X 180      17.319  87.483  54.955  0.00  0.00            
ATOM   2860  OD2 ASH X 180      16.761  89.638  55.187  0.00  0.00            
ATOM   2861  HD1 ASH X 180      16.816  87.385  55.785  0.00  0.00            
ATOM   2862  C   ASH X 180      20.021  89.941  53.595  0.00  0.00            
ATOM   2863  O   ASH X 180      21.191  89.737  53.858  0.00  0.00            
ATOM   2864  N   MET X 181      19.399  91.096  54.035  0.00  0.00            
ATOM   2865  H   MET X 181      18.440  91.240  53.683  0.00  0.00            
ATOM   2866  CA  MET X 181      19.827  92.047  55.107  0.00  0.00            
ATOM   2867  HA  MET X 181      20.700  92.578  54.757  0.00  0.00            
ATOM   2868  CB  MET X 181      18.708  93.154  55.226  0.00  0.00            
ATOM   2869  HB2 MET X 181      17.824  92.809  54.744  0.00  0.00            
ATOM   2870  HB3 MET X 181      19.115  93.963  54.624  0.00  0.00            
ATOM   2871  CG  MET X 181      18.343  93.782  56.615  0.00  0.00            
ATOM   2872  HG2 MET X 181      19.072  94.351  57.112  0.00  0.00            
ATOM   2873  HG3 MET X 181      18.097  92.894  57.219  0.00  0.00            
ATOM   2874  SD  MET X 181      16.807  94.756  56.496  0.00  0.00            
ATOM   2875  CE  MET X 181      16.014  94.671  58.100  0.00  0.00            
ATOM   2876  HE1 MET X 181      16.110  93.704  58.566  0.00  0.00            
ATOM   2877  HE2 MET X 181      14.910  94.847  58.143  0.00  0.00            
ATOM   2878  HE3 MET X 181      16.481  95.533  58.618  0.00  0.00            
ATOM   2879  C   MET X 181      20.047  91.408  56.446  0.00  0.00            
ATOM   2880  O   MET X 181      21.053  91.781  57.002  0.00  0.00            
ATOM   2881  N   THR X 182      19.199  90.550  56.965  0.00  0.00            
ATOM   2882  H   THR X 182      18.293  90.339  56.567  0.00  0.00            
ATOM   2883  CA  THR X 182      19.551  89.695  58.085  0.00  0.00            
ATOM   2884  HA  THR X 182      20.272  90.198  58.747  0.00  0.00            
ATOM   2885  CB  THR X 182      18.410  89.315  59.093  0.00  0.00            
ATOM   2886  HB  THR X 182      18.778  88.613  59.845  0.00  0.00            
ATOM   2887  CG2 THR X 182      17.822  90.554  59.822  0.00  0.00            
ATOM   2888 HG21 THR X 182      17.064  90.372  60.508  0.00  0.00            
ATOM   2889 HG22 THR X 182      17.438  91.427  59.227  0.00  0.00            
ATOM   2890 HG23 THR X 182      18.553  91.037  60.457  0.00  0.00            
ATOM   2891  OG1 THR X 182      17.339  88.790  58.446  0.00  0.00            
ATOM   2892  HG1 THR X 182      16.728  88.643  59.151  0.00  0.00            
ATOM   2893  C   THR X 182      20.324  88.496  57.502  0.00  0.00            
ATOM   2894  O   THR X 182      19.803  87.546  56.900  0.00  0.00            
ATOM   2895  N   SER X 183      21.647  88.503  57.622  0.00  0.00            
ATOM   2896  H   SER X 183      22.050  89.031  58.370  0.00  0.00            
ATOM   2897  CA  SER X 183      22.559  87.371  57.117  0.00  0.00            
ATOM   2898  HA  SER X 183      22.032  86.481  57.324  0.00  0.00            
ATOM   2899  CB  SER X 183      22.845  87.533  55.587  0.00  0.00            
ATOM   2900  HB2 SER X 183      21.954  88.036  55.206  0.00  0.00            
ATOM   2901  HB3 SER X 183      23.725  88.078  55.389  0.00  0.00            
ATOM   2902  OG  SER X 183      23.131  86.284  54.960  0.00  0.00            
ATOM   2903  HG  SER X 183      22.392  85.640  54.968  0.00  0.00            
ATOM   2904  C   SER X 183      23.761  87.321  58.045  0.00  0.00            
ATOM   2905  O   SER X 183      24.656  88.149  57.818  0.00  0.00            
ATOM   2906  N   GLN X 184      23.731  86.568  59.126  0.00  0.00            
ATOM   2907  H   GLN X 184      22.823  86.245  59.266  0.00  0.00            
ATOM   2908  CA  GLN X 184      24.859  86.569  60.082  0.00  0.00            
ATOM   2909  HA  GLN X 184      25.305  87.530  60.180  0.00  0.00            
ATOM   2910  CB  GLN X 184      24.226  86.048  61.424  0.00  0.00            
ATOM   2911  HB2 GLN X 184      25.060  85.959  62.163  0.00  0.00            
ATOM   2912  HB3 GLN X 184      23.865  85.024  61.219  0.00  0.00            
ATOM   2913  CG  GLN X 184      22.962  86.772  62.055  0.00  0.00            
ATOM   2914  HG2 GLN X 184      22.155  86.737  61.339  0.00  0.00            
ATOM   2915  HG3 GLN X 184      22.663  86.328  62.982  0.00  0.00            
ATOM   2916  CD  GLN X 184      23.380  88.234  62.428  0.00  0.00            
ATOM   2917  OE1 GLN X 184      23.905  89.012  61.571  0.00  0.00            
ATOM   2918  NE2 GLN X 184      23.107  88.637  63.650  0.00  0.00            
ATOM   2919 HE21 GLN X 184      22.872  87.991  64.405  0.00  0.00            
ATOM   2920 HE22 GLN X 184      23.272  89.598  63.781  0.00  0.00            
ATOM   2921  C   GLN X 184      25.990  85.706  59.673  0.00  0.00            
ATOM   2922  O   GLN X 184      25.943  84.691  59.050  0.00  0.00            
ATOM   2923  N   ASN X 185      27.168  86.193  60.168  0.00  0.00            
ATOM   2924  H   ASN X 185      27.187  86.916  60.871  0.00  0.00            
ATOM   2925  CA  ASN X 185      28.419  85.598  59.833  0.00  0.00            
ATOM   2926  HA  ASN X 185      29.241  86.282  60.209  0.00  0.00            
ATOM   2927  CB  ASN X 185      28.628  84.184  60.494  0.00  0.00            
ATOM   2928  HB2 ASN X 185      28.267  84.249  61.475  0.00  0.00            
ATOM   2929  HB3 ASN X 185      28.013  83.441  60.019  0.00  0.00            
ATOM   2930  CG  ASN X 185      30.097  83.718  60.431  0.00  0.00            
ATOM   2931  OD1 ASN X 185      30.441  82.878  59.587  0.00  0.00            
ATOM   2932  ND2 ASN X 185      30.949  84.252  61.291  0.00  0.00            
ATOM   2933 HD21 ASN X 185      30.613  84.912  61.987  0.00  0.00            
ATOM   2934 HD22 ASN X 185      31.866  83.860  61.447  0.00  0.00            
ATOM   2935  C   ASN X 185      28.669  85.547  58.327  0.00  0.00            
ATOM   2936  O   ASN X 185      29.040  84.512  57.730  0.00  0.00            
ATOM   2937  N   SER X 186      28.347  86.666  57.703  0.00  0.00            
ATOM   2938  H   SER X 186      27.746  87.408  58.148  0.00  0.00            
ATOM   2939  CA  SER X 186      28.479  86.776  56.263  0.00  0.00            
ATOM   2940  HA  SER X 186      28.903  85.816  55.894  0.00  0.00            
ATOM   2941  CB  SER X 186      27.124  87.062  55.551  0.00  0.00            
ATOM   2942  HB2 SER X 186      26.423  86.146  55.584  0.00  0.00            
ATOM   2943  HB3 SER X 186      26.531  87.825  56.214  0.00  0.00            
ATOM   2944  OG  SER X 186      27.320  87.468  54.200  0.00  0.00            
ATOM   2945  HG  SER X 186      27.835  86.748  53.832  0.00  0.00            
ATOM   2946  C   SER X 186      29.455  87.891  56.021  0.00  0.00            
ATOM   2947  O   SER X 186      29.179  88.985  56.479  0.00  0.00            
ATOM   2948  N   PHE X 187      30.386  87.719  55.047  0.00  0.00            
ATOM   2949  H   PHE X 187      30.401  86.768  54.655  0.00  0.00            
ATOM   2950  CA  PHE X 187      31.328  88.672  54.603  0.00  0.00            
ATOM   2951  HA  PHE X 187      31.730  89.103  55.499  0.00  0.00            
ATOM   2952  CB  PHE X 187      32.515  88.130  53.843  0.00  0.00            
ATOM   2953  HB2 PHE X 187      32.210  87.386  53.127  0.00  0.00            
ATOM   2954  HB3 PHE X 187      33.060  87.585  54.651  0.00  0.00            
ATOM   2955  CG  PHE X 187      33.396  89.142  53.242  0.00  0.00            
ATOM   2956  CD1 PHE X 187      34.102  90.100  53.986  0.00  0.00            
ATOM   2957  HD1 PHE X 187      34.009  90.100  55.065  0.00  0.00            
ATOM   2958  CE1 PHE X 187      34.802  91.105  53.312  0.00  0.00            
ATOM   2959  HE1 PHE X 187      35.378  91.789  53.847  0.00  0.00            
ATOM   2960  CZ  PHE X 187      34.872  91.154  51.944  0.00  0.00            
ATOM   2961  HZ  PHE X 187      35.369  91.976  51.459  0.00  0.00            
ATOM   2962  CE2 PHE X 187      34.088  90.288  51.237  0.00  0.00            
ATOM   2963  HE2 PHE X 187      33.885  90.470  50.208  0.00  0.00            
ATOM   2964  CD2 PHE X 187      33.398  89.260  51.832  0.00  0.00            
ATOM   2965  HD2 PHE X 187      32.849  88.529  51.248  0.00  0.00            
ATOM   2966  C   PHE X 187      30.773  89.769  53.814  0.00  0.00            
ATOM   2967  O   PHE X 187      31.096  90.922  54.039  0.00  0.00            
ATOM   2968  N   ARG X 188      29.819  89.378  52.982  0.00  0.00            
ATOM   2969  H   ARG X 188      29.406  88.466  53.086  0.00  0.00            
ATOM   2970  CA  ARG X 188      29.053  90.276  52.173  0.00  0.00            
ATOM   2971  HA  ARG X 188      29.661  90.866  51.545  0.00  0.00            
ATOM   2972  CB  ARG X 188      28.071  89.435  51.301  0.00  0.00            
ATOM   2973  HB2 ARG X 188      27.384  88.947  52.011  0.00  0.00            
ATOM   2974  HB3 ARG X 188      28.654  88.653  50.835  0.00  0.00            
ATOM   2975  CG  ARG X 188      27.329  90.346  50.277  0.00  0.00            
ATOM   2976  HG2 ARG X 188      27.890  91.249  49.988  0.00  0.00            
ATOM   2977  HG3 ARG X 188      27.346  89.821  49.322  0.00  0.00            
ATOM   2978  CD  ARG X 188      26.002  90.932  50.731  0.00  0.00            
ATOM   2979  HD2 ARG X 188      25.557  91.340  49.847  0.00  0.00            
ATOM   2980  HD3 ARG X 188      26.092  91.735  51.453  0.00  0.00            
ATOM   2981  NE  ARG X 188      25.172  89.908  51.269  0.00  0.00            
ATOM   2982  HE  ARG X 188      25.668  89.085  51.561  0.00  0.00            
ATOM   2983  CZ  ARG X 188      24.012  90.128  51.879  0.00  0.00            
ATOM   2984  NH1 ARG X 188      23.396  91.301  52.053  0.00  0.00            
ATOM   2985 HH11 ARG X 188      23.798  92.099  51.568  0.00  0.00            
ATOM   2986 HH12 ARG X 188      22.766  91.520  52.811  0.00  0.00            
ATOM   2987  NH2 ARG X 188      23.346  89.107  52.452  0.00  0.00            
ATOM   2988 HH21 ARG X 188      23.779  88.189  52.304  0.00  0.00            
ATOM   2989 HH22 ARG X 188      22.510  89.165  53.045  0.00  0.00            
ATOM   2990  C   ARG X 188      28.247  91.243  53.104  0.00  0.00            
ATOM   2991  O   ARG X 188      28.391  92.414  52.948  0.00  0.00            
ATOM   2992  N   ASN X 189      27.395  90.752  53.992  0.00  0.00            
ATOM   2993  H   ASN X 189      27.525  89.772  54.228  0.00  0.00            
ATOM   2994  CA  ASN X 189      26.456  91.457  54.851  0.00  0.00            
ATOM   2995  HA  ASN X 189      25.779  92.158  54.159  0.00  0.00            
ATOM   2996  CB  ASN X 189      25.506  90.421  55.426  0.00  0.00            
ATOM   2997  HB2 ASN X 189      25.252  89.631  54.650  0.00  0.00            
ATOM   2998  HB3 ASN X 189      25.955  90.043  56.312  0.00  0.00            
ATOM   2999  CG  ASN X 189      24.103  90.948  55.836  0.00  0.00            
ATOM   3000  OD1 ASN X 189      23.465  91.633  55.035  0.00  0.00            
ATOM   3001  ND2 ASN X 189      23.700  90.745  57.077  0.00  0.00            
ATOM   3002 HD21 ASN X 189      22.772  91.112  57.319  0.00  0.00            
ATOM   3003 HD22 ASN X 189      24.145  90.117  57.748  0.00  0.00            
ATOM   3004  C   ASN X 189      27.165  92.396  55.934  0.00  0.00            
ATOM   3005  O   ASN X 189      26.551  93.381  56.389  0.00  0.00            
ATOM   3006  N   GLN X 190      28.441  92.113  56.245  0.00  0.00            
ATOM   3007  H   GLN X 190      28.787  91.353  55.638  0.00  0.00            
ATOM   3008  CA  GLN X 190      29.428  92.791  57.043  0.00  0.00            
ATOM   3009  HA  GLN X 190      28.836  93.300  57.812  0.00  0.00            
ATOM   3010  CB  GLN X 190      30.449  91.903  57.690  0.00  0.00            
ATOM   3011  HB2 GLN X 190      29.884  91.259  58.352  0.00  0.00            
ATOM   3012  HB3 GLN X 190      30.861  91.219  56.968  0.00  0.00            
ATOM   3013  CG  GLN X 190      31.533  92.490  58.631  0.00  0.00            
ATOM   3014  HG2 GLN X 190      32.123  91.713  59.061  0.00  0.00            
ATOM   3015  HG3 GLN X 190      32.200  93.127  58.042  0.00  0.00            
ATOM   3016  CD  GLN X 190      31.053  93.262  59.826  0.00  0.00            
ATOM   3017  OE1 GLN X 190      29.870  93.455  60.065  0.00  0.00            
ATOM   3018  NE2 GLN X 190      32.041  93.870  60.554  0.00  0.00            
ATOM   3019 HE21 GLN X 190      33.013  93.698  60.418  0.00  0.00            
ATOM   3020 HE22 GLN X 190      31.887  94.537  61.314  0.00  0.00            
ATOM   3021  C   GLN X 190      30.068  93.840  56.208  0.00  0.00            
ATOM   3022  O   GLN X 190      30.003  95.022  56.544  0.00  0.00            
ATOM   3023  N   LEU X 191      30.583  93.551  54.995  0.00  0.00            
ATOM   3024  H   LEU X 191      30.577  92.553  54.641  0.00  0.00            
ATOM   3025  CA  LEU X 191      31.042  94.628  54.073  0.00  0.00            
ATOM   3026  HA  LEU X 191      31.672  95.244  54.645  0.00  0.00            
ATOM   3027  CB  LEU X 191      31.610  94.037  52.753  0.00  0.00            
ATOM   3028  HB2 LEU X 191      32.255  93.105  52.935  0.00  0.00            
ATOM   3029  HB3 LEU X 191      30.745  93.574  52.204  0.00  0.00            
ATOM   3030  CG  LEU X 191      32.402  95.017  51.809  0.00  0.00            
ATOM   3031  HG  LEU X 191      31.706  95.859  51.581  0.00  0.00            
ATOM   3032  CD1 LEU X 191      33.563  95.743  52.617  0.00  0.00            
ATOM   3033 HD11 LEU X 191      34.201  95.002  53.212  0.00  0.00            
ATOM   3034 HD12 LEU X 191      34.214  96.381  52.036  0.00  0.00            
ATOM   3035 HD13 LEU X 191      33.164  96.455  53.333  0.00  0.00            
ATOM   3036  CD2 LEU X 191      32.843  94.263  50.516  0.00  0.00            
ATOM   3037 HD21 LEU X 191      33.552  93.445  50.683  0.00  0.00            
ATOM   3038 HD22 LEU X 191      32.014  93.742  50.043  0.00  0.00            
ATOM   3039 HD23 LEU X 191      33.295  94.905  49.757  0.00  0.00            
ATOM   3040  C   LEU X 191      29.995  95.650  53.692  0.00  0.00            
ATOM   3041  O   LEU X 191      30.268  96.856  53.699  0.00  0.00            
ATOM   3042  N   GLU X 192      28.805  95.125  53.367  0.00  0.00            
ATOM   3043  H   GLU X 192      28.672  94.144  53.155  0.00  0.00            
ATOM   3044  CA  GLU X 192      27.596  95.829  52.998  0.00  0.00            
ATOM   3045  HA  GLU X 192      27.802  96.624  52.212  0.00  0.00            
ATOM   3046  CB  GLU X 192      26.568  94.772  52.349  0.00  0.00            
ATOM   3047  HB2 GLU X 192      26.180  94.112  53.114  0.00  0.00            
ATOM   3048  HB3 GLU X 192      26.987  94.108  51.588  0.00  0.00            
ATOM   3049  CG  GLU X 192      25.282  95.500  51.751  0.00  0.00            
ATOM   3050  HG2 GLU X 192      24.555  95.917  52.451  0.00  0.00            
ATOM   3051  HG3 GLU X 192      25.635  96.417  51.236  0.00  0.00            
ATOM   3052  CD  GLU X 192      24.504  94.649  50.709  0.00  0.00            
ATOM   3053  OE1 GLU X 192      24.350  93.460  51.023  0.00  0.00            
ATOM   3054  OE2 GLU X 192      24.161  95.247  49.642  0.00  0.00            
ATOM   3055  C   GLU X 192      27.061  96.658  54.175  0.00  0.00            
ATOM   3056  O   GLU X 192      26.890  97.875  54.121  0.00  0.00            
ATOM   3057  N   GLY X 193      26.896  96.149  55.396  0.00  0.00            
ATOM   3058  H   GLY X 193      27.172  95.178  55.413  0.00  0.00            
ATOM   3059  CA  GLY X 193      26.784  96.849  56.609  0.00  0.00            
ATOM   3060  HA2 GLY X 193      27.568  96.726  57.326  0.00  0.00            
ATOM   3061  HA3 GLY X 193      26.910  97.943  56.524  0.00  0.00            
ATOM   3062  C   GLY X 193      25.460  96.677  57.314  0.00  0.00            
ATOM   3063  O   GLY X 193      24.868  97.630  57.841  0.00  0.00            
ATOM   3064  N   PHE X 194      24.955  95.410  57.369  0.00  0.00            
ATOM   3065  H   PHE X 194      25.628  94.767  56.959  0.00  0.00            
ATOM   3066  CA  PHE X 194      23.680  95.031  58.094  0.00  0.00            
ATOM   3067  HA  PHE X 194      23.150  95.988  58.566  0.00  0.00            
ATOM   3068  CB  PHE X 194      22.682  94.420  57.107  0.00  0.00            
ATOM   3069  HB2 PHE X 194      23.194  93.537  56.695  0.00  0.00            
ATOM   3070  HB3 PHE X 194      21.791  94.061  57.630  0.00  0.00            
ATOM   3071  CG  PHE X 194      22.153  95.220  55.970  0.00  0.00            
ATOM   3072  CD1 PHE X 194      21.227  96.283  56.103  0.00  0.00            
ATOM   3073  HD1 PHE X 194      20.794  96.574  56.982  0.00  0.00            
ATOM   3074  CE1 PHE X 194      20.654  96.879  54.986  0.00  0.00            
ATOM   3075  HE1 PHE X 194      19.846  97.605  55.187  0.00  0.00            
ATOM   3076  CZ  PHE X 194      20.969  96.478  53.701  0.00  0.00            
ATOM   3077  HZ  PHE X 194      20.575  96.894  52.859  0.00  0.00            
ATOM   3078  CE2 PHE X 194      21.999  95.479  53.459  0.00  0.00            
ATOM   3079  HE2 PHE X 194      22.255  95.282  52.369  0.00  0.00            
ATOM   3080  CD2 PHE X 194      22.589  94.883  54.614  0.00  0.00            
ATOM   3081  HD2 PHE X 194      23.339  94.137  54.427  0.00  0.00            
ATOM   3082  C   PHE X 194      23.942  94.100  59.305  0.00  0.00            
ATOM   3083  O   PHE X 194      23.010  93.380  59.674  0.00  0.00            
ATOM   3084  N   ILE X 195      25.139  93.992  59.849  0.00  0.00            
ATOM   3085  H   ILE X 195      25.933  94.547  59.506  0.00  0.00            
ATOM   3086  CA  ILE X 195      25.427  93.259  61.078  0.00  0.00            
ATOM   3087  HA  ILE X 195      24.561  92.916  61.555  0.00  0.00            
ATOM   3088  CB  ILE X 195      26.501  92.166  60.781  0.00  0.00            
ATOM   3089  HB  ILE X 195      27.436  92.524  60.307  0.00  0.00            
ATOM   3090  CG2 ILE X 195      26.849  91.426  62.090  0.00  0.00            
ATOM   3091 HG21 ILE X 195      25.942  90.926  62.493  0.00  0.00            
ATOM   3092 HG22 ILE X 195      27.691  90.743  62.026  0.00  0.00            
ATOM   3093 HG23 ILE X 195      27.221  92.073  62.898  0.00  0.00            
ATOM   3094  CG1 ILE X 195      25.991  91.051  59.856  0.00  0.00            
ATOM   3095 HG12 ILE X 195      25.357  90.312  60.263  0.00  0.00            
ATOM   3096 HG13 ILE X 195      25.384  91.540  59.039  0.00  0.00            
ATOM   3097  CD1 ILE X 195      27.124  90.073  59.236  0.00  0.00            
ATOM   3098 HD11 ILE X 195      26.805  89.326  58.580  0.00  0.00            
ATOM   3099 HD12 ILE X 195      27.825  90.678  58.682  0.00  0.00            
ATOM   3100 HD13 ILE X 195      27.486  89.452  60.037  0.00  0.00            
ATOM   3101  C   ILE X 195      25.922  94.432  61.943  0.00  0.00            
ATOM   3102  O   ILE X 195      27.032  94.864  61.693  0.00  0.00            
ATOM   3103  N   ASN X 196      25.068  94.933  62.899  0.00  0.00            
ATOM   3104  H   ASN X 196      24.154  94.469  62.902  0.00  0.00            
ATOM   3105  CA  ASN X 196      25.288  96.200  63.587  0.00  0.00            
ATOM   3106  HA  ASN X 196      24.383  96.548  64.114  0.00  0.00            
ATOM   3107  CB  ASN X 196      26.441  96.070  64.642  0.00  0.00            
ATOM   3108  HB2 ASN X 196      26.231  95.238  65.327  0.00  0.00            
ATOM   3109  HB3 ASN X 196      27.375  95.925  64.261  0.00  0.00            
ATOM   3110  CG  ASN X 196      26.537  97.315  65.586  0.00  0.00            
ATOM   3111  OD1 ASN X 196      25.738  98.270  65.528  0.00  0.00            
ATOM   3112  ND2 ASN X 196      27.432  97.262  66.582  0.00  0.00            
ATOM   3113 HD21 ASN X 196      27.548  98.067  67.239  0.00  0.00            
ATOM   3114 HD22 ASN X 196      27.972  96.361  66.552  0.00  0.00            
ATOM   3115  C   ASN X 196      25.527  97.382  62.651  0.00  0.00            
ATOM   3116  O   ASN X 196      26.604  98.009  62.585  0.00  0.00            
ATOM   3117  N   GLY X 197      24.531  97.675  61.832  0.00  0.00            
ATOM   3118  H   GLY X 197      23.664  97.187  61.889  0.00  0.00            
ATOM   3119  CA  GLY X 197      24.598  98.788  60.914  0.00  0.00            
ATOM   3120  HA2 GLY X 197      23.997  98.547  60.065  0.00  0.00            
ATOM   3121  HA3 GLY X 197      25.617  98.821  60.446  0.00  0.00            
ATOM   3122  C   GLY X 197      24.130 100.051  61.573  0.00  0.00            
ATOM   3123  O   GLY X 197      23.750 100.008  62.778  0.00  0.00            
ATOM   3124  N   PRO X 198      24.294 101.229  60.942  0.00  0.00            
ATOM   3125  CD  PRO X 198      23.581 102.442  61.360  0.00  0.00            
ATOM   3126  HD2 PRO X 198      22.443 102.395  61.318  0.00  0.00            
ATOM   3127  HD3 PRO X 198      23.748 102.640  62.431  0.00  0.00            
ATOM   3128  CG  PRO X 198      24.030 103.550  60.443  0.00  0.00            
ATOM   3129  HG2 PRO X 198      23.233 104.230  60.090  0.00  0.00            
ATOM   3130  HG3 PRO X 198      24.863 104.135  60.878  0.00  0.00            
ATOM   3131  CB  PRO X 198      24.492 102.817  59.114  0.00  0.00            
ATOM   3132  HB2 PRO X 198      23.668 102.642  58.430  0.00  0.00            
ATOM   3133  HB3 PRO X 198      25.255 103.412  58.617  0.00  0.00            
ATOM   3134  CA  PRO X 198      24.888 101.456  59.597  0.00  0.00            
ATOM   3135  HA  PRO X 198      24.436 100.762  58.943  0.00  0.00            
ATOM   3136  C   PRO X 198      26.405 101.223  59.695  0.00  0.00            
ATOM   3137  O   PRO X 198      27.005 101.863  60.614  0.00  0.00            
ATOM   3138  N   GLN X 199      27.059 100.527  58.763  0.00  0.00            
ATOM   3139  H   GLN X 199      26.573 100.059  58.037  0.00  0.00            
ATOM   3140  CA  GLN X 199      28.475 100.222  58.808  0.00  0.00            
ATOM   3141  HA  GLN X 199      28.954 101.093  59.298  0.00  0.00            
ATOM   3142  CB  GLN X 199      28.791  98.900  59.505  0.00  0.00            
ATOM   3143  HB2 GLN X 199      27.779  98.422  59.449  0.00  0.00            
ATOM   3144  HB3 GLN X 199      29.464  98.190  58.917  0.00  0.00            
ATOM   3145  CG  GLN X 199      29.292  99.170  60.977  0.00  0.00            
ATOM   3146  HG2 GLN X 199      29.460  98.248  61.500  0.00  0.00            
ATOM   3147  HG3 GLN X 199      28.516  99.677  61.554  0.00  0.00            
ATOM   3148  CD  GLN X 199      30.620  99.969  61.143  0.00  0.00            
ATOM   3149  OE1 GLN X 199      31.275 100.310  60.218  0.00  0.00            
ATOM   3150  NE2 GLN X 199      30.978 100.284  62.353  0.00  0.00            
ATOM   3151 HE21 GLN X 199      31.875 100.764  62.372  0.00  0.00            
ATOM   3152 HE22 GLN X 199      30.470 100.100  63.233  0.00  0.00            
ATOM   3153  C   GLN X 199      29.093 100.329  57.391  0.00  0.00            
ATOM   3154  O   GLN X 199      28.377 100.369  56.348  0.00  0.00            
ATOM   3155  N   LEU X 200      30.461 100.156  57.424  0.00  0.00            
ATOM   3156  H   LEU X 200      30.896 100.185  58.377  0.00  0.00            
ATOM   3157  CA  LEU X 200      31.517 100.151  56.317  0.00  0.00            
ATOM   3158  HA  LEU X 200      32.395 100.736  56.572  0.00  0.00            
ATOM   3159  CB  LEU X 200      31.930  98.698  56.035  0.00  0.00            
ATOM   3160  HB2 LEU X 200      31.124  97.969  55.938  0.00  0.00            
ATOM   3161  HB3 LEU X 200      32.332  98.602  55.052  0.00  0.00            
ATOM   3162  CG  LEU X 200      32.862  97.975  57.044  0.00  0.00            
ATOM   3163  HG  LEU X 200      33.736  98.653  57.191  0.00  0.00            
ATOM   3164  CD1 LEU X 200      32.216  97.547  58.380  0.00  0.00            
ATOM   3165 HD11 LEU X 200      31.190  97.078  58.108  0.00  0.00            
ATOM   3166 HD12 LEU X 200      31.904  98.435  58.924  0.00  0.00            
ATOM   3167 HD13 LEU X 200      32.666  96.760  59.026  0.00  0.00            
ATOM   3168  CD2 LEU X 200      33.429  96.751  56.410  0.00  0.00            
ATOM   3169 HD21 LEU X 200      33.867  96.908  55.435  0.00  0.00            
ATOM   3170 HD22 LEU X 200      32.689  95.980  56.339  0.00  0.00            
ATOM   3171 HD23 LEU X 200      34.056  96.227  57.094  0.00  0.00            
ATOM   3172  C   LEU X 200      31.021 100.852  55.041  0.00  0.00            
ATOM   3173  O   LEU X 200      31.054 102.089  54.976  0.00  0.00            
ATOM   3174  N   HID X 201      30.627 100.079  54.036  0.00  0.00            
ATOM   3175  H   HID X 201      30.523  99.133  54.227  0.00  0.00            
ATOM   3176  CA  HID X 201      30.151 100.581  52.750  0.00  0.00            
ATOM   3177  HA  HID X 201      30.947 101.117  52.270  0.00  0.00            
ATOM   3178  CB  HID X 201      29.753  99.413  51.834  0.00  0.00            
ATOM   3179  HB2 HID X 201      29.245  98.628  52.397  0.00  0.00            
ATOM   3180  HB3 HID X 201      30.637  98.995  51.314  0.00  0.00            
ATOM   3181  CG  HID X 201      28.753  99.627  50.730  0.00  0.00            
ATOM   3182  ND1 HID X 201      27.455  99.421  51.034  0.00  0.00            
ATOM   3183  HD1 HID X 201      27.062  99.406  51.954  0.00  0.00            
ATOM   3184  CE1 HID X 201      26.736  99.906  50.062  0.00  0.00            
ATOM   3185  HE1 HID X 201      25.631  99.969  50.246  0.00  0.00            
ATOM   3186  NE2 HID X 201      27.425 100.171  48.903  0.00  0.00            
ATOM   3187  CD2 HID X 201      28.743  99.824  49.326  0.00  0.00            
ATOM   3188  HD2 HID X 201      29.626  99.915  48.654  0.00  0.00            
ATOM   3189  C   HID X 201      28.963 101.649  52.924  0.00  0.00            
ATOM   3190  O   HID X 201      29.045 102.708  52.330  0.00  0.00            
ATOM   3191  N   ASN X 202      27.892 101.279  53.669  0.00  0.00            
ATOM   3192  H   ASN X 202      27.976 100.451  54.193  0.00  0.00            
ATOM   3193  CA  ASN X 202      26.666 102.103  53.790  0.00  0.00            
ATOM   3194  HA  ASN X 202      26.521 102.464  52.778  0.00  0.00            
ATOM   3195  CB  ASN X 202      25.467 101.228  54.253  0.00  0.00            
ATOM   3196  HB2 ASN X 202      25.779 100.547  55.011  0.00  0.00            
ATOM   3197  HB3 ASN X 202      24.747 101.958  54.667  0.00  0.00            
ATOM   3198  CG  ASN X 202      24.808 100.464  53.101  0.00  0.00            
ATOM   3199  OD1 ASN X 202      24.556 100.864  51.997  0.00  0.00            
ATOM   3200  ND2 ASN X 202      24.510  99.184  53.377  0.00  0.00            
ATOM   3201 HD21 ASN X 202      24.736  98.732  54.216  0.00  0.00            
ATOM   3202 HD22 ASN X 202      23.993  98.585  52.763  0.00  0.00            
ATOM   3203  C   ASN X 202      26.851 103.237  54.766  0.00  0.00            
ATOM   3204  O   ASN X 202      26.287 104.299  54.515  0.00  0.00            
ATOM   3205  N   ARN X 203      27.660 103.093  55.821  0.00  0.00            
ATOM   3206  H   ARN X 203      28.073 102.175  55.943  0.00  0.00            
ATOM   3207  CA  ARN X 203      28.205 104.156  56.622  0.00  0.00            
ATOM   3208  HA  ARN X 203      27.295 104.622  57.013  0.00  0.00            
ATOM   3209  CB  ARN X 203      28.960 103.670  57.877  0.00  0.00            
ATOM   3210  HB2 ARN X 203      29.889 103.238  57.538  0.00  0.00            
ATOM   3211  HB3 ARN X 203      28.352 102.946  58.448  0.00  0.00            
ATOM   3212  CG  ARN X 203      29.088 104.729  58.976  0.00  0.00            
ATOM   3213  HG2 ARN X 203      28.106 105.236  59.193  0.00  0.00            
ATOM   3214  HG3 ARN X 203      29.721 105.624  58.643  0.00  0.00            
ATOM   3215  CD  ARN X 203      29.774 104.057  60.149  0.00  0.00            
ATOM   3216  HD2 ARN X 203      30.598 103.402  59.791  0.00  0.00            
ATOM   3217  HD3 ARN X 203      29.172 103.447  60.825  0.00  0.00            
ATOM   3218  NE  ARN X 203      30.630 105.036  60.876  0.00  0.00            
ATOM   3219  HE  ARN X 203      30.290 105.936  60.655  0.00  0.00            
ATOM   3220  CZ  ARN X 203      31.493 104.776  62.055  0.00  0.00            
ATOM   3221  NH1 ARN X 203      31.937 103.663  62.464  0.00  0.00            
ATOM   3222 HH11 ARN X 203      31.540 102.945  61.919  0.00  0.00            
ATOM   3223  NH2 ARN X 203      31.772 106.078  62.704  0.00  0.00            
ATOM   3224 HH21 ARN X 203      31.709 106.033  63.731  0.00  0.00            
ATOM   3225 HH22 ARN X 203      32.644 106.557  62.447  0.00  0.00            
ATOM   3226  C   ARN X 203      28.923 105.205  55.767  0.00  0.00            
ATOM   3227  O   ARN X 203      28.565 106.370  55.921  0.00  0.00            
ATOM   3228  N   VAL X 204      29.838 104.873  54.828  0.00  0.00            
ATOM   3229  H   VAL X 204      30.195 103.919  54.891  0.00  0.00            
ATOM   3230  CA  VAL X 204      30.369 105.807  53.824  0.00  0.00            
ATOM   3231  HA  VAL X 204      30.845 106.538  54.454  0.00  0.00            
ATOM   3232  CB  VAL X 204      31.415 105.206  52.885  0.00  0.00            
ATOM   3233  HB  VAL X 204      30.950 104.242  52.584  0.00  0.00            
ATOM   3234  CG1 VAL X 204      31.745 106.087  51.629  0.00  0.00            
ATOM   3235 HG11 VAL X 204      30.980 105.900  50.811  0.00  0.00            
ATOM   3236 HG12 VAL X 204      31.753 107.130  51.788  0.00  0.00            
ATOM   3237 HG13 VAL X 204      32.730 105.877  51.212  0.00  0.00            
ATOM   3238  CG2 VAL X 204      32.737 104.862  53.652  0.00  0.00            
ATOM   3239 HG21 VAL X 204      32.466 104.180  54.448  0.00  0.00            
ATOM   3240 HG22 VAL X 204      33.425 104.271  53.115  0.00  0.00            
ATOM   3241 HG23 VAL X 204      33.305 105.691  54.053  0.00  0.00            
ATOM   3242  C   VAL X 204      29.265 106.575  53.015  0.00  0.00            
ATOM   3243  O   VAL X 204      29.293 107.783  53.092  0.00  0.00            
ATOM   3244  N   HID X 205      28.239 105.860  52.491  0.00  0.00            
ATOM   3245  H   HID X 205      28.328 104.859  52.498  0.00  0.00            
ATOM   3246  CA  HID X 205      26.987 106.482  51.961  0.00  0.00            
ATOM   3247  HA  HID X 205      27.404 107.083  51.019  0.00  0.00            
ATOM   3248  CB  HID X 205      26.097 105.404  51.358  0.00  0.00            
ATOM   3249  HB2 HID X 205      26.072 104.630  52.097  0.00  0.00            
ATOM   3250  HB3 HID X 205      25.089 105.815  51.219  0.00  0.00            
ATOM   3251  CG  HID X 205      26.534 104.897  50.053  0.00  0.00            
ATOM   3252  ND1 HID X 205      26.154 105.655  48.940  0.00  0.00            
ATOM   3253  HD1 HID X 205      25.477 106.447  48.981  0.00  0.00            
ATOM   3254  CE1 HID X 205      26.635 105.057  47.865  0.00  0.00            
ATOM   3255  HE1 HID X 205      26.334 105.350  46.839  0.00  0.00            
ATOM   3256  NE2 HID X 205      27.161 103.915  48.165  0.00  0.00            
ATOM   3257  CD2 HID X 205      27.185 103.791  49.599  0.00  0.00            
ATOM   3258  HD2 HID X 205      27.530 102.913  50.071  0.00  0.00            
ATOM   3259  C   HID X 205      26.258 107.523  52.833  0.00  0.00            
ATOM   3260  O   HID X 205      26.043 108.653  52.360  0.00  0.00            
ATOM   3261  N   ARG X 206      25.973 107.122  54.036  0.00  0.00            
ATOM   3262  H   ARG X 206      26.151 106.128  54.237  0.00  0.00            
ATOM   3263  CA  ARG X 206      25.216 108.036  54.893  0.00  0.00            
ATOM   3264  HA  ARG X 206      24.342 108.306  54.365  0.00  0.00            
ATOM   3265  CB  ARG X 206      24.705 107.289  56.186  0.00  0.00            
ATOM   3266  HB2 ARG X 206      24.340 106.230  55.964  0.00  0.00            
ATOM   3267  HB3 ARG X 206      25.491 107.042  56.901  0.00  0.00            
ATOM   3268  CG  ARG X 206      23.505 107.990  56.889  0.00  0.00            
ATOM   3269  HG2 ARG X 206      23.975 108.812  57.405  0.00  0.00            
ATOM   3270  HG3 ARG X 206      22.863 108.501  56.106  0.00  0.00            
ATOM   3271  CD  ARG X 206      22.747 107.138  57.868  0.00  0.00            
ATOM   3272  HD2 ARG X 206      22.206 107.811  58.536  0.00  0.00            
ATOM   3273  HD3 ARG X 206      23.412 106.402  58.359  0.00  0.00            
ATOM   3274  NE  ARG X 206      21.599 106.382  57.268  0.00  0.00            
ATOM   3275  HE  ARG X 206      21.473 106.347  56.252  0.00  0.00            
ATOM   3276  CZ  ARG X 206      20.697 105.692  57.976  0.00  0.00            
ATOM   3277  NH1 ARG X 206      20.893 105.524  59.270  0.00  0.00            
ATOM   3278 HH11 ARG X 206      21.684 105.827  59.822  0.00  0.00            
ATOM   3279 HH12 ARG X 206      20.434 104.970  60.008  0.00  0.00            
ATOM   3280  NH2 ARG X 206      19.606 105.098  57.425  0.00  0.00            
ATOM   3281 HH21 ARG X 206      19.477 105.329  56.401  0.00  0.00            
ATOM   3282 HH22 ARG X 206      19.090 104.223  57.714  0.00  0.00            
ATOM   3283  C   ARG X 206      25.999 109.338  55.211  0.00  0.00            
ATOM   3284  O   ARG X 206      25.498 110.428  55.341  0.00  0.00            
ATOM   3285  N   TRP X 207      27.307 109.115  55.405  0.00  0.00            
ATOM   3286  H   TRP X 207      27.608 108.231  55.192  0.00  0.00            
ATOM   3287  CA  TRP X 207      28.248 110.143  55.820  0.00  0.00            
ATOM   3288  HA  TRP X 207      27.821 110.635  56.718  0.00  0.00            
ATOM   3289  CB  TRP X 207      29.731 109.614  56.294  0.00  0.00            
ATOM   3290  HB2 TRP X 207      29.697 108.656  56.822  0.00  0.00            
ATOM   3291  HB3 TRP X 207      30.263 109.336  55.389  0.00  0.00            
ATOM   3292  CG  TRP X 207      30.679 110.628  56.978  0.00  0.00            
ATOM   3293  CD1 TRP X 207      30.714 110.983  58.315  0.00  0.00            
ATOM   3294  HD1 TRP X 207      30.225 110.465  59.113  0.00  0.00            
ATOM   3295  NE1 TRP X 207      31.620 112.003  58.458  0.00  0.00            
ATOM   3296  HE1 TRP X 207      31.879 112.410  59.377  0.00  0.00            
ATOM   3297  CE2 TRP X 207      32.168 112.417  57.261  0.00  0.00            
ATOM   3298  CZ2 TRP X 207      33.031 113.499  56.946  0.00  0.00            
ATOM   3299  HZ2 TRP X 207      33.306 114.153  57.779  0.00  0.00            
ATOM   3300  CH2 TRP X 207      33.247 113.920  55.634  0.00  0.00            
ATOM   3301  HH2 TRP X 207      33.850 114.860  55.440  0.00  0.00            
ATOM   3302  CZ3 TRP X 207      32.730 113.072  54.632  0.00  0.00            
ATOM   3303  HZ3 TRP X 207      32.919 113.291  53.603  0.00  0.00            
ATOM   3304  CE3 TRP X 207      31.912 111.956  54.903  0.00  0.00            
ATOM   3305  HE3 TRP X 207      31.679 111.229  54.141  0.00  0.00            
ATOM   3306  CD2 TRP X 207      31.538 111.638  56.285  0.00  0.00            
ATOM   3307  C   TRP X 207      28.496 111.148  54.711  0.00  0.00            
ATOM   3308  O   TRP X 207      28.361 112.326  55.019  0.00  0.00            
ATOM   3309  N   VAL X 208      28.826 110.620  53.493  0.00  0.00            
ATOM   3310  H   VAL X 208      28.855 109.598  53.341  0.00  0.00            
ATOM   3311  CA  VAL X 208      28.908 111.592  52.308  0.00  0.00            
ATOM   3312  HA  VAL X 208      29.609 112.344  52.580  0.00  0.00            
ATOM   3313  CB  VAL X 208      29.471 110.817  51.074  0.00  0.00            
ATOM   3314  HB  VAL X 208      28.812 110.010  50.797  0.00  0.00            
ATOM   3315  CG1 VAL X 208      29.608 111.733  49.844  0.00  0.00            
ATOM   3316 HG11 VAL X 208      28.678 112.162  49.424  0.00  0.00            
ATOM   3317 HG12 VAL X 208      30.270 112.637  49.977  0.00  0.00            
ATOM   3318 HG13 VAL X 208      29.959 111.232  48.951  0.00  0.00            
ATOM   3319  CG2 VAL X 208      30.927 110.406  51.317  0.00  0.00            
ATOM   3320 HG21 VAL X 208      31.313 110.032  50.404  0.00  0.00            
ATOM   3321 HG22 VAL X 208      30.906 109.678  52.162  0.00  0.00            
ATOM   3322 HG23 VAL X 208      31.572 111.242  51.614  0.00  0.00            
ATOM   3323  C   VAL X 208      27.565 112.341  51.907  0.00  0.00            
ATOM   3324  O   VAL X 208      27.630 113.493  51.471  0.00  0.00            
ATOM   3325  N   GLY X 209      26.469 111.658  52.139  0.00  0.00            
ATOM   3326  H   GLY X 209      26.578 110.640  52.290  0.00  0.00            
ATOM   3327  CA  GLY X 209      25.119 112.165  52.229  0.00  0.00            
ATOM   3328  HA2 GLY X 209      24.470 111.317  52.443  0.00  0.00            
ATOM   3329  HA3 GLY X 209      25.120 112.884  53.113  0.00  0.00            
ATOM   3330  C   GLY X 209      24.519 112.883  51.047  0.00  0.00            
ATOM   3331  O   GLY X 209      25.054 112.747  50.018  0.00  0.00            
ATOM   3332  N   GLY X 210      23.344 113.566  51.248  0.00  0.00            
ATOM   3333  H   GLY X 210      22.907 113.657  52.258  0.00  0.00            
ATOM   3334  CA  GLY X 210      22.688 114.190  50.163  0.00  0.00            
ATOM   3335  HA2 GLY X 210      23.090 115.096  49.782  0.00  0.00            
ATOM   3336  HA3 GLY X 210      21.725 114.507  50.547  0.00  0.00            
ATOM   3337  C   GLY X 210      22.260 113.275  48.966  0.00  0.00            
ATOM   3338  O   GLY X 210      21.143 112.765  48.842  0.00  0.00            
ATOM   3339  N   GLN X 211      23.141 113.161  48.028  0.00  0.00            
ATOM   3340  H   GLN X 211      24.073 113.415  48.248  0.00  0.00            
ATOM   3341  CA  GLN X 211      22.967 112.234  46.863  0.00  0.00            
ATOM   3342  HA  GLN X 211      21.900 112.086  46.726  0.00  0.00            
ATOM   3343  CB  GLN X 211      23.518 112.838  45.530  0.00  0.00            
ATOM   3344  HB2 GLN X 211      24.511 113.160  45.659  0.00  0.00            
ATOM   3345  HB3 GLN X 211      22.953 113.773  45.374  0.00  0.00            
ATOM   3346  CG  GLN X 211      23.500 112.016  44.177  0.00  0.00            
ATOM   3347  HG2 GLN X 211      24.184 112.545  43.542  0.00  0.00            
ATOM   3348  HG3 GLN X 211      23.939 111.026  44.391  0.00  0.00            
ATOM   3349  CD  GLN X 211      22.162 111.722  43.502  0.00  0.00            
ATOM   3350  OE1 GLN X 211      21.826 112.262  42.430  0.00  0.00            
ATOM   3351  NE2 GLN X 211      21.420 110.806  44.003  0.00  0.00            
ATOM   3352 HE21 GLN X 211      20.735 110.388  43.429  0.00  0.00            
ATOM   3353 HE22 GLN X 211      21.721 110.310  44.867  0.00  0.00            
ATOM   3354  C   GLN X 211      23.570 110.865  47.084  0.00  0.00            
ATOM   3355  O   GLN X 211      23.104 109.924  46.454  0.00  0.00            
ATOM   3356  N   MET X 212      24.471 110.632  48.021  0.00  0.00            
ATOM   3357  H   MET X 212      25.008 111.421  48.300  0.00  0.00            
ATOM   3358  CA  MET X 212      25.090 109.336  48.256  0.00  0.00            
ATOM   3359  HA  MET X 212      25.001 108.567  47.460  0.00  0.00            
ATOM   3360  CB  MET X 212      26.596 109.536  48.585  0.00  0.00            
ATOM   3361  HB2 MET X 212      26.667 110.411  49.236  0.00  0.00            
ATOM   3362  HB3 MET X 212      27.055 108.777  49.136  0.00  0.00            
ATOM   3363  CG  MET X 212      27.488 109.809  47.349  0.00  0.00            
ATOM   3364  HG2 MET X 212      26.940 110.300  46.580  0.00  0.00            
ATOM   3365  HG3 MET X 212      28.203 110.573  47.720  0.00  0.00            
ATOM   3366  SD  MET X 212      28.389 108.284  46.829  0.00  0.00            
ATOM   3367  CE  MET X 212      29.716 108.170  48.017  0.00  0.00            
ATOM   3368  HE1 MET X 212      30.462 107.406  47.716  0.00  0.00            
ATOM   3369  HE2 MET X 212      29.298 107.967  49.008  0.00  0.00            
ATOM   3370  HE3 MET X 212      30.258 109.079  48.027  0.00  0.00            
ATOM   3371  C   MET X 212      24.430 108.682  49.482  0.00  0.00            
ATOM   3372  O   MET X 212      24.471 107.498  49.719  0.00  0.00            
ATOM   3373  N   GLY X 213      23.768 109.505  50.290  0.00  0.00            
ATOM   3374  H   GLY X 213      23.872 110.494  50.221  0.00  0.00            
ATOM   3375  CA  GLY X 213      22.885 109.074  51.383  0.00  0.00            
ATOM   3376  HA2 GLY X 213      23.391 108.394  51.985  0.00  0.00            
ATOM   3377  HA3 GLY X 213      22.730 109.976  51.940  0.00  0.00            
ATOM   3378  C   GLY X 213      21.612 108.492  50.933  0.00  0.00            
ATOM   3379  O   GLY X 213      20.981 107.856  51.800  0.00  0.00            
ATOM   3380  N   VAL X 214      21.165 108.614  49.626  0.00  0.00            
ATOM   3381  H   VAL X 214      21.717 109.166  49.035  0.00  0.00            
ATOM   3382  CA  VAL X 214      19.946 107.931  49.062  0.00  0.00            
ATOM   3383  HA  VAL X 214      19.356 107.543  49.880  0.00  0.00            
ATOM   3384  CB  VAL X 214      18.990 108.828  48.146  0.00  0.00            
ATOM   3385  HB  VAL X 214      18.051 108.181  48.037  0.00  0.00            
ATOM   3386  CG1 VAL X 214      18.479 110.105  48.910  0.00  0.00            
ATOM   3387 HG11 VAL X 214      17.921 109.745  49.736  0.00  0.00            
ATOM   3388 HG12 VAL X 214      17.798 110.646  48.335  0.00  0.00            
ATOM   3389 HG13 VAL X 214      19.153 110.888  49.233  0.00  0.00            
ATOM   3390  CG2 VAL X 214      19.625 109.345  46.862  0.00  0.00            
ATOM   3391 HG21 VAL X 214      19.130 110.153  46.401  0.00  0.00            
ATOM   3392 HG22 VAL X 214      19.837 108.543  46.077  0.00  0.00            
ATOM   3393 HG23 VAL X 214      20.567 109.931  47.020  0.00  0.00            
ATOM   3394  C   VAL X 214      20.422 106.778  48.161  0.00  0.00            
ATOM   3395  O   VAL X 214      21.485 106.752  47.600  0.00  0.00            
ATOM   3396  N   VAL X 215      19.477 105.839  47.930  0.00  0.00            
ATOM   3397  H   VAL X 215      18.623 105.841  48.468  0.00  0.00            
ATOM   3398  CA  VAL X 215      19.745 104.557  47.263  0.00  0.00            
ATOM   3399  HA  VAL X 215      20.791 104.262  47.564  0.00  0.00            
ATOM   3400  CB  VAL X 215      18.783 103.429  47.793  0.00  0.00            
ATOM   3401  HB  VAL X 215      17.786 103.649  47.379  0.00  0.00            
ATOM   3402  CG1 VAL X 215      19.141 101.999  47.416  0.00  0.00            
ATOM   3403 HG11 VAL X 215      20.222 101.850  47.407  0.00  0.00            
ATOM   3404 HG12 VAL X 215      18.932 101.757  46.391  0.00  0.00            
ATOM   3405 HG13 VAL X 215      18.653 101.369  48.053  0.00  0.00            
ATOM   3406  CG2 VAL X 215      18.618 103.423  49.374  0.00  0.00            
ATOM   3407 HG21 VAL X 215      19.477 102.950  49.824  0.00  0.00            
ATOM   3408 HG22 VAL X 215      18.595 104.463  49.773  0.00  0.00            
ATOM   3409 HG23 VAL X 215      17.636 103.000  49.613  0.00  0.00            
ATOM   3410  C   VAL X 215      19.839 104.588  45.737  0.00  0.00            
ATOM   3411  O   VAL X 215      20.807 104.035  45.226  0.00  0.00            
ATOM   3412  N   PRO X 216      18.823 105.077  45.034  0.00  0.00            
ATOM   3413  CD  PRO X 216      17.656 105.925  45.473  0.00  0.00            
ATOM   3414  HD2 PRO X 216      17.045 105.339  46.125  0.00  0.00            
ATOM   3415  HD3 PRO X 216      17.943 106.864  46.066  0.00  0.00            
ATOM   3416  CG  PRO X 216      16.807 106.247  44.279  0.00  0.00            
ATOM   3417  HG2 PRO X 216      17.071 107.280  43.899  0.00  0.00            
ATOM   3418  HG3 PRO X 216      15.718 106.265  44.589  0.00  0.00            
ATOM   3419  CB  PRO X 216      17.130 105.184  43.288  0.00  0.00            
ATOM   3420  HB2 PRO X 216      17.075 105.619  42.327  0.00  0.00            
ATOM   3421  HB3 PRO X 216      16.353 104.440  43.372  0.00  0.00            
ATOM   3422  CA  PRO X 216      18.583 104.694  43.593  0.00  0.00            
ATOM   3423  HA  PRO X 216      18.620 103.663  43.525  0.00  0.00            
ATOM   3424  C   PRO X 216      19.614 105.337  42.639  0.00  0.00            
ATOM   3425  O   PRO X 216      20.287 104.664  41.914  0.00  0.00            
ATOM   3426  N   THR X 217      19.679 106.666  42.598  0.00  0.00            
ATOM   3427  H   THR X 217      18.945 107.201  43.052  0.00  0.00            
ATOM   3428  CA  THR X 217      20.423 107.517  41.666  0.00  0.00            
ATOM   3429  HA  THR X 217      20.384 106.915  40.760  0.00  0.00            
ATOM   3430  CB  THR X 217      19.504 108.778  41.528  0.00  0.00            
ATOM   3431  HB  THR X 217      20.043 109.578  41.012  0.00  0.00            
ATOM   3432  CG2 THR X 217      18.213 108.494  40.806  0.00  0.00            
ATOM   3433 HG21 THR X 217      17.721 107.702  41.362  0.00  0.00            
ATOM   3434 HG22 THR X 217      17.532 109.276  41.160  0.00  0.00            
ATOM   3435 HG23 THR X 217      18.157 108.355  39.723  0.00  0.00            
ATOM   3436  OG1 THR X 217      19.220 109.322  42.793  0.00  0.00            
ATOM   3437  HG1 THR X 217      18.915 110.243  42.719  0.00  0.00            
ATOM   3438  C   THR X 217      21.843 107.773  42.161  0.00  0.00            
ATOM   3439  O   THR X 217      22.439 108.786  41.755  0.00  0.00            
ATOM   3440  N   ALA X 218      22.441 106.922  43.080  0.00  0.00            
ATOM   3441  H   ALA X 218      21.855 106.169  43.322  0.00  0.00            
ATOM   3442  CA  ALA X 218      23.720 107.106  43.744  0.00  0.00            
ATOM   3443  HA  ALA X 218      23.530 107.972  44.395  0.00  0.00            
ATOM   3444  CB  ALA X 218      23.925 105.852  44.699  0.00  0.00            
ATOM   3445  HB1 ALA X 218      23.183 105.866  45.470  0.00  0.00            
ATOM   3446  HB2 ALA X 218      24.899 105.849  45.141  0.00  0.00            
ATOM   3447  HB3 ALA X 218      23.807 104.917  44.207  0.00  0.00            
ATOM   3448  C   ALA X 218      24.908 107.403  42.785  0.00  0.00            
ATOM   3449  O   ALA X 218      25.548 108.402  43.105  0.00  0.00            
ATOM   3450  N   PRO X 219      25.042 106.617  41.679  0.00  0.00            
ATOM   3451  CD  PRO X 219      24.301 105.423  41.264  0.00  0.00            
ATOM   3452  HD2 PRO X 219      24.691 104.604  41.876  0.00  0.00            
ATOM   3453  HD3 PRO X 219      23.187 105.454  41.275  0.00  0.00            
ATOM   3454  CG  PRO X 219      24.823 105.097  39.860  0.00  0.00            
ATOM   3455  HG2 PRO X 219      24.135 105.351  39.035  0.00  0.00            
ATOM   3456  HG3 PRO X 219      24.903 104.051  39.738  0.00  0.00            
ATOM   3457  CB  PRO X 219      26.236 105.692  39.781  0.00  0.00            
ATOM   3458  HB2 PRO X 219      26.483 105.905  38.725  0.00  0.00            
ATOM   3459  HB3 PRO X 219      27.067 105.066  40.082  0.00  0.00            
ATOM   3460  CA  PRO X 219      26.123 106.936  40.631  0.00  0.00            
ATOM   3461  HA  PRO X 219      27.061 107.081  41.210  0.00  0.00            
ATOM   3462  C   PRO X 219      25.950 108.198  39.815  0.00  0.00            
ATOM   3463  O   PRO X 219      26.791 108.449  38.934  0.00  0.00            
ATOM   3464  N   ASN X 220      25.016 109.128  40.139  0.00  0.00            
ATOM   3465  H   ASN X 220      24.362 108.795  40.763  0.00  0.00            
ATOM   3466  CA  ASN X 220      24.985 110.353  39.510  0.00  0.00            
ATOM   3467  HA  ASN X 220      25.145 110.262  38.455  0.00  0.00            
ATOM   3468  CB  ASN X 220      23.623 110.922  39.799  0.00  0.00            
ATOM   3469  HB2 ASN X 220      22.870 110.304  39.374  0.00  0.00            
ATOM   3470  HB3 ASN X 220      23.468 111.053  40.801  0.00  0.00            
ATOM   3471  CG  ASN X 220      23.301 112.264  39.196  0.00  0.00            
ATOM   3472  OD1 ASN X 220      23.823 112.597  38.136  0.00  0.00            
ATOM   3473  ND2 ASN X 220      22.442 113.025  39.815  0.00  0.00            
ATOM   3474 HD21 ASN X 220      22.016 112.739  40.665  0.00  0.00            
ATOM   3475 HD22 ASN X 220      21.966 113.779  39.362  0.00  0.00            
ATOM   3476  C   ASN X 220      26.151 111.104  40.084  0.00  0.00            
ATOM   3477  O   ASN X 220      26.825 111.825  39.360  0.00  0.00            
ATOM   3478  N   ASP X 221      26.400 111.002  41.394  0.00  0.00            
ATOM   3479  H   ASP X 221      25.948 110.210  41.809  0.00  0.00            
ATOM   3480  CA  ASP X 221      27.606 111.455  41.964  0.00  0.00            
ATOM   3481  HA  ASP X 221      27.842 112.495  41.754  0.00  0.00            
ATOM   3482  CB  ASP X 221      27.470 111.313  43.453  0.00  0.00            
ATOM   3483  HB2 ASP X 221      26.476 111.684  43.657  0.00  0.00            
ATOM   3484  HB3 ASP X 221      27.534 110.324  43.791  0.00  0.00            
ATOM   3485  CG  ASP X 221      28.526 112.115  44.265  0.00  0.00            
ATOM   3486  OD1 ASP X 221      29.678 112.163  43.826  0.00  0.00            
ATOM   3487  OD2 ASP X 221      28.169 112.736  45.289  0.00  0.00            
ATOM   3488  C   ASP X 221      28.800 110.547  41.461  0.00  0.00            
ATOM   3489  O   ASP X 221      28.696 109.317  41.663  0.00  0.00            
ATOM   3490  N   PRO X 222      29.871 111.119  40.949  0.00  0.00            
ATOM   3491  CD  PRO X 222      29.899 112.534  40.369  0.00  0.00            
ATOM   3492  HD2 PRO X 222      28.979 112.896  39.809  0.00  0.00            
ATOM   3493  HD3 PRO X 222      30.037 113.259  41.145  0.00  0.00            
ATOM   3494  CG  PRO X 222      30.995 112.486  39.284  0.00  0.00            
ATOM   3495  HG2 PRO X 222      31.499 113.430  39.123  0.00  0.00            
ATOM   3496  HG3 PRO X 222      30.458 112.226  38.371  0.00  0.00            
ATOM   3497  CB  PRO X 222      31.951 111.368  39.683  0.00  0.00            
ATOM   3498  HB2 PRO X 222      32.441 110.975  38.808  0.00  0.00            
ATOM   3499  HB3 PRO X 222      32.731 111.724  40.328  0.00  0.00            
ATOM   3500  CA  PRO X 222      30.998 110.300  40.367  0.00  0.00            
ATOM   3501  HA  PRO X 222      30.597 109.674  39.594  0.00  0.00            
ATOM   3502  C   PRO X 222      31.729 109.389  41.424  0.00  0.00            
ATOM   3503  O   PRO X 222      32.207 108.311  41.110  0.00  0.00            
ATOM   3504  N   VAL X 223      31.839 109.907  42.669  0.00  0.00            
ATOM   3505  H   VAL X 223      31.312 110.729  42.977  0.00  0.00            
ATOM   3506  CA  VAL X 223      32.768 109.293  43.756  0.00  0.00            
ATOM   3507  HA  VAL X 223      33.783 109.200  43.354  0.00  0.00            
ATOM   3508  CB  VAL X 223      33.031 110.394  44.811  0.00  0.00            
ATOM   3509  HB  VAL X 223      33.224 111.293  44.277  0.00  0.00            
ATOM   3510  CG1 VAL X 223      31.904 110.738  45.827  0.00  0.00            
ATOM   3511 HG11 VAL X 223      32.034 111.665  46.384  0.00  0.00            
ATOM   3512 HG12 VAL X 223      30.877 110.762  45.516  0.00  0.00            
ATOM   3513 HG13 VAL X 223      31.929 109.971  46.609  0.00  0.00            
ATOM   3514  CG2 VAL X 223      34.375 110.267  45.592  0.00  0.00            
ATOM   3515 HG21 VAL X 223      35.238 110.500  44.919  0.00  0.00            
ATOM   3516 HG22 VAL X 223      34.471 109.264  45.866  0.00  0.00            
ATOM   3517 HG23 VAL X 223      34.357 110.809  46.504  0.00  0.00            
ATOM   3518  C   VAL X 223      32.307 107.963  44.320  0.00  0.00            
ATOM   3519  O   VAL X 223      33.099 107.205  44.818  0.00  0.00            
ATOM   3520  N   PHE X 224      31.077 107.633  44.008  0.00  0.00            
ATOM   3521  H   PHE X 224      30.466 108.369  43.748  0.00  0.00            
ATOM   3522  CA  PHE X 224      30.514 106.322  44.091  0.00  0.00            
ATOM   3523  HA  PHE X 224      30.391 105.951  45.121  0.00  0.00            
ATOM   3524  CB  PHE X 224      29.131 106.435  43.445  0.00  0.00            
ATOM   3525  HB2 PHE X 224      29.208 106.959  42.470  0.00  0.00            
ATOM   3526  HB3 PHE X 224      28.489 107.136  43.976  0.00  0.00            
ATOM   3527  CG  PHE X 224      28.372 105.131  43.250  0.00  0.00            
ATOM   3528  CD1 PHE X 224      28.463 104.513  42.063  0.00  0.00            
ATOM   3529  HD1 PHE X 224      29.042 104.990  41.309  0.00  0.00            
ATOM   3530  CE1 PHE X 224      27.931 103.267  41.825  0.00  0.00            
ATOM   3531  HE1 PHE X 224      28.078 102.724  40.894  0.00  0.00            
ATOM   3532  CZ  PHE X 224      26.991 102.804  42.750  0.00  0.00            
ATOM   3533  HZ  PHE X 224      26.512 101.841  42.592  0.00  0.00            
ATOM   3534  CE2 PHE X 224      26.769 103.496  43.998  0.00  0.00            
ATOM   3535  HE2 PHE X 224      26.013 103.109  44.629  0.00  0.00            
ATOM   3536  CD2 PHE X 224      27.549 104.642  44.264  0.00  0.00            
ATOM   3537  HD2 PHE X 224      27.442 105.219  45.202  0.00  0.00            
ATOM   3538  C   PHE X 224      31.320 105.283  43.301  0.00  0.00            
ATOM   3539  O   PHE X 224      31.421 104.187  43.833  0.00  0.00            
ATOM   3540  N   PHE X 225      31.808 105.612  42.115  0.00  0.00            
ATOM   3541  H   PHE X 225      31.530 106.471  41.707  0.00  0.00            
ATOM   3542  CA  PHE X 225      32.574 104.660  41.306  0.00  0.00            
ATOM   3543  HA  PHE X 225      31.932 103.873  41.288  0.00  0.00            
ATOM   3544  CB  PHE X 225      32.743 105.063  39.855  0.00  0.00            
ATOM   3545  HB2 PHE X 225      33.335 104.373  39.273  0.00  0.00            
ATOM   3546  HB3 PHE X 225      33.119 106.106  39.900  0.00  0.00            
ATOM   3547  CG  PHE X 225      31.423 105.064  39.159  0.00  0.00            
ATOM   3548  CD1 PHE X 225      30.590 103.943  39.138  0.00  0.00            
ATOM   3549  HD1 PHE X 225      30.970 102.970  39.478  0.00  0.00            
ATOM   3550  CE1 PHE X 225      29.371 103.974  38.347  0.00  0.00            
ATOM   3551  HE1 PHE X 225      28.753 103.065  38.237  0.00  0.00            
ATOM   3552  CZ  PHE X 225      28.973 105.209  37.696  0.00  0.00            
ATOM   3553  HZ  PHE X 225      28.053 105.248  37.153  0.00  0.00            
ATOM   3554  CE2 PHE X 225      29.743 106.347  37.924  0.00  0.00            
ATOM   3555  HE2 PHE X 225      29.478 107.309  37.670  0.00  0.00            
ATOM   3556  CD2 PHE X 225      30.949 106.244  38.607  0.00  0.00            
ATOM   3557  HD2 PHE X 225      31.584 107.142  38.684  0.00  0.00            
ATOM   3558  C   PHE X 225      33.899 104.356  42.062  0.00  0.00            
ATOM   3559  O   PHE X 225      34.314 103.205  42.175  0.00  0.00            
ATOM   3560  N   LEU X 226      34.547 105.438  42.535  0.00  0.00            
ATOM   3561  H   LEU X 226      34.373 106.317  42.036  0.00  0.00            
ATOM   3562  CA  LEU X 226      35.732 105.430  43.414  0.00  0.00            
ATOM   3563  HA  LEU X 226      36.558 104.886  42.931  0.00  0.00            
ATOM   3564  CB  LEU X 226      36.185 106.836  43.848  0.00  0.00            
ATOM   3565  HB2 LEU X 226      37.242 106.785  44.194  0.00  0.00            
ATOM   3566  HB3 LEU X 226      35.536 107.173  44.583  0.00  0.00            
ATOM   3567  CG  LEU X 226      36.234 107.850  42.645  0.00  0.00            
ATOM   3568  HG  LEU X 226      35.265 108.048  42.166  0.00  0.00            
ATOM   3569  CD1 LEU X 226      36.752 109.209  43.074  0.00  0.00            
ATOM   3570 HD11 LEU X 226      36.739 109.903  42.242  0.00  0.00            
ATOM   3571 HD12 LEU X 226      37.775 109.092  43.460  0.00  0.00            
ATOM   3572 HD13 LEU X 226      36.094 109.493  43.917  0.00  0.00            
ATOM   3573  CD2 LEU X 226      37.090 107.285  41.532  0.00  0.00            
ATOM   3574 HD21 LEU X 226      36.830 106.259  41.395  0.00  0.00            
ATOM   3575 HD22 LEU X 226      36.952 107.790  40.590  0.00  0.00            
ATOM   3576 HD23 LEU X 226      38.136 107.360  41.798  0.00  0.00            
ATOM   3577  C   LEU X 226      35.452 104.590  44.702  0.00  0.00            
ATOM   3578  O   LEU X 226      36.168 103.711  45.148  0.00  0.00            
ATOM   3579  N   HID X 227      34.334 104.896  45.372  0.00  0.00            
ATOM   3580  H   HID X 227      33.848 105.733  44.980  0.00  0.00            
ATOM   3581  CA  HID X 227      33.834 104.156  46.553  0.00  0.00            
ATOM   3582  HA  HID X 227      34.599 104.205  47.323  0.00  0.00            
ATOM   3583  CB  HID X 227      32.481 104.856  47.012  0.00  0.00            
ATOM   3584  HB2 HID X 227      32.690 105.636  47.830  0.00  0.00            
ATOM   3585  HB3 HID X 227      32.135 105.631  46.308  0.00  0.00            
ATOM   3586  CG  HID X 227      31.331 103.975  47.517  0.00  0.00            
ATOM   3587  ND1 HID X 227      31.465 103.246  48.713  0.00  0.00            
ATOM   3588  HD1 HID X 227      32.233 103.289  49.371  0.00  0.00            
ATOM   3589  CE1 HID X 227      30.369 102.529  48.901  0.00  0.00            
ATOM   3590  HE1 HID X 227      30.269 102.023  49.823  0.00  0.00            
ATOM   3591  NE2 HID X 227      29.485 102.575  47.863  0.00  0.00            
ATOM   3592  CD2 HID X 227      30.112 103.473  46.980  0.00  0.00            
ATOM   3593  HD2 HID X 227      29.687 103.685  45.955  0.00  0.00            
ATOM   3594  C   HID X 227      33.704 102.671  46.359  0.00  0.00            
ATOM   3595  O   HID X 227      34.397 101.931  46.986  0.00  0.00            
ATOM   3596  N   HID X 228      32.889 102.241  45.367  0.00  0.00            
ATOM   3597  H   HID X 228      32.527 102.892  44.711  0.00  0.00            
ATOM   3598  CA  HID X 228      32.664 100.825  45.050  0.00  0.00            
ATOM   3599  HA  HID X 228      32.511 100.282  46.073  0.00  0.00            
ATOM   3600  CB  HID X 228      31.273 100.607  44.358  0.00  0.00            
ATOM   3601  HB2 HID X 228      31.058 101.471  43.623  0.00  0.00            
ATOM   3602  HB3 HID X 228      31.326  99.686  43.763  0.00  0.00            
ATOM   3603  CG  HID X 228      30.071 100.398  45.183  0.00  0.00            
ATOM   3604  ND1 HID X 228      29.829  99.128  45.705  0.00  0.00            
ATOM   3605  HD1 HID X 228      30.501  98.358  45.545  0.00  0.00            
ATOM   3606  CE1 HID X 228      28.548  99.058  46.116  0.00  0.00            
ATOM   3607  HE1 HID X 228      27.940  98.199  46.400  0.00  0.00            
ATOM   3608  NE2 HID X 228      27.952 100.270  46.036  0.00  0.00            
ATOM   3609  CD2 HID X 228      28.860 101.032  45.277  0.00  0.00            
ATOM   3610  HD2 HID X 228      28.547 101.915  44.872  0.00  0.00            
ATOM   3611  C   HID X 228      33.859 100.202  44.382  0.00  0.00            
ATOM   3612  O   HID X 228      33.933  98.982  44.431  0.00  0.00            
ATOM   3613  N   ALA X 229      34.830 100.956  43.865  0.00  0.00            
ATOM   3614  H   ALA X 229      34.711 101.969  43.932  0.00  0.00            
ATOM   3615  CA  ALA X 229      36.131 100.429  43.485  0.00  0.00            
ATOM   3616  HA  ALA X 229      35.839  99.598  42.826  0.00  0.00            
ATOM   3617  CB  ALA X 229      36.891 101.535  42.713  0.00  0.00            
ATOM   3618  HB1 ALA X 229      36.302 102.458  42.585  0.00  0.00            
ATOM   3619  HB2 ALA X 229      37.144 101.172  41.709  0.00  0.00            
ATOM   3620  HB3 ALA X 229      37.853 101.774  43.214  0.00  0.00            
ATOM   3621  C   ALA X 229      36.905  99.915  44.707  0.00  0.00            
ATOM   3622  O   ALA X 229      37.424  98.819  44.720  0.00  0.00            
ATOM   3623  N   ASN X 230      36.904 100.718  45.772  0.00  0.00            
ATOM   3624  H   ASN X 230      36.244 101.511  45.772  0.00  0.00            
ATOM   3625  CA  ASN X 230      37.516 100.406  47.081  0.00  0.00            
ATOM   3626  HA  ASN X 230      38.288  99.611  46.863  0.00  0.00            
ATOM   3627  CB  ASN X 230      38.151 101.709  47.619  0.00  0.00            
ATOM   3628  HB2 ASN X 230      38.519 102.330  46.828  0.00  0.00            
ATOM   3629  HB3 ASN X 230      37.371 102.266  48.198  0.00  0.00            
ATOM   3630  CG  ASN X 230      39.325 101.470  48.529  0.00  0.00            
ATOM   3631  OD1 ASN X 230      40.357 102.127  48.458  0.00  0.00            
ATOM   3632  ND2 ASN X 230      39.291 100.491  49.438  0.00  0.00            
ATOM   3633 HD21 ASN X 230      40.137 100.143  49.899  0.00  0.00            
ATOM   3634 HD22 ASN X 230      38.367 100.055  49.612  0.00  0.00            
ATOM   3635  C   ASN X 230      36.477  99.738  48.062  0.00  0.00            
ATOM   3636  O   ASN X 230      36.534  99.890  49.268  0.00  0.00            
ATOM   3637  N   VAL X 231      35.604  98.951  47.458  0.00  0.00            
ATOM   3638  H   VAL X 231      35.723  98.952  46.474  0.00  0.00            
ATOM   3639  CA  VAL X 231      34.893  97.884  48.120  0.00  0.00            
ATOM   3640  HA  VAL X 231      35.327  97.676  49.031  0.00  0.00            
ATOM   3641  CB  VAL X 231      33.427  98.318  48.374  0.00  0.00            
ATOM   3642  HB  VAL X 231      33.085  98.622  47.399  0.00  0.00            
ATOM   3643  CG1 VAL X 231      32.417  97.204  48.927  0.00  0.00            
ATOM   3644 HG11 VAL X 231      32.439  96.228  48.360  0.00  0.00            
ATOM   3645 HG12 VAL X 231      31.379  97.541  48.897  0.00  0.00            
ATOM   3646 HG13 VAL X 231      32.644  96.975  49.943  0.00  0.00            
ATOM   3647  CG2 VAL X 231      33.312  99.622  49.255  0.00  0.00            
ATOM   3648 HG21 VAL X 231      34.073 100.311  49.000  0.00  0.00            
ATOM   3649 HG22 VAL X 231      32.337 100.101  49.023  0.00  0.00            
ATOM   3650 HG23 VAL X 231      33.383  99.552  50.327  0.00  0.00            
ATOM   3651  C   VAL X 231      35.067  96.579  47.264  0.00  0.00            
ATOM   3652  O   VAL X 231      35.126  95.456  47.726  0.00  0.00            
ATOM   3653  N   ASH X 232      35.161  96.755  45.953  0.00  0.00            
ATOM   3654  H   ASH X 232      35.210  97.669  45.648  0.00  0.00            
ATOM   3655  CA  ASH X 232      35.574  95.722  45.030  0.00  0.00            
ATOM   3656  HA  ASH X 232      34.930  94.863  45.087  0.00  0.00            
ATOM   3657  CB  ASH X 232      35.498  96.158  43.562  0.00  0.00            
ATOM   3658  HB2 ASH X 232      36.129  97.037  43.358  0.00  0.00            
ATOM   3659  HB3 ASH X 232      34.463  96.450  43.316  0.00  0.00            
ATOM   3660  CG  ASH X 232      35.923  95.043  42.621  0.00  0.00            
ATOM   3661  OD1 ASH X 232      34.987  94.037  42.632  0.00  0.00            
ATOM   3662  OD2 ASH X 232      36.961  95.044  41.972  0.00  0.00            
ATOM   3663  HD1 ASH X 232      35.322  93.233  43.018  0.00  0.00            
ATOM   3664  C   ASH X 232      36.987  95.287  45.383  0.00  0.00            
ATOM   3665  O   ASH X 232      37.337  94.125  45.275  0.00  0.00            
ATOM   3666  N   ARN X 233      37.867  96.233  45.824  0.00  0.00            
ATOM   3667  H   ARN X 233      37.685  97.187  45.552  0.00  0.00            
ATOM   3668  CA  ARN X 233      39.241  95.929  46.213  0.00  0.00            
ATOM   3669  HA  ARN X 233      39.671  95.330  45.434  0.00  0.00            
ATOM   3670  CB  ARN X 233      40.053  97.195  46.402  0.00  0.00            
ATOM   3671  HB2 ARN X 233      39.487  97.893  47.054  0.00  0.00            
ATOM   3672  HB3 ARN X 233      40.149  97.711  45.434  0.00  0.00            
ATOM   3673  CG  ARN X 233      41.399  96.952  46.939  0.00  0.00            
ATOM   3674  HG2 ARN X 233      41.998  96.359  46.276  0.00  0.00            
ATOM   3675  HG3 ARN X 233      41.333  96.395  47.875  0.00  0.00            
ATOM   3676  CD  ARN X 233      42.162  98.304  47.256  0.00  0.00            
ATOM   3677  HD2 ARN X 233      43.167  98.058  47.603  0.00  0.00            
ATOM   3678  HD3 ARN X 233      42.224  98.886  46.339  0.00  0.00            
ATOM   3679  NE  ARN X 233      41.459  99.070  48.255  0.00  0.00            
ATOM   3680  HE  ARN X 233      40.498  99.069  48.012  0.00  0.00            
ATOM   3681  CZ  ARN X 233      41.706  98.863  49.647  0.00  0.00            
ATOM   3682  NH1 ARN X 233      42.585  98.050  50.078  0.00  0.00            
ATOM   3683 HH11 ARN X 233      42.206  97.116  50.038  0.00  0.00            
ATOM   3684  NH2 ARN X 233      40.927  99.687  50.477  0.00  0.00            
ATOM   3685 HH21 ARN X 233      41.296 100.636  50.495  0.00  0.00            
ATOM   3686 HH22 ARN X 233      41.009  99.328  51.406  0.00  0.00            
ATOM   3687  C   ARN X 233      39.269  95.101  47.497  0.00  0.00            
ATOM   3688  O   ARN X 233      39.897  94.052  47.569  0.00  0.00            
ATOM   3689  N   ILE X 234      38.524  95.520  48.536  0.00  0.00            
ATOM   3690  H   ILE X 234      38.031  96.411  48.451  0.00  0.00            
ATOM   3691  CA  ILE X 234      38.369  94.741  49.727  0.00  0.00            
ATOM   3692  HA  ILE X 234      39.361  94.690  50.193  0.00  0.00            
ATOM   3693  CB  ILE X 234      37.476  95.483  50.718  0.00  0.00            
ATOM   3694  HB  ILE X 234      36.701  96.021  50.177  0.00  0.00            
ATOM   3695  CG2 ILE X 234      36.856  94.463  51.686  0.00  0.00            
ATOM   3696 HG21 ILE X 234      37.528  93.774  52.160  0.00  0.00            
ATOM   3697 HG22 ILE X 234      36.370  94.895  52.608  0.00  0.00            
ATOM   3698 HG23 ILE X 234      36.187  93.904  51.047  0.00  0.00            
ATOM   3699  CG1 ILE X 234      38.365  96.494  51.456  0.00  0.00            
ATOM   3700 HG12 ILE X 234      37.771  97.282  51.889  0.00  0.00            
ATOM   3701 HG13 ILE X 234      38.888  95.976  52.240  0.00  0.00            
ATOM   3702  CD1 ILE X 234      39.421  97.156  50.551  0.00  0.00            
ATOM   3703 HD11 ILE X 234      40.168  96.388  50.225  0.00  0.00            
ATOM   3704 HD12 ILE X 234      38.990  97.553  49.655  0.00  0.00            
ATOM   3705 HD13 ILE X 234      39.912  97.957  51.041  0.00  0.00            
ATOM   3706  C   ILE X 234      37.837  93.336  49.473  0.00  0.00            
ATOM   3707  O   ILE X 234      38.409  92.382  50.088  0.00  0.00            
ATOM   3708  N   TRP X 235      36.817  93.154  48.609  0.00  0.00            
ATOM   3709  H   TRP X 235      36.274  93.948  48.300  0.00  0.00            
ATOM   3710  CA  TRP X 235      36.374  91.823  48.212  0.00  0.00            
ATOM   3711  HA  TRP X 235      36.066  91.319  49.134  0.00  0.00            
ATOM   3712  CB  TRP X 235      35.191  91.920  47.256  0.00  0.00            
ATOM   3713  HB2 TRP X 235      34.421  92.531  47.700  0.00  0.00            
ATOM   3714  HB3 TRP X 235      35.529  92.465  46.375  0.00  0.00            
ATOM   3715  CG  TRP X 235      34.662  90.592  46.864  0.00  0.00            
ATOM   3716  CD1 TRP X 235      34.694  89.461  47.590  0.00  0.00            
ATOM   3717  HD1 TRP X 235      34.860  89.456  48.637  0.00  0.00            
ATOM   3718  NE1 TRP X 235      34.179  88.435  46.841  0.00  0.00            
ATOM   3719  HE1 TRP X 235      34.434  87.467  46.975  0.00  0.00            
ATOM   3720  CE2 TRP X 235      33.638  88.920  45.682  0.00  0.00            
ATOM   3721  CZ2 TRP X 235      32.901  88.357  44.674  0.00  0.00            
ATOM   3722  HZ2 TRP X 235      32.444  87.406  44.823  0.00  0.00            
ATOM   3723  CH2 TRP X 235      32.546  89.121  43.583  0.00  0.00            
ATOM   3724  HH2 TRP X 235      32.027  88.655  42.773  0.00  0.00            
ATOM   3725  CZ3 TRP X 235      32.899  90.472  43.512  0.00  0.00            
ATOM   3726  HZ3 TRP X 235      32.816  90.992  42.569  0.00  0.00            
ATOM   3727  CE3 TRP X 235      33.569  91.066  44.564  0.00  0.00            
ATOM   3728  HE3 TRP X 235      33.925  92.082  44.441  0.00  0.00            
ATOM   3729  CD2 TRP X 235      33.986  90.281  45.655  0.00  0.00            
ATOM   3730  C   TRP X 235      37.529  91.018  47.620  0.00  0.00            
ATOM   3731  O   TRP X 235      37.733  89.860  47.982  0.00  0.00            
ATOM   3732  N   ALA X 236      38.282  91.613  46.688  0.00  0.00            
ATOM   3733  H   ALA X 236      37.926  92.469  46.246  0.00  0.00            
ATOM   3734  CA  ALA X 236      39.418  90.914  46.039  0.00  0.00            
ATOM   3735  HA  ALA X 236      39.010  90.021  45.558  0.00  0.00            
ATOM   3736  CB  ALA X 236      40.041  91.785  44.968  0.00  0.00            
ATOM   3737  HB1 ALA X 236      40.523  92.679  45.359  0.00  0.00            
ATOM   3738  HB2 ALA X 236      39.250  92.096  44.274  0.00  0.00            
ATOM   3739  HB3 ALA X 236      40.762  91.215  44.401  0.00  0.00            
ATOM   3740  C   ALA X 236      40.448  90.499  47.069  0.00  0.00            
ATOM   3741  O   ALA X 236      41.069  89.455  46.876  0.00  0.00            
ATOM   3742  N   VAL X 237      40.667  91.310  48.111  0.00  0.00            
ATOM   3743  H   VAL X 237      39.970  92.013  48.344  0.00  0.00            
ATOM   3744  CA  VAL X 237      41.612  90.926  49.113  0.00  0.00            
ATOM   3745  HA  VAL X 237      42.549  90.615  48.661  0.00  0.00            
ATOM   3746  CB  VAL X 237      41.886  92.131  50.020  0.00  0.00            
ATOM   3747  HB  VAL X 237      40.947  92.588  50.339  0.00  0.00            
ATOM   3748  CG1 VAL X 237      42.650  91.722  51.291  0.00  0.00            
ATOM   3749 HG11 VAL X 237      42.039  91.881  52.181  0.00  0.00            
ATOM   3750 HG12 VAL X 237      43.576  92.289  51.411  0.00  0.00            
ATOM   3751 HG13 VAL X 237      42.920  90.668  51.247  0.00  0.00            
ATOM   3752  CG2 VAL X 237      42.646  93.202  49.267  0.00  0.00            
ATOM   3753 HG21 VAL X 237      43.044  92.806  48.332  0.00  0.00            
ATOM   3754 HG22 VAL X 237      43.520  93.534  49.848  0.00  0.00            
ATOM   3755 HG23 VAL X 237      42.034  94.072  49.056  0.00  0.00            
ATOM   3756  C   VAL X 237      41.039  89.749  49.902  0.00  0.00            
ATOM   3757  O   VAL X 237      41.774  88.860  50.274  0.00  0.00            
ATOM   3758  N   TRP X 238      39.736  89.762  50.162  0.00  0.00            
ATOM   3759  H   TRP X 238      39.149  90.436  49.701  0.00  0.00            
ATOM   3760  CA  TRP X 238      39.088  88.668  50.861  0.00  0.00            
ATOM   3761  HA  TRP X 238      39.617  88.533  51.815  0.00  0.00            
ATOM   3762  CB  TRP X 238      37.599  89.000  51.148  0.00  0.00            
ATOM   3763  HB2 TRP X 238      37.065  89.171  50.210  0.00  0.00            
ATOM   3764  HB3 TRP X 238      37.559  89.943  51.714  0.00  0.00            
ATOM   3765  CG  TRP X 238      36.886  87.968  51.940  0.00  0.00            
ATOM   3766  CD1 TRP X 238      36.687  87.958  53.283  0.00  0.00            
ATOM   3767  HD1 TRP X 238      36.824  88.805  53.917  0.00  0.00            
ATOM   3768  NE1 TRP X 238      36.068  86.776  53.656  0.00  0.00            
ATOM   3769  HE1 TRP X 238      36.162  86.365  54.574  0.00  0.00            
ATOM   3770  CE2 TRP X 238      35.674  86.098  52.528  0.00  0.00            
ATOM   3771  CZ2 TRP X 238      35.060  84.884  52.384  0.00  0.00            
ATOM   3772  HZ2 TRP X 238      34.931  84.234  53.234  0.00  0.00            
ATOM   3773  CH2 TRP X 238      34.842  84.408  51.113  0.00  0.00            
ATOM   3774  HH2 TRP X 238      34.607  83.368  51.004  0.00  0.00            
ATOM   3775  CZ3 TRP X 238      35.288  85.101  49.997  0.00  0.00            
ATOM   3776  HZ3 TRP X 238      35.350  84.581  49.059  0.00  0.00            
ATOM   3777  CE3 TRP X 238      35.939  86.333  50.155  0.00  0.00            
ATOM   3778  HE3 TRP X 238      36.249  86.895  49.293  0.00  0.00            
ATOM   3779  CD2 TRP X 238      36.169  86.845  51.428  0.00  0.00            
ATOM   3780  C   TRP X 238      39.225  87.370  50.083  0.00  0.00            
ATOM   3781  O   TRP X 238      39.479  86.320  50.669  0.00  0.00            
ATOM   3782  N   GLN X 239      39.091  87.454  48.748  0.00  0.00            
ATOM   3783  H   GLN X 239      38.910  88.350  48.317  0.00  0.00            
ATOM   3784  CA  GLN X 239      39.228  86.254  47.930  0.00  0.00            
ATOM   3785  HA  GLN X 239      38.565  85.499  48.357  0.00  0.00            
ATOM   3786  CB  GLN X 239      38.782  86.568  46.499  0.00  0.00            
ATOM   3787  HB2 GLN X 239      39.067  85.755  45.834  0.00  0.00            
ATOM   3788  HB3 GLN X 239      39.333  87.440  46.157  0.00  0.00            
ATOM   3789  CG  GLN X 239      37.290  86.859  46.356  0.00  0.00            
ATOM   3790  HG2 GLN X 239      36.686  86.039  46.763  0.00  0.00            
ATOM   3791  HG3 GLN X 239      37.046  87.751  46.948  0.00  0.00            
ATOM   3792  CD  GLN X 239      36.874  87.130  44.923  0.00  0.00            
ATOM   3793  OE1 GLN X 239      37.262  88.142  44.342  0.00  0.00            
ATOM   3794  NE2 GLN X 239      36.132  86.177  44.337  0.00  0.00            
ATOM   3795 HE21 GLN X 239      35.983  86.208  43.339  0.00  0.00            
ATOM   3796 HE22 GLN X 239      35.887  85.356  44.866  0.00  0.00            
ATOM   3797  C   GLN X 239      40.642  85.712  47.944  0.00  0.00            
ATOM   3798  O   GLN X 239      40.862  84.496  47.869  0.00  0.00            
ATOM   3799  N   ILE X 240      41.633  86.600  48.106  0.00  0.00            
ATOM   3800  H   ILE X 240      41.381  87.559  48.314  0.00  0.00            
ATOM   3801  CA  ILE X 240      43.013  86.181  48.156  0.00  0.00            
ATOM   3802  HA  ILE X 240      43.176  85.434  47.377  0.00  0.00            
ATOM   3803  CB  ILE X 240      43.952  87.360  47.872  0.00  0.00            
ATOM   3804  HB  ILE X 240      43.629  88.215  48.468  0.00  0.00            
ATOM   3805  CG2 ILE X 240      45.392  87.037  48.272  0.00  0.00            
ATOM   3806 HG21 ILE X 240      45.759  87.741  49.014  0.00  0.00            
ATOM   3807 HG22 ILE X 240      45.466  86.027  48.683  0.00  0.00            
ATOM   3808 HG23 ILE X 240      46.054  87.089  47.409  0.00  0.00            
ATOM   3809  CG1 ILE X 240      43.913  87.748  46.388  0.00  0.00            
ATOM   3810 HG12 ILE X 240      42.879  87.766  46.045  0.00  0.00            
ATOM   3811 HG13 ILE X 240      44.405  86.983  45.803  0.00  0.00            
ATOM   3812  CD1 ILE X 240      44.560  89.091  46.090  0.00  0.00            
ATOM   3813 HD11 ILE X 240      44.434  89.791  46.920  0.00  0.00            
ATOM   3814 HD12 ILE X 240      45.628  88.972  45.910  0.00  0.00            
ATOM   3815 HD13 ILE X 240      44.079  89.474  45.192  0.00  0.00            
ATOM   3816  C   ILE X 240      43.309  85.539  49.495  0.00  0.00            
ATOM   3817  O   ILE X 240      43.989  84.521  49.564  0.00  0.00            
ATOM   3818  N   ILE X 241      42.787  86.114  50.581  0.00  0.00            
ATOM   3819  H   ILE X 241      42.433  87.052  50.505  0.00  0.00            
ATOM   3820  CA  ILE X 241      42.966  85.527  51.884  0.00  0.00            
ATOM   3821  HA  ILE X 241      44.039  85.392  52.030  0.00  0.00            
ATOM   3822  CB  ILE X 241      42.447  86.475  52.976  0.00  0.00            
ATOM   3823  HB  ILE X 241      41.416  86.736  52.730  0.00  0.00            
ATOM   3824  CG2 ILE X 241      42.448  85.791  54.346  0.00  0.00            
ATOM   3825 HG21 ILE X 241      41.783  84.930  54.344  0.00  0.00            
ATOM   3826 HG22 ILE X 241      43.453  85.460  54.605  0.00  0.00            
ATOM   3827 HG23 ILE X 241      42.108  86.481  55.118  0.00  0.00            
ATOM   3828  CG1 ILE X 241      43.276  87.764  52.987  0.00  0.00            
ATOM   3829 HG12 ILE X 241      44.307  87.553  53.287  0.00  0.00            
ATOM   3830 HG13 ILE X 241      43.323  88.155  51.969  0.00  0.00            
ATOM   3831  CD1 ILE X 241      42.684  88.843  53.885  0.00  0.00            
ATOM   3832 HD11 ILE X 241      41.606  88.722  53.997  0.00  0.00            
ATOM   3833 HD12 ILE X 241      42.860  89.831  53.456  0.00  0.00            
ATOM   3834 HD13 ILE X 241      43.142  88.824  54.876  0.00  0.00            
ATOM   3835  C   ILE X 241      42.320  84.144  51.994  0.00  0.00            
ATOM   3836  O   ILE X 241      42.972  83.161  52.351  0.00  0.00            
ATOM   3837  N   HID X 242      41.033  84.083  51.701  0.00  0.00            
ATOM   3838  H   HID X 242      40.532  84.910  51.438  0.00  0.00            
ATOM   3839  CA  HID X 242      40.294  82.837  51.775  0.00  0.00            
ATOM   3840  HA  HID X 242      40.829  82.163  52.443  0.00  0.00            
ATOM   3841  CB  HID X 242      38.899  83.074  52.342  0.00  0.00            
ATOM   3842  HB2 HID X 242      38.384  82.131  52.548  0.00  0.00            
ATOM   3843  HB3 HID X 242      38.294  83.591  51.595  0.00  0.00            
ATOM   3844  CG  HID X 242      38.899  83.917  53.582  0.00  0.00            
ATOM   3845  ND1 HID X 242      39.018  83.376  54.844  0.00  0.00            
ATOM   3846  HD1 HID X 242      39.516  82.524  55.035  0.00  0.00            
ATOM   3847  CE1 HID X 242      38.879  84.374  55.711  0.00  0.00            
ATOM   3848  HE1 HID X 242      38.542  84.216  56.723  0.00  0.00            
ATOM   3849  NE2 HID X 242      38.825  85.559  55.124  0.00  0.00            
ATOM   3850  CD2 HID X 242      38.901  85.273  53.762  0.00  0.00            
ATOM   3851  HD2 HID X 242      39.056  86.048  53.034  0.00  0.00            
ATOM   3852  C   HID X 242      40.240  82.177  50.400  0.00  0.00            
ATOM   3853  O   HID X 242      39.201  82.149  49.740  0.00  0.00            
ATOM   3854  N   ARN X 243      41.401  81.704  49.957  0.00  0.00            
ATOM   3855  H   ARN X 243      42.231  81.812  50.519  0.00  0.00            
ATOM   3856  CA  ARN X 243      41.532  81.149  48.620  0.00  0.00            
ATOM   3857  HA  ARN X 243      41.237  81.931  47.924  0.00  0.00            
ATOM   3858  CB  ARN X 243      42.996  80.772  48.375  0.00  0.00            
ATOM   3859  HB2 ARN X 243      43.654  81.548  48.774  0.00  0.00            
ATOM   3860  HB3 ARN X 243      43.185  79.867  48.945  0.00  0.00            
ATOM   3861  CG  ARN X 243      43.344  80.490  46.909  0.00  0.00            
ATOM   3862  HG2 ARN X 243      44.404  80.231  46.822  0.00  0.00            
ATOM   3863  HG3 ARN X 243      42.760  79.634  46.589  0.00  0.00            
ATOM   3864  CD  ARN X 243      43.015  81.641  45.963  0.00  0.00            
ATOM   3865  HD2 ARN X 243      43.163  82.605  46.448  0.00  0.00            
ATOM   3866  HD3 ARN X 243      43.676  81.612  45.098  0.00  0.00            
ATOM   3867  NE  ARN X 243      41.660  81.517  45.502  0.00  0.00            
ATOM   3868  HE  ARN X 243      41.014  81.457  46.273  0.00  0.00            
ATOM   3869  CZ  ARN X 243      41.199  82.367  44.457  0.00  0.00            
ATOM   3870  NH1 ARN X 243      41.923  83.213  43.872  0.00  0.00            
ATOM   3871 HH11 ARN X 243      42.900  83.005  43.984  0.00  0.00            
ATOM   3872  NH2 ARN X 243      39.836  82.139  44.127  0.00  0.00            
ATOM   3873 HH21 ARN X 243      39.541  82.859  43.483  0.00  0.00            
ATOM   3874 HH22 ARN X 243      39.712  81.257  43.658  0.00  0.00            
ATOM   3875  C   ARN X 243      40.637  79.929  48.358  0.00  0.00            
ATOM   3876  O   ARN X 243      40.372  79.627  47.192  0.00  0.00            
ATOM   3877  N   ASN X 244      40.184  79.237  49.398  0.00  0.00            
ATOM   3878  H   ASN X 244      40.148  79.698  50.292  0.00  0.00            
ATOM   3879  CA  ASN X 244      39.383  78.031  49.219  0.00  0.00            
ATOM   3880  HA  ASN X 244      39.389  77.785  48.157  0.00  0.00            
ATOM   3881  CB  ASN X 244      39.989  76.862  50.009  0.00  0.00            
ATOM   3882  HB2 ASN X 244      39.251  76.066  50.123  0.00  0.00            
ATOM   3883  HB3 ASN X 244      40.279  77.190  51.003  0.00  0.00            
ATOM   3884  CG  ASN X 244      41.211  76.301  49.297  0.00  0.00            
ATOM   3885  OD1 ASN X 244      42.315  76.811  49.492  0.00  0.00            
ATOM   3886  ND2 ASN X 244      41.019  75.261  48.479  0.00  0.00            
ATOM   3887 HD21 ASN X 244      40.661  74.392  48.845  0.00  0.00            
ATOM   3888 HD22 ASN X 244      41.547  75.243  47.619  0.00  0.00            
ATOM   3889  C   ASN X 244      37.927  78.258  49.625  0.00  0.00            
ATOM   3890  O   ASN X 244      37.183  77.290  49.723  0.00  0.00            
ATOM   3891  N   GLN X 245      37.531  79.509  49.869  0.00  0.00            
ATOM   3892  H   GLN X 245      38.216  80.238  49.982  0.00  0.00            
ATOM   3893  CA  GLN X 245      36.115  79.837  49.989  0.00  0.00            
ATOM   3894  HA  GLN X 245      35.566  78.934  50.251  0.00  0.00            
ATOM   3895  CB  GLN X 245      35.911  80.922  51.048  0.00  0.00            
ATOM   3896  HB2 GLN X 245      34.898  81.319  50.992  0.00  0.00            
ATOM   3897  HB3 GLN X 245      36.569  81.756  50.815  0.00  0.00            
ATOM   3898  CG  GLN X 245      36.220  80.456  52.471  0.00  0.00            
ATOM   3899  HG2 GLN X 245      36.143  81.290  53.164  0.00  0.00            
ATOM   3900  HG3 GLN X 245      37.241  80.088  52.523  0.00  0.00            
ATOM   3901  CD  GLN X 245      35.289  79.345  52.934  0.00  0.00            
ATOM   3902  OE1 GLN X 245      34.094  79.355  52.646  0.00  0.00            
ATOM   3903  NE2 GLN X 245      35.842  78.359  53.637  0.00  0.00            
ATOM   3904 HE21 GLN X 245      36.110  78.516  54.597  0.00  0.00            
ATOM   3905 HE22 GLN X 245      35.937  77.441  53.227  0.00  0.00            
ATOM   3906  C   GLN X 245      35.603  80.330  48.637  0.00  0.00            
ATOM   3907  O   GLN X 245      36.349  80.909  47.847  0.00  0.00            
ATOM   3908  N   ASN X 246      34.318  80.092  48.373  0.00  0.00            
ATOM   3909  H   ASN X 246      33.704  79.807  49.121  0.00  0.00            
ATOM   3910  CA  ASN X 246      33.729  80.435  47.091  0.00  0.00            
ATOM   3911  HA  ASN X 246      34.414  81.115  46.587  0.00  0.00            
ATOM   3912  CB  ASN X 246      33.539  79.182  46.228  0.00  0.00            
ATOM   3913  HB2 ASN X 246      34.300  78.431  46.430  0.00  0.00            
ATOM   3914  HB3 ASN X 246      32.575  78.727  46.465  0.00  0.00            
ATOM   3915  CG  ASN X 246      33.533  79.507  44.742  0.00  0.00            
ATOM   3916  OD1 ASN X 246      33.386  80.662  44.348  0.00  0.00            
ATOM   3917  ND2 ASN X 246      33.662  78.471  43.912  0.00  0.00            
ATOM   3918 HD21 ASN X 246      33.069  78.401  43.097  0.00  0.00            
ATOM   3919 HD22 ASN X 246      34.285  77.712  44.147  0.00  0.00            
ATOM   3920  C   ASN X 246      32.404  81.152  47.303  0.00  0.00            
ATOM   3921  O   ASN X 246      31.930  81.291  48.430  0.00  0.00            
ATOM   3922  N   TYR X 247      31.816  81.609  46.199  0.00  0.00            
ATOM   3923  H   TYR X 247      32.108  81.219  45.316  0.00  0.00            
ATOM   3924  CA  TYR X 247      30.568  82.350  46.225  0.00  0.00            
ATOM   3925  HA  TYR X 247      30.684  83.250  46.825  0.00  0.00            
ATOM   3926  CB  TYR X 247      30.212  82.779  44.805  0.00  0.00            
ATOM   3927  HB2 TYR X 247      31.026  83.352  44.365  0.00  0.00            
ATOM   3928  HB3 TYR X 247      30.088  81.894  44.186  0.00  0.00            
ATOM   3929  CG  TYR X 247      28.933  83.587  44.721  0.00  0.00            
ATOM   3930  CD1 TYR X 247      28.925  84.963  44.962  0.00  0.00            
ATOM   3931  HD1 TYR X 247      29.810  85.430  45.354  0.00  0.00            
ATOM   3932  CE1 TYR X 247      27.761  85.707  44.772  0.00  0.00            
ATOM   3933  HE1 TYR X 247      27.805  86.783  44.797  0.00  0.00            
ATOM   3934  CZ  TYR X 247      26.555  85.057  44.521  0.00  0.00            
ATOM   3935  OH  TYR X 247      25.404  85.785  44.428  0.00  0.00            
ATOM   3936  HH  TYR X 247      25.351  86.289  43.633  0.00  0.00            
ATOM   3937  CE2 TYR X 247      26.549  83.673  44.341  0.00  0.00            
ATOM   3938  HE2 TYR X 247      25.613  83.173  44.158  0.00  0.00            
ATOM   3939  CD2 TYR X 247      27.741  82.952  44.385  0.00  0.00            
ATOM   3940  HD2 TYR X 247      27.737  81.920  44.091  0.00  0.00            
ATOM   3941  C   TYR X 247      29.474  81.473  46.811  0.00  0.00            
ATOM   3942  O   TYR X 247      29.441  80.258  46.610  0.00  0.00            
ATOM   3943  N   GLN X 248      28.551  82.103  47.535  0.00  0.00            
ATOM   3944  H   GLN X 248      28.631  83.103  47.655  0.00  0.00            
ATOM   3945  CA  GLN X 248      27.346  81.442  48.009  0.00  0.00            
ATOM   3946  HA  GLN X 248      27.177  80.545  47.423  0.00  0.00            
ATOM   3947  CB  GLN X 248      27.496  81.094  49.485  0.00  0.00            
ATOM   3948  HB2 GLN X 248      26.517  80.858  49.912  0.00  0.00            
ATOM   3949  HB3 GLN X 248      27.877  81.957  50.023  0.00  0.00            
ATOM   3950  CG  GLN X 248      28.451  79.919  49.736  0.00  0.00            
ATOM   3951  HG2 GLN X 248      29.471  80.210  49.490  0.00  0.00            
ATOM   3952  HG3 GLN X 248      28.187  79.080  49.092  0.00  0.00            
ATOM   3953  CD  GLN X 248      28.402  79.438  51.184  0.00  0.00            
ATOM   3954  OE1 GLN X 248      27.428  78.816  51.603  0.00  0.00            
ATOM   3955  NE2 GLN X 248      29.484  79.679  51.918  0.00  0.00            
ATOM   3956 HE21 GLN X 248      29.570  79.264  52.834  0.00  0.00            
ATOM   3957 HE22 GLN X 248      30.282  80.122  51.487  0.00  0.00            
ATOM   3958  C   GLN X 248      26.163  82.398  47.793  0.00  0.00            
ATOM   3959  O   GLN X 248      26.323  83.604  47.933  0.00  0.00            
ATOM   3960  N   PRO X 249      24.980  81.860  47.486  0.00  0.00            
ATOM   3961  CD  PRO X 249      23.770  82.642  47.301  0.00  0.00            
ATOM   3962  HD2 PRO X 249      23.534  83.189  48.220  0.00  0.00            
ATOM   3963  HD3 PRO X 249      23.852  83.295  46.431  0.00  0.00            
ATOM   3964  CG  PRO X 249      22.692  81.630  46.989  0.00  0.00            
ATOM   3965  HG2 PRO X 249      21.734  81.906  47.425  0.00  0.00            
ATOM   3966  HG3 PRO X 249      22.630  81.543  45.905  0.00  0.00            
ATOM   3967  CB  PRO X 249      23.219  80.344  47.572  0.00  0.00            
ATOM   3968  HB2 PRO X 249      22.781  79.481  47.063  0.00  0.00            
ATOM   3969  HB3 PRO X 249      23.006  80.360  48.640  0.00  0.00            
ATOM   3970  CA  PRO X 249      24.722  80.428  47.371  0.00  0.00            
ATOM   3971  HA  PRO X 249      25.244  79.871  48.145  0.00  0.00            
ATOM   3972  C   PRO X 249      25.107  79.870  45.996  0.00  0.00            
ATOM   3973  O   PRO X 249      25.018  80.563  44.985  0.00  0.00            
ATOM   3974  N   MET X 250      25.498  78.591  45.962  0.00  0.00            
ATOM   3975  H   MET X 250      25.874  78.193  46.811  0.00  0.00            
ATOM   3976  CA  MET X 250      25.765  77.898  44.719  0.00  0.00            
ATOM   3977  HA  MET X 250      26.306  78.579  44.070  0.00  0.00            
ATOM   3978  CB  MET X 250      26.684  76.692  44.940  0.00  0.00            
ATOM   3979  HB2 MET X 250      26.254  76.024  45.691  0.00  0.00            
ATOM   3980  HB3 MET X 250      26.758  76.152  44.000  0.00  0.00            
ATOM   3981  CG  MET X 250      28.117  77.085  45.346  0.00  0.00            
ATOM   3982  HG2 MET X 250      28.656  76.218  45.718  0.00  0.00            
ATOM   3983  HG3 MET X 250      28.088  77.814  46.151  0.00  0.00            
ATOM   3984  SD  MET X 250      29.023  77.819  43.967  0.00  0.00            
ATOM   3985  CE  MET X 250      28.792  76.529  42.720  0.00  0.00            
ATOM   3986  HE1 MET X 250      28.676  76.993  41.739  0.00  0.00            
ATOM   3987  HE2 MET X 250      29.668  75.880  42.686  0.00  0.00            
ATOM   3988  HE3 MET X 250      27.907  75.929  42.936  0.00  0.00            
ATOM   3989  C   MET X 250      24.483  77.465  43.996  0.00  0.00            
ATOM   3990  O   MET X 250      24.471  77.369  42.767  0.00  0.00            
ATOM   3991  N   LYN X 251      23.440  77.135  44.763  0.00  0.00            
ATOM   3992  H   LYN X 251      23.563  77.056  45.762  0.00  0.00            
ATOM   3993  CA  LYN X 251      22.182  76.698  44.207  0.00  0.00            
ATOM   3994  HA  LYN X 251      21.956  77.297  43.322  0.00  0.00            
ATOM   3995  CB  LYN X 251      22.308  75.223  43.786  0.00  0.00            
ATOM   3996  HB2 LYN X 251      23.008  75.111  42.961  0.00  0.00            
ATOM   3997  HB3 LYN X 251      21.344  74.899  43.397  0.00  0.00            
ATOM   3998  CG  LYN X 251      22.686  74.283  44.941  0.00  0.00            
ATOM   3999  HG2 LYN X 251      23.708  74.483  45.263  0.00  0.00            
ATOM   4000  HG3 LYN X 251      22.045  74.518  45.795  0.00  0.00            
ATOM   4001  CD  LYN X 251      22.513  72.814  44.576  0.00  0.00            
ATOM   4002  HD2 LYN X 251      21.570  72.670  44.051  0.00  0.00            
ATOM   4003  HD3 LYN X 251      22.499  72.250  45.506  0.00  0.00            
ATOM   4004  CE  LYN X 251      23.681  72.319  43.748  0.00  0.00            
ATOM   4005  HE2 LYN X 251      23.659  72.778  42.755  0.00  0.00            
ATOM   4006  HE3 LYN X 251      24.616  72.622  44.217  0.00  0.00            
ATOM   4007  NZ  LYN X 251      23.648  70.865  43.625  0.00  0.00            
ATOM   4008  HZ1 LYN X 251      24.413  70.461  44.150  0.00  0.00            
ATOM   4009  HZ2 LYN X 251      22.805  70.487  44.033  0.00  0.00            
ATOM   4010  C   LYN X 251      21.057  76.888  45.207  0.00  0.00            
ATOM   4011  O   LYN X 251      21.286  77.145  46.382  0.00  0.00            
ATOM   4012  N   ASN X 252      19.813  76.754  44.738  0.00  0.00            
ATOM   4013  H   ASN X 252      19.711  76.639  43.736  0.00  0.00            
ATOM   4014  CA  ASN X 252      18.584  76.792  45.521  0.00  0.00            
ATOM   4015  HA  ASN X 252      17.756  76.709  44.821  0.00  0.00            
ATOM   4016  CB  ASN X 252      18.533  75.620  46.505  0.00  0.00            
ATOM   4017  HB2 ASN X 252      17.544  75.558  46.956  0.00  0.00            
ATOM   4018  HB3 ASN X 252      19.252  75.785  47.306  0.00  0.00            
ATOM   4019  CG  ASN X 252      18.866  74.284  45.839  0.00  0.00            
ATOM   4020  OD1 ASN X 252      19.818  73.613  46.239  0.00  0.00            
ATOM   4021  ND2 ASN X 252      18.099  73.963  44.787  0.00  0.00            
ATOM   4022 HD21 ASN X 252      18.529  73.539  43.979  0.00  0.00            
ATOM   4023 HD22 ASN X 252      17.162  74.327  44.735  0.00  0.00            
ATOM   4024  C   ASN X 252      18.446  78.115  46.286  0.00  0.00            
ATOM   4025  O   ASN X 252      17.669  78.185  47.239  0.00  0.00            
ATOM   4026  N   GLY X 253      19.131  79.158  45.846  0.00  0.00            
ATOM   4027  H   GLY X 253      19.692  79.053  45.013  0.00  0.00            
ATOM   4028  CA  GLY X 253      18.834  80.479  46.328  0.00  0.00            
ATOM   4029  HA2 GLY X 253      18.487  80.454  47.352  0.00  0.00            
ATOM   4030  HA3 GLY X 253      19.744  81.079  46.292  0.00  0.00            
ATOM   4031  C   GLY X 253      17.792  81.143  45.417  0.00  0.00            
ATOM   4032  O   GLY X 253      17.350  80.510  44.466  0.00  0.00            
ATOM   4033  N   PRO X 254      17.391  82.374  45.729  0.00  0.00            
ATOM   4034  CD  PRO X 254      17.621  83.090  46.979  0.00  0.00            
ATOM   4035  HD2 PRO X 254      17.598  82.431  47.844  0.00  0.00            
ATOM   4036  HD3 PRO X 254      18.570  83.624  46.894  0.00  0.00            
ATOM   4037  CG  PRO X 254      16.533  84.120  47.023  0.00  0.00            
ATOM   4038  HG2 PRO X 254      16.865  85.032  47.523  0.00  0.00            
ATOM   4039  HG3 PRO X 254      15.660  83.713  47.550  0.00  0.00            
ATOM   4040  CB  PRO X 254      16.226  84.373  45.562  0.00  0.00            
ATOM   4041  HB2 PRO X 254      15.191  84.696  45.444  0.00  0.00            
ATOM   4042  HB3 PRO X 254      16.847  85.168  45.144  0.00  0.00            
ATOM   4043  CA  PRO X 254      16.460  83.049  44.861  0.00  0.00            
ATOM   4044  HA  PRO X 254      15.515  82.513  44.796  0.00  0.00            
ATOM   4045  C   PRO X 254      17.104  83.251  43.491  0.00  0.00            
ATOM   4046  O   PRO X 254      18.307  83.425  43.383  0.00  0.00            
ATOM   4047  N   PHE X 255      16.287  83.233  42.434  0.00  0.00            
ATOM   4048  H   PHE X 255      15.296  83.346  42.583  0.00  0.00            
ATOM   4049  CA  PHE X 255      16.831  83.384  41.099  0.00  0.00            
ATOM   4050  HA  PHE X 255      17.597  82.633  40.945  0.00  0.00            
ATOM   4051  CB  PHE X 255      15.705  83.170  40.088  0.00  0.00            
ATOM   4052  HB2 PHE X 255      15.169  82.264  40.270  0.00  0.00            
ATOM   4053  HB3 PHE X 255      15.002  83.976  40.146  0.00  0.00            
ATOM   4054  CG  PHE X 255      16.160  83.153  38.650  0.00  0.00            
ATOM   4055  CD1 PHE X 255      17.004  82.144  38.190  0.00  0.00            
ATOM   4056  HD1 PHE X 255      17.458  81.479  38.897  0.00  0.00            
ATOM   4057  CE1 PHE X 255      17.523  82.133  36.911  0.00  0.00            
ATOM   4058  HE1 PHE X 255      18.325  81.464  36.674  0.00  0.00            
ATOM   4059  CZ  PHE X 255      17.220  83.182  36.038  0.00  0.00            
ATOM   4060  HZ  PHE X 255      17.819  83.338  35.166  0.00  0.00            
ATOM   4061  CE2 PHE X 255      16.335  84.173  36.478  0.00  0.00            
ATOM   4062  HE2 PHE X 255      15.914  84.863  35.767  0.00  0.00            
ATOM   4063  CD2 PHE X 255      15.824  84.191  37.760  0.00  0.00            
ATOM   4064  HD2 PHE X 255      15.057  84.883  38.027  0.00  0.00            
ATOM   4065  C   PHE X 255      17.430  84.778  40.942  0.00  0.00            
ATOM   4066  O   PHE X 255      16.784  85.765  41.305  0.00  0.00            
ATOM   4067  N   GLY X 256      18.681  84.805  40.472  0.00  0.00            
ATOM   4068  H   GLY X 256      19.166  83.925  40.383  0.00  0.00            
ATOM   4069  CA  GLY X 256      19.443  86.009  40.308  0.00  0.00            
ATOM   4070  HA2 GLY X 256      19.858  86.092  39.311  0.00  0.00            
ATOM   4071  HA3 GLY X 256      18.755  86.845  40.463  0.00  0.00            
ATOM   4072  C   GLY X 256      20.519  86.108  41.376  0.00  0.00            
ATOM   4073  O   GLY X 256      21.354  87.011  41.288  0.00  0.00            
ATOM   4074  N   GLN X 257      20.474  85.245  42.372  0.00  0.00            
ATOM   4075  H   GLN X 257      19.634  84.707  42.542  0.00  0.00            
ATOM   4076  CA  GLN X 257      21.494  85.217  43.426  0.00  0.00            
ATOM   4077  HA  GLN X 257      22.081  86.126  43.374  0.00  0.00            
ATOM   4078  CB  GLN X 257      20.787  85.241  44.764  0.00  0.00            
ATOM   4079  HB2 GLN X 257      21.470  85.225  45.592  0.00  0.00            
ATOM   4080  HB3 GLN X 257      20.239  84.330  44.864  0.00  0.00            
ATOM   4081  CG  GLN X 257      19.803  86.412  44.898  0.00  0.00            
ATOM   4082  HG2 GLN X 257      18.963  86.250  44.163  0.00  0.00            
ATOM   4083  HG3 GLN X 257      19.304  86.277  45.881  0.00  0.00            
ATOM   4084  CD  GLN X 257      20.412  87.768  44.881  0.00  0.00            
ATOM   4085  OE1 GLN X 257      21.606  87.843  45.130  0.00  0.00            
ATOM   4086  NE2 GLN X 257      19.614  88.821  44.644  0.00  0.00            
ATOM   4087 HE21 GLN X 257      18.696  88.477  44.455  0.00  0.00            
ATOM   4088 HE22 GLN X 257      19.816  89.807  44.760  0.00  0.00            
ATOM   4089  C   GLN X 257      22.438  84.013  43.409  0.00  0.00            
ATOM   4090  O   GLN X 257      23.432  84.024  44.148  0.00  0.00            
ATOM   4091  N   ASN X 258      22.139  82.984  42.603  0.00  0.00            
ATOM   4092  H   ASN X 258      21.505  83.154  41.830  0.00  0.00            
ATOM   4093  CA  ASN X 258      22.949  81.771  42.553  0.00  0.00            
ATOM   4094  HA  ASN X 258      23.265  81.551  43.578  0.00  0.00            
ATOM   4095  CB  ASN X 258      22.136  80.597  42.025  0.00  0.00            
ATOM   4096  HB2 ASN X 258      22.796  79.723  41.926  0.00  0.00            
ATOM   4097  HB3 ASN X 258      21.789  80.898  41.011  0.00  0.00            
ATOM   4098  CG  ASN X 258      20.931  80.255  42.881  0.00  0.00            
ATOM   4099  OD1 ASN X 258      21.083  79.795  43.991  0.00  0.00            
ATOM   4100  ND2 ASN X 258      19.750  80.565  42.365  0.00  0.00            
ATOM   4101 HD21 ASN X 258      19.665  80.788  41.384  0.00  0.00            
ATOM   4102 HD22 ASN X 258      18.934  80.611  42.957  0.00  0.00            
ATOM   4103  C   ASN X 258      24.191  82.005  41.740  0.00  0.00            
ATOM   4104  O   ASN X 258      24.362  83.021  41.060  0.00  0.00            
ATOM   4105  N   PHE X 259      25.113  81.049  41.809  0.00  0.00            
ATOM   4106  H   PHE X 259      24.833  80.109  42.041  0.00  0.00            
ATOM   4107  CA  PHE X 259      26.444  81.215  41.241  0.00  0.00            
ATOM   4108  HA  PHE X 259      26.921  82.082  41.684  0.00  0.00            
ATOM   4109  CB  PHE X 259      27.296  79.991  41.566  0.00  0.00            
ATOM   4110  HB2 PHE X 259      27.218  79.709  42.625  0.00  0.00            
ATOM   4111  HB3 PHE X 259      26.876  79.163  40.988  0.00  0.00            
ATOM   4112  CG  PHE X 259      28.753  80.130  41.168  0.00  0.00            
ATOM   4113  CD1 PHE X 259      29.529  81.151  41.733  0.00  0.00            
ATOM   4114  HD1 PHE X 259      29.105  81.782  42.498  0.00  0.00            
ATOM   4115  CE1 PHE X 259      30.840  81.321  41.326  0.00  0.00            
ATOM   4116  HE1 PHE X 259      31.364  82.220  41.583  0.00  0.00            
ATOM   4117  CZ  PHE X 259      31.433  80.382  40.484  0.00  0.00            
ATOM   4118  HZ  PHE X 259      32.464  80.509  40.210  0.00  0.00            
ATOM   4119  CE2 PHE X 259      30.721  79.244  40.085  0.00  0.00            
ATOM   4120  HE2 PHE X 259      31.241  78.404  39.668  0.00  0.00            
ATOM   4121  CD2 PHE X 259      29.372  79.125  40.433  0.00  0.00            
ATOM   4122  HD2 PHE X 259      28.851  78.213  40.195  0.00  0.00            
ATOM   4123  C   PHE X 259      26.382  81.444  39.742  0.00  0.00            
ATOM   4124  O   PHE X 259      27.205  82.205  39.165  0.00  0.00            
ATOM   4125  N   ARN X 260      25.415  80.753  39.084  0.00  0.00            
ATOM   4126  H   ARN X 260      24.667  80.312  39.595  0.00  0.00            
ATOM   4127  CA  ARN X 260      25.307  80.851  37.624  0.00  0.00            
ATOM   4128  HA  ARN X 260      26.108  81.489  37.232  0.00  0.00            
ATOM   4129  CB  ARN X 260      25.515  79.454  37.023  0.00  0.00            
ATOM   4130  HB2 ARN X 260      24.646  78.814  37.179  0.00  0.00            
ATOM   4131  HB3 ARN X 260      25.664  79.611  35.949  0.00  0.00            
ATOM   4132  CG  ARN X 260      26.787  78.807  37.500  0.00  0.00            
ATOM   4133  HG2 ARN X 260      27.664  79.357  37.155  0.00  0.00            
ATOM   4134  HG3 ARN X 260      26.780  78.777  38.585  0.00  0.00            
ATOM   4135  CD  ARN X 260      26.849  77.351  37.053  0.00  0.00            
ATOM   4136  HD2 ARN X 260      25.908  76.852  37.248  0.00  0.00            
ATOM   4137  HD3 ARN X 260      27.055  77.277  35.997  0.00  0.00            
ATOM   4138  NE  ARN X 260      27.856  76.641  37.786  0.00  0.00            
ATOM   4139  HE  ARN X 260      27.470  75.887  38.330  0.00  0.00            
ATOM   4140  CZ  ARN X 260      29.097  76.294  37.160  0.00  0.00            
ATOM   4141  NH1 ARN X 260      29.373  76.587  35.969  0.00  0.00            
ATOM   4142 HH11 ARN X 260      30.345  76.463  35.753  0.00  0.00            
ATOM   4143  NH2 ARN X 260      30.010  75.582  37.980  0.00  0.00            
ATOM   4144 HH21 ARN X 260      30.942  75.711  37.630  0.00  0.00            
ATOM   4145 HH22 ARN X 260      29.816  74.595  37.995  0.00  0.00            
ATOM   4146  C   ARN X 260      24.004  81.469  37.135  0.00  0.00            
ATOM   4147  O   ARN X 260      23.582  81.234  36.001  0.00  0.00            
ATOM   4148  N   ASH X 261      23.286  82.209  37.988  0.00  0.00            
ATOM   4149  H   ASH X 261      23.401  82.075  38.984  0.00  0.00            
ATOM   4150  CA  ASH X 261      22.100  82.941  37.518  0.00  0.00            
ATOM   4151  HA  ASH X 261      21.595  82.325  36.780  0.00  0.00            
ATOM   4152  CB  ASH X 261      21.170  83.168  38.691  0.00  0.00            
ATOM   4153  HB2 ASH X 261      21.640  83.704  39.508  0.00  0.00            
ATOM   4154  HB3 ASH X 261      20.345  83.803  38.328  0.00  0.00            
ATOM   4155  CG  ASH X 261      20.483  81.911  39.216  0.00  0.00            
ATOM   4156  OD1 ASH X 261      20.747  80.788  38.486  0.00  0.00            
ATOM   4157  OD2 ASH X 261      19.866  81.906  40.264  0.00  0.00            
ATOM   4158  HD1 ASH X 261      20.402  80.031  38.934  0.00  0.00            
ATOM   4159  C   ASH X 261      22.492  84.267  36.891  0.00  0.00            
ATOM   4160  O   ASH X 261      23.436  84.905  37.355  0.00  0.00            
ATOM   4161  N   PRO X 262      21.761  84.708  35.852  0.00  0.00            
ATOM   4162  CD  PRO X 262      20.668  83.988  35.189  0.00  0.00            
ATOM   4163  HD2 PRO X 262      21.085  83.229  34.518  0.00  0.00            
ATOM   4164  HD3 PRO X 262      19.964  83.514  35.882  0.00  0.00            
ATOM   4165  CG  PRO X 262      20.011  85.071  34.373  0.00  0.00            
ATOM   4166  HG2 PRO X 262      19.558  84.676  33.461  0.00  0.00            
ATOM   4167  HG3 PRO X 262      19.272  85.601  34.979  0.00  0.00            
ATOM   4168  CB  PRO X 262      21.117  86.036  34.047  0.00  0.00            
ATOM   4169  HB2 PRO X 262      20.727  87.029  33.824  0.00  0.00            
ATOM   4170  HB3 PRO X 262      21.709  85.606  33.243  0.00  0.00            
ATOM   4171  CA  PRO X 262      21.987  86.026  35.284  0.00  0.00            
ATOM   4172  HA  PRO X 262      23.046  86.120  35.024  0.00  0.00            
ATOM   4173  C   PRO X 262      21.611  87.113  36.268  0.00  0.00            
ATOM   4174  O   PRO X 262      20.579  87.030  36.936  0.00  0.00            
ATOM   4175  N   MET X 263      22.476  88.126  36.347  0.00  0.00            
ATOM   4176  H   MET X 263      23.357  88.071  35.863  0.00  0.00            
ATOM   4177  CA  MET X 263      22.223  89.292  37.205  0.00  0.00            
ATOM   4178  HA  MET X 263      21.545  88.996  38.008  0.00  0.00            
ATOM   4179  CB  MET X 263      23.536  89.788  37.783  0.00  0.00            
ATOM   4180  HB2 MET X 263      23.384  90.687  38.384  0.00  0.00            
ATOM   4181  HB3 MET X 263      24.191  90.033  36.952  0.00  0.00            
ATOM   4182  CG  MET X 263      24.287  88.747  38.623  0.00  0.00            
ATOM   4183  HG2 MET X 263      23.638  88.330  39.393  0.00  0.00            
ATOM   4184  HG3 MET X 263      24.591  87.917  37.994  0.00  0.00            
ATOM   4185  SD  MET X 263      25.756  89.415  39.440  0.00  0.00            
ATOM   4186  CE  MET X 263      26.799  89.720  37.996  0.00  0.00            
ATOM   4187  HE1 MET X 263      27.806  89.355  38.186  0.00  0.00            
ATOM   4188  HE2 MET X 263      26.855  90.791  37.800  0.00  0.00            
ATOM   4189  HE3 MET X 263      26.393  89.223  37.114  0.00  0.00            
ATOM   4190  C   MET X 263      21.551  90.389  36.402  0.00  0.00            
ATOM   4191  O   MET X 263      22.183  91.041  35.566  0.00  0.00            
ATOM   4192  N   TYR X 264      20.260  90.635  36.677  0.00  0.00            
ATOM   4193  H   TYR X 264      19.710  89.905  37.100  0.00  0.00            
ATOM   4194  CA  TYR X 264      19.560  91.770  36.094  0.00  0.00            
ATOM   4195  HA  TYR X 264      19.492  91.636  35.019  0.00  0.00            
ATOM   4196  CB  TYR X 264      18.139  91.865  36.675  0.00  0.00            
ATOM   4197  HB2 TYR X 264      17.608  90.928  36.524  0.00  0.00            
ATOM   4198  HB3 TYR X 264      18.195  92.021  37.749  0.00  0.00            
ATOM   4199  CG  TYR X 264      17.311  92.994  36.111  0.00  0.00            
ATOM   4200  CD1 TYR X 264      17.317  94.258  36.715  0.00  0.00            
ATOM   4201  HD1 TYR X 264      17.844  94.405  37.641  0.00  0.00            
ATOM   4202  CE1 TYR X 264      16.625  95.320  36.138  0.00  0.00            
ATOM   4203  HE1 TYR X 264      16.749  96.314  36.531  0.00  0.00            
ATOM   4204  CZ  TYR X 264      15.863  95.132  34.989  0.00  0.00            
ATOM   4205  OH  TYR X 264      15.120  96.162  34.482  0.00  0.00            
ATOM   4206  HH  TYR X 264      14.630  96.629  35.141  0.00  0.00            
ATOM   4207  CE2 TYR X 264      15.868  93.882  34.367  0.00  0.00            
ATOM   4208  HE2 TYR X 264      15.416  93.774  33.395  0.00  0.00            
ATOM   4209  CD2 TYR X 264      16.566  92.807  34.939  0.00  0.00            
ATOM   4210  HD2 TYR X 264      16.456  91.823  34.523  0.00  0.00            
ATOM   4211  C   TYR X 264      20.358  93.041  36.380  0.00  0.00            
ATOM   4212  O   TYR X 264      20.848  93.244  37.495  0.00  0.00            
ATOM   4213  N   PRO X 265      20.493  93.943  35.395  0.00  0.00            
ATOM   4214  CD  PRO X 265      21.144  95.227  35.615  0.00  0.00            
ATOM   4215  HD2 PRO X 265      20.802  95.690  36.544  0.00  0.00            
ATOM   4216  HD3 PRO X 265      22.227  95.090  35.622  0.00  0.00            
ATOM   4217  CG  PRO X 265      20.753  96.084  34.414  0.00  0.00            
ATOM   4218  HG2 PRO X 265      21.574  96.144  33.695  0.00  0.00            
ATOM   4219  HG3 PRO X 265      20.428  97.054  34.781  0.00  0.00            
ATOM   4220  CB  PRO X 265      19.559  95.398  33.807  0.00  0.00            
ATOM   4221  HB2 PRO X 265      18.642  95.734  34.288  0.00  0.00            
ATOM   4222  HB3 PRO X 265      19.486  95.587  32.736  0.00  0.00            
ATOM   4223  CA  PRO X 265      19.805  93.923  34.108  0.00  0.00            
ATOM   4224  HA  PRO X 265      18.870  93.372  34.181  0.00  0.00            
ATOM   4225  C   PRO X 265      20.637  93.316  32.979  0.00  0.00            
ATOM   4226  O   PRO X 265      20.417  93.622  31.809  0.00  0.00            
ATOM   4227  N   TRP X 266      21.599  92.446  33.305  0.00  0.00            
ATOM   4228  H   TRP X 266      21.660  92.103  34.252  0.00  0.00            
ATOM   4229  CA  TRP X 266      22.446  91.830  32.293  0.00  0.00            
ATOM   4230  HA  TRP X 266      22.164  92.219  31.318  0.00  0.00            
ATOM   4231  CB  TRP X 266      23.923  92.154  32.557  0.00  0.00            
ATOM   4232  HB2 TRP X 266      24.543  91.839  31.713  0.00  0.00            
ATOM   4233  HB3 TRP X 266      24.243  91.581  33.425  0.00  0.00            
ATOM   4234  CG  TRP X 266      24.198  93.583  32.845  0.00  0.00            
ATOM   4235  CD1 TRP X 266      24.152  94.624  31.984  0.00  0.00            
ATOM   4236  HD1 TRP X 266      24.113  94.519  30.918  0.00  0.00            
ATOM   4237  NE1 TRP X 266      24.354  95.804  32.667  0.00  0.00            
ATOM   4238  HE1 TRP X 266      24.003  96.697  32.356  0.00  0.00            
ATOM   4239  CE2 TRP X 266      24.784  95.540  33.941  0.00  0.00            
ATOM   4240  CZ2 TRP X 266      25.158  96.368  34.986  0.00  0.00            
ATOM   4241  HZ2 TRP X 266      25.005  97.428  34.916  0.00  0.00            
ATOM   4242  CH2 TRP X 266      25.552  95.778  36.177  0.00  0.00            
ATOM   4243  HH2 TRP X 266      25.801  96.411  37.009  0.00  0.00            
ATOM   4244  CZ3 TRP X 266      25.537  94.391  36.316  0.00  0.00            
ATOM   4245  HZ3 TRP X 266      26.073  93.945  37.132  0.00  0.00            
ATOM   4246  CE3 TRP X 266      25.001  93.576  35.327  0.00  0.00            
ATOM   4247  HE3 TRP X 266      24.840  92.524  35.514  0.00  0.00            
ATOM   4248  CD2 TRP X 266      24.659  94.134  34.093  0.00  0.00            
ATOM   4249  C   TRP X 266      22.244  90.326  32.298  0.00  0.00            
ATOM   4250  O   TRP X 266      21.444  89.793  33.066  0.00  0.00            
ATOM   4251  N   ASN X 267      22.987  89.633  31.427  0.00  0.00            
ATOM   4252  H   ASN X 267      23.669  90.135  30.879  0.00  0.00            
ATOM   4253  CA  ASN X 267      23.047  88.182  31.424  0.00  0.00            
ATOM   4254  HA  ASN X 267      22.173  87.779  31.931  0.00  0.00            
ATOM   4255  CB  ASN X 267      23.066  87.645  29.994  0.00  0.00            
ATOM   4256  HB2 ASN X 267      23.919  88.026  29.437  0.00  0.00            
ATOM   4257  HB3 ASN X 267      23.158  86.559  30.039  0.00  0.00            
ATOM   4258  CG  ASN X 267      21.777  87.980  29.263  0.00  0.00            
ATOM   4259  OD1 ASN X 267      20.746  88.250  29.878  0.00  0.00            
ATOM   4260  ND2 ASN X 267      21.836  87.942  27.930  0.00  0.00            
ATOM   4261 HD21 ASN X 267      22.075  88.783  27.424  0.00  0.00            
ATOM   4262 HD22 ASN X 267      21.316  87.228  27.440  0.00  0.00            
ATOM   4263  C   ASN X 267      24.290  87.701  32.173  0.00  0.00            
ATOM   4264  O   ASN X 267      24.474  86.500  32.348  0.00  0.00            
ATOM   4265  N   THR X 268      25.155  88.623  32.599  0.00  0.00            
ATOM   4266  H   THR X 268      25.048  89.585  32.310  0.00  0.00            
ATOM   4267  CA  THR X 268      26.340  88.257  33.358  0.00  0.00            
ATOM   4268  HA  THR X 268      26.953  87.592  32.753  0.00  0.00            
ATOM   4269  CB  THR X 268      27.132  89.520  33.701  0.00  0.00            
ATOM   4270  HB  THR X 268      26.529  90.183  34.319  0.00  0.00            
ATOM   4271  CG2 THR X 268      28.414  89.162  34.456  0.00  0.00            
ATOM   4272 HG21 THR X 268      29.273  89.681  34.029  0.00  0.00            
ATOM   4273 HG22 THR X 268      28.612  88.092  34.400  0.00  0.00            
ATOM   4274 HG23 THR X 268      28.344  89.439  35.509  0.00  0.00            
ATOM   4275  OG1 THR X 268      27.483  90.206  32.511  0.00  0.00            
ATOM   4276  HG1 THR X 268      27.479  91.136  32.682  0.00  0.00            
ATOM   4277  C   THR X 268      25.955  87.528  34.643  0.00  0.00            
ATOM   4278  O   THR X 268      25.042  87.938  35.360  0.00  0.00            
ATOM   4279  N   THR X 269      26.657  86.426  34.916  0.00  0.00            
ATOM   4280  H   THR X 269      27.178  85.997  34.168  0.00  0.00            
ATOM   4281  CA  THR X 269      26.483  85.671  36.150  0.00  0.00            
ATOM   4282  HA  THR X 269      25.504  85.905  36.561  0.00  0.00            
ATOM   4283  CB  THR X 269      26.584  84.180  35.825  0.00  0.00            
ATOM   4284  HB  THR X 269      26.307  83.598  36.704  0.00  0.00            
ATOM   4285  CG2 THR X 269      25.661  83.812  34.670  0.00  0.00            
ATOM   4286 HG21 THR X 269      25.983  82.884  34.200  0.00  0.00            
ATOM   4287 HG22 THR X 269      25.671  84.595  33.912  0.00  0.00            
ATOM   4288 HG23 THR X 269      24.635  83.683  35.015  0.00  0.00            
ATOM   4289  OG1 THR X 269      27.922  83.855  35.499  0.00  0.00            
ATOM   4290  HG1 THR X 269      28.309  84.574  35.024  0.00  0.00            
ATOM   4291  C   THR X 269      27.553  86.047  37.165  0.00  0.00            
ATOM   4292  O   THR X 269      28.554  86.665  36.813  0.00  0.00            
ATOM   4293  N   PRO X 270      27.379  85.681  38.439  0.00  0.00            
ATOM   4294  CD  PRO X 270      26.123  85.261  39.059  0.00  0.00            
ATOM   4295  HD2 PRO X 270      25.975  84.187  38.930  0.00  0.00            
ATOM   4296  HD3 PRO X 270      25.253  85.788  38.666  0.00  0.00            
ATOM   4297  CG  PRO X 270      26.338  85.566  40.532  0.00  0.00            
ATOM   4298  HG2 PRO X 270      25.776  84.901  41.186  0.00  0.00            
ATOM   4299  HG3 PRO X 270      26.102  86.619  40.696  0.00  0.00            
ATOM   4300  CB  PRO X 270      27.823  85.445  40.746  0.00  0.00            
ATOM   4301  HB2 PRO X 270      28.148  86.047  41.589  0.00  0.00            
ATOM   4302  HB3 PRO X 270      28.087  84.403  40.927  0.00  0.00            
ATOM   4303  CA  PRO X 270      28.414  85.944  39.428  0.00  0.00            
ATOM   4304  HA  PRO X 270      28.599  87.018  39.476  0.00  0.00            
ATOM   4305  C   PRO X 270      29.722  85.231  39.089  0.00  0.00            
ATOM   4306  O   PRO X 270      30.796  85.774  39.348  0.00  0.00            
ATOM   4307  N   GLH X 271      29.643  84.032  38.502  0.00  0.00            
ATOM   4308  H   GLH X 271      28.765  83.758  38.088  0.00  0.00            
ATOM   4309  CA  GLH X 271      30.834  83.286  38.139  0.00  0.00            
ATOM   4310  HA  GLH X 271      31.446  83.130  39.029  0.00  0.00            
ATOM   4311  CB  GLH X 271      30.452  81.899  37.618  0.00  0.00            
ATOM   4312  HB2 GLH X 271      29.665  81.982  36.867  0.00  0.00            
ATOM   4313  HB3 GLH X 271      30.077  81.352  38.479  0.00  0.00            
ATOM   4314  CG  GLH X 271      31.637  81.115  37.064  0.00  0.00            
ATOM   4315  HG2 GLH X 271      32.357  80.908  37.855  0.00  0.00            
ATOM   4316  HG3 GLH X 271      32.155  81.705  36.309  0.00  0.00            
ATOM   4317  CD  GLH X 271      31.258  79.788  36.420  0.00  0.00            
ATOM   4318  OE1 GLH X 271      29.935  79.523  36.384  0.00  0.00            
ATOM   4319  OE2 GLH X 271      32.096  79.019  35.965  0.00  0.00            
ATOM   4320  HE1 GLH X 271      29.461  79.945  37.076  0.00  0.00            
ATOM   4321  C   GLH X 271      31.647  84.069  37.113  0.00  0.00            
ATOM   4322  O   GLH X 271      32.868  83.965  37.075  0.00  0.00            
ATOM   4323  N   ASH X 272      30.980  84.826  36.236  0.00  0.00            
ATOM   4324  H   ASH X 272      29.970  84.886  36.296  0.00  0.00            
ATOM   4325  CA  ASH X 272      31.649  85.544  35.166  0.00  0.00            
ATOM   4326  HA  ASH X 272      32.169  84.838  34.520  0.00  0.00            
ATOM   4327  CB  ASH X 272      30.618  86.266  34.303  0.00  0.00            
ATOM   4328  HB2 ASH X 272      31.120  86.936  33.604  0.00  0.00            
ATOM   4329  HB3 ASH X 272      29.975  86.882  34.926  0.00  0.00            
ATOM   4330  CG  ASH X 272      29.715  85.342  33.507  0.00  0.00            
ATOM   4331  OD1 ASH X 272      30.167  84.074  33.385  0.00  0.00            
ATOM   4332  OD2 ASH X 272      28.650  85.719  33.032  0.00  0.00            
ATOM   4333  HD1 ASH X 272      30.879  84.021  32.771  0.00  0.00            
ATOM   4334  C   ASH X 272      32.659  86.556  35.704  0.00  0.00            
ATOM   4335  O   ASH X 272      33.620  86.882  35.010  0.00  0.00            
ATOM   4336  N   VAL X 273      32.475  87.040  36.938  0.00  0.00            
ATOM   4337  H   VAL X 273      31.866  86.539  37.566  0.00  0.00            
ATOM   4338  CA  VAL X 273      33.323  88.086  37.484  0.00  0.00            
ATOM   4339  HA  VAL X 273      34.130  88.276  36.784  0.00  0.00            
ATOM   4340  CB  VAL X 273      32.531  89.395  37.663  0.00  0.00            
ATOM   4341  HB  VAL X 273      33.216  90.141  38.073  0.00  0.00            
ATOM   4342  CG1 VAL X 273      32.029  89.919  36.315  0.00  0.00            
ATOM   4343 HG11 VAL X 273      32.855  90.209  35.671  0.00  0.00            
ATOM   4344 HG12 VAL X 273      31.384  90.786  36.460  0.00  0.00            
ATOM   4345 HG13 VAL X 273      31.444  89.149  35.811  0.00  0.00            
ATOM   4346  CG2 VAL X 273      31.393  89.225  38.669  0.00  0.00            
ATOM   4347 HG21 VAL X 273      31.212  90.151  39.216  0.00  0.00            
ATOM   4348 HG22 VAL X 273      30.471  88.967  38.145  0.00  0.00            
ATOM   4349 HG23 VAL X 273      31.639  88.438  39.378  0.00  0.00            
ATOM   4350  C   VAL X 273      33.942  87.631  38.805  0.00  0.00            
ATOM   4351  O   VAL X 273      34.356  88.462  39.606  0.00  0.00            
ATOM   4352  N   MET X 274      34.018  86.320  39.051  0.00  0.00            
ATOM   4353  H   MET X 274      33.869  85.660  38.300  0.00  0.00            
ATOM   4354  CA  MET X 274      34.496  85.832  40.334  0.00  0.00            
ATOM   4355  HA  MET X 274      34.034  86.441  41.114  0.00  0.00            
ATOM   4356  CB  MET X 274      34.064  84.382  40.536  0.00  0.00            
ATOM   4357  HB2 MET X 274      34.615  83.728  39.856  0.00  0.00            
ATOM   4358  HB3 MET X 274      33.009  84.325  40.285  0.00  0.00            
ATOM   4359  CG  MET X 274      34.214  83.899  41.973  0.00  0.00            
ATOM   4360  HG2 MET X 274      33.914  82.850  42.048  0.00  0.00            
ATOM   4361  HG3 MET X 274      35.258  83.946  42.278  0.00  0.00            
ATOM   4362  SD  MET X 274      33.237  84.874  43.145  0.00  0.00            
ATOM   4363  CE  MET X 274      31.629  84.863  42.317  0.00  0.00            
ATOM   4364  HE1 MET X 274      31.525  83.965  41.711  0.00  0.00            
ATOM   4365  HE2 MET X 274      30.837  84.866  43.066  0.00  0.00            
ATOM   4366  HE3 MET X 274      31.516  85.743  41.679  0.00  0.00            
ATOM   4367  C   MET X 274      36.005  85.984  40.464  0.00  0.00            
ATOM   4368  O   MET X 274      36.516  86.041  41.579  0.00  0.00            
ATOM   4369  N   ASN X 275      36.724  86.045  39.338  0.00  0.00            
ATOM   4370  H   ASN X 275      36.278  85.814  38.464  0.00  0.00            
ATOM   4371  CA  ASN X 275      38.162  86.273  39.335  0.00  0.00            
ATOM   4372  HA  ASN X 275      38.507  86.335  40.367  0.00  0.00            
ATOM   4373  CB  ASN X 275      38.867  85.116  38.618  0.00  0.00            
ATOM   4374  HB2 ASN X 275      38.623  85.103  37.559  0.00  0.00            
ATOM   4375  HB3 ASN X 275      38.516  84.172  39.035  0.00  0.00            
ATOM   4376  CG  ASN X 275      40.379  85.164  38.797  0.00  0.00            
ATOM   4377  OD1 ASN X 275      40.933  86.165  39.246  0.00  0.00            
ATOM   4378  ND2 ASN X 275      41.044  84.051  38.480  0.00  0.00            
ATOM   4379 HD21 ASN X 275      40.769  83.515  37.670  0.00  0.00            
ATOM   4380 HD22 ASN X 275      41.821  83.748  39.050  0.00  0.00            
ATOM   4381  C   ASN X 275      38.442  87.601  38.646  0.00  0.00            
ATOM   4382  O   ASN X 275      38.317  87.710  37.428  0.00  0.00            
ATOM   4383  N   HID X 276      38.805  88.622  39.427  0.00  0.00            
ATOM   4384  H   HID X 276      39.099  88.447  40.378  0.00  0.00            
ATOM   4385  CA  HID X 276      38.955  89.959  38.885  0.00  0.00            
ATOM   4386  HA  HID X 276      38.074  90.170  38.275  0.00  0.00            
ATOM   4387  CB  HID X 276      38.994  90.997  39.996  0.00  0.00            
ATOM   4388  HB2 HID X 276      38.164  90.863  40.688  0.00  0.00            
ATOM   4389  HB3 HID X 276      38.875  91.968  39.521  0.00  0.00            
ATOM   4390  CG  HID X 276      40.267  91.014  40.785  0.00  0.00            
ATOM   4391  ND1 HID X 276      40.554  90.077  41.759  0.00  0.00            
ATOM   4392  HD1 HID X 276      40.041  89.227  41.925  0.00  0.00            
ATOM   4393  CE1 HID X 276      41.790  90.317  42.190  0.00  0.00            
ATOM   4394  HE1 HID X 276      42.402  89.541  42.620  0.00  0.00            
ATOM   4395  NE2 HID X 276      42.331  91.381  41.620  0.00  0.00            
ATOM   4396  CD2 HID X 276      41.393  91.789  40.676  0.00  0.00            
ATOM   4397  HD2 HID X 276      41.666  92.482  39.896  0.00  0.00            
ATOM   4398  C   HID X 276      40.192  90.060  37.999  0.00  0.00            
ATOM   4399  O   HID X 276      40.238  90.894  37.097  0.00  0.00            
ATOM   4400  N   ARN X 277      41.201  89.224  38.250  0.00  0.00            
ATOM   4401  H   ARN X 277      41.225  88.710  39.120  0.00  0.00            
ATOM   4402  CA  ARN X 277      42.375  89.199  37.394  0.00  0.00            
ATOM   4403  HA  ARN X 277      42.740  90.222  37.315  0.00  0.00            
ATOM   4404  CB  ARN X 277      43.453  88.320  38.018  0.00  0.00            
ATOM   4405  HB2 ARN X 277      44.065  87.857  37.242  0.00  0.00            
ATOM   4406  HB3 ARN X 277      42.935  87.548  38.582  0.00  0.00            
ATOM   4407  CG  ARN X 277      44.328  89.059  39.016  0.00  0.00            
ATOM   4408  HG2 ARN X 277      45.376  89.039  38.701  0.00  0.00            
ATOM   4409  HG3 ARN X 277      43.972  90.085  39.051  0.00  0.00            
ATOM   4410  CD  ARN X 277      44.178  88.475  40.415  0.00  0.00            
ATOM   4411  HD2 ARN X 277      44.278  87.389  40.395  0.00  0.00            
ATOM   4412  HD3 ARN X 277      43.187  88.702  40.795  0.00  0.00            
ATOM   4413  NE  ARN X 277      45.140  89.051  41.326  0.00  0.00            
ATOM   4414  HE  ARN X 277      44.725  89.257  42.219  0.00  0.00            
ATOM   4415  CZ  ARN X 277      46.426  88.452  41.437  0.00  0.00            
ATOM   4416  NH1 ARN X 277      46.777  87.448  40.771  0.00  0.00            
ATOM   4417 HH11 ARN X 277      47.356  87.706  39.986  0.00  0.00            
ATOM   4418  NH2 ARN X 277      47.275  89.103  42.373  0.00  0.00            
ATOM   4419 HH21 ARN X 277      47.420  88.519  43.182  0.00  0.00            
ATOM   4420 HH22 ARN X 277      48.175  89.276  41.956  0.00  0.00            
ATOM   4421  C   ARN X 277      42.034  88.727  35.982  0.00  0.00            
ATOM   4422  O   ARN X 277      42.601  89.223  35.010  0.00  0.00            
ATOM   4423  N   LYN X 278      41.119  87.761  35.856  0.00  0.00            
ATOM   4424  H   LYN X 278      40.733  87.316  36.678  0.00  0.00            
ATOM   4425  CA  LYN X 278      40.677  87.311  34.544  0.00  0.00            
ATOM   4426  HA  LYN X 278      41.555  87.021  33.969  0.00  0.00            
ATOM   4427  CB  LYN X 278      39.785  86.080  34.685  0.00  0.00            
ATOM   4428  HB2 LYN X 278      40.287  85.322  35.287  0.00  0.00            
ATOM   4429  HB3 LYN X 278      38.894  86.364  35.237  0.00  0.00            
ATOM   4430  CG  LYN X 278      39.360  85.477  33.347  0.00  0.00            
ATOM   4431  HG2 LYN X 278      38.859  86.231  32.737  0.00  0.00            
ATOM   4432  HG3 LYN X 278      40.239  85.162  32.788  0.00  0.00            
ATOM   4433  CD  LYN X 278      38.434  84.278  33.568  0.00  0.00            
ATOM   4434  HD2 LYN X 278      38.950  83.512  34.145  0.00  0.00            
ATOM   4435  HD3 LYN X 278      37.577  84.593  34.162  0.00  0.00            
ATOM   4436  CE  LYN X 278      37.940  83.708  32.241  0.00  0.00            
ATOM   4437  HE2 LYN X 278      38.785  83.426  31.612  0.00  0.00            
ATOM   4438  HE3 LYN X 278      37.376  84.492  31.737  0.00  0.00            
ATOM   4439  NZ  LYN X 278      37.069  82.557  32.443  0.00  0.00            
ATOM   4440  HZ1 LYN X 278      37.137  82.223  33.395  0.00  0.00            
ATOM   4441  HZ2 LYN X 278      36.104  82.823  32.303  0.00  0.00            
ATOM   4442  C   LYN X 278      39.949  88.431  33.801  0.00  0.00            
ATOM   4443  O   LYN X 278      39.967  88.474  32.572  0.00  0.00            
ATOM   4444  N   LEU X 279      39.294  89.336  34.537  0.00  0.00            
ATOM   4445  H   LEU X 279      39.181  89.181  35.530  0.00  0.00            
ATOM   4446  CA  LEU X 279      38.576  90.447  33.934  0.00  0.00            
ATOM   4447  HA  LEU X 279      37.946  90.047  33.142  0.00  0.00            
ATOM   4448  CB  LEU X 279      37.681  91.108  34.978  0.00  0.00            
ATOM   4449  HB2 LEU X 279      37.195  91.991  34.549  0.00  0.00            
ATOM   4450  HB3 LEU X 279      38.329  91.425  35.789  0.00  0.00            
ATOM   4451  CG  LEU X 279      36.635  90.180  35.591  0.00  0.00            
ATOM   4452  HG  LEU X 279      37.161  89.380  36.112  0.00  0.00            
ATOM   4453  CD1 LEU X 279      35.794  90.932  36.617  0.00  0.00            
ATOM   4454 HD11 LEU X 279      36.037  91.997  36.613  0.00  0.00            
ATOM   4455 HD12 LEU X 279      34.730  90.832  36.401  0.00  0.00            
ATOM   4456 HD13 LEU X 279      35.987  90.531  37.612  0.00  0.00            
ATOM   4457  CD2 LEU X 279      35.743  89.552  34.529  0.00  0.00            
ATOM   4458 HD21 LEU X 279      34.697  89.800  34.707  0.00  0.00            
ATOM   4459 HD22 LEU X 279      35.839  88.467  34.545  0.00  0.00            
ATOM   4460 HD23 LEU X 279      36.016  89.906  33.535  0.00  0.00            
ATOM   4461  C   LEU X 279      39.515  91.498  33.332  0.00  0.00            
ATOM   4462  O   LEU X 279      39.058  92.369  32.593  0.00  0.00            
ATOM   4463  N   GLY X 280      40.815  91.426  33.626  0.00  0.00            
ATOM   4464  H   GLY X 280      41.160  90.583  34.055  0.00  0.00            
ATOM   4465  CA  GLY X 280      41.793  92.288  32.986  0.00  0.00            
ATOM   4466  HA2 GLY X 280      41.377  92.677  32.059  0.00  0.00            
ATOM   4467  HA3 GLY X 280      42.647  91.670  32.720  0.00  0.00            
ATOM   4468  C   GLY X 280      42.315  93.455  33.823  0.00  0.00            
ATOM   4469  O   GLY X 280      43.069  94.271  33.296  0.00  0.00            
ATOM   4470  N   TYR X 281      41.925  93.564  35.096  0.00  0.00            
ATOM   4471  H   TYR X 281      41.119  93.045  35.402  0.00  0.00            
ATOM   4472  CA  TYR X 281      42.416  94.640  35.942  0.00  0.00            
ATOM   4473  HA  TYR X 281      43.214  95.155  35.409  0.00  0.00            
ATOM   4474  CB  TYR X 281      41.280  95.628  36.217  0.00  0.00            
ATOM   4475  HB2 TYR X 281      41.671  96.547  36.663  0.00  0.00            
ATOM   4476  HB3 TYR X 281      40.843  95.888  35.254  0.00  0.00            
ATOM   4477  CG  TYR X 281      40.164  95.104  37.092  0.00  0.00            
ATOM   4478  CD1 TYR X 281      40.249  95.185  38.484  0.00  0.00            
ATOM   4479  HD1 TYR X 281      41.155  95.532  38.948  0.00  0.00            
ATOM   4480  CE1 TYR X 281      39.176  94.778  39.279  0.00  0.00            
ATOM   4481  HE1 TYR X 281      39.158  95.028  40.324  0.00  0.00            
ATOM   4482  CZ  TYR X 281      38.073  94.154  38.700  0.00  0.00            
ATOM   4483  OH  TYR X 281      37.053  93.685  39.476  0.00  0.00            
ATOM   4484  HH  TYR X 281      36.918  94.204  40.254  0.00  0.00            
ATOM   4485  CE2 TYR X 281      38.029  93.991  37.320  0.00  0.00            
ATOM   4486  HE2 TYR X 281      37.298  93.332  36.891  0.00  0.00            
ATOM   4487  CD2 TYR X 281      39.046  94.501  36.515  0.00  0.00            
ATOM   4488  HD2 TYR X 281      39.038  94.288  35.462  0.00  0.00            
ATOM   4489  C   TYR X 281      42.985  94.107  37.248  0.00  0.00            
ATOM   4490  O   TYR X 281      42.726  92.971  37.642  0.00  0.00            
ATOM   4491  N   VAL X 282      43.781  94.951  37.910  0.00  0.00            
ATOM   4492  H   VAL X 282      44.144  95.745  37.405  0.00  0.00            
ATOM   4493  CA  VAL X 282      44.379  94.640  39.191  0.00  0.00            
ATOM   4494  HA  VAL X 282      43.750  93.917  39.710  0.00  0.00            
ATOM   4495  CB  VAL X 282      45.763  94.025  38.953  0.00  0.00            
ATOM   4496  HB  VAL X 282      45.652  93.205  38.243  0.00  0.00            
ATOM   4497  CG1 VAL X 282      46.746  95.026  38.349  0.00  0.00            
ATOM   4498 HG11 VAL X 282      47.567  95.230  39.037  0.00  0.00            
ATOM   4499 HG12 VAL X 282      46.279  95.960  38.031  0.00  0.00            
ATOM   4500 HG13 VAL X 282      47.191  94.588  37.460  0.00  0.00            
ATOM   4501  CG2 VAL X 282      46.330  93.429  40.237  0.00  0.00            
ATOM   4502 HG21 VAL X 282      45.538  93.243  40.964  0.00  0.00            
ATOM   4503 HG22 VAL X 282      47.054  94.102  40.699  0.00  0.00            
ATOM   4504 HG23 VAL X 282      46.822  92.486  39.992  0.00  0.00            
ATOM   4505  C   VAL X 282      44.458  95.916  40.023  0.00  0.00            
ATOM   4506  O   VAL X 282      44.482  97.017  39.475  0.00  0.00            
ATOM   4507  N   TYR X 283      44.511  95.764  41.350  0.00  0.00            
ATOM   4508  H   TYR X 283      44.709  94.848  41.721  0.00  0.00            
ATOM   4509  CA  TYR X 283      44.638  96.901  42.243  0.00  0.00            
ATOM   4510  HA  TYR X 283      44.288  97.802  41.740  0.00  0.00            
ATOM   4511  CB  TYR X 283      43.775  96.705  43.488  0.00  0.00            
ATOM   4512  HB2 TYR X 283      44.042  97.448  44.243  0.00  0.00            
ATOM   4513  HB3 TYR X 283      43.967  95.729  43.928  0.00  0.00            
ATOM   4514  CG  TYR X 283      42.300  96.824  43.185  0.00  0.00            
ATOM   4515  CD1 TYR X 283      41.672  98.071  43.176  0.00  0.00            
ATOM   4516  HD1 TYR X 283      42.204  98.939  43.520  0.00  0.00            
ATOM   4517  CE1 TYR X 283      40.329  98.185  42.815  0.00  0.00            
ATOM   4518  HE1 TYR X 283      39.885  99.155  42.674  0.00  0.00            
ATOM   4519  CZ  TYR X 283      39.569  97.038  42.605  0.00  0.00            
ATOM   4520  OH  TYR X 283      38.241  97.140  42.322  0.00  0.00            
ATOM   4521  HH  TYR X 283      37.905  96.394  41.849  0.00  0.00            
ATOM   4522  CE2 TYR X 283      40.170  95.788  42.729  0.00  0.00            
ATOM   4523  HE2 TYR X 283      39.559  94.912  42.844  0.00  0.00            
ATOM   4524  CD2 TYR X 283      41.542  95.679  42.946  0.00  0.00            
ATOM   4525  HD2 TYR X 283      41.997  94.706  43.012  0.00  0.00            
ATOM   4526  C   TYR X 283      46.107  97.070  42.614  0.00  0.00            
ATOM   4527  O   TYR X 283      46.862  96.101  42.679  0.00  0.00            
ATOM   4528  N   ASH X 284      46.511  98.319  42.850  0.00  0.00            
ATOM   4529  H   ASH X 284      45.829  99.004  43.142  0.00  0.00            
ATOM   4530  CA  ASH X 284      47.912  98.659  42.984  0.00  0.00            
ATOM   4531  HA  ASH X 284      48.434  98.283  42.101  0.00  0.00            
ATOM   4532  CB  ASH X 284      48.086 100.178  43.020  0.00  0.00            
ATOM   4533  HB2 ASH X 284      49.137 100.433  43.168  0.00  0.00            
ATOM   4534  HB3 ASH X 284      47.775 100.609  42.072  0.00  0.00            
ATOM   4535  CG  ASH X 284      47.296 100.853  44.126  0.00  0.00            
ATOM   4536  OD1 ASH X 284      46.387 100.037  44.700  0.00  0.00            
ATOM   4537  OD2 ASH X 284      47.494 102.014  44.466  0.00  0.00            
ATOM   4538  HD1 ASH X 284      46.603  99.868  45.602  0.00  0.00            
ATOM   4539  C   ASH X 284      48.535  97.993  44.204  0.00  0.00            
ATOM   4540  O   ASH X 284      49.739  97.749  44.220  0.00  0.00            
ATOM   4541  N   ILE X 285      47.731  97.682  45.223  0.00  0.00            
ATOM   4542  H   ILE X 285      46.731  97.673  45.078  0.00  0.00            
ATOM   4543  CA  ILE X 285      48.263  97.059  46.424  0.00  0.00            
ATOM   4544  HA  ILE X 285      49.147  97.615  46.735  0.00  0.00            
ATOM   4545  CB  ILE X 285      47.247  97.112  47.570  0.00  0.00            
ATOM   4546  HB  ILE X 285      47.669  96.576  48.421  0.00  0.00            
ATOM   4547  CG2 ILE X 285      46.991  98.555  47.999  0.00  0.00            
ATOM   4548 HG21 ILE X 285      47.449  99.251  47.297  0.00  0.00            
ATOM   4549 HG22 ILE X 285      47.410  98.747  48.985  0.00  0.00            
ATOM   4550 HG23 ILE X 285      45.921  98.763  48.037  0.00  0.00            
ATOM   4551  CG1 ILE X 285      45.940  96.437  47.168  0.00  0.00            
ATOM   4552 HG12 ILE X 285      46.146  95.511  46.626  0.00  0.00            
ATOM   4553 HG13 ILE X 285      45.418  97.127  46.511  0.00  0.00            
ATOM   4554  CD1 ILE X 285      45.016  96.153  48.344  0.00  0.00            
ATOM   4555 HD11 ILE X 285      44.215  95.474  48.050  0.00  0.00            
ATOM   4556 HD12 ILE X 285      44.557  97.078  48.697  0.00  0.00            
ATOM   4557 HD13 ILE X 285      45.575  95.698  49.159  0.00  0.00            
ATOM   4558  C   ILE X 285      48.679  95.619  46.131  0.00  0.00            
ATOM   4559  O   ILE X 285      49.440  95.035  46.897  0.00  0.00            
ATOM   4560  N   GLH X 286      48.202  95.048  45.021  0.00  0.00            
ATOM   4561  H   GLH X 286      47.748  95.629  44.332  0.00  0.00            
ATOM   4562  CA  GLH X 286      48.522  93.675  44.655  0.00  0.00            
ATOM   4563  HA  GLH X 286      48.521  93.038  45.536  0.00  0.00            
ATOM   4564  CB  GLH X 286      47.463  93.120  43.710  0.00  0.00            
ATOM   4565  HB2 GLH X 286      47.739  92.112  43.391  0.00  0.00            
ATOM   4566  HB3 GLH X 286      47.451  93.765  42.839  0.00  0.00            
ATOM   4567  CG  GLH X 286      46.064  93.105  44.311  0.00  0.00            
ATOM   4568  HG2 GLH X 286      45.762  94.110  44.601  0.00  0.00            
ATOM   4569  HG3 GLH X 286      46.044  92.490  45.209  0.00  0.00            
ATOM   4570  CD  GLH X 286      45.059  92.507  43.343  0.00  0.00            
ATOM   4571  OE1 GLH X 286      44.239  93.437  42.808  0.00  0.00            
ATOM   4572  OE2 GLH X 286      44.978  91.304  43.125  0.00  0.00            
ATOM   4573  HE1 GLH X 286      43.337  93.173  42.870  0.00  0.00            
ATOM   4574  C   GLH X 286      49.892  93.594  43.982  0.00  0.00            
ATOM   4575  O   GLH X 286      50.360  92.494  43.699  0.00  0.00            
ATOM   4576  N   LEU X 287      50.523  94.737  43.694  0.00  0.00            
ATOM   4577  H   LEU X 287      50.033  95.612  43.801  0.00  0.00            
ATOM   4578  CA  LEU X 287      51.805  94.743  43.006  0.00  0.00            
ATOM   4579  HA  LEU X 287      51.923  93.785  42.501  0.00  0.00            
ATOM   4580  CB  LEU X 287      51.858  95.878  41.976  0.00  0.00            
ATOM   4581  HB2 LEU X 287      51.982  96.838  42.476  0.00  0.00            
ATOM   4582  HB3 LEU X 287      52.761  95.740  41.386  0.00  0.00            
ATOM   4583  CG  LEU X 287      50.675  95.944  41.005  0.00  0.00            
ATOM   4584  HG  LEU X 287      49.776  96.206  41.561  0.00  0.00            
ATOM   4585  CD1 LEU X 287      50.910  97.035  39.959  0.00  0.00            
ATOM   4586 HD11 LEU X 287      50.036  97.155  39.320  0.00  0.00            
ATOM   4587 HD12 LEU X 287      51.107  97.993  40.440  0.00  0.00            
ATOM   4588 HD13 LEU X 287      51.764  96.794  39.323  0.00  0.00            
ATOM   4589  CD2 LEU X 287      50.440  94.598  40.331  0.00  0.00            
ATOM   4590 HD21 LEU X 287      51.261  93.914  40.547  0.00  0.00            
ATOM   4591 HD22 LEU X 287      49.519  94.144  40.696  0.00  0.00            
ATOM   4592 HD23 LEU X 287      50.362  94.707  39.250  0.00  0.00            
ATOM   4593  C   LEU X 287      52.959  94.897  43.994  0.00  0.00            
ATOM   4594  O   LEU X 287      52.842  95.593  45.001  0.00  0.00            
ATOM   4595  C61 CU6 X 288      23.971  99.209  43.460  0.00  0.00            
ATOM   4596  DD2 CU6 X 288      23.670  99.512  44.278  0.00  0.00            
ATOM   4597  DD3 CU6 X 288      23.157  99.453  43.069  0.00  0.00            
ATOM   4598  DD4 CU6 X 288      24.311 100.025  43.273  0.00  0.00            
ATOM   4599  DD5 CU6 X 288      24.262  98.902  42.618  0.00  0.00            
ATOM   4600  DD6 CU6 X 288      24.782  98.945  43.829  0.00  0.00            
ATOM   4601  DD7 CU6 X 288      23.624  98.391  43.637  0.00  0.00            
ATOM   4602  C61 CU6 X 289      27.475 101.866  47.434  0.00  0.00            
ATOM   4603  DD2 CU6 X 289      26.561 101.780  47.212  0.00  0.00            
ATOM   4604  DD3 CU6 X 289      27.662 101.107  46.919  0.00  0.00            
ATOM   4605  DD4 CU6 X 289      27.597 102.392  46.704  0.00  0.00            
ATOM   4606  DD5 CU6 X 289      28.378 101.939  47.642  0.00  0.00            
ATOM   4607  DD6 CU6 X 289      27.293 102.617  47.941  0.00  0.00            
ATOM   4608  DD7 CU6 X 289      27.343 101.344  48.144  0.00  0.00            
ATOM   4609  O1  L6E X 290      25.356 101.988  47.221  0.00  0.00            
ATOM   4610  C1  L6E X 290      24.398 101.992  48.017  0.00  0.00            
ATOM   4611  C2  L6E X 290      23.813 103.230  48.538  0.00  0.00            
ATOM   4612  C3  L6E X 290      22.809 103.114  49.410  0.00  0.00            
ATOM   4613  C4  L6E X 290      22.290 104.277  50.213  0.00  0.00            
ATOM   4614  N1  L6E X 290      22.302 104.062  51.625  0.00  0.00            
ATOM   4615  C5  L6E X 290      21.271 103.831  52.594  0.00  0.00            
ATOM   4616  C6  L6E X 290      21.953 103.594  53.762  0.00  0.00            
ATOM   4617  C7  L6E X 290      21.545 103.198  55.061  0.00  0.00            
ATOM   4618  O2  L6E X 290      22.278 102.052  55.385  0.00  0.00            
ATOM   4619  C8  L6E X 290      21.860 101.320  56.503  0.00  0.00            
ATOM   4620  C9  L6E X 290      22.153  99.941  56.539  0.00  0.00            
ATOM   4621  C10 L6E X 290      21.884  99.214  57.699  0.00  0.00            
ATOM   4622  C11 L6E X 290      21.243  99.838  58.845  0.00  0.00            
ATOM   4623  C12 L6E X 290      20.898 101.198  58.770  0.00  0.00            
ATOM   4624  F1  L6E X 290      20.252 101.833  59.762  0.00  0.00            
ATOM   4625  C13 L6E X 290      21.234 101.930  57.638  0.00  0.00            
ATOM   4626  H1  L6E X 290      21.060 102.995  57.721  0.00  0.00            
ATOM   4627  H2  L6E X 290      21.016  99.183  59.712  0.00  0.00            
ATOM   4628  H3  L6E X 290      22.106  98.165  57.617  0.00  0.00            
ATOM   4629  H4  L6E X 290      22.542  99.416  55.714  0.00  0.00            
ATOM   4630  H5  L6E X 290      20.536 102.845  54.902  0.00  0.00            
ATOM   4631  H6  L6E X 290      21.689 104.095  55.707  0.00  0.00            
ATOM   4632  N2  L6E X 290      23.280 103.679  53.509  0.00  0.00            
ATOM   4633  N3  L6E X 290      23.467 103.867  52.291  0.00  0.00            
ATOM   4634  H7  L6E X 290      20.216 103.760  52.424  0.00  0.00            
ATOM   4635  H8  L6E X 290      21.309 104.635  49.968  0.00  0.00            
ATOM   4636  H9  L6E X 290      22.859 105.108  49.969  0.00  0.00            
ATOM   4637  O3  L6E X 290      22.308 101.870  49.821  0.00  0.00            
ATOM   4638  C14 L6E X 290      22.860 100.749  49.279  0.00  0.00            
ATOM   4639  C15 L6E X 290      23.862 100.719  48.410  0.00  0.00            
ATOM   4640  O4  L6E X 290      24.511  99.562  48.124  0.00  0.00            
ATOM   4641  H10 L6E X 290      24.134  98.827  48.595  0.00  0.00            
ATOM   4642  H11 L6E X 290      22.556  99.902  49.872  0.00  0.00            
ATOM   4643  H12 L6E X 290      24.162 104.146  48.133  0.00  0.00            
ATOM   4644  O   HOH X 291       9.036 111.104  43.721  0.00  0.00            
ATOM   4645  H1  HOH X 291       9.842 111.255  43.185  0.00  0.00            
ATOM   4646  H2  HOH X 291       8.344 111.008  43.084  0.00  0.00            
ATOM   4647  O   HOH X 292      17.914  98.666  60.658  0.00  0.00            
ATOM   4648  H1  HOH X 292      16.980  98.897  60.909  0.00  0.00            
ATOM   4649  H2  HOH X 292      18.261  99.466  60.279  0.00  0.00            
ATOM   4650  O   HOH X 293      15.021 116.495  63.407  0.00  0.00            
ATOM   4651  H1  HOH X 293      14.097 116.242  63.272  0.00  0.00            
ATOM   4652  H2  HOH X 293      15.195 117.065  62.637  0.00  0.00            
ATOM   4653  O   HOH X 294      23.061 111.451  54.559  0.00  0.00            
ATOM   4654  H1  HOH X 294      22.533 110.690  54.781  0.00  0.00            
ATOM   4655  H2  HOH X 294      23.962 111.236  54.939  0.00  0.00            
ATOM   4656  O   HOH X 295       5.643 104.406  60.840  0.00  0.00            
ATOM   4657  H1  HOH X 295       5.480 105.346  60.897  0.00  0.00            
ATOM   4658  H2  HOH X 295       4.891 104.012  61.260  0.00  0.00            
ATOM   4659  O   HOH X 296      13.313 107.129  45.575  0.00  0.00            
ATOM   4660  H1  HOH X 296      12.585 107.405  45.003  0.00  0.00            
ATOM   4661  H2  HOH X 296      13.448 107.900  46.135  0.00  0.00            
ATOM   4662  O   HOH X 297      34.732  94.194  61.246  0.00  0.00            
ATOM   4663  H1  HOH X 297      35.545  94.115  61.801  0.00  0.00            
ATOM   4664  H2  HOH X 297      35.081  94.521  60.376  0.00  0.00            
ATOM   4665  O   HOH X 298       9.422 106.484  60.204  0.00  0.00            
ATOM   4666  H1  HOH X 298       8.942 107.012  59.522  0.00  0.00            
ATOM   4667  H2  HOH X 298       9.839 107.164  60.766  0.00  0.00            
ATOM   4668  O   HOH X 299      21.723 114.611  63.783  0.00  0.00            
ATOM   4669  H1  HOH X 299      22.255 113.846  64.090  0.00  0.00            
ATOM   4670  H2  HOH X 299      21.258 114.911  64.633  0.00  0.00            
ATOM   4671  O   HOH X 300       3.393 100.510  54.883  0.00  0.00            
ATOM   4672  H1  HOH X 300       3.229 100.630  55.809  0.00  0.00            
ATOM   4673  H2  HOH X 300       2.890 101.254  54.492  0.00  0.00            
ATOM   4674  O   HOH X 301       9.177 104.841  44.318  0.00  0.00            
ATOM   4675  H1  HOH X 301       8.428 105.417  44.513  0.00  0.00            
ATOM   4676  H2  HOH X 301       8.775 104.097  43.859  0.00  0.00            
ATOM   4677  O   HOH X 302      14.322  92.411  55.505  0.00  0.00            
ATOM   4678  H1  HOH X 302      14.947  92.131  56.186  0.00  0.00            
ATOM   4679  H2  HOH X 302      14.208  91.624  54.945  0.00  0.00            
ATOM   4680  O   HOH X 303      17.472 116.951  52.436  0.00  0.00            
ATOM   4681  H1  HOH X 303      17.896 117.751  52.744  0.00  0.00            
ATOM   4682  H2  HOH X 303      16.869 116.704  53.172  0.00  0.00            
ATOM   4683  O   HOH X 304      17.942 113.995  54.155  0.00  0.00            
ATOM   4684  H1  HOH X 304      17.594 114.643  53.509  0.00  0.00            
ATOM   4685  H2  HOH X 304      18.739 114.432  54.460  0.00  0.00            
ATOM   4686  O   HOH X 305       4.757 105.425  53.428  0.00  0.00            
ATOM   4687  H1  HOH X 305       4.185 105.175  54.142  0.00  0.00            
ATOM   4688  H2  HOH X 305       4.222 105.295  52.630  0.00  0.00            
ATOM   4689  O   HOH X 306      10.959 104.114  58.935  0.00  0.00            
ATOM   4690  H1  HOH X 306      11.466 104.797  58.423  0.00  0.00            
ATOM   4691  H2  HOH X 306      10.435 104.691  59.526  0.00  0.00            
ATOM   4692  O   HOH X 307      15.840 100.460  50.073  0.00  0.00            
ATOM   4693  H1  HOH X 307      15.421 100.395  50.915  0.00  0.00            
ATOM   4694  H2  HOH X 307      16.026 101.414  50.090  0.00  0.00            
ATOM   4695  O   HOH X 308      27.359 115.638  66.703  0.00  0.00            
ATOM   4696  H1  HOH X 308      27.006 114.760  66.912  0.00  0.00            
ATOM   4697  H2  HOH X 308      27.937 115.786  67.420  0.00  0.00            
ATOM   4698  O   HOH X 309      29.026  85.881  52.693  0.00  0.00            
ATOM   4699  H1  HOH X 309      29.912  86.078  52.376  0.00  0.00            
ATOM   4700  H2  HOH X 309      28.703  85.165  52.117  0.00  0.00            
ATOM   4701  O   HOH X 310      15.508 116.529  54.088  0.00  0.00            
ATOM   4702  H1  HOH X 310      15.221 117.068  54.846  0.00  0.00            
ATOM   4703  H2  HOH X 310      14.818 116.660  53.429  0.00  0.00            
ATOM   4704  O   HOH X 311      28.141 113.456  62.258  0.00  0.00            
ATOM   4705  H1  HOH X 311      27.777 113.632  61.374  0.00  0.00            
ATOM   4706  H2  HOH X 311      28.792 112.764  62.099  0.00  0.00            
ATOM   4707  O   HOH X 312       8.267 108.726  47.862  0.00  0.00            
ATOM   4708  H1  HOH X 312       8.174 109.616  48.176  0.00  0.00            
ATOM   4709  H2  HOH X 312       9.215 108.591  48.074  0.00  0.00            
ATOM   4710  O   HOH X 313      21.525 117.408  64.272  0.00  0.00            
ATOM   4711  H1  HOH X 313      21.995 116.697  63.819  0.00  0.00            
ATOM   4712  H2  HOH X 313      21.906 117.416  65.167  0.00  0.00            
ATOM   4713  O   HOH X 314      15.683 118.686  61.982  0.00  0.00            
ATOM   4714  H1  HOH X 314      15.103 118.809  61.229  0.00  0.00            
ATOM   4715  H2  HOH X 314      16.434 119.241  61.789  0.00  0.00            
ATOM   4716  O   HOH X 315      10.279  96.708  49.639  0.00  0.00            
ATOM   4717  H1  HOH X 315      10.023  96.112  48.939  0.00  0.00            
ATOM   4718  H2  HOH X 315      10.437  97.547  49.132  0.00  0.00            
ATOM   4719  O   HOH X 316      13.800  88.709  51.478  0.00  0.00            
ATOM   4720  H1  HOH X 316      14.005  88.136  50.704  0.00  0.00            
ATOM   4721  H2  HOH X 316      12.922  88.394  51.799  0.00  0.00            
ATOM   4722  O   HOH X 317      29.387 114.200  64.328  0.00  0.00            
ATOM   4723  H1  HOH X 317      28.659 113.875  63.826  0.00  0.00            
ATOM   4724  H2  HOH X 317      28.977 114.915  64.836  0.00  0.00            
ATOM   4725  O   HOH X 318       9.157  98.569  61.805  0.00  0.00            
ATOM   4726  H1  HOH X 318       8.386  98.695  61.220  0.00  0.00            
ATOM   4727  H2  HOH X 318       9.643  99.399  61.727  0.00  0.00            
ATOM   4728  O   HOH X 319      12.432  93.716  54.290  0.00  0.00            
ATOM   4729  H1  HOH X 319      11.808  93.092  54.718  0.00  0.00            
ATOM   4730  H2  HOH X 319      13.318  93.384  54.644  0.00  0.00            
ATOM   4731  O   HOH X 320      18.881 112.860  46.419  0.00  0.00            
ATOM   4732  H1  HOH X 320      19.180 113.528  45.814  0.00  0.00            
ATOM   4733  H2  HOH X 320      19.594 112.764  47.052  0.00  0.00            
ATOM   4734  O   HOH X 321      12.951 110.715  57.439  0.00  0.00            
ATOM   4735  H1  HOH X 321      13.881 110.964  57.687  0.00  0.00            
ATOM   4736  H2  HOH X 321      12.592 110.319  58.259  0.00  0.00            
ATOM   4737  O   HOH X 322      12.869 112.042  54.199  0.00  0.00            
ATOM   4738  H1  HOH X 322      12.241 111.709  54.849  0.00  0.00            
ATOM   4739  H2  HOH X 322      13.559 112.473  54.742  0.00  0.00            
ATOM   4740  O   HOH X 323      22.185 114.544  68.443  0.00  0.00            
ATOM   4741  H1  HOH X 323      22.918 114.762  69.017  0.00  0.00            
ATOM   4742  H2  HOH X 323      22.259 113.579  68.347  0.00  0.00            
ATOM   4743  O   HOH X 324      31.636  95.505  68.242  0.00  0.00            
ATOM   4744  H1  HOH X 324      30.714  95.427  68.563  0.00  0.00            
ATOM   4745  H2  HOH X 324      31.826  96.450  68.102  0.00  0.00            
ATOM   4746  O   HOH X 325       8.973  96.362  54.362  0.00  0.00            
ATOM   4747  H1  HOH X 325       9.042  96.504  55.298  0.00  0.00            
ATOM   4748  H2  HOH X 325       8.349  97.007  54.045  0.00  0.00            
ATOM   4749  O   HOH X 326      26.689 102.912  67.432  0.00  0.00            
ATOM   4750  H1  HOH X 326      26.521 103.661  68.045  0.00  0.00            
ATOM   4751  H2  HOH X 326      26.433 102.122  67.936  0.00  0.00            
ATOM   4752  O   HOH X 327      28.068 103.164  70.347  0.00  0.00            
ATOM   4753  H1  HOH X 327      28.293 104.043  70.010  0.00  0.00            
ATOM   4754  H2  HOH X 327      28.378 102.543  69.661  0.00  0.00            
ATOM   4755  O   HOH X 328      11.223 108.121  43.974  0.00  0.00            
ATOM   4756  H1  HOH X 328      10.368 107.712  44.174  0.00  0.00            
ATOM   4757  H2  HOH X 328      10.990 108.680  43.187  0.00  0.00            
ATOM   4758  O   HOH X 329       5.632 112.253  54.264  0.00  0.00            
ATOM   4759  H1  HOH X 329       6.391 112.855  54.017  0.00  0.00            
ATOM   4760  H2  HOH X 329       5.586 111.746  53.428  0.00  0.00            
ATOM   4761  O   HOH X 330      30.238 117.071  60.714  0.00  0.00            
ATOM   4762  H1  HOH X 330      29.478 116.484  60.915  0.00  0.00            
ATOM   4763  H2  HOH X 330      30.167 117.744  61.403  0.00  0.00            
ATOM   4764  O   HOH X 331      27.699 119.043  55.997  0.00  0.00            
ATOM   4765  H1  HOH X 331      27.466 118.126  56.304  0.00  0.00            
ATOM   4766  H2  HOH X 331      27.080 119.564  56.497  0.00  0.00            
ATOM   4767  O   HOH X 332      19.457  86.686  61.722  0.00  0.00            
ATOM   4768  H1  HOH X 332      19.383  87.243  62.505  0.00  0.00            
ATOM   4769  H2  HOH X 332      18.684  86.152  61.760  0.00  0.00            
ATOM   4770  O   HOH X 333       8.260  92.777  59.733  0.00  0.00            
ATOM   4771  H1  HOH X 333       8.654  92.743  60.630  0.00  0.00            
ATOM   4772  H2  HOH X 333       7.448  93.254  59.928  0.00  0.00            
ATOM   4773  O   HOH X 334      29.126 118.606  62.744  0.00  0.00            
ATOM   4774  H1  HOH X 334      28.760 117.662  62.722  0.00  0.00            
ATOM   4775  H2  HOH X 334      29.269 118.764  63.671  0.00  0.00            
ATOM   4776  O   HOH X 335       8.385 109.030  45.169  0.00  0.00            
ATOM   4777  H1  HOH X 335       8.757 109.732  44.634  0.00  0.00            
ATOM   4778  H2  HOH X 335       8.737 109.286  46.050  0.00  0.00            
ATOM   4779  O   HOH X 336       3.290 102.257  51.966  0.00  0.00            
ATOM   4780  H1  HOH X 336       2.998 101.544  51.386  0.00  0.00            
ATOM   4781  H2  HOH X 336       3.185 103.040  51.412  0.00  0.00            
ATOM   4782  O   HOH X 337      37.403 107.765  63.086  0.00  0.00            
ATOM   4783  H1  HOH X 337      37.912 108.310  62.463  0.00  0.00            
ATOM   4784  H2  HOH X 337      36.494 108.144  62.940  0.00  0.00            
ATOM   4785  O   HOH X 338      21.573 111.744  67.713  0.00  0.00            
ATOM   4786  H1  HOH X 338      21.489 110.834  67.975  0.00  0.00            
ATOM   4787  H2  HOH X 338      20.839 111.849  67.069  0.00  0.00            
ATOM   4788  O   HOH X 339      21.086 105.854  67.906  0.00  0.00            
ATOM   4789  H1  HOH X 339      21.153 105.591  68.823  0.00  0.00            
ATOM   4790  H2  HOH X 339      21.099 104.981  67.463  0.00  0.00            
ATOM   4791  O   HOH X 340       9.670  93.056  55.457  0.00  0.00            
ATOM   4792  H1  HOH X 340       9.722  93.848  54.909  0.00  0.00            
ATOM   4793  H2  HOH X 340       9.618  93.421  56.364  0.00  0.00            
ATOM   4794  O   HOH X 341      20.408 109.773  70.697  0.00  0.00            
ATOM   4795  H1  HOH X 341      20.715 109.320  69.901  0.00  0.00            
ATOM   4796  H2  HOH X 341      19.723 110.318  70.314  0.00  0.00            
ATOM   4797  O   HOH X 342      19.717 100.968  43.343  0.00  0.00            
ATOM   4798  H1  HOH X 342      18.867 101.332  43.670  0.00  0.00            
ATOM   4799  H2  HOH X 342      19.539 100.940  42.382  0.00  0.00            
ATOM   4800  O   HOH X 343      24.094 117.326  58.174  0.00  0.00            
ATOM   4801  H1  HOH X 343      24.846 116.927  57.734  0.00  0.00            
ATOM   4802  H2  HOH X 343      24.441 117.422  59.093  0.00  0.00            
ATOM   4803  O   HOH X 344       9.345 111.838  51.664  0.00  0.00            
ATOM   4804  H1  HOH X 344       9.571 111.873  52.623  0.00  0.00            
ATOM   4805  H2  HOH X 344       9.503 112.761  51.329  0.00  0.00            
ATOM   4806  O   HOH X 345       6.297  95.118  59.769  0.00  0.00            
ATOM   4807  H1  HOH X 345       6.483  95.549  60.632  0.00  0.00            
ATOM   4808  H2  HOH X 345       5.588  95.613  59.449  0.00  0.00            
ATOM   4809  O   HOH X 346      11.179  96.978  56.207  0.00  0.00            
ATOM   4810  H1  HOH X 346      11.807  96.424  56.672  0.00  0.00            
ATOM   4811  H2  HOH X 346      11.593  97.137  55.357  0.00  0.00            
ATOM   4812  O   HOH X 347      19.323 113.137  63.450  0.00  0.00            
ATOM   4813  H1  HOH X 347      18.730 113.827  63.134  0.00  0.00            
ATOM   4814  H2  HOH X 347      20.121 113.408  62.946  0.00  0.00            
ATOM   4815  O   HOH X 348      22.473  97.928  64.852  0.00  0.00            
ATOM   4816  H1  HOH X 348      23.274  98.316  65.130  0.00  0.00            
ATOM   4817  H2  HOH X 348      22.272  98.442  64.064  0.00  0.00            
ATOM   4818  O   HOH X 349       8.543 111.083  56.786  0.00  0.00            
ATOM   4819  H1  HOH X 349       8.151 111.808  57.308  0.00  0.00            
ATOM   4820  H2  HOH X 349       7.736 110.572  56.653  0.00  0.00            
ATOM   4821  O   HOH X 350      20.163 101.862  63.947  0.00  0.00            
ATOM   4822  H1  HOH X 350      20.546 101.694  64.820  0.00  0.00            
ATOM   4823  H2  HOH X 350      20.595 102.699  63.648  0.00  0.00            
ATOM   4824  O   HOH X 351       9.770  93.126  62.007  0.00  0.00            
ATOM   4825  H1  HOH X 351      10.236  93.949  61.725  0.00  0.00            
ATOM   4826  H2  HOH X 351       9.847  93.155  62.977  0.00  0.00            
ATOM   4827  O   HOH X 352       7.694 113.564  58.246  0.00  0.00            
ATOM   4828  H1  HOH X 352       8.615 113.881  58.436  0.00  0.00            
ATOM   4829  H2  HOH X 352       7.255 114.380  58.000  0.00  0.00            
ATOM   4830  O   HOH X 353       5.105 107.434  60.721  0.00  0.00            
ATOM   4831  H1  HOH X 353       4.780 108.257  60.452  0.00  0.00            
ATOM   4832  H2  HOH X 353       5.575 107.107  59.943  0.00  0.00            
ATOM   4833  O   HOH X 354      25.263 100.967  64.884  0.00  0.00            
ATOM   4834  H1  HOH X 354      25.591 100.291  65.445  0.00  0.00            
ATOM   4835  H2  HOH X 354      25.165 100.512  64.015  0.00  0.00            
ATOM   4836  O   HOH X 355      16.903 112.914  68.347  0.00  0.00            
ATOM   4837  H1  HOH X 355      16.153 112.465  67.890  0.00  0.00            
ATOM   4838  H2  HOH X 355      17.454 112.184  68.670  0.00  0.00            
ATOM   4839  O   HOH X 356      19.730 114.340  41.901  0.00  0.00            
ATOM   4840  H1  HOH X 356      20.203 114.634  41.110  0.00  0.00            
ATOM   4841  H2  HOH X 356      20.281 114.729  42.592  0.00  0.00            
ATOM   4842  O   HOH X 357      11.702 103.997  42.291  0.00  0.00            
ATOM   4843  H1  HOH X 357      10.850 103.566  42.205  0.00  0.00            
ATOM   4844  H2  HOH X 357      11.440 104.921  42.407  0.00  0.00            
ATOM   4845  O   HOH X 358      18.448 101.870  36.152  0.00  0.00            
ATOM   4846  H1  HOH X 358      18.148 101.699  35.260  0.00  0.00            
ATOM   4847  H2  HOH X 358      18.010 102.705  36.404  0.00  0.00            
ATOM   4848  O   HOH X 359      14.625 117.766  56.251  0.00  0.00            
ATOM   4849  H1  HOH X 359      14.230 118.653  56.287  0.00  0.00            
ATOM   4850  H2  HOH X 359      15.583 117.960  56.417  0.00  0.00            
ATOM   4851  O   HOH X 360      15.620 111.916  48.820  0.00  0.00            
ATOM   4852  H1  HOH X 360      16.318 112.573  48.872  0.00  0.00            
ATOM   4853  H2  HOH X 360      15.849 111.353  49.561  0.00  0.00            
ATOM   4854  O   HOH X 361      21.394  99.926  52.240  0.00  0.00            
ATOM   4855  H1  HOH X 361      22.037 100.599  52.415  0.00  0.00            
ATOM   4856  H2  HOH X 361      20.531 100.292  52.540  0.00  0.00            
ATOM   4857  O   HOH X 362       6.851 112.376  60.258  0.00  0.00            
ATOM   4858  H1  HOH X 362       7.324 112.872  59.596  0.00  0.00            
ATOM   4859  H2  HOH X 362       6.991 112.906  61.081  0.00  0.00            
ATOM   4860  O   HOH X 363      16.732 103.109  54.925  0.00  0.00            
ATOM   4861  H1  HOH X 363      15.795 103.361  54.738  0.00  0.00            
ATOM   4862  H2  HOH X 363      16.641 102.733  55.797  0.00  0.00            
ATOM   4863  O   HOH X 364      16.886 114.109  41.104  0.00  0.00            
ATOM   4864  H1  HOH X 364      17.816 114.019  41.365  0.00  0.00            
ATOM   4865  H2  HOH X 364      16.902 114.177  40.137  0.00  0.00            
ATOM   4866  O   HOH X 365      18.457  99.747  71.451  0.00  0.00            
ATOM   4867  H1  HOH X 365      18.877  99.656  72.321  0.00  0.00            
ATOM   4868  H2  HOH X 365      17.712 100.290  71.652  0.00  0.00            
ATOM   4869  O   HOH X 366      39.890 108.616  52.563  0.00  0.00            
ATOM   4870  H1  HOH X 366      39.766 108.776  53.526  0.00  0.00            
ATOM   4871  H2  HOH X 366      40.145 107.678  52.521  0.00  0.00            
ATOM   4872  O   HOH X 367      25.108 105.087  36.100  0.00  0.00            
ATOM   4873  H1  HOH X 367      25.509 105.928  35.814  0.00  0.00            
ATOM   4874  H2  HOH X 367      25.102 105.138  37.056  0.00  0.00            
ATOM   4875  O   HOH X 368      23.839 116.266  62.683  0.00  0.00            
ATOM   4876  H1  HOH X 368      24.411 116.229  63.481  0.00  0.00            
ATOM   4877  H2  HOH X 368      23.194 115.584  62.871  0.00  0.00            
ATOM   4878  O   HOH X 369      21.009  90.250  66.203  0.00  0.00            
ATOM   4879  H1  HOH X 369      20.953  89.369  66.579  0.00  0.00            
ATOM   4880  H2  HOH X 369      20.368  90.221  65.493  0.00  0.00            
ATOM   4881  O   HOH X 370      10.960 116.440  49.011  0.00  0.00            
ATOM   4882  H1  HOH X 370      10.494 115.645  48.683  0.00  0.00            
ATOM   4883  H2  HOH X 370      11.730 116.062  49.473  0.00  0.00            
ATOM   4884  O   HOH X 371      18.800 119.014  54.887  0.00  0.00            
ATOM   4885  H1  HOH X 371      19.603 118.864  55.449  0.00  0.00            
ATOM   4886  H2  HOH X 371      18.158 118.409  55.269  0.00  0.00            
ATOM   4887  O   HOH X 372      23.303 117.579  41.102  0.00  0.00            
ATOM   4888  H1  HOH X 372      23.682 118.381  40.767  0.00  0.00            
ATOM   4889  H2  HOH X 372      24.051 116.933  41.087  0.00  0.00            
ATOM   4890  O   HOH X 373      32.861 113.446  60.466  0.00  0.00            
ATOM   4891  H1  HOH X 373      33.070 114.277  60.031  0.00  0.00            
ATOM   4892  H2  HOH X 373      32.438 113.762  61.299  0.00  0.00            
ATOM   4893  O   HOH X 374      13.949 113.361  64.307  0.00  0.00            
ATOM   4894  H1  HOH X 374      13.407 113.991  63.773  0.00  0.00            
ATOM   4895  H2  HOH X 374      14.688 113.915  64.500  0.00  0.00            
ATOM   4896  O   HOH X 375      27.757 119.226  59.992  0.00  0.00            
ATOM   4897  H1  HOH X 375      28.225 118.842  59.222  0.00  0.00            
ATOM   4898  H2  HOH X 375      28.423 119.168  60.700  0.00  0.00            
ATOM   4899  O   HOH X 376      31.651 101.743  64.833  0.00  0.00            
ATOM   4900  H1  HOH X 376      31.540 102.504  64.224  0.00  0.00            
ATOM   4901  H2  HOH X 376      30.986 101.918  65.521  0.00  0.00            
ATOM   4902  O   HOH X 377      22.888  91.922  63.977  0.00  0.00            
ATOM   4903  H1  HOH X 377      22.269  92.400  64.521  0.00  0.00            
ATOM   4904  H2  HOH X 377      23.785  92.048  64.425  0.00  0.00            
ATOM   4905  O   HOH X 378      14.159 104.797  46.701  0.00  0.00            
ATOM   4906  H1  HOH X 378      14.369 105.723  46.544  0.00  0.00            
ATOM   4907  H2  HOH X 378      13.837 104.528  45.832  0.00  0.00            
ATOM   4908  O   HOH X 379      15.973 112.999  60.021  0.00  0.00            
ATOM   4909  H1  HOH X 379      16.875 113.354  59.836  0.00  0.00            
ATOM   4910  H2  HOH X 379      15.903 112.218  59.434  0.00  0.00            
ATOM   4911  O   HOH X 380      19.030 119.103  63.888  0.00  0.00            
ATOM   4912  H1  HOH X 380      19.820 118.533  63.882  0.00  0.00            
ATOM   4913  H2  HOH X 380      18.991 119.462  62.968  0.00  0.00            
ATOM   4914  O   HOH X 381      11.334  90.985  56.399  0.00  0.00            
ATOM   4915  H1  HOH X 381      10.717  91.409  55.815  0.00  0.00            
ATOM   4916  H2  HOH X 381      12.013  90.628  55.819  0.00  0.00            
ATOM   4917  O   HOH X 382      19.973  99.838  61.927  0.00  0.00            
ATOM   4918  H1  HOH X 382      19.355  99.069  61.905  0.00  0.00            
ATOM   4919  H2  HOH X 382      19.887 100.247  62.812  0.00  0.00            
ATOM   4920  O   HOH X 383      19.202  96.747  59.476  0.00  0.00            
ATOM   4921  H1  HOH X 383      18.612  95.980  59.543  0.00  0.00            
ATOM   4922  H2  HOH X 383      18.708  97.432  59.971  0.00  0.00            
ATOM   4923  O   HOH X 384      14.091 109.135  51.187  0.00  0.00            
ATOM   4924  H1  HOH X 384      14.539 108.749  50.419  0.00  0.00            
ATOM   4925  H2  HOH X 384      13.331 108.574  51.351  0.00  0.00            
ATOM   4926  O   HOH X 385      32.235 100.918  68.927  0.00  0.00            
ATOM   4927  H1  HOH X 385      32.975 101.035  69.573  0.00  0.00            
ATOM   4928  H2  HOH X 385      32.216 101.729  68.437  0.00  0.00            
ATOM   4929  O   HOH X 386      10.550 114.636  46.282  0.00  0.00            
ATOM   4930  H1  HOH X 386      11.470 114.339  46.196  0.00  0.00            
ATOM   4931  H2  HOH X 386      10.515 115.320  45.606  0.00  0.00            
ATOM   4932  O   HOH X 387       7.467 106.753  49.887  0.00  0.00            
ATOM   4933  H1  HOH X 387       8.099 106.852  49.168  0.00  0.00            
ATOM   4934  H2  HOH X 387       6.745 107.313  49.614  0.00  0.00            
ATOM   4935  O   HOH X 388      25.882 116.874  64.217  0.00  0.00            
ATOM   4936  H1  HOH X 388      26.534 116.765  64.938  0.00  0.00            
ATOM   4937  H2  HOH X 388      25.938 117.829  63.917  0.00  0.00            
ATOM   4938  O   HOH X 389      15.496  90.290  65.727  0.00  0.00            
ATOM   4939  H1  HOH X 389      15.125  89.586  65.188  0.00  0.00            
ATOM   4940  H2  HOH X 389      14.862  90.988  65.604  0.00  0.00            
ATOM   4941  O   HOH X 390      13.859  95.390  63.448  0.00  0.00            
ATOM   4942  H1  HOH X 390      14.811  95.678  63.377  0.00  0.00            
ATOM   4943  H2  HOH X 390      13.876  94.538  62.961  0.00  0.00            
ATOM   4944  O   HOH X 391       5.747  98.823  58.570  0.00  0.00            
ATOM   4945  H1  HOH X 391       6.566  98.797  58.044  0.00  0.00            
ATOM   4946  H2  HOH X 391       6.028  99.106  59.454  0.00  0.00            
ATOM   4947  O   HOH X 392      15.782 116.034  50.189  0.00  0.00            
ATOM   4948  H1  HOH X 392      16.443 116.644  50.570  0.00  0.00            
ATOM   4949  H2  HOH X 392      15.056 116.057  50.810  0.00  0.00            
ATOM   4950  O   HOH X 393      23.371  99.073  68.439  0.00  0.00            
ATOM   4951  H1  HOH X 393      22.736  99.823  68.413  0.00  0.00            
ATOM   4952  H2  HOH X 393      24.223  99.530  68.432  0.00  0.00            
ATOM   4953  O   HOH X 394      14.980 103.755  67.606  0.00  0.00            
ATOM   4954  H1  HOH X 394      15.356 102.932  67.281  0.00  0.00            
ATOM   4955  H2  HOH X 394      15.258 104.361  66.905  0.00  0.00            
ATOM   4956  O   HOH X 395      12.046 105.522  62.349  0.00  0.00            
ATOM   4957  H1  HOH X 395      11.835 104.655  62.727  0.00  0.00            
ATOM   4958  H2  HOH X 395      11.494 106.124  62.851  0.00  0.00            
ATOM   4959  O   HOH X 396      10.109  94.834  42.097  0.00  0.00            
ATOM   4960  H1  HOH X 396      10.937  95.097  42.511  0.00  0.00            
ATOM   4961  H2  HOH X 396       9.442  94.918  42.766  0.00  0.00            
ATOM   4962  O   HOH X 397      18.093 115.005  57.517  0.00  0.00            
ATOM   4963  H1  HOH X 397      18.146 114.738  58.454  0.00  0.00            
ATOM   4964  H2  HOH X 397      17.160 114.784  57.345  0.00  0.00            
ATOM   4965  O   HOH X 398      13.033 102.378  47.136  0.00  0.00            
ATOM   4966  H1  HOH X 398      12.747 102.371  48.057  0.00  0.00            
ATOM   4967  H2  HOH X 398      13.519 103.220  47.064  0.00  0.00            
ATOM   4968  O   HOH X 399      10.098 110.975  46.949  0.00  0.00            
ATOM   4969  H1  HOH X 399      10.830 110.984  46.316  0.00  0.00            
ATOM   4970  H2  HOH X 399      10.474 111.327  47.737  0.00  0.00            
ATOM   4971  O   HOH X 400      13.776 111.169  42.353  0.00  0.00            
ATOM   4972  H1  HOH X 400      13.799 112.095  42.691  0.00  0.00            
ATOM   4973  H2  HOH X 400      14.394 110.719  42.945  0.00  0.00            
ATOM   4974  O   HOH X 401      18.079 108.716  55.788  0.00  0.00            
ATOM   4975  H1  HOH X 401      17.729 108.420  56.650  0.00  0.00            
ATOM   4976  H2  HOH X 401      17.263 109.017  55.348  0.00  0.00            
ATOM   4977  O   HOH X 402       7.763 113.113  46.142  0.00  0.00            
ATOM   4978  H1  HOH X 402       7.245 113.391  45.392  0.00  0.00            
ATOM   4979  H2  HOH X 402       8.554 112.708  45.725  0.00  0.00            
ATOM   4980  O   HOH X 403      35.052 111.906  42.629  0.00  0.00            
ATOM   4981  H1  HOH X 403      35.483 111.231  42.109  0.00  0.00            
ATOM   4982  H2  HOH X 403      35.794 112.421  42.960  0.00  0.00            
ATOM   4983  O   HOH X 404      11.638 106.558  58.315  0.00  0.00            
ATOM   4984  H1  HOH X 404      10.922 106.880  58.851  0.00  0.00            
ATOM   4985  H2  HOH X 404      11.519 107.140  57.533  0.00  0.00            
ATOM   4986  O   HOH X 405      22.504  86.707  45.364  0.00  0.00            
ATOM   4987  H1  HOH X 405      21.684  86.924  44.874  0.00  0.00            
ATOM   4988  H2  HOH X 405      22.425  85.775  45.513  0.00  0.00            
ATOM   4989  O   HOH X 406      20.708  93.336  64.834  0.00  0.00            
ATOM   4990  H1  HOH X 406      20.471  94.236  64.520  0.00  0.00            
ATOM   4991  H2  HOH X 406      19.861  92.903  64.837  0.00  0.00            
ATOM   4992  O   HOH X 407      29.802 100.157  70.308  0.00  0.00            
ATOM   4993  H1  HOH X 407      30.552 100.727  70.138  0.00  0.00            
ATOM   4994  H2  HOH X 407      30.022  99.641  71.086  0.00  0.00            
ATOM   4995  O   HOH X 408      16.120 110.310  54.287  0.00  0.00            
ATOM   4996  H1  HOH X 408      16.699 110.555  53.539  0.00  0.00            
ATOM   4997  H2  HOH X 408      15.900 111.183  54.677  0.00  0.00            
ATOM   4998  O   HOH X 409       8.025  97.096  51.304  0.00  0.00            
ATOM   4999  H1  HOH X 409       7.747  97.880  50.807  0.00  0.00            
ATOM   5000  H2  HOH X 409       8.914  96.917  50.883  0.00  0.00            
ATOM   5001  O   HOH X 410      18.194  85.294  52.902  0.00  0.00            
ATOM   5002  H1  HOH X 410      17.804  85.071  52.023  0.00  0.00            
ATOM   5003  H2  HOH X 410      17.402  85.263  53.454  0.00  0.00            
ATOM   5004  O   HOH X 411      19.584 115.989  50.682  0.00  0.00            
ATOM   5005  H1  HOH X 411      19.557 116.523  49.918  0.00  0.00            
ATOM   5006  H2  HOH X 411      18.687 116.107  51.022  0.00  0.00            
ATOM   5007  O   HOH X 412      16.171 112.269  45.991  0.00  0.00            
ATOM   5008  H1  HOH X 412      16.193 111.798  46.832  0.00  0.00            
ATOM   5009  H2  HOH X 412      17.135 112.507  45.889  0.00  0.00            
ATOM   5010  O   HOH X 413      15.549  98.699  65.896  0.00  0.00            
ATOM   5011  H1  HOH X 413      15.901  97.811  66.050  0.00  0.00            
ATOM   5012  H2  HOH X 413      16.347  99.256  66.041  0.00  0.00            
ATOM   5013  O   HOH X 414      15.800 104.678  57.721  0.00  0.00            
ATOM   5014  H1  HOH X 414      15.696 104.745  58.683  0.00  0.00            
ATOM   5015  H2  HOH X 414      15.470 105.536  57.395  0.00  0.00            
ATOM   5016  O   HOH X 415      29.622  98.538  64.678  0.00  0.00            
ATOM   5017  H1  HOH X 415      29.712  98.678  65.633  0.00  0.00            
ATOM   5018  H2  HOH X 415      28.676  98.748  64.476  0.00  0.00            
ATOM   5019  O   HOH X 416      20.962 110.724  57.555  0.00  0.00            
ATOM   5020  H1  HOH X 416      21.804 111.221  57.462  0.00  0.00            
ATOM   5021  H2  HOH X 416      20.917 110.268  56.697  0.00  0.00            
ATOM   5022  O   HOH X 417       8.800 105.528  40.424  0.00  0.00            
ATOM   5023  H1  HOH X 417       9.390 105.296  39.683  0.00  0.00            
ATOM   5024  H2  HOH X 417       8.805 104.741  40.973  0.00  0.00            
ATOM   5025  O   HOH X 418      12.117 112.751  61.408  0.00  0.00            
ATOM   5026  H1  HOH X 418      12.167 112.261  62.238  0.00  0.00            
ATOM   5027  H2  HOH X 418      11.529 112.245  60.851  0.00  0.00            
ATOM   5028  O   HOH X 419      18.879 121.602  50.980  0.00  0.00            
ATOM   5029  H1  HOH X 419      19.074 122.427  51.438  0.00  0.00            
ATOM   5030  H2  HOH X 419      17.945 121.425  51.230  0.00  0.00            
ATOM   5031  O   HOH X 420      13.490  94.678  67.285  0.00  0.00            
ATOM   5032  H1  HOH X 420      13.910  95.113  68.055  0.00  0.00            
ATOM   5033  H2  HOH X 420      14.203  94.666  66.665  0.00  0.00            
ATOM   5034  O   HOH X 421       9.182 101.656  62.209  0.00  0.00            
ATOM   5035  H1  HOH X 421       8.818 102.535  62.118  0.00  0.00            
ATOM   5036  H2  HOH X 421       8.918 101.382  63.120  0.00  0.00            
ATOM   5037  O   HOH X 422      28.809  95.719  69.194  0.00  0.00            
ATOM   5038  H1  HOH X 422      28.359  94.945  69.548  0.00  0.00            
ATOM   5039  H2  HOH X 422      28.189  96.053  68.555  0.00  0.00            
ATOM   5040  O   HOH X 423      25.739 100.830  68.763  0.00  0.00            
ATOM   5041  H1  HOH X 423      25.494 101.044  69.686  0.00  0.00            
ATOM   5042  H2  HOH X 423      26.361 100.103  68.886  0.00  0.00            
ATOM   5043  O   HOH X 424       9.875  94.146  58.054  0.00  0.00            
ATOM   5044  H1  HOH X 424       9.932  94.883  58.686  0.00  0.00            
ATOM   5045  H2  HOH X 424       9.074  93.660  58.341  0.00  0.00            
ATOM   5046  O   HOH X 425      23.450 102.979  71.278  0.00  0.00            
ATOM   5047  H1  HOH X 425      23.176 102.541  72.103  0.00  0.00            
ATOM   5048  H2  HOH X 425      24.378 103.238  71.457  0.00  0.00            
ATOM   5049  O   HOH X 426      19.320 101.100  53.348  0.00  0.00            
ATOM   5050  H1  HOH X 426      18.989 100.805  54.220  0.00  0.00            
ATOM   5051  H2  HOH X 426      18.776 101.866  53.081  0.00  0.00            
ATOM   5052  O   HOH X 427      18.798  94.895  69.399  0.00  0.00            
ATOM   5053  H1  HOH X 427      19.687  94.794  69.094  0.00  0.00            
ATOM   5054  H2  HOH X 427      18.630  95.834  69.236  0.00  0.00            
ATOM   5055  O   HOH X 428       7.866 115.395  51.007  0.00  0.00            
ATOM   5056  H1  HOH X 428       8.519 115.082  50.361  0.00  0.00            
ATOM   5057  H2  HOH X 428       7.270 115.961  50.517  0.00  0.00            
ATOM   5058  O   HOH X 429      26.934 104.016  62.444  0.00  0.00            
ATOM   5059  H1  HOH X 429      27.157 103.840  63.390  0.00  0.00            
ATOM   5060  H2  HOH X 429      27.073 103.118  62.075  0.00  0.00            
ATOM   5061  O   HOH X 430      10.081 108.630  61.874  0.00  0.00            
ATOM   5062  H1  HOH X 430      10.514 109.417  62.186  0.00  0.00
[truncated: 86,589 more chars]
