# Supplementary material for: Computational Analysis of Triazole-Based Kojic Acid Analogs as Tyrosinase Inhibitors by Molecular Dynamics and Free Energy Calculations
Source: Molecules. 2022 Nov 23;27(23):8141. doi: 10.3390/molecules27238141 (PMC9735930; doi:10.3390/molecules27238141)
Supplement: Supplementary file 1 [file molecules-27-08141-s001.zip › PDB-files/6f.pdb]

CRYST1    1.000    1.000    1.000  90.00  90.00  90.00 P 1           1
ATOM      1  N   LYN X   1      44.891  91.786  34.779  0.00  0.00            
ATOM      2  H   LYN X   1      44.851  91.948  33.783  0.00  0.00            
ATOM      3  CA  LYN X   1      46.177  91.825  35.453  0.00  0.00            
ATOM      4  HA  LYN X   1      46.007  92.061  36.501  0.00  0.00            
ATOM      5  CB  LYN X   1      46.884  90.472  35.340  0.00  0.00            
ATOM      6  HB2 LYN X   1      47.368  90.378  34.367  0.00  0.00            
ATOM      7  HB3 LYN X   1      47.684  90.433  36.075  0.00  0.00            
ATOM      8  CG  LYN X   1      45.962  89.281  35.575  0.00  0.00            
ATOM      9  HG2 LYN X   1      44.920  89.577  35.452  0.00  0.00            
ATOM     10  HG3 LYN X   1      46.067  88.943  36.605  0.00  0.00            
ATOM     11  CD  LYN X   1      46.303  88.135  34.624  0.00  0.00            
ATOM     12  HD2 LYN X   1      46.432  88.514  33.612  0.00  0.00            
ATOM     13  HD3 LYN X   1      47.258  87.702  34.919  0.00  0.00            
ATOM     14  CE  LYN X   1      45.231  87.051  34.655  0.00  0.00            
ATOM     15  HE2 LYN X   1      44.238  87.499  34.582  0.00  0.00            
ATOM     16  HE3 LYN X   1      45.317  86.536  35.610  0.00  0.00            
ATOM     17  NZ  LYN X   1      45.417  86.091  33.575  0.00  0.00            
ATOM     18  HZ1 LYN X   1      45.164  86.498  32.686  0.00  0.00            
ATOM     19  HZ2 LYN X   1      46.390  85.827  33.503  0.00  0.00            
ATOM     20  C   LYN X   1      47.057  92.915  34.847  0.00  0.00            
ATOM     21  O   LYN X   1      48.070  93.295  35.430  0.00  0.00            
ATOM     22  N   TYR X   2      46.667  93.414  33.672  0.00  0.00            
ATOM     23  H   TYR X   2      45.727  93.229  33.356  0.00  0.00            
ATOM     24  CA  TYR X   2      47.485  94.351  32.915  0.00  0.00            
ATOM     25  HA  TYR X   2      48.490  94.336  33.325  0.00  0.00            
ATOM     26  CB  TYR X   2      47.537  93.923  31.445  0.00  0.00            
ATOM     27  HB2 TYR X   2      47.527  92.836  31.357  0.00  0.00            
ATOM     28  HB3 TYR X   2      46.650  94.311  30.949  0.00  0.00            
ATOM     29  CG  TYR X   2      48.741  94.445  30.696  0.00  0.00            
ATOM     30  CD1 TYR X   2      49.992  94.485  31.312  0.00  0.00            
ATOM     31  HD1 TYR X   2      50.117  94.085  32.303  0.00  0.00            
ATOM     32  CE1 TYR X   2      51.079  95.059  30.653  0.00  0.00            
ATOM     33  HE1 TYR X   2      51.947  95.347  31.216  0.00  0.00            
ATOM     34  CZ  TYR X   2      50.965  95.466  29.327  0.00  0.00            
ATOM     35  OH  TYR X   2      52.036  95.973  28.654  0.00  0.00            
ATOM     36  HH  TYR X   2      52.440  96.705  29.089  0.00  0.00            
ATOM     37  CE2 TYR X   2      49.711  95.462  28.726  0.00  0.00            
ATOM     38  HE2 TYR X   2      49.554  96.053  27.843  0.00  0.00            
ATOM     39  CD2 TYR X   2      48.603  94.959  29.406  0.00  0.00            
ATOM     40  HD2 TYR X   2      47.624  95.077  28.976  0.00  0.00            
ATOM     41  C   TYR X   2      46.936  95.769  33.015  0.00  0.00            
ATOM     42  O   TYR X   2      47.351  96.645  32.260  0.00  0.00            
ATOM     43  N   ARN X   3      45.995  96.004  33.937  0.00  0.00            
ATOM     44  H   ARN X   3      45.688  95.251  34.534  0.00  0.00            
ATOM     45  CA  ARN X   3      45.367  97.307  34.100  0.00  0.00            
ATOM     46  HA  ARN X   3      45.986  98.063  33.615  0.00  0.00            
ATOM     47  CB  ARN X   3      43.974  97.273  33.456  0.00  0.00            
ATOM     48  HB2 ARN X   3      43.238  96.866  34.149  0.00  0.00            
ATOM     49  HB3 ARN X   3      44.008  96.583  32.618  0.00  0.00            
ATOM     50  CG  ARN X   3      43.491  98.610  32.911  0.00  0.00            
ATOM     51  HG2 ARN X   3      43.200  99.288  33.718  0.00  0.00            
ATOM     52  HG3 ARN X   3      44.315  99.029  32.336  0.00  0.00            
ATOM     53  CD  ARN X   3      42.319  98.376  31.968  0.00  0.00            
ATOM     54  HD2 ARN X   3      41.767  99.295  31.784  0.00  0.00            
ATOM     55  HD3 ARN X   3      42.693  98.026  31.004  0.00  0.00            
ATOM     56  NE  ARN X   3      41.450  97.362  32.523  0.00  0.00            
ATOM     57  HE  ARN X   3      42.030  96.629  32.894  0.00  0.00            
ATOM     58  CZ  ARN X   3      40.433  96.794  31.705  0.00  0.00            
ATOM     59  NH1 ARN X   3      40.253  97.109  30.503  0.00  0.00            
ATOM     60 HH11 ARN X   3      40.899  97.823  30.204  0.00  0.00            
ATOM     61  NH2 ARN X   3      39.642  95.827  32.389  0.00  0.00            
ATOM     62 HH21 ARN X   3      38.681  96.121  32.419  0.00  0.00            
ATOM     63 HH22 ARN X   3      39.951  95.656  33.332  0.00  0.00            
ATOM     64  C   ARN X   3      45.287  97.609  35.582  0.00  0.00            
ATOM     65  O   ARN X   3      44.568  96.932  36.318  0.00  0.00            
ATOM     66  N   VAL X   4      46.060  98.600  36.042  0.00  0.00            
ATOM     67  H   VAL X   4      46.734  99.011  35.416  0.00  0.00            
ATOM     68  CA  VAL X   4      46.195  98.880  37.454  0.00  0.00            
ATOM     69  HA  VAL X   4      45.914  97.984  38.002  0.00  0.00            
ATOM     70  CB  VAL X   4      47.660  99.213  37.772  0.00  0.00            
ATOM     71  HB  VAL X   4      48.263  98.326  37.584  0.00  0.00            
ATOM     72  CG1 VAL X   4      48.192 100.329  36.884  0.00  0.00            
ATOM     73 HG11 VAL X   4      48.211 100.019  35.839  0.00  0.00            
ATOM     74 HG12 VAL X   4      47.565 101.220  36.959  0.00  0.00            
ATOM     75 HG13 VAL X   4      49.202 100.564  37.221  0.00  0.00            
ATOM     76  CG2 VAL X   4      47.824  99.587  39.245  0.00  0.00            
ATOM     77 HG21 VAL X   4      47.795 100.669  39.377  0.00  0.00            
ATOM     78 HG22 VAL X   4      47.020  99.154  39.837  0.00  0.00            
ATOM     79 HG23 VAL X   4      48.773  99.222  39.641  0.00  0.00            
ATOM     80  C   VAL X   4      45.261 100.010  37.878  0.00  0.00            
ATOM     81  O   VAL X   4      45.241 101.075  37.265  0.00  0.00            
ATOM     82  N   ARN X   5      44.483  99.757  38.931  0.00  0.00            
ATOM     83  H   ARN X   5      44.334  98.793  39.189  0.00  0.00            
ATOM     84  CA  ARN X   5      43.623 100.756  39.529  0.00  0.00            
ATOM     85  HA  ARN X   5      43.499 101.572  38.820  0.00  0.00            
ATOM     86  CB  ARN X   5      42.259 100.143  39.841  0.00  0.00            
ATOM     87  HB2 ARN X   5      42.373  99.209  40.392  0.00  0.00            
ATOM     88  HB3 ARN X   5      41.714 100.816  40.499  0.00  0.00            
ATOM     89  CG  ARN X   5      41.417  99.920  38.588  0.00  0.00            
ATOM     90  HG2 ARN X   5      42.022 100.046  37.689  0.00  0.00            
ATOM     91  HG3 ARN X   5      40.638 100.681  38.539  0.00  0.00            
ATOM     92  CD  ARN X   5      40.770  98.541  38.588  0.00  0.00            
ATOM     93  HD2 ARN X   5      41.443  97.798  39.007  0.00  0.00            
ATOM     94  HD3 ARN X   5      40.564  98.240  37.561  0.00  0.00            
ATOM     95  NE  ARN X   5      39.532  98.541  39.331  0.00  0.00            
ATOM     96  HE  ARN X   5      39.623  98.022  40.189  0.00  0.00            
ATOM     97  CZ  ARN X   5      38.316  98.260  38.642  0.00  0.00            
ATOM     98  NH1 ARN X   5      38.251  98.041  37.407  0.00  0.00            
ATOM     99 HH11 ARN X   5      39.138  98.201  36.953  0.00  0.00            
ATOM    100  NH2 ARN X   5      37.173  98.264  39.486  0.00  0.00            
ATOM    101 HH21 ARN X   5      36.536  98.993  39.205  0.00  0.00            
ATOM    102 HH22 ARN X   5      36.687  97.387  39.409  0.00  0.00            
ATOM    103  C   ARN X   5      44.279 101.291  40.808  0.00  0.00            
ATOM    104  O   ARN X   5      44.491 100.541  41.756  0.00  0.00            
ATOM    105  N   LYN X   6      44.608 102.582  40.799  0.00  0.00            
ATOM    106  H   LYN X   6      44.502 103.094  39.938  0.00  0.00            
ATOM    107  CA  LYN X   6      45.412 103.183  41.852  0.00  0.00            
ATOM    108  HA  LYN X   6      46.010 102.402  42.313  0.00  0.00            
ATOM    109  CB  LYN X   6      46.332 104.252  41.252  0.00  0.00            
ATOM    110  HB2 LYN X   6      45.757 105.114  40.914  0.00  0.00            
ATOM    111  HB3 LYN X   6      46.983 104.624  42.041  0.00  0.00            
ATOM    112  CG  LYN X   6      47.216 103.755  40.116  0.00  0.00            
ATOM    113  HG2 LYN X   6      47.813 102.898  40.444  0.00  0.00            
ATOM    114  HG3 LYN X   6      46.568 103.465  39.292  0.00  0.00            
ATOM    115  CD  LYN X   6      48.124 104.866  39.598  0.00  0.00            
ATOM    116  HD2 LYN X   6      48.690 105.301  40.420  0.00  0.00            
ATOM    117  HD3 LYN X   6      47.498 105.659  39.195  0.00  0.00            
ATOM    118  CE  LYN X   6      49.067 104.362  38.505  0.00  0.00            
ATOM    119  HE2 LYN X   6      48.493 104.029  37.640  0.00  0.00            
ATOM    120  HE3 LYN X   6      49.619 103.498  38.873  0.00  0.00            
ATOM    121  NZ  LYN X   6      50.013 105.397  38.110  0.00  0.00            
ATOM    122  HZ1 LYN X   6      49.673 105.892  37.296  0.00  0.00            
ATOM    123  HZ2 LYN X   6      50.890 104.978  37.837  0.00  0.00            
ATOM    124  C   LYN X   6      44.554 103.833  42.930  0.00  0.00            
ATOM    125  O   LYN X   6      43.425 104.253  42.681  0.00  0.00            
ATOM    126  N   ASN X   7      45.125 103.929  44.133  0.00  0.00            
ATOM    127  H   ASN X   7      46.047 103.541  44.271  0.00  0.00            
ATOM    128  CA  ASN X   7      44.554 104.751  45.187  0.00  0.00            
ATOM    129  HA  ASN X   7      43.572 104.365  45.462  0.00  0.00            
ATOM    130  CB  ASN X   7      45.460 104.704  46.424  0.00  0.00            
ATOM    131  HB2 ASN X   7      45.753 103.674  46.633  0.00  0.00            
ATOM    132  HB3 ASN X   7      46.369 105.268  46.242  0.00  0.00            
ATOM    133  CG  ASN X   7      44.770 105.276  47.657  0.00  0.00            
ATOM    134  OD1 ASN X   7      43.988 106.221  47.564  0.00  0.00            
ATOM    135  ND2 ASN X   7      45.035 104.662  48.813  0.00  0.00            
ATOM    136 HD21 ASN X   7      45.986 104.417  49.044  0.00  0.00            
ATOM    137 HD22 ASN X   7      44.273 104.250  49.332  0.00  0.00            
ATOM    138  C   ASN X   7      44.425 106.176  44.673  0.00  0.00            
ATOM    139  O   ASN X   7      45.304 106.677  43.969  0.00  0.00            
ATOM    140  N   VAL X   8      43.319 106.843  45.022  0.00  0.00            
ATOM    141  H   VAL X   8      42.572 106.350  45.491  0.00  0.00            
ATOM    142  CA  VAL X   8      43.094 108.212  44.601  0.00  0.00            
ATOM    143  HA  VAL X   8      43.102 108.217  43.510  0.00  0.00            
ATOM    144  CB  VAL X   8      41.723 108.696  45.087  0.00  0.00            
ATOM    145  HB  VAL X   8      41.603 108.418  46.134  0.00  0.00            
ATOM    146  CG1 VAL X   8      41.628 110.210  44.989  0.00  0.00            
ATOM    147 HG11 VAL X   8      40.938 110.511  44.199  0.00  0.00            
ATOM    148 HG12 VAL X   8      41.270 110.645  45.926  0.00  0.00            
ATOM    149 HG13 VAL X   8      42.628 110.583  44.772  0.00  0.00            
ATOM    150  CG2 VAL X   8      40.607 108.044  44.280  0.00  0.00            
ATOM    151 HG21 VAL X   8      40.988 107.683  43.324  0.00  0.00            
ATOM    152 HG22 VAL X   8      40.183 107.198  44.816  0.00  0.00            
ATOM    153 HG23 VAL X   8      39.807 108.760  44.085  0.00  0.00            
ATOM    154  C   VAL X   8      44.225 109.124  45.064  0.00  0.00            
ATOM    155  O   VAL X   8      44.666 110.001  44.321  0.00  0.00            
ATOM    156  N   LEU X   9      44.703 108.934  46.297  0.00  0.00            
ATOM    157  H   LEU X   9      44.174 108.361  46.939  0.00  0.00            
ATOM    158  CA  LEU X   9      45.764 109.761  46.839  0.00  0.00            
ATOM    159  HA  LEU X   9      45.479 110.800  46.677  0.00  0.00            
ATOM    160  CB  LEU X   9      45.917 109.492  48.338  0.00  0.00            
ATOM    161  HB2 LEU X   9      46.762 110.057  48.731  0.00  0.00            
ATOM    162  HB3 LEU X   9      46.178 108.446  48.469  0.00  0.00            
ATOM    163  CG  LEU X   9      44.664 109.771  49.173  0.00  0.00            
ATOM    164  HG  LEU X   9      43.921 109.014  48.926  0.00  0.00            
ATOM    165  CD1 LEU X   9      44.981 109.649  50.662  0.00  0.00            
ATOM    166 HD11 LEU X   9      44.189 109.112  51.184  0.00  0.00            
ATOM    167 HD12 LEU X   9      45.082 110.633  51.120  0.00  0.00            
ATOM    168 HD13 LEU X   9      45.917 109.109  50.816  0.00  0.00            
ATOM    169  CD2 LEU X   9      44.069 111.143  48.869  0.00  0.00            
ATOM    170 HD21 LEU X   9      42.997 111.065  48.690  0.00  0.00            
ATOM    171 HD22 LEU X   9      44.224 111.829  49.702  0.00  0.00            
ATOM    172 HD23 LEU X   9      44.531 111.574  47.982  0.00  0.00            
ATOM    173  C   LEU X   9      47.113 109.548  46.143  0.00  0.00            
ATOM    174  O   LEU X   9      48.036 110.329  46.366  0.00  0.00            
ATOM    175  N   HID X  10      47.241 108.513  45.306  0.00  0.00            
ATOM    176  H   HID X  10      46.406 108.072  44.958  0.00  0.00            
ATOM    177  CA  HID X  10      48.493 108.216  44.630  0.00  0.00            
ATOM    178  HA  HID X  10      49.298 108.740  45.143  0.00  0.00            
ATOM    179  CB  HID X  10      48.778 106.712  44.655  0.00  0.00            
ATOM    180  HB2 HID X  10      49.623 106.475  44.002  0.00  0.00            
ATOM    181  HB3 HID X  10      47.926 106.161  44.264  0.00  0.00            
ATOM    182  CG  HID X  10      49.077 106.187  46.026  0.00  0.00            
ATOM    183  ND1 HID X  10      49.510 106.998  47.054  0.00  0.00            
ATOM    184  HD1 HID X  10      49.982 107.870  46.916  0.00  0.00            
ATOM    185  CE1 HID X  10      49.705 106.232  48.118  0.00  0.00            
ATOM    186  HE1 HID X  10      50.378 106.533  48.903  0.00  0.00            
ATOM    187  NE2 HID X  10      49.415 104.961  47.885  0.00  0.00            
ATOM    188  CD2 HID X  10      48.979 104.933  46.564  0.00  0.00            
ATOM    189  HD2 HID X  10      48.521 104.052  46.150  0.00  0.00            
ATOM    190  C   HID X  10      48.461 108.700  43.179  0.00  0.00            
ATOM    191  O   HID X  10      49.424 108.488  42.449  0.00  0.00            
ATOM    192  N   LEU X  11      47.363 109.329  42.760  0.00  0.00            
ATOM    193  H   LEU X  11      46.560 109.395  43.367  0.00  0.00            
ATOM    194  CA  LEU X  11      47.251 109.799  41.388  0.00  0.00            
ATOM    195  HA  LEU X  11      47.614 109.020  40.722  0.00  0.00            
ATOM    196  CB  LEU X  11      45.789 110.134  41.053  0.00  0.00            
ATOM    197  HB2 LEU X  11      45.414 110.911  41.715  0.00  0.00            
ATOM    198  HB3 LEU X  11      45.778 110.572  40.059  0.00  0.00            
ATOM    199  CG  LEU X  11      44.817 108.950  41.027  0.00  0.00            
ATOM    200  HG  LEU X  11      44.907 108.387  41.955  0.00  0.00            
ATOM    201  CD1 LEU X  11      43.383 109.460  40.918  0.00  0.00            
ATOM    202 HD11 LEU X  11      42.721 108.699  40.501  0.00  0.00            
ATOM    203 HD12 LEU X  11      43.331 110.336  40.268  0.00  0.00            
ATOM    204 HD13 LEU X  11      43.018 109.734  41.907  0.00  0.00            
ATOM    205  CD2 LEU X  11      45.124 108.008  39.867  0.00  0.00            
ATOM    206 HD21 LEU X  11      44.979 106.970  40.166  0.00  0.00            
ATOM    207 HD22 LEU X  11      46.158 108.126  39.548  0.00  0.00            
ATOM    208 HD23 LEU X  11      44.478 108.210  39.013  0.00  0.00            
ATOM    209  C   LEU X  11      48.104 111.044  41.176  0.00  0.00            
ATOM    210  O   LEU X  11      48.198 111.907  42.049  0.00  0.00            
ATOM    211  N   THR X  12      48.714 111.156  39.990  0.00  0.00            
ATOM    212  H   THR X  12      48.897 110.315  39.463  0.00  0.00            
ATOM    213  CA  THR X  12      49.369 112.384  39.577  0.00  0.00            
ATOM    214  HA  THR X  12      49.936 112.778  40.417  0.00  0.00            
ATOM    215  CB  THR X  12      50.328 112.080  38.426  0.00  0.00            
ATOM    216  HB  THR X  12      50.855 113.001  38.160  0.00  0.00            
ATOM    217  CG2 THR X  12      51.350 111.024  38.829  0.00  0.00            
ATOM    218 HG21 THR X  12      51.933 110.704  37.968  0.00  0.00            
ATOM    219 HG22 THR X  12      52.036 111.415  39.582  0.00  0.00            
ATOM    220 HG23 THR X  12      50.848 110.152  39.250  0.00  0.00            
ATOM    221  OG1 THR X  12      49.606 111.657  37.283  0.00  0.00            
ATOM    222  HG1 THR X  12      50.201 111.601  36.550  0.00  0.00            
ATOM    223  C   THR X  12      48.348 113.424  39.144  0.00  0.00            
ATOM    224  O   THR X  12      47.194 113.111  38.845  0.00  0.00            
ATOM    225  N   ASH X  13      48.777 114.690  39.127  0.00  0.00            
ATOM    226  H   ASH X  13      49.646 114.923  39.588  0.00  0.00            
ATOM    227  CA  ASH X  13      47.926 115.771  38.671  0.00  0.00            
ATOM    228  HA  ASH X  13      47.030 115.800  39.288  0.00  0.00            
ATOM    229  CB  ASH X  13      48.621 117.116  38.840  0.00  0.00            
ATOM    230  HB2 ASH X  13      49.554 117.144  38.278  0.00  0.00            
ATOM    231  HB3 ASH X  13      47.985 117.905  38.442  0.00  0.00            
ATOM    232  CG  ASH X  13      48.930 117.469  40.283  0.00  0.00            
ATOM    233  OD1 ASH X  13      48.410 116.621  41.193  0.00  0.00            
ATOM    234  OD2 ASH X  13      49.581 118.458  40.593  0.00  0.00            
ATOM    235  HD1 ASH X  13      48.595 116.933  42.066  0.00  0.00            
ATOM    236  C   ASH X  13      47.501 115.579  37.215  0.00  0.00            
ATOM    237  O   ASH X  13      46.518 116.175  36.778  0.00  0.00            
ATOM    238  N   THR X  14      48.219 114.746  36.455  0.00  0.00            
ATOM    239  H   THR X  14      48.957 114.199  36.871  0.00  0.00            
ATOM    240  CA  THR X  14      47.840 114.466  35.084  0.00  0.00            
ATOM    241  HA  THR X  14      47.371 115.355  34.659  0.00  0.00            
ATOM    242  CB  THR X  14      49.065 114.094  34.246  0.00  0.00            
ATOM    243  HB  THR X  14      49.572 113.239  34.687  0.00  0.00            
ATOM    244  CG2 THR X  14      48.658 113.749  32.813  0.00  0.00            
ATOM    245 HG21 THR X  14      49.368 114.166  32.098  0.00  0.00            
ATOM    246 HG22 THR X  14      48.629 112.670  32.664  0.00  0.00            
ATOM    247 HG23 THR X  14      47.671 114.148  32.577  0.00  0.00            
ATOM    248  OG1 THR X  14      49.961 115.193  34.212  0.00  0.00            
ATOM    249  HG1 THR X  14      50.093 115.456  33.313  0.00  0.00            
ATOM    250  C   THR X  14      46.803 113.333  35.066  0.00  0.00            
ATOM    251  O   THR X  14      45.886 113.360  34.254  0.00  0.00            
ATOM    252  N   GLH X  15      46.955 112.357  35.958  0.00  0.00            
ATOM    253  H   GLH X  15      47.834 112.265  36.449  0.00  0.00            
ATOM    254  CA  GLH X  15      45.970 111.292  36.088  0.00  0.00            
ATOM    255  HA  GLH X  15      45.802 110.883  35.091  0.00  0.00            
ATOM    256  CB  GLH X  15      46.485 110.191  37.015  0.00  0.00            
ATOM    257  HB2 GLH X  15      46.909 110.629  37.917  0.00  0.00            
ATOM    258  HB3 GLH X  15      45.635 109.594  37.337  0.00  0.00            
ATOM    259  CG  GLH X  15      47.499 109.272  36.337  0.00  0.00            
ATOM    260  HG2 GLH X  15      47.031 108.744  35.506  0.00  0.00            
ATOM    261  HG3 GLH X  15      48.321 109.854  35.925  0.00  0.00            
ATOM    262  CD  GLH X  15      48.068 108.220  37.276  0.00  0.00            
ATOM    263  OE1 GLH X  15      48.282 108.651  38.539  0.00  0.00            
ATOM    264  OE2 GLH X  15      48.331 107.084  36.906  0.00  0.00            
ATOM    265  HE1 GLH X  15      48.063 109.558  38.651  0.00  0.00            
ATOM    266  C   GLH X  15      44.617 111.828  36.587  0.00  0.00            
ATOM    267  O   GLH X  15      43.574 111.405  36.101  0.00  0.00            
ATOM    268  N   LYN X  16      44.643 112.718  37.578  0.00  0.00            
ATOM    269  H   LYN X  16      45.471 112.790  38.151  0.00  0.00            
ATOM    270  CA  LYN X  16      43.416 113.326  38.072  0.00  0.00            
ATOM    271  HA  LYN X  16      42.766 112.515  38.399  0.00  0.00            
ATOM    272  CB  LYN X  16      43.702 114.257  39.251  0.00  0.00            
ATOM    273  HB2 LYN X  16      44.446 115.002  38.978  0.00  0.00            
ATOM    274  HB3 LYN X  16      42.793 114.809  39.482  0.00  0.00            
ATOM    275  CG  LYN X  16      44.125 113.527  40.519  0.00  0.00            
ATOM    276  HG2 LYN X  16      45.022 112.928  40.334  0.00  0.00            
ATOM    277  HG3 LYN X  16      43.295 112.885  40.806  0.00  0.00            
ATOM    278  CD  LYN X  16      44.361 114.499  41.669  0.00  0.00            
ATOM    279  HD2 LYN X  16      43.400 114.850  42.047  0.00  0.00            
ATOM    280  HD3 LYN X  16      44.885 115.373  41.290  0.00  0.00            
ATOM    281  CE  LYN X  16      45.179 113.865  42.797  0.00  0.00            
ATOM    282  HE2 LYN X  16      46.176 113.615  42.432  0.00  0.00            
ATOM    283  HE3 LYN X  16      44.712 112.932  43.110  0.00  0.00            
ATOM    284  NZ  LYN X  16      45.279 114.768  43.935  0.00  0.00            
ATOM    285  HZ1 LYN X  16      46.238 115.058  44.070  0.00  0.00            
ATOM    286  HZ2 LYN X  16      44.750 115.612  43.766  0.00  0.00            
ATOM    287  C   LYN X  16      42.675 114.088  36.979  0.00  0.00            
ATOM    288  O   LYN X  16      41.455 113.988  36.873  0.00  0.00            
ATOM    289  N   ARN X  17      43.396 114.873  36.174  0.00  0.00            
ATOM    290  H   ARN X  17      44.368 115.048  36.390  0.00  0.00            
ATOM    291  CA  ARN X  17      42.771 115.650  35.110  0.00  0.00            
ATOM    292  HA  ARN X  17      41.988 116.257  35.563  0.00  0.00            
ATOM    293  CB  ARN X  17      43.804 116.597  34.501  0.00  0.00            
ATOM    294  HB2 ARN X  17      44.681 116.041  34.174  0.00  0.00            
ATOM    295  HB3 ARN X  17      44.151 117.271  35.280  0.00  0.00            
ATOM    296  CG  ARN X  17      43.254 117.442  33.355  0.00  0.00            
ATOM    297  HG2 ARN X  17      42.543 116.869  32.761  0.00  0.00            
ATOM    298  HG3 ARN X  17      42.711 118.295  33.759  0.00  0.00            
ATOM    299  CD  ARN X  17      44.393 117.931  32.475  0.00  0.00            
ATOM    300  HD2 ARN X  17      44.041 118.678  31.766  0.00  0.00            
ATOM    301  HD3 ARN X  17      44.799 117.104  31.893  0.00  0.00            
ATOM    302  NE  ARN X  17      45.438 118.498  33.294  0.00  0.00            
ATOM    303  HE  ARN X  17      45.213 119.437  33.573  0.00  0.00            
ATOM    304  CZ  ARN X  17      46.799 118.344  32.896  0.00  0.00            
ATOM    305  NH1 ARN X  17      47.162 117.697  31.884  0.00  0.00            
ATOM    306 HH11 ARN X  17      46.450 117.051  31.577  0.00  0.00            
ATOM    307  NH2 ARN X  17      47.720 118.945  33.798  0.00  0.00            
ATOM    308 HH21 ARN X  17      48.105 118.260  34.427  0.00  0.00            
ATOM    309 HH22 ARN X  17      47.309 119.683  34.344  0.00  0.00            
ATOM    310  C   ARN X  17      42.141 114.766  34.052  0.00  0.00            
ATOM    311  O   ARN X  17      41.030 115.040  33.591  0.00  0.00            
ATOM    312  N   ASH X  18      42.845 113.704  33.623  0.00  0.00            
ATOM    313  H   ASH X  18      43.807 113.593  33.914  0.00  0.00            
ATOM    314  CA  ASH X  18      42.347 112.857  32.559  0.00  0.00            
ATOM    315  HA  ASH X  18      42.050 113.503  31.734  0.00  0.00            
ATOM    316  CB  ASH X  18      43.443 111.902  32.083  0.00  0.00            
ATOM    317  HB2 ASH X  18      43.837 111.324  32.920  0.00  0.00            
ATOM    318  HB3 ASH X  18      43.026 111.185  31.376  0.00  0.00            
ATOM    319  CG  ASH X  18      44.618 112.593  31.412  0.00  0.00            
ATOM    320  OD1 ASH X  18      44.344 113.807  30.886  0.00  0.00            
ATOM    321  OD2 ASH X  18      45.730 112.085  31.353  0.00  0.00            
ATOM    322  HD1 ASH X  18      43.595 114.212  31.280  0.00  0.00            
ATOM    323  C   ASH X  18      41.113 112.074  32.988  0.00  0.00            
ATOM    324  O   ASH X  18      40.199 111.868  32.189  0.00  0.00            
ATOM    325  N   PHE X  19      41.044 111.634  34.250  0.00  0.00            
ATOM    326  H   PHE X  19      41.642 112.063  34.939  0.00  0.00            
ATOM    327  CA  PHE X  19      39.902 110.882  34.728  0.00  0.00            
ATOM    328  HA  PHE X  19      39.695 110.074  34.027  0.00  0.00            
ATOM    329  CB  PHE X  19      40.183 110.294  36.108  0.00  0.00            
ATOM    330  HB2 PHE X  19      41.020 109.596  36.070  0.00  0.00            
ATOM    331  HB3 PHE X  19      40.473 111.093  36.788  0.00  0.00            
ATOM    332  CG  PHE X  19      38.987 109.603  36.709  0.00  0.00            
ATOM    333  CD1 PHE X  19      38.601 108.342  36.260  0.00  0.00            
ATOM    334  HD1 PHE X  19      39.037 107.945  35.364  0.00  0.00            
ATOM    335  CE1 PHE X  19      37.498 107.701  36.817  0.00  0.00            
ATOM    336  HE1 PHE X  19      37.093 106.835  36.328  0.00  0.00            
ATOM    337  CZ  PHE X  19      36.804 108.292  37.868  0.00  0.00            
ATOM    338  HZ  PHE X  19      36.035 107.751  38.389  0.00  0.00            
ATOM    339  CE2 PHE X  19      37.172 109.563  38.298  0.00  0.00            
ATOM    340  HE2 PHE X  19      36.747 109.954  39.203  0.00  0.00            
ATOM    341  CD2 PHE X  19      38.234 110.236  37.696  0.00  0.00            
ATOM    342  HD2 PHE X  19      38.501 111.224  38.030  0.00  0.00            
ATOM    343  C   PHE X  19      38.677 111.793  34.775  0.00  0.00            
ATOM    344  O   PHE X  19      37.611 111.430  34.287  0.00  0.00            
ATOM    345  N   VAL X  20      38.834 112.980  35.360  0.00  0.00            
ATOM    346  H   VAL X  20      39.689 113.188  35.859  0.00  0.00            
ATOM    347  CA  VAL X  20      37.757 113.958  35.369  0.00  0.00            
ATOM    348  HA  VAL X  20      36.901 113.503  35.866  0.00  0.00            
ATOM    349  CB  VAL X  20      38.182 115.200  36.157  0.00  0.00            
ATOM    350  HB  VAL X  20      39.176 115.499  35.825  0.00  0.00            
ATOM    351  CG1 VAL X  20      37.228 116.362  35.893  0.00  0.00            
ATOM    352 HG11 VAL X  20      36.449 116.064  35.192  0.00  0.00            
ATOM    353 HG12 VAL X  20      37.759 117.213  35.469  0.00  0.00            
ATOM    354 HG13 VAL X  20      36.746 116.689  36.815  0.00  0.00            
ATOM    355  CG2 VAL X  20      38.254 114.892  37.653  0.00  0.00            
ATOM    356 HG21 VAL X  20      38.990 115.526  38.149  0.00  0.00            
ATOM    357 HG22 VAL X  20      37.287 115.075  38.126  0.00  0.00            
ATOM    358 HG23 VAL X  20      38.524 113.852  37.825  0.00  0.00            
ATOM    359  C   VAL X  20      37.333 114.313  33.941  0.00  0.00            
ATOM    360  O   VAL X  20      36.146 114.447  33.648  0.00  0.00            
ATOM    361  N   ARN X  21      38.304 114.455  33.038  0.00  0.00            
ATOM    362  H   ARN X  21      39.231 114.124  33.260  0.00  0.00            
ATOM    363  CA  ARN X  21      38.009 114.786  31.654  0.00  0.00            
ATOM    364  HA  ARN X  21      37.460 115.729  31.621  0.00  0.00            
ATOM    365  CB  ARN X  21      39.314 114.985  30.884  0.00  0.00            
ATOM    366  HB2 ARN X  21      39.543 114.099  30.297  0.00  0.00            
ATOM    367  HB3 ARN X  21      40.125 115.102  31.596  0.00  0.00            
ATOM    368  CG  ARN X  21      39.279 116.215  29.996  0.00  0.00            
ATOM    369  HG2 ARN X  21      39.860 116.044  29.084  0.00  0.00            
ATOM    370  HG3 ARN X  21      38.242 116.441  29.765  0.00  0.00            
ATOM    371  CD  ARN X  21      39.852 117.404  30.737  0.00  0.00            
ATOM    372  HD2 ARN X  21      39.323 117.551  31.682  0.00  0.00            
ATOM    373  HD3 ARN X  21      40.899 117.206  30.952  0.00  0.00            
ATOM    374  NE  ARN X  21      39.765 118.600  29.936  0.00  0.00            
ATOM    375  HE  ARN X  21      38.883 118.669  29.457  0.00  0.00            
ATOM    376  CZ  ARN X  21      40.166 119.833  30.518  0.00  0.00            
ATOM    377  NH1 ARN X  21      40.564 119.922  31.707  0.00  0.00            
ATOM    378 HH11 ARN X  21      40.173 120.724  32.177  0.00  0.00            
ATOM    379  NH2 ARN X  21      40.030 120.949  29.645  0.00  0.00            
ATOM    380 HH21 ARN X  21      40.833 121.549  29.738  0.00  0.00            
ATOM    381 HH22 ARN X  21      39.214 121.491  29.879  0.00  0.00            
ATOM    382  C   ARN X  21      37.167 113.686  31.021  0.00  0.00            
ATOM    383  O   ARN X  21      36.157 113.959  30.369  0.00  0.00            
ATOM    384  N   THR X  22      37.592 112.432  31.192  0.00  0.00            
ATOM    385  H   THR X  22      38.550 112.291  31.471  0.00  0.00            
ATOM    386  CA  THR X  22      36.898 111.311  30.593  0.00  0.00            
ATOM    387  HA  THR X  22      36.852 111.499  29.522  0.00  0.00            
ATOM    388  CB  THR X  22      37.668 110.021  30.859  0.00  0.00            
ATOM    389  HB  THR X  22      37.565 109.729  31.902  0.00  0.00            
ATOM    390  CG2 THR X  22      37.144 108.917  29.962  0.00  0.00            
ATOM    391 HG21 THR X  22      37.850 108.672  29.170  0.00  0.00            
ATOM    392 HG22 THR X  22      36.946 108.008  30.533  0.00  0.00            
ATOM    393 HG23 THR X  22      36.215 109.290  29.529  0.00  0.00            
ATOM    394  OG1 THR X  22      39.033 110.217  30.555  0.00  0.00            
ATOM    395  HG1 THR X  22      39.139 110.314  29.621  0.00  0.00            
ATOM    396  C   THR X  22      35.460 111.185  31.097  0.00  0.00            
ATOM    397  O   THR X  22      34.541 110.942  30.317  0.00  0.00            
ATOM    398  N   VAL X  23      35.238 111.357  32.398  0.00  0.00            
ATOM    399  H   VAL X  23      35.938 111.828  32.951  0.00  0.00            
ATOM    400  CA  VAL X  23      33.913 111.210  32.972  0.00  0.00            
ATOM    401  HA  VAL X  23      33.512 110.234  32.700  0.00  0.00            
ATOM    402  CB  VAL X  23      33.968 111.318  34.501  0.00  0.00            
ATOM    403  HB  VAL X  23      34.561 112.191  34.772  0.00  0.00            
ATOM    404  CG1 VAL X  23      32.576 111.492  35.102  0.00  0.00            
ATOM    405 HG11 VAL X  23      31.839 111.628  34.312  0.00  0.00            
ATOM    406 HG12 VAL X  23      32.539 112.366  35.751  0.00  0.00            
ATOM    407 HG13 VAL X  23      32.282 110.620  35.687  0.00  0.00            
ATOM    408  CG2 VAL X  23      34.638 110.098  35.106  0.00  0.00            
ATOM    409 HG21 VAL X  23      33.960 109.539  35.751  0.00  0.00            
ATOM    410 HG22 VAL X  23      34.976 109.416  34.321  0.00  0.00            
ATOM    411 HG23 VAL X  23      35.501 110.442  35.676  0.00  0.00            
ATOM    412  C   VAL X  23      32.997 112.280  32.385  0.00  0.00            
ATOM    413  O   VAL X  23      31.843 112.007  32.083  0.00  0.00            
ATOM    414  N   LEU X  24      33.508 113.492  32.178  0.00  0.00            
ATOM    415  H   LEU X  24      34.511 113.594  32.161  0.00  0.00            
ATOM    416  CA  LEU X  24      32.695 114.565  31.634  0.00  0.00            
ATOM    417  HA  LEU X  24      31.785 114.655  32.226  0.00  0.00            
ATOM    418  CB  LEU X  24      33.453 115.902  31.674  0.00  0.00            
ATOM    419  HB2 LEU X  24      34.413 115.803  31.163  0.00  0.00            
ATOM    420  HB3 LEU X  24      32.881 116.634  31.112  0.00  0.00            
ATOM    421  CG  LEU X  24      33.668 116.491  33.070  0.00  0.00            
ATOM    422  HG  LEU X  24      34.159 115.756  33.706  0.00  0.00            
ATOM    423  CD1 LEU X  24      34.549 117.735  33.007  0.00  0.00            
ATOM    424 HD11 LEU X  24      34.219 118.413  32.218  0.00  0.00            
ATOM    425 HD12 LEU X  24      35.583 117.457  32.781  0.00  0.00            
ATOM    426 HD13 LEU X  24      34.497 118.245  33.965  0.00  0.00            
ATOM    427  CD2 LEU X  24      32.329 116.854  33.694  0.00  0.00            
ATOM    428 HD21 LEU X  24      32.447 117.086  34.756  0.00  0.00            
ATOM    429 HD22 LEU X  24      31.898 117.734  33.216  0.00  0.00            
ATOM    430 HD23 LEU X  24      31.618 116.035  33.606  0.00  0.00            
ATOM    431  C   LEU X  24      32.294 114.223  30.205  0.00  0.00            
ATOM    432  O   LEU X  24      31.178 114.527  29.789  0.00  0.00            
ATOM    433  N   ILE X  25      33.211 113.614  29.444  0.00  0.00            
ATOM    434  H   ILE X  25      34.184 113.693  29.705  0.00  0.00            
ATOM    435  CA  ILE X  25      32.912 113.206  28.079  0.00  0.00            
ATOM    436  HA  ILE X  25      32.510 114.084  27.571  0.00  0.00            
ATOM    437  CB  ILE X  25      34.180 112.756  27.359  0.00  0.00            
ATOM    438  HB  ILE X  25      34.664 111.982  27.952  0.00  0.00            
ATOM    439  CG2 ILE X  25      33.822 112.170  25.994  0.00  0.00            
ATOM    440 HG21 ILE X  25      33.104 111.356  26.099  0.00  0.00            
ATOM    441 HG22 ILE X  25      34.716 111.758  25.521  0.00  0.00            
ATOM    442 HG23 ILE X  25      33.402 112.923  25.330  0.00  0.00            
ATOM    443  CG1 ILE X  25      35.138 113.940  27.218  0.00  0.00            
ATOM    444 HG12 ILE X  25      34.673 114.751  26.657  0.00  0.00            
ATOM    445 HG13 ILE X  25      35.341 114.339  28.207  0.00  0.00            
ATOM    446  CD1 ILE X  25      36.470 113.567  26.574  0.00  0.00            
ATOM    447 HD11 ILE X  25      37.260 114.238  26.914  0.00  0.00            
ATOM    448 HD12 ILE X  25      36.757 112.551  26.849  0.00  0.00            
ATOM    449 HD13 ILE X  25      36.419 113.624  25.488  0.00  0.00            
ATOM    450  C   ILE X  25      31.819 112.134  28.046  0.00  0.00            
ATOM    451  O   ILE X  25      30.849 112.242  27.297  0.00  0.00            
ATOM    452  N   LEU X  26      31.967 111.088  28.859  0.00  0.00            
ATOM    453  H   LEU X  26      32.906 110.753  28.999  0.00  0.00            
ATOM    454  CA  LEU X  26      30.941 110.072  28.989  0.00  0.00            
ATOM    455  HA  LEU X  26      30.841 109.599  28.013  0.00  0.00            
ATOM    456  CB  LEU X  26      31.326 109.020  30.033  0.00  0.00            
ATOM    457  HB2 LEU X  26      30.455 108.436  30.323  0.00  0.00            
ATOM    458  HB3 LEU X  26      31.622 109.557  30.931  0.00  0.00            
ATOM    459  CG  LEU X  26      32.485 108.095  29.670  0.00  0.00            
ATOM    460  HG  LEU X  26      33.390 108.689  29.543  0.00  0.00            
ATOM    461  CD1 LEU X  26      32.734 107.097  30.804  0.00  0.00            
ATOM    462 HD11 LEU X  26      32.941 106.105  30.397  0.00  0.00            
ATOM    463 HD12 LEU X  26      31.848 107.012  31.433  0.00  0.00            
ATOM    464 HD13 LEU X  26      33.576 107.398  31.424  0.00  0.00            
ATOM    465  CD2 LEU X  26      32.212 107.367  28.366  0.00  0.00            
ATOM    466 HD21 LEU X  26      31.236 107.642  27.967  0.00  0.00            
ATOM    467 HD22 LEU X  26      32.965 107.613  27.615  0.00  0.00            
ATOM    468 HD23 LEU X  26      32.235 106.295  28.569  0.00  0.00            
ATOM    469  C   LEU X  26      29.579 110.684  29.356  0.00  0.00            
ATOM    470  O   LEU X  26      28.562 110.213  28.859  0.00  0.00            
ATOM    471  N   LYN X  27      29.563 111.698  30.213  0.00  0.00            
ATOM    472  H   LYN X  27      30.352 111.820  30.828  0.00  0.00            
ATOM    473  CA  LYN X  27      28.323 112.389  30.513  0.00  0.00            
ATOM    474  HA  LYN X  27      27.600 111.626  30.802  0.00  0.00            
ATOM    475  CB  LYN X  27      28.541 113.343  31.683  0.00  0.00            
ATOM    476  HB2 LYN X  27      28.926 112.795  32.550  0.00  0.00            
ATOM    477  HB3 LYN X  27      29.272 114.082  31.371  0.00  0.00            
ATOM    478  CG  LYN X  27      27.285 114.111  32.067  0.00  0.00            
ATOM    479  HG2 LYN X  27      27.571 114.967  32.689  0.00  0.00            
ATOM    480  HG3 LYN X  27      26.807 114.492  31.171  0.00  0.00            
ATOM    481  CD  LYN X  27      26.297 113.233  32.812  0.00  0.00            
ATOM    482  HD2 LYN X  27      25.963 112.430  32.159  0.00  0.00            
ATOM    483  HD3 LYN X  27      26.800 112.768  33.657  0.00  0.00            
ATOM    484  CE  LYN X  27      25.116 114.055  33.318  0.00  0.00            
ATOM    485  HE2 LYN X  27      25.470 114.909  33.897  0.00  0.00            
ATOM    486  HE3 LYN X  27      24.571 114.418  32.448  0.00  0.00            
ATOM    487  NZ  LYN X  27      24.214 113.232  34.119  0.00  0.00            
ATOM    488  HZ1 LYN X  27      23.653 113.829  34.712  0.00  0.00            
ATOM    489  HZ2 LYN X  27      24.737 112.632  34.740  0.00  0.00            
ATOM    490  C   LYN X  27      27.756 113.146  29.307  0.00  0.00            
ATOM    491  O   LYN X  27      26.550 113.123  29.103  0.00  0.00            
ATOM    492  N   GLH X  28      28.633 113.799  28.555  0.00  0.00            
ATOM    493  H   GLH X  28      29.619 113.659  28.694  0.00  0.00            
ATOM    494  CA  GLH X  28      28.174 114.606  27.434  0.00  0.00            
ATOM    495  HA  GLH X  28      27.350 115.240  27.778  0.00  0.00            
ATOM    496  CB  GLH X  28      29.287 115.527  26.935  0.00  0.00            
ATOM    497  HB2 GLH X  28      30.119 114.914  26.579  0.00  0.00            
ATOM    498  HB3 GLH X  28      29.678 116.117  27.764  0.00  0.00            
ATOM    499  CG  GLH X  28      28.829 116.500  25.845  0.00  0.00            
ATOM    500  HG2 GLH X  28      28.104 116.029  25.178  0.00  0.00            
ATOM    501  HG3 GLH X  28      28.330 117.351  26.309  0.00  0.00            
ATOM    502  CD  GLH X  28      29.970 117.015  24.982  0.00  0.00            
ATOM    503  OE1 GLH X  28      31.050 117.462  25.650  0.00  0.00            
ATOM    504  OE2 GLH X  28      29.899 117.030  23.760  0.00  0.00            
ATOM    505  HE1 GLH X  28      30.834 117.795  26.500  0.00  0.00            
ATOM    506  C   GLH X  28      27.634 113.734  26.311  0.00  0.00            
ATOM    507  O   GLH X  28      26.666 114.086  25.655  0.00  0.00            
ATOM    508  N   LYN X  29      28.255 112.587  26.075  0.00  0.00            
ATOM    509  H   LYN X  29      29.152 112.407  26.511  0.00  0.00            
ATOM    510  CA  LYN X  29      27.802 111.695  25.018  0.00  0.00            
ATOM    511  HA  LYN X  29      27.648 112.299  24.123  0.00  0.00            
ATOM    512  CB  LYN X  29      28.847 110.613  24.737  0.00  0.00            
ATOM    513  HB2 LYN X  29      29.029 110.020  25.632  0.00  0.00            
ATOM    514  HB3 LYN X  29      28.436 109.936  23.992  0.00  0.00            
ATOM    515  CG  LYN X  29      30.162 111.171  24.208  0.00  0.00            
ATOM    516  HG2 LYN X  29      29.974 111.815  23.343  0.00  0.00            
ATOM    517  HG3 LYN X  29      30.646 111.798  24.953  0.00  0.00            
ATOM    518  CD  LYN X  29      31.121 110.047  23.813  0.00  0.00            
ATOM    519  HD2 LYN X  29      30.593 109.296  23.221  0.00  0.00            
ATOM    520  HD3 LYN X  29      31.480 109.587  24.730  0.00  0.00            
ATOM    521  CE  LYN X  29      32.334 110.572  23.050  0.00  0.00            
ATOM    522  HE2 LYN X  29      32.914 111.215  23.707  0.00  0.00            
ATOM    523  HE3 LYN X  29      32.972 109.732  22.784  0.00  0.00            
ATOM    524  NZ  LYN X  29      31.956 111.294  21.848  0.00  0.00            
ATOM    525  HZ1 LYN X  29      31.432 110.693  21.226  0.00  0.00            
ATOM    526  HZ2 LYN X  29      31.348 112.068  22.078  0.00  0.00            
ATOM    527  C   LYN X  29      26.470 111.041  25.369  0.00  0.00            
ATOM    528  O   LYN X  29      25.713 110.690  24.474  0.00  0.00            
ATOM    529  N   GLY X  30      26.169 110.837  26.649  0.00  0.00            
ATOM    530  H   GLY X  30      26.896 110.951  27.336  0.00  0.00            
ATOM    531  CA  GLY X  30      24.931 110.200  27.066  0.00  0.00            
ATOM    532  HA2 GLY X  30      24.435 110.805  27.814  0.00  0.00            
ATOM    533  HA3 GLY X  30      24.259 110.095  26.215  0.00  0.00            
ATOM    534  C   GLY X  30      25.188 108.821  27.675  0.00  0.00            
ATOM    535  O   GLY X  30      24.230 108.102  28.010  0.00  0.00            
ATOM    536  N   ILE X  31      26.449 108.395  27.749  0.00  0.00            
ATOM    537  H   ILE X  31      27.212 108.949  27.387  0.00  0.00            
ATOM    538  CA  ILE X  31      26.754 107.058  28.259  0.00  0.00            
ATOM    539  HA  ILE X  31      26.020 106.359  27.856  0.00  0.00            
ATOM    540  CB  ILE X  31      28.145 106.637  27.766  0.00  0.00            
ATOM    541  HB  ILE X  31      28.869 107.384  28.095  0.00  0.00            
ATOM    542  CG2 ILE X  31      28.573 105.305  28.369  0.00  0.00            
ATOM    543 HG21 ILE X  31      28.658 105.382  29.457  0.00  0.00            
ATOM    544 HG22 ILE X  31      29.531 104.960  27.986  0.00  0.00            
ATOM    545 HG23 ILE X  31      27.832 104.530  28.170  0.00  0.00            
ATOM    546  CG1 ILE X  31      28.181 106.581  26.240  0.00  0.00            
ATOM    547 HG12 ILE X  31      27.323 106.018  25.873  0.00  0.00            
ATOM    548 HG13 ILE X  31      28.088 107.595  25.861  0.00  0.00            
ATOM    549  CD1 ILE X  31      29.475 105.942  25.697  0.00  0.00            
ATOM    550 HD11 ILE X  31      29.250 105.153  24.989  0.00  0.00            
ATOM    551 HD12 ILE X  31      30.068 106.694  25.184  0.00  0.00            
ATOM    552 HD13 ILE X  31      30.082 105.525  26.507  0.00  0.00            
ATOM    553  C   ILE X  31      26.647 107.000  29.778  0.00  0.00            
ATOM    554  O   ILE X  31      26.215 105.981  30.297  0.00  0.00            
ATOM    555  N   TYR X  32      26.981 108.081  30.465  0.00  0.00            
ATOM    556  H   TYR X  32      27.052 108.963  29.994  0.00  0.00            
ATOM    557  CA  TYR X  32      27.015 108.082  31.920  0.00  0.00            
ATOM    558  HA  TYR X  32      27.701 107.302  32.261  0.00  0.00            
ATOM    559  CB  TYR X  32      27.542 109.423  32.424  0.00  0.00            
ATOM    560  HB2 TYR X  32      28.440 109.710  31.886  0.00  0.00            
ATOM    561  HB3 TYR X  32      26.802 110.189  32.248  0.00  0.00            
ATOM    562  CG  TYR X  32      27.853 109.442  33.917  0.00  0.00            
ATOM    563  CD1 TYR X  32      26.834 109.642  34.856  0.00  0.00            
ATOM    564  HD1 TYR X  32      25.823 109.663  34.539  0.00  0.00            
ATOM    565  CE1 TYR X  32      27.104 109.696  36.229  0.00  0.00            
ATOM    566  HE1 TYR X  32      26.301 109.787  36.927  0.00  0.00            
ATOM    567  CZ  TYR X  32      28.398 109.450  36.682  0.00  0.00            
ATOM    568  OH  TYR X  32      28.655 109.456  38.008  0.00  0.00            
ATOM    569  HH  TYR X  32      29.455 109.011  38.244  0.00  0.00            
ATOM    570  CE2 TYR X  32      29.416 109.209  35.756  0.00  0.00            
ATOM    571  HE2 TYR X  32      30.438 109.181  36.098  0.00  0.00            
ATOM    572  CD2 TYR X  32      29.152 109.225  34.385  0.00  0.00            
ATOM    573  HD2 TYR X  32      29.977 109.212  33.705  0.00  0.00            
ATOM    574  C   TYR X  32      25.617 107.810  32.506  0.00  0.00            
ATOM    575  O   TYR X  32      25.491 107.119  33.519  0.00  0.00            
ATOM    576  N   ASH X  33      24.581 108.356  31.865  0.00  0.00            
ATOM    577  H   ASH X  33      24.707 108.625  30.902  0.00  0.00            
ATOM    578  CA  ASH X  33      23.230 108.199  32.418  0.00  0.00            
ATOM    579  HA  ASH X  33      23.242 108.500  33.460  0.00  0.00            
ATOM    580  CB  ASH X  33      22.234 109.078  31.659  0.00  0.00            
ATOM    581  HB2 ASH X  33      22.317 108.891  30.584  0.00  0.00            
ATOM    582  HB3 ASH X  33      21.233 108.826  31.975  0.00  0.00            
ATOM    583  CG  ASH X  33      22.464 110.562  31.848  0.00  0.00            
ATOM    584  OD1 ASH X  33      23.058 110.870  33.019  0.00  0.00            
ATOM    585  OD2 ASH X  33      22.129 111.403  31.023  0.00  0.00            
ATOM    586  HD1 ASH X  33      23.268 111.794  33.025  0.00  0.00            
ATOM    587  C   ASH X  33      22.800 106.757  32.319  0.00  0.00            
ATOM    588  O   ASH X  33      21.932 106.330  33.065  0.00  0.00            
ATOM    589  N   ARN X  34      23.396 105.948  31.427  0.00  0.00            
ATOM    590  H   ARN X  34      24.267 106.265  31.018  0.00  0.00            
ATOM    591  CA  ARN X  34      23.039 104.541  31.326  0.00  0.00            
ATOM    592  HA  ARN X  34      21.986 104.455  31.099  0.00  0.00            
ATOM    593  CB  ARN X  34      23.852 103.867  30.205  0.00  0.00            
ATOM    594  HB2 ARN X  34      24.927 103.985  30.375  0.00  0.00            
ATOM    595  HB3 ARN X  34      23.576 102.809  30.253  0.00  0.00            
ATOM    596  CG  ARN X  34      23.491 104.398  28.812  0.00  0.00            
ATOM    597  HG2 ARN X  34      22.506 104.034  28.534  0.00  0.00            
ATOM    598  HG3 ARN X  34      23.448 105.462  28.814  0.00  0.00            
ATOM    599  CD  ARN X  34      24.534 103.897  27.789  0.00  0.00            
ATOM    600  HD2 ARN X  34      24.261 104.201  26.779  0.00  0.00            
ATOM    601  HD3 ARN X  34      25.489 104.380  28.039  0.00  0.00            
ATOM    602  NE  ARN X  34      24.759 102.480  27.853  0.00  0.00            
ATOM    603  HE  ARN X  34      25.732 102.258  27.698  0.00  0.00            
ATOM    604  CZ  ARN X  34      23.875 101.620  27.151  0.00  0.00            
ATOM    605  NH1 ARN X  34      22.897 102.006  26.475  0.00  0.00            
ATOM    606 HH11 ARN X  34      22.715 102.986  26.627  0.00  0.00            
ATOM    607  NH2 ARN X  34      24.214 100.256  27.234  0.00  0.00            
ATOM    608 HH21 ARN X  34      23.515  99.752  27.755  0.00  0.00            
ATOM    609 HH22 ARN X  34      24.280  99.832  26.328  0.00  0.00            
ATOM    610  C   ARN X  34      23.331 103.822  32.657  0.00  0.00            
ATOM    611  O   ARN X  34      22.599 102.911  33.059  0.00  0.00            
ATOM    612  N   TYR X  35      24.390 104.220  33.334  0.00  0.00            
ATOM    613  H   TYR X  35      25.062 104.842  32.894  0.00  0.00            
ATOM    614  CA  TYR X  35      24.763 103.644  34.607  0.00  0.00            
ATOM    615  HA  TYR X  35      24.649 102.557  34.512  0.00  0.00            
ATOM    616  CB  TYR X  35      26.281 103.912  34.891  0.00  0.00            
ATOM    617  HB2 TYR X  35      26.539 103.590  35.902  0.00  0.00            
ATOM    618  HB3 TYR X  35      26.492 104.962  34.831  0.00  0.00            
ATOM    619  CG  TYR X  35      27.181 103.205  33.886  0.00  0.00            
ATOM    620  CD1 TYR X  35      27.613 103.883  32.759  0.00  0.00            
ATOM    621  HD1 TYR X  35      27.402 104.919  32.645  0.00  0.00            
ATOM    622  CE1 TYR X  35      28.399 103.190  31.839  0.00  0.00            
ATOM    623  HE1 TYR X  35      28.931 103.756  31.108  0.00  0.00            
ATOM    624  CZ  TYR X  35      28.856 101.897  32.101  0.00  0.00            
ATOM    625  OH  TYR X  35      29.695 101.289  31.170  0.00  0.00            
ATOM    626  HH  TYR X  35      29.235 100.637  30.656  0.00  0.00            
ATOM    627  CE2 TYR X  35      28.493 101.301  33.299  0.00  0.00            
ATOM    628  HE2 TYR X  35      28.985 100.388  33.604  0.00  0.00            
ATOM    629  CD2 TYR X  35      27.588 101.896  34.150  0.00  0.00            
ATOM    630  HD2 TYR X  35      27.106 101.289  34.865  0.00  0.00            
ATOM    631  C   TYR X  35      23.864 104.014  35.766  0.00  0.00            
ATOM    632  O   TYR X  35      23.570 103.192  36.630  0.00  0.00            
ATOM    633  N   ILE X  36      23.464 105.296  35.773  0.00  0.00            
ATOM    634  H   ILE X  36      24.090 106.031  35.370  0.00  0.00            
ATOM    635  CA  ILE X  36      22.436 105.734  36.775  0.00  0.00            
ATOM    636  HA  ILE X  36      22.843 105.592  37.769  0.00  0.00            
ATOM    637  CB  ILE X  36      22.217 107.278  36.711  0.00  0.00            
ATOM    638  HB  ILE X  36      21.584 107.493  35.846  0.00  0.00            
ATOM    639  CG2 ILE X  36      21.418 107.784  37.942  0.00  0.00            
ATOM    640 HG21 ILE X  36      20.501 107.147  38.046  0.00  0.00            
ATOM    641 HG22 ILE X  36      21.060 108.840  37.941  0.00  0.00            
ATOM    642 HG23 ILE X  36      21.938 107.675  38.867  0.00  0.00            
ATOM    643  CG1 ILE X  36      23.535 108.046  36.632  0.00  0.00            
ATOM    644 HG12 ILE X  36      24.046 107.827  35.794  0.00  0.00            
ATOM    645 HG13 ILE X  36      24.195 107.957  37.500  0.00  0.00            
ATOM    646  CD1 ILE X  36      23.318 109.533  36.372  0.00  0.00            
ATOM    647 HD11 ILE X  36      24.192 110.125  36.690  0.00  0.00            
ATOM    648 HD12 ILE X  36      22.460 109.901  36.942  0.00  0.00            
ATOM    649 HD13 ILE X  36      23.134 109.767  35.343  0.00  0.00            
ATOM    650  C   ILE X  36      21.099 104.904  36.602  0.00  0.00            
ATOM    651  O   ILE X  36      20.473 104.366  37.518  0.00  0.00            
ATOM    652  N   ALA X  37      20.766 104.698  35.345  0.00  0.00            
ATOM    653  H   ALA X  37      21.486 104.653  34.650  0.00  0.00            
ATOM    654  CA  ALA X  37      19.523 103.980  35.026  0.00  0.00            
ATOM    655  HA  ALA X  37      18.777 104.429  35.734  0.00  0.00            
ATOM    656  CB  ALA X  37      19.059 104.238  33.586  0.00  0.00            
ATOM    657  HB1 ALA X  37      18.639 105.237  33.498  0.00  0.00            
ATOM    658  HB2 ALA X  37      18.292 103.517  33.343  0.00  0.00            
ATOM    659  HB3 ALA X  37      19.860 104.064  32.906  0.00  0.00            
ATOM    660  C   ALA X  37      19.688 102.536  35.384  0.00  0.00            
ATOM    661  O   ALA X  37      18.765 101.992  36.013  0.00  0.00            
ATOM    662  N   TRP X  38      20.781 101.911  34.972  0.00  0.00            
ATOM    663  H   TRP X  38      21.393 102.376  34.340  0.00  0.00            
ATOM    664  CA  TRP X  38      21.049 100.513  35.274  0.00  0.00            
ATOM    665  HA  TRP X  38      20.283  99.900  34.802  0.00  0.00            
ATOM    666  CB  TRP X  38      22.405 100.128  34.805  0.00  0.00            
ATOM    667  HB2 TRP X  38      22.871  99.409  35.515  0.00  0.00            
ATOM    668  HB3 TRP X  38      23.075 101.003  34.752  0.00  0.00            
ATOM    669  CG  TRP X  38      22.350  99.502  33.426  0.00  0.00            
ATOM    670  CD1 TRP X  38      21.237  99.126  32.752  0.00  0.00            
ATOM    671  HD1 TRP X  38      20.252  99.411  32.995  0.00  0.00            
ATOM    672  NE1 TRP X  38      21.616  98.554  31.591  0.00  0.00            
ATOM    673  HE1 TRP X  38      21.130  97.827  31.070  0.00  0.00            
ATOM    674  CE2 TRP X  38      22.985  98.744  31.342  0.00  0.00            
ATOM    675  CZ2 TRP X  38      23.823  98.424  30.265  0.00  0.00            
ATOM    676  HZ2 TRP X  38      23.360  98.333  29.310  0.00  0.00            
ATOM    677  CH2 TRP X  38      25.123  98.808  30.351  0.00  0.00            
ATOM    678  HH2 TRP X  38      25.720  98.785  29.481  0.00  0.00            
ATOM    679  CZ3 TRP X  38      25.675  99.335  31.529  0.00  0.00            
ATOM    680  HZ3 TRP X  38      26.655  99.773  31.535  0.00  0.00            
ATOM    681  CE3 TRP X  38      24.851  99.597  32.618  0.00  0.00            
ATOM    682  HE3 TRP X  38      25.257 100.038  33.521  0.00  0.00            
ATOM    683  CD2 TRP X  38      23.487  99.319  32.531  0.00  0.00            
ATOM    684  C   TRP X  38      20.965 100.270  36.760  0.00  0.00            
ATOM    685  O   TRP X  38      20.247  99.440  37.227  0.00  0.00            
ATOM    686  N   HID X  39      21.779 100.974  37.580  0.00  0.00            
ATOM    687  H   HID X  39      22.315 101.723  37.193  0.00  0.00            
ATOM    688  CA  HID X  39      21.778 100.883  39.100  0.00  0.00            
ATOM    689  HA  HID X  39      22.069  99.866  39.358  0.00  0.00            
ATOM    690  CB  HID X  39      22.848 101.838  39.652  0.00  0.00            
ATOM    691  HB2 HID X  39      23.792 101.670  39.153  0.00  0.00            
ATOM    692  HB3 HID X  39      22.654 102.845  39.447  0.00  0.00            
ATOM    693  CG  HID X  39      23.209 101.741  41.081  0.00  0.00            
ATOM    694  ND1 HID X  39      22.732 102.674  41.986  0.00  0.00            
ATOM    695  HD1 HID X  39      21.929 103.325  41.773  0.00  0.00            
ATOM    696  CE1 HID X  39      23.358 102.452  43.102  0.00  0.00            
ATOM    697  HE1 HID X  39      23.061 102.987  43.954  0.00  0.00            
ATOM    698  NE2 HID X  39      24.210 101.381  43.041  0.00  0.00            
ATOM    699  CD2 HID X  39      24.240 101.033  41.707  0.00  0.00            
ATOM    700  HD2 HID X  39      24.999 100.421  41.277  0.00  0.00            
ATOM    701  C   HID X  39      20.333 101.028  39.704  0.00  0.00            
ATOM    702  O   HID X  39      19.878 100.136  40.407  0.00  0.00            
ATOM    703  N   GLY X  40      19.666 102.112  39.348  0.00  0.00            
ATOM    704  H   GLY X  40      20.099 102.799  38.752  0.00  0.00            
ATOM    705  CA  GLY X  40      18.267 102.304  39.707  0.00  0.00            
ATOM    706  HA2 GLY X  40      17.971 103.215  39.109  0.00  0.00            
ATOM    707  HA3 GLY X  40      18.141 102.600  40.737  0.00  0.00            
ATOM    708  C   GLY X  40      17.307 101.186  39.403  0.00  0.00            
ATOM    709  O   GLY X  40      16.808 100.539  40.329  0.00  0.00            
ATOM    710  N   ALA X  41      17.136 100.768  38.137  0.00  0.00            
ATOM    711  H   ALA X  41      17.680 101.240  37.342  0.00  0.00            
ATOM    712  CA  ALA X  41      16.374  99.568  37.717  0.00  0.00            
ATOM    713  HA  ALA X  41      15.344  99.765  37.913  0.00  0.00            
ATOM    714  CB  ALA X  41      16.666  99.381  36.224  0.00  0.00            
ATOM    715  HB1 ALA X  41      17.230 100.213  35.736  0.00  0.00            
ATOM    716  HB2 ALA X  41      17.219  98.438  36.114  0.00  0.00            
ATOM    717  HB3 ALA X  41      15.724  99.318  35.688  0.00  0.00            
ATOM    718  C   ALA X  41      16.660  98.254  38.434  0.00  0.00            
ATOM    719  O   ALA X  41      15.724  97.484  38.701  0.00  0.00            
ATOM    720  N   ALA X  42      17.941  97.905  38.598  0.00  0.00            
ATOM    721  H   ALA X  42      18.569  98.607  38.284  0.00  0.00            
ATOM    722  CA  ALA X  42      18.449  96.754  39.371  0.00  0.00            
ATOM    723  HA  ALA X  42      18.052  95.830  38.863  0.00  0.00            
ATOM    724  CB  ALA X  42      19.972  96.616  39.394  0.00  0.00            
ATOM    725  HB1 ALA X  42      20.358  97.584  39.688  0.00  0.00            
ATOM    726  HB2 ALA X  42      20.318  96.459  38.366  0.00  0.00            
ATOM    727  HB3 ALA X  42      20.328  95.899  40.104  0.00  0.00            
ATOM    728  C   ALA X  42      17.998  96.796  40.878  0.00  0.00            
ATOM    729  O   ALA X  42      17.847  95.766  41.511  0.00  0.00            
ATOM    730  N   GLY X  43      17.945  98.012  41.482  0.00  0.00            
ATOM    731  H   GLY X  43      18.193  98.675  40.786  0.00  0.00            
ATOM    732  CA  GLY X  43      17.460  98.405  42.741  0.00  0.00            
ATOM    733  HA2 GLY X  43      17.506  99.505  42.852  0.00  0.00            
ATOM    734  HA3 GLY X  43      17.898  97.936  43.644  0.00  0.00            
ATOM    735  C   GLY X  43      15.994  98.090  43.030  0.00  0.00            
ATOM    736  O   GLY X  43      15.621  97.951  44.222  0.00  0.00            
ATOM    737  N   LYN X  44      15.131  98.152  41.992  0.00  0.00            
ATOM    738  H   LYN X  44      15.540  98.343  41.071  0.00  0.00            
ATOM    739  CA  LYN X  44      13.654  98.004  42.049  0.00  0.00            
ATOM    740  HA  LYN X  44      13.401  98.202  43.034  0.00  0.00            
ATOM    741  CB  LYN X  44      13.001  98.905  41.006  0.00  0.00            
ATOM    742  HB2 LYN X  44      13.290  98.631  39.987  0.00  0.00            
ATOM    743  HB3 LYN X  44      11.953  98.722  41.065  0.00  0.00            
ATOM    744  CG  LYN X  44      13.028 100.428  41.274  0.00  0.00            
ATOM    745  HG2 LYN X  44      13.971 100.769  41.587  0.00  0.00            
ATOM    746  HG3 LYN X  44      12.296 100.643  42.085  0.00  0.00            
ATOM    747  CD  LYN X  44      12.631 101.187  39.966  0.00  0.00            
ATOM    748  HD2 LYN X  44      12.558 102.257  40.121  0.00  0.00            
ATOM    749  HD3 LYN X  44      13.323 101.107  39.187  0.00  0.00            
ATOM    750  CE  LYN X  44      11.210 100.755  39.508  0.00  0.00            
ATOM    751  HE2 LYN X  44      11.244  99.671  39.368  0.00  0.00            
ATOM    752  HE3 LYN X  44      10.492 100.950  40.320  0.00  0.00            
ATOM    753  NZ  LYN X  44      10.694 101.429  38.349  0.00  0.00            
ATOM    754  HZ1 LYN X  44      11.446 101.689  37.762  0.00  0.00            
ATOM    755  HZ2 LYN X  44      10.196 102.263  38.618  0.00  0.00            
ATOM    756  C   LYN X  44      13.298  96.527  41.804  0.00  0.00            
ATOM    757  O   LYN X  44      12.223  96.023  42.200  0.00  0.00            
ATOM    758  N   PHE X  45      14.147  95.738  41.197  0.00  0.00            
ATOM    759  H   PHE X  45      15.087  96.047  40.971  0.00  0.00            
ATOM    760  CA  PHE X  45      14.045  94.358  40.666  0.00  0.00            
ATOM    761  HA  PHE X  45      13.028  94.182  40.345  0.00  0.00            
ATOM    762  CB  PHE X  45      15.054  94.131  39.513  0.00  0.00            
ATOM    763  HB2 PHE X  45      16.010  94.138  39.955  0.00  0.00            
ATOM    764  HB3 PHE X  45      14.918  94.869  38.775  0.00  0.00            
ATOM    765  CG  PHE X  45      14.747  92.778  38.874  0.00  0.00            
ATOM    766  CD1 PHE X  45      13.857  92.693  37.771  0.00  0.00            
ATOM    767  HD1 PHE X  45      13.452  93.574  37.309  0.00  0.00            
ATOM    768  CE1 PHE X  45      13.645  91.449  37.187  0.00  0.00            
ATOM    769  HE1 PHE X  45      13.123  91.439  36.266  0.00  0.00            
ATOM    770  CZ  PHE X  45      14.272  90.335  37.669  0.00  0.00            
ATOM    771  HZ  PHE X  45      14.177  89.419  37.125  0.00  0.00            
ATOM    772  CE2 PHE X  45      15.146  90.367  38.722  0.00  0.00            
ATOM    773  HE2 PHE X  45      15.526  89.449  39.120  0.00  0.00            
ATOM    774  CD2 PHE X  45      15.423  91.609  39.279  0.00  0.00            
ATOM    775  HD2 PHE X  45      16.295  91.708  39.957  0.00  0.00            
ATOM    776  C   PHE X  45      14.339  93.262  41.736  0.00  0.00            
ATOM    777  O   PHE X  45      15.441  92.865  41.870  0.00  0.00            
ATOM    778  N   HID X  46      13.305  93.163  42.665  0.00  0.00            
ATOM    779  H   HID X  46      12.381  93.628  42.471  0.00  0.00            
ATOM    780  CA  HID X  46      13.226  92.266  43.820  0.00  0.00            
ATOM    781  HA  HID X  46      14.244  92.307  44.288  0.00  0.00            
ATOM    782  CB  HID X  46      12.147  92.546  44.846  0.00  0.00            
ATOM    783  HB2 HID X  46      11.973  91.797  45.593  0.00  0.00            
ATOM    784  HB3 HID X  46      11.168  92.631  44.378  0.00  0.00            
ATOM    785  CG  HID X  46      12.286  93.854  45.561  0.00  0.00            
ATOM    786  ND1 HID X  46      12.134  93.901  46.911  0.00  0.00            
ATOM    787  HD1 HID X  46      11.792  93.117  47.423  0.00  0.00            
ATOM    788  CE1 HID X  46      12.394  95.159  47.324  0.00  0.00            
ATOM    789  HE1 HID X  46      12.551  95.290  48.356  0.00  0.00            
ATOM    790  NE2 HID X  46      12.573  96.005  46.361  0.00  0.00            
ATOM    791  CD2 HID X  46      12.679  95.151  45.258  0.00  0.00            
ATOM    792  HD2 HID X  46      13.090  95.527  44.341  0.00  0.00            
ATOM    793  C   HID X  46      13.232  90.835  43.404  0.00  0.00            
ATOM    794  O   HID X  46      12.554  90.471  42.434  0.00  0.00            
ATOM    795  N   THR X  47      14.000  90.057  44.207  0.00  0.00            
ATOM    796  H   THR X  47      14.375  90.419  45.051  0.00  0.00            
ATOM    797  CA  THR X  47      14.294  88.690  43.922  0.00  0.00            
ATOM    798  HA  THR X  47      13.602  88.391  43.093  0.00  0.00            
ATOM    799  CB  THR X  47      15.746  88.529  43.443  0.00  0.00            
ATOM    800  HB  THR X  47      15.844  87.484  43.142  0.00  0.00            
ATOM    801  CG2 THR X  47      16.029  89.315  42.161  0.00  0.00            
ATOM    802 HG21 THR X  47      16.958  88.963  41.711  0.00  0.00            
ATOM    803 HG22 THR X  47      15.213  89.269  41.447  0.00  0.00            
ATOM    804 HG23 THR X  47      16.170  90.353  42.439  0.00  0.00            
ATOM    805  OG1 THR X  47      16.621  88.843  44.441  0.00  0.00            
ATOM    806  HG1 THR X  47      17.033  88.071  44.777  0.00  0.00            
ATOM    807  C   THR X  47      14.028  87.777  45.145  0.00  0.00            
ATOM    808  O   THR X  47      14.891  87.644  45.984  0.00  0.00            
ATOM    809  N   PRO X  48      12.880  87.134  45.128  0.00  0.00            
ATOM    810  CD  PRO X  48      12.601  86.134  46.178  0.00  0.00            
ATOM    811  HD2 PRO X  48      12.575  86.573  47.194  0.00  0.00            
ATOM    812  HD3 PRO X  48      13.311  85.314  46.127  0.00  0.00            
ATOM    813  CG  PRO X  48      11.204  85.623  45.791  0.00  0.00            
ATOM    814  HG2 PRO X  48      10.426  86.114  46.368  0.00  0.00            
ATOM    815  HG3 PRO X  48      11.148  84.559  45.968  0.00  0.00            
ATOM    816  CB  PRO X  48      11.015  86.012  44.370  0.00  0.00            
ATOM    817  HB2 PRO X  48       9.970  86.205  44.145  0.00  0.00            
ATOM    818  HB3 PRO X  48      11.425  85.253  43.694  0.00  0.00            
ATOM    819  CA  PRO X  48      11.822  87.330  44.211  0.00  0.00            
ATOM    820  HA  PRO X  48      12.217  87.417  43.204  0.00  0.00            
ATOM    821  C   PRO X  48      10.904  88.508  44.529  0.00  0.00            
ATOM    822  O   PRO X  48      10.998  89.109  45.625  0.00  0.00            
ATOM    823  N   PRO X  49       9.952  88.877  43.672  0.00  0.00            
ATOM    824  CD  PRO X  49       9.792  88.446  42.298  0.00  0.00            
ATOM    825  HD2 PRO X  49      10.758  88.468  41.791  0.00  0.00            
ATOM    826  HD3 PRO X  49       9.421  87.406  42.296  0.00  0.00            
ATOM    827  CG  PRO X  49       8.843  89.390  41.696  0.00  0.00            
ATOM    828  HG2 PRO X  49       9.380  90.227  41.231  0.00  0.00            
ATOM    829  HG3 PRO X  49       8.219  88.953  40.834  0.00  0.00            
ATOM    830  CB  PRO X  49       8.041  89.921  42.842  0.00  0.00            
ATOM    831  HB2 PRO X  49       7.222  89.252  43.026  0.00  0.00            
ATOM    832  HB3 PRO X  49       7.791  90.974  42.628  0.00  0.00            
ATOM    833  CA  PRO X  49       9.048  89.960  44.013  0.00  0.00            
ATOM    834  HA  PRO X  49       9.561  90.922  44.005  0.00  0.00            
ATOM    835  C   PRO X  49       8.336  89.645  45.292  0.00  0.00            
ATOM    836  O   PRO X  49       7.823  88.555  45.545  0.00  0.00            
ATOM    837  N   GLY X  50       8.215  90.685  46.139  0.00  0.00            
ATOM    838  H   GLY X  50       8.679  91.538  45.854  0.00  0.00            
ATOM    839  CA  GLY X  50       7.608  90.620  47.424  0.00  0.00            
ATOM    840  HA2 GLY X  50       6.980  89.750  47.495  0.00  0.00            
ATOM    841  HA3 GLY X  50       6.945  91.472  47.559  0.00  0.00            
ATOM    842  C   GLY X  50       8.727  90.626  48.511  0.00  0.00            
ATOM    843  O   GLY X  50       8.625  91.216  49.587  0.00  0.00            
ATOM    844  N   SER X  51       9.824  89.909  48.220  0.00  0.00            
ATOM    845  H   SER X  51      10.003  89.588  47.265  0.00  0.00            
ATOM    846  CA  SER X  51      10.896  89.790  49.214  0.00  0.00            
ATOM    847  HA  SER X  51      10.442  89.685  50.196  0.00  0.00            
ATOM    848  CB  SER X  51      11.783  88.611  48.890  0.00  0.00            
ATOM    849  HB2 SER X  51      12.478  88.434  49.734  0.00  0.00            
ATOM    850  HB3 SER X  51      11.235  87.676  48.757  0.00  0.00            
ATOM    851  OG  SER X  51      12.505  88.907  47.702  0.00  0.00            
ATOM    852  HG  SER X  51      12.664  88.138  47.226  0.00  0.00            
ATOM    853  C   SER X  51      11.669  91.056  49.138  0.00  0.00            
ATOM    854  O   SER X  51      11.164  91.904  48.443  0.00  0.00            
ATOM    855  N   ASH X  52      12.722  91.222  49.905  0.00  0.00            
ATOM    856  H   ASH X  52      12.970  90.371  50.401  0.00  0.00            
ATOM    857  CA  ASH X  52      13.504  92.410  50.012  0.00  0.00            
ATOM    858  HA  ASH X  52      13.061  93.184  49.408  0.00  0.00            
ATOM    859  CB  ASH X  52      13.477  92.841  51.497  0.00  0.00            
ATOM    860  HB2 ASH X  52      13.946  92.044  52.195  0.00  0.00            
ATOM    861  HB3 ASH X  52      12.417  92.829  51.860  0.00  0.00            
ATOM    862  CG  ASH X  52      13.932  94.273  51.823  0.00  0.00            
ATOM    863  OD1 ASH X  52      14.011  94.471  53.145  0.00  0.00            
ATOM    864  OD2 ASH X  52      14.295  95.040  50.936  0.00  0.00            
ATOM    865  HD1 ASH X  52      14.228  95.405  53.131  0.00  0.00            
ATOM    866  C   ASH X  52      14.956  92.219  49.481  0.00  0.00            
ATOM    867  O   ASH X  52      15.763  93.137  49.505  0.00  0.00            
ATOM    868  N   ARN X  53      15.256  91.046  48.917  0.00  0.00            
ATOM    869  H   ARN X  53      14.542  90.337  48.906  0.00  0.00            
ATOM    870  CA  ARN X  53      16.476  90.772  48.075  0.00  0.00            
ATOM    871  HA  ARN X  53      17.355  91.279  48.526  0.00  0.00            
ATOM    872  CB  ARN X  53      16.739  89.299  47.853  0.00  0.00            
ATOM    873  HB2 ARN X  53      16.008  88.921  47.146  0.00  0.00            
ATOM    874  HB3 ARN X  53      17.683  89.125  47.281  0.00  0.00            
ATOM    875  CG  ARN X  53      16.991  88.407  49.031  0.00  0.00            
ATOM    876  HG2 ARN X  53      17.924  88.743  49.521  0.00  0.00            
ATOM    877  HG3 ARN X  53      16.213  88.556  49.791  0.00  0.00            
ATOM    878  CD  ARN X  53      17.032  86.904  48.570  0.00  0.00            
ATOM    879  HD2 ARN X  53      17.579  86.872  47.625  0.00  0.00            
ATOM    880  HD3 ARN X  53      15.984  86.581  48.521  0.00  0.00            
ATOM    881  NE  ARN X  53      17.569  86.065  49.645  0.00  0.00            
ATOM    882  HE  ARN X  53      16.857  85.910  50.372  0.00  0.00            
ATOM    883  CZ  ARN X  53      18.342  84.861  49.415  0.00  0.00            
ATOM    884  NH1 ARN X  53      18.778  84.195  50.411  0.00  0.00            
ATOM    885 HH11 ARN X  53      19.045  83.259  50.039  0.00  0.00            
ATOM    886  NH2 ARN X  53      18.805  84.586  48.072  0.00  0.00            
ATOM    887 HH21 ARN X  53      19.348  85.246  47.591  0.00  0.00            
ATOM    888 HH22 ARN X  53      18.109  84.259  47.399  0.00  0.00            
ATOM    889  C   ARN X  53      16.258  91.350  46.650  0.00  0.00            
ATOM    890  O   ARN X  53      15.378  90.928  45.937  0.00  0.00            
ATOM    891  N   ASN X  54      17.139  92.258  46.189  0.00  0.00            
ATOM    892  H   ASN X  54      17.906  92.471  46.817  0.00  0.00            
ATOM    893  CA  ASN X  54      17.173  92.764  44.826  0.00  0.00            
ATOM    894  HA  ASN X  54      16.370  92.364  44.220  0.00  0.00            
ATOM    895  CB  ASN X  54      16.815  94.262  44.762  0.00  0.00            
ATOM    896  HB2 ASN X  54      16.659  94.652  43.734  0.00  0.00            
ATOM    897  HB3 ASN X  54      15.882  94.455  45.196  0.00  0.00            
ATOM    898  CG  ASN X  54      17.887  95.246  45.271  0.00  0.00            
ATOM    899  OD1 ASN X  54      18.722  95.734  44.516  0.00  0.00            
ATOM    900  ND2 ASN X  54      17.827  95.598  46.550  0.00  0.00            
ATOM    901 HD21 ASN X  54      16.899  95.414  47.046  0.00  0.00            
ATOM    902 HD22 ASN X  54      18.494  96.198  47.047  0.00  0.00            
ATOM    903  C   ASN X  54      18.491  92.400  44.088  0.00  0.00            
ATOM    904  O   ASN X  54      19.318  91.725  44.647  0.00  0.00            
ATOM    905  N   ALA X  55      18.542  92.718  42.807  0.00  0.00            
ATOM    906  H   ALA X  55      17.712  93.289  42.512  0.00  0.00            
ATOM    907  CA  ALA X  55      19.541  92.220  41.890  0.00  0.00            
ATOM    908  HA  ALA X  55      19.510  91.101  41.919  0.00  0.00            
ATOM    909  CB  ALA X  55      19.173  92.761  40.529  0.00  0.00            
ATOM    910  HB1 ALA X  55      19.263  93.826  40.437  0.00  0.00            
ATOM    911  HB2 ALA X  55      18.098  92.615  40.368  0.00  0.00            
ATOM    912  HB3 ALA X  55      19.585  92.219  39.668  0.00  0.00            
ATOM    913  C   ALA X  55      20.997  92.634  42.236  0.00  0.00            
ATOM    914  O   ALA X  55      21.856  91.806  42.488  0.00  0.00            
ATOM    915  N   ALA X  56      21.348  93.912  42.276  0.00  0.00            
ATOM    916  H   ALA X  56      20.610  94.591  42.185  0.00  0.00            
ATOM    917  CA  ALA X  56      22.644  94.490  42.440  0.00  0.00            
ATOM    918  HA  ALA X  56      23.389  93.709  42.422  0.00  0.00            
ATOM    919  CB  ALA X  56      22.810  95.325  41.178  0.00  0.00            
ATOM    920  HB1 ALA X  56      22.293  94.885  40.300  0.00  0.00            
ATOM    921  HB2 ALA X  56      22.382  96.341  41.312  0.00  0.00            
ATOM    922  HB3 ALA X  56      23.792  95.223  40.992  0.00  0.00            
ATOM    923  C   ALA X  56      22.866  95.267  43.803  0.00  0.00            
ATOM    924  O   ALA X  56      23.719  96.163  43.936  0.00  0.00            
ATOM    925  N   HID X  57      21.921  94.991  44.774  0.00  0.00            
ATOM    926  H   HID X  57      21.316  94.164  44.573  0.00  0.00            
ATOM    927  CA  HID X  57      21.947  95.265  46.223  0.00  0.00            
ATOM    928  HA  HID X  57      23.018  95.304  46.478  0.00  0.00            
ATOM    929  CB  HID X  57      21.385  96.652  46.542  0.00  0.00            
ATOM    930  HB2 HID X  57      21.523  96.780  47.579  0.00  0.00            
ATOM    931  HB3 HID X  57      20.296  96.606  46.413  0.00  0.00            
ATOM    932  CG  HID X  57      22.096  97.919  46.045  0.00  0.00            
ATOM    933  ND1 HID X  57      21.477  99.115  45.751  0.00  0.00            
ATOM    934  HD1 HID X  57      20.458  99.157  45.562  0.00  0.00            
ATOM    935  CE1 HID X  57      22.383 100.068  45.511  0.00  0.00            
ATOM    936  HE1 HID X  57      22.086 101.037  45.227  0.00  0.00            
ATOM    937  NE2 HID X  57      23.625  99.514  45.476  0.00  0.00            
ATOM    938  CD2 HID X  57      23.402  98.273  46.017  0.00  0.00            
ATOM    939  HD2 HID X  57      24.142  97.600  46.211  0.00  0.00            
ATOM    940  C   HID X  57      21.280  94.153  47.083  0.00  0.00            
ATOM    941  O   HID X  57      20.523  93.339  46.593  0.00  0.00            
ATOM    942  N   MET X  58      21.417  94.349  48.426  0.00  0.00            
ATOM    943  H   MET X  58      22.298  94.865  48.786  0.00  0.00            
ATOM    944  CA  MET X  58      20.636  93.770  49.528  0.00  0.00            
ATOM    945  HA  MET X  58      20.985  94.258  50.397  0.00  0.00            
ATOM    946  CB  MET X  58      19.141  94.036  49.339  0.00  0.00            
ATOM    947  HB2 MET X  58      18.579  93.088  49.134  0.00  0.00            
ATOM    948  HB3 MET X  58      19.065  94.652  48.482  0.00  0.00            
ATOM    949  CG  MET X  58      18.353  94.872  50.373  0.00  0.00            
ATOM    950  HG2 MET X  58      17.264  94.672  50.114  0.00  0.00            
ATOM    951  HG3 MET X  58      18.479  94.422  51.356  0.00  0.00            
ATOM    952  SD  MET X  58      18.497  96.729  50.213  0.00  0.00            
ATOM    953  CE  MET X  58      17.277  97.309  51.506  0.00  0.00            
ATOM    954  HE1 MET X  58      17.559  96.737  52.335  0.00  0.00            
ATOM    955  HE2 MET X  58      16.322  96.880  51.224  0.00  0.00            
ATOM    956  HE3 MET X  58      17.331  98.363  51.727  0.00  0.00            
ATOM    957  C   MET X  58      20.882  92.230  49.733  0.00  0.00            
ATOM    958  O   MET X  58      20.134  91.693  50.540  0.00  0.00            
ATOM    959  N   SER X  59      21.628  91.536  48.843  0.00  0.00            
ATOM    960  H   SER X  59      22.284  91.984  48.254  0.00  0.00            
ATOM    961  CA  SER X  59      21.721  90.078  48.808  0.00  0.00            
ATOM    962  HA  SER X  59      21.672  89.748  49.858  0.00  0.00            
ATOM    963  CB  SER X  59      20.475  89.495  48.163  0.00  0.00            
ATOM    964  HB2 SER X  59      19.551  89.948  48.644  0.00  0.00            
ATOM    965  HB3 SER X  59      20.552  89.793  47.100  0.00  0.00            
ATOM    966  OG  SER X  59      20.318  88.072  48.199  0.00  0.00            
ATOM    967  HG  SER X  59      20.380  87.760  49.104  0.00  0.00            
ATOM    968  C   SER X  59      23.083  89.641  48.152  0.00  0.00            
ATOM    969  O   SER X  59      23.930  90.483  47.989  0.00  0.00            
ATOM    970  N   SER X  60      23.286  88.324  47.980  0.00  0.00            
ATOM    971  H   SER X  60      22.410  87.799  48.107  0.00  0.00            
ATOM    972  CA  SER X  60      24.605  87.709  47.765  0.00  0.00            
ATOM    973  HA  SER X  60      25.284  87.903  48.586  0.00  0.00            
ATOM    974  CB  SER X  60      24.508  86.223  47.694  0.00  0.00            
ATOM    975  HB2 SER X  60      25.522  85.824  47.493  0.00  0.00            
ATOM    976  HB3 SER X  60      23.912  85.919  46.882  0.00  0.00            
ATOM    977  OG  SER X  60      23.954  85.666  48.847  0.00  0.00            
ATOM    978  HG  SER X  60      23.002  85.725  48.747  0.00  0.00            
ATOM    979  C   SER X  60      25.431  88.222  46.523  0.00  0.00            
ATOM    980  O   SER X  60      26.662  88.410  46.676  0.00  0.00            
ATOM    981  N   ALA X  61      24.760  88.390  45.379  0.00  0.00            
ATOM    982  H   ALA X  61      23.803  88.150  45.356  0.00  0.00            
ATOM    983  CA  ALA X  61      25.391  89.118  44.218  0.00  0.00            
ATOM    984  HA  ALA X  61      26.395  88.781  44.090  0.00  0.00            
ATOM    985  CB  ALA X  61      24.621  88.721  42.998  0.00  0.00            
ATOM    986  HB1 ALA X  61      25.291  89.053  42.106  0.00  0.00            
ATOM    987  HB2 ALA X  61      23.656  89.150  42.813  0.00  0.00            
ATOM    988  HB3 ALA X  61      24.477  87.614  42.980  0.00  0.00            
ATOM    989  C   ALA X  61      25.383  90.621  44.301  0.00  0.00            
ATOM    990  O   ALA X  61      25.535  91.289  43.238  0.00  0.00            
ATOM    991  N   PHE X  62      25.378  91.228  45.513  0.00  0.00            
ATOM    992  H   PHE X  62      25.125  90.654  46.299  0.00  0.00            
ATOM    993  CA  PHE X  62      25.916  92.595  45.790  0.00  0.00            
ATOM    994  HA  PHE X  62      25.153  93.137  45.328  0.00  0.00            
ATOM    995  CB  PHE X  62      25.897  92.896  47.317  0.00  0.00            
ATOM    996  HB2 PHE X  62      26.312  92.063  47.831  0.00  0.00            
ATOM    997  HB3 PHE X  62      24.847  93.101  47.527  0.00  0.00            
ATOM    998  CG  PHE X  62      26.736  94.084  47.828  0.00  0.00            
ATOM    999  CD1 PHE X  62      26.265  95.392  47.622  0.00  0.00            
ATOM   1000  HD1 PHE X  62      25.311  95.459  47.174  0.00  0.00            
ATOM   1001  CE1 PHE X  62      27.036  96.505  47.908  0.00  0.00            
ATOM   1002  HE1 PHE X  62      26.609  97.457  47.544  0.00  0.00            
ATOM   1003  CZ  PHE X  62      28.354  96.308  48.401  0.00  0.00            
ATOM   1004  HZ  PHE X  62      28.958  97.215  48.480  0.00  0.00            
ATOM   1005  CE2 PHE X  62      28.817  95.014  48.779  0.00  0.00            
ATOM   1006  HE2 PHE X  62      29.794  94.944  49.279  0.00  0.00            
ATOM   1007  CD2 PHE X  62      27.986  93.900  48.504  0.00  0.00            
ATOM   1008  HD2 PHE X  62      28.328  92.897  48.744  0.00  0.00            
ATOM   1009  C   PHE X  62      27.142  92.854  45.029  0.00  0.00            
ATOM   1010  O   PHE X  62      27.195  93.765  44.193  0.00  0.00            
ATOM   1011  N   LEU X  63      28.183  92.182  45.474  0.00  0.00            
ATOM   1012  H   LEU X  63      27.938  91.591  46.277  0.00  0.00            
ATOM   1013  CA  LEU X  63      29.559  92.365  45.104  0.00  0.00            
ATOM   1014  HA  LEU X  63      29.869  93.396  45.201  0.00  0.00            
ATOM   1015  CB  LEU X  63      30.385  91.472  46.033  0.00  0.00            
ATOM   1016  HB2 LEU X  63      30.098  91.654  47.087  0.00  0.00            
ATOM   1017  HB3 LEU X  63      30.258  90.444  45.799  0.00  0.00            
ATOM   1018  CG  LEU X  63      31.878  91.726  45.997  0.00  0.00            
ATOM   1019  HG  LEU X  63      32.113  91.338  44.988  0.00  0.00            
ATOM   1020  CD1 LEU X  63      32.271  93.251  46.024  0.00  0.00            
ATOM   1021 HD11 LEU X  63      31.828  93.820  46.785  0.00  0.00            
ATOM   1022 HD12 LEU X  63      33.340  93.276  46.033  0.00  0.00            
ATOM   1023 HD13 LEU X  63      32.107  93.771  45.040  0.00  0.00            
ATOM   1024  CD2 LEU X  63      32.537  90.997  47.108  0.00  0.00            
ATOM   1025 HD21 LEU X  63      32.412  89.897  46.936  0.00  0.00            
ATOM   1026 HD22 LEU X  63      33.557  91.118  46.933  0.00  0.00            
ATOM   1027 HD23 LEU X  63      32.167  91.231  48.059  0.00  0.00            
ATOM   1028  C   LEU X  63      29.796  92.043  43.630  0.00  0.00            
ATOM   1029  O   LEU X  63      30.287  92.945  42.947  0.00  0.00            
ATOM   1030  N   PRO X  64      29.522  90.854  43.101  0.00  0.00            
ATOM   1031  CD  PRO X  64      28.899  89.643  43.729  0.00  0.00            
ATOM   1032  HD2 PRO X  64      28.116  89.803  44.440  0.00  0.00            
ATOM   1033  HD3 PRO X  64      29.546  88.909  44.138  0.00  0.00            
ATOM   1034  CG  PRO X  64      28.231  88.841  42.652  0.00  0.00            
ATOM   1035  HG2 PRO X  64      27.183  89.155  42.404  0.00  0.00            
ATOM   1036  HG3 PRO X  64      28.151  87.776  42.918  0.00  0.00            
ATOM   1037  CB  PRO X  64      29.108  89.099  41.530  0.00  0.00            
ATOM   1038  HB2 PRO X  64      28.619  88.990  40.546  0.00  0.00            
ATOM   1039  HB3 PRO X  64      29.949  88.448  41.607  0.00  0.00            
ATOM   1040  CA  PRO X  64      29.554  90.597  41.710  0.00  0.00            
ATOM   1041  HA  PRO X  64      30.615  90.673  41.422  0.00  0.00            
ATOM   1042  C   PRO X  64      28.861  91.593  40.852  0.00  0.00            
ATOM   1043  O   PRO X  64      29.371  92.010  39.821  0.00  0.00            
ATOM   1044  N   TRP X  65      27.673  92.049  41.269  0.00  0.00            
ATOM   1045  H   TRP X  65      27.250  91.765  42.167  0.00  0.00            
ATOM   1046  CA  TRP X  65      26.903  92.972  40.431  0.00  0.00            
ATOM   1047  HA  TRP X  65      27.432  92.822  39.485  0.00  0.00            
ATOM   1048  CB  TRP X  65      25.425  92.483  40.228  0.00  0.00            
ATOM   1049  HB2 TRP X  65      24.958  92.619  41.225  0.00  0.00            
ATOM   1050  HB3 TRP X  65      25.461  91.370  40.106  0.00  0.00            
ATOM   1051  CG  TRP X  65      24.558  92.990  39.122  0.00  0.00            
ATOM   1052  CD1 TRP X  65      23.211  92.701  39.113  0.00  0.00            
ATOM   1053  HD1 TRP X  65      22.791  91.951  39.821  0.00  0.00            
ATOM   1054  NE1 TRP X  65      22.573  93.498  38.154  0.00  0.00            
ATOM   1055  HE1 TRP X  65      21.585  93.399  37.851  0.00  0.00            
ATOM   1056  CE2 TRP X  65      23.533  94.205  37.424  0.00  0.00            
ATOM   1057  CZ2 TRP X  65      23.472  95.187  36.413  0.00  0.00            
ATOM   1058  HZ2 TRP X  65      22.495  95.502  36.032  0.00  0.00            
ATOM   1059  CH2 TRP X  65      24.633  95.645  35.784  0.00  0.00            
ATOM   1060  HH2 TRP X  65      24.569  96.273  34.870  0.00  0.00            
ATOM   1061  CZ3 TRP X  65      25.874  95.287  36.339  0.00  0.00            
ATOM   1062  HZ3 TRP X  65      26.747  95.634  35.781  0.00  0.00            
ATOM   1063  CE3 TRP X  65      25.989  94.476  37.477  0.00  0.00            
ATOM   1064  HE3 TRP X  65      26.961  94.227  37.842  0.00  0.00            
ATOM   1065  CD2 TRP X  65      24.823  93.850  37.986  0.00  0.00            
ATOM   1066  C   TRP X  65      27.069  94.437  40.993  0.00  0.00            
ATOM   1067  O   TRP X  65      26.170  95.261  41.083  0.00  0.00            
ATOM   1068  N   HID X  66      28.300  94.792  41.250  0.00  0.00            
ATOM   1069  H   HID X  66      28.933  93.989  41.226  0.00  0.00            
ATOM   1070  CA  HID X  66      28.901  96.080  41.075  0.00  0.00            
ATOM   1071  HA  HID X  66      28.202  96.672  40.532  0.00  0.00            
ATOM   1072  CB  HID X  66      29.169  96.820  42.438  0.00  0.00            
ATOM   1073  HB2 HID X  66      29.869  97.624  42.192  0.00  0.00            
ATOM   1074  HB3 HID X  66      29.705  96.170  43.142  0.00  0.00            
ATOM   1075  CG  HID X  66      27.956  97.391  43.151  0.00  0.00            
ATOM   1076  ND1 HID X  66      27.175  96.547  43.975  0.00  0.00            
ATOM   1077  HD1 HID X  66      27.257  95.470  44.039  0.00  0.00            
ATOM   1078  CE1 HID X  66      26.225  97.245  44.488  0.00  0.00            
ATOM   1079  HE1 HID X  66      25.506  96.900  45.163  0.00  0.00            
ATOM   1080  NE2 HID X  66      26.275  98.497  44.093  0.00  0.00            
ATOM   1081  CD2 HID X  66      27.392  98.616  43.277  0.00  0.00            
ATOM   1082  HD2 HID X  66      27.696  99.479  42.762  0.00  0.00            
ATOM   1083  C   HID X  66      30.221  95.886  40.304  0.00  0.00            
ATOM   1084  O   HID X  66      30.416  96.481  39.263  0.00  0.00            
ATOM   1085  N   ARN X  67      31.037  94.897  40.657  0.00  0.00            
ATOM   1086  H   ARN X  67      30.832  94.318  41.421  0.00  0.00            
ATOM   1087  CA  ARN X  67      32.196  94.453  39.859  0.00  0.00            
ATOM   1088  HA  ARN X  67      32.996  95.156  39.961  0.00  0.00            
ATOM   1089  CB  ARN X  67      32.654  93.096  40.309  0.00  0.00            
ATOM   1090  HB2 ARN X  67      32.870  93.108  41.369  0.00  0.00            
ATOM   1091  HB3 ARN X  67      31.861  92.378  40.129  0.00  0.00            
ATOM   1092  CG  ARN X  67      33.871  92.674  39.518  0.00  0.00            
ATOM   1093  HG2 ARN X  67      33.633  92.507  38.472  0.00  0.00            
ATOM   1094  HG3 ARN X  67      34.581  93.501  39.542  0.00  0.00            
ATOM   1095  CD  ARN X  67      34.568  91.489  40.106  0.00  0.00            
ATOM   1096  HD2 ARN X  67      33.893  90.689  40.338  0.00  0.00            
ATOM   1097  HD3 ARN X  67      35.302  91.123  39.401  0.00  0.00            
ATOM   1098  NE  ARN X  67      35.265  91.848  41.349  0.00  0.00            
ATOM   1099  HE  ARN X  67      34.703  92.466  41.910  0.00  0.00            
ATOM   1100  CZ  ARN X  67      35.928  90.853  42.149  0.00  0.00            
ATOM   1101  NH1 ARN X  67      35.990  89.651  41.786  0.00  0.00            
ATOM   1102 HH11 ARN X  67      36.523  89.537  40.938  0.00  0.00            
ATOM   1103  NH2 ARN X  67      36.574  91.331  43.351  0.00  0.00            
ATOM   1104 HH21 ARN X  67      35.905  91.558  44.029  0.00  0.00            
ATOM   1105 HH22 ARN X  67      37.210  90.644  43.723  0.00  0.00            
ATOM   1106  C   ARN X  67      31.921  94.473  38.382  0.00  0.00            
ATOM   1107  O   ARN X  67      32.609  95.066  37.553  0.00  0.00            
ATOM   1108  N   GLH X  68      30.822  93.815  37.934  0.00  0.00            
ATOM   1109  H   GLH X  68      30.249  93.256  38.573  0.00  0.00            
ATOM   1110  CA  GLH X  68      30.378  93.865  36.548  0.00  0.00            
ATOM   1111  HA  GLH X  68      31.227  93.642  35.914  0.00  0.00            
ATOM   1112  CB  GLH X  68      29.218  92.961  36.234  0.00  0.00            
ATOM   1113  HB2 GLH X  68      28.427  93.080  36.997  0.00  0.00            
ATOM   1114  HB3 GLH X  68      29.629  91.949  36.317  0.00  0.00            
ATOM   1115  CG  GLH X  68      28.625  93.116  34.840  0.00  0.00            
ATOM   1116  HG2 GLH X  68      27.639  92.639  34.782  0.00  0.00            
ATOM   1117  HG3 GLH X  68      28.478  94.171  34.618  0.00  0.00            
ATOM   1118  CD  GLH X  68      29.473  92.562  33.724  0.00  0.00            
ATOM   1119  OE1 GLH X  68      30.608  91.956  34.127  0.00  0.00            
ATOM   1120  OE2 GLH X  68      29.128  92.612  32.540  0.00  0.00            
ATOM   1121  HE1 GLH X  68      30.657  91.793  35.050  0.00  0.00            
ATOM   1122  C   GLH X  68      30.002  95.302  36.198  0.00  0.00            
ATOM   1123  O   GLH X  68      30.397  95.769  35.141  0.00  0.00            
ATOM   1124  N   TYR X  69      29.300  96.030  37.097  0.00  0.00            
ATOM   1125  H   TYR X  69      28.747  95.520  37.784  0.00  0.00            
ATOM   1126  CA  TYR X  69      28.959  97.415  36.873  0.00  0.00            
ATOM   1127  HA  TYR X  69      28.332  97.507  36.010  0.00  0.00            
ATOM   1128  CB  TYR X  69      28.189  97.913  38.001  0.00  0.00            
ATOM   1129  HB2 TYR X  69      27.618  97.124  38.487  0.00  0.00            
ATOM   1130  HB3 TYR X  69      28.782  98.214  38.881  0.00  0.00            
ATOM   1131  CG  TYR X  69      27.241  99.081  37.769  0.00  0.00            
ATOM   1132  CD1 TYR X  69      27.211 100.168  38.637  0.00  0.00            
ATOM   1133  HD1 TYR X  69      27.798 100.194  39.523  0.00  0.00            
ATOM   1134  CE1 TYR X  69      26.375 101.299  38.363  0.00  0.00            
ATOM   1135  HE1 TYR X  69      26.248 102.108  39.060  0.00  0.00            
ATOM   1136  CZ  TYR X  69      25.567 101.317  37.190  0.00  0.00            
ATOM   1137  OH  TYR X  69      24.727 102.425  37.013  0.00  0.00            
ATOM   1138  HH  TYR X  69      25.267 103.196  37.063  0.00  0.00            
ATOM   1139  CE2 TYR X  69      25.658 100.275  36.278  0.00  0.00            
ATOM   1140  HE2 TYR X  69      25.059 100.375  35.413  0.00  0.00            
ATOM   1141  CD2 TYR X  69      26.485  99.160  36.544  0.00  0.00            
ATOM   1142  HD2 TYR X  69      26.539  98.416  35.773  0.00  0.00            
ATOM   1143  C   TYR X  69      30.240  98.239  36.728  0.00  0.00            
ATOM   1144  O   TYR X  69      30.393  99.050  35.824  0.00  0.00            
ATOM   1145  N   LEU X  70      31.295  98.071  37.577  0.00  0.00            
ATOM   1146  H   LEU X  70      31.305  97.182  38.070  0.00  0.00            
ATOM   1147  CA  LEU X  70      32.510  98.807  37.451  0.00  0.00            
ATOM   1148  HA  LEU X  70      32.321  99.863  37.343  0.00  0.00            
ATOM   1149  CB  LEU X  70      33.334  98.619  38.674  0.00  0.00            
ATOM   1150  HB2 LEU X  70      34.363  98.959  38.561  0.00  0.00            
ATOM   1151  HB3 LEU X  70      33.383  97.519  38.845  0.00  0.00            
ATOM   1152  CG  LEU X  70      32.718  99.340  39.870  0.00  0.00            
ATOM   1153  HG  LEU X  70      31.717  98.892  40.053  0.00  0.00            
ATOM   1154  CD1 LEU X  70      33.452  98.968  41.153  0.00  0.00            
ATOM   1155 HD11 LEU X  70      33.842  97.943  41.091  0.00  0.00            
ATOM   1156 HD12 LEU X  70      34.266  99.701  41.317  0.00  0.00            
ATOM   1157 HD13 LEU X  70      32.816  99.064  42.006  0.00  0.00            
ATOM   1158  CD2 LEU X  70      32.457 100.824  39.605  0.00  0.00            
ATOM   1159 HD21 LEU X  70      32.198 101.275  40.553  0.00  0.00            
ATOM   1160 HD22 LEU X  70      33.307 101.315  39.112  0.00  0.00            
ATOM   1161 HD23 LEU X  70      31.551 101.001  39.113  0.00  0.00            
ATOM   1162  C   LEU X  70      33.284  98.382  36.210  0.00  0.00            
ATOM   1163  O   LEU X  70      34.054  99.142  35.654  0.00  0.00            
ATOM   1164  N   LEU X  71      33.164  97.125  35.829  0.00  0.00            
ATOM   1165  H   LEU X  71      32.400  96.582  36.162  0.00  0.00            
ATOM   1166  CA  LEU X  71      33.938  96.598  34.651  0.00  0.00            
ATOM   1167  HA  LEU X  71      34.992  96.829  34.798  0.00  0.00            
ATOM   1168  CB  LEU X  71      33.783  95.092  34.579  0.00  0.00            
ATOM   1169  HB2 LEU X  71      34.043  94.607  35.535  0.00  0.00            
ATOM   1170  HB3 LEU X  71      32.717  94.880  34.436  0.00  0.00            
ATOM   1171  CG  LEU X  71      34.561  94.394  33.431  0.00  0.00            
ATOM   1172  HG  LEU X  71      34.142  94.797  32.507  0.00  0.00            
ATOM   1173  CD1 LEU X  71      36.043  94.739  33.501  0.00  0.00            
ATOM   1174 HD11 LEU X  71      36.663  93.847  33.595  0.00  0.00            
ATOM   1175 HD12 LEU X  71      36.316  95.256  32.571  0.00  0.00            
ATOM   1176 HD13 LEU X  71      36.241  95.418  34.328  0.00  0.00            
ATOM   1177  CD2 LEU X  71      34.333  92.892  33.432  0.00  0.00            
ATOM   1178 HD21 LEU X  71      34.031  92.536  34.419  0.00  0.00            
ATOM   1179 HD22 LEU X  71      33.564  92.582  32.733  0.00  0.00            
ATOM   1180 HD23 LEU X  71      35.289  92.435  33.161  0.00  0.00            
ATOM   1181  C   LEU X  71      33.401  97.263  33.406  0.00  0.00            
ATOM   1182  O   LEU X  71      34.148  97.724  32.548  0.00  0.00            
ATOM   1183  N   ARN X  72      32.083  97.331  33.273  0.00  0.00            
ATOM   1184  H   ARN X  72      31.488  96.851  33.931  0.00  0.00            
ATOM   1185  CA  ARN X  72      31.504  97.971  32.127  0.00  0.00            
ATOM   1186  HA  ARN X  72      31.907  97.521  31.224  0.00  0.00            
ATOM   1187  CB  ARN X  72      30.004  97.757  32.141  0.00  0.00            
ATOM   1188  HB2 ARN X  72      29.572  98.137  33.064  0.00  0.00            
ATOM   1189  HB3 ARN X  72      29.549  98.361  31.371  0.00  0.00            
ATOM   1190  CG  ARN X  72      29.539  96.329  31.903  0.00  0.00            
ATOM   1191  HG2 ARN X  72      30.162  95.625  32.460  0.00  0.00            
ATOM   1192  HG3 ARN X  72      29.639  96.077  30.846  0.00  0.00            
ATOM   1193  CD  ARN X  72      28.076  96.124  32.312  0.00  0.00            
ATOM   1194  HD2 ARN X  72      27.980  96.132  33.395  0.00  0.00            
ATOM   1195  HD3 ARN X  72      27.461  96.921  31.932  0.00  0.00            
ATOM   1196  NE  ARN X  72      27.586  94.843  31.854  0.00  0.00            
ATOM   1197  HE  ARN X  72      26.904  94.504  32.509  0.00  0.00            
ATOM   1198  CZ  ARN X  72      27.111  94.592  30.538  0.00  0.00            
ATOM   1199  NH1 ARN X  72      26.689  93.472  30.167  0.00  0.00            
ATOM   1200 HH11 ARN X  72      26.685  92.801  30.927  0.00  0.00            
ATOM   1201  NH2 ARN X  72      27.211  95.683  29.625  0.00  0.00            
ATOM   1202 HH21 ARN X  72      26.674  95.520  28.793  0.00  0.00            
ATOM   1203 HH22 ARN X  72      28.174  95.841  29.359  0.00  0.00            
ATOM   1204  C   ARN X  72      31.807  99.478  32.096  0.00  0.00            
ATOM   1205  O   ARN X  72      32.046 100.012  31.028  0.00  0.00            
ATOM   1206  N   PHE X  73      31.810 100.092  33.281  0.00  0.00            
ATOM   1207  H   PHE X  73      31.634  99.579  34.123  0.00  0.00            
ATOM   1208  CA  PHE X  73      32.141 101.502  33.386  0.00  0.00            
ATOM   1209  HA  PHE X  73      31.491 102.038  32.693  0.00  0.00            
ATOM   1210  CB  PHE X  73      31.896 101.989  34.809  0.00  0.00            
ATOM   1211  HB2 PHE X  73      30.915 101.682  35.140  0.00  0.00            
ATOM   1212  HB3 PHE X  73      32.643 101.543  35.431  0.00  0.00            
ATOM   1213  CG  PHE X  73      31.985 103.488  34.980  0.00  0.00            
ATOM   1214  CD1 PHE X  73      31.033 104.319  34.403  0.00  0.00            
ATOM   1215  HD1 PHE X  73      30.329 103.923  33.698  0.00  0.00            
ATOM   1216  CE1 PHE X  73      31.125 105.706  34.556  0.00  0.00            
ATOM   1217  HE1 PHE X  73      30.506 106.337  33.941  0.00  0.00            
ATOM   1218  CZ  PHE X  73      32.214 106.277  35.188  0.00  0.00            
ATOM   1219  HZ  PHE X  73      32.390 107.331  35.082  0.00  0.00            
ATOM   1220  CE2 PHE X  73      33.214 105.455  35.703  0.00  0.00            
ATOM   1221  HE2 PHE X  73      34.130 105.887  36.047  0.00  0.00            
ATOM   1222  CD2 PHE X  73      33.109 104.068  35.568  0.00  0.00            
ATOM   1223  HD2 PHE X  73      33.933 103.438  35.848  0.00  0.00            
ATOM   1224  C   PHE X  73      33.585 101.797  32.980  0.00  0.00            
ATOM   1225  O   PHE X  73      33.865 102.776  32.283  0.00  0.00            
ATOM   1226  N   GLH X  74      34.536 100.926  33.394  0.00  0.00            
ATOM   1227  H   GLH X  74      34.247 100.004  33.687  0.00  0.00            
ATOM   1228  CA  GLH X  74      35.922 101.146  33.057  0.00  0.00            
ATOM   1229  HA  GLH X  74      36.190 102.173  33.313  0.00  0.00            
ATOM   1230  CB  GLH X  74      36.783 100.184  33.902  0.00  0.00            
ATOM   1231  HB2 GLH X  74      36.582  99.153  33.628  0.00  0.00            
ATOM   1232  HB3 GLH X  74      36.537 100.327  34.944  0.00  0.00            
ATOM   1233  CG  GLH X  74      38.262 100.435  33.755  0.00  0.00            
ATOM   1234  HG2 GLH X  74      38.486 101.493  33.977  0.00  0.00            
ATOM   1235  HG3 GLH X  74      38.576 100.209  32.739  0.00  0.00            
ATOM   1236  CD  GLH X  74      39.107  99.642  34.763  0.00  0.00            
ATOM   1237  OE1 GLH X  74      38.955  98.323  34.637  0.00  0.00            
ATOM   1238  OE2 GLH X  74      39.892 100.175  35.547  0.00  0.00            
ATOM   1239  HE1 GLH X  74      39.491  97.884  35.281  0.00  0.00            
ATOM   1240  C   GLH X  74      36.180 100.941  31.552  0.00  0.00            
ATOM   1241  O   GLH X  74      36.994 101.660  30.964  0.00  0.00            
ATOM   1242  N   ARN X  75      35.493  99.985  30.935  0.00  0.00            
ATOM   1243  H   ARN X  75      34.654  99.637  31.385  0.00  0.00            
ATOM   1244  CA  ARN X  75      35.609  99.786  29.513  0.00  0.00            
ATOM   1245  HA  ARN X  75      36.648  99.585  29.281  0.00  0.00            
ATOM   1246  CB  ARN X  75      34.829  98.554  29.031  0.00  0.00            
ATOM   1247  HB2 ARN X  75      33.739  98.646  29.015  0.00  0.00            
ATOM   1248  HB3 ARN X  75      35.015  98.541  27.974  0.00  0.00            
ATOM   1249  CG  ARN X  75      35.411  97.234  29.524  0.00  0.00            
ATOM   1250  HG2 ARN X  75      36.324  97.054  28.959  0.00  0.00            
ATOM   1251  HG3 ARN X  75      35.683  97.295  30.572  0.00  0.00            
ATOM   1252  CD  ARN X  75      34.459  96.072  29.307  0.00  0.00            
ATOM   1253  HD2 ARN X  75      34.137  96.022  28.267  0.00  0.00            
ATOM   1254  HD3 ARN X  75      33.558  96.226  29.901  0.00  0.00            
ATOM   1255  NE  ARN X  75      35.082  94.845  29.689  0.00  0.00            
ATOM   1256  HE  ARN X  75      35.978  94.738  29.258  0.00  0.00            
ATOM   1257  CZ  ARN X  75      34.295  93.659  29.693  0.00  0.00            
ATOM   1258  NH1 ARN X  75      33.090  93.609  29.342  0.00  0.00            
ATOM   1259 HH11 ARN X  75      32.761  94.504  29.013  0.00  0.00            
ATOM   1260  NH2 ARN X  75      35.023  92.517  30.093  0.00  0.00            
ATOM   1261 HH21 ARN X  75      36.018  92.623  29.969  0.00  0.00            
ATOM   1262 HH22 ARN X  75      34.743  91.729  29.527  0.00  0.00            
ATOM   1263  C   ARN X  75      35.155 101.055  28.757  0.00  0.00            
ATOM   1264  O   ARN X  75      35.784 101.413  27.752  0.00  0.00            
ATOM   1265  N   ASH X  76      34.064 101.697  29.208  0.00  0.00            
ATOM   1266  H   ASH X  76      33.734 101.477  30.131  0.00  0.00            
ATOM   1267  CA  ASH X  76      33.595 102.901  28.568  0.00  0.00            
ATOM   1268  HA  ASH X  76      33.500 102.723  27.499  0.00  0.00            
ATOM   1269  CB  ASH X  76      32.222 103.292  29.133  0.00  0.00            
ATOM   1270  HB2 ASH X  76      32.170 103.058  30.199  0.00  0.00            
ATOM   1271  HB3 ASH X  76      32.115 104.369  29.028  0.00  0.00            
ATOM   1272  CG  ASH X  76      31.011 102.641  28.444  0.00  0.00            
ATOM   1273  OD1 ASH X  76      31.190 102.417  27.125  0.00  0.00            
ATOM   1274  OD2 ASH X  76      29.967 102.401  29.038  0.00  0.00            
ATOM   1275  HD1 ASH X  76      32.088 102.571  26.872  0.00  0.00            
ATOM   1276  C   ASH X  76      34.600 104.018  28.759  0.00  0.00            
ATOM   1277  O   ASH X  76      34.794 104.864  27.892  0.00  0.00            
ATOM   1278  N   LEU X  77      35.292 104.063  29.917  0.00  0.00            
ATOM   1279  H   LEU X  77      34.968 103.532  30.716  0.00  0.00            
ATOM   1280  CA  LEU X  77      36.389 104.960  30.138  0.00  0.00            
ATOM   1281  HA  LEU X  77      36.019 105.976  30.035  0.00  0.00            
ATOM   1282  CB  LEU X  77      36.979 104.819  31.556  0.00  0.00            
ATOM   1283  HB2 LEU X  77      37.307 103.806  31.743  0.00  0.00            
ATOM   1284  HB3 LEU X  77      37.871 105.425  31.583  0.00  0.00            
ATOM   1285  CG  LEU X  77      36.080 105.306  32.701  0.00  0.00            
ATOM   1286  HG  LEU X  77      35.116 104.803  32.653  0.00  0.00            
ATOM   1287  CD1 LEU X  77      36.725 104.969  34.038  0.00  0.00            
ATOM   1288 HD11 LEU X  77      36.005 105.061  34.850  0.00  0.00            
ATOM   1289 HD12 LEU X  77      37.108 103.952  34.037  0.00  0.00            
ATOM   1290 HD13 LEU X  77      37.553 105.647  34.256  0.00  0.00            
ATOM   1291  CD2 LEU X  77      35.851 106.806  32.602  0.00  0.00            
ATOM   1292 HD21 LEU X  77      35.118 107.031  31.827  0.00  0.00            
ATOM   1293 HD22 LEU X  77      35.466 107.205  33.544  0.00  0.00            
ATOM   1294 HD23 LEU X  77      36.771 107.342  32.370  0.00  0.00            
ATOM   1295  C   LEU X  77      37.524 104.717  29.104  0.00  0.00            
ATOM   1296  O   LEU X  77      38.089 105.669  28.557  0.00  0.00            
ATOM   1297  N   GLN X  78      37.821 103.454  28.805  0.00  0.00            
ATOM   1298  H   GLN X  78      37.321 102.707  29.263  0.00  0.00            
ATOM   1299  CA  GLN X  78      38.932 103.152  27.925  0.00  0.00            
ATOM   1300  HA  GLN X  78      39.810 103.714  28.243  0.00  0.00            
ATOM   1301  CB  GLN X  78      39.302 101.665  28.040  0.00  0.00            
ATOM   1302  HB2 GLN X  78      40.018 101.384  27.261  0.00  0.00            
ATOM   1303  HB3 GLN X  78      38.392 101.095  27.854  0.00  0.00            
ATOM   1304  CG  GLN X  78      39.823 101.274  29.413  0.00  0.00            
ATOM   1305  HG2 GLN X  78      39.494 101.973  30.178  0.00  0.00            
ATOM   1306  HG3 GLN X  78      39.404 100.303  29.680  0.00  0.00            
ATOM   1307  CD  GLN X  78      41.333 101.143  29.429  0.00  0.00            
ATOM   1308  OE1 GLN X  78      41.923 100.452  28.597  0.00  0.00            
ATOM   1309  NE2 GLN X  78      41.961 101.742  30.442  0.00  0.00            
ATOM   1310 HE21 GLN X  78      42.535 101.203  31.076  0.00  0.00            
ATOM   1311 HE22 GLN X  78      41.690 102.681  30.692  0.00  0.00            
ATOM   1312  C   GLN X  78      38.607 103.506  26.476  0.00  0.00            
ATOM   1313  O   GLN X  78      39.502 103.739  25.664  0.00  0.00            
ATOM   1314  N   SER X  79      37.323 103.586  26.125  0.00  0.00            
ATOM   1315  H   SER X  79      36.619 103.607  26.845  0.00  0.00            
ATOM   1316  CA  SER X  79      36.950 103.898  24.731  0.00  0.00            
ATOM   1317  HA  SER X  79      37.528 103.260  24.063  0.00  0.00            
ATOM   1318  CB  SER X  79      35.476 103.685  24.508  0.00  0.00            
ATOM   1319  HB2 SER X  79      34.864 104.337  25.133  0.00  0.00            
ATOM   1320  HB3 SER X  79      35.292 103.892  23.453  0.00  0.00            
ATOM   1321  OG  SER X  79      35.126 102.349  24.768  0.00  0.00            
ATOM   1322  HG  SER X  79      35.905 101.830  24.916  0.00  0.00            
ATOM   1323  C   SER X  79      37.326 105.329  24.402  0.00  0.00            
ATOM   1324  O   SER X  79      37.643 105.693  23.282  0.00  0.00            
ATOM   1325  N   ILE X  80      37.284 106.176  25.404  0.00  0.00            
ATOM   1326  H   ILE X  80      36.734 105.923  26.209  0.00  0.00            
ATOM   1327  CA  ILE X  80      37.634 107.590  25.229  0.00  0.00            
ATOM   1328  HA  ILE X  80      37.349 107.915  24.223  0.00  0.00            
ATOM   1329  CB  ILE X  80      36.855 108.439  26.187  0.00  0.00            
ATOM   1330  HB  ILE X  80      37.290 108.298  27.172  0.00  0.00            
ATOM   1331  CG2 ILE X  80      36.960 109.934  25.834  0.00  0.00            
ATOM   1332 HG21 ILE X  80      37.279 110.521  26.696  0.00  0.00            
ATOM   1333 HG22 ILE X  80      36.000 110.326  25.498  0.00  0.00            
ATOM   1334 HG23 ILE X  80      37.686 110.096  25.037  0.00  0.00            
ATOM   1335  CG1 ILE X  80      35.372 108.022  26.239  0.00  0.00            
ATOM   1336 HG12 ILE X  80      35.219 107.026  26.654  0.00  0.00            
ATOM   1337 HG13 ILE X  80      34.916 108.682  26.969  0.00  0.00            
ATOM   1338  CD1 ILE X  80      34.649 108.237  24.924  0.00  0.00            
ATOM   1339 HD11 ILE X  80      35.174 108.965  24.300  0.00  0.00            
ATOM   1340 HD12 ILE X  80      33.657 108.654  25.131  0.00  0.00            
ATOM   1341 HD13 ILE X  80      34.517 107.310  24.371  0.00  0.00            
ATOM   1342  C   ILE X  80      39.142 107.781  25.413  0.00  0.00            
ATOM   1343  O   ILE X  80      39.750 108.484  24.611  0.00  0.00            
ATOM   1344  N   ASN X  81      39.735 107.162  26.470  0.00  0.00            
ATOM   1345  H   ASN X  81      39.159 106.919  27.262  0.00  0.00            
ATOM   1346  CA  ASN X  81      41.167 107.188  26.705  0.00  0.00            
ATOM   1347  HA  ASN X  81      41.682 107.449  25.781  0.00  0.00            
ATOM   1348  CB  ASN X  81      41.505 108.231  27.772  0.00  0.00            
ATOM   1349  HB2 ASN X  81      40.923 109.135  27.605  0.00  0.00            
ATOM   1350  HB3 ASN X  81      41.232 107.856  28.758  0.00  0.00            
ATOM   1351  CG  ASN X  81      42.992 108.614  27.793  0.00  0.00            
ATOM   1352  OD1 ASN X  81      43.863 107.756  27.729  0.00  0.00            
ATOM   1353  ND2 ASN X  81      43.296 109.902  27.949  0.00  0.00            
ATOM   1354 HD21 ASN X  81      43.512 110.238  28.879  0.00  0.00            
ATOM   1355 HD22 ASN X  81      42.928 110.569  27.288  0.00  0.00            
ATOM   1356  C   ASN X  81      41.683 105.831  27.153  0.00  0.00            
ATOM   1357  O   ASN X  81      41.359 105.390  28.257  0.00  0.00            
ATOM   1358  N   PRO X  82      42.399 105.086  26.306  0.00  0.00            
ATOM   1359  CD  PRO X  82      42.847 105.475  24.999  0.00  0.00            
ATOM   1360  HD2 PRO X  82      42.001 105.515  24.309  0.00  0.00            
ATOM   1361  HD3 PRO X  82      43.339 106.450  25.001  0.00  0.00            
ATOM   1362  CG  PRO X  82      43.807 104.382  24.575  0.00  0.00            
ATOM   1363  HG2 PRO X  82      43.772 104.197  23.507  0.00  0.00            
ATOM   1364  HG3 PRO X  82      44.794 104.665  24.936  0.00  0.00            
ATOM   1365  CB  PRO X  82      43.360 103.174  25.341  0.00  0.00            
ATOM   1366  HB2 PRO X  82      42.596 102.625  24.789  0.00  0.00            
ATOM   1367  HB3 PRO X  82      44.242 102.570  25.561  0.00  0.00            
ATOM   1368  CA  PRO X  82      42.819 103.727  26.645  0.00  0.00            
ATOM   1369  HA  PRO X  82      41.965 103.098  26.900  0.00  0.00            
ATOM   1370  C   PRO X  82      43.844 103.656  27.750  0.00  0.00            
ATOM   1371  O   PRO X  82      44.444 102.603  27.978  0.00  0.00            
ATOM   1372  N   GLH X  83      44.132 104.793  28.417  0.00  0.00            
ATOM   1373  H   GLH X  83      43.739 105.660  28.086  0.00  0.00            
ATOM   1374  CA  GLH X  83      45.134 104.831  29.462  0.00  0.00            
ATOM   1375  HA  GLH X  83      45.543 103.833  29.600  0.00  0.00            
ATOM   1376  CB  GLH X  83      46.229 105.816  29.113  0.00  0.00            
ATOM   1377  HB2 GLH X  83      46.775 106.092  30.025  0.00  0.00            
ATOM   1378  HB3 GLH X  83      45.814 106.741  28.729  0.00  0.00            
ATOM   1379  CG  GLH X  83      47.216 105.252  28.114  0.00  0.00            
ATOM   1380  HG2 GLH X  83      46.710 104.727  27.319  0.00  0.00            
ATOM   1381  HG3 GLH X  83      47.740 106.104  27.700  0.00  0.00            
ATOM   1382  CD  GLH X  83      48.264 104.312  28.697  0.00  0.00            
ATOM   1383  OE1 GLH X  83      49.063 104.910  29.632  0.00  0.00            
ATOM   1384  OE2 GLH X  83      48.437 103.163  28.301  0.00  0.00            
ATOM   1385  HE1 GLH X  83      49.854 104.402  29.742  0.00  0.00            
ATOM   1386  C   GLH X  83      44.500 105.249  30.814  0.00  0.00            
ATOM   1387  O   GLH X  83      45.232 105.387  31.785  0.00  0.00            
ATOM   1388  N   VAL X  84      43.189 105.461  30.848  0.00  0.00            
ATOM   1389  H   VAL X  84      42.686 105.480  29.973  0.00  0.00            
ATOM   1390  CA  VAL X  84      42.491 105.836  32.078  0.00  0.00            
ATOM   1391  HA  VAL X  84      43.246 106.240  32.759  0.00  0.00            
ATOM   1392  CB  VAL X  84      41.463 106.932  31.794  0.00  0.00            
ATOM   1393  HB  VAL X  84      40.816 106.616  30.977  0.00  0.00            
ATOM   1394  CG1 VAL X  84      40.562 107.203  32.990  0.00  0.00            
ATOM   1395 HG11 VAL X  84      41.018 106.783  33.887  0.00  0.00            
ATOM   1396 HG12 VAL X  84      40.439 108.272  33.165  0.00  0.00            
ATOM   1397 HG13 VAL X  84      39.577 106.752  32.863  0.00  0.00            
ATOM   1398  CG2 VAL X  84      42.141 108.243  31.339  0.00  0.00            
ATOM   1399 HG21 VAL X  84      43.200 108.051  31.143  0.00  0.00            
ATOM   1400 HG22 VAL X  84      41.694 108.663  30.441  0.00  0.00            
ATOM   1401 HG23 VAL X  84      42.103 108.981  32.139  0.00  0.00            
ATOM   1402  C   VAL X  84      41.814 104.650  32.738  0.00  0.00            
ATOM   1403  O   VAL X  84      41.106 103.886  32.058  0.00  0.00            
ATOM   1404  N   THR X  85      42.039 104.465  34.035  0.00  0.00            
ATOM   1405  H   THR X  85      42.460 105.227  34.545  0.00  0.00            
ATOM   1406  CA  THR X  85      41.460 103.394  34.787  0.00  0.00            
ATOM   1407  HA  THR X  85      40.777 102.815  34.171  0.00  0.00            
ATOM   1408  CB  THR X  85      42.509 102.444  35.344  0.00  0.00            
ATOM   1409  HB  THR X  85      42.015 101.600  35.830  0.00  0.00            
ATOM   1410  CG2 THR X  85      43.377 101.905  34.251  0.00  0.00            
ATOM   1411 HG21 THR X  85      44.435 101.988  34.533  0.00  0.00            
ATOM   1412 HG22 THR X  85      43.241 102.515  33.355  0.00  0.00            
ATOM   1413 HG23 THR X  85      43.171 100.865  34.008  0.00  0.00            
ATOM   1414  OG1 THR X  85      43.303 103.075  36.282  0.00  0.00            
ATOM   1415  HG1 THR X  85      42.757 103.581  36.870  0.00  0.00            
ATOM   1416  C   THR X  85      40.628 103.989  35.883  0.00  0.00            
ATOM   1417  O   THR X  85      40.631 105.191  36.092  0.00  0.00            
ATOM   1418  N   LEU X  86      39.969 103.148  36.671  0.00  0.00            
ATOM   1419  H   LEU X  86      40.173 102.161  36.560  0.00  0.00            
ATOM   1420  CA  LEU X  86      39.040 103.564  37.765  0.00  0.00            
ATOM   1421  HA  LEU X  86      38.739 104.596  37.586  0.00  0.00            
ATOM   1422  CB  LEU X  86      37.832 102.593  37.782  0.00  0.00            
ATOM   1423  HB2 LEU X  86      38.165 101.555  37.760  0.00  0.00            
ATOM   1424  HB3 LEU X  86      37.271 102.729  36.867  0.00  0.00            
ATOM   1425  CG  LEU X  86      36.875 102.796  38.969  0.00  0.00            
ATOM   1426  HG  LEU X  86      37.412 102.764  39.917  0.00  0.00            
ATOM   1427  CD1 LEU X  86      36.182 104.151  38.863  0.00  0.00            
ATOM   1428 HD11 LEU X  86      36.359 104.603  37.893  0.00  0.00            
ATOM   1429 HD12 LEU X  86      35.108 104.062  39.028  0.00  0.00            
ATOM   1430 HD13 LEU X  86      36.635 104.781  39.632  0.00  0.00            
ATOM   1431  CD2 LEU X  86      35.865 101.668  39.013  0.00  0.00            
ATOM   1432 HD21 LEU X  86      36.336 100.741  39.350  0.00  0.00            
ATOM   1433 HD22 LEU X  86      35.422 101.482  38.031  0.00  0.00            
ATOM   1434 HD23 LEU X  86      35.045 101.895  39.703  0.00  0.00            
ATOM   1435  C   LEU X  86      39.769 103.549  39.102  0.00  0.00            
ATOM   1436  O   LEU X  86      40.002 102.477  39.623  0.00  0.00            
ATOM   1437  N   PRO X  87      40.159 104.717  39.612  0.00  0.00            
ATOM   1438  CD  PRO X  87      39.976 106.027  39.017  0.00  0.00            
ATOM   1439  HD2 PRO X  87      38.936 106.182  38.815  0.00  0.00            
ATOM   1440  HD3 PRO X  87      40.563 106.180  38.113  0.00  0.00            
ATOM   1441  CG  PRO X  87      40.398 106.971  40.143  0.00  0.00            
ATOM   1442  HG2 PRO X  87      40.882 107.848  39.745  0.00  0.00            
ATOM   1443  HG3 PRO X  87      39.527 107.206  40.740  0.00  0.00            
ATOM   1444  CB  PRO X  87      41.369 106.183  41.048  0.00  0.00            
ATOM   1445  HB2 PRO X  87      41.310 106.579  42.054  0.00  0.00            
ATOM   1446  HB3 PRO X  87      42.395 106.280  40.694  0.00  0.00            
ATOM   1447  CA  PRO X  87      40.805 104.736  40.907  0.00  0.00            
ATOM   1448  HA  PRO X  87      41.627 104.021  40.940  0.00  0.00            
ATOM   1449  C   PRO X  87      39.790 104.416  42.006  0.00  0.00            
ATOM   1450  O   PRO X  87      38.600 104.388  41.777  0.00  0.00            
ATOM   1451  N   TYR X  88      40.305 104.139  43.194  0.00  0.00            
ATOM   1452  H   TYR X  88      41.234 104.434  43.402  0.00  0.00            
ATOM   1453  CA  TYR X  88      39.506 103.774  44.348  0.00  0.00            
ATOM   1454  HA  TYR X  88      38.468 103.928  44.037  0.00  0.00            
ATOM   1455  CB  TYR X  88      39.748 102.332  44.764  0.00  0.00            
ATOM   1456  HB2 TYR X  88      39.020 102.045  45.511  0.00  0.00            
ATOM   1457  HB3 TYR X  88      39.561 101.712  43.891  0.00  0.00            
ATOM   1458  CG  TYR X  88      41.134 102.049  45.276  0.00  0.00            
ATOM   1459  CD1 TYR X  88      41.370 102.247  46.619  0.00  0.00            
ATOM   1460  HD1 TYR X  88      40.683 102.834  47.235  0.00  0.00            
ATOM   1461  CE1 TYR X  88      42.645 101.930  47.126  0.00  0.00            
ATOM   1462  HE1 TYR X  88      42.936 102.337  48.067  0.00  0.00            
ATOM   1463  CZ  TYR X  88      43.669 101.440  46.292  0.00  0.00            
ATOM   1464  OH  TYR X  88      44.905 101.252  46.731  0.00  0.00            
ATOM   1465  HH  TYR X  88      44.985 100.428  47.204  0.00  0.00            
ATOM   1466  CE2 TYR X  88      43.403 101.404  44.947  0.00  0.00            
ATOM   1467  HE2 TYR X  88      44.225 101.492  44.273  0.00  0.00            
ATOM   1468  CD2 TYR X  88      42.123 101.629  44.437  0.00  0.00            
ATOM   1469  HD2 TYR X  88      41.931 101.514  43.391  0.00  0.00            
ATOM   1470  C   TYR X  88      39.738 104.698  45.556  0.00  0.00            
ATOM   1471  O   TYR X  88      40.826 105.245  45.772  0.00  0.00            
ATOM   1472  N   TRP X  89      38.635 105.005  46.220  0.00  0.00            
ATOM   1473  H   TRP X  89      37.721 104.779  45.832  0.00  0.00            
ATOM   1474  CA  TRP X  89      38.723 105.838  47.392  0.00  0.00            
ATOM   1475  HA  TRP X  89      39.554 106.523  47.277  0.00  0.00            
ATOM   1476  CB  TRP X  89      37.410 106.669  47.620  0.00  0.00            
ATOM   1477  HB2 TRP X  89      37.145 107.163  46.737  0.00  0.00            
ATOM   1478  HB3 TRP X  89      36.598 105.951  47.768  0.00  0.00            
ATOM   1479  CG  TRP X  89      37.445 107.617  48.815  0.00  0.00            
ATOM   1480  CD1 TRP X  89      38.573 108.013  49.386  0.00  0.00            
ATOM   1481  HD1 TRP X  89      39.534 107.785  48.942  0.00  0.00            
ATOM   1482  NE1 TRP X  89      38.318 108.656  50.579  0.00  0.00            
ATOM   1483  HE1 TRP X  89      39.074 108.934  51.188  0.00  0.00            
ATOM   1484  CE2 TRP X  89      36.936 108.848  50.736  0.00  0.00            
ATOM   1485  CZ2 TRP X  89      36.182 109.325  51.805  0.00  0.00            
ATOM   1486  HZ2 TRP X  89      36.653 109.963  52.551  0.00  0.00            
ATOM   1487  CH2 TRP X  89      34.826 109.169  51.825  0.00  0.00            
ATOM   1488  HH2 TRP X  89      34.304 109.624  52.639  0.00  0.00            
ATOM   1489  CZ3 TRP X  89      34.210 108.487  50.781  0.00  0.00            
ATOM   1490  HZ3 TRP X  89      33.136 108.396  50.880  0.00  0.00            
ATOM   1491  CE3 TRP X  89      34.980 107.878  49.707  0.00  0.00            
ATOM   1492  HE3 TRP X  89      34.408 107.291  48.952  0.00  0.00            
ATOM   1493  CD2 TRP X  89      36.401 108.087  49.661  0.00  0.00            
ATOM   1494  C   TRP X  89      38.918 104.951  48.603  0.00  0.00            
ATOM   1495  O   TRP X  89      37.984 104.265  49.022  0.00  0.00            
ATOM   1496  N   GLH X  90      40.065 105.073  49.298  0.00  0.00            
ATOM   1497  H   GLH X  90      40.743 105.758  48.991  0.00  0.00            
ATOM   1498  CA  GLH X  90      40.364 104.209  50.439  0.00  0.00            
ATOM   1499  HA  GLH X  90      39.777 103.303  50.339  0.00  0.00            
ATOM   1500  CB  GLH X  90      41.901 103.985  50.452  0.00  0.00            
ATOM   1501  HB2 GLH X  90      42.220 103.610  49.482  0.00  0.00            
ATOM   1502  HB3 GLH X  90      42.494 104.873  50.590  0.00  0.00            
ATOM   1503  CG  GLH X  90      42.233 102.973  51.565  0.00  0.00            
ATOM   1504  HG2 GLH X  90      41.613 102.080  51.424  0.00  0.00            
ATOM   1505  HG3 GLH X  90      42.067 103.373  52.525  0.00  0.00            
ATOM   1506  CD  GLH X  90      43.694 102.483  51.490  0.00  0.00            
ATOM   1507  OE1 GLH X  90      44.579 103.460  51.616  0.00  0.00            
ATOM   1508  OE2 GLH X  90      43.986 101.325  51.315  0.00  0.00            
ATOM   1509  HE1 GLH X  90      45.396 103.157  51.974  0.00  0.00            
ATOM   1510  C   GLH X  90      40.011 105.006  51.694  0.00  0.00            
ATOM   1511  O   GLH X  90      40.794 105.516  52.482  0.00  0.00            
ATOM   1512  N   TRP X  91      38.631 105.083  51.836  0.00  0.00            
ATOM   1513  H   TRP X  91      38.014 104.461  51.257  0.00  0.00            
ATOM   1514  CA  TRP X  91      37.799 105.654  52.901  0.00  0.00            
ATOM   1515  HA  TRP X  91      37.970 106.723  52.884  0.00  0.00            
ATOM   1516  CB  TRP X  91      36.276 105.324  52.532  0.00  0.00            
ATOM   1517  HB2 TRP X  91      36.111 105.779  51.552  0.00  0.00            
ATOM   1518  HB3 TRP X  91      35.649 105.923  53.234  0.00  0.00            
ATOM   1519  CG  TRP X  91      35.889 103.844  52.467  0.00  0.00            
ATOM   1520  CD1 TRP X  91      35.671 103.192  51.324  0.00  0.00            
ATOM   1521  HD1 TRP X  91      35.731 103.607  50.306  0.00  0.00            
ATOM   1522  NE1 TRP X  91      35.369 101.847  51.626  0.00  0.00            
ATOM   1523  HE1 TRP X  91      35.053 101.125  51.040  0.00  0.00            
ATOM   1524  CE2 TRP X  91      35.495 101.558  52.992  0.00  0.00            
ATOM   1525  CZ2 TRP X  91      35.430 100.428  53.793  0.00  0.00            
ATOM   1526  HZ2 TRP X  91      35.340  99.481  53.384  0.00  0.00            
ATOM   1527  CH2 TRP X  91      35.418 100.501  55.232  0.00  0.00            
ATOM   1528  HH2 TRP X  91      35.298  99.560  55.754  0.00  0.00            
ATOM   1529  CZ3 TRP X  91      35.669 101.766  55.798  0.00  0.00            
ATOM   1530  HZ3 TRP X  91      35.803 101.786  56.858  0.00  0.00            
ATOM   1531  CE3 TRP X  91      35.919 102.910  54.992  0.00  0.00            
ATOM   1532  HE3 TRP X  91      36.144 103.805  55.559  0.00  0.00            
ATOM   1533  CD2 TRP X  91      35.756 102.868  53.566  0.00  0.00            
ATOM   1534  C   TRP X  91      38.320 105.313  54.295  0.00  0.00            
ATOM   1535  O   TRP X  91      38.156 106.097  55.212  0.00  0.00            
ATOM   1536  N   GLH X  92      38.836 104.090  54.466  0.00  0.00            
ATOM   1537  H   GLH X  92      38.998 103.557  53.596  0.00  0.00            
ATOM   1538  CA  GLH X  92      39.289 103.608  55.768  0.00  0.00            
ATOM   1539  HA  GLH X  92      38.499 103.747  56.567  0.00  0.00            
ATOM   1540  CB  GLH X  92      39.576 102.133  55.835  0.00  0.00            
ATOM   1541  HB2 GLH X  92      38.681 101.513  55.718  0.00  0.00            
ATOM   1542  HB3 GLH X  92      39.926 102.016  56.857  0.00  0.00            
ATOM   1543  CG  GLH X  92      40.628 101.703  54.801  0.00  0.00            
ATOM   1544  HG2 GLH X  92      41.332 102.522  54.547  0.00  0.00            
ATOM   1545  HG3 GLH X  92      41.238 100.882  55.194  0.00  0.00            
ATOM   1546  CD  GLH X  92      40.050 101.167  53.532  0.00  0.00            
ATOM   1547  OE1 GLH X  92      40.861 100.164  53.096  0.00  0.00            
ATOM   1548  OE2 GLH X  92      38.935 101.375  53.131  0.00  0.00            
ATOM   1549  HE1 GLH X  92      40.629  99.822  52.227  0.00  0.00            
ATOM   1550  C   GLH X  92      40.559 104.351  56.295  0.00  0.00            
ATOM   1551  O   GLH X  92      40.842 104.269  57.506  0.00  0.00            
ATOM   1552  N   THR X  93      41.257 105.069  55.454  0.00  0.00            
ATOM   1553  H   THR X  93      41.057 105.081  54.426  0.00  0.00            
ATOM   1554  CA  THR X  93      42.395 105.883  55.891  0.00  0.00            
ATOM   1555  HA  THR X  93      42.742 105.492  56.845  0.00  0.00            
ATOM   1556  CB  THR X  93      43.518 105.748  54.951  0.00  0.00            
ATOM   1557  HB  THR X  93      44.435 106.240  55.340  0.00  0.00            
ATOM   1558  CG2 THR X  93      43.887 104.279  54.613  0.00  0.00            
ATOM   1559 HG21 THR X  93      44.831 104.038  55.126  0.00  0.00            
ATOM   1560 HG22 THR X  93      44.087 104.122  53.524  0.00  0.00            
ATOM   1561 HG23 THR X  93      43.094 103.641  54.994  0.00  0.00            
ATOM   1562  OG1 THR X  93      43.174 106.413  53.736  0.00  0.00            
ATOM   1563  HG1 THR X  93      43.924 106.366  53.128  0.00  0.00            
ATOM   1564  C   THR X  93      42.026 107.344  55.985  0.00  0.00            
ATOM   1565  O   THR X  93      42.553 108.034  56.876  0.00  0.00            
ATOM   1566  N   ASH X  94      41.025 107.777  55.249  0.00  0.00            
ATOM   1567  H   ASH X  94      40.478 107.121  54.663  0.00  0.00            
ATOM   1568  CA  ASH X  94      40.469 109.120  55.423  0.00  0.00            
ATOM   1569  HA  ASH X  94      41.299 109.825  55.416  0.00  0.00            
ATOM   1570  CB  ASH X  94      39.480 109.437  54.275  0.00  0.00            
ATOM   1571  HB2 ASH X  94      38.832 108.557  54.113  0.00  0.00            
ATOM   1572  HB3 ASH X  94      38.819 110.264  54.608  0.00  0.00            
ATOM   1573  CG  ASH X  94      40.144 109.884  53.018  0.00  0.00            
ATOM   1574  OD1 ASH X  94      41.493 109.713  53.001  0.00  0.00            
ATOM   1575  OD2 ASH X  94      39.483 110.417  52.167  0.00  0.00            
ATOM   1576  HD1 ASH X  94      41.784 109.695  52.110  0.00  0.00            
ATOM   1577  C   ASH X  94      39.790 109.207  56.789  0.00  0.00            
ATOM   1578  O   ASH X  94      39.756 110.280  57.419  0.00  0.00            
ATOM   1579  N   ALA X  95      39.277 108.017  57.244  0.00  0.00            
ATOM   1580  H   ALA X  95      39.374 107.183  56.675  0.00  0.00            
ATOM   1581  CA  ALA X  95      38.660 107.900  58.568  0.00  0.00            
ATOM   1582  HA  ALA X  95      37.709 108.443  58.645  0.00  0.00            
ATOM   1583  CB  ALA X  95      38.122 106.506  58.789  0.00  0.00            
ATOM   1584  HB1 ALA X  95      38.816 105.668  58.511  0.00  0.00            
ATOM   1585  HB2 ALA X  95      37.719 106.382  59.781  0.00  0.00            
ATOM   1586  HB3 ALA X  95      37.370 106.337  58.060  0.00  0.00            
ATOM   1587  C   ALA X  95      39.572 108.422  59.680  0.00  0.00            
ATOM   1588  O   ALA X  95      39.178 108.992  60.709  0.00  0.00            
ATOM   1589  N   GLN X  96      40.866 108.132  59.503  0.00  0.00            
ATOM   1590  H   GLN X  96      41.092 107.466  58.793  0.00  0.00            
ATOM   1591  CA  GLN X  96      41.877 108.474  60.456  0.00  0.00            
ATOM   1592  HA  GLN X  96      41.597 108.029  61.431  0.00  0.00            
ATOM   1593  CB  GLN X  96      43.189 107.824  60.083  0.00  0.00            
ATOM   1594  HB2 GLN X  96      43.584 108.276  59.183  0.00  0.00            
ATOM   1595  HB3 GLN X  96      43.905 108.111  60.886  0.00  0.00            
ATOM   1596  CG  GLN X  96      43.097 106.282  60.013  0.00  0.00            
ATOM   1597  HG2 GLN X  96      42.789 105.859  60.954  0.00  0.00            
ATOM   1598  HG3 GLN X  96      42.391 106.016  59.238  0.00  0.00            
ATOM   1599  CD  GLN X  96      44.500 105.778  59.617  0.00  0.00            
ATOM   1600  OE1 GLN X  96      44.910 105.784  58.450  0.00  0.00            
ATOM   1601  NE2 GLN X  96      45.244 105.249  60.579  0.00  0.00            
ATOM   1602 HE21 GLN X  96      46.142 105.610  60.823  0.00  0.00            
ATOM   1603 HE22 GLN X  96      45.051 104.302  60.897  0.00  0.00            
ATOM   1604  C   GLN X  96      41.973 109.988  60.698  0.00  0.00            
ATOM   1605  O   GLN X  96      42.383 110.387  61.799  0.00  0.00            
ATOM   1606  N   MET X  97      41.776 110.787  59.623  0.00  0.00            
ATOM   1607  H   MET X  97      41.549 110.368  58.710  0.00  0.00            
ATOM   1608  CA  MET X  97      41.843 112.203  59.792  0.00  0.00            
ATOM   1609  HA  MET X  97      42.799 112.512  60.186  0.00  0.00            
ATOM   1610  CB  MET X  97      41.679 112.817  58.392  0.00  0.00            
ATOM   1611  HB2 MET X  97      40.644 112.784  58.016  0.00  0.00            
ATOM   1612  HB3 MET X  97      41.928 113.901  58.450  0.00  0.00            
ATOM   1613  CG  MET X  97      42.581 112.252  57.300  0.00  0.00            
ATOM   1614  HG2 MET X  97      43.628 112.348  57.588  0.00  0.00            
ATOM   1615  HG3 MET X  97      42.391 111.186  57.205  0.00  0.00            
ATOM   1616  SD  MET X  97      42.347 112.984  55.652  0.00  0.00            
ATOM   1617  CE  MET X  97      42.471 114.748  56.074  0.00  0.00            
ATOM   1618  HE1 MET X  97      42.772 114.860  57.114  0.00  0.00            
ATOM   1619  HE2 MET X  97      41.504 115.227  55.929  0.00  0.00            
ATOM   1620  HE3 MET X  97      43.221 115.206  55.424  0.00  0.00            
ATOM   1621  C   MET X  97      40.710 112.732  60.674  0.00  0.00            
ATOM   1622  O   MET X  97      39.578 112.226  60.724  0.00  0.00            
ATOM   1623  N   GLN X  98      41.061 113.798  61.405  0.00  0.00            
ATOM   1624  H   GLN X  98      42.043 113.949  61.602  0.00  0.00            
ATOM   1625  CA  GLN X  98      40.079 114.440  62.244  0.00  0.00            
ATOM   1626  HA  GLN X  98      39.778 113.711  63.016  0.00  0.00            
ATOM   1627  CB  GLN X  98      40.723 115.640  62.989  0.00  0.00            
ATOM   1628  HB2 GLN X  98      41.233 116.291  62.313  0.00  0.00            
ATOM   1629  HB3 GLN X  98      41.490 115.225  63.641  0.00  0.00            
ATOM   1630  CG  GLN X  98      39.774 116.438  63.845  0.00  0.00            
ATOM   1631  HG2 GLN X  98      38.937 115.827  64.179  0.00  0.00            
ATOM   1632  HG3 GLN X  98      39.393 117.255  63.261  0.00  0.00            
ATOM   1633  CD  GLN X  98      40.481 117.045  65.072  0.00  0.00            
ATOM   1634  OE1 GLN X  98      41.590 116.679  65.422  0.00  0.00            
ATOM   1635  NE2 GLN X  98      39.752 117.879  65.806  0.00  0.00            
ATOM   1636 HE21 GLN X  98      40.067 118.149  66.728  0.00  0.00            
ATOM   1637 HE22 GLN X  98      39.020 118.415  65.333  0.00  0.00            
ATOM   1638  C   GLN X  98      38.856 114.889  61.455  0.00  0.00            
ATOM   1639  O   GLN X  98      37.731 114.584  61.870  0.00  0.00            
ATOM   1640  N   ASH X  99      39.073 115.658  60.406  0.00  0.00            
ATOM   1641  H   ASH X  99      40.003 116.051  60.291  0.00  0.00            
ATOM   1642  CA  ASH X  99      38.009 116.097  59.533  0.00  0.00            
ATOM   1643  HA  ASH X  99      37.045 115.752  59.901  0.00  0.00            
ATOM   1644  CB  ASH X  99      37.980 117.655  59.474  0.00  0.00            
ATOM   1645  HB2 ASH X  99      38.879 118.006  59.002  0.00  0.00            
ATOM   1646  HB3 ASH X  99      37.923 118.026  60.476  0.00  0.00            
ATOM   1647  CG  ASH X  99      36.808 118.194  58.655  0.00  0.00            
ATOM   1648  OD1 ASH X  99      35.808 117.330  58.421  0.00  0.00            
ATOM   1649  OD2 ASH X  99      36.741 119.365  58.289  0.00  0.00            
ATOM   1650  HD1 ASH X  99      35.981 116.630  57.820  0.00  0.00            
ATOM   1651  C   ASH X  99      38.211 115.544  58.097  0.00  0.00            
ATOM   1652  O   ASH X  99      39.006 116.049  57.329  0.00  0.00            
ATOM   1653  N   PRO X 100      37.516 114.418  57.759  0.00  0.00            
ATOM   1654  CD  PRO X 100      36.678 113.651  58.638  0.00  0.00            
ATOM   1655  HD2 PRO X 100      35.638 114.029  58.612  0.00  0.00            
ATOM   1656  HD3 PRO X 100      36.952 113.576  59.674  0.00  0.00            
ATOM   1657  CG  PRO X 100      36.640 112.256  57.980  0.00  0.00            
ATOM   1658  HG2 PRO X 100      35.691 111.723  58.190  0.00  0.00            
ATOM   1659  HG3 PRO X 100      37.453 111.626  58.378  0.00  0.00            
ATOM   1660  CB  PRO X 100      36.916 112.436  56.541  0.00  0.00            
ATOM   1661  HB2 PRO X 100      35.988 112.681  55.995  0.00  0.00            
ATOM   1662  HB3 PRO X 100      37.513 111.622  56.152  0.00  0.00            
ATOM   1663  CA  PRO X 100      37.765 113.717  56.512  0.00  0.00            
ATOM   1664  HA  PRO X 100      38.799 113.373  56.471  0.00  0.00            
ATOM   1665  C   PRO X 100      37.436 114.626  55.303  0.00  0.00            
ATOM   1666  O   PRO X 100      37.830 114.295  54.179  0.00  0.00            
ATOM   1667  N   SER X 101      36.694 115.713  55.545  0.00  0.00            
ATOM   1668  H   SER X 101      36.046 115.705  56.321  0.00  0.00            
ATOM   1669  CA  SER X 101      36.366 116.645  54.421  0.00  0.00            
ATOM   1670  HA  SER X 101      36.004 116.028  53.586  0.00  0.00            
ATOM   1671  CB  SER X 101      35.276 117.616  54.844  0.00  0.00            
ATOM   1672  HB2 SER X 101      34.956 118.186  53.977  0.00  0.00            
ATOM   1673  HB3 SER X 101      34.410 117.078  55.198  0.00  0.00            
ATOM   1674  OG  SER X 101      35.747 118.569  55.795  0.00  0.00            
ATOM   1675  HG  SER X 101      36.333 118.125  56.398  0.00  0.00            
ATOM   1676  C   SER X 101      37.575 117.398  53.897  0.00  0.00            
ATOM   1677  O   SER X 101      37.480 118.017  52.836  0.00  0.00            
ATOM   1678  N   GLN X 102      38.693 117.358  54.603  0.00  0.00            
ATOM   1679  H   GLN X 102      38.637 117.056  55.570  0.00  0.00            
ATOM   1680  CA  GLN X 102      39.929 117.990  54.174  0.00  0.00            
ATOM   1681  HA  GLN X 102      39.734 118.917  53.649  0.00  0.00            
ATOM   1682  CB  GLN X 102      40.747 118.379  55.383  0.00  0.00            
ATOM   1683  HB2 GLN X 102      41.751 118.693  55.094  0.00  0.00            
ATOM   1684  HB3 GLN X 102      40.914 117.486  55.977  0.00  0.00            
ATOM   1685  CG  GLN X 102      40.112 119.461  56.274  0.00  0.00            
ATOM   1686  HG2 GLN X 102      40.103 120.425  55.735  0.00  0.00            
ATOM   1687  HG3 GLN X 102      39.078 119.165  56.477  0.00  0.00            
ATOM   1688  CD  GLN X 102      40.887 119.664  57.604  0.00  0.00            
ATOM   1689  OE1 GLN X 102      41.215 118.681  58.243  0.00  0.00            
ATOM   1690  NE2 GLN X 102      41.150 120.910  57.967  0.00  0.00            
ATOM   1691 HE21 GLN X 102      40.548 121.646  57.634  0.00  0.00            
ATOM   1692 HE22 GLN X 102      41.792 121.085  58.720  0.00  0.00            
ATOM   1693  C   GLN X 102      40.770 117.073  53.289  0.00  0.00            
ATOM   1694  O   GLN X 102      41.874 117.456  52.915  0.00  0.00            
ATOM   1695  N   SER X 103      40.269 115.894  52.921  0.00  0.00            
ATOM   1696  H   SER X 103      39.293 115.724  53.094  0.00  0.00            
ATOM   1697  CA  SER X 103      41.017 114.949  52.078  0.00  0.00            
ATOM   1698  HA  SER X 103      42.014 114.843  52.503  0.00  0.00            
ATOM   1699  CB  SER X 103      40.331 113.562  52.084  0.00  0.00            
ATOM   1700  HB2 SER X 103      40.376 113.110  53.062  0.00  0.00            
ATOM   1701  HB3 SER X 103      39.296 113.699  51.813  0.00  0.00            
ATOM   1702  OG  SER X 103      40.914 112.726  51.102  0.00  0.00            
ATOM   1703  HG  SER X 103      41.694 112.370  51.502  0.00  0.00            
ATOM   1704  C   SER X 103      41.142 115.496  50.663  0.00  0.00            
ATOM   1705  O   SER X 103      40.260 116.251  50.216  0.00  0.00            
ATOM   1706  N   GLN X 104      42.242 115.116  49.995  0.00  0.00            
ATOM   1707  H   GLN X 104      42.690 114.262  50.282  0.00  0.00            
ATOM   1708  CA  GLN X 104      42.553 115.677  48.708  0.00  0.00            
ATOM   1709  HA  GLN X 104      42.478 116.765  48.734  0.00  0.00            
ATOM   1710  CB  GLN X 104      43.976 115.296  48.284  0.00  0.00            
ATOM   1711  HB2 GLN X 104      44.131 114.237  48.430  0.00  0.00            
ATOM   1712  HB3 GLN X 104      44.071 115.474  47.235  0.00  0.00            
ATOM   1713  CG  GLN X 104      45.052 116.083  49.035  0.00  0.00            
ATOM   1714  HG2 GLN X 104      44.880 117.158  48.951  0.00  0.00            
ATOM   1715  HG3 GLN X 104      44.994 115.758  50.075  0.00  0.00            
ATOM   1716  CD  GLN X 104      46.424 115.736  48.474  0.00  0.00            
ATOM   1717  OE1 GLN X 104      47.023 114.735  48.862  0.00  0.00            
ATOM   1718  NE2 GLN X 104      46.990 116.593  47.636  0.00  0.00            
ATOM   1719 HE21 GLN X 104      47.935 116.490  47.331  0.00  0.00            
ATOM   1720 HE22 GLN X 104      46.409 117.320  47.225  0.00  0.00            
ATOM   1721  C   GLN X 104      41.568 115.156  47.664  0.00  0.00            
ATOM   1722  O   GLN X 104      41.522 115.722  46.569  0.00  0.00            
ATOM   1723  N   ILE X 105      40.826 114.095  47.940  0.00  0.00            
ATOM   1724  H   ILE X 105      41.058 113.503  48.723  0.00  0.00            
ATOM   1725  CA  ILE X 105      39.818 113.614  47.047  0.00  0.00            
ATOM   1726  HA  ILE X 105      40.318 113.493  46.080  0.00  0.00            
ATOM   1727  CB  ILE X 105      39.195 112.295  47.493  0.00  0.00            
ATOM   1728  HB  ILE X 105      40.005 111.591  47.681  0.00  0.00            
ATOM   1729  CG2 ILE X 105      38.371 112.499  48.761  0.00  0.00            
ATOM   1730 HG21 ILE X 105      38.436 111.591  49.379  0.00  0.00            
ATOM   1731 HG22 ILE X 105      38.807 113.304  49.348  0.00  0.00            
ATOM   1732 HG23 ILE X 105      37.333 112.713  48.561  0.00  0.00            
ATOM   1733  CG1 ILE X 105      38.328 111.682  46.367  0.00  0.00            
ATOM   1734 HG12 ILE X 105      37.619 112.444  45.996  0.00  0.00            
ATOM   1735 HG13 ILE X 105      38.980 111.438  45.532  0.00  0.00            
ATOM   1736  CD1 ILE X 105      37.555 110.451  46.820  0.00  0.00            
ATOM   1737 HD11 ILE X 105      36.868 110.647  47.638  0.00  0.00            
ATOM   1738 HD12 ILE X 105      36.961 110.073  45.982  0.00  0.00            
ATOM   1739 HD13 ILE X 105      38.244 109.663  47.114  0.00  0.00            
ATOM   1740  C   ILE X 105      38.696 114.663  46.826  0.00  0.00            
ATOM   1741  O   ILE X 105      38.059 114.680  45.779  0.00  0.00            
ATOM   1742  N   TRP X 106      38.513 115.608  47.776  0.00  0.00            
ATOM   1743  H   TRP X 106      39.204 115.735  48.509  0.00  0.00            
ATOM   1744  CA  TRP X 106      37.435 116.561  47.672  0.00  0.00            
ATOM   1745  HA  TRP X 106      36.682 116.194  46.982  0.00  0.00            
ATOM   1746  CB  TRP X 106      36.811 116.750  49.026  0.00  0.00            
ATOM   1747  HB2 TRP X 106      35.974 117.474  48.955  0.00  0.00            
ATOM   1748  HB3 TRP X 106      37.535 117.149  49.737  0.00  0.00            
ATOM   1749  CG  TRP X 106      36.243 115.497  49.585  0.00  0.00            
ATOM   1750  CD1 TRP X 106      36.654 114.803  50.661  0.00  0.00            
ATOM   1751  HD1 TRP X 106      37.632 114.954  51.109  0.00  0.00            
ATOM   1752  NE1 TRP X 106      35.835 113.721  50.854  0.00  0.00            
ATOM   1753  HE1 TRP X 106      36.201 112.958  51.434  0.00  0.00            
ATOM   1754  CE2 TRP X 106      34.910 113.602  49.835  0.00  0.00            
ATOM   1755  CZ2 TRP X 106      33.927 112.662  49.589  0.00  0.00            
ATOM   1756  HZ2 TRP X 106      33.772 111.856  50.357  0.00  0.00            
ATOM   1757  CH2 TRP X 106      33.180 112.821  48.445  0.00  0.00            
ATOM   1758  HH2 TRP X 106      32.462 112.040  48.199  0.00  0.00            
ATOM   1759  CZ3 TRP X 106      33.455 113.869  47.612  0.00  0.00            
ATOM   1760  HZ3 TRP X 106      32.796 114.017  46.743  0.00  0.00            
ATOM   1761  CE3 TRP X 106      34.392 114.864  47.859  0.00  0.00            
ATOM   1762  HE3 TRP X 106      34.608 115.718  47.230  0.00  0.00            
ATOM   1763  CD2 TRP X 106      35.143 114.721  49.009  0.00  0.00            
ATOM   1764  C   TRP X 106      38.054 117.955  47.251  0.00  0.00            
ATOM   1765  O   TRP X 106      37.438 119.025  47.469  0.00  0.00            
ATOM   1766  N   SER X 107      39.221 117.956  46.609  0.00  0.00            
ATOM   1767  H   SER X 107      39.796 117.125  46.613  0.00  0.00            
ATOM   1768  CA  SER X 107      39.776 119.170  46.053  0.00  0.00            
ATOM   1769  HA  SER X 107      39.608 119.969  46.775  0.00  0.00            
ATOM   1770  CB  SER X 107      41.303 119.015  45.886  0.00  0.00            
ATOM   1771  HB2 SER X 107      41.796 118.915  46.846  0.00  0.00            
ATOM   1772  HB3 SER X 107      41.691 119.907  45.411  0.00  0.00            
ATOM   1773  OG  SER X 107      41.627 117.857  45.108  0.00  0.00            
ATOM   1774  HG  SER X 107      41.760 117.106  45.659  0.00  0.00            
ATOM   1775  C   SER X 107      39.111 119.578  44.749  0.00  0.00            
ATOM   1776  O   SER X 107      38.491 118.767  44.066  0.00  0.00            
ATOM   1777  N   ALA X 108      39.310 120.841  44.358  0.00  0.00            
ATOM   1778  H   ALA X 108      39.966 121.415  44.856  0.00  0.00            
ATOM   1779  CA  ALA X 108      38.602 121.444  43.224  0.00  0.00            
ATOM   1780  HA  ALA X 108      37.548 121.209  43.369  0.00  0.00            
ATOM   1781  CB  ALA X 108      38.807 122.935  43.172  0.00  0.00            
ATOM   1782  HB1 ALA X 108      39.620 123.181  42.493  0.00  0.00            
ATOM   1783  HB2 ALA X 108      39.073 123.319  44.160  0.00  0.00            
ATOM   1784  HB3 ALA X 108      37.903 123.438  42.832  0.00  0.00            
ATOM   1785  C   ALA X 108      39.034 120.807  41.930  0.00  0.00            
ATOM   1786  O   ALA X 108      38.355 120.933  40.912  0.00  0.00            
ATOM   1787  N   ASH X 109      40.180 120.103  41.903  0.00  0.00            
ATOM   1788  H   ASH X 109      40.803 120.160  42.701  0.00  0.00            
ATOM   1789  CA  ASH X 109      40.629 119.474  40.684  0.00  0.00            
ATOM   1790  HA  ASH X 109      40.291 120.093  39.864  0.00  0.00            
ATOM   1791  CB  ASH X 109      42.180 119.451  40.653  0.00  0.00            
ATOM   1792  HB2 ASH X 109      42.595 120.452  40.746  0.00  0.00            
ATOM   1793  HB3 ASH X 109      42.539 119.030  39.702  0.00  0.00            
ATOM   1794  CG  ASH X 109      42.787 118.543  41.746  0.00  0.00            
ATOM   1795  OD1 ASH X 109      42.110 118.530  42.914  0.00  0.00            
ATOM   1796  OD2 ASH X 109      43.855 117.948  41.585  0.00  0.00            
ATOM   1797  HD1 ASH X 109      42.485 117.873  43.483  0.00  0.00            
ATOM   1798  C   ASH X 109      40.076 118.055  40.497  0.00  0.00            
ATOM   1799  O   ASH X 109      40.412 117.440  39.498  0.00  0.00            
ATOM   1800  N   PHE X 110      39.384 117.492  41.480  0.00  0.00            
ATOM   1801  H   PHE X 110      39.057 118.089  42.213  0.00  0.00            
ATOM   1802  CA  PHE X 110      38.954 116.111  41.343  0.00  0.00            
ATOM   1803  HA  PHE X 110      39.220 115.802  40.354  0.00  0.00            
ATOM   1804  CB  PHE X 110      39.677 115.272  42.401  0.00  0.00            
ATOM   1805  HB2 PHE X 110      40.657 115.642  42.601  0.00  0.00            
ATOM   1806  HB3 PHE X 110      39.117 115.296  43.335  0.00  0.00            
ATOM   1807  CG  PHE X 110      39.774 113.821  41.997  0.00  0.00            
ATOM   1808  CD1 PHE X 110      40.201 113.475  40.723  0.00  0.00            
ATOM   1809  HD1 PHE X 110      40.521 114.242  40.041  0.00  0.00            
ATOM   1810  CE1 PHE X 110      40.243 112.150  40.305  0.00  0.00            
ATOM   1811  HE1 PHE X 110      40.397 111.929  39.264  0.00  0.00            
ATOM   1812  CZ  PHE X 110      39.967 111.106  41.203  0.00  0.00            
ATOM   1813  HZ  PHE X 110      40.121 110.074  40.937  0.00  0.00            
ATOM   1814  CE2 PHE X 110      39.481 111.477  42.459  0.00  0.00            
ATOM   1815  HE2 PHE X 110      39.429 110.717  43.227  0.00  0.00            
ATOM   1816  CD2 PHE X 110      39.303 112.804  42.833  0.00  0.00            
ATOM   1817  HD2 PHE X 110      38.887 113.048  43.792  0.00  0.00            
ATOM   1818  C   PHE X 110      37.457 115.904  41.528  0.00  0.00            
ATOM   1819  O   PHE X 110      36.736 115.701  40.588  0.00  0.00            
ATOM   1820  N   MET X 111      36.977 115.893  42.802  0.00  0.00            
ATOM   1821  H   MET X 111      37.594 115.934  43.601  0.00  0.00            
ATOM   1822  CA  MET X 111      35.551 115.601  43.092  0.00  0.00            
ATOM   1823  HA  MET X 111      35.088 115.277  42.160  0.00  0.00            
ATOM   1824  CB  MET X 111      35.348 114.503  44.152  0.00  0.00            
ATOM   1825  HB2 MET X 111      35.873 114.778  45.061  0.00  0.00            
ATOM   1826  HB3 MET X 111      34.301 114.458  44.423  0.00  0.00            
ATOM   1827  CG  MET X 111      35.808 113.125  43.663  0.00  0.00            
ATOM   1828  HG2 MET X 111      35.747 112.413  44.517  0.00  0.00            
ATOM   1829  HG3 MET X 111      36.866 113.116  43.362  0.00  0.00            
ATOM   1830  SD  MET X 111      34.818 112.415  42.333  0.00  0.00            
ATOM   1831  CE  MET X 111      35.919 112.734  40.944  0.00  0.00            
ATOM   1832  HE1 MET X 111      35.400 113.332  40.194  0.00  0.00            
ATOM   1833  HE2 MET X 111      36.207 111.793  40.479  0.00  0.00            
ATOM   1834  HE3 MET X 111      36.814 113.270  41.262  0.00  0.00            
ATOM   1835  C   MET X 111      34.800 116.830  43.560  0.00  0.00            
ATOM   1836  O   MET X 111      33.588 116.798  43.508  0.00  0.00            
ATOM   1837  N   GLY X 112      35.510 117.902  43.999  0.00  0.00            
ATOM   1838  H   GLY X 112      36.498 117.760  44.132  0.00  0.00            
ATOM   1839  CA  GLY X 112      34.935 119.056  44.594  0.00  0.00            
ATOM   1840  HA2 GLY X 112      33.999 119.277  44.074  0.00  0.00            
ATOM   1841  HA3 GLY X 112      35.590 119.906  44.496  0.00  0.00            
ATOM   1842  C   GLY X 112      34.611 118.805  46.040  0.00  0.00            
ATOM   1843  O   GLY X 112      34.753 117.706  46.555  0.00  0.00            
ATOM   1844  N   GLY X 113      34.176 119.837  46.700  0.00  0.00            
ATOM   1845  H   GLY X 113      34.248 120.755  46.281  0.00  0.00            
ATOM   1846  CA  GLY X 113      34.040 119.799  48.071  0.00  0.00            
ATOM   1847  HA2 GLY X 113      34.350 120.760  48.493  0.00  0.00            
ATOM   1848  HA3 GLY X 113      34.670 119.080  48.520  0.00  0.00            
ATOM   1849  C   GLY X 113      32.614 119.574  48.568  0.00  0.00            
ATOM   1850  O   GLY X 113      31.790 119.117  47.812  0.00  0.00            
ATOM   1851  N   ASN X 114      32.368 119.758  49.848  0.00  0.00            
ATOM   1852  H   ASN X 114      33.151 119.929  50.473  0.00  0.00            
ATOM   1853  CA  ASN X 114      31.080 119.547  50.472  0.00  0.00            
ATOM   1854  HA  ASN X 114      30.757 118.556  50.210  0.00  0.00            
ATOM   1855  CB  ASN X 114      31.172 119.620  51.981  0.00  0.00            
ATOM   1856  HB2 ASN X 114      32.138 119.223  52.324  0.00  0.00            
ATOM   1857  HB3 ASN X 114      31.182 120.636  52.233  0.00  0.00            
ATOM   1858  CG  ASN X 114      29.894 119.017  52.679  0.00  0.00            
ATOM   1859  OD1 ASN X 114      29.101 118.212  52.122  0.00  0.00            
ATOM   1860  ND2 ASN X 114      29.606 119.498  53.922  0.00  0.00            
ATOM   1861 HD21 ASN X 114      30.078 120.384  54.183  0.00  0.00            
ATOM   1862 HD22 ASN X 114      28.694 119.298  54.292  0.00  0.00            
ATOM   1863  C   ASN X 114      30.080 120.567  49.951  0.00  0.00            
ATOM   1864  O   ASN X 114      30.446 121.538  49.280  0.00  0.00            
ATOM   1865  N   GLY X 115      28.804 120.282  50.226  0.00  0.00            
ATOM   1866  H   GLY X 115      28.634 119.658  50.977  0.00  0.00            
ATOM   1867  CA  GLY X 115      27.715 121.061  49.739  0.00  0.00            
ATOM   1868  HA2 GLY X 115      26.778 120.566  49.933  0.00  0.00            
ATOM   1869  HA3 GLY X 115      27.829 121.274  48.669  0.00  0.00            
ATOM   1870  C   GLY X 115      27.719 122.400  50.473  0.00  0.00            
ATOM   1871  O   GLY X 115      28.215 122.451  51.586  0.00  0.00            
ATOM   1872  N   ASN X 116      27.069 123.392  49.873  0.00  0.00            
ATOM   1873  H   ASN X 116      26.433 123.173  49.113  0.00  0.00            
ATOM   1874  CA  ASN X 116      26.938 124.708  50.551  0.00  0.00            
ATOM   1875  HA  ASN X 116      27.781 124.832  51.228  0.00  0.00            
ATOM   1876  CB  ASN X 116      27.055 125.804  49.456  0.00  0.00            
ATOM   1877  HB2 ASN X 116      27.873 125.617  48.748  0.00  0.00            
ATOM   1878  HB3 ASN X 116      26.144 125.774  48.849  0.00  0.00            
ATOM   1879  CG  ASN X 116      27.217 127.204  50.015  0.00  0.00            
ATOM   1880  OD1 ASN X 116      26.945 127.416  51.175  0.00  0.00            
ATOM   1881  ND2 ASN X 116      27.597 128.112  49.137  0.00  0.00            
ATOM   1882 HD21 ASN X 116      28.547 128.411  49.150  0.00  0.00            
ATOM   1883 HD22 ASN X 116      26.910 128.798  48.815  0.00  0.00            
ATOM   1884  C   ASN X 116      25.620 124.815  51.271  0.00  0.00            
ATOM   1885  O   ASN X 116      24.577 124.844  50.604  0.00  0.00            
ATOM   1886  N   PRO X 117      25.665 124.897  52.586  0.00  0.00            
ATOM   1887  CD  PRO X 117      26.824 124.970  53.428  0.00  0.00            
ATOM   1888  HD2 PRO X 117      27.578 125.685  53.077  0.00  0.00            
ATOM   1889  HD3 PRO X 117      27.276 123.970  53.568  0.00  0.00            
ATOM   1890  CG  PRO X 117      26.295 125.430  54.810  0.00  0.00            
ATOM   1891  HG2 PRO X 117      26.841 125.025  55.659  0.00  0.00            
ATOM   1892  HG3 PRO X 117      26.359 126.521  54.876  0.00  0.00            
ATOM   1893  CB  PRO X 117      24.851 125.034  54.784  0.00  0.00            
ATOM   1894  HB2 PRO X 117      24.253 125.679  55.418  0.00  0.00            
ATOM   1895  HB3 PRO X 117      24.846 123.977  55.137  0.00  0.00            
ATOM   1896  CA  PRO X 117      24.418 125.013  53.312  0.00  0.00            
ATOM   1897  HA  PRO X 117      23.819 124.125  53.118  0.00  0.00            
ATOM   1898  C   PRO X 117      23.581 126.252  53.020  0.00  0.00            
ATOM   1899  O   PRO X 117      22.422 126.273  53.403  0.00  0.00            
ATOM   1900  N   ILE X 118      24.157 127.253  52.354  0.00  0.00            
ATOM   1901  H   ILE X 118      24.999 127.041  51.859  0.00  0.00            
ATOM   1902  CA  ILE X 118      23.427 128.400  51.919  0.00  0.00            
ATOM   1903  HA  ILE X 118      22.750 128.664  52.742  0.00  0.00            
ATOM   1904  CB  ILE X 118      24.331 129.576  51.611  0.00  0.00            
ATOM   1905  HB  ILE X 118      24.989 129.294  50.800  0.00  0.00            
ATOM   1906  CG2 ILE X 118      23.513 130.834  51.201  0.00  0.00            
ATOM   1907 HG21 ILE X 118      23.773 131.654  51.869  0.00  0.00            
ATOM   1908 HG22 ILE X 118      22.444 130.645  51.255  0.00  0.00            
ATOM   1909 HG23 ILE X 118      23.781 131.114  50.184  0.00  0.00            
ATOM   1910  CG1 ILE X 118      25.185 129.914  52.848  0.00  0.00            
ATOM   1911 HG12 ILE X 118      25.893 130.717  52.617  0.00  0.00            
ATOM   1912 HG13 ILE X 118      25.762 129.020  53.118  0.00  0.00            
ATOM   1913  CD1 ILE X 118      24.382 130.332  54.077  0.00  0.00            
ATOM   1914 HD11 ILE X 118      23.640 131.083  53.798  0.00  0.00            
ATOM   1915 HD12 ILE X 118      23.841 129.473  54.488  0.00  0.00            
ATOM   1916 HD13 ILE X 118      25.022 130.733  54.862  0.00  0.00            
ATOM   1917  C   ILE X 118      22.542 128.027  50.719  0.00  0.00            
ATOM   1918  O   ILE X 118      21.464 128.603  50.537  0.00  0.00            
ATOM   1919  N   LYN X 119      22.995 127.067  49.924  0.00  0.00            
ATOM   1920  H   LYN X 119      23.896 126.639  50.074  0.00  0.00            
ATOM   1921  CA  LYN X 119      22.268 126.710  48.715  0.00  0.00            
ATOM   1922  HA  LYN X 119      21.455 127.414  48.559  0.00  0.00            
ATOM   1923  CB  LYN X 119      23.255 126.789  47.500  0.00  0.00            
ATOM   1924  HB2 LYN X 119      23.964 125.951  47.519  0.00  0.00            
ATOM   1925  HB3 LYN X 119      22.697 126.692  46.567  0.00  0.00            
ATOM   1926  CG  LYN X 119      24.007 128.084  47.408  0.00  0.00            
ATOM   1927  HG2 LYN X 119      24.433 128.362  48.368  0.00  0.00            
ATOM   1928  HG3 LYN X 119      23.312 128.875  47.124  0.00  0.00            
ATOM   1929  CD  LYN X 119      25.100 128.006  46.314  0.00  0.00            
ATOM   1930  HD2 LYN X 119      25.816 127.199  46.517  0.00  0.00            
ATOM   1931  HD3 LYN X 119      25.676 128.936  46.307  0.00  0.00            
ATOM   1932  CE  LYN X 119      24.501 127.823  44.923  0.00  0.00            
ATOM   1933  HE2 LYN X 119      23.838 126.962  44.913  0.00  0.00            
ATOM   1934  HE3 LYN X 119      23.886 128.679  44.667  0.00  0.00            
ATOM   1935  NZ  LYN X 119      25.529 127.703  43.901  0.00  0.00            
ATOM   1936  HZ1 LYN X 119      25.930 128.587  43.650  0.00  0.00            
ATOM   1937  HZ2 LYN X 119      26.287 127.133  44.276  0.00  0.00            
ATOM   1938  C   LYN X 119      21.667 125.314  48.824  0.00  0.00            
ATOM   1939  O   LYN X 119      21.723 124.555  47.873  0.00  0.00            
ATOM   1940  N   ASH X 120      21.096 124.977  49.991  0.00  0.00            
ATOM   1941  H   ASH X 120      20.844 125.725  50.610  0.00  0.00            
ATOM   1942  CA  ASH X 120      20.545 123.665  50.259  0.00  0.00            
ATOM   1943  HA  ASH X 120      20.310 123.579  51.310  0.00  0.00            
ATOM   1944  CB  ASH X 120      19.270 123.494  49.470  0.00  0.00            
ATOM   1945  HB2 ASH X 120      18.896 122.473  49.631  0.00  0.00            
ATOM   1946  HB3 ASH X 120      19.428 123.628  48.389  0.00  0.00            
ATOM   1947  CG  ASH X 120      18.155 124.438  49.889  0.00  0.00            
ATOM   1948  OD1 ASH X 120      18.334 125.027  51.099  0.00  0.00            
ATOM   1949  OD2 ASH X 120      17.194 124.665  49.175  0.00  0.00            
ATOM   1950  HD1 ASH X 120      18.956 125.732  51.040  0.00  0.00            
ATOM   1951  C   ASH X 120      21.567 122.572  49.902  0.00  0.00            
ATOM   1952  O   ASH X 120      21.167 121.517  49.441  0.00  0.00            
ATOM   1953  N   PHE X 121      22.826 122.798  50.257  0.00  0.00            
ATOM   1954  H   PHE X 121      22.996 123.611  50.817  0.00  0.00            
ATOM   1955  CA  PHE X 121      23.926 121.812  50.161  0.00  0.00            
ATOM   1956  HA  PHE X 121      24.822 122.225  50.583  0.00  0.00            
ATOM   1957  CB  PHE X 121      23.476 120.622  50.932  0.00  0.00            
ATOM   1958  HB2 PHE X 121      22.573 120.154  50.530  0.00  0.00            
ATOM   1959  HB3 PHE X 121      24.192 119.840  50.852  0.00  0.00            
ATOM   1960  CG  PHE X 121      23.395 120.997  52.409  0.00  0.00            
ATOM   1961  CD1 PHE X 121      23.847 122.273  52.886  0.00  0.00            
ATOM   1962  HD1 PHE X 121      24.215 123.025  52.241  0.00  0.00            
ATOM   1963  CE1 PHE X 121      23.655 122.463  54.270  0.00  0.00            
ATOM   1964  HE1 PHE X 121      23.977 123.360  54.793  0.00  0.00            
ATOM   1965  CZ  PHE X 121      23.048 121.514  55.085  0.00  0.00            
ATOM   1966  HZ  PHE X 121      22.870 121.858  56.084  0.00  0.00            
ATOM   1967  CE2 PHE X 121      22.651 120.283  54.589  0.00  0.00            
ATOM   1968  HE2 PHE X 121      22.113 119.465  55.070  0.00  0.00            
ATOM   1969  CD2 PHE X 121      22.847 120.020  53.248  0.00  0.00            
ATOM   1970  HD2 PHE X 121      22.437 119.062  52.941  0.00  0.00            
ATOM   1971  C   PHE X 121      24.136 121.373  48.725  0.00  0.00            
ATOM   1972  O   PHE X 121      24.739 120.342  48.495  0.00  0.00            
ATOM   1973  N   ILE X 122      23.807 122.246  47.752  0.00  0.00            
ATOM   1974  H   ILE X 122      23.132 122.974  47.947  0.00  0.00            
ATOM   1975  CA  ILE X 122      24.309 122.106  46.419  0.00  0.00            
ATOM   1976  HA  ILE X 122      24.040 121.100  46.087  0.00  0.00            
ATOM   1977  CB  ILE X 122      23.660 123.158  45.494  0.00  0.00            
ATOM   1978  HB  ILE X 122      23.644 124.099  45.994  0.00  0.00            
ATOM   1979  CG2 ILE X 122      24.457 123.304  44.191  0.00  0.00            
ATOM   1980 HG21 ILE X 122      23.851 123.837  43.457  0.00  0.00            
ATOM   1981 HG22 ILE X 122      24.756 122.342  43.778  0.00  0.00            
ATOM   1982 HG23 ILE X 122      25.360 123.882  44.359  0.00  0.00            
ATOM   1983  CG1 ILE X 122      22.208 122.730  45.178  0.00  0.00            
ATOM   1984 HG12 ILE X 122      21.640 122.563  46.102  0.00  0.00            
ATOM   1985 HG13 ILE X 122      21.719 123.567  44.671  0.00  0.00            
ATOM   1986  CD1 ILE X 122      22.113 121.526  44.269  0.00  0.00            
ATOM   1987 HD11 ILE X 122      21.527 120.726  44.748  0.00  0.00            
ATOM   1988 HD12 ILE X 122      23.085 121.108  44.028  0.00  0.00            
ATOM   1989 HD13 ILE X 122      21.619 121.848  43.343  0.00  0.00            
ATOM   1990  C   ILE X 122      25.809 122.220  46.356  0.00  0.00            
ATOM   1991  O   ILE X 122      26.383 123.101  46.960  0.00  0.00            
ATOM   1992  N   VAL X 123      26.491 121.295  45.671  0.00  0.00            
ATOM   1993  H   VAL X 123      25.974 120.677  45.058  0.00  0.00            
ATOM   1994  CA  VAL X 123      27.934 121.370  45.500  0.00  0.00            
ATOM   1995  HA  VAL X 123      28.417 121.590  46.454  0.00  0.00            
ATOM   1996  CB  VAL X 123      28.496 120.047  45.020  0.00  0.00            
ATOM   1997  HB  VAL X 123      27.974 119.711  44.116  0.00  0.00            
ATOM   1998  CG1 VAL X 123      29.990 120.160  44.643  0.00  0.00            
ATOM   1999 HG11 VAL X 123      30.595 120.317  45.534  0.00  0.00            
ATOM   2000 HG12 VAL X 123      30.348 119.258  44.150  0.00  0.00            
ATOM   2001 HG13 VAL X 123      30.125 121.014  43.977  0.00  0.00            
ATOM   2002  CG2 VAL X 123      28.303 118.966  46.077  0.00  0.00            
ATOM   2003 HG21 VAL X 123      27.244 118.797  46.254  0.00  0.00            
ATOM   2004 HG22 VAL X 123      28.739 118.025  45.749  0.00  0.00            
ATOM   2005 HG23 VAL X 123      28.764 119.251  47.018  0.00  0.00            
ATOM   2006  C   VAL X 123      28.267 122.497  44.513  0.00  0.00            
ATOM   2007  O   VAL X 123      27.809 122.525  43.370  0.00  0.00            
ATOM   2008  N   ASH X 124      29.094 123.448  45.002  0.00  0.00            
ATOM   2009  H   ASH X 124      29.249 123.494  45.988  0.00  0.00            
ATOM   2010  CA  ASH X 124      29.455 124.610  44.221  0.00  0.00            
ATOM   2011  HA  ASH X 124      28.955 124.536  43.253  0.00  0.00            
ATOM   2012  CB  ASH X 124      28.955 125.877  44.930  0.00  0.00            
ATOM   2013  HB2 ASH X 124      27.864 125.887  45.015  0.00  0.00            
ATOM   2014  HB3 ASH X 124      29.195 126.733  44.282  0.00  0.00            
ATOM   2015  CG  ASH X 124      29.593 126.146  46.275  0.00  0.00            
ATOM   2016  OD1 ASH X 124      30.186 125.078  46.845  0.00  0.00            
ATOM   2017  OD2 ASH X 124      29.524 127.241  46.788  0.00  0.00            
ATOM   2018  HD1 ASH X 124      30.530 125.317  47.687  0.00  0.00            
ATOM   2019  C   ASH X 124      30.965 124.716  43.936  0.00  0.00            
ATOM   2020  O   ASH X 124      31.385 125.778  43.514  0.00  0.00            
ATOM   2021  N   THR X 125      31.718 123.657  44.168  0.00  0.00            
ATOM   2022  H   THR X 125      31.383 122.957  44.805  0.00  0.00            
ATOM   2023  CA  THR X 125      33.136 123.631  43.798  0.00  0.00            
ATOM   2024  HA  THR X 125      33.336 124.490  43.165  0.00  0.00            
ATOM   2025  CB  THR X 125      33.991 123.695  45.077  0.00  0.00            
ATOM   2026  HB  THR X 125      35.048 123.603  44.808  0.00  0.00            
ATOM   2027  CG2 THR X 125      33.767 125.024  45.839  0.00  0.00            
ATOM   2028 HG21 THR X 125      32.943 125.589  45.400  0.00  0.00            
ATOM   2029 HG22 THR X 125      33.530 124.794  46.876  0.00  0.00            
ATOM   2030 HG23 THR X 125      34.676 125.620  45.820  0.00  0.00            
ATOM   2031  OG1 THR X 125      33.706 122.569  45.927  0.00  0.00            
ATOM   2032  HG1 THR X 125      34.074 122.729  46.783  0.00  0.00            
ATOM   2033  C   THR X 125      33.436 122.346  43.010  0.00  0.00            
ATOM   2034  O   THR X 125      32.719 121.349  43.174  0.00  0.00            
ATOM   2035  N   GLY X 126      34.505 122.409  42.219  0.00  0.00            
ATOM   2036  H   GLY X 126      34.871 123.307  41.952  0.00  0.00            
ATOM   2037  CA  GLY X 126      34.984 121.251  41.507  0.00  0.00            
ATOM   2038  HA2 GLY X 126      36.067 121.304  41.411  0.00  0.00            
ATOM   2039  HA3 GLY X 126      34.758 120.358  42.089  0.00  0.00            
ATOM   2040  C   GLY X 126      34.322 121.150  40.161  0.00  0.00            
ATOM   2041  O   GLY X 126      33.454 121.958  39.830  0.00  0.00            
ATOM   2042  N   PRO X 127      34.730 120.168  39.345  0.00  0.00            
ATOM   2043  CD  PRO X 127      35.827 119.256  39.642  0.00  0.00            
ATOM   2044  HD2 PRO X 127      35.436 118.352  40.125  0.00  0.00            
ATOM   2045  HD3 PRO X 127      36.645 119.717  40.186  0.00  0.00            
ATOM   2046  CG  PRO X 127      36.353 118.876  38.262  0.00  0.00            
ATOM   2047  HG2 PRO X 127      37.106 119.625  37.997  0.00  0.00            
ATOM   2048  HG3 PRO X 127      36.763 117.872  38.231  0.00  0.00            
ATOM   2049  CB  PRO X 127      35.172 118.986  37.340  0.00  0.00            
ATOM   2050  HB2 PRO X 127      34.672 118.022  37.309  0.00  0.00            
ATOM   2051  HB3 PRO X 127      35.487 119.261  36.341  0.00  0.00            
ATOM   2052  CA  PRO X 127      34.293 120.041  37.959  0.00  0.00            
ATOM   2053  HA  PRO X 127      34.477 120.960  37.417  0.00  0.00            
ATOM   2054  C   PRO X 127      32.809 119.634  37.883  0.00  0.00            
ATOM   2055  O   PRO X 127      32.201 119.766  36.816  0.00  0.00            
ATOM   2056  N   PHE X 128      32.236 119.142  39.005  0.00  0.00            
ATOM   2057  H   PHE X 128      32.728 119.185  39.883  0.00  0.00            
ATOM   2058  CA  PHE X 128      30.894 118.627  38.977  0.00  0.00            
ATOM   2059  HA  PHE X 128      30.567 118.534  37.936  0.00  0.00            
ATOM   2060  CB  PHE X 128      30.844 117.196  39.571  0.00  0.00            
ATOM   2061  HB2 PHE X 128      29.859 116.749  39.389  0.00  0.00            
ATOM   2062  HB3 PHE X 128      30.981 117.241  40.649  0.00  0.00            
ATOM   2063  CG  PHE X 128      31.903 116.306  38.978  0.00  0.00            
ATOM   2064  CD1 PHE X 128      31.812 115.870  37.655  0.00  0.00            
ATOM   2065  HD1 PHE X 128      31.121 116.342  36.983  0.00  0.00            
ATOM   2066  CE1 PHE X 128      32.772 115.008  37.130  0.00  0.00            
ATOM   2067  HE1 PHE X 128      32.694 114.668  36.112  0.00  0.00            
ATOM   2068  CZ  PHE X 128      33.878 114.661  37.895  0.00  0.00            
ATOM   2069  HZ  PHE X 128      34.676 114.085  37.461  0.00  0.00            
ATOM   2070  CE2 PHE X 128      33.937 115.056  39.231  0.00  0.00            
ATOM   2071  HE2 PHE X 128      34.682 114.635  39.888  0.00  0.00            
ATOM   2072  CD2 PHE X 128      32.942 115.857  39.770  0.00  0.00            
ATOM   2073  HD2 PHE X 128      32.890 115.990  40.832  0.00  0.00            
ATOM   2074  C   PHE X 128      29.913 119.525  39.708  0.00  0.00            
ATOM   2075  O   PHE X 128      28.852 119.056  40.168  0.00  0.00            
ATOM   2076  N   ALA X 129      30.221 120.817  39.878  0.00  0.00            
ATOM   2077  H   ALA X 129      31.144 121.123  39.607  0.00  0.00            
ATOM   2078  CA  ALA X 129      29.333 121.717  40.575  0.00  0.00            
ATOM   2079  HA  ALA X 129      28.982 121.237  41.481  0.00  0.00            
ATOM   2080  CB  ALA X 129      30.093 123.022  40.880  0.00  0.00            
ATOM   2081  HB1 ALA X 129      30.789 122.873  41.711  0.00  0.00            
ATOM   2082  HB2 ALA X 129      30.658 123.381  40.017  0.00  0.00            
ATOM   2083  HB3 ALA X 129      29.384 123.805  41.166  0.00  0.00            
ATOM   2084  C   ALA X 129      28.145 122.022  39.700  0.00  0.00            
ATOM   2085  O   ALA X 129      28.156 121.761  38.497  0.00  0.00            
ATOM   2086  N   ALA X 130      27.076 122.556  40.306  0.00  0.00            
ATOM   2087  H   ALA X 130      27.040 122.521  41.325  0.00  0.00            
ATOM   2088  CA  ALA X 130      25.891 122.975  39.609  0.00  0.00            
ATOM   2089  HA  ALA X 130      25.425 122.110  39.152  0.00  0.00            
ATOM   2090  CB  ALA X 130      24.971 123.632  40.640  0.00  0.00            
ATOM   2091  HB1 ALA X 130      24.410 122.934  41.249  0.00  0.00            
ATOM   2092  HB2 ALA X 130      24.555 124.639  40.524  0.00  0.00            
ATOM   2093  HB3 ALA X 130      25.698 123.912  41.371  0.00  0.00            
ATOM   2094  C   ALA X 130      26.253 123.949  38.509  0.00  0.00            
ATOM   2095  O   ALA X 130      27.049 124.843  38.723  0.00  0.00            
ATOM   2096  N   GLY X 131      25.642 123.799  37.337  0.00  0.00            
ATOM   2097  H   GLY X 131      24.782 123.243  37.328  0.00  0.00            
ATOM   2098  CA  GLY X 131      25.969 124.583  36.187  0.00  0.00            
ATOM   2099  HA2 GLY X 131      26.301 125.565  36.499  0.00  0.00            
ATOM   2100  HA3 GLY X 131      25.057 124.700  35.598  0.00  0.00            
ATOM   2101  C   GLY X 131      27.036 123.900  35.308  0.00  0.00            
ATOM   2102  O   GLY X 131      27.191 124.300  34.161  0.00  0.00            
ATOM   2103  N   ARN X 132      27.713 122.863  35.797  0.00  0.00            
ATOM   2104  H   ARN X 132      27.534 122.530  36.729  0.00  0.00            
ATOM   2105  CA  ARN X 132      28.669 122.118  34.941  0.00  0.00            
ATOM   2106  HA  ARN X 132      28.640 122.464  33.907  0.00  0.00            
ATOM   2107  CB  ARN X 132      30.125 122.348  35.401  0.00  0.00            
ATOM   2108  HB2 ARN X 132      30.264 121.895  36.390  0.00  0.00            
ATOM   2109  HB3 ARN X 132      30.786 121.824  34.707  0.00  0.00            
ATOM   2110  CG  ARN X 132      30.593 123.812  35.418  0.00  0.00            
ATOM   2111  HG2 ARN X 132      30.489 124.184  34.401  0.00  0.00            
ATOM   2112  HG3 ARN X 132      29.919 124.371  36.076  0.00  0.00            
ATOM   2113  CD  ARN X 132      31.984 123.977  35.962  0.00  0.00            
ATOM   2114  HD2 ARN X 132      32.020 123.615  36.974  0.00  0.00            
ATOM   2115  HD3 ARN X 132      32.667 123.385  35.366  0.00  0.00            
ATOM   2116  NE  ARN X 132      32.372 125.371  35.889  0.00  0.00            
ATOM   2117  HE  ARN X 132      32.214 125.750  34.970  0.00  0.00            
ATOM   2118  CZ  ARN X 132      33.657 125.736  36.380  0.00  0.00            
ATOM   2119  NH1 ARN X 132      34.411 124.907  36.942  0.00  0.00            
ATOM   2120 HH11 ARN X 132      35.108 124.560  36.299  0.00  0.00            
ATOM   2121  NH2 ARN X 132      33.943 127.124  36.259  0.00  0.00            
ATOM   2122 HH21 ARN X 132      33.283 127.694  36.748  0.00  0.00            
ATOM   2123 HH22 ARN X 132      34.861 127.325  36.631  0.00  0.00            
ATOM   2124  C   ARN X 132      28.358 120.604  34.869  0.00  0.00            
ATOM   2125  O   ARN X 132      29.136 119.832  34.344  0.00  0.00            
ATOM   2126  N   TRP X 133      27.277 120.178  35.515  0.00  0.00            
ATOM   2127  H   TRP X 133      26.541 120.801  35.735  0.00  0.00            
ATOM   2128  CA  TRP X 133      26.996 118.769  35.714  0.00  0.00            
ATOM   2129  HA  TRP X 133      27.180 118.220  34.774  0.00  0.00            
ATOM   2130  CB  TRP X 133      27.950 118.176  36.765  0.00  0.00            
ATOM   2131  HB2 TRP X 133      27.910 118.734  37.689  0.00  0.00            
ATOM   2132  HB3 TRP X 133      28.991 118.216  36.410  0.00  0.00            
ATOM   2133  CG  TRP X 133      27.666 116.737  37.027  0.00  0.00            
ATOM   2134  CD1 TRP X 133      27.015 116.232  38.100  0.00  0.00            
ATOM   2135  HD1 TRP X 133      26.720 116.791  38.958  0.00  0.00            
ATOM   2136  NE1 TRP X 133      26.991 114.855  38.070  0.00  0.00            
ATOM   2137  HE1 TRP X 133      26.730 114.307  38.867  0.00  0.00            
ATOM   2138  CE2 TRP X 133      27.778 114.415  37.052  0.00  0.00            
ATOM   2139  CZ2 TRP X 133      28.128 113.127  36.661  0.00  0.00            
ATOM   2140  HZ2 TRP X 133      27.963 112.296  37.316  0.00  0.00            
ATOM   2141  CH2 TRP X 133      28.951 112.988  35.557  0.00  0.00            
ATOM   2142  HH2 TRP X 133      29.209 111.993  35.223  0.00  0.00            
ATOM   2143  CZ3 TRP X 133      29.497 114.111  34.930  0.00  0.00            
ATOM   2144  HZ3 TRP X 133      30.184 113.973  34.108  0.00  0.00            
ATOM   2145  CE3 TRP X 133      29.114 115.397  35.299  0.00  0.00            
ATOM   2146  HE3 TRP X 133      29.327 116.237  34.647  0.00  0.00            
ATOM   2147  CD2 TRP X 133      28.254 115.575  36.380  0.00  0.00            
ATOM   2148  C   TRP X 133      25.566 118.585  36.156  0.00  0.00            
ATOM   2149  O   TRP X 133      25.177 118.904  37.279  0.00  0.00            
ATOM   2150  N   THR X 134      24.751 118.144  35.206  0.00  0.00            
ATOM   2151  H   THR X 134      25.020 118.212  34.227  0.00  0.00            
ATOM   2152  CA  THR X 134      23.311 117.956  35.482  0.00  0.00            
ATOM   2153  HA  THR X 134      23.000 118.674  36.250  0.00  0.00            
ATOM   2154  CB  THR X 134      22.516 118.191  34.198  0.00  0.00            
ATOM   2155  HB  THR X 134      21.449 118.028  34.381  0.00  0.00            
ATOM   2156  CG2 THR X 134      22.717 119.614  33.720  0.00  0.00            
ATOM   2157 HG21 THR X 134      22.338 119.698  32.695  0.00  0.00            
ATOM   2158 HG22 THR X 134      22.175 120.340  34.328  0.00  0.00            
ATOM   2159 HG23 THR X 134      23.793 119.843  33.708  0.00  0.00            
ATOM   2160  OG1 THR X 134      22.888 117.270  33.244  0.00  0.00            
ATOM   2161  HG1 THR X 134      22.329 117.334  32.479  0.00  0.00            
ATOM   2162  C   THR X 134      23.083 116.558  36.032  0.00  0.00            
ATOM   2163  O   THR X 134      23.625 115.595  35.561  0.00  0.00            
ATOM   2164  N   THR X 135      22.170 116.504  37.016  0.00  0.00            
ATOM   2165  H   THR X 135      21.920 117.358  37.479  0.00  0.00            
ATOM   2166  CA  THR X 135      21.734 115.231  37.589  0.00  0.00            
ATOM   2167  HA  THR X 135      22.379 114.451  37.204  0.00  0.00            
ATOM   2168  CB  THR X 135      21.827 115.317  39.124  0.00  0.00            
ATOM   2169  HB  THR X 135      21.368 114.417  39.515  0.00  0.00            
ATOM   2170  CG2 THR X 135      23.283 115.362  39.537  0.00  0.00            
ATOM   2171 HG21 THR X 135      23.517 116.318  39.973  0.00  0.00            
ATOM   2172 HG22 THR X 135      23.518 114.577  40.265  0.00  0.00            
ATOM   2173 HG23 THR X 135      23.908 115.218  38.654  0.00  0.00            
ATOM   2174  OG1 THR X 135      21.103 116.410  39.590  0.00  0.00            
ATOM   2175  HG1 THR X 135      21.248 116.533  40.514  0.00  0.00            
ATOM   2176  C   THR X 135      20.269 114.882  37.186  0.00  0.00            
ATOM   2177  O   THR X 135      19.486 115.746  36.774  0.00  0.00            
ATOM   2178  N   ILE X 136      19.902 113.602  37.300  0.00  0.00            
ATOM   2179  H   ILE X 136      20.601 112.950  37.629  0.00  0.00            
ATOM   2180  CA  ILE X 136      18.610 113.099  37.023  0.00  0.00            
ATOM   2181  HA  ILE X 136      18.017 113.964  36.742  0.00  0.00            
ATOM   2182  CB  ILE X 136      18.615 112.051  35.909  0.00  0.00            
ATOM   2183  HB  ILE X 136      17.564 111.727  35.729  0.00  0.00            
ATOM   2184  CG2 ILE X 136      19.027 112.737  34.602  0.00  0.00            
ATOM   2185 HG21 ILE X 136      20.040 112.493  34.314  0.00  0.00            
ATOM   2186 HG22 ILE X 136      18.371 112.473  33.766  0.00  0.00            
ATOM   2187 HG23 ILE X 136      18.922 113.816  34.766  0.00  0.00            
ATOM   2188  CG1 ILE X 136      19.461 110.876  36.193  0.00  0.00            
ATOM   2189 HG12 ILE X 136      20.474 111.164  36.458  0.00  0.00            
ATOM   2190 HG13 ILE X 136      19.045 110.340  37.049  0.00  0.00            
ATOM   2191  CD1 ILE X 136      19.563 109.925  35.051  0.00  0.00            
ATOM   2192 HD11 ILE X 136      18.981 109.007  35.247  0.00  0.00            
ATOM   2193 HD12 ILE X 136      19.128 110.344  34.127  0.00  0.00            
ATOM   2194 HD13 ILE X 136      20.606 109.650  34.830  0.00  0.00            
ATOM   2195  C   ILE X 136      18.019 112.522  38.320  0.00  0.00            
ATOM   2196  O   ILE X 136      18.729 111.960  39.155  0.00  0.00            
ATOM   2197  N   ASH X 137      16.708 112.678  38.449  0.00  0.00            
ATOM   2198  H   ASH X 137      16.158 112.757  37.600  0.00  0.00            
ATOM   2199  CA  ASH X 137      16.058 112.211  39.644  0.00  0.00            
ATOM   2200  HA  ASH X 137      16.751 112.269  40.483  0.00  0.00            
ATOM   2201  CB  ASH X 137      14.850 112.994  39.939  0.00  0.00            
ATOM   2202  HB2 ASH X 137      15.148 113.996  40.298  0.00  0.00            
ATOM   2203  HB3 ASH X 137      14.439 112.286  40.633  0.00  0.00            
ATOM   2204  CG  ASH X 137      13.819 113.113  38.845  0.00  0.00            
ATOM   2205  OD1 ASH X 137      13.668 112.038  38.052  0.00  0.00            
ATOM   2206  OD2 ASH X 137      13.247 114.195  38.657  0.00  0.00            
ATOM   2207  HD1 ASH X 137      14.362 112.095  37.425  0.00  0.00            
ATOM   2208  C   ASH X 137      15.743 110.766  39.360  0.00  0.00            
ATOM   2209  O   ASH X 137      16.438 110.152  38.542  0.00  0.00            
ATOM   2210  N   GLH X 138      14.942 110.183  40.297  0.00  0.00            
ATOM   2211  H   GLH X 138      14.464 110.788  40.951  0.00  0.00            
ATOM   2212  CA  GLH X 138      14.543 108.760  40.351  0.00  0.00            
ATOM   2213  HA  GLH X 138      15.389 108.176  40.267  0.00  0.00            
ATOM   2214  CB  GLH X 138      13.809 108.559  41.695  0.00  0.00            
ATOM   2215  HB2 GLH X 138      14.420 108.958  42.511  0.00  0.00            
ATOM   2216  HB3 GLH X 138      12.929 109.068  41.633  0.00  0.00            
ATOM   2217  CG  GLH X 138      13.536 107.035  42.092  0.00  0.00            
ATOM   2218  HG2 GLH X 138      13.246 106.940  43.176  0.00  0.00            
ATOM   2219  HG3 GLH X 138      12.725 106.610  41.501  0.00  0.00            
ATOM   2220  CD  GLH X 138      14.681 106.014  41.972  0.00  0.00            
ATOM   2221  OE1 GLH X 138      14.286 104.738  42.144  0.00  0.00            
ATOM   2222  OE2 GLH X 138      15.839 106.227  41.751  0.00  0.00            
ATOM   2223  HE1 GLH X 138      13.333 104.594  42.149  0.00  0.00            
ATOM   2224  C   GLH X 138      13.708 108.460  39.144  0.00  0.00            
ATOM   2225  O   GLH X 138      13.690 107.301  38.660  0.00  0.00            
ATOM   2226  N   GLN X 139      12.948 109.453  38.649  0.00  0.00            
ATOM   2227  H   GLN X 139      13.028 110.353  38.990  0.00  0.00            
ATOM   2228  CA  GLN X 139      12.063 109.203  37.591  0.00  0.00            
ATOM   2229  HA  GLN X 139      11.717 108.154  37.653  0.00  0.00            
ATOM   2230  CB  GLN X 139      10.797 110.083  37.661  0.00  0.00            
ATOM   2231  HB2 GLN X 139      11.203 111.078  37.619  0.00  0.00            
ATOM   2232  HB3 GLN X 139      10.205 109.965  36.757  0.00  0.00            
ATOM   2233  CG  GLN X 139       9.888 109.888  38.831  0.00  0.00            
ATOM   2234  HG2 GLN X 139      10.462 109.947  39.746  0.00  0.00            
ATOM   2235  HG3 GLN X 139       9.147 110.688  38.850  0.00  0.00            
ATOM   2236  CD  GLN X 139       9.156 108.495  38.765  0.00  0.00            
ATOM   2237  OE1 GLN X 139       8.974 107.981  37.665  0.00  0.00            
ATOM   2238  NE2 GLN X 139       9.010 107.901  39.935  0.00  0.00            
ATOM   2239 HE21 GLN X 139       8.466 108.346  40.647  0.00  0.00            
ATOM   2240 HE22 GLN X 139       9.196 106.922  40.031  0.00  0.00            
ATOM   2241  C   GLN X 139      12.736 109.365  36.244  0.00  0.00            
ATOM   2242  O   GLN X 139      12.083 109.091  35.262  0.00  0.00            
ATOM   2243  N   GLY X 140      14.004 109.682  36.207  0.00  0.00            
ATOM   2244  H   GLY X 140      14.479 109.914  37.053  0.00  0.00            
ATOM   2245  CA  GLY X 140      14.717 109.775  34.974  0.00  0.00            
ATOM   2246  HA2 GLY X 140      14.300 109.160  34.209  0.00  0.00            
ATOM   2247  HA3 GLY X 140      15.797 109.505  35.133  0.00  0.00            
ATOM   2248  C   GLY X 140      14.714 111.214  34.402  0.00  0.00            
ATOM   2249  O   GLY X 140      15.232 111.361  33.280  0.00  0.00            
ATOM   2250  N   ASN X 141      14.226 112.203  35.146  0.00  0.00            
ATOM   2251  H   ASN X 141      13.736 111.933  35.986  0.00  0.00            
ATOM   2252  CA  ASN X 141      14.155 113.581  34.696  0.00  0.00            
ATOM   2253  HA  ASN X 141      14.398 113.617  33.628  0.00  0.00            
ATOM   2254  CB  ASN X 141      12.758 114.149  34.989  0.00  0.00            
ATOM   2255  HB2 ASN X 141      12.703 115.144  34.572  0.00  0.00            
ATOM   2256  HB3 ASN X 141      12.633 114.206  36.071  0.00  0.00            
ATOM   2257  CG  ASN X 141      11.672 113.288  34.439  0.00  0.00            
ATOM   2258  OD1 ASN X 141      11.672 112.999  33.223  0.00  0.00            
ATOM   2259  ND2 ASN X 141      10.666 113.022  35.307  0.00  0.00            
ATOM   2260 HD21 ASN X 141       9.712 113.053  34.966  0.00  0.00            
ATOM   2261 HD22 ASN X 141      10.857 112.904  36.293  0.00  0.00            
ATOM   2262  C   ASN X 141      15.207 114.390  35.442  0.00  0.00            
ATOM   2263  O   ASN X 141      15.614 114.007  36.539  0.00  0.00            
ATOM   2264  N   PRO X 142      15.711 115.436  34.775  0.00  0.00            
ATOM   2265  CD  PRO X 142      15.386 115.934  33.409  0.00  0.00            
ATOM   2266  HD2 PRO X 142      14.407 116.388  33.392  0.00  0.00            
ATOM   2267  HD3 PRO X 142      15.502 115.121  32.704  0.00  0.00            
ATOM   2268  CG  PRO X 142      16.445 116.975  33.130  0.00  0.00            
ATOM   2269  HG2 PRO X 142      16.131 117.758  32.449  0.00  0.00            
ATOM   2270  HG3 PRO X 142      17.348 116.483  32.652  0.00  0.00            
ATOM   2271  CB  PRO X 142      16.865 117.495  34.444  0.00  0.00            
ATOM   2272  HB2 PRO X 142      16.215 118.285  34.743  0.00  0.00            
ATOM   2273  HB3 PRO X 142      17.909 117.780  34.451  0.00  0.00            
ATOM   2274  CA  PRO X 142      16.728 116.316  35.417  0.00  0.00            
ATOM   2275  HA  PRO X 142      17.648 115.753  35.474  0.00  0.00            
ATOM   2276  C   PRO X 142      16.360 116.782  36.861  0.00  0.00            
ATOM   2277  O   PRO X 142      15.189 117.067  37.043  0.00  0.00            
ATOM   2278  N   SER X 143      17.336 116.921  37.739  0.00  0.00            
ATOM   2279  H   SER X 143      18.148 116.360  37.593  0.00  0.00            
ATOM   2280  CA  SER X 143      17.078 117.321  39.116  0.00  0.00            
ATOM   2281  HA  SER X 143      16.022 117.594  39.201  0.00  0.00            
ATOM   2282  CB  SER X 143      17.385 116.149  40.033  0.00  0.00            
ATOM   2283  HB2 SER X 143      16.652 115.368  39.913  0.00  0.00            
ATOM   2284  HB3 SER X 143      17.349 116.523  41.036  0.00  0.00            
ATOM   2285  OG  SER X 143      18.709 115.669  39.765  0.00  0.00            
ATOM   2286  HG  SER X 143      18.816 114.859  40.255  0.00  0.00            
ATOM   2287  C   SER X 143      17.813 118.586  39.543  0.00  0.00            
ATOM   2288  O   SER X 143      17.517 119.068  40.628  0.00  0.00            
ATOM   2289  N   GLY X 144      18.742 119.045  38.725  0.00  0.00            
ATOM   2290  H   GLY X 144      18.914 118.590  37.814  0.00  0.00            
ATOM   2291  CA  GLY X 144      19.202 120.404  38.888  0.00  0.00            
ATOM   2292  HA2 GLY X 144      19.488 120.798  37.901  0.00  0.00            
ATOM   2293  HA3 GLY X 144      18.410 121.015  39.285  0.00  0.00            
ATOM   2294  C   GLY X 144      20.333 120.625  39.881  0.00  0.00            
ATOM   2295  O   GLY X 144      20.477 121.680  40.473  0.00  0.00            
ATOM   2296  N   GLY X 145      21.180 119.594  40.027  0.00  0.00            
ATOM   2297  H   GLY X 145      20.891 118.633  39.918  0.00  0.00            
ATOM   2298  CA  GLY X 145      22.505 119.840  40.674  0.00  0.00            
ATOM   2299  HA2 GLY X 145      23.345 119.971  39.948  0.00  0.00            
ATOM   2300  HA3 GLY X 145      22.465 120.812  41.174  0.00  0.00            
ATOM   2301  C   GLY X 145      22.903 118.737  41.702  0.00  0.00            
ATOM   2302  O   GLY X 145      22.081 118.228  42.483  0.00  0.00            
ATOM   2303  N   LEU X 146      24.188 118.454  41.757  0.00  0.00            
ATOM   2304  H   LEU X 146      24.838 118.791  41.056  0.00  0.00            
ATOM   2305  CA  LEU X 146      24.697 117.477  42.750  0.00  0.00            
ATOM   2306  HA  LEU X 146      24.108 116.568  42.774  0.00  0.00            
ATOM   2307  CB  LEU X 146      26.126 117.084  42.320  0.00  0.00            
ATOM   2308  HB2 LEU X 146      26.796 117.966  42.157  0.00  0.00            
ATOM   2309  HB3 LEU X 146      26.113 116.656  41.319  0.00  0.00            
ATOM   2310  CG  LEU X 146      26.848 116.110  43.249  0.00  0.00            
ATOM   2311  HG  LEU X 146      27.031 116.662  44.133  0.00  0.00            
ATOM   2312  CD1 LEU X 146      26.073 114.780  43.482  0.00  0.00            
ATOM   2313 HD11 LEU X 146      25.013 114.956  43.773  0.00  0.00            
ATOM   2314 HD12 LEU X 146      26.420 114.390  44.433  0.00  0.00            
ATOM   2315 HD13 LEU X 146      26.117 113.958  42.779  0.00  0.00            
ATOM   2316  CD2 LEU X 146      28.182 115.956  42.532  0.00  0.00            
ATOM   2317 HD21 LEU X 146      28.114 115.093  41.820  0.00  0.00            
ATOM   2318 HD22 LEU X 146      29.008 115.900  43.220  0.00  0.00            
ATOM   2319 HD23 LEU X 146      28.251 116.768  41.821  0.00  0.00            
ATOM   2320  C   LEU X 146      24.683 118.165  44.042  0.00  0.00            
ATOM   2321  O   LEU X 146      24.837 119.347  44.091  0.00  0.00            
ATOM   2322  N   LYN X 147      24.412 117.413  45.122  0.00  0.00            
ATOM   2323  H   LYN X 147      24.115 116.433  44.937  0.00  0.00            
ATOM   2324  CA  LYN X 147      24.359 117.793  46.545  0.00  0.00            
ATOM   2325  HA  LYN X 147      24.653 118.840  46.741  0.00  0.00            
ATOM   2326  CB  LYN X 147      22.906 117.638  47.141  0.00  0.00            
ATOM   2327  HB2 LYN X 147      22.867 117.414  48.274  0.00  0.00            
ATOM   2328  HB3 LYN X 147      22.347 116.799  46.671  0.00  0.00            
ATOM   2329  CG  LYN X 147      22.115 118.950  46.960  0.00  0.00            
ATOM   2330  HG2 LYN X 147      22.292 119.543  45.970  0.00  0.00            
ATOM   2331  HG3 LYN X 147      22.489 119.510  47.871  0.00  0.00            
ATOM   2332  CD  LYN X 147      20.564 118.622  46.910  0.00  0.00            
ATOM   2333  HD2 LYN X 147      20.352 117.748  47.516  0.00  0.00            
ATOM   2334  HD3 LYN X 147      20.258 118.366  45.821  0.00  0.00            
ATOM   2335  CE  LYN X 147      19.676 119.774  47.320  0.00  0.00            
ATOM   2336  HE2 LYN X 147      20.013 120.646  46.816  0.00  0.00            
ATOM   2337  HE3 LYN X 147      19.926 119.887  48.391  0.00  0.00            
ATOM   2338  NZ  LYN X 147      18.230 119.586  47.193  0.00  0.00            
ATOM   2339  HZ1 LYN X 147      17.792 119.743  48.106  0.00  0.00            
ATOM   2340  HZ2 LYN X 147      17.897 118.660  46.979  0.00  0.00            
ATOM   2341  C   LYN X 147      25.278 116.757  47.215  0.00  0.00            
ATOM   2342  O   LYN X 147      25.387 115.657  46.761  0.00  0.00            
ATOM   2343  N   ARG X 148      25.940 117.121  48.357  0.00  0.00            
ATOM   2344  H   ARG X 148      25.779 118.064  48.795  0.00  0.00            
ATOM   2345  CA  ARG X 148      26.584 116.241  49.330  0.00  0.00            
ATOM   2346  HA  ARG X 148      26.080 115.271  49.370  0.00  0.00            
ATOM   2347  CB  ARG X 148      28.087 116.044  49.137  0.00  0.00            
ATOM   2348  HB2 ARG X 148      28.380 115.199  49.765  0.00  0.00            
ATOM   2349  HB3 ARG X 148      28.655 116.932  49.448  0.00  0.00            
ATOM   2350  CG  ARG X 148      28.444 115.745  47.671  0.00  0.00            
ATOM   2351  HG2 ARG X 148      27.712 114.966  47.328  0.00  0.00            
ATOM   2352  HG3 ARG X 148      28.197 116.647  47.082  0.00  0.00            
ATOM   2353  CD  ARG X 148      29.904 115.491  47.383  0.00  0.00            
ATOM   2354  HD2 ARG X 148      30.201 114.672  47.986  0.00  0.00            
ATOM   2355  HD3 ARG X 148      30.448 116.399  47.565  0.00  0.00            
ATOM   2356  NE  ARG X 148      30.154 114.947  46.052  0.00  0.00            
ATOM   2357  HE  ARG X 148      29.586 114.084  45.941  0.00  0.00            
ATOM   2358  CZ  ARG X 148      30.988 115.428  45.144  0.00  0.00            
ATOM   2359  NH1 ARG X 148      31.622 116.558  45.368  0.00  0.00            
ATOM   2360 HH11 ARG X 148      32.242 116.922  44.625  0.00  0.00            
ATOM   2361 HH12 ARG X 148      31.340 117.226  46.121  0.00  0.00            
ATOM   2362  NH2 ARG X 148      31.263 114.642  44.169  0.00  0.00            
ATOM   2363 HH21 ARG X 148      32.007 114.784  43.558  0.00  0.00            
ATOM   2364 HH22 ARG X 148      30.738 113.735  44.260  0.00  0.00            
ATOM   2365  C   ARG X 148      26.504 116.981  50.670  0.00  0.00            
ATOM   2366  O   ARG X 148      26.284 118.214  50.631  0.00  0.00            
ATOM   2367  N   ASN X 149      26.629 116.306  51.778  0.00  0.00            
ATOM   2368  H   ASN X 149      26.971 115.340  51.767  0.00  0.00            
ATOM   2369  CA  ASN X 149      26.320 116.817  53.095  0.00  0.00            
ATOM   2370  HA  ASN X 149      26.752 117.782  53.281  0.00  0.00            
ATOM   2371  CB  ASN X 149      24.801 116.838  53.319  0.00  0.00            
ATOM   2372  HB2 ASN X 149      24.392 117.504  52.560  0.00  0.00            
ATOM   2373  HB3 ASN X 149      24.447 115.794  53.096  0.00  0.00            
ATOM   2374  CG  ASN X 149      24.298 117.285  54.663  0.00  0.00            
ATOM   2375  OD1 ASN X 149      24.934 118.092  55.334  0.00  0.00            
ATOM   2376  ND2 ASN X 149      23.140 116.767  55.143  0.00  0.00            
ATOM   2377 HD21 ASN X 149      22.844 116.843  56.114  0.00  0.00            
ATOM   2378 HD22 ASN X 149      22.787 116.069  54.471  0.00  0.00            
ATOM   2379  C   ASN X 149      26.963 115.808  54.013  0.00  0.00            
ATOM   2380  O   ASN X 149      26.306 114.902  54.497  0.00  0.00            
ATOM   2381  N   PHE X 150      28.249 116.015  54.286  0.00  0.00            
ATOM   2382  H   PHE X 150      28.711 116.887  53.930  0.00  0.00            
ATOM   2383  CA  PHE X 150      29.052 115.207  55.237  0.00  0.00            
ATOM   2384  HA  PHE X 150      29.104 114.180  54.783  0.00  0.00            
ATOM   2385  CB  PHE X 150      30.494 115.695  55.274  0.00  0.00            
ATOM   2386  HB2 PHE X 150      31.071 115.180  56.013  0.00  0.00            
ATOM   2387  HB3 PHE X 150      30.397 116.755  55.625  0.00  0.00            
ATOM   2388  CG  PHE X 150      31.299 115.783  53.899  0.00  0.00            
ATOM   2389  CD1 PHE X 150      31.105 114.874  52.897  0.00  0.00            
ATOM   2390  HD1 PHE X 150      30.353 114.147  53.072  0.00  0.00            
ATOM   2391  CE1 PHE X 150      31.871 114.912  51.736  0.00  0.00            
ATOM   2392  HE1 PHE X 150      31.711 114.216  50.953  0.00  0.00            
ATOM   2393  CZ  PHE X 150      32.816 115.928  51.589  0.00  0.00            
ATOM   2394  HZ  PHE X 150      33.231 116.000  50.586  0.00  0.00            
ATOM   2395  CE2 PHE X 150      33.000 116.913  52.525  0.00  0.00            
ATOM   2396  HE2 PHE X 150      33.652 117.722  52.274  0.00  0.00            
ATOM   2397  CD2 PHE X 150      32.309 116.766  53.750  0.00  0.00            
ATOM   2398  HD2 PHE X 150      32.409 117.541  54.431  0.00  0.00            
ATOM   2399  C   PHE X 150      28.536 115.100  56.654  0.00  0.00            
ATOM   2400  O   PHE X 150      28.660 116.022  57.437  0.00  0.00            
ATOM   2401  N   GLY X 151      27.985 113.953  56.958  0.00  0.00            
ATOM   2402  H   GLY X 151      27.905 113.233  56.244  0.00  0.00            
ATOM   2403  CA  GLY X 151      27.407 113.596  58.285  0.00  0.00            
ATOM   2404  HA2 GLY X 151      27.442 112.476  58.284  0.00  0.00            
ATOM   2405  HA3 GLY X 151      27.966 114.104  59.066  0.00  0.00            
ATOM   2406  C   GLY X 151      25.912 114.040  58.193  0.00  0.00            
ATOM   2407  O   GLY X 151      25.502 114.925  58.961  0.00  0.00            
ATOM   2408  N   ALA X 152      25.173 113.533  57.230  0.00  0.00            
ATOM   2409  H   ALA X 152      25.638 112.948  56.567  0.00  0.00            
ATOM   2410  CA  ALA X 152      23.759 113.780  57.015  0.00  0.00            
ATOM   2411  HA  ALA X 152      23.648 114.842  56.751  0.00  0.00            
ATOM   2412  CB  ALA X 152      23.375 112.857  55.852  0.00  0.00            
ATOM   2413  HB1 ALA X 152      22.368 112.701  55.738  0.00  0.00            
ATOM   2414  HB2 ALA X 152      23.610 113.305  54.895  0.00  0.00            
ATOM   2415  HB3 ALA X 152      23.729 111.832  55.740  0.00  0.00            
ATOM   2416  C   ALA X 152      22.817 113.540  58.190  0.00  0.00            
ATOM   2417  O   ALA X 152      21.820 114.186  58.353  0.00  0.00            
ATOM   2418  N   THR X 153      23.091 112.474  58.949  0.00  0.00            
ATOM   2419  H   THR X 153      23.963 112.066  58.755  0.00  0.00            
ATOM   2420  CA  THR X 153      22.210 111.809  59.941  0.00  0.00            
ATOM   2421  HA  THR X 153      21.225 112.275  60.023  0.00  0.00            
ATOM   2422  CB  THR X 153      21.980 110.307  59.420  0.00  0.00            
ATOM   2423  HB  THR X 153      21.333 109.724  60.031  0.00  0.00            
ATOM   2424  CG2 THR X 153      21.294 110.384  58.020  0.00  0.00            
ATOM   2425 HG21 THR X 153      22.132 110.503  57.400  0.00  0.00            
ATOM   2426 HG22 THR X 153      20.623 109.589  57.795  0.00  0.00            
ATOM   2427 HG23 THR X 153      20.692 111.209  57.944  0.00  0.00            
ATOM   2428  OG1 THR X 153      23.211 109.447  59.312  0.00  0.00            
ATOM   2429  HG1 THR X 153      23.767 109.691  58.543  0.00  0.00            
ATOM   2430  C   THR X 153      22.938 111.645  61.298  0.00  0.00            
ATOM   2431  O   THR X 153      24.174 111.538  61.347  0.00  0.00            
ATOM   2432  N   LYN X 154      22.170 111.315  62.335  0.00  0.00            
ATOM   2433  H   LYN X 154      21.149 111.418  62.209  0.00  0.00            
ATOM   2434  CA  LYN X 154      22.790 110.927  63.657  0.00  0.00            
ATOM   2435  HA  LYN X 154      23.665 111.519  63.716  0.00  0.00            
ATOM   2436  CB  LYN X 154      21.712 111.377  64.738  0.00  0.00            
ATOM   2437  HB2 LYN X 154      20.884 110.698  64.733  0.00  0.00            
ATOM   2438  HB3 LYN X 154      22.172 111.247  65.752  0.00  0.00            
ATOM   2439  CG  LYN X 154      21.185 112.855  64.627  0.00  0.00            
ATOM   2440  HG2 LYN X 154      20.499 113.052  63.905  0.00  0.00            
ATOM   2441  HG3 LYN X 154      21.972 113.553  64.474  0.00  0.00            
ATOM   2442  CD  LYN X 154      20.461 113.333  65.930  0.00  0.00            
ATOM   2443  HD2 LYN X 154      21.212 113.267  66.728  0.00  0.00            
ATOM   2444  HD3 LYN X 154      19.696 112.626  66.125  0.00  0.00            
ATOM   2445  CE  LYN X 154      20.024 114.865  65.891  0.00  0.00            
ATOM   2446  HE2 LYN X 154      20.646 115.472  65.217  0.00  0.00            
ATOM   2447  HE3 LYN X 154      19.022 114.770  65.474  0.00  0.00            
ATOM   2448  NZ  LYN X 154      19.934 115.359  67.278  0.00  0.00            
ATOM   2449  HZ1 LYN X 154      19.350 114.741  67.811  0.00  0.00            
ATOM   2450  HZ2 LYN X 154      19.399 116.309  67.351  0.00  0.00            
ATOM   2451  C   LYN X 154      23.024 109.412  63.665  0.00  0.00            
ATOM   2452  O   LYN X 154      23.120 108.915  64.793  0.00  0.00            
ATOM   2453  N   GLU X 155      23.176 108.707  62.524  0.00  0.00            
ATOM   2454  H   GLU X 155      23.249 109.182  61.633  0.00  0.00            
ATOM   2455  CA  GLU X 155      23.350 107.292  62.378  0.00  0.00            
ATOM   2456  HA  GLU X 155      23.250 106.736  63.385  0.00  0.00            
ATOM   2457  CB  GLU X 155      22.230 106.800  61.538  0.00  0.00            
ATOM   2458  HB2 GLU X 155      22.146 107.593  60.721  0.00  0.00            
ATOM   2459  HB3 GLU X 155      22.575 105.867  61.084  0.00  0.00            
ATOM   2460  CG  GLU X 155      20.979 106.539  62.396  0.00  0.00            
ATOM   2461  HG2 GLU X 155      21.142 106.106  63.430  0.00  0.00            
ATOM   2462  HG3 GLU X 155      20.494 107.519  62.609  0.00  0.00            
ATOM   2463  CD  GLU X 155      19.833 105.842  61.632  0.00  0.00            
ATOM   2464  OE1 GLU X 155      18.659 106.164  61.892  0.00  0.00            
ATOM   2465  OE2 GLU X 155      20.045 104.805  60.973  0.00  0.00            
ATOM   2466  C   GLU X 155      24.743 106.988  61.788  0.00  0.00            
ATOM   2467  O   GLU X 155      25.521 106.174  62.335  0.00  0.00            
ATOM   2468  N   ALA X 156      25.203 107.823  60.834  0.00  0.00            
ATOM   2469  H   ALA X 156      24.606 108.570  60.561  0.00  0.00            
ATOM   2470  CA  ALA X 156      26.485 107.830  60.157  0.00  0.00            
ATOM   2471  HA  ALA X 156      27.292 107.201  60.498  0.00  0.00            
ATOM   2472  CB  ALA X 156      26.244 107.206  58.730  0.00  0.00            
ATOM   2473  HB1 ALA X 156      27.075 106.876  58.158  0.00  0.00            
ATOM   2474  HB2 ALA X 156      25.499 107.878  58.242  0.00  0.00            
ATOM   2475  HB3 ALA X 156      25.716 106.295  58.721  0.00  0.00            
ATOM   2476  C   ALA X 156      27.123 109.270  60.175  0.00  0.00            
ATOM   2477  O   ALA X 156      27.223 109.886  59.152  0.00  0.00            
ATOM   2478  N   PRO X 157      27.492 109.864  61.385  0.00  0.00            
ATOM   2479  CD  PRO X 157      27.149 109.322  62.703  0.00  0.00            
ATOM   2480  HD2 PRO X 157      27.768 108.496  62.963  0.00  0.00            
ATOM   2481  HD3 PRO X 157      26.052 109.040  62.733  0.00  0.00            
ATOM   2482  CG  PRO X 157      27.326 110.508  63.687  0.00  0.00            
ATOM   2483  HG2 PRO X 157      28.042 110.258  64.439  0.00  0.00            
ATOM   2484  HG3 PRO X 157      26.325 110.759  64.067  0.00  0.00            
ATOM   2485  CB  PRO X 157      27.702 111.768  62.865  0.00  0.00            
ATOM   2486  HB2 PRO X 157      26.821 112.360  62.745  0.00  0.00            
ATOM   2487  HB3 PRO X 157      28.416 112.391  63.383  0.00  0.00            
ATOM   2488  CA  PRO X 157      28.082 111.223  61.494  0.00  0.00            
ATOM   2489  HA  PRO X 157      27.636 111.782  60.699  0.00  0.00            
ATOM   2490  C   PRO X 157      29.621 111.276  61.293  0.00  0.00            
ATOM   2491  O   PRO X 157      30.191 112.348  61.097  0.00  0.00            
ATOM   2492  N   THR X 158      30.241 110.098  61.397  0.00  0.00            
ATOM   2493  H   THR X 158      29.787 109.221  61.609  0.00  0.00            
ATOM   2494  CA  THR X 158      31.611 109.839  61.458  0.00  0.00            
ATOM   2495  HA  THR X 158      32.305 110.629  61.242  0.00  0.00            
ATOM   2496  CB  THR X 158      32.017 109.544  62.957  0.00  0.00            
ATOM   2497  HB  THR X 158      33.079 109.212  62.896  0.00  0.00            
ATOM   2498  CG2 THR X 158      31.747 110.768  63.915  0.00  0.00            
ATOM   2499 HG21 THR X 158      30.688 111.032  63.756  0.00  0.00            
ATOM   2500 HG22 THR X 158      31.938 110.570  64.912  0.00  0.00            
ATOM   2501 HG23 THR X 158      32.408 111.583  63.629  0.00  0.00            
ATOM   2502  OG1 THR X 158      31.300 108.417  63.560  0.00  0.00            
ATOM   2503  HG1 THR X 158      31.585 108.279  64.465  0.00  0.00            
ATOM   2504  C   THR X 158      31.912 108.682  60.452  0.00  0.00            
ATOM   2505  O   THR X 158      30.949 107.888  60.188  0.00  0.00            
ATOM   2506  N   LEU X 159      33.152 108.451  60.077  0.00  0.00            
ATOM   2507  H   LEU X 159      33.794 109.234  60.237  0.00  0.00            
ATOM   2508  CA  LEU X 159      33.536 107.348  59.159  0.00  0.00            
ATOM   2509  HA  LEU X 159      32.739 106.904  58.490  0.00  0.00            
ATOM   2510  CB  LEU X 159      34.706 107.836  58.211  0.00  0.00            
ATOM   2511  HB2 LEU X 159      35.593 108.064  58.802  0.00  0.00            
ATOM   2512  HB3 LEU X 159      34.961 107.009  57.555  0.00  0.00            
ATOM   2513  CG  LEU X 159      34.480 109.160  57.309  0.00  0.00            
ATOM   2514  HG  LEU X 159      34.488 109.993  57.973  0.00  0.00            
ATOM   2515  CD1 LEU X 159      35.711 109.319  56.413  0.00  0.00            
ATOM   2516 HD11 LEU X 159      36.629 109.515  56.992  0.00  0.00            
ATOM   2517 HD12 LEU X 159      35.888 108.399  55.836  0.00  0.00            
ATOM   2518 HD13 LEU X 159      35.709 110.103  55.646  0.00  0.00            
ATOM   2519  CD2 LEU X 159      33.180 109.170  56.469  0.00  0.00            
ATOM   2520 HD21 LEU X 159      32.327 109.381  57.128  0.00  0.00            
ATOM   2521 HD22 LEU X 159      33.132 108.213  55.910  0.00  0.00            
ATOM   2522 HD23 LEU X 159      33.231 109.968  55.802  0.00  0.00            
ATOM   2523  C   LEU X 159      34.139 106.268  59.993  0.00  0.00            
ATOM   2524  O   LEU X 159      35.013 106.577  60.816  0.00  0.00            
ATOM   2525  N   PRO X 160      33.839 105.005  59.724  0.00  0.00            
ATOM   2526  CD  PRO X 160      32.848 104.593  58.700  0.00  0.00            
ATOM   2527  HD2 PRO X 160      33.195 104.824  57.712  0.00  0.00            
ATOM   2528  HD3 PRO X 160      31.856 105.087  58.791  0.00  0.00            
ATOM   2529  CG  PRO X 160      32.889 103.054  58.897  0.00  0.00            
ATOM   2530  HG2 PRO X 160      33.609 102.647  58.176  0.00  0.00            
ATOM   2531  HG3 PRO X 160      31.900 102.652  58.667  0.00  0.00            
ATOM   2532  CB  PRO X 160      33.490 102.764  60.242  0.00  0.00            
ATOM   2533  HB2 PRO X 160      32.772 102.615  61.082  0.00  0.00            
ATOM   2534  HB3 PRO X 160      33.945 101.846  60.272  0.00  0.00            
ATOM   2535  CA  PRO X 160      34.451 103.938  60.497  0.00  0.00            
ATOM   2536  HA  PRO X 160      34.420 104.119  61.547  0.00  0.00            
ATOM   2537  C   PRO X 160      35.862 103.512  60.127  0.00  0.00            
ATOM   2538  O   PRO X 160      36.220 103.642  58.964  0.00  0.00            
ATOM   2539  N   THR X 161      36.718 103.009  61.074  0.00  0.00            
ATOM   2540  H   THR X 161      36.451 102.804  62.046  0.00  0.00            
ATOM   2541  CA  THR X 161      38.148 102.986  60.870  0.00  0.00            
ATOM   2542  HA  THR X 161      38.478 103.728  60.214  0.00  0.00            
ATOM   2543  CB  THR X 161      38.907 103.331  62.222  0.00  0.00            
ATOM   2544  HB  THR X 161      39.945 103.249  61.970  0.00  0.00            
ATOM   2545  CG2 THR X 161      38.783 104.771  62.803  0.00  0.00            
ATOM   2546 HG21 THR X 161      39.473 104.890  63.588  0.00  0.00            
ATOM   2547 HG22 THR X 161      39.055 105.463  61.919  0.00  0.00            
ATOM   2548 HG23 THR X 161      37.845 105.108  63.154  0.00  0.00            
ATOM   2549  OG1 THR X 161      38.807 102.307  63.192  0.00  0.00            
ATOM   2550  HG1 THR X 161      37.856 102.225  63.376  0.00  0.00            
ATOM   2551  C   THR X 161      38.552 101.651  60.171  0.00  0.00            
ATOM   2552  O   THR X 161      37.865 100.618  60.190  0.00  0.00            
ATOM   2553  N   ARN X 162      39.787 101.560  59.668  0.00  0.00            
ATOM   2554  H   ARN X 162      40.277 102.458  59.689  0.00  0.00            
ATOM   2555  CA  ARN X 162      40.602 100.416  59.262  0.00  0.00            
ATOM   2556  HA  ARN X 162      40.427 100.250  58.195  0.00  0.00            
ATOM   2557  CB  ARN X 162      42.091 100.727  59.478  0.00  0.00            
ATOM   2558  HB2 ARN X 162      42.291 100.852  60.544  0.00  0.00            
ATOM   2559  HB3 ARN X 162      42.666  99.828  59.209  0.00  0.00            
ATOM   2560  CG  ARN X 162      42.680 101.882  58.661  0.00  0.00            
ATOM   2561  HG2 ARN X 162      42.586 101.590  57.593  0.00  0.00            
ATOM   2562  HG3 ARN X 162      42.101 102.760  58.844  0.00  0.00            
ATOM   2563  CD  ARN X 162      44.131 102.126  59.057  0.00  0.00            
ATOM   2564  HD2 ARN X 162      44.559 103.079  58.780  0.00  0.00            
ATOM   2565  HD3 ARN X 162      44.066 102.147  60.151  0.00  0.00            
ATOM   2566  NE  ARN X 162      44.924 100.953  58.746  0.00  0.00            
ATOM   2567  HE  ARN X 162      44.380 100.123  58.990  0.00  0.00            
ATOM   2568  CZ  ARN X 162      46.285 100.874  59.212  0.00  0.00            
ATOM   2569  NH1 ARN X 162      46.768 101.857  59.836  0.00  0.00            
ATOM   2570 HH11 ARN X 162      46.781 101.735  60.863  0.00  0.00            
ATOM   2571  NH2 ARN X 162      46.934  99.619  58.933  0.00  0.00            
ATOM   2572 HH21 ARN X 162      46.736  98.985  59.678  0.00  0.00            
ATOM   2573 HH22 ARN X 162      46.649  99.166  58.077  0.00  0.00            
ATOM   2574  C   ARN X 162      40.229  99.125  60.040  0.00  0.00            
ATOM   2575  O   ARN X 162      40.155  98.087  59.441  0.00  0.00            
ATOM   2576  N   ASH X 163      40.040  99.267  61.324  0.00  0.00            
ATOM   2577  H   ASH X 163      40.265 100.130  61.767  0.00  0.00            
ATOM   2578  CA  ASH X 163      39.589  98.116  62.112  0.00  0.00            
ATOM   2579  HA  ASH X 163      40.368  97.359  62.062  0.00  0.00            
ATOM   2580  CB  ASH X 163      39.468  98.513  63.500  0.00  0.00            
ATOM   2581  HB2 ASH X 163      39.002  97.736  64.134  0.00  0.00            
ATOM   2582  HB3 ASH X 163      38.877  99.445  63.546  0.00  0.00            
ATOM   2583  CG  ASH X 163      40.763  98.841  64.203  0.00  0.00            
ATOM   2584  OD1 ASH X 163      41.800  98.837  63.391  0.00  0.00            
ATOM   2585  OD2 ASH X 163      40.809  98.944  65.424  0.00  0.00            
ATOM   2586  HD1 ASH X 163      42.597  98.994  63.888  0.00  0.00            
ATOM   2587  C   ASH X 163      38.302  97.428  61.624  0.00  0.00            
ATOM   2588  O   ASH X 163      38.215  96.201  61.653  0.00  0.00            
ATOM   2589  N   ASH X 164      37.292  98.211  61.123  0.00  0.00            
ATOM   2590  H   ASH X 164      37.474  99.210  60.991  0.00  0.00            
ATOM   2591  CA  ASH X 164      36.071  97.656  60.481  0.00  0.00            
ATOM   2592  HA  ASH X 164      35.617  96.974  61.242  0.00  0.00            
ATOM   2593  CB  ASH X 164      35.044  98.804  60.332  0.00  0.00            
ATOM   2594  HB2 ASH X 164      34.853  99.364  61.278  0.00  0.00            
ATOM   2595  HB3 ASH X 164      35.426  99.503  59.672  0.00  0.00            
ATOM   2596  CG  ASH X 164      33.633  98.347  59.873  0.00  0.00            
ATOM   2597  OD1 ASH X 164      32.986  97.642  60.783  0.00  0.00            
ATOM   2598  OD2 ASH X 164      33.141  98.595  58.797  0.00  0.00            
ATOM   2599  HD1 ASH X 164      33.376  97.786  61.661  0.00  0.00            
ATOM   2600  C   ASH X 164      36.353  96.888  59.213  0.00  0.00            
ATOM   2601  O   ASH X 164      35.679  95.892  58.869  0.00  0.00            
ATOM   2602  N   VAL X 165      37.348  97.398  58.473  0.00  0.00            
ATOM   2603  H   VAL X 165      37.889  98.143  58.813  0.00  0.00            
ATOM   2604  CA  VAL X 165      37.694  96.584  57.246  0.00  0.00            
ATOM   2605  HA  VAL X 165      36.895  96.364  56.527  0.00  0.00            
ATOM   2606  CB  VAL X 165      38.683  97.354  56.355  0.00  0.00            
ATOM   2607  HB  VAL X 165      39.558  97.526  56.929  0.00  0.00            
ATOM   2608  CG1 VAL X 165      39.075  96.525  55.099  0.00  0.00            
ATOM   2609 HG11 VAL X 165      38.253  96.577  54.366  0.00  0.00            
ATOM   2610 HG12 VAL X 165      40.007  96.870  54.724  0.00  0.00            
ATOM   2611 HG13 VAL X 165      39.172  95.479  55.468  0.00  0.00            
ATOM   2612  CG2 VAL X 165      38.113  98.756  55.951  0.00  0.00            
ATOM   2613 HG21 VAL X 165      37.465  98.755  55.085  0.00  0.00            
ATOM   2614 HG22 VAL X 165      39.033  99.401  55.788  0.00  0.00            
ATOM   2615 HG23 VAL X 165      37.649  99.223  56.771  0.00  0.00            
ATOM   2616  C   VAL X 165      38.384  95.243  57.728  0.00  0.00            
ATOM   2617  O   VAL X 165      38.139  94.172  57.169  0.00  0.00            
ATOM   2618  N   LEU X 166      39.309  95.286  58.675  0.00  0.00            
ATOM   2619  H   LEU X 166      39.738  96.195  58.875  0.00  0.00            
ATOM   2620  CA  LEU X 166      40.008  94.083  59.092  0.00  0.00            
ATOM   2621  HA  LEU X 166      40.437  93.617  58.236  0.00  0.00            
ATOM   2622  CB  LEU X 166      41.123  94.394  60.129  0.00  0.00            
ATOM   2623  HB2 LEU X 166      41.591  93.568  60.618  0.00  0.00            
ATOM   2624  HB3 LEU X 166      40.692  94.989  60.919  0.00  0.00            
ATOM   2625  CG  LEU X 166      42.216  95.282  59.563  0.00  0.00            
ATOM   2626  HG  LEU X 166      41.795  96.176  59.135  0.00  0.00            
ATOM   2627  CD1 LEU X 166      43.209  95.683  60.673  0.00  0.00            
ATOM   2628 HD11 LEU X 166      43.365  96.751  60.688  0.00  0.00            
ATOM   2629 HD12 LEU X 166      42.841  95.398  61.666  0.00  0.00            
ATOM   2630 HD13 LEU X 166      44.209  95.243  60.550  0.00  0.00            
ATOM   2631  CD2 LEU X 166      42.978  94.502  58.481  0.00  0.00            
ATOM   2632 HD21 LEU X 166      43.981  94.888  58.314  0.00  0.00            
ATOM   2633 HD22 LEU X 166      42.448  94.615  57.529  0.00  0.00            
ATOM   2634 HD23 LEU X 166      43.109  93.462  58.770  0.00  0.00            
ATOM   2635  C   LEU X 166      39.062  93.056  59.686  0.00  0.00            
ATOM   2636  O   LEU X 166      39.223  91.842  59.473  0.00  0.00            
ATOM   2637  N   ASN X 167      38.136  93.542  60.571  0.00  0.00            
ATOM   2638  H   ASN X 167      38.280  94.441  61.019  0.00  0.00            
ATOM   2639  CA  ASN X 167      37.146  92.637  61.213  0.00  0.00            
ATOM   2640  HA  ASN X 167      37.677  91.791  61.692  0.00  0.00            
ATOM   2641  CB  ASN X 167      36.282  93.320  62.285  0.00  0.00            
ATOM   2642  HB2 ASN X 167      35.919  94.264  61.920  0.00  0.00            
ATOM   2643  HB3 ASN X 167      35.494  92.664  62.551  0.00  0.00            
ATOM   2644  CG  ASN X 167      37.138  93.631  63.509  0.00  0.00            
ATOM   2645  OD1 ASN X 167      38.059  92.896  63.832  0.00  0.00            
ATOM   2646  ND2 ASN X 167      36.887  94.795  64.182  0.00  0.00            
ATOM   2647 HD21 ASN X 167      37.618  95.474  64.170  0.00  0.00            
ATOM   2648 HD22 ASN X 167      36.062  94.822  64.787  0.00  0.00            
ATOM   2649  C   ASN X 167      36.242  91.995  60.176  0.00  0.00            
ATOM   2650  O   ASN X 167      35.695  90.895  60.383  0.00  0.00            
ATOM   2651  N   ALA X 168      35.968  92.674  59.076  0.00  0.00            
ATOM   2652  H   ALA X 168      36.523  93.480  58.835  0.00  0.00            
ATOM   2653  CA  ALA X 168      35.141  92.122  57.985  0.00  0.00            
ATOM   2654  HA  ALA X 168      34.284  91.624  58.439  0.00  0.00            
ATOM   2655  CB  ALA X 168      34.621  93.181  57.126  0.00  0.00            
ATOM   2656  HB1 ALA X 168      34.034  92.688  56.359  0.00  0.00            
ATOM   2657  HB2 ALA X 168      34.049  93.875  57.797  0.00  0.00            
ATOM   2658  HB3 ALA X 168      35.451  93.696  56.649  0.00  0.00            
ATOM   2659  C   ALA X 168      35.934  91.047  57.234  0.00  0.00            
ATOM   2660  O   ALA X 168      35.331  90.062  56.821  0.00  0.00            
ATOM   2661  N   LEU X 169      37.257  91.229  57.076  0.00  0.00            
ATOM   2662  H   LEU X 169      37.690  92.102  57.352  0.00  0.00            
ATOM   2663  CA  LEU X 169      38.102  90.258  56.423  0.00  0.00            
ATOM   2664  HA  LEU X 169      37.573  90.022  55.491  0.00  0.00            
ATOM   2665  CB  LEU X 169      39.476  90.865  56.142  0.00  0.00            
ATOM   2666  HB2 LEU X 169      40.169  90.072  55.857  0.00  0.00            
ATOM   2667  HB3 LEU X 169      39.828  91.239  57.103  0.00  0.00            
ATOM   2668  CG  LEU X 169      39.488  92.026  55.154  0.00  0.00            
ATOM   2669  HG  LEU X 169      38.769  92.792  55.461  0.00  0.00            
ATOM   2670  CD1 LEU X 169      40.864  92.684  55.087  0.00  0.00            
ATOM   2671 HD11 LEU X 169      41.132  92.966  54.072  0.00  0.00            
ATOM   2672 HD12 LEU X 169      40.913  93.551  55.738  0.00  0.00            
ATOM   2673 HD13 LEU X 169      41.636  91.988  55.441  0.00  0.00            
ATOM   2674  CD2 LEU X 169      39.049  91.580  53.813  0.00  0.00            
ATOM   2675 HD21 LEU X 169      38.300  92.217  53.331  0.00  0.00            
ATOM   2676 HD22 LEU X 169      38.693  90.557  53.800  0.00  0.00            
ATOM   2677 HD23 LEU X 169      39.967  91.614  53.196  0.00  0.00            
ATOM   2678  C   LEU X 169      38.249  88.958  57.195  0.00  0.00            
ATOM   2679  O   LEU X 169      38.700  87.972  56.590  0.00  0.00            
ATOM   2680  N   LYN X 170      37.921  88.966  58.512  0.00  0.00            
ATOM   2681  H   LYN X 170      37.818  89.862  58.957  0.00  0.00            
ATOM   2682  CA  LYN X 170      37.992  87.790  59.304  0.00  0.00            
ATOM   2683  HA  LYN X 170      38.925  87.260  59.070  0.00  0.00            
ATOM   2684  CB  LYN X 170      37.932  88.072  60.760  0.00  0.00            
ATOM   2685  HB2 LYN X 170      37.023  88.605  61.030  0.00  0.00            
ATOM   2686  HB3 LYN X 170      37.968  87.129  61.289  0.00  0.00            
ATOM   2687  CG  LYN X 170      39.162  88.896  61.281  0.00  0.00            
ATOM   2688  HG2 LYN X 170      40.087  88.354  61.090  0.00  0.00            
ATOM   2689  HG3 LYN X 170      39.166  89.861  60.776  0.00  0.00            
ATOM   2690  CD  LYN X 170      39.030  89.200  62.766  0.00  0.00            
ATOM   2691  HD2 LYN X 170      39.054  88.292  63.376  0.00  0.00            
ATOM   2692  HD3 LYN X 170      38.046  89.663  62.865  0.00  0.00            
ATOM   2693  CE  LYN X 170      40.086  90.176  63.263  0.00  0.00            
ATOM   2694  HE2 LYN X 170      40.135  91.022  62.588  0.00  0.00            
ATOM   2695  HE3 LYN X 170      41.048  89.681  63.275  0.00  0.00            
ATOM   2696  NZ  LYN X 170      39.784  90.662  64.621  0.00  0.00            
ATOM   2697  HZ1 LYN X 170      38.787  90.743  64.757  0.00  0.00            
ATOM   2698  HZ2 LYN X 170      40.128  89.994  65.301  0.00  0.00            
ATOM   2699  C   LYN X 170      36.888  86.756  58.996  0.00  0.00            
ATOM   2700  O   LYN X 170      37.016  85.559  59.253  0.00  0.00            
ATOM   2701  N   ILE X 171      35.732  87.215  58.470  0.00  0.00            
ATOM   2702  H   ILE X 171      35.533  88.196  58.504  0.00  0.00            
ATOM   2703  CA  ILE X 171      34.583  86.343  58.257  0.00  0.00            
ATOM   2704  HA  ILE X 171      34.341  85.898  59.220  0.00  0.00            
ATOM   2705  CB  ILE X 171      33.393  87.172  57.753  0.00  0.00            
ATOM   2706  HB  ILE X 171      33.595  87.467  56.722  0.00  0.00            
ATOM   2707  CG2 ILE X 171      32.145  86.313  57.773  0.00  0.00            
ATOM   2708 HG21 ILE X 171      32.325  85.327  57.347  0.00  0.00            
ATOM   2709 HG22 ILE X 171      31.755  86.178  58.788  0.00  0.00            
ATOM   2710 HG23 ILE X 171      31.405  86.843  57.185  0.00  0.00            
ATOM   2711  CG1 ILE X 171      33.206  88.432  58.637  0.00  0.00            
ATOM   2712 HG12 ILE X 171      32.595  89.155  58.091  0.00  0.00            
ATOM   2713 HG13 ILE X 171      34.205  88.873  58.794  0.00  0.00            
ATOM   2714  CD1 ILE X 171      32.580  88.118  60.015  0.00  0.00            
ATOM   2715 HD11 ILE X 171      31.648  87.566  59.902  0.00  0.00            
ATOM   2716 HD12 ILE X 171      32.370  89.035  60.558  0.00  0.00            
ATOM   2717 HD13 ILE X 171      33.276  87.511  60.603  0.00  0.00            
ATOM   2718  C   ILE X 171      34.939  85.225  57.247  0.00  0.00            
ATOM   2719  O   ILE X 171      35.570  85.467  56.209  0.00  0.00            
ATOM   2720  N   THR X 172      34.541  84.003  57.546  0.00  0.00            
ATOM   2721  H   THR X 172      33.749  83.909  58.185  0.00  0.00            
ATOM   2722  CA  THR X 172      34.912  82.844  56.752  0.00  0.00            
ATOM   2723  HA  THR X 172      35.896  83.017  56.328  0.00  0.00            
ATOM   2724  CB  THR X 172      34.980  81.590  57.677  0.00  0.00            
ATOM   2725  HB  THR X 172      34.004  81.419  58.141  0.00  0.00            
ATOM   2726  CG2 THR X 172      35.355  80.356  56.872  0.00  0.00            
ATOM   2727 HG21 THR X 172      35.191  79.437  57.431  0.00  0.00            
ATOM   2728 HG22 THR X 172      36.416  80.396  56.596  0.00  0.00            
ATOM   2729 HG23 THR X 172      34.758  80.375  55.967  0.00  0.00            
ATOM   2730  OG1 THR X 172      35.895  81.799  58.738  0.00  0.00            
ATOM   2731  HG1 THR X 172      36.453  82.535  58.529  0.00  0.00            
ATOM   2732  C   THR X 172      33.930  82.619  55.631  0.00  0.00            
ATOM   2733  O   THR X 172      34.333  82.344  54.500  0.00  0.00            
ATOM   2734  N   GLN X 173      32.648  82.733  55.900  0.00  0.00            
ATOM   2735  H   GLN X 173      32.350  82.801  56.842  0.00  0.00            
ATOM   2736  CA  GLN X 173      31.674  82.520  54.874  0.00  0.00            
ATOM   2737  HA  GLN X 173      32.010  81.738  54.204  0.00  0.00            
ATOM   2738  CB  GLN X 173      30.344  82.116  55.484  0.00  0.00            
ATOM   2739  HB2 GLN X 173      29.569  82.034  54.732  0.00  0.00            
ATOM   2740  HB3 GLN X 173      30.065  82.895  56.177  0.00  0.00            
ATOM   2741  CG  GLN X 173      30.418  80.818  56.305  0.00  0.00            
ATOM   2742  HG2 GLN X 173      29.436  80.537  56.688  0.00  0.00            
ATOM   2743  HG3 GLN X 173      31.071  80.948  57.163  0.00  0.00            
ATOM   2744  CD  GLN X 173      30.950  79.663  55.454  0.00  0.00            
ATOM   2745  OE1 GLN X 173      30.325  79.231  54.481  0.00  0.00            
ATOM   2746  NE2 GLN X 173      32.055  79.075  55.916  0.00  0.00            
ATOM   2747 HE21 GLN X 173      32.926  79.559  55.760  0.00  0.00            
ATOM   2748 HE22 GLN X 173      32.033  78.079  56.064  0.00  0.00            
ATOM   2749  C   GLN X 173      31.473  83.761  54.014  0.00  0.00            
ATOM   2750  O   GLN X 173      31.341  84.848  54.557  0.00  0.00            
ATOM   2751  N   TYR X 174      31.380  83.608  52.673  0.00  0.00            
ATOM   2752  H   TYR X 174      31.689  82.752  52.261  0.00  0.00            
ATOM   2753  CA  TYR X 174      31.025  84.704  51.825  0.00  0.00            
ATOM   2754  HA  TYR X 174      31.702  85.522  52.017  0.00  0.00            
ATOM   2755  CB  TYR X 174      31.058  84.279  50.352  0.00  0.00            
ATOM   2756  HB2 TYR X 174      32.080  83.979  50.050  0.00  0.00            
ATOM   2757  HB3 TYR X 174      30.466  83.373  50.206  0.00  0.00            
ATOM   2758  CG  TYR X 174      30.540  85.297  49.385  0.00  0.00            
ATOM   2759  CD1 TYR X 174      31.380  86.308  48.883  0.00  0.00            
ATOM   2760  HD1 TYR X 174      32.404  86.378  49.194  0.00  0.00            
ATOM   2761  CE1 TYR X 174      30.854  87.207  47.962  0.00  0.00            
ATOM   2762  HE1 TYR X 174      31.567  87.786  47.385  0.00  0.00            
ATOM   2763  CZ  TYR X 174      29.507  87.191  47.598  0.00  0.00            
ATOM   2764  OH  TYR X 174      29.046  88.120  46.682  0.00  0.00            
ATOM   2765  HH  TYR X 174      28.649  88.860  47.123  0.00  0.00            
ATOM   2766  CE2 TYR X 174      28.659  86.255  48.163  0.00  0.00            
ATOM   2767  HE2 TYR X 174      27.617  86.317  48.001  0.00  0.00            
ATOM   2768  CD2 TYR X 174      29.202  85.280  48.997  0.00  0.00            
ATOM   2769  HD2 TYR X 174      28.540  84.524  49.385  0.00  0.00            
ATOM   2770  C   TYR X 174      29.597  85.195  52.179  0.00  0.00            
ATOM   2771  O   TYR X 174      29.410  86.405  52.404  0.00  0.00            
ATOM   2772  N   ASH X 175      28.591  84.315  52.234  0.00  0.00            
ATOM   2773  H   ASH X 175      28.781  83.386  51.826  0.00  0.00            
ATOM   2774  CA  ASH X 175      27.252  84.687  52.659  0.00  0.00            
ATOM   2775  HA  ASH X 175      27.326  85.469  53.421  0.00  0.00            
ATOM   2776  CB  ASH X 175      26.479  85.153  51.421  0.00  0.00            
ATOM   2777  HB2 ASH X 175      26.165  84.332  50.802  0.00  0.00            
ATOM   2778  HB3 ASH X 175      27.144  85.805  50.827  0.00  0.00            
ATOM   2779  CG  ASH X 175      25.115  85.720  51.723  0.00  0.00            
ATOM   2780  OD1 ASH X 175      24.588  84.918  52.743  0.00  0.00            
ATOM   2781  OD2 ASH X 175      24.579  86.681  51.158  0.00  0.00            
ATOM   2782  HD1 ASH X 175      23.654  85.176  52.897  0.00  0.00            
ATOM   2783  C   ASH X 175      26.623  83.404  53.315  0.00  0.00            
ATOM   2784  O   ASH X 175      27.103  82.296  53.106  0.00  0.00            
ATOM   2785  N   THR X 176      25.537  83.639  54.033  0.00  0.00            
ATOM   2786  H   THR X 176      25.165  84.598  53.990  0.00  0.00            
ATOM   2787  CA  THR X 176      24.770  82.620  54.733  0.00  0.00            
ATOM   2788  HA  THR X 176      25.072  81.658  54.323  0.00  0.00            
ATOM   2789  CB  THR X 176      25.064  82.663  56.226  0.00  0.00            
ATOM   2790  HB  THR X 176      24.484  81.917  56.751  0.00  0.00            
ATOM   2791  CG2 THR X 176      26.515  82.465  56.548  0.00  0.00            
ATOM   2792 HG21 THR X 176      26.703  81.619  57.216  0.00  0.00            
ATOM   2793 HG22 THR X 176      26.995  83.341  57.001  0.00  0.00            
ATOM   2794 HG23 THR X 176      27.102  82.227  55.656  0.00  0.00            
ATOM   2795  OG1 THR X 176      24.733  83.978  56.791  0.00  0.00            
ATOM   2796  HG1 THR X 176      25.344  84.657  56.546  0.00  0.00            
ATOM   2797  C   THR X 176      23.275  82.838  54.477  0.00  0.00            
ATOM   2798  O   THR X 176      22.897  83.993  54.188  0.00  0.00            
ATOM   2799  N   PRO X 177      22.476  81.725  54.635  0.00  0.00            
ATOM   2800  CD  PRO X 177      22.924  80.347  54.764  0.00  0.00            
ATOM   2801  HD2 PRO X 177      23.266  80.146  55.775  0.00  0.00            
ATOM   2802  HD3 PRO X 177      23.749  80.166  54.089  0.00  0.00            
ATOM   2803  CG  PRO X 177      21.676  79.586  54.394  0.00  0.00            
ATOM   2804  HG2 PRO X 177      21.705  79.381  53.313  0.00  0.00            
ATOM   2805  HG3 PRO X 177      21.607  78.682  54.998  0.00  0.00            
ATOM   2806  CB  PRO X 177      20.540  80.529  54.696  0.00  0.00            
ATOM   2807  HB2 PRO X 177      20.239  80.361  55.736  0.00  0.00            
ATOM   2808  HB3 PRO X 177      19.669  80.305  54.066  0.00  0.00            
ATOM   2809  CA  PRO X 177      21.087  81.941  54.485  0.00  0.00            
ATOM   2810  HA  PRO X 177      20.818  82.290  53.510  0.00  0.00            
ATOM   2811  C   PRO X 177      20.521  82.897  55.569  0.00  0.00            
ATOM   2812  O   PRO X 177      21.030  82.919  56.683  0.00  0.00            
ATOM   2813  N   PRO X 178      19.458  83.645  55.206  0.00  0.00            
ATOM   2814  CD  PRO X 178      18.723  84.401  56.206  0.00  0.00            
ATOM   2815  HD2 PRO X 178      18.543  83.874  57.085  0.00  0.00            
ATOM   2816  HD3 PRO X 178      19.283  85.291  56.490  0.00  0.00            
ATOM   2817  CG  PRO X 178      17.374  84.790  55.578  0.00  0.00            
ATOM   2818  HG2 PRO X 178      16.600  84.720  56.346  0.00  0.00            
ATOM   2819  HG3 PRO X 178      17.531  85.826  55.210  0.00  0.00            
ATOM   2820  CB  PRO X 178      17.238  83.817  54.431  0.00  0.00            
ATOM   2821  HB2 PRO X 178      16.682  82.936  54.746  0.00  0.00            
ATOM   2822  HB3 PRO X 178      16.669  84.299  53.636  0.00  0.00            
ATOM   2823  CA  PRO X 178      18.626  83.538  54.005  0.00  0.00            
ATOM   2824  HA  PRO X 178      18.681  82.506  53.637  0.00  0.00            
ATOM   2825  C   PRO X 178      19.119  84.468  52.945  0.00  0.00            
ATOM   2826  O   PRO X 178      18.307  84.952  52.167  0.00  0.00            
ATOM   2827  N   TRP X 179      20.402  84.864  52.944  0.00  0.00            
ATOM   2828  H   TRP X 179      20.847  84.841  53.834  0.00  0.00            
ATOM   2829  CA  TRP X 179      21.078  85.595  51.868  0.00  0.00            
ATOM   2830  HA  TRP X 179      22.102  85.707  52.112  0.00  0.00            
ATOM   2831  CB  TRP X 179      20.895  84.830  50.480  0.00  0.00            
ATOM   2832  HB2 TRP X 179      21.702  85.205  49.818  0.00  0.00            
ATOM   2833  HB3 TRP X 179      19.953  85.129  50.051  0.00  0.00            
ATOM   2834  CG  TRP X 179      20.950  83.325  50.632  0.00  0.00            
ATOM   2835  CD1 TRP X 179      19.894  82.491  50.376  0.00  0.00            
ATOM   2836  HD1 TRP X 179      18.967  82.728  49.925  0.00  0.00            
ATOM   2837  NE1 TRP X 179      20.311  81.204  50.597  0.00  0.00            
ATOM   2838  HE1 TRP X 179      19.756  80.427  50.260  0.00  0.00            
ATOM   2839  CE2 TRP X 179      21.674  81.162  50.879  0.00  0.00            
ATOM   2840  CZ2 TRP X 179      22.559  80.119  51.073  0.00  0.00            
ATOM   2841  HZ2 TRP X 179      22.159  79.142  51.260  0.00  0.00            
ATOM   2842  CH2 TRP X 179      23.889  80.406  51.315  0.00  0.00            
ATOM   2843  HH2 TRP X 179      24.496  79.647  51.742  0.00  0.00            
ATOM   2844  CZ3 TRP X 179      24.388  81.694  51.224  0.00  0.00            
ATOM   2845  HZ3 TRP X 179      25.421  81.895  51.417  0.00  0.00            
ATOM   2846  CE3 TRP X 179      23.477  82.748  51.159  0.00  0.00            
ATOM   2847  HE3 TRP X 179      23.800  83.742  51.367  0.00  0.00            
ATOM   2848  CD2 TRP X 179      22.117  82.497  50.864  0.00  0.00            
ATOM   2849  C   TRP X 179      20.516  87.037  51.689  0.00  0.00            
ATOM   2850  O   TRP X 179      20.923  87.677  50.750  0.00  0.00            
ATOM   2851  N   ASH X 180      19.646  87.439  52.644  0.00  0.00            
ATOM   2852  H   ASH X 180      19.443  86.776  53.386  0.00  0.00            
ATOM   2853  CA  ASH X 180      18.982  88.744  52.613  0.00  0.00            
ATOM   2854  HA  ASH X 180      18.869  89.124  51.628  0.00  0.00            
ATOM   2855  CB  ASH X 180      17.500  88.456  53.101  0.00  0.00            
ATOM   2856  HB2 ASH X 180      17.077  87.838  52.380  0.00  0.00            
ATOM   2857  HB3 ASH X 180      17.511  87.875  54.023  0.00  0.00            
ATOM   2858  CG  ASH X 180      16.679  89.797  53.235  0.00  0.00            
ATOM   2859  OD1 ASH X 180      15.935  89.800  54.430  0.00  0.00            
ATOM   2860  OD2 ASH X 180      16.556  90.654  52.358  0.00  0.00            
ATOM   2861  HD1 ASH X 180      15.424  90.618  54.605  0.00  0.00            
ATOM   2862  C   ASH X 180      19.749  89.822  53.454  0.00  0.00            
ATOM   2863  O   ASH X 180      20.845  89.453  53.943  0.00  0.00            
ATOM   2864  N   MET X 181      19.286  91.034  53.629  0.00  0.00            
ATOM   2865  H   MET X 181      18.508  91.260  53.015  0.00  0.00            
ATOM   2866  CA  MET X 181      19.749  92.117  54.501  0.00  0.00            
ATOM   2867  HA  MET X 181      20.803  92.320  54.264  0.00  0.00            
ATOM   2868  CB  MET X 181      19.022  93.493  54.435  0.00  0.00            
ATOM   2869  HB2 MET X 181      19.330  94.076  53.535  0.00  0.00            
ATOM   2870  HB3 MET X 181      19.376  94.119  55.288  0.00  0.00            
ATOM   2871  CG  MET X 181      17.485  93.431  54.539  0.00  0.00            
ATOM   2872  HG2 MET X 181      17.220  92.739  55.375  0.00  0.00            
ATOM   2873  HG3 MET X 181      17.067  92.906  53.623  0.00  0.00            
ATOM   2874  SD  MET X 181      16.706  95.062  54.737  0.00  0.00            
ATOM   2875  CE  MET X 181      17.128  95.615  56.475  0.00  0.00            
ATOM   2876  HE1 MET X 181      16.447  95.206  57.182  0.00  0.00            
ATOM   2877  HE2 MET X 181      16.997  96.702  56.547  0.00  0.00            
ATOM   2878  HE3 MET X 181      18.104  95.263  56.793  0.00  0.00            
ATOM   2879  C   MET X 181      20.029  91.625  55.996  0.00  0.00            
ATOM   2880  O   MET X 181      20.913  92.145  56.654  0.00  0.00            
ATOM   2881  N   THR X 182      19.302  90.609  56.421  0.00  0.00            
ATOM   2882  H   THR X 182      18.766  90.201  55.680  0.00  0.00            
ATOM   2883  CA  THR X 182      19.558  89.781  57.575  0.00  0.00            
ATOM   2884  HA  THR X 182      20.100  90.490  58.221  0.00  0.00            
ATOM   2885  CB  THR X 182      18.210  89.588  58.282  0.00  0.00            
ATOM   2886  HB  THR X 182      18.283  88.973  59.187  0.00  0.00            
ATOM   2887  CG2 THR X 182      17.611  90.908  58.823  0.00  0.00            
ATOM   2888 HG21 THR X 182      17.634  91.647  58.046  0.00  0.00            
ATOM   2889 HG22 THR X 182      18.275  91.325  59.555  0.00  0.00            
ATOM   2890 HG23 THR X 182      16.645  90.842  59.364  0.00  0.00            
ATOM   2891  OG1 THR X 182      17.133  88.944  57.529  0.00  0.00            
ATOM   2892  HG1 THR X 182      17.335  88.040  57.288  0.00  0.00            
ATOM   2893  C   THR X 182      20.459  88.559  57.129  0.00  0.00            
ATOM   2894  O   THR X 182      20.075  87.750  56.310  0.00  0.00            
ATOM   2895  N   SER X 183      21.761  88.453  57.522  0.00  0.00            
ATOM   2896  H   SER X 183      22.060  89.195  58.180  0.00  0.00            
ATOM   2897  CA  SER X 183      22.705  87.380  57.195  0.00  0.00            
ATOM   2898  HA  SER X 183      22.269  86.377  57.363  0.00  0.00            
ATOM   2899  CB  SER X 183      23.031  87.335  55.642  0.00  0.00            
ATOM   2900  HB2 SER X 183      22.111  86.978  55.117  0.00  0.00            
ATOM   2901  HB3 SER X 183      23.364  88.330  55.240  0.00  0.00            
ATOM   2902  OG  SER X 183      24.075  86.539  55.225  0.00  0.00            
ATOM   2903  HG  SER X 183      23.858  85.626  55.087  0.00  0.00            
ATOM   2904  C   SER X 183      23.938  87.395  58.176  0.00  0.00            
ATOM   2905  O   SER X 183      24.886  88.143  57.894  0.00  0.00            
ATOM   2906  N   GLN X 184      23.796  86.567  59.245  0.00  0.00            
ATOM   2907  H   GLN X 184      22.970  85.998  59.338  0.00  0.00            
ATOM   2908  CA  GLN X 184      24.858  86.531  60.229  0.00  0.00            
ATOM   2909  HA  GLN X 184      25.293  87.574  60.378  0.00  0.00            
ATOM   2910  CB  GLN X 184      24.219  85.959  61.485  0.00  0.00            
ATOM   2911  HB2 GLN X 184      25.008  86.025  62.268  0.00  0.00            
ATOM   2912  HB3 GLN X 184      23.919  84.908  61.291  0.00  0.00            
ATOM   2913  CG  GLN X 184      23.077  86.802  62.011  0.00  0.00            
ATOM   2914  HG2 GLN X 184      22.231  86.783  61.358  0.00  0.00            
ATOM   2915  HG3 GLN X 184      22.679  86.332  62.906  0.00  0.00            
ATOM   2916  CD  GLN X 184      23.538  88.164  62.434  0.00  0.00            
ATOM   2917  OE1 GLN X 184      22.877  89.134  62.111  0.00  0.00            
ATOM   2918  NE2 GLN X 184      24.648  88.244  63.175  0.00  0.00            
ATOM   2919 HE21 GLN X 184      25.089  87.375  63.324  0.00  0.00            
ATOM   2920 HE22 GLN X 184      25.128  89.199  63.283  0.00  0.00            
ATOM   2921  C   GLN X 184      26.033  85.701  59.732  0.00  0.00            
ATOM   2922  O   GLN X 184      25.908  84.693  58.987  0.00  0.00            
ATOM   2923  N   ASN X 185      27.194  86.150  60.219  0.00  0.00            
ATOM   2924  H   ASN X 185      27.180  86.980  60.822  0.00  0.00            
ATOM   2925  CA  ASN X 185      28.516  85.608  59.869  0.00  0.00            
ATOM   2926  HA  ASN X 185      29.315  86.289  60.219  0.00  0.00            
ATOM   2927  CB  ASN X 185      28.615  84.181  60.534  0.00  0.00            
ATOM   2928  HB2 ASN X 185      28.320  84.141  61.575  0.00  0.00            
ATOM   2929  HB3 ASN X 185      28.016  83.498  60.008  0.00  0.00            
ATOM   2930  CG  ASN X 185      30.100  83.781  60.466  0.00  0.00            
ATOM   2931  OD1 ASN X 185      30.502  82.957  59.624  0.00  0.00            
ATOM   2932  ND2 ASN X 185      30.942  84.292  61.373  0.00  0.00            
ATOM   2933 HD21 ASN X 185      30.602  84.987  62.013  0.00  0.00            
ATOM   2934 HD22 ASN X 185      31.824  83.785  61.494  0.00  0.00            
ATOM   2935  C   ASN X 185      28.675  85.526  58.335  0.00  0.00            
ATOM   2936  O   ASN X 185      29.004  84.497  57.717  0.00  0.00            
ATOM   2937  N   SER X 186      28.399  86.622  57.699  0.00  0.00            
ATOM   2938  H   SER X 186      27.752  87.288  58.140  0.00  0.00            
ATOM   2939  CA  SER X 186      28.525  86.699  56.269  0.00  0.00            
ATOM   2940  HA  SER X 186      28.988  85.831  55.811  0.00  0.00            
ATOM   2941  CB  SER X 186      27.083  86.726  55.780  0.00  0.00            
ATOM   2942  HB2 SER X 186      26.624  85.772  55.996  0.00  0.00            
ATOM   2943  HB3 SER X 186      26.663  87.294  56.493  0.00  0.00            
ATOM   2944  OG  SER X 186      26.716  86.907  54.397  0.00  0.00            
ATOM   2945  HG  SER X 186      25.740  87.077  54.405  0.00  0.00            
ATOM   2946  C   SER X 186      29.351  87.925  55.930  0.00  0.00            
ATOM   2947  O   SER X 186      29.170  89.016  56.444  0.00  0.00            
ATOM   2948  N   PHE X 187      30.365  87.693  55.012  0.00  0.00            
ATOM   2949  H   PHE X 187      30.551  86.799  54.637  0.00  0.00            
ATOM   2950  CA  PHE X 187      31.249  88.782  54.580  0.00  0.00            
ATOM   2951  HA  PHE X 187      31.577  89.228  55.500  0.00  0.00            
ATOM   2952  CB  PHE X 187      32.459  88.148  53.849  0.00  0.00            
ATOM   2953  HB2 PHE X 187      32.178  87.439  53.085  0.00  0.00            
ATOM   2954  HB3 PHE X 187      33.054  87.587  54.611  0.00  0.00            
ATOM   2955  CG  PHE X 187      33.409  89.183  53.261  0.00  0.00            
ATOM   2956  CD1 PHE X 187      34.248  89.872  54.150  0.00  0.00            
ATOM   2957  HD1 PHE X 187      34.130  89.613  55.212  0.00  0.00            
ATOM   2958  CE1 PHE X 187      35.158  90.784  53.582  0.00  0.00            
ATOM   2959  HE1 PHE X 187      35.905  91.218  54.214  0.00  0.00            
ATOM   2960  CZ  PHE X 187      35.271  90.832  52.191  0.00  0.00            
ATOM   2961  HZ  PHE X 187      35.996  91.492  51.651  0.00  0.00            
ATOM   2962  CE2 PHE X 187      34.396  90.131  51.329  0.00  0.00            
ATOM   2963  HE2 PHE X 187      34.477  90.118  50.167  0.00  0.00            
ATOM   2964  CD2 PHE X 187      33.501  89.191  51.862  0.00  0.00            
ATOM   2965  HD2 PHE X 187      32.858  88.567  51.282  0.00  0.00            
ATOM   2966  C   PHE X 187      30.641  89.935  53.734  0.00  0.00            
ATOM   2967  O   PHE X 187      30.809  91.088  54.124  0.00  0.00            
ATOM   2968  N   ARG X 188      29.746  89.565  52.835  0.00  0.00            
ATOM   2969  H   ARG X 188      29.506  88.568  52.803  0.00  0.00            
ATOM   2970  CA  ARG X 188      28.838  90.449  52.000  0.00  0.00            
ATOM   2971  HA  ARG X 188      29.449  91.130  51.362  0.00  0.00            
ATOM   2972  CB  ARG X 188      27.857  89.656  51.094  0.00  0.00            
ATOM   2973  HB2 ARG X 188      27.259  88.977  51.642  0.00  0.00            
ATOM   2974  HB3 ARG X 188      28.492  88.928  50.539  0.00  0.00            
ATOM   2975  CG  ARG X 188      27.010  90.399  49.945  0.00  0.00            
ATOM   2976  HG2 ARG X 188      27.620  91.094  49.432  0.00  0.00            
ATOM   2977  HG3 ARG X 188      26.883  89.659  49.194  0.00  0.00            
ATOM   2978  CD  ARG X 188      25.754  91.008  50.425  0.00  0.00            
ATOM   2979  HD2 ARG X 188      24.984  91.331  49.655  0.00  0.00            
ATOM   2980  HD3 ARG X 188      26.033  91.969  50.939  0.00  0.00            
ATOM   2981  NE  ARG X 188      24.931  90.008  51.182  0.00  0.00            
ATOM   2982  HE  ARG X 188      25.086  89.098  50.895  0.00  0.00            
ATOM   2983  CZ  ARG X 188      23.921  90.284  52.016  0.00  0.00            
ATOM   2984  NH1 ARG X 188      23.588  91.533  52.233  0.00  0.00            
ATOM   2985 HH11 ARG X 188      23.827  92.321  51.614  0.00  0.00            
ATOM   2986 HH12 ARG X 188      23.046  91.745  53.070  0.00  0.00            
ATOM   2987  NH2 ARG X 188      23.240  89.229  52.566  0.00  0.00            
ATOM   2988 HH21 ARG X 188      23.283  88.281  52.299  0.00  0.00            
ATOM   2989 HH22 ARG X 188      22.546  89.352  53.365  0.00  0.00            
ATOM   2990  C   ARG X 188      27.962  91.248  52.915  0.00  0.00            
ATOM   2991  O   ARG X 188      27.862  92.443  52.661  0.00  0.00            
ATOM   2992  N   ASN X 189      27.254  90.654  53.894  0.00  0.00            
ATOM   2993  H   ASN X 189      27.260  89.659  53.973  0.00  0.00            
ATOM   2994  CA  ASN X 189      26.471  91.394  54.861  0.00  0.00            
ATOM   2995  HA  ASN X 189      25.828  92.013  54.237  0.00  0.00            
ATOM   2996  CB  ASN X 189      25.496  90.428  55.645  0.00  0.00            
ATOM   2997  HB2 ASN X 189      25.238  89.544  55.123  0.00  0.00            
ATOM   2998  HB3 ASN X 189      25.893  90.197  56.673  0.00  0.00            
ATOM   2999  CG  ASN X 189      24.154  91.078  55.891  0.00  0.00            
ATOM   3000  OD1 ASN X 189      23.601  91.839  55.113  0.00  0.00            
ATOM   3001  ND2 ASN X 189      23.614  90.955  57.099  0.00  0.00            
ATOM   3002 HD21 ASN X 189      22.713  91.341  57.245  0.00  0.00            
ATOM   3003 HD22 ASN X 189      24.015  90.336  57.833  0.00  0.00            
ATOM   3004  C   ASN X 189      27.210  92.439  55.735  0.00  0.00            
ATOM   3005  O   ASN X 189      26.668  93.485  56.060  0.00  0.00            
ATOM   3006  N   GLN X 190      28.472  92.234  56.052  0.00  0.00            
ATOM   3007  H   GLN X 190      28.892  91.507  55.537  0.00  0.00            
ATOM   3008  CA  GLN X 190      29.291  93.218  56.735  0.00  0.00            
ATOM   3009  HA  GLN X 190      28.734  93.803  57.397  0.00  0.00            
ATOM   3010  CB  GLN X 190      30.449  92.492  57.463  0.00  0.00            
ATOM   3011  HB2 GLN X 190      29.870  91.733  58.085  0.00  0.00            
ATOM   3012  HB3 GLN X 190      31.024  91.760  56.851  0.00  0.00            
ATOM   3013  CG  GLN X 190      31.278  93.324  58.431  0.00  0.00            
ATOM   3014  HG2 GLN X 190      32.090  92.737  58.845  0.00  0.00            
ATOM   3015  HG3 GLN X 190      31.809  94.020  57.801  0.00  0.00            
ATOM   3016  CD  GLN X 190      30.466  93.996  59.494  0.00  0.00            
ATOM   3017  OE1 GLN X 190      29.376  93.547  59.865  0.00  0.00            
ATOM   3018  NE2 GLN X 190      31.013  95.118  59.978  0.00  0.00            
ATOM   3019 HE21 GLN X 190      31.925  95.417  59.710  0.00  0.00            
ATOM   3020 HE22 GLN X 190      30.485  95.547  60.722  0.00  0.00            
ATOM   3021  C   GLN X 190      29.799  94.263  55.775  0.00  0.00            
ATOM   3022  O   GLN X 190      30.047  95.387  56.172  0.00  0.00            
ATOM   3023  N   LEU X 191      29.998  93.821  54.520  0.00  0.00            
ATOM   3024  H   LEU X 191      30.018  92.861  54.286  0.00  0.00            
ATOM   3025  CA  LEU X 191      30.664  94.656  53.521  0.00  0.00            
ATOM   3026  HA  LEU X 191      31.447  95.049  54.166  0.00  0.00            
ATOM   3027  CB  LEU X 191      31.330  93.825  52.353  0.00  0.00            
ATOM   3028  HB2 LEU X 191      31.801  92.923  52.658  0.00  0.00            
ATOM   3029  HB3 LEU X 191      30.564  93.569  51.578  0.00  0.00            
ATOM   3030  CG  LEU X 191      32.525  94.562  51.745  0.00  0.00            
ATOM   3031  HG  LEU X 191      32.269  95.588  51.535  0.00  0.00            
ATOM   3032  CD1 LEU X 191      33.791  94.529  52.593  0.00  0.00            
ATOM   3033 HD11 LEU X 191      33.626  95.057  53.512  0.00  0.00            
ATOM   3034 HD12 LEU X 191      34.163  93.482  52.788  0.00  0.00            
ATOM   3035 HD13 LEU X 191      34.579  95.045  52.062  0.00  0.00            
ATOM   3036  CD2 LEU X 191      32.784  94.002  50.278  0.00  0.00            
ATOM   3037 HD21 LEU X 191      31.871  93.947  49.658  0.00  0.00            
ATOM   3038 HD22 LEU X 191      33.500  94.565  49.800  0.00  0.00            
ATOM   3039 HD23 LEU X 191      33.185  93.036  50.406  0.00  0.00            
ATOM   3040  C   LEU X 191      29.756  95.683  52.945  0.00  0.00            
ATOM   3041  O   LEU X 191      30.087  96.870  52.805  0.00  0.00            
ATOM   3042  N   GLU X 192      28.495  95.202  52.699  0.00  0.00            
ATOM   3043  H   GLU X 192      28.390  94.223  52.610  0.00  0.00            
ATOM   3044  CA  GLU X 192      27.333  95.983  52.347  0.00  0.00            
ATOM   3045  HA  GLU X 192      27.649  96.510  51.399  0.00  0.00            
ATOM   3046  CB  GLU X 192      26.095  95.054  51.982  0.00  0.00            
ATOM   3047  HB2 GLU X 192      25.663  94.697  52.894  0.00  0.00            
ATOM   3048  HB3 GLU X 192      26.612  94.184  51.527  0.00  0.00            
ATOM   3049  CG  GLU X 192      25.088  95.719  50.985  0.00  0.00            
ATOM   3050  HG2 GLU X 192      24.507  96.606  51.319  0.00  0.00            
ATOM   3051  HG3 GLU X 192      25.655  96.135  50.155  0.00  0.00            
ATOM   3052  CD  GLU X 192      24.232  94.682  50.226  0.00  0.00            
ATOM   3053  OE1 GLU X 192      23.962  93.530  50.640  0.00  0.00            
ATOM   3054  OE2 GLU X 192      23.750  95.137  49.163  0.00  0.00            
ATOM   3055  C   GLU X 192      27.013  97.009  53.440  0.00  0.00            
ATOM   3056  O   GLU X 192      26.988  98.234  53.218  0.00  0.00            
ATOM   3057  N   GLY X 193      26.904  96.455  54.647  0.00  0.00            
ATOM   3058  H   GLY X 193      26.847  95.463  54.740  0.00  0.00            
ATOM   3059  CA  GLY X 193      26.872  97.098  55.956  0.00  0.00            
ATOM   3060  HA2 GLY X 193      27.598  96.724  56.616  0.00  0.00            
ATOM   3061  HA3 GLY X 193      27.068  98.189  55.749  0.00  0.00            
ATOM   3062  C   GLY X 193      25.582  97.134  56.683  0.00  0.00            
ATOM   3063  O   GLY X 193      25.031  98.211  57.040  0.00  0.00            
ATOM   3064  N   PHE X 194      24.987  95.943  56.874  0.00  0.00            
ATOM   3065  H   PHE X 194      25.570  95.129  56.746  0.00  0.00            
ATOM   3066  CA  PHE X 194      23.648  95.815  57.418  0.00  0.00            
ATOM   3067  HA  PHE X 194      23.157  96.782  57.512  0.00  0.00            
ATOM   3068  CB  PHE X 194      22.788  94.996  56.445  0.00  0.00            
ATOM   3069  HB2 PHE X 194      23.376  94.216  56.028  0.00  0.00            
ATOM   3070  HB3 PHE X 194      21.875  94.584  57.031  0.00  0.00            
ATOM   3071  CG  PHE X 194      22.052  95.707  55.328  0.00  0.00            
ATOM   3072  CD1 PHE X 194      20.938  96.457  55.645  0.00  0.00            
ATOM   3073  HD1 PHE X 194      20.674  96.562  56.709  0.00  0.00            
ATOM   3074  CE1 PHE X 194      20.180  97.109  54.626  0.00  0.00            
ATOM   3075  HE1 PHE X 194      19.377  97.810  54.797  0.00  0.00            
ATOM   3076  CZ  PHE X 194      20.612  96.980  53.269  0.00  0.00            
ATOM   3077  HZ  PHE X 194      20.044  97.455  52.486  0.00  0.00            
ATOM   3078  CE2 PHE X 194      21.579  96.016  52.905  0.00  0.00            
ATOM   3079  HE2 PHE X 194      21.865  95.810  51.862  0.00  0.00            
ATOM   3080  CD2 PHE X 194      22.270  95.389  53.969  0.00  0.00            
ATOM   3081  HD2 PHE X 194      23.102  94.800  53.798  0.00  0.00            
ATOM   3082  C   PHE X 194      23.659  95.247  58.888  0.00  0.00            
ATOM   3083  O   PHE X 194      22.569  94.956  59.319  0.00  0.00            
ATOM   3084  N   ILE X 195      24.801  94.658  59.371  0.00  0.00            
ATOM   3085  H   ILE X 195      25.658  94.647  58.813  0.00  0.00            
ATOM   3086  CA  ILE X 195      24.881  94.114  60.629  0.00  0.00            
ATOM   3087  HA  ILE X 195      23.842  93.705  60.888  0.00  0.00            
ATOM   3088  CB  ILE X 195      25.826  92.908  60.669  0.00  0.00            
ATOM   3089  HB  ILE X 195      26.912  93.236  60.588  0.00  0.00            
ATOM   3090  CG2 ILE X 195      25.860  92.127  62.056  0.00  0.00            
ATOM   3091 HG21 ILE X 195      26.376  91.144  61.976  0.00  0.00            
ATOM   3092 HG22 ILE X 195      26.321  92.686  62.881  0.00  0.00            
ATOM   3093 HG23 ILE X 195      24.910  91.916  62.384  0.00  0.00            
ATOM   3094  CG1 ILE X 195      25.600  91.856  59.504  0.00  0.00            
ATOM   3095 HG12 ILE X 195      24.741  91.201  59.767  0.00  0.00            
ATOM   3096 HG13 ILE X 195      25.350  92.291  58.569  0.00  0.00            
ATOM   3097  CD1 ILE X 195      26.778  90.920  59.300  0.00  0.00            
ATOM   3098 HD11 ILE X 195      27.238  90.704  60.240  0.00  0.00            
ATOM   3099 HD12 ILE X 195      26.382  89.910  58.876  0.00  0.00            
ATOM   3100 HD13 ILE X 195      27.463  91.313  58.559  0.00  0.00            
ATOM   3101  C   ILE X 195      25.180  95.104  61.728  0.00  0.00            
ATOM   3102  O   ILE X 195      26.288  95.708  61.682  0.00  0.00            
ATOM   3103  N   ASN X 196      24.161  95.397  62.529  0.00  0.00            
ATOM   3104  H   ASN X 196      23.349  94.800  62.535  0.00  0.00            
ATOM   3105  CA  ASN X 196      24.026  96.527  63.428  0.00  0.00            
ATOM   3106  HA  ASN X 196      23.088  96.609  63.927  0.00  0.00            
ATOM   3107  CB  ASN X 196      24.858  96.326  64.731  0.00  0.00            
ATOM   3108  HB2 ASN X 196      24.450  95.326  65.020  0.00  0.00            
ATOM   3109  HB3 ASN X 196      25.906  96.256  64.547  0.00  0.00            
ATOM   3110  CG  ASN X 196      24.648  97.272  65.940  0.00  0.00            
ATOM   3111  OD1 ASN X 196      23.548  97.768  66.156  0.00  0.00            
ATOM   3112  ND2 ASN X 196      25.719  97.543  66.688  0.00  0.00            
ATOM   3113 HD21 ASN X 196      25.724  98.342  67.287  0.00  0.00            
ATOM   3114 HD22 ASN X 196      26.681  97.223  66.439  0.00  0.00            
ATOM   3115  C   ASN X 196      24.212  97.827  62.612  0.00  0.00            
ATOM   3116  O   ASN X 196      25.143  98.575  62.769  0.00  0.00            
ATOM   3117  N   GLY X 197      23.405  98.043  61.517  0.00  0.00            
ATOM   3118  H   GLY X 197      22.484  97.598  61.499  0.00  0.00            
ATOM   3119  CA  GLY X 197      23.615  99.094  60.522  0.00  0.00            
ATOM   3120  HA2 GLY X 197      22.810  98.784  59.824  0.00  0.00            
ATOM   3121  HA3 GLY X 197      24.583  98.915  60.071  0.00  0.00            
ATOM   3122  C   GLY X 197      23.426 100.516  61.072  0.00  0.00            
ATOM   3123  O   GLY X 197      22.592 100.656  61.984  0.00  0.00            
ATOM   3124  N   PRO X 198      23.964 101.624  60.505  0.00  0.00            
ATOM   3125  CD  PRO X 198      23.535 103.013  60.859  0.00  0.00            
ATOM   3126  HD2 PRO X 198      22.461 103.172  60.680  0.00  0.00            
ATOM   3127  HD3 PRO X 198      23.686 103.226  61.914  0.00  0.00            
ATOM   3128  CG  PRO X 198      24.474 103.960  60.117  0.00  0.00            
ATOM   3129  HG2 PRO X 198      24.136 104.914  59.858  0.00  0.00            
ATOM   3130  HG3 PRO X 198      25.342 103.977  60.679  0.00  0.00            
ATOM   3131  CB  PRO X 198      24.784 103.130  58.899  0.00  0.00            
ATOM   3132  HB2 PRO X 198      24.052 103.265  58.098  0.00  0.00            
ATOM   3133  HB3 PRO X 198      25.692 103.499  58.481  0.00  0.00            
ATOM   3134  CA  PRO X 198      24.891 101.667  59.415  0.00  0.00            
ATOM   3135  HA  PRO X 198      24.569 100.974  58.669  0.00  0.00            
ATOM   3136  C   PRO X 198      26.329 101.342  59.847  0.00  0.00            
ATOM   3137  O   PRO X 198      26.723 101.749  60.938  0.00  0.00            
ATOM   3138  N   GLN X 199      27.028 100.532  59.046  0.00  0.00            
ATOM   3139  H   GLN X 199      26.795 100.318  58.066  0.00  0.00            
ATOM   3140  CA  GLN X 199      28.447 100.211  59.328  0.00  0.00            
ATOM   3141  HA  GLN X 199      28.815 101.045  59.945  0.00  0.00            
ATOM   3142  CB  GLN X 199      28.789  98.873  60.070  0.00  0.00            
ATOM   3143  HB2 GLN X 199      27.951  98.615  60.846  0.00  0.00            
ATOM   3144  HB3 GLN X 199      28.901  98.016  59.448  0.00  0.00            
ATOM   3145  CG  GLN X 199      30.119  99.002  60.877  0.00  0.00            
ATOM   3146  HG2 GLN X 199      30.880  99.404  60.267  0.00  0.00            
ATOM   3147  HG3 GLN X 199      30.343  97.948  60.987  0.00  0.00            
ATOM   3148  CD  GLN X 199      29.992  99.806  62.213  0.00  0.00            
ATOM   3149  OE1 GLN X 199      29.613 100.970  62.110  0.00  0.00            
ATOM   3150  NE2 GLN X 199      30.302  99.243  63.390  0.00  0.00            
ATOM   3151 HE21 GLN X 199      30.151  99.782  64.197  0.00  0.00            
ATOM   3152 HE22 GLN X 199      30.720  98.312  63.459  0.00  0.00            
ATOM   3153  C   GLN X 199      29.130 100.226  57.901  0.00  0.00            
ATOM   3154  O   GLN X 199      28.451 100.639  56.957  0.00  0.00            
ATOM   3155  N   LEU X 200      30.382  99.744  57.720  0.00  0.00            
ATOM   3156  H   LEU X 200      30.781  99.418  58.654  0.00  0.00            
ATOM   3157  CA  LEU X 200      31.302  99.774  56.577  0.00  0.00            
ATOM   3158  HA  LEU X 200      32.296 100.177  56.915  0.00  0.00            
ATOM   3159  CB  LEU X 200      31.514  98.319  56.163  0.00  0.00            
ATOM   3160  HB2 LEU X 200      31.203  97.593  56.936  0.00  0.00            
ATOM   3161  HB3 LEU X 200      30.781  98.150  55.386  0.00  0.00            
ATOM   3162  CG  LEU X 200      32.923  97.875  55.664  0.00  0.00            
ATOM   3163  HG  LEU X 200      33.606  98.585  56.103  0.00  0.00            
ATOM   3164  CD1 LEU X 200      33.331  96.571  56.226  0.00  0.00            
ATOM   3165 HD11 LEU X 200      34.320  96.316  55.903  0.00  0.00            
ATOM   3166 HD12 LEU X 200      32.640  95.803  55.929  0.00  0.00            
ATOM   3167 HD13 LEU X 200      33.301  96.608  57.297  0.00  0.00            
ATOM   3168  CD2 LEU X 200      33.049  97.919  54.094  0.00  0.00            
ATOM   3169 HD21 LEU X 200      33.013  98.896  53.588  0.00  0.00            
ATOM   3170 HD22 LEU X 200      32.102  97.541  53.810  0.00  0.00            
ATOM   3171 HD23 LEU X 200      33.937  97.341  53.782  0.00  0.00            
ATOM   3172  C   LEU X 200      30.987 100.794  55.474  0.00  0.00            
ATOM   3173  O   LEU X 200      30.928 102.018  55.770  0.00  0.00            
ATOM   3174  N   HID X 201      30.683 100.370  54.260  0.00  0.00            
ATOM   3175  H   HID X 201      30.565  99.358  54.150  0.00  0.00            
ATOM   3176  CA  HID X 201      30.536 101.309  53.119  0.00  0.00            
ATOM   3177  HA  HID X 201      31.191 102.158  53.214  0.00  0.00            
ATOM   3178  CB  HID X 201      30.916 100.602  51.804  0.00  0.00            
ATOM   3179  HB2 HID X 201      31.589  99.783  52.027  0.00  0.00            
ATOM   3180  HB3 HID X 201      31.507 101.362  51.273  0.00  0.00            
ATOM   3181  CG  HID X 201      29.852 100.341  50.808  0.00  0.00            
ATOM   3182  ND1 HID X 201      28.998  99.280  50.883  0.00  0.00            
ATOM   3183  HD1 HID X 201      28.986  98.500  51.502  0.00  0.00            
ATOM   3184  CE1 HID X 201      28.293  99.293  49.810  0.00  0.00            
ATOM   3185  HE1 HID X 201      27.542  98.575  49.524  0.00  0.00            
ATOM   3186  NE2 HID X 201      28.470 100.360  49.013  0.00  0.00            
ATOM   3187  CD2 HID X 201      29.495 101.030  49.659  0.00  0.00            
ATOM   3188  HD2 HID X 201      29.936 101.944  49.258  0.00  0.00            
ATOM   3189  C   HID X 201      29.116 101.952  53.074  0.00  0.00            
ATOM   3190  O   HID X 201      28.977 103.061  52.490  0.00  0.00            
ATOM   3191  N   ASN X 202      28.063 101.402  53.777  0.00  0.00            
ATOM   3192  H   ASN X 202      28.301 100.527  54.299  0.00  0.00            
ATOM   3193  CA  ASN X 202      26.750 101.967  54.016  0.00  0.00            
ATOM   3194  HA  ASN X 202      26.409 102.361  53.013  0.00  0.00            
ATOM   3195  CB  ASN X 202      25.728 100.923  54.603  0.00  0.00            
ATOM   3196  HB2 ASN X 202      25.549 100.097  53.906  0.00  0.00            
ATOM   3197  HB3 ASN X 202      26.102 100.454  55.518  0.00  0.00            
ATOM   3198  CG  ASN X 202      24.351 101.441  54.854  0.00  0.00            
ATOM   3199  OD1 ASN X 202      23.837 102.134  53.990  0.00  0.00            
ATOM   3200  ND2 ASN X 202      23.707 100.916  55.882  0.00  0.00            
ATOM   3201 HD21 ASN X 202      24.093 100.082  56.231  0.00  0.00            
ATOM   3202 HD22 ASN X 202      22.825 101.253  56.227  0.00  0.00            
ATOM   3203  C   ASN X 202      26.869 103.207  54.931  0.00  0.00            
ATOM   3204  O   ASN X 202      26.158 104.160  54.717  0.00  0.00            
ATOM   3205  N   ARN X 203      27.754 103.147  55.911  0.00  0.00            
ATOM   3206  H   ARN X 203      28.024 102.218  56.133  0.00  0.00            
ATOM   3207  CA  ARN X 203      28.086 104.323  56.738  0.00  0.00            
ATOM   3208  HA  ARN X 203      27.147 104.731  57.011  0.00  0.00            
ATOM   3209  CB  ARN X 203      28.887 103.956  58.020  0.00  0.00            
ATOM   3210  HB2 ARN X 203      29.907 103.672  57.741  0.00  0.00            
ATOM   3211  HB3 ARN X 203      28.473 103.080  58.470  0.00  0.00            
ATOM   3212  CG  ARN X 203      28.910 104.854  59.259  0.00  0.00            
ATOM   3213  HG2 ARN X 203      27.807 104.867  59.512  0.00  0.00            
ATOM   3214  HG3 ARN X 203      29.182 105.935  59.040  0.00  0.00            
ATOM   3215  CD  ARN X 203      29.722 104.255  60.458  0.00  0.00            
ATOM   3216  HD2 ARN X 203      30.428 103.511  60.171  0.00  0.00            
ATOM   3217  HD3 ARN X 203      29.016 103.694  60.964  0.00  0.00            
ATOM   3218  NE  ARN X 203      30.272 105.267  61.327  0.00  0.00            
ATOM   3219  HE  ARN X 203      30.100 106.301  61.220  0.00  0.00            
ATOM   3220  CZ  ARN X 203      31.212 105.014  62.373  0.00  0.00            
ATOM   3221  NH1 ARN X 203      32.092 105.887  62.747  0.00  0.00            
ATOM   3222 HH11 ARN X 203      31.844 106.817  62.375  0.00  0.00            
ATOM   3223  NH2 ARN X 203      31.219 103.702  62.928  0.00  0.00            
ATOM   3224 HH21 ARN X 203      31.545 102.987  62.256  0.00  0.00            
ATOM   3225 HH22 ARN X 203      30.284 103.367  63.207  0.00  0.00            
ATOM   3226  C   ARN X 203      28.712 105.518  55.958  0.00  0.00            
ATOM   3227  O   ARN X 203      28.055 106.538  55.862  0.00  0.00            
ATOM   3228  N   VAL X 204      29.816 105.210  55.313  0.00  0.00            
ATOM   3229  H   VAL X 204      30.169 104.357  55.690  0.00  0.00            
ATOM   3230  CA  VAL X 204      30.553 106.140  54.483  0.00  0.00            
ATOM   3231  HA  VAL X 204      30.864 106.963  55.163  0.00  0.00            
ATOM   3232  CB  VAL X 204      31.802 105.507  53.855  0.00  0.00            
ATOM   3233  HB  VAL X 204      31.566 104.694  53.118  0.00  0.00            
ATOM   3234  CG1 VAL X 204      32.490 106.484  52.922  0.00  0.00            
ATOM   3235 HG11 VAL X 204      32.719 107.406  53.387  0.00  0.00            
ATOM   3236 HG12 VAL X 204      33.457 106.034  52.708  0.00  0.00            
ATOM   3237 HG13 VAL X 204      32.072 106.767  51.961  0.00  0.00            
ATOM   3238  CG2 VAL X 204      32.902 104.964  54.799  0.00  0.00            
ATOM   3239 HG21 VAL X 204      33.262 105.765  55.407  0.00  0.00            
ATOM   3240 HG22 VAL X 204      32.451 104.128  55.355  0.00  0.00            
ATOM   3241 HG23 VAL X 204      33.712 104.456  54.256  0.00  0.00            
ATOM   3242  C   VAL X 204      29.657 106.800  53.413  0.00  0.00            
ATOM   3243  O   VAL X 204      29.730 108.011  53.201  0.00  0.00            
ATOM   3244  N   HID X 205      28.806 106.029  52.666  0.00  0.00            
ATOM   3245  H   HID X 205      28.713 105.015  52.963  0.00  0.00            
ATOM   3246  CA  HID X 205      27.853 106.541  51.681  0.00  0.00            
ATOM   3247  HA  HID X 205      28.427 107.132  50.921  0.00  0.00            
ATOM   3248  CB  HID X 205      26.951 105.442  51.098  0.00  0.00            
ATOM   3249  HB2 HID X 205      27.044 104.479  51.664  0.00  0.00            
ATOM   3250  HB3 HID X 205      25.864 105.687  50.892  0.00  0.00            
ATOM   3251  CG  HID X 205      27.243 105.098  49.624  0.00  0.00            
ATOM   3252  ND1 HID X 205      26.401 105.429  48.550  0.00  0.00            
ATOM   3253  HD1 HID X 205      25.660 106.192  48.520  0.00  0.00            
ATOM   3254  CE1 HID X 205      26.744 104.792  47.459  0.00  0.00            
ATOM   3255  HE1 HID X 205      26.341 105.063  46.465  0.00  0.00            
ATOM   3256  NE2 HID X 205      27.703 103.837  47.701  0.00  0.00            
ATOM   3257  CD2 HID X 205      28.055 104.083  49.056  0.00  0.00            
ATOM   3258  HD2 HID X 205      28.788 103.499  49.569  0.00  0.00            
ATOM   3259  C   HID X 205      26.819 107.468  52.364  0.00  0.00            
ATOM   3260  O   HID X 205      26.772 108.666  52.057  0.00  0.00            
ATOM   3261  N   ARG X 206      26.057 106.956  53.337  0.00  0.00            
ATOM   3262  H   ARG X 206      26.174 106.006  53.636  0.00  0.00            
ATOM   3263  CA  ARG X 206      25.150 107.610  54.244  0.00  0.00            
ATOM   3264  HA  ARG X 206      24.327 108.074  53.618  0.00  0.00            
ATOM   3265  CB  ARG X 206      24.532 106.811  55.321  0.00  0.00            
ATOM   3266  HB2 ARG X 206      25.271 106.431  56.006  0.00  0.00            
ATOM   3267  HB3 ARG X 206      23.866 107.452  55.909  0.00  0.00            
ATOM   3268  CG  ARG X 206      23.522 105.712  54.907  0.00  0.00            
ATOM   3269  HG2 ARG X 206      22.920 106.130  54.097  0.00  0.00            
ATOM   3270  HG3 ARG X 206      23.981 104.849  54.451  0.00  0.00            
ATOM   3271  CD  ARG X 206      22.643 105.123  56.068  0.00  0.00            
ATOM   3272  HD2 ARG X 206      23.240 105.225  56.968  0.00  0.00            
ATOM   3273  HD3 ARG X 206      22.588 104.079  55.891  0.00  0.00            
ATOM   3274  NE  ARG X 206      21.411 105.852  56.330  0.00  0.00            
ATOM   3275  HE  ARG X 206      21.146 106.502  55.551  0.00  0.00            
ATOM   3276  CZ  ARG X 206      20.762 105.856  57.490  0.00  0.00            
ATOM   3277  NH1 ARG X 206      21.172 104.979  58.431  0.00  0.00            
ATOM   3278 HH11 ARG X 206      21.732 104.178  58.089  0.00  0.00            
ATOM   3279 HH12 ARG X 206      20.700 104.784  59.313  0.00  0.00            
ATOM   3280  NH2 ARG X 206      19.660 106.644  57.581  0.00  0.00            
ATOM   3281 HH21 ARG X 206      19.307 107.251  56.837  0.00  0.00            
ATOM   3282 HH22 ARG X 206      18.974 106.500  58.411  0.00  0.00            
ATOM   3283  C   ARG X 206      25.678 108.919  54.839  0.00  0.00            
ATOM   3284  O   ARG X 206      24.985 109.942  54.927  0.00  0.00            
ATOM   3285  N   TRP X 207      26.955 108.918  55.176  0.00  0.00            
ATOM   3286  H   TRP X 207      27.322 107.957  55.206  0.00  0.00            
ATOM   3287  CA  TRP X 207      27.791 110.083  55.551  0.00  0.00            
ATOM   3288  HA  TRP X 207      27.384 110.551  56.493  0.00  0.00            
ATOM   3289  CB  TRP X 207      29.231 109.730  56.016  0.00  0.00            
ATOM   3290  HB2 TRP X 207      29.247 108.964  56.759  0.00  0.00            
ATOM   3291  HB3 TRP X 207      29.769 109.313  55.170  0.00  0.00            
ATOM   3292  CG  TRP X 207      30.066 110.858  56.641  0.00  0.00            
ATOM   3293  CD1 TRP X 207      30.083 111.120  57.983  0.00  0.00            
ATOM   3294  HD1 TRP X 207      29.444 110.645  58.660  0.00  0.00            
ATOM   3295  NE1 TRP X 207      30.998 112.052  58.262  0.00  0.00            
ATOM   3296  HE1 TRP X 207      31.100 112.424  59.211  0.00  0.00            
ATOM   3297  CE2 TRP X 207      31.749 112.383  57.126  0.00  0.00            
ATOM   3298  CZ2 TRP X 207      32.855 113.212  56.997  0.00  0.00            
ATOM   3299  HZ2 TRP X 207      33.398 113.629  57.861  0.00  0.00            
ATOM   3300  CH2 TRP X 207      33.357 113.410  55.701  0.00  0.00            
ATOM   3301  HH2 TRP X 207      34.188 114.042  55.549  0.00  0.00            
ATOM   3302  CZ3 TRP X 207      32.799 112.685  54.650  0.00  0.00            
ATOM   3303  HZ3 TRP X 207      33.216 112.866  53.732  0.00  0.00            
ATOM   3304  CE3 TRP X 207      31.663 111.869  54.766  0.00  0.00            
ATOM   3305  HE3 TRP X 207      31.450 111.215  53.882  0.00  0.00            
ATOM   3306  CD2 TRP X 207      31.097 111.701  56.039  0.00  0.00            
ATOM   3307  C   TRP X 207      27.862 111.183  54.444  0.00  0.00            
ATOM   3308  O   TRP X 207      27.744 112.306  54.825  0.00  0.00            
ATOM   3309  N   VAL X 208      28.176 110.858  53.205  0.00  0.00            
ATOM   3310  H   VAL X 208      28.394 109.881  53.034  0.00  0.00            
ATOM   3311  CA  VAL X 208      28.389 111.863  52.150  0.00  0.00            
ATOM   3312  HA  VAL X 208      29.060 112.640  52.575  0.00  0.00            
ATOM   3313  CB  VAL X 208      28.993 111.170  50.905  0.00  0.00            
ATOM   3314  HB  VAL X 208      28.286 110.397  50.575  0.00  0.00            
ATOM   3315  CG1 VAL X 208      29.355 112.118  49.601  0.00  0.00            
ATOM   3316 HG11 VAL X 208      28.621 112.049  48.826  0.00  0.00            
ATOM   3317 HG12 VAL X 208      29.367 113.174  50.034  0.00  0.00            
ATOM   3318 HG13 VAL X 208      30.363 112.109  49.175  0.00  0.00            
ATOM   3319  CG2 VAL X 208      30.312 110.467  51.127  0.00  0.00            
ATOM   3320 HG21 VAL X 208      31.011 111.241  51.102  0.00  0.00            
ATOM   3321 HG22 VAL X 208      30.451 109.729  50.323  0.00  0.00            
ATOM   3322 HG23 VAL X 208      30.453 109.978  52.077  0.00  0.00            
ATOM   3323  C   VAL X 208      27.093 112.621  51.789  0.00  0.00            
ATOM   3324  O   VAL X 208      27.038 113.707  51.207  0.00  0.00            
ATOM   3325  N   GLY X 209      25.911 111.958  52.021  0.00  0.00            
ATOM   3326  H   GLY X 209      26.173 111.216  52.581  0.00  0.00            
ATOM   3327  CA  GLY X 209      24.580 112.621  52.081  0.00  0.00            
ATOM   3328  HA2 GLY X 209      23.939 111.967  52.652  0.00  0.00            
ATOM   3329  HA3 GLY X 209      24.695 113.562  52.582  0.00  0.00            
ATOM   3330  C   GLY X 209      24.073 112.963  50.621  0.00  0.00            
ATOM   3331  O   GLY X 209      24.588 112.415  49.641  0.00  0.00            
ATOM   3332  N   GLY X 210      23.031 113.865  50.432  0.00  0.00            
ATOM   3333  H   GLY X 210      22.584 114.207  51.306  0.00  0.00            
ATOM   3334  CA  GLY X 210      22.693 114.602  49.209  0.00  0.00            
ATOM   3335  HA2 GLY X 210      23.576 115.177  48.889  0.00  0.00            
ATOM   3336  HA3 GLY X 210      21.937 115.306  49.340  0.00  0.00            
ATOM   3337  C   GLY X 210      22.062 113.756  48.049  0.00  0.00            
ATOM   3338  O   GLY X 210      20.844 113.618  48.066  0.00  0.00            
ATOM   3339  N   GLN X 211      22.845 113.061  47.233  0.00  0.00            
ATOM   3340  H   GLN X 211      23.828 113.223  47.277  0.00  0.00            
ATOM   3341  CA  GLN X 211      22.297 112.051  46.338  0.00  0.00            
ATOM   3342  HA  GLN X 211      21.268 111.882  46.397  0.00  0.00            
ATOM   3343  CB  GLN X 211      22.525 112.405  44.930  0.00  0.00            
ATOM   3344  HB2 GLN X 211      21.799 111.710  44.383  0.00  0.00            
ATOM   3345  HB3 GLN X 211      23.576 112.261  44.608  0.00  0.00            
ATOM   3346  CG  GLN X 211      22.282 113.890  44.624  0.00  0.00            
ATOM   3347  HG2 GLN X 211      22.703 114.542  45.379  0.00  0.00            
ATOM   3348  HG3 GLN X 211      22.731 114.036  43.667  0.00  0.00            
ATOM   3349  CD  GLN X 211      20.678 114.064  44.486  0.00  0.00            
ATOM   3350  OE1 GLN X 211      19.866 113.220  44.961  0.00  0.00            
ATOM   3351  NE2 GLN X 211      20.256 115.009  43.695  0.00  0.00            
ATOM   3352 HE21 GLN X 211      19.425 115.293  44.194  0.00  0.00            
ATOM   3353 HE22 GLN X 211      20.793 115.615  43.118  0.00  0.00            
ATOM   3354  C   GLN X 211      22.891 110.659  46.628  0.00  0.00            
ATOM   3355  O   GLN X 211      22.284 109.605  46.346  0.00  0.00            
ATOM   3356  N   MET X 212      24.117 110.581  47.215  0.00  0.00            
ATOM   3357  H   MET X 212      24.672 111.392  47.300  0.00  0.00            
ATOM   3358  CA  MET X 212      24.922 109.399  47.340  0.00  0.00            
ATOM   3359  HA  MET X 212      24.664 108.777  46.511  0.00  0.00            
ATOM   3360  CB  MET X 212      26.430 109.692  47.359  0.00  0.00            
ATOM   3361  HB2 MET X 212      26.652 110.473  46.629  0.00  0.00            
ATOM   3362  HB3 MET X 212      26.771 110.031  48.336  0.00  0.00            
ATOM   3363  CG  MET X 212      27.302 108.475  47.054  0.00  0.00            
ATOM   3364  HG2 MET X 212      26.658 107.605  47.169  0.00  0.00            
ATOM   3365  HG3 MET X 212      27.540 108.451  45.990  0.00  0.00            
ATOM   3366  SD  MET X 212      28.873 108.200  47.980  0.00  0.00            
ATOM   3367  CE  MET X 212      29.968 109.436  47.145  0.00  0.00            
ATOM   3368  HE1 MET X 212      31.047 109.372  47.418  0.00  0.00            
ATOM   3369  HE2 MET X 212      29.702 110.458  47.557  0.00  0.00            
ATOM   3370  HE3 MET X 212      29.873 109.380  46.078  0.00  0.00            
ATOM   3371  C   MET X 212      24.602 108.606  48.542  0.00  0.00            
ATOM   3372  O   MET X 212      24.621 107.341  48.499  0.00  0.00            
ATOM   3373  N   GLY X 213      24.140 109.283  49.588  0.00  0.00            
ATOM   3374  H   GLY X 213      24.113 110.297  49.432  0.00  0.00            
ATOM   3375  CA  GLY X 213      23.639 108.764  50.938  0.00  0.00            
ATOM   3376  HA2 GLY X 213      23.764 107.702  51.007  0.00  0.00            
ATOM   3377  HA3 GLY X 213      24.265 109.243  51.707  0.00  0.00            
ATOM   3378  C   GLY X 213      22.175 109.028  51.266  0.00  0.00            
ATOM   3379  O   GLY X 213      21.867 109.315  52.386  0.00  0.00            
ATOM   3380  N   VAL X 214      21.343 109.036  50.222  0.00  0.00            
ATOM   3381  H   VAL X 214      21.621 108.930  49.268  0.00  0.00            
ATOM   3382  CA  VAL X 214      19.899 108.822  50.354  0.00  0.00            
ATOM   3383  HA  VAL X 214      19.712 108.317  51.320  0.00  0.00            
ATOM   3384  CB  VAL X 214      19.126 110.120  50.185  0.00  0.00            
ATOM   3385  HB  VAL X 214      18.066 109.855  50.170  0.00  0.00            
ATOM   3386  CG1 VAL X 214      19.165 111.036  51.460  0.00  0.00            
ATOM   3387 HG11 VAL X 214      18.638 110.640  52.312  0.00  0.00            
ATOM   3388 HG12 VAL X 214      18.607 111.954  51.230  0.00  0.00            
ATOM   3389 HG13 VAL X 214      20.093 111.225  51.945  0.00  0.00            
ATOM   3390  CG2 VAL X 214      19.534 110.865  48.928  0.00  0.00            
ATOM   3391 HG21 VAL X 214      19.476 110.293  48.043  0.00  0.00            
ATOM   3392 HG22 VAL X 214      20.596 111.276  48.868  0.00  0.00            
ATOM   3393 HG23 VAL X 214      18.808 111.686  48.895  0.00  0.00            
ATOM   3394  C   VAL X 214      19.535 107.777  49.263  0.00  0.00            
ATOM   3395  O   VAL X 214      20.424 107.419  48.442  0.00  0.00            
ATOM   3396  N   VAL X 215      18.337 107.187  49.235  0.00  0.00            
ATOM   3397  H   VAL X 215      17.701 107.464  50.008  0.00  0.00            
ATOM   3398  CA  VAL X 215      17.929 106.005  48.451  0.00  0.00            
ATOM   3399  HA  VAL X 215      18.638 105.256  48.796  0.00  0.00            
ATOM   3400  CB  VAL X 215      16.526 105.489  48.887  0.00  0.00            
ATOM   3401  HB  VAL X 215      16.077 104.801  48.152  0.00  0.00            
ATOM   3402  CG1 VAL X 215      16.724 104.647  50.151  0.00  0.00            
ATOM   3403 HG11 VAL X 215      15.890 104.358  50.709  0.00  0.00            
ATOM   3404 HG12 VAL X 215      17.438 105.017  50.877  0.00  0.00            
ATOM   3405 HG13 VAL X 215      17.181 103.767  49.614  0.00  0.00            
ATOM   3406  CG2 VAL X 215      15.518 106.681  49.099  0.00  0.00            
ATOM   3407 HG21 VAL X 215      15.297 107.116  48.165  0.00  0.00            
ATOM   3408 HG22 VAL X 215      14.469 106.389  49.343  0.00  0.00            
ATOM   3409 HG23 VAL X 215      15.833 107.559  49.664  0.00  0.00            
ATOM   3410  C   VAL X 215      18.111 105.982  46.905  0.00  0.00            
ATOM   3411  O   VAL X 215      18.540 104.928  46.442  0.00  0.00            
ATOM   3412  N   PRO X 216      17.858 107.047  46.078  0.00  0.00            
ATOM   3413  CD  PRO X 216      17.533 108.402  46.542  0.00  0.00            
ATOM   3414  HD2 PRO X 216      16.678 108.451  47.204  0.00  0.00            
ATOM   3415  HD3 PRO X 216      18.446 108.801  47.097  0.00  0.00            
ATOM   3416  CG  PRO X 216      17.080 109.228  45.374  0.00  0.00            
ATOM   3417  HG2 PRO X 216      17.950 109.845  45.033  0.00  0.00            
ATOM   3418  HG3 PRO X 216      16.200 109.680  45.731  0.00  0.00            
ATOM   3419  CB  PRO X 216      16.870 108.147  44.326  0.00  0.00            
ATOM   3420  HB2 PRO X 216      17.043 108.418  43.262  0.00  0.00            
ATOM   3421  HB3 PRO X 216      15.872 107.648  44.381  0.00  0.00            
ATOM   3422  CA  PRO X 216      17.827 106.974  44.639  0.00  0.00            
ATOM   3423  HA  PRO X 216      17.266 106.027  44.271  0.00  0.00            
ATOM   3424  C   PRO X 216      19.101 106.911  43.833  0.00  0.00            
ATOM   3425  O   PRO X 216      19.525 105.893  43.366  0.00  0.00            
ATOM   3426  N   THR X 217      19.623 108.065  43.505  0.00  0.00            
ATOM   3427  H   THR X 217      19.411 108.883  43.999  0.00  0.00            
ATOM   3428  CA  THR X 217      20.626 108.320  42.433  0.00  0.00            
ATOM   3429  HA  THR X 217      20.626 107.597  41.605  0.00  0.00            
ATOM   3430  CB  THR X 217      20.306 109.610  41.685  0.00  0.00            
ATOM   3431  HB  THR X 217      21.192 109.738  41.062  0.00  0.00            
ATOM   3432  CG2 THR X 217      19.035 109.477  40.782  0.00  0.00            
ATOM   3433 HG21 THR X 217      19.078 108.807  39.975  0.00  0.00            
ATOM   3434 HG22 THR X 217      18.188 109.226  41.389  0.00  0.00            
ATOM   3435 HG23 THR X 217      18.874 110.461  40.357  0.00  0.00            
ATOM   3436  OG1 THR X 217      20.057 110.687  42.621  0.00  0.00            
ATOM   3437  HG1 THR X 217      20.790 110.706  43.229  0.00  0.00            
ATOM   3438  C   THR X 217      22.004 108.308  43.147  0.00  0.00            
ATOM   3439  O   THR X 217      22.543 109.416  43.325  0.00  0.00            
ATOM   3440  N   ALA X 218      22.631 107.142  43.304  0.00  0.00            
ATOM   3441  H   ALA X 218      22.128 106.308  43.234  0.00  0.00            
ATOM   3442  CA  ALA X 218      24.009 107.129  43.760  0.00  0.00            
ATOM   3443  HA  ALA X 218      23.984 107.992  44.418  0.00  0.00            
ATOM   3444  CB  ALA X 218      24.326 106.090  44.851  0.00  0.00            
ATOM   3445  HB1 ALA X 218      23.840 106.281  45.795  0.00  0.00            
ATOM   3446  HB2 ALA X 218      25.348 106.364  45.092  0.00  0.00            
ATOM   3447  HB3 ALA X 218      24.100 105.067  44.528  0.00  0.00            
ATOM   3448  C   ALA X 218      24.985 107.369  42.679  0.00  0.00            
ATOM   3449  O   ALA X 218      25.885 108.137  42.929  0.00  0.00            
ATOM   3450  N   PRO X 219      24.885 106.830  41.449  0.00  0.00            
ATOM   3451  CD  PRO X 219      24.030 105.737  41.097  0.00  0.00            
ATOM   3452  HD2 PRO X 219      24.332 104.952  41.691  0.00  0.00            
ATOM   3453  HD3 PRO X 219      22.977 105.904  41.279  0.00  0.00            
ATOM   3454  CG  PRO X 219      24.383 105.339  39.656  0.00  0.00            
ATOM   3455  HG2 PRO X 219      23.657 105.712  38.906  0.00  0.00            
ATOM   3456  HG3 PRO X 219      24.383 104.234  39.483  0.00  0.00            
ATOM   3457  CB  PRO X 219      25.714 105.957  39.404  0.00  0.00            
ATOM   3458  HB2 PRO X 219      25.753 106.397  38.408  0.00  0.00            
ATOM   3459  HB3 PRO X 219      26.501 105.219  39.563  0.00  0.00            
ATOM   3460  CA  PRO X 219      25.890 107.042  40.427  0.00  0.00            
ATOM   3461  HA  PRO X 219      26.837 106.826  40.913  0.00  0.00            
ATOM   3462  C   PRO X 219      25.908 108.484  39.866  0.00  0.00            
ATOM   3463  O   PRO X 219      26.933 108.861  39.320  0.00  0.00            
ATOM   3464  N   ASN X 220      24.861 109.274  40.057  0.00  0.00            
ATOM   3465  H   ASN X 220      24.086 108.810  40.538  0.00  0.00            
ATOM   3466  CA  ASN X 220      24.857 110.765  39.984  0.00  0.00            
ATOM   3467  HA  ASN X 220      24.750 110.983  38.891  0.00  0.00            
ATOM   3468  CB  ASN X 220      23.507 111.350  40.545  0.00  0.00            
ATOM   3469  HB2 ASN X 220      22.634 110.869  40.111  0.00  0.00            
ATOM   3470  HB3 ASN X 220      23.524 111.223  41.601  0.00  0.00            
ATOM   3471  CG  ASN X 220      23.388 112.875  40.424  0.00  0.00            
ATOM   3472  OD1 ASN X 220      23.809 113.476  41.396  0.00  0.00            
ATOM   3473  ND2 ASN X 220      22.781 113.471  39.371  0.00  0.00            
ATOM   3474 HD21 ASN X 220      22.369 112.958  38.593  0.00  0.00            
ATOM   3475 HD22 ASN X 220      22.584 114.477  39.294  0.00  0.00            
ATOM   3476  C   ASN X 220      26.129 111.511  40.509  0.00  0.00            
ATOM   3477  O   ASN X 220      26.492 112.556  40.013  0.00  0.00            
ATOM   3478  N   ASP X 221      26.673 111.036  41.630  0.00  0.00            
ATOM   3479  H   ASP X 221      26.375 110.144  42.023  0.00  0.00            
ATOM   3480  CA  ASP X 221      27.837 111.631  42.237  0.00  0.00            
ATOM   3481  HA  ASP X 221      27.940 112.719  41.885  0.00  0.00            
ATOM   3482  CB  ASP X 221      27.582 111.604  43.802  0.00  0.00            
ATOM   3483  HB2 ASP X 221      26.699 112.173  44.036  0.00  0.00            
ATOM   3484  HB3 ASP X 221      27.565 110.562  44.249  0.00  0.00            
ATOM   3485  CG  ASP X 221      28.744 112.416  44.587  0.00  0.00            
ATOM   3486  OD1 ASP X 221      29.928 112.422  44.185  0.00  0.00            
ATOM   3487  OD2 ASP X 221      28.379 113.021  45.631  0.00  0.00            
ATOM   3488  C   ASP X 221      29.030 110.741  41.895  0.00  0.00            
ATOM   3489  O   ASP X 221      29.009 109.591  42.378  0.00  0.00            
ATOM   3490  N   PRO X 222      29.915 111.168  40.988  0.00  0.00            
ATOM   3491  CD  PRO X 222      29.882 112.513  40.327  0.00  0.00            
ATOM   3492  HD2 PRO X 222      28.974 112.763  39.750  0.00  0.00            
ATOM   3493  HD3 PRO X 222      29.952 113.366  40.987  0.00  0.00            
ATOM   3494  CG  PRO X 222      31.007 112.517  39.293  0.00  0.00            
ATOM   3495  HG2 PRO X 222      31.522 113.461  39.155  0.00  0.00            
ATOM   3496  HG3 PRO X 222      30.544 112.158  38.317  0.00  0.00            
ATOM   3497  CB  PRO X 222      31.964 111.445  39.671  0.00  0.00            
ATOM   3498  HB2 PRO X 222      32.418 111.001  38.763  0.00  0.00            
ATOM   3499  HB3 PRO X 222      32.742 111.780  40.341  0.00  0.00            
ATOM   3500  CA  PRO X 222      31.059 110.393  40.410  0.00  0.00            
ATOM   3501  HA  PRO X 222      30.569 109.623  39.792  0.00  0.00            
ATOM   3502  C   PRO X 222      31.862 109.633  41.435  0.00  0.00            
ATOM   3503  O   PRO X 222      32.471 108.619  40.987  0.00  0.00            
ATOM   3504  N   VAL X 223      31.851 110.107  42.696  0.00  0.00            
ATOM   3505  H   VAL X 223      31.197 110.869  42.903  0.00  0.00            
ATOM   3506  CA  VAL X 223      32.650 109.573  43.804  0.00  0.00            
ATOM   3507  HA  VAL X 223      33.684 109.287  43.514  0.00  0.00            
ATOM   3508  CB  VAL X 223      32.779 110.601  44.919  0.00  0.00            
ATOM   3509  HB  VAL X 223      31.836 110.640  45.365  0.00  0.00            
ATOM   3510  CG1 VAL X 223      33.779 110.217  45.925  0.00  0.00            
ATOM   3511 HG11 VAL X 223      33.792 110.852  46.824  0.00  0.00            
ATOM   3512 HG12 VAL X 223      33.727 109.202  46.243  0.00  0.00            
ATOM   3513 HG13 VAL X 223      34.776 110.279  45.407  0.00  0.00            
ATOM   3514  CG2 VAL X 223      33.147 111.977  44.362  0.00  0.00            
ATOM   3515 HG21 VAL X 223      32.376 112.347  43.743  0.00  0.00            
ATOM   3516 HG22 VAL X 223      34.090 111.983  43.819  0.00  0.00            
ATOM   3517 HG23 VAL X 223      33.224 112.645  45.150  0.00  0.00            
ATOM   3518  C   VAL X 223      32.072 108.200  44.216  0.00  0.00            
ATOM   3519  O   VAL X 223      32.711 107.386  44.897  0.00  0.00            
ATOM   3520  N   PHE X 224      30.834 107.940  43.785  0.00  0.00            
ATOM   3521  H   PHE X 224      30.338 108.741  43.429  0.00  0.00            
ATOM   3522  CA  PHE X 224      30.204 106.623  43.696  0.00  0.00            
ATOM   3523  HA  PHE X 224      29.829 106.292  44.704  0.00  0.00            
ATOM   3524  CB  PHE X 224      28.937 106.632  42.856  0.00  0.00            
ATOM   3525  HB2 PHE X 224      29.188 106.884  41.809  0.00  0.00            
ATOM   3526  HB3 PHE X 224      28.208 107.411  43.165  0.00  0.00            
ATOM   3527  CG  PHE X 224      28.255 105.318  42.725  0.00  0.00            
ATOM   3528  CD1 PHE X 224      28.493 104.434  41.631  0.00  0.00            
ATOM   3529  HD1 PHE X 224      29.276 104.654  40.913  0.00  0.00            
ATOM   3530  CE1 PHE X 224      27.867 103.173  41.701  0.00  0.00            
ATOM   3531  HE1 PHE X 224      28.155 102.383  40.955  0.00  0.00            
ATOM   3532  CZ  PHE X 224      26.981 102.842  42.737  0.00  0.00            
ATOM   3533  HZ  PHE X 224      26.582 101.888  42.790  0.00  0.00            
ATOM   3534  CE2 PHE X 224      26.679 103.791  43.707  0.00  0.00            
ATOM   3535  HE2 PHE X 224      25.992 103.575  44.537  0.00  0.00            
ATOM   3536  CD2 PHE X 224      27.266 105.041  43.687  0.00  0.00            
ATOM   3537  HD2 PHE X 224      27.112 105.775  44.432  0.00  0.00            
ATOM   3538  C   PHE X 224      31.116 105.528  43.110  0.00  0.00            
ATOM   3539  O   PHE X 224      31.264 104.496  43.701  0.00  0.00            
ATOM   3540  N   PHE X 225      31.764 105.837  41.965  0.00  0.00            
ATOM   3541  H   PHE X 225      31.591 106.792  41.579  0.00  0.00            
ATOM   3542  CA  PHE X 225      32.621 104.992  41.118  0.00  0.00            
ATOM   3543  HA  PHE X 225      32.060 104.011  41.028  0.00  0.00            
ATOM   3544  CB  PHE X 225      32.793 105.587  39.715  0.00  0.00            
ATOM   3545  HB2 PHE X 225      33.629 105.160  39.148  0.00  0.00            
ATOM   3546  HB3 PHE X 225      33.003 106.623  39.713  0.00  0.00            
ATOM   3547  CG  PHE X 225      31.533 105.373  38.915  0.00  0.00            
ATOM   3548  CD1 PHE X 225      30.399 106.218  38.931  0.00  0.00            
ATOM   3549  HD1 PHE X 225      30.463 107.157  39.384  0.00  0.00            
ATOM   3550  CE1 PHE X 225      29.203 105.802  38.369  0.00  0.00            
ATOM   3551  HE1 PHE X 225      28.336 106.388  38.510  0.00  0.00            
ATOM   3552  CZ  PHE X 225      29.182 104.635  37.576  0.00  0.00            
ATOM   3553  HZ  PHE X 225      28.214 104.351  37.107  0.00  0.00            
ATOM   3554  CE2 PHE X 225      30.406 103.919  37.327  0.00  0.00            
ATOM   3555  HE2 PHE X 225      30.492 103.124  36.613  0.00  0.00            
ATOM   3556  CD2 PHE X 225      31.540 104.221  38.084  0.00  0.00            
ATOM   3557  HD2 PHE X 225      32.402 103.557  37.987  0.00  0.00            
ATOM   3558  C   PHE X 225      33.901 104.744  41.857  0.00  0.00            
ATOM   3559  O   PHE X 225      34.356 103.610  41.801  0.00  0.00            
ATOM   3560  N   LEU X 226      34.552 105.743  42.495  0.00  0.00            
ATOM   3561  H   LEU X 226      34.100 106.639  42.376  0.00  0.00            
ATOM   3562  CA  LEU X 226      35.791 105.683  43.318  0.00  0.00            
ATOM   3563  HA  LEU X 226      36.594 105.301  42.772  0.00  0.00            
ATOM   3564  CB  LEU X 226      36.076 107.073  43.801  0.00  0.00            
ATOM   3565  HB2 LEU X 226      36.992 107.232  44.398  0.00  0.00            
ATOM   3566  HB3 LEU X 226      35.287 107.457  44.469  0.00  0.00            
ATOM   3567  CG  LEU X 226      36.236 107.900  42.595  0.00  0.00            
ATOM   3568  HG  LEU X 226      35.240 108.014  42.161  0.00  0.00            
ATOM   3569  CD1 LEU X 226      36.718 109.189  43.094  0.00  0.00            
ATOM   3570 HD11 LEU X 226      36.723 109.907  42.260  0.00  0.00            
ATOM   3571 HD12 LEU X 226      37.744 109.067  43.449  0.00  0.00            
ATOM   3572 HD13 LEU X 226      36.076 109.499  43.895  0.00  0.00            
ATOM   3573  CD2 LEU X 226      37.098 107.312  41.496  0.00  0.00            
ATOM   3574 HD21 LEU X 226      36.856 106.255  41.390  0.00  0.00            
ATOM   3575 HD22 LEU X 226      36.961 107.815  40.570  0.00  0.00            
ATOM   3576 HD23 LEU X 226      38.146 107.365  41.787  0.00  0.00            
ATOM   3577  C   LEU X 226      35.452 104.764  44.507  0.00  0.00            
ATOM   3578  O   LEU X 226      35.940 103.687  44.657  0.00  0.00            
ATOM   3579  N   HID X 227      34.347 105.100  45.222  0.00  0.00            
ATOM   3580  H   HID X 227      33.954 106.020  44.990  0.00  0.00            
ATOM   3581  CA  HID X 227      33.801 104.404  46.386  0.00  0.00            
ATOM   3582  HA  HID X 227      34.629 104.447  47.062  0.00  0.00            
ATOM   3583  CB  HID X 227      32.642 105.215  46.964  0.00  0.00            
ATOM   3584  HB2 HID X 227      32.856 106.204  47.150  0.00  0.00            
ATOM   3585  HB3 HID X 227      31.865 105.080  46.232  0.00  0.00            
ATOM   3586  CG  HID X 227      32.002 104.865  48.253  0.00  0.00            
ATOM   3587  ND1 HID X 227      31.062 105.671  48.815  0.00  0.00            
ATOM   3588  HD1 HID X 227      30.556 106.430  48.422  0.00  0.00            
ATOM   3589  CE1 HID X 227      30.881 105.283  50.025  0.00  0.00            
ATOM   3590  HE1 HID X 227      30.118 105.666  50.683  0.00  0.00            
ATOM   3591  NE2 HID X 227      31.575 104.200  50.374  0.00  0.00            
ATOM   3592  CD2 HID X 227      32.263 103.897  49.193  0.00  0.00            
ATOM   3593  HD2 HID X 227      32.970 103.110  49.246  0.00  0.00            
ATOM   3594  C   HID X 227      33.480 102.905  46.249  0.00  0.00            
ATOM   3595  O   HID X 227      33.924 102.166  47.071  0.00  0.00            
ATOM   3596  N   HID X 228      32.852 102.602  45.137  0.00  0.00            
ATOM   3597  H   HID X 228      32.519 103.399  44.604  0.00  0.00            
ATOM   3598  CA  HID X 228      32.546 101.222  44.804  0.00  0.00            
ATOM   3599  HA  HID X 228      32.315 100.730  45.725  0.00  0.00            
ATOM   3600  CB  HID X 228      31.238 101.072  44.024  0.00  0.00            
ATOM   3601  HB2 HID X 228      30.943 101.865  43.374  0.00  0.00            
ATOM   3602  HB3 HID X 228      31.356 100.236  43.311  0.00  0.00            
ATOM   3603  CG  HID X 228      30.017 100.803  44.874  0.00  0.00            
ATOM   3604  ND1 HID X 228      29.831  99.506  45.322  0.00  0.00            
ATOM   3605  HD1 HID X 228      30.478  98.709  45.154  0.00  0.00            
ATOM   3606  CE1 HID X 228      28.694  99.476  45.960  0.00  0.00            
ATOM   3607  HE1 HID X 228      28.287  98.611  46.427  0.00  0.00            
ATOM   3608  NE2 HID X 228      28.123 100.726  46.133  0.00  0.00            
ATOM   3609  CD2 HID X 228      28.985 101.523  45.380  0.00  0.00            
ATOM   3610  HD2 HID X 228      28.720 102.529  45.063  0.00  0.00            
ATOM   3611  C   HID X 228      33.727 100.448  44.322  0.00  0.00            
ATOM   3612  O   HID X 228      33.809  99.259  44.519  0.00  0.00            
ATOM   3613  N   ALA X 229      34.736 101.098  43.770  0.00  0.00            
ATOM   3614  H   ALA X 229      34.708 102.121  43.639  0.00  0.00            
ATOM   3615  CA  ALA X 229      36.055 100.489  43.486  0.00  0.00            
ATOM   3616  HA  ALA X 229      35.880  99.689  42.762  0.00  0.00            
ATOM   3617  CB  ALA X 229      36.845 101.530  42.677  0.00  0.00            
ATOM   3618  HB1 ALA X 229      36.334 102.508  42.584  0.00  0.00            
ATOM   3619  HB2 ALA X 229      37.121 101.143  41.729  0.00  0.00            
ATOM   3620  HB3 ALA X 229      37.772 101.745  43.185  0.00  0.00            
ATOM   3621  C   ALA X 229      36.846 100.023  44.704  0.00  0.00            
ATOM   3622  O   ALA X 229      37.665  99.097  44.615  0.00  0.00            
ATOM   3623  N   ASN X 230      36.705 100.709  45.846  0.00  0.00            
ATOM   3624  H   ASN X 230      36.290 101.594  45.841  0.00  0.00            
ATOM   3625  CA  ASN X 230      37.505 100.242  47.030  0.00  0.00            
ATOM   3626  HA  ASN X 230      38.447  99.784  46.709  0.00  0.00            
ATOM   3627  CB  ASN X 230      37.728 101.457  48.032  0.00  0.00            
ATOM   3628  HB2 ASN X 230      37.966 102.305  47.392  0.00  0.00            
ATOM   3629  HB3 ASN X 230      36.814 101.851  48.396  0.00  0.00            
ATOM   3630  CG  ASN X 230      38.693 101.200  49.149  0.00  0.00            
ATOM   3631  OD1 ASN X 230      39.834 100.918  48.861  0.00  0.00            
ATOM   3632  ND2 ASN X 230      38.286 101.225  50.456  0.00  0.00            
ATOM   3633 HD21 ASN X 230      38.934 101.063  51.230  0.00  0.00            
ATOM   3634 HD22 ASN X 230      37.390 101.632  50.716  0.00  0.00            
ATOM   3635  C   ASN X 230      36.743  99.075  47.698  0.00  0.00            
ATOM   3636  O   ASN X 230      37.364  98.236  48.337  0.00  0.00            
ATOM   3637  N   VAL X 231      35.406  98.968  47.431  0.00  0.00            
ATOM   3638  H   VAL X 231      35.096  99.741  46.920  0.00  0.00            
ATOM   3639  CA  VAL X 231      34.323  97.954  47.808  0.00  0.00            
ATOM   3640  HA  VAL X 231      34.499  97.456  48.761  0.00  0.00            
ATOM   3641  CB  VAL X 231      32.915  98.622  47.955  0.00  0.00            
ATOM   3642  HB  VAL X 231      32.638  98.882  46.955  0.00  0.00            
ATOM   3643  CG1 VAL X 231      31.776  97.707  48.525  0.00  0.00            
ATOM   3644 HG11 VAL X 231      30.986  98.283  49.016  0.00  0.00            
ATOM   3645 HG12 VAL X 231      32.096  96.903  49.193  0.00  0.00            
ATOM   3646 HG13 VAL X 231      31.358  97.199  47.620  0.00  0.00            
ATOM   3647  CG2 VAL X 231      32.930  99.801  48.916  0.00  0.00            
ATOM   3648 HG21 VAL X 231      33.066  99.463  50.015  0.00  0.00            
ATOM   3649 HG22 VAL X 231      33.781 100.503  48.810  0.00  0.00            
ATOM   3650 HG23 VAL X 231      32.021 100.391  48.747  0.00  0.00            
ATOM   3651  C   VAL X 231      34.440  96.813  46.838  0.00  0.00            
ATOM   3652  O   VAL X 231      33.689  95.878  46.916  0.00  0.00            
ATOM   3653  N   ASH X 232      35.348  96.790  45.831  0.00  0.00            
ATOM   3654  H   ASH X 232      35.980  97.585  45.755  0.00  0.00            
ATOM   3655  CA  ASH X 232      35.670  95.724  45.002  0.00  0.00            
ATOM   3656  HA  ASH X 232      35.032  94.847  45.206  0.00  0.00            
ATOM   3657  CB  ASH X 232      35.492  96.172  43.578  0.00  0.00            
ATOM   3658  HB2 ASH X 232      36.164  96.981  43.367  0.00  0.00            
ATOM   3659  HB3 ASH X 232      34.464  96.453  43.368  0.00  0.00            
ATOM   3660  CG  ASH X 232      35.901  95.017  42.613  0.00  0.00            
ATOM   3661  OD1 ASH X 232      34.992  93.996  42.649  0.00  0.00            
ATOM   3662  OD2 ASH X 232      36.964  94.947  42.021  0.00  0.00            
ATOM   3663  HD1 ASH X 232      35.305  93.221  43.075  0.00  0.00            
ATOM   3664  C   ASH X 232      37.030  95.304  45.362  0.00  0.00            
ATOM   3665  O   ASH X 232      37.325  94.111  45.316  0.00  0.00            
ATOM   3666  N   ARN X 233      37.880  96.225  45.767  0.00  0.00            
ATOM   3667  H   ARN X 233      37.685  97.201  45.576  0.00  0.00            
ATOM   3668  CA  ARN X 233      39.223  95.913  46.184  0.00  0.00            
ATOM   3669  HA  ARN X 233      39.676  95.300  45.399  0.00  0.00            
ATOM   3670  CB  ARN X 233      40.077  97.246  46.406  0.00  0.00            
ATOM   3671  HB2 ARN X 233      39.478  97.894  47.078  0.00  0.00            
ATOM   3672  HB3 ARN X 233      40.196  97.749  45.452  0.00  0.00            
ATOM   3673  CG  ARN X 233      41.444  96.985  46.970  0.00  0.00            
ATOM   3674  HG2 ARN X 233      41.998  96.346  46.290  0.00  0.00            
ATOM   3675  HG3 ARN X 233      41.373  96.411  47.878  0.00  0.00            
ATOM   3676  CD  ARN X 233      42.158  98.289  47.262  0.00  0.00            
ATOM   3677  HD2 ARN X 233      43.188  98.093  47.607  0.00  0.00            
ATOM   3678  HD3 ARN X 233      42.236  98.901  46.338  0.00  0.00            
ATOM   3679  NE  ARN X 233      41.412  99.019  48.266  0.00  0.00            
ATOM   3680  HE  ARN X 233      40.446  99.092  48.049  0.00  0.00            
ATOM   3681  CZ  ARN X 233      41.719  98.902  49.668  0.00  0.00            
ATOM   3682  NH1 ARN X 233      42.551  98.063  50.097  0.00  0.00            
ATOM   3683 HH11 ARN X 233      42.207  97.114  50.099  0.00  0.00            
ATOM   3684  NH2 ARN X 233      40.907  99.735  50.514  0.00  0.00            
ATOM   3685 HH21 ARN X 233      41.271 100.663  50.505  0.00  0.00            
ATOM   3686 HH22 ARN X 233      40.951  99.344  51.440  0.00  0.00            
ATOM   3687  C   ARN X 233      39.252  95.075  47.467  0.00  0.00            
ATOM   3688  O   ARN X 233      39.973  94.036  47.493  0.00  0.00            
ATOM   3689  N   ILE X 234      38.433  95.479  48.478  0.00  0.00            
ATOM   3690  H   ILE X 234      37.992  96.382  48.424  0.00  0.00            
ATOM   3691  CA  ILE X 234      38.341  94.755  49.762  0.00  0.00            
ATOM   3692  HA  ILE X 234      39.345  94.706  50.164  0.00  0.00            
ATOM   3693  CB  ILE X 234      37.406  95.469  50.697  0.00  0.00            
ATOM   3694  HB  ILE X 234      37.778  96.526  50.723  0.00  0.00            
ATOM   3695  CG2 ILE X 234      36.087  95.481  49.978  0.00  0.00            
ATOM   3696 HG21 ILE X 234      35.556  96.301  50.483  0.00  0.00            
ATOM   3697 HG22 ILE X 234      36.263  95.632  48.904  0.00  0.00            
ATOM   3698 HG23 ILE X 234      35.568  94.501  49.925  0.00  0.00            
ATOM   3699  CG1 ILE X 234      37.387  94.737  52.095  0.00  0.00            
ATOM   3700 HG12 ILE X 234      36.603  94.000  52.075  0.00  0.00            
ATOM   3701 HG13 ILE X 234      38.376  94.367  52.252  0.00  0.00            
ATOM   3702  CD1 ILE X 234      37.142  95.676  53.273  0.00  0.00            
ATOM   3703 HD11 ILE X 234      36.442  96.431  52.953  0.00  0.00            
ATOM   3704 HD12 ILE X 234      36.655  95.245  54.148  0.00  0.00            
ATOM   3705 HD13 ILE X 234      38.005  96.220  53.533  0.00  0.00            
ATOM   3706  C   ILE X 234      37.881  93.339  49.548  0.00  0.00            
ATOM   3707  O   ILE X 234      38.345  92.386  50.158  0.00  0.00            
ATOM   3708  N   TRP X 235      36.890  93.176  48.650  0.00  0.00            
ATOM   3709  H   TRP X 235      36.340  93.964  48.342  0.00  0.00            
ATOM   3710  CA  TRP X 235      36.398  91.876  48.263  0.00  0.00            
ATOM   3711  HA  TRP X 235      36.083  91.387  49.159  0.00  0.00            
ATOM   3712  CB  TRP X 235      35.216  91.989  47.308  0.00  0.00            
ATOM   3713  HB2 TRP X 235      34.372  92.538  47.725  0.00  0.00            
ATOM   3714  HB3 TRP X 235      35.530  92.471  46.386  0.00  0.00            
ATOM   3715  CG  TRP X 235      34.655  90.658  46.931  0.00  0.00            
ATOM   3716  CD1 TRP X 235      34.723  89.466  47.583  0.00  0.00            
ATOM   3717  HD1 TRP X 235      34.848  89.426  48.652  0.00  0.00            
ATOM   3718  NE1 TRP X 235      34.182  88.441  46.819  0.00  0.00            
ATOM   3719  HE1 TRP X 235      34.414  87.466  46.980  0.00  0.00            
ATOM   3720  CE2 TRP X 235      33.605  88.950  45.665  0.00  0.00            
ATOM   3721  CZ2 TRP X 235      32.860  88.338  44.647  0.00  0.00            
ATOM   3722  HZ2 TRP X 235      32.451  87.340  44.825  0.00  0.00            
ATOM   3723  CH2 TRP X 235      32.583  89.117  43.529  0.00  0.00            
ATOM   3724  HH2 TRP X 235      32.050  88.664  42.707  0.00  0.00            
ATOM   3725  CZ3 TRP X 235      32.911  90.471  43.492  0.00  0.00            
ATOM   3726  HZ3 TRP X 235      32.797  90.994  42.578  0.00  0.00            
ATOM   3727  CE3 TRP X 235      33.639  91.087  44.506  0.00  0.00            
ATOM   3728  HE3 TRP X 235      33.962  92.101  44.390  0.00  0.00            
ATOM   3729  CD2 TRP X 235      33.986  90.336  45.663  0.00  0.00            
ATOM   3730  C   TRP X 235      37.517  91.042  47.628  0.00  0.00            
ATOM   3731  O   TRP X 235      37.755  89.867  47.989  0.00  0.00            
ATOM   3732  N   ALA X 236      38.266  91.637  46.668  0.00  0.00            
ATOM   3733  H   ALA X 236      37.920  92.491  46.236  0.00  0.00            
ATOM   3734  CA  ALA X 236      39.393  90.943  46.048  0.00  0.00            
ATOM   3735  HA  ALA X 236      39.006  90.042  45.555  0.00  0.00            
ATOM   3736  CB  ALA X 236      40.017  91.779  44.919  0.00  0.00            
ATOM   3737  HB1 ALA X 236      40.500  92.662  45.326  0.00  0.00            
ATOM   3738  HB2 ALA X 236      39.223  92.107  44.245  0.00  0.00            
ATOM   3739  HB3 ALA X 236      40.752  91.212  44.375  0.00  0.00            
ATOM   3740  C   ALA X 236      40.486  90.505  47.038  0.00  0.00            
ATOM   3741  O   ALA X 236      41.078  89.437  46.897  0.00  0.00            
ATOM   3742  N   VAL X 237      40.635  91.281  48.098  0.00  0.00            
ATOM   3743  H   VAL X 237      39.918  91.954  48.312  0.00  0.00            
ATOM   3744  CA  VAL X 237      41.563  90.965  49.144  0.00  0.00            
ATOM   3745  HA  VAL X 237      42.500  90.632  48.681  0.00  0.00            
ATOM   3746  CB  VAL X 237      41.896  92.170  50.053  0.00  0.00            
ATOM   3747  HB  VAL X 237      40.974  92.649  50.371  0.00  0.00            
ATOM   3748  CG1 VAL X 237      42.675  91.716  51.329  0.00  0.00            
ATOM   3749 HG11 VAL X 237      42.053  91.866  52.208  0.00  0.00            
ATOM   3750 HG12 VAL X 237      43.591  92.288  51.428  0.00  0.00            
ATOM   3751 HG13 VAL X 237      42.922  90.654  51.258  0.00  0.00            
ATOM   3752  CG2 VAL X 237      42.675  93.180  49.265  0.00  0.00            
ATOM   3753 HG21 VAL X 237      43.057  92.788  48.325  0.00  0.00            
ATOM   3754 HG22 VAL X 237      43.538  93.533  49.839  0.00  0.00            
ATOM   3755 HG23 VAL X 237      42.052  94.049  49.058  0.00  0.00            
ATOM   3756  C   VAL X 237      41.055  89.782  49.944  0.00  0.00            
ATOM   3757  O   VAL X 237      41.782  88.859  50.303  0.00  0.00            
ATOM   3758  N   TRP X 238      39.740  89.757  50.160  0.00  0.00            
ATOM   3759  H   TRP X 238      39.140  90.433  49.721  0.00  0.00            
ATOM   3760  CA  TRP X 238      39.127  88.652  50.884  0.00  0.00            
ATOM   3761  HA  TRP X 238      39.650  88.529  51.830  0.00  0.00            
ATOM   3762  CB  TRP X 238      37.655  89.027  51.180  0.00  0.00            
ATOM   3763  HB2 TRP X 238      37.121  89.200  50.242  0.00  0.00            
ATOM   3764  HB3 TRP X 238      37.598  89.951  51.746  0.00  0.00            
ATOM   3765  CG  TRP X 238      36.917  87.970  51.962  0.00  0.00            
ATOM   3766  CD1 TRP X 238      36.706  87.942  53.289  0.00  0.00            
ATOM   3767  HD1 TRP X 238      36.829  88.794  53.930  0.00  0.00            
ATOM   3768  NE1 TRP X 238      36.100  86.761  53.623  0.00  0.00            
ATOM   3769  HE1 TRP X 238      36.163  86.370  54.555  0.00  0.00            
ATOM   3770  CE2 TRP X 238      35.683  86.080  52.520  0.00  0.00            
ATOM   3771  CZ2 TRP X 238      35.026  84.868  52.375  0.00  0.00            
ATOM   3772  HZ2 TRP X 238      34.910  84.228  53.237  0.00  0.00            
ATOM   3773  CH2 TRP X 238      34.858  84.373  51.103  0.00  0.00            
ATOM   3774  HH2 TRP X 238      34.597  83.350  50.987  0.00  0.00            
ATOM   3775  CZ3 TRP X 238      35.333  85.085  50.003  0.00  0.00            
ATOM   3776  HZ3 TRP X 238      35.369  84.582  49.054  0.00  0.00            
ATOM   3777  CE3 TRP X 238      35.967  86.328  50.148  0.00  0.00            
ATOM   3778  HE3 TRP X 238      36.252  86.907  49.282  0.00  0.00            
ATOM   3779  CD2 TRP X 238      36.208  86.819  51.440  0.00  0.00            
ATOM   3780  C   TRP X 238      39.251  87.347  50.105  0.00  0.00            
ATOM   3781  O   TRP X 238      39.479  86.301  50.683  0.00  0.00            
ATOM   3782  N   GLN X 239      39.099  87.447  48.798  0.00  0.00            
ATOM   3783  H   GLN X 239      38.910  88.340  48.358  0.00  0.00            
ATOM   3784  CA  GLN X 239      39.219  86.283  47.939  0.00  0.00            
ATOM   3785  HA  GLN X 239      38.583  85.495  48.351  0.00  0.00            
ATOM   3786  CB  GLN X 239      38.785  86.587  46.504  0.00  0.00            
ATOM   3787  HB2 GLN X 239      39.061  85.754  45.855  0.00  0.00            
ATOM   3788  HB3 GLN X 239      39.343  87.444  46.147  0.00  0.00            
ATOM   3789  CG  GLN X 239      37.287  86.868  46.378  0.00  0.00            
ATOM   3790  HG2 GLN X 239      36.697  86.037  46.763  0.00  0.00            
ATOM   3791  HG3 GLN X 239      37.035  87.743  46.970  0.00  0.00            
ATOM   3792  CD  GLN X 239      36.866  87.143  44.934  0.00  0.00            
ATOM   3793  OE1 GLN X 239      37.262  88.141  44.337  0.00  0.00            
ATOM   3794  NE2 GLN X 239      36.145  86.195  44.330  0.00  0.00            
ATOM   3795 HE21 GLN X 239      35.976  86.232  43.337  0.00  0.00            
ATOM   3796 HE22 GLN X 239      35.901  85.360  44.848  0.00  0.00            
ATOM   3797  C   GLN X 239      40.642  85.738  47.950  0.00  0.00            
ATOM   3798  O   GLN X 239      40.831  84.528  47.854  0.00  0.00            
ATOM   3799  N   ILE X 240      41.618  86.624  48.098  0.00  0.00            
ATOM   3800  H   ILE X 240      41.383  87.584  48.327  0.00  0.00            
ATOM   3801  CA  ILE X 240      43.019  86.189  48.143  0.00  0.00            
ATOM   3802  HA  ILE X 240      43.167  85.427  47.376  0.00  0.00            
ATOM   3803  CB  ILE X 240      43.954  87.371  47.875  0.00  0.00            
ATOM   3804  HB  ILE X 240      43.625  88.215  48.478  0.00  0.00            
ATOM   3805  CG2 ILE X 240      45.397  87.009  48.256  0.00  0.00            
ATOM   3806 HG21 ILE X 240      45.765  87.707  49.010  0.00  0.00            
ATOM   3807 HG22 ILE X 240      45.453  86.010  48.684  0.00  0.00            
ATOM   3808 HG23 ILE X 240      46.063  87.064  47.398  0.00  0.00            
ATOM   3809  CG1 ILE X 240      43.901  87.756  46.396  0.00  0.00            
ATOM   3810 HG12 ILE X 240      42.866  87.773  46.052  0.00  0.00            
ATOM   3811 HG13 ILE X 240      44.400  86.988  45.806  0.00  0.00            
ATOM   3812  CD1 ILE X 240      44.561  89.075  46.086  0.00  0.00            
ATOM   3813 HD11 ILE X 240      44.441  89.785  46.908  0.00  0.00            
ATOM   3814 HD12 ILE X 240      45.630  88.953  45.911  0.00  0.00            
ATOM   3815 HD13 ILE X 240      44.079  89.470  45.191  0.00  0.00            
ATOM   3816  C   ILE X 240      43.280  85.512  49.488  0.00  0.00            
ATOM   3817  O   ILE X 240      44.001  84.522  49.560  0.00  0.00            
ATOM   3818  N   ILE X 241      42.790  86.108  50.579  0.00  0.00            
ATOM   3819  H   ILE X 241      42.456  87.058  50.515  0.00  0.00            
ATOM   3820  CA  ILE X 241      42.974  85.517  51.914  0.00  0.00            
ATOM   3821  HA  ILE X 241      44.047  85.378  52.047  0.00  0.00            
ATOM   3822  CB  ILE X 241      42.437  86.478  52.980  0.00  0.00            
ATOM   3823  HB  ILE X 241      41.413  86.746  52.726  0.00  0.00            
ATOM   3824  CG2 ILE X 241      42.444  85.809  54.346  0.00  0.00            
ATOM   3825 HG21 ILE X 241      41.794  84.934  54.353  0.00  0.00            
ATOM   3826 HG22 ILE X 241      43.448  85.470  54.601  0.00  0.00            
ATOM   3827 HG23 ILE X 241      42.112  86.501  55.122  0.00  0.00            
ATOM   3828  CG1 ILE X 241      43.271  87.762  52.983  0.00  0.00            
ATOM   3829 HG12 ILE X 241      44.299  87.557  53.270  0.00  0.00            
ATOM   3830 HG13 ILE X 241      43.315  88.152  51.973  0.00  0.00            
ATOM   3831  CD1 ILE X 241      42.692  88.854  53.882  0.00  0.00            
ATOM   3832 HD11 ILE X 241      41.614  88.726  54.001  0.00  0.00            
ATOM   3833 HD12 ILE X 241      42.868  89.836  53.450  0.00  0.00            
ATOM   3834 HD13 ILE X 241      43.147  88.830  54.873  0.00  0.00            
ATOM   3835  C   ILE X 241      42.319  84.154  52.010  0.00  0.00            
ATOM   3836  O   ILE X 241      42.986  83.170  52.339  0.00  0.00            
ATOM   3837  N   HID X 242      41.014  84.069  51.711  0.00  0.00            
ATOM   3838  H   HID X 242      40.522  84.909  51.443  0.00  0.00            
ATOM   3839  CA  HID X 242      40.281  82.822  51.784  0.00  0.00            
ATOM   3840  HA  HID X 242      40.827  82.151  52.448  0.00  0.00            
ATOM   3841  CB  HID X 242      38.882  83.074  52.330  0.00  0.00            
ATOM   3842  HB2 HID X 242      38.382  82.130  52.550  0.00  0.00            
ATOM   3843  HB3 HID X 242      38.283  83.587  51.585  0.00  0.00            
ATOM   3844  CG  HID X 242      38.885  83.909  53.572  0.00  0.00            
ATOM   3845  ND1 HID X 242      39.033  83.378  54.839  0.00  0.00            
ATOM   3846  HD1 HID X 242      39.520  82.521  55.033  0.00  0.00            
ATOM   3847  CE1 HID X 242      38.878  84.369  55.716  0.00  0.00            
ATOM   3848  HE1 HID X 242      38.540  84.216  56.727  0.00  0.00            
ATOM   3849  NE2 HID X 242      38.830  85.553  55.129  0.00  0.00            
ATOM   3850  CD2 HID X 242      38.884  85.275  53.761  0.00  0.00            
ATOM   3851  HD2 HID X 242      39.049  86.055  53.039  0.00  0.00            
ATOM   3852  C   HID X 242      40.234  82.182  50.405  0.00  0.00            
ATOM   3853  O   HID X 242      39.200  82.143  49.733  0.00  0.00            
ATOM   3854  N   ARN X 243      41.393  81.682  49.965  0.00  0.00            
ATOM   3855  H   ARN X 243      42.225  81.817  50.520  0.00  0.00            
ATOM   3856  CA  ARN X 243      41.542  81.154  48.623  0.00  0.00            
ATOM   3857  HA  ARN X 243      41.234  81.936  47.929  0.00  0.00            
ATOM   3858  CB  ARN X 243      43.018  80.784  48.370  0.00  0.00            
ATOM   3859  HB2 ARN X 243      43.668  81.556  48.777  0.00  0.00            
ATOM   3860  HB3 ARN X 243      43.191  79.873  48.939  0.00  0.00            
ATOM   3861  CG  ARN X 243      43.364  80.481  46.904  0.00  0.00            
ATOM   3862  HG2 ARN X 243      44.421  80.228  46.817  0.00  0.00            
ATOM   3863  HG3 ARN X 243      42.760  79.633  46.589  0.00  0.00            
ATOM   3864  CD  ARN X 243      43.026  81.633  45.992  0.00  0.00            
ATOM   3865  HD2 ARN X 243      43.176  82.600  46.466  0.00  0.00            
ATOM   3866  HD3 ARN X 243      43.680  81.611  45.115  0.00  0.00            
ATOM   3867  NE  ARN X 243      41.660  81.508  45.522  0.00  0.00            
ATOM   3868  HE  ARN X 243      41.004  81.448  46.281  0.00  0.00            
ATOM   3869  CZ  ARN X 243      41.205  82.367  44.477  0.00  0.00            
ATOM   3870  NH1 ARN X 243      41.914  83.206  43.871  0.00  0.00            
ATOM   3871 HH11 ARN X 243      42.897  83.007  43.978  0.00  0.00            
ATOM   3872  NH2 ARN X 243      39.849  82.160  44.121  0.00  0.00            
ATOM   3873 HH21 ARN X 243      39.558  82.873  43.472  0.00  0.00            
ATOM   3874 HH22 ARN X 243      39.714  81.269  43.664  0.00  0.00            
ATOM   3875  C   ARN X 243      40.635  79.953  48.360  0.00  0.00            
ATOM   3876  O   ARN X 243      40.369  79.622  47.199  0.00  0.00            
ATOM   3877  N   ASN X 244      40.178  79.237  49.401  0.00  0.00            
ATOM   3878  H   ASN X 244      40.129  79.696  50.297  0.00  0.00            
ATOM   3879  CA  ASN X 244      39.391  78.031  49.223  0.00  0.00            
ATOM   3880  HA  ASN X 244      39.387  77.789  48.161  0.00  0.00            
ATOM   3881  CB  ASN X 244      39.977  76.859  50.008  0.00  0.00            
ATOM   3882  HB2 ASN X 244      39.241  76.065  50.124  0.00  0.00            
ATOM   3883  HB3 ASN X 244      40.268  77.190  51.002  0.00  0.00            
ATOM   3884  CG  ASN X 244      41.215  76.304  49.303  0.00  0.00            
ATOM   3885  OD1 ASN X 244      42.317  76.805  49.487  0.00  0.00            
ATOM   3886  ND2 ASN X 244      41.033  75.281  48.475  0.00  0.00            
ATOM   3887 HD21 ASN X 244      40.662  74.411  48.835  0.00  0.00            
ATOM   3888 HD22 ASN X 244      41.558  75.254  47.616  0.00  0.00            
ATOM   3889  C   ASN X 244      37.939  78.261  49.641  0.00  0.00            
ATOM   3890  O   ASN X 244      37.180  77.295  49.717  0.00  0.00            
ATOM   3891  N   GLN X 245      37.532  79.504  49.865  0.00  0.00            
ATOM   3892  H   GLN X 245      38.215  80.227  50.025  0.00  0.00            
ATOM   3893  CA  GLN X 245      36.116  79.827  49.985  0.00  0.00            
ATOM   3894  HA  GLN X 245      35.568  78.931  50.263  0.00  0.00            
ATOM   3895  CB  GLN X 245      35.910  80.921  51.047  0.00  0.00            
ATOM   3896  HB2 GLN X 245      34.894  81.315  50.988  0.00  0.00            
ATOM   3897  HB3 GLN X 245      36.567  81.759  50.818  0.00  0.00            
ATOM   3898  CG  GLN X 245      36.213  80.466  52.476  0.00  0.00            
ATOM   3899  HG2 GLN X 245      36.132  81.301  53.171  0.00  0.00            
ATOM   3900  HG3 GLN X 245      37.239  80.096  52.525  0.00  0.00            
ATOM   3901  CD  GLN X 245      35.289  79.348  52.922  0.00  0.00            
ATOM   3902  OE1 GLN X 245      34.091  79.354  52.647  0.00  0.00            
ATOM   3903  NE2 GLN X 245      35.841  78.357  53.625  0.00  0.00            
ATOM   3904 HE21 GLN X 245      36.104  78.513  54.590  0.00  0.00            
ATOM   3905 HE22 GLN X 245      35.930  77.435  53.222  0.00  0.00            
ATOM   3906  C   GLN X 245      35.606  80.318  48.635  0.00  0.00            
ATOM   3907  O   GLN X 245      36.352  80.909  47.849  0.00  0.00            
ATOM   3908  N   ASN X 246      34.313  80.097  48.365  0.00  0.00            
ATOM   3909  H   ASN X 246      33.704  79.811  49.120  0.00  0.00            
ATOM   3910  CA  ASN X 246      33.729  80.439  47.090  0.00  0.00            
ATOM   3911  HA  ASN X 246      34.413  81.116  46.586  0.00  0.00            
ATOM   3912  CB  ASN X 246      33.535  79.178  46.228  0.00  0.00            
ATOM   3913  HB2 ASN X 246      34.301  78.432  46.433  0.00  0.00            
ATOM   3914  HB3 ASN X 246      32.573  78.719  46.467  0.00  0.00            
ATOM   3915  CG  ASN X 246      33.534  79.505  44.740  0.00  0.00            
ATOM   3916  OD1 ASN X 246      33.388  80.660  44.351  0.00  0.00            
ATOM   3917  ND2 ASN X 246      33.660  78.472  43.909  0.00  0.00            
ATOM   3918 HD21 ASN X 246      33.061  78.403  43.099  0.00  0.00            
ATOM   3919 HD22 ASN X 246      34.272  77.708  44.153  0.00  0.00            
ATOM   3920  C   ASN X 246      32.402  81.161  47.308  0.00  0.00            
ATOM   3921  O   ASN X 246      31.927  81.289  48.433  0.00  0.00            
ATOM   3922  N   TYR X 247      31.819  81.607  46.198  0.00  0.00            
ATOM   3923  H   TYR X 247      32.107  81.206  45.319  0.00  0.00            
ATOM   3924  CA  TYR X 247      30.578  82.347  46.229  0.00  0.00            
ATOM   3925  HA  TYR X 247      30.695  83.250  46.826  0.00  0.00            
ATOM   3926  CB  TYR X 247      30.206  82.772  44.806  0.00  0.00            
ATOM   3927  HB2 TYR X 247      31.022  83.346  44.361  0.00  0.00            
ATOM   3928  HB3 TYR X 247      30.080  81.885  44.189  0.00  0.00            
ATOM   3929  CG  TYR X 247      28.928  83.584  44.713  0.00  0.00            
ATOM   3930  CD1 TYR X 247      28.933  84.955  44.966  0.00  0.00            
ATOM   3931  HD1 TYR X 247      29.817  85.423  45.355  0.00  0.00            
ATOM   3932  CE1 TYR X 247      27.770  85.705  44.779  0.00  0.00            
ATOM   3933  HE1 TYR X 247      27.809  86.782  44.800  0.00  0.00            
ATOM   3934  CZ  TYR X 247      26.557  85.063  44.526  0.00  0.00            
ATOM   3935  OH  TYR X 247      25.401  85.776  44.427  0.00  0.00            
ATOM   3936  HH  TYR X 247      25.353  86.294  43.639  0.00  0.00            
ATOM   3937  CE2 TYR X 247      26.534  83.682  44.353  0.00  0.00            
ATOM   3938  HE2 TYR X 247      25.602  83.180  44.162  0.00  0.00            
ATOM   3939  CD2 TYR X 247      27.726  82.960  44.384  0.00  0.00            
ATOM   3940  HD2 TYR X 247      27.730  81.927  44.089  0.00  0.00            
ATOM   3941  C   TYR X 247      29.478  81.462  46.821  0.00  0.00            
ATOM   3942  O   TYR X 247      29.442  80.251  46.611  0.00  0.00            
ATOM   3943  N   GLN X 248      28.546  82.100  47.521  0.00  0.00            
ATOM   3944  H   GLN X 248      28.627  83.102  47.636  0.00  0.00            
ATOM   3945  CA  GLN X 248      27.343  81.444  48.015  0.00  0.00            
ATOM   3946  HA  GLN X 248      27.174  80.548  47.423  0.00  0.00            
ATOM   3947  CB  GLN X 248      27.492  81.090  49.501  0.00  0.00            
ATOM   3948  HB2 GLN X 248      26.512  80.859  49.924  0.00  0.00            
ATOM   3949  HB3 GLN X 248      27.881  81.955  50.029  0.00  0.00            
ATOM   3950  CG  GLN X 248      28.447  79.923  49.741  0.00  0.00            
ATOM   3951  HG2 GLN X 248      29.467  80.213  49.492  0.00  0.00            
ATOM   3952  HG3 GLN X 248      28.189  79.086  49.093  0.00  0.00            
ATOM   3953  CD  GLN X 248      28.401  79.436  51.181  0.00  0.00            
ATOM   3954  OE1 GLN X 248      27.425  78.817  51.605  0.00  0.00            
ATOM   3955  NE2 GLN X 248      29.487  79.684  51.913  0.00  0.00            
ATOM   3956 HE21 GLN X 248      29.578  79.268  52.829  0.00  0.00            
ATOM   3957 HE22 GLN X 248      30.282  80.130  51.484  0.00  0.00            
ATOM   3958  C   GLN X 248      26.164  82.394  47.803  0.00  0.00            
ATOM   3959  O   GLN X 248      26.320  83.609  47.928  0.00  0.00            
ATOM   3960  N   PRO X 249      24.979  81.860  47.482  0.00  0.00            
ATOM   3961  CD  PRO X 249      23.769  82.643  47.298  0.00  0.00            
ATOM   3962  HD2 PRO X 249      23.533  83.179  48.223  0.00  0.00            
ATOM   3963  HD3 PRO X 249      23.852  83.306  46.440  0.00  0.00            
ATOM   3964  CG  PRO X 249      22.694  81.635  46.974  0.00  0.00            
ATOM   3965  HG2 PRO X 249      21.733  81.909  47.410  0.00  0.00            
ATOM   3966  HG3 PRO X 249      22.639  81.545  45.895  0.00  0.00            
ATOM   3967  CB  PRO X 249      23.209  80.346  47.558  0.00  0.00            
ATOM   3968  HB2 PRO X 249      22.777  79.483  47.054  0.00  0.00            
ATOM   3969  HB3 PRO X 249      23.000  80.358  48.629  0.00  0.00            
ATOM   3970  CA  PRO X 249      24.719  80.435  47.365  0.00  0.00            
ATOM   3971  HA  PRO X 249      25.240  79.882  48.145  0.00  0.00            
ATOM   3972  C   PRO X 249      25.103  79.865  45.992  0.00  0.00            
ATOM   3973  O   PRO X 249      25.017  80.567  44.986  0.00  0.00            
ATOM   3974  N   MET X 250      25.499  78.591  45.968  0.00  0.00            
ATOM   3975  H   MET X 250      25.881  78.199  46.816  0.00  0.00            
ATOM   3976  CA  MET X 250      25.777  77.880  44.731  0.00  0.00            
ATOM   3977  HA  MET X 250      26.311  78.574  44.075  0.00  0.00            
ATOM   3978  CB  MET X 250      26.698  76.680  44.944  0.00  0.00            
ATOM   3979  HB2 MET X 250      26.256  76.017  45.692  0.00  0.00            
ATOM   3980  HB3 MET X 250      26.764  76.149  44.000  0.00  0.00            
ATOM   3981  CG  MET X 250      28.118  77.078  45.342  0.00  0.00            
ATOM   3982  HG2 MET X 250      28.657  76.213  45.721  0.00  0.00            
ATOM   3983  HG3 MET X 250      28.079  77.811  46.148  0.00  0.00            
ATOM   3984  SD  MET X 250      29.021  77.818  43.968  0.00  0.00            
ATOM   3985  CE  MET X 250      28.800  76.532  42.717  0.00  0.00            
ATOM   3986  HE1 MET X 250      28.678  76.996  41.739  0.00  0.00            
ATOM   3987  HE2 MET X 250      29.671  75.883  42.686  0.00  0.00            
ATOM   3988  HE3 MET X 250      27.913  75.932  42.931  0.00  0.00            
ATOM   3989  C   MET X 250      24.481  77.442  44.015  0.00  0.00            
ATOM   3990  O   MET X 250      24.468  77.373  42.791  0.00  0.00            
ATOM   3991  N   LYN X 251      23.433  77.146  44.777  0.00  0.00            
ATOM   3992  H   LYN X 251      23.564  77.066  45.773  0.00  0.00            
ATOM   3993  CA  LYN X 251      22.173  76.703  44.192  0.00  0.00            
ATOM   3994  HA  LYN X 251      21.951  77.296  43.309  0.00  0.00            
ATOM   3995  CB  LYN X 251      22.275  75.237  43.783  0.00  0.00            
ATOM   3996  HB2 LYN X 251      22.996  75.114  42.971  0.00  0.00            
ATOM   3997  HB3 LYN X 251      21.321  74.898  43.390  0.00  0.00            
ATOM   3998  CG  LYN X 251      22.668  74.302  44.935  0.00  0.00            
ATOM   3999  HG2 LYN X 251      23.694  74.492  45.257  0.00  0.00            
ATOM   4000  HG3 LYN X 251      22.040  74.525  45.794  0.00  0.00            
ATOM   4001  CD  LYN X 251      22.504  72.826  44.584  0.00  0.00            
ATOM   4002  HD2 LYN X 251      21.560  72.669  44.055  0.00  0.00            
ATOM   4003  HD3 LYN X 251      22.508  72.260  45.512  0.00  0.00            
ATOM   4004  CE  LYN X 251      23.674  72.312  43.741  0.00  0.00            
ATOM   4005  HE2 LYN X 251      23.657  72.770  42.751  0.00  0.00            
ATOM   4006  HE3 LYN X 251      24.609  72.616  44.214  0.00  0.00            
ATOM   4007  NZ  LYN X 251      23.658  70.856  43.622  0.00  0.00            
ATOM   4008  HZ1 LYN X 251      24.423  70.460  44.150  0.00  0.00            
ATOM   4009  HZ2 LYN X 251      22.813  70.483  44.032  0.00  0.00            
ATOM   4010  C   LYN X 251      21.051  76.888  45.216  0.00  0.00            
ATOM   4011  O   LYN X 251      21.284  77.138  46.395  0.00  0.00            
ATOM   4012  N   ASN X 252      19.833  76.722  44.728  0.00  0.00            
ATOM   4013  H   ASN X 252      19.725  76.615  43.727  0.00  0.00            
ATOM   4014  CA  ASN X 252      18.606  76.819  45.512  0.00  0.00            
ATOM   4015  HA  ASN X 252      17.768  76.730  44.822  0.00  0.00            
ATOM   4016  CB  ASN X 252      18.524  75.620  46.495  0.00  0.00            
ATOM   4017  HB2 ASN X 252      17.543  75.561  46.963  0.00  0.00            
ATOM   4018  HB3 ASN X 252      19.253  75.778  47.290  0.00  0.00            
ATOM   4019  CG  ASN X 252      18.865  74.279  45.837  0.00  0.00            
ATOM   4020  OD1 ASN X 252      19.814  73.604  46.243  0.00  0.00            
ATOM   4021  ND2 ASN X 252      18.114  73.959  44.789  0.00  0.00            
ATOM   4022 HD21 ASN X 252      18.543  73.540  43.978  0.00  0.00            
ATOM   4023 HD22 ASN X 252      17.180  74.333  44.726  0.00  0.00            
ATOM   4024  C   ASN X 252      18.453  78.123  46.287  0.00  0.00            
ATOM   4025  O   ASN X 252      17.662  78.174  47.235  0.00  0.00            
ATOM   4026  N   GLY X 253      19.143  79.177  45.850  0.00  0.00            
ATOM   4027  H   GLY X 253      19.697  79.081  45.009  0.00  0.00            
ATOM   4028  CA  GLY X 253      18.863  80.513  46.330  0.00  0.00            
ATOM   4029  HA2 GLY X 253      18.504  80.462  47.355  0.00  0.00            
ATOM   4030  HA3 GLY X 253      19.775  81.104  46.290  0.00  0.00            
ATOM   4031  C   GLY X 253      17.794  81.128  45.424  0.00  0.00            
ATOM   4032  O   GLY X 253      17.352  80.509  44.461  0.00  0.00            
ATOM   4033  N   PRO X 254      17.358  82.343  45.728  0.00  0.00            
ATOM   4034  CD  PRO X 254      17.676  83.071  46.945  0.00  0.00            
ATOM   4035  HD2 PRO X 254      17.636  82.433  47.834  0.00  0.00            
ATOM   4036  HD3 PRO X 254      18.611  83.646  46.845  0.00  0.00            
ATOM   4037  CG  PRO X 254      16.564  84.111  47.004  0.00  0.00            
ATOM   4038  HG2 PRO X 254      16.875  85.038  47.514  0.00  0.00            
ATOM   4039  HG3 PRO X 254      15.681  83.713  47.527  0.00  0.00            
ATOM   4040  CB  PRO X 254      16.197  84.392  45.569  0.00  0.00            
ATOM   4041  HB2 PRO X 254      15.156  84.708  45.469  0.00  0.00            
ATOM   4042  HB3 PRO X 254      16.836  85.170  45.169  0.00  0.00            
ATOM   4043  CA  PRO X 254      16.431  83.060  44.859  0.00  0.00            
ATOM   4044  HA  PRO X 254      15.503  82.506  44.764  0.00  0.00            
ATOM   4045  C   PRO X 254      17.077  83.268  43.489  0.00  0.00            
ATOM   4046  O   PRO X 254      18.299  83.438  43.388  0.00  0.00            
ATOM   4047  N   PHE X 255      16.265  83.285  42.423  0.00  0.00            
ATOM   4048  H   PHE X 255      15.288  83.460  42.590  0.00  0.00            
ATOM   4049  CA  PHE X 255      16.807  83.387  41.086  0.00  0.00            
ATOM   4050  HA  PHE X 255      17.595  82.649  40.953  0.00  0.00            
ATOM   4051  CB  PHE X 255      15.675  83.181  40.054  0.00  0.00            
ATOM   4052  HB2 PHE X 255      15.159  82.240  40.239  0.00  0.00            
ATOM   4053  HB3 PHE X 255      14.937  83.981  40.159  0.00  0.00            
ATOM   4054  CG  PHE X 255      16.204  83.173  38.656  0.00  0.00            
ATOM   4055  CD1 PHE X 255      16.996  82.121  38.220  0.00  0.00            
ATOM   4056  HD1 PHE X 255      17.456  81.469  38.937  0.00  0.00            
ATOM   4057  CE1 PHE X 255      17.493  82.116  36.905  0.00  0.00            
ATOM   4058  HE1 PHE X 255      18.304  81.467  36.643  0.00  0.00            
ATOM   4059  CZ  PHE X 255      17.218  83.191  36.078  0.00  0.00            
ATOM   4060  HZ  PHE X 255      17.813  83.338  35.191  0.00  0.00            
ATOM   4061  CE2 PHE X 255      16.323  84.175  36.470  0.00  0.00            
ATOM   4062  HE2 PHE X 255      15.910  84.864  35.750  0.00  0.00            
ATOM   4063  CD2 PHE X 255      15.821  84.171  37.762  0.00  0.00            
ATOM   4064  HD2 PHE X 255      15.044  84.858  38.035  0.00  0.00            
ATOM   4065  C   PHE X 255      17.399  84.768  40.940  0.00  0.00            
ATOM   4066  O   PHE X 255      16.777  85.787  41.258  0.00  0.00            
ATOM   4067  N   GLY X 256      18.652  84.821  40.439  0.00  0.00            
ATOM   4068  H   GLY X 256      19.179  83.961  40.353  0.00  0.00            
ATOM   4069  CA  GLY X 256      19.438  86.019  40.322  0.00  0.00            
ATOM   4070  HA2 GLY X 256      19.871  86.102  39.344  0.00  0.00            
ATOM   4071  HA3 GLY X 256      18.765  86.871  40.443  0.00  0.00            
ATOM   4072  C   GLY X 256      20.517  86.088  41.364  0.00  0.00            
ATOM   4073  O   GLY X 256      21.359  86.993  41.231  0.00  0.00            
ATOM   4074  N   GLN X 257      20.529  85.192  42.368  0.00  0.00            
ATOM   4075  H   GLN X 257      19.662  84.689  42.533  0.00  0.00            
ATOM   4076  CA  GLN X 257      21.524  85.252  43.441  0.00  0.00            
ATOM   4077  HA  GLN X 257      22.149  86.118  43.319  0.00  0.00            
ATOM   4078  CB  GLN X 257      20.779  85.283  44.818  0.00  0.00            
ATOM   4079  HB2 GLN X 257      21.512  85.307  45.577  0.00  0.00            
ATOM   4080  HB3 GLN X 257      20.309  84.333  44.980  0.00  0.00            
ATOM   4081  CG  GLN X 257      19.701  86.380  44.947  0.00  0.00            
ATOM   4082  HG2 GLN X 257      18.940  86.249  44.196  0.00  0.00            
ATOM   4083  HG3 GLN X 257      19.272  86.293  45.926  0.00  0.00            
ATOM   4084  CD  GLN X 257      20.373  87.753  44.901  0.00  0.00            
ATOM   4085  OE1 GLN X 257      21.581  87.975  45.103  0.00  0.00            
ATOM   4086  NE2 GLN X 257      19.570  88.758  44.524  0.00  0.00            
ATOM   4087 HE21 GLN X 257      18.593  88.617  44.278  0.00  0.00            
ATOM   4088 HE22 GLN X 257      19.868  89.727  44.433  0.00  0.00            
ATOM   4089  C   GLN X 257      22.451  84.054  43.360  0.00  0.00            
ATOM   4090  O   GLN X 257      23.493  84.029  43.998  0.00  0.00            
ATOM   4091  N   ASN X 258      22.140  83.026  42.577  0.00  0.00            
ATOM   4092  H   ASN X 258      21.457  83.135  41.849  0.00  0.00            
ATOM   4093  CA  ASN X 258      22.925  81.809  42.598  0.00  0.00            
ATOM   4094  HA  ASN X 258      23.261  81.579  43.610  0.00  0.00            
ATOM   4095  CB  ASN X 258      22.111  80.644  42.027  0.00  0.00            
ATOM   4096  HB2 ASN X 258      22.750  79.753  41.922  0.00  0.00            
ATOM   4097  HB3 ASN X 258      21.762  80.927  41.034  0.00  0.00            
ATOM   4098  CG  ASN X 258      20.924  80.276  42.903  0.00  0.00            
ATOM   4099  OD1 ASN X 258      21.101  79.824  44.039  0.00  0.00            
ATOM   4100  ND2 ASN X 258      19.738  80.561  42.359  0.00  0.00            
ATOM   4101 HD21 ASN X 258      19.654  80.785  41.381  0.00  0.00            
ATOM   4102 HD22 ASN X 258      18.944  80.648  42.975  0.00  0.00            
ATOM   4103  C   ASN X 258      24.183  82.006  41.756  0.00  0.00            
ATOM   4104  O   ASN X 258      24.367  83.035  41.113  0.00  0.00            
ATOM   4105  N   PHE X 259      25.099  81.031  41.818  0.00  0.00            
ATOM   4106  H   PHE X 259      24.803  80.104  42.050  0.00  0.00            
ATOM   4107  CA  PHE X 259      26.430  81.172  41.229  0.00  0.00            
ATOM   4108  HA  PHE X 259      26.899  82.052  41.693  0.00  0.00            
ATOM   4109  CB  PHE X 259      27.297  79.940  41.571  0.00  0.00            
ATOM   4110  HB2 PHE X 259      27.220  79.690  42.622  0.00  0.00            
ATOM   4111  HB3 PHE X 259      26.887  79.134  40.969  0.00  0.00            
ATOM   4112  CG  PHE X 259      28.749  80.104  41.189  0.00  0.00            
ATOM   4113  CD1 PHE X 259      29.513  81.150  41.721  0.00  0.00            
ATOM   4114  HD1 PHE X 259      29.092  81.779  42.488  0.00  0.00            
ATOM   4115  CE1 PHE X 259      30.857  81.310  41.354  0.00  0.00            
ATOM   4116  HE1 PHE X 259      31.364  82.228  41.575  0.00  0.00            
ATOM   4117  CZ  PHE X 259      31.443  80.387  40.502  0.00  0.00            
ATOM   4118  HZ  PHE X 259      32.458  80.529  40.192  0.00  0.00            
ATOM   4119  CE2 PHE X 259      30.731  79.264  40.100  0.00  0.00            
ATOM   4120  HE2 PHE X 259      31.243  78.428  39.668  0.00  0.00            
ATOM   4121  CD2 PHE X 259      29.391  79.117  40.425  0.00  0.00            
ATOM   4122  HD2 PHE X 259      28.864  78.210  40.185  0.00  0.00            
ATOM   4123  C   PHE X 259      26.390  81.425  39.718  0.00  0.00            
ATOM   4124  O   PHE X 259      27.188  82.176  39.155  0.00  0.00            
ATOM   4125  N   ARN X 260      25.414  80.801  39.043  0.00  0.00            
ATOM   4126  H   ARN X 260      24.692  80.298  39.544  0.00  0.00            
ATOM   4127  CA  ARN X 260      25.322  80.871  37.610  0.00  0.00            
ATOM   4128  HA  ARN X 260      26.126  81.493  37.229  0.00  0.00            
ATOM   4129  CB  ARN X 260      25.538  79.448  37.042  0.00  0.00            
ATOM   4130  HB2 ARN X 260      24.657  78.823  37.197  0.00  0.00            
ATOM   4131  HB3 ARN X 260      25.654  79.597  35.963  0.00  0.00            
ATOM   4132  CG  ARN X 260      26.815  78.757  37.518  0.00  0.00            
ATOM   4133  HG2 ARN X 260      27.685  79.315  37.168  0.00  0.00            
ATOM   4134  HG3 ARN X 260      26.784  78.755  38.601  0.00  0.00            
ATOM   4135  CD  ARN X 260      26.885  77.315  37.048  0.00  0.00            
ATOM   4136  HD2 ARN X 260      25.924  76.830  37.228  0.00  0.00            
ATOM   4137  HD3 ARN X 260      27.093  77.255  35.986  0.00  0.00            
ATOM   4138  NE  ARN X 260      27.887  76.628  37.811  0.00  0.00            
ATOM   4139  HE  ARN X 260      27.483  75.843  38.313  0.00  0.00            
ATOM   4140  CZ  ARN X 260      29.097  76.307  37.152  0.00  0.00            
ATOM   4141  NH1 ARN X 260      29.354  76.595  35.955  0.00  0.00            
ATOM   4142 HH11 ARN X 260      30.330  76.453  35.742  0.00  0.00            
ATOM   4143  NH2 ARN X 260      29.971  75.604  38.009  0.00  0.00            
ATOM   4144 HH21 ARN X 260      30.912  75.710  37.651  0.00  0.00            
ATOM   4145 HH22 ARN X 260      29.792  74.611  38.020  0.00  0.00            
ATOM   4146  C   ARN X 260      23.997  81.490  37.127  0.00  0.00            
ATOM   4147  O   ARN X 260      23.604  81.229  36.001  0.00  0.00            
ATOM   4148  N   ASH X 261      23.272  82.202  37.982  0.00  0.00            
ATOM   4149  H   ASH X 261      23.387  82.031  38.972  0.00  0.00            
ATOM   4150  CA  ASH X 261      22.086  82.925  37.510  0.00  0.00            
ATOM   4151  HA  ASH X 261      21.585  82.316  36.768  0.00  0.00            
ATOM   4152  CB  ASH X 261      21.149  83.182  38.665  0.00  0.00            
ATOM   4153  HB2 ASH X 261      21.668  83.671  39.492  0.00  0.00            
ATOM   4154  HB3 ASH X 261      20.342  83.841  38.344  0.00  0.00            
ATOM   4155  CG  ASH X 261      20.511  81.921  39.212  0.00  0.00            
ATOM   4156  OD1 ASH X 261      20.710  80.797  38.491  0.00  0.00            
ATOM   4157  OD2 ASH X 261      19.890  81.909  40.264  0.00  0.00            
ATOM   4158  HD1 ASH X 261      20.371  80.040  38.940  0.00  0.00            
ATOM   4159  C   ASH X 261      22.504  84.250  36.902  0.00  0.00            
ATOM   4160  O   ASH X 261      23.449  84.935  37.347  0.00  0.00            
ATOM   4161  N   PRO X 262      21.775  84.673  35.855  0.00  0.00            
ATOM   4162  CD  PRO X 262      20.671  84.002  35.163  0.00  0.00            
ATOM   4163  HD2 PRO X 262      21.076  83.214  34.525  0.00  0.00            
ATOM   4164  HD3 PRO X 262      19.979  83.546  35.871  0.00  0.00            
ATOM   4165  CG  PRO X 262      20.003  85.070  34.325  0.00  0.00            
ATOM   4166  HG2 PRO X 262      19.550  84.675  33.421  0.00  0.00            
ATOM   4167  HG3 PRO X 262      19.274  85.588  34.952  0.00  0.00            
ATOM   4168  CB  PRO X 262      21.134  86.042  34.047  0.00  0.00            
ATOM   4169  HB2 PRO X 262      20.746  87.042  33.837  0.00  0.00            
ATOM   4170  HB3 PRO X 262      21.724  85.622  33.230  0.00  0.00            
ATOM   4171  CA  PRO X 262      21.987  86.007  35.304  0.00  0.00            
ATOM   4172  HA  PRO X 262      23.043  86.121  35.037  0.00  0.00            
ATOM   4173  C   PRO X 262      21.614  87.106  36.275  0.00  0.00            
ATOM   4174  O   PRO X 262      20.577  87.045  36.940  0.00  0.00            
ATOM   4175  N   MET X 263      22.455  88.157  36.353  0.00  0.00            
ATOM   4176  H   MET X 263      23.355  88.086  35.902  0.00  0.00            
ATOM   4177  CA  MET X 263      22.220  89.302  37.217  0.00  0.00            
ATOM   4178  HA  MET X 263      21.546  88.997  38.014  0.00  0.00            
ATOM   4179  CB  MET X 263      23.543  89.793  37.810  0.00  0.00            
ATOM   4180  HB2 MET X 263      23.377  90.696  38.394  0.00  0.00            
ATOM   4181  HB3 MET X 263      24.187  90.040  36.971  0.00  0.00            
ATOM   4182  CG  MET X 263      24.272  88.748  38.639  0.00  0.00            
ATOM   4183  HG2 MET X 263      23.619  88.330  39.402  0.00  0.00            
ATOM   4184  HG3 MET X 263      24.576  87.924  37.994  0.00  0.00            
ATOM   4185  SD  MET X 263      25.753  89.413  39.436  0.00  0.00            
ATOM   4186  CE  MET X 263      26.789  89.721  37.988  0.00  0.00            
ATOM   4187  HE1 MET X 263      27.797  89.357  38.183  0.00  0.00            
ATOM   4188  HE2 MET X 263      26.851  90.792  37.796  0.00  0.00            
ATOM   4189  HE3 MET X 263      26.389  89.221  37.107  0.00  0.00            
ATOM   4190  C   MET X 263      21.553  90.411  36.408  0.00  0.00            
ATOM   4191  O   MET X 263      22.194  91.037  35.562  0.00  0.00            
ATOM   4192  N   TYR X 264      20.259  90.636  36.666  0.00  0.00            
ATOM   4193  H   TYR X 264      19.712  89.905  37.097  0.00  0.00            
ATOM   4194  CA  TYR X 264      19.562  91.767  36.090  0.00  0.00            
ATOM   4195  HA  TYR X 264      19.494  91.633  35.016  0.00  0.00            
ATOM   4196  CB  TYR X 264      18.149  91.853  36.671  0.00  0.00            
ATOM   4197  HB2 TYR X 264      17.607  90.922  36.517  0.00  0.00            
ATOM   4198  HB3 TYR X 264      18.201  92.011  37.748  0.00  0.00            
ATOM   4199  CG  TYR X 264      17.328  92.994  36.106  0.00  0.00            
ATOM   4200  CD1 TYR X 264      17.328  94.253  36.711  0.00  0.00            
ATOM   4201  HD1 TYR X 264      17.850  94.399  37.641  0.00  0.00            
ATOM   4202  CE1 TYR X 264      16.613  95.319  36.148  0.00  0.00            
ATOM   4203  HE1 TYR X 264      16.744  96.314  36.539  0.00  0.00            
ATOM   4204  CZ  TYR X 264      15.858  95.135  34.990  0.00  0.00            
ATOM   4205  OH  TYR X 264      15.119  96.160  34.475  0.00  0.00            
ATOM   4206  HH  TYR X 264      14.634  96.626  35.139  0.00  0.00            
ATOM   4207  CE2 TYR X 264      15.885  93.885  34.367  0.00  0.00            
ATOM   4208  HE2 TYR X 264      15.429  93.772  33.397  0.00  0.00            
ATOM   4209  CD2 TYR X 264      16.560  92.809  34.958  0.00  0.00            
ATOM   4210  HD2 TYR X 264      16.453  91.826  34.533  0.00  0.00            
ATOM   4211  C   TYR X 264      20.362  93.046  36.384  0.00  0.00            
ATOM   4212  O   TYR X 264      20.840  93.238  37.503  0.00  0.00            
ATOM   4213  N   PRO X 265      20.490  93.944  35.398  0.00  0.00            
ATOM   4214  CD  PRO X 265      21.138  95.228  35.618  0.00  0.00            
ATOM   4215  HD2 PRO X 265      20.797  95.690  36.544  0.00  0.00            
ATOM   4216  HD3 PRO X 265      22.222  95.091  35.620  0.00  0.00            
ATOM   4217  CG  PRO X 265      20.739  96.088  34.422  0.00  0.00            
ATOM   4218  HG2 PRO X 265      21.561  96.132  33.704  0.00  0.00            
ATOM   4219  HG3 PRO X 265      20.430  97.062  34.781  0.00  0.00            
ATOM   4220  CB  PRO X 265      19.556  95.388  33.803  0.00  0.00            
ATOM   4221  HB2 PRO X 265      18.644  95.723  34.295  0.00  0.00            
ATOM   4222  HB3 PRO X 265      19.480  95.592  32.735  0.00  0.00            
ATOM   4223  CA  PRO X 265      19.806  93.913  34.108  0.00  0.00            
ATOM   4224  HA  PRO X 265      18.866  93.371  34.177  0.00  0.00            
ATOM   4225  C   PRO X 265      20.643  93.310  32.978  0.00  0.00            
ATOM   4226  O   PRO X 265      20.414  93.623  31.807  0.00  0.00            
ATOM   4227  N   TRP X 266      21.606  92.443  33.302  0.00  0.00            
ATOM   4228  H   TRP X 266      21.664  92.100  34.248  0.00  0.00            
ATOM   4229  CA  TRP X 266      22.452  91.831  32.292  0.00  0.00            
ATOM   4230  HA  TRP X 266      22.167  92.221  31.318  0.00  0.00            
ATOM   4231  CB  TRP X 266      23.929  92.155  32.552  0.00  0.00            
ATOM   4232  HB2 TRP X 266      24.545  91.838  31.708  0.00  0.00            
ATOM   4233  HB3 TRP X 266      24.245  91.580  33.422  0.00  0.00            
ATOM   4234  CG  TRP X 266      24.199  93.586  32.844  0.00  0.00            
ATOM   4235  CD1 TRP X 266      24.155  94.623  31.982  0.00  0.00            
ATOM   4236  HD1 TRP X 266      24.115  94.518  30.917  0.00  0.00            
ATOM   4237  NE1 TRP X 266      24.364  95.797  32.665  0.00  0.00            
ATOM   4238  HE1 TRP X 266      24.008  96.691  32.355  0.00  0.00            
ATOM   4239  CE2 TRP X 266      24.790  95.540  33.940  0.00  0.00            
ATOM   4240  CZ2 TRP X 266      25.165  96.371  34.981  0.00  0.00            
ATOM   4241  HZ2 TRP X 266      25.006  97.431  34.912  0.00  0.00            
ATOM   4242  CH2 TRP X 266      25.558  95.790  36.177  0.00  0.00            
ATOM   4243  HH2 TRP X 266      25.804  96.421  37.010  0.00  0.00            
ATOM   4244  CZ3 TRP X 266      25.538  94.400  36.316  0.00  0.00            
ATOM   4245  HZ3 TRP X 266      26.071  93.950  37.131  0.00  0.00            
ATOM   4246  CE3 TRP X 266      25.004  93.580  35.328  0.00  0.00            
ATOM   4247  HE3 TRP X 266      24.841  92.527  35.516  0.00  0.00            
ATOM   4248  CD2 TRP X 266      24.663  94.137  34.092  0.00  0.00            
ATOM   4249  C   TRP X 266      22.246  90.323  32.300  0.00  0.00            
ATOM   4250  O   TRP X 266      21.442  89.787  33.062  0.00  0.00            
ATOM   4251  N   ASN X 267      22.983  89.636  31.429  0.00  0.00            
ATOM   4252  H   ASN X 267      23.666  90.140  30.883  0.00  0.00            
ATOM   4253  CA  ASN X 267      23.044  88.181  31.425  0.00  0.00            
ATOM   4254  HA  ASN X 267      22.172  87.778  31.934  0.00  0.00            
ATOM   4255  CB  ASN X 267      23.059  87.641  30.000  0.00  0.00            
ATOM   4256  HB2 ASN X 267      23.915  88.023  29.444  0.00  0.00            
ATOM   4257  HB3 ASN X 267      23.158  86.557  30.043  0.00  0.00            
ATOM   4258  CG  ASN X 267      21.786  87.972  29.246  0.00  0.00            
ATOM   4259  OD1 ASN X 267      20.746  88.242  29.843  0.00  0.00            
ATOM   4260  ND2 ASN X 267      21.867  87.933  27.913  0.00  0.00            
ATOM   4261 HD21 ASN X 267      22.070  88.789  27.417  0.00  0.00            
ATOM   4262 HD22 ASN X 267      21.322  87.232  27.435  0.00  0.00            
ATOM   4263  C   ASN X 267      24.291  87.702  32.164  0.00  0.00            
ATOM   4264  O   ASN X 267      24.465  86.499  32.342  0.00  0.00            
ATOM   4265  N   THR X 268      25.154  88.624  32.604  0.00  0.00            
ATOM   4266  H   THR X 268      25.047  89.586  32.312  0.00  0.00            
ATOM   4267  CA  THR X 268      26.341  88.260  33.358  0.00  0.00            
ATOM   4268  HA  THR X 268      26.953  87.595  32.751  0.00  0.00            
ATOM   4269  CB  THR X 268      27.136  89.523  33.703  0.00  0.00            
ATOM   4270  HB  THR X 268      26.531  90.187  34.318  0.00  0.00            
ATOM   4271  CG2 THR X 268      28.422  89.173  34.459  0.00  0.00            
ATOM   4272 HG21 THR X 268      29.279  89.687  34.029  0.00  0.00            
ATOM   4273 HG22 THR X 268      28.615  88.101  34.402  0.00  0.00            
ATOM   4274 HG23 THR X 268      28.348  89.442  35.511  0.00  0.00            
ATOM   4275  OG1 THR X 268      27.482  90.200  32.509  0.00  0.00            
ATOM   4276  HG1 THR X 268      27.476  91.133  32.678  0.00  0.00            
ATOM   4277  C   THR X 268      25.950  87.522  34.640  0.00  0.00            
ATOM   4278  O   THR X 268      25.045  87.938  35.359  0.00  0.00            
ATOM   4279  N   THR X 269      26.654  86.429  34.922  0.00  0.00            
ATOM   4280  H   THR X 269      27.175  85.999  34.173  0.00  0.00            
ATOM   4281  CA  THR X 269      26.479  85.676  36.153  0.00  0.00            
ATOM   4282  HA  THR X 269      25.501  85.909  36.562  0.00  0.00            
ATOM   4283  CB  THR X 269      26.587  84.184  35.825  0.00  0.00            
ATOM   4284  HB  THR X 269      26.308  83.599  36.702  0.00  0.00            
ATOM   4285  CG2 THR X 269      25.663  83.813  34.670  0.00  0.00            
ATOM   4286 HG21 THR X 269      25.982  82.886  34.197  0.00  0.00            
ATOM   4287 HG22 THR X 269      25.671  84.597  33.913  0.00  0.00            
ATOM   4288 HG23 THR X 269      24.636  83.686  35.016  0.00  0.00            
ATOM   4289  OG1 THR X 269      27.924  83.850  35.499  0.00  0.00            
ATOM   4290  HG1 THR X 269      28.312  84.570  35.025  0.00  0.00            
ATOM   4291  C   THR X 269      27.555  86.046  37.166  0.00  0.00            
ATOM   4292  O   THR X 269      28.555  86.665  36.813  0.00  0.00            
ATOM   4293  N   PRO X 270      27.378  85.679  38.437  0.00  0.00            
ATOM   4294  CD  PRO X 270      26.121  85.265  39.059  0.00  0.00            
ATOM   4295  HD2 PRO X 270      25.975  84.191  38.932  0.00  0.00            
ATOM   4296  HD3 PRO X 270      25.251  85.791  38.665  0.00  0.00            
ATOM   4297  CG  PRO X 270      26.337  85.573  40.531  0.00  0.00            
ATOM   4298  HG2 PRO X 270      25.775  84.908  41.186  0.00  0.00            
ATOM   4299  HG3 PRO X 270      26.104  86.627  40.695  0.00  0.00            
ATOM   4300  CB  PRO X 270      27.822  85.441  40.737  0.00  0.00            
ATOM   4301  HB2 PRO X 270      28.144  86.049  41.580  0.00  0.00            
ATOM   4302  HB3 PRO X 270      28.089  84.402  40.926  0.00  0.00            
ATOM   4303  CA  PRO X 270      28.412  85.949  39.425  0.00  0.00            
ATOM   4304  HA  PRO X 270      28.595  87.021  39.477  0.00  0.00            
ATOM   4305  C   PRO X 270      29.724  85.238  39.085  0.00  0.00            
ATOM   4306  O   PRO X 270      30.800  85.769  39.348  0.00  0.00            
ATOM   4307  N   GLH X 271      29.645  84.036  38.507  0.00  0.00            
ATOM   4308  H   GLH X 271      28.767  83.760  38.092  0.00  0.00            
ATOM   4309  CA  GLH X 271      30.836  83.290  38.137  0.00  0.00            
ATOM   4310  HA  GLH X 271      31.445  83.130  39.029  0.00  0.00            
ATOM   4311  CB  GLH X 271      30.451  81.904  37.622  0.00  0.00            
ATOM   4312  HB2 GLH X 271      29.664  81.984  36.870  0.00  0.00            
ATOM   4313  HB3 GLH X 271      30.078  81.353  38.481  0.00  0.00            
ATOM   4314  CG  GLH X 271      31.635  81.115  37.066  0.00  0.00            
ATOM   4315  HG2 GLH X 271      32.355  80.906  37.856  0.00  0.00            
ATOM   4316  HG3 GLH X 271      32.155  81.704  36.311  0.00  0.00            
ATOM   4317  CD  GLH X 271      31.258  79.788  36.419  0.00  0.00            
ATOM   4318  OE1 GLH X 271      29.933  79.522  36.385  0.00  0.00            
ATOM   4319  OE2 GLH X 271      32.097  79.020  35.965  0.00  0.00            
ATOM   4320  HE1 GLH X 271      29.460  79.946  37.078  0.00  0.00            
ATOM   4321  C   GLH X 271      31.649  84.060  37.101  0.00  0.00            
ATOM   4322  O   GLH X 271      32.875  83.965  37.083  0.00  0.00            
ATOM   4323  N   ASH X 272      30.967  84.828  36.243  0.00  0.00            
ATOM   4324  H   ASH X 272      29.959  84.885  36.303  0.00  0.00            
ATOM   4325  CA  ASH X 272      31.638  85.547  35.171  0.00  0.00            
ATOM   4326  HA  ASH X 272      32.158  84.839  34.524  0.00  0.00            
ATOM   4327  CB  ASH X 272      30.622  86.271  34.295  0.00  0.00            
ATOM   4328  HB2 ASH X 272      31.124  86.938  33.596  0.00  0.00            
ATOM   4329  HB3 ASH X 272      29.978  86.885  34.919  0.00  0.00            
ATOM   4330  CG  ASH X 272      29.710  85.342  33.510  0.00  0.00            
ATOM   4331  OD1 ASH X 272      30.166  84.076  33.384  0.00  0.00            
ATOM   4332  OD2 ASH X 272      28.649  85.718  33.028  0.00  0.00            
ATOM   4333  HD1 ASH X 272      30.880  84.023  32.772  0.00  0.00            
ATOM   4334  C   ASH X 272      32.667  86.544  35.709  0.00  0.00            
ATOM   4335  O   ASH X 272      33.619  86.886  35.010  0.00  0.00            
ATOM   4336  N   VAL X 273      32.467  87.042  36.933  0.00  0.00            
ATOM   4337  H   VAL X 273      31.863  86.538  37.563  0.00  0.00            
ATOM   4338  CA  VAL X 273      33.324  88.083  37.483  0.00  0.00            
ATOM   4339  HA  VAL X 273      34.133  88.273  36.785  0.00  0.00            
ATOM   4340  CB  VAL X 273      32.539  89.395  37.667  0.00  0.00            
ATOM   4341  HB  VAL X 273      33.222  90.144  38.074  0.00  0.00            
ATOM   4342  CG1 VAL X 273      32.013  89.914  36.332  0.00  0.00            
ATOM   4343 HG11 VAL X 273      32.839  90.203  35.682  0.00  0.00            
ATOM   4344 HG12 VAL X 273      31.375  90.785  36.472  0.00  0.00            
ATOM   4345 HG13 VAL X 273      31.435  89.145  35.821  0.00  0.00            
ATOM   4346  CG2 VAL X 273      31.392  89.230  38.652  0.00  0.00            
ATOM   4347 HG21 VAL X 273      31.212  90.151  39.206  0.00  0.00            
ATOM   4348 HG22 VAL X 273      30.471  88.969  38.132  0.00  0.00            
ATOM   4349 HG23 VAL X 273      31.636  88.443  39.365  0.00  0.00            
ATOM   4350  C   VAL X 273      33.939  87.632  38.807  0.00  0.00            
ATOM   4351  O   VAL X 273      34.359  88.463  39.610  0.00  0.00            
ATOM   4352  N   MET X 274      34.019  86.321  39.050  0.00  0.00            
ATOM   4353  H   MET X 274      33.870  85.660  38.302  0.00  0.00            
ATOM   4354  CA  MET X 274      34.495  85.831  40.332  0.00  0.00            
ATOM   4355  HA  MET X 274      34.036  86.444  41.110  0.00  0.00            
ATOM   4356  CB  MET X 274      34.059  84.381  40.538  0.00  0.00            
ATOM   4357  HB2 MET X 274      34.611  83.726  39.861  0.00  0.00            
ATOM   4358  HB3 MET X 274      33.004  84.325  40.287  0.00  0.00            
ATOM   4359  CG  MET X 274      34.215  83.899  41.975  0.00  0.00            
ATOM   4360  HG2 MET X 274      33.912  82.852  42.048  0.00  0.00            
ATOM   4361  HG3 MET X 274      35.259  83.944  42.281  0.00  0.00            
ATOM   4362  SD  MET X 274      33.236  84.872  43.146  0.00  0.00            
ATOM   4363  CE  MET X 274      31.629  84.865  42.318  0.00  0.00            
ATOM   4364  HE1 MET X 274      31.525  83.967  41.712  0.00  0.00            
ATOM   4365  HE2 MET X 274      30.836  84.866  43.066  0.00  0.00            
ATOM   4366  HE3 MET X 274      31.516  85.743  41.680  0.00  0.00            
ATOM   4367  C   MET X 274      36.006  85.984  40.463  0.00  0.00            
ATOM   4368  O   MET X 274      36.518  86.042  41.578  0.00  0.00            
ATOM   4369  N   ASN X 275      36.724  86.043  39.338  0.00  0.00            
ATOM   4370  H   ASN X 275      36.279  85.812  38.462  0.00  0.00            
ATOM   4371  CA  ASN X 275      38.161  86.270  39.336  0.00  0.00            
ATOM   4372  HA  ASN X 275      38.506  86.333  40.368  0.00  0.00            
ATOM   4373  CB  ASN X 275      38.867  85.117  38.618  0.00  0.00            
ATOM   4374  HB2 ASN X 275      38.623  85.105  37.559  0.00  0.00            
ATOM   4375  HB3 ASN X 275      38.515  84.172  39.035  0.00  0.00            
ATOM   4376  CG  ASN X 275      40.379  85.164  38.796  0.00  0.00            
ATOM   4377  OD1 ASN X 275      40.933  86.165  39.245  0.00  0.00            
ATOM   4378  ND2 ASN X 275      41.044  84.051  38.481  0.00  0.00            
ATOM   4379 HD21 ASN X 275      40.769  83.516  37.671  0.00  0.00            
ATOM   4380 HD22 ASN X 275      41.823  83.751  39.049  0.00  0.00            
ATOM   4381  C   ASN X 275      38.439  87.598  38.647  0.00  0.00            
ATOM   4382  O   ASN X 275      38.319  87.708  37.429  0.00  0.00            
ATOM   4383  N   HID X 276      38.805  88.621  39.425  0.00  0.00            
ATOM   4384  H   HID X 276      39.098  88.448  40.376  0.00  0.00            
ATOM   4385  CA  HID X 276      38.955  89.958  38.884  0.00  0.00            
ATOM   4386  HA  HID X 276      38.074  90.168  38.275  0.00  0.00            
ATOM   4387  CB  HID X 276      38.994  90.996  39.994  0.00  0.00            
ATOM   4388  HB2 HID X 276      38.164  90.864  40.689  0.00  0.00            
ATOM   4389  HB3 HID X 276      38.874  91.970  39.520  0.00  0.00            
ATOM   4390  CG  HID X 276      40.267  91.013  40.784  0.00  0.00            
ATOM   4391  ND1 HID X 276      40.554  90.076  41.758  0.00  0.00            
ATOM   4392  HD1 HID X 276      40.041  89.226  41.926  0.00  0.00            
ATOM   4393  CE1 HID X 276      41.789  90.319  42.191  0.00  0.00            
ATOM   4394  HE1 HID X 276      42.400  89.543  42.622  0.00  0.00            
ATOM   4395  NE2 HID X 276      42.331  91.382  41.620  0.00  0.00            
ATOM   4396  CD2 HID X 276      41.394  91.788  40.675  0.00  0.00            
ATOM   4397  HD2 HID X 276      41.667  92.481  39.894  0.00  0.00            
ATOM   4398  C   HID X 276      40.193  90.062  38.001  0.00  0.00            
ATOM   4399  O   HID X 276      40.236  90.896  37.097  0.00  0.00            
ATOM   4400  N   ARN X 277      41.201  89.223  38.249  0.00  0.00            
ATOM   4401  H   ARN X 277      41.227  88.712  39.121  0.00  0.00            
ATOM   4402  CA  ARN X 277      42.374  89.198  37.394  0.00  0.00            
ATOM   4403  HA  ARN X 277      42.739  90.223  37.316  0.00  0.00            
ATOM   4404  CB  ARN X 277      43.455  88.319  38.017  0.00  0.00            
ATOM   4405  HB2 ARN X 277      44.069  87.859  37.240  0.00  0.00            
ATOM   4406  HB3 ARN X 277      42.935  87.548  38.580  0.00  0.00            
ATOM   4407  CG  ARN X 277      44.329  89.059  39.016  0.00  0.00            
ATOM   4408  HG2 ARN X 277      45.376  89.038  38.703  0.00  0.00            
ATOM   4409  HG3 ARN X 277      43.972  90.086  39.050  0.00  0.00            
ATOM   4410  CD  ARN X 277      44.177  88.476  40.417  0.00  0.00            
ATOM   4411  HD2 ARN X 277      44.280  87.391  40.396  0.00  0.00            
ATOM   4412  HD3 ARN X 277      43.186  88.703  40.798  0.00  0.00            
ATOM   4413  NE  ARN X 277      45.141  89.050  41.325  0.00  0.00            
ATOM   4414  HE  ARN X 277      44.725  89.255  42.217  0.00  0.00            
ATOM   4415  CZ  ARN X 277      46.426  88.452  41.436  0.00  0.00            
ATOM   4416  NH1 ARN X 277      46.776  87.446  40.771  0.00  0.00            
ATOM   4417 HH11 ARN X 277      47.355  87.706  39.986  0.00  0.00            
ATOM   4418  NH2 ARN X 277      47.275  89.102  42.375  0.00  0.00            
ATOM   4419 HH21 ARN X 277      47.417  88.518  43.182  0.00  0.00            
ATOM   4420 HH22 ARN X 277      48.174  89.277  41.957  0.00  0.00            
ATOM   4421  C   ARN X 277      42.033  88.727  35.981  0.00  0.00            
ATOM   4422  O   ARN X 277      42.603  89.221  35.009  0.00  0.00            
ATOM   4423  N   LYN X 278      41.120  87.762  35.855  0.00  0.00            
ATOM   4424  H   LYN X 278      40.735  87.319  36.678  0.00  0.00            
ATOM   4425  CA  LYN X 278      40.678  87.311  34.544  0.00  0.00            
ATOM   4426  HA  LYN X 278      41.556  87.020  33.967  0.00  0.00            
ATOM   4427  CB  LYN X 278      39.785  86.079  34.685  0.00  0.00            
ATOM   4428  HB2 LYN X 278      40.286  85.323  35.291  0.00  0.00            
ATOM   4429  HB3 LYN X 278      38.894  86.364  35.237  0.00  0.00            
ATOM   4430  CG  LYN X 278      39.359  85.478  33.348  0.00  0.00            
ATOM   4431  HG2 LYN X 278      38.858  86.232  32.737  0.00  0.00            
ATOM   4432  HG3 LYN X 278      40.237  85.160  32.788  0.00  0.00            
ATOM   4433  CD  LYN X 278      38.433  84.279  33.567  0.00  0.00            
ATOM   4434  HD2 LYN X 278      38.951  83.512  34.145  0.00  0.00            
ATOM   4435  HD3 LYN X 278      37.578  84.592  34.159  0.00  0.00            
ATOM   4436  CE  LYN X 278      37.938  83.706  32.242  0.00  0.00            
ATOM   4437  HE2 LYN X 278      38.788  83.425  31.613  0.00  0.00            
ATOM   4438  HE3 LYN X 278      37.376  84.491  31.737  0.00  0.00            
ATOM   4439  NZ  LYN X 278      37.067  82.555  32.441  0.00  0.00            
ATOM   4440  HZ1 LYN X 278      37.134  82.221  33.391  0.00  0.00            
ATOM   4441  HZ2 LYN X 278      36.101  82.822  32.304  0.00  0.00            
ATOM   4442  C   LYN X 278      39.952  88.432  33.801  0.00  0.00            
ATOM   4443  O   LYN X 278      39.965  88.475  32.572  0.00  0.00            
ATOM   4444  N   LEU X 279      39.296  89.335  34.536  0.00  0.00            
ATOM   4445  H   LEU X 279      39.181  89.180  35.528  0.00  0.00            
ATOM   4446  CA  LEU X 279      38.579  90.448  33.935  0.00  0.00            
ATOM   4447  HA  LEU X 279      37.950  90.048  33.143  0.00  0.00            
ATOM   4448  CB  LEU X 279      37.682  91.107  34.979  0.00  0.00            
ATOM   4449  HB2 LEU X 279      37.196  91.988  34.550  0.00  0.00            
ATOM   4450  HB3 LEU X 279      38.330  91.425  35.790  0.00  0.00            
ATOM   4451  CG  LEU X 279      36.633  90.181  35.591  0.00  0.00            
ATOM   4452  HG  LEU X 279      37.160  89.384  36.114  0.00  0.00            
ATOM   4453  CD1 LEU X 279      35.795  90.935  36.621  0.00  0.00            
ATOM   4454 HD11 LEU X 279      36.036  91.999  36.614  0.00  0.00            
ATOM   4455 HD12 LEU X 279      34.731  90.832  36.404  0.00  0.00            
ATOM   4456 HD13 LEU X 279      35.989  90.533  37.615  0.00  0.00            
ATOM   4457  CD2 LEU X 279      35.744  89.550  34.526  0.00  0.00            
ATOM   4458 HD21 LEU X 279      34.697  89.798  34.702  0.00  0.00            
ATOM   4459 HD22 LEU X 279      35.841  88.465  34.543  0.00  0.00            
ATOM   4460 HD23 LEU X 279      36.018  89.905  33.534  0.00  0.00            
ATOM   4461  C   LEU X 279      39.516  91.498  33.332  0.00  0.00            
ATOM   4462  O   LEU X 279      39.056  92.368  32.593  0.00  0.00            
ATOM   4463  N   GLY X 280      40.818  91.426  33.627  0.00  0.00            
ATOM   4464  H   GLY X 280      41.162  90.583  34.058  0.00  0.00            
ATOM   4465  CA  GLY X 280      41.794  92.288  32.988  0.00  0.00            
ATOM   4466  HA2 GLY X 280      41.377  92.675  32.060  0.00  0.00            
ATOM   4467  HA3 GLY X 280      42.648  91.671  32.719  0.00  0.00            
ATOM   4468  C   GLY X 280      42.312  93.456  33.823  0.00  0.00            
ATOM   4469  O   GLY X 280      43.068  94.269  33.298  0.00  0.00            
ATOM   4470  N   TYR X 281      41.930  93.564  35.097  0.00  0.00            
ATOM   4471  H   TYR X 281      41.122  93.046  35.401  0.00  0.00            
ATOM   4472  CA  TYR X 281      42.416  94.642  35.941  0.00  0.00            
ATOM   4473  HA  TYR X 281      43.215  95.155  35.409  0.00  0.00            
ATOM   4474  CB  TYR X 281      41.279  95.628  36.214  0.00  0.00            
ATOM   4475  HB2 TYR X 281      41.670  96.547  36.661  0.00  0.00            
ATOM   4476  HB3 TYR X 281      40.842  95.888  35.252  0.00  0.00            
ATOM   4477  CG  TYR X 281      40.164  95.103  37.094  0.00  0.00            
ATOM   4478  CD1 TYR X 281      40.248  95.185  38.485  0.00  0.00            
ATOM   4479  HD1 TYR X 281      41.155  95.531  38.949  0.00  0.00            
ATOM   4480  CE1 TYR X 281      39.174  94.776  39.281  0.00  0.00            
ATOM   4481  HE1 TYR X 281      39.155  95.028  40.325  0.00  0.00            
ATOM   4482  CZ  TYR X 281      38.073  94.154  38.701  0.00  0.00            
ATOM   4483  OH  TYR X 281      37.056  93.686  39.476  0.00  0.00            
ATOM   4484  HH  TYR X 281      36.920  94.204  40.254  0.00  0.00            
ATOM   4485  CE2 TYR X 281      38.030  93.989  37.320  0.00  0.00            
ATOM   4486  HE2 TYR X 281      37.300  93.331  36.889  0.00  0.00            
ATOM   4487  CD2 TYR X 281      39.046  94.502  36.517  0.00  0.00            
ATOM   4488  HD2 TYR X 281      39.038  94.291  35.463  0.00  0.00            
ATOM   4489  C   TYR X 281      42.984  94.106  37.247  0.00  0.00            
ATOM   4490  O   TYR X 281      42.727  92.971  37.644  0.00  0.00            
ATOM   4491  N   VAL X 282      43.781  94.948  37.907  0.00  0.00            
ATOM   4492  H   VAL X 282      44.143  95.744  37.405  0.00  0.00            
ATOM   4493  CA  VAL X 282      44.379  94.640  39.191  0.00  0.00            
ATOM   4494  HA  VAL X 282      43.751  93.916  39.710  0.00  0.00            
ATOM   4495  CB  VAL X 282      45.765  94.026  38.957  0.00  0.00            
ATOM   4496  HB  VAL X 282      45.653  93.205  38.246  0.00  0.00            
ATOM   4497  CG1 VAL X 282      46.747  95.028  38.345  0.00  0.00            
ATOM   4498 HG11 VAL X 282      47.567  95.232  39.034  0.00  0.00            
ATOM   4499 HG12 VAL X 282      46.281  95.963  38.031  0.00  0.00            
ATOM   4500 HG13 VAL X 282      47.191  94.591  37.456  0.00  0.00            
ATOM   4501  CG2 VAL X 282      46.328  93.426  40.241  0.00  0.00            
ATOM   4502 HG21 VAL X 282      45.533  93.240  40.965  0.00  0.00            
ATOM   4503 HG22 VAL X 282      47.051  94.101  40.704  0.00  0.00            
ATOM   4504 HG23 VAL X 282      46.820  92.485  39.992  0.00  0.00            
ATOM   4505  C   VAL X 282      44.459  95.916  40.022  0.00  0.00            
ATOM   4506  O   VAL X 282      44.482  97.018  39.476  0.00  0.00            
ATOM   4507  N   TYR X 283      44.511  95.764  41.348  0.00  0.00            
ATOM   4508  H   TYR X 283      44.710  94.848  41.720  0.00  0.00            
ATOM   4509  CA  TYR X 283      44.638  96.902  42.243  0.00  0.00            
ATOM   4510  HA  TYR X 283      44.290  97.802  41.741  0.00  0.00            
ATOM   4511  CB  TYR X 283      43.775  96.705  43.488  0.00  0.00            
ATOM   4512  HB2 TYR X 283      44.042  97.447  44.242  0.00  0.00            
ATOM   4513  HB3 TYR X 283      43.966  95.728  43.926  0.00  0.00            
ATOM   4514  CG  TYR X 283      42.300  96.824  43.186  0.00  0.00            
ATOM   4515  CD1 TYR X 283      41.672  98.070  43.176  0.00  0.00            
ATOM   4516  HD1 TYR X 283      42.204  98.938  43.522  0.00  0.00            
ATOM   4517  CE1 TYR X 283      40.328  98.184  42.816  0.00  0.00            
ATOM   4518  HE1 TYR X 283      39.883  99.154  42.674  0.00  0.00            
ATOM   4519  CZ  TYR X 283      39.569  97.037  42.605  0.00  0.00            
ATOM   4520  OH  TYR X 283      38.240  97.142  42.321  0.00  0.00            
ATOM   4521  HH  TYR X 283      37.905  96.395  41.849  0.00  0.00            
ATOM   4522  CE2 TYR X 283      40.170  95.787  42.730  0.00  0.00            
ATOM   4523  HE2 TYR X 283      39.558  94.912  42.846  0.00  0.00            
ATOM   4524  CD2 TYR X 283      41.543  95.678  42.946  0.00  0.00            
ATOM   4525  HD2 TYR X 283      41.998  94.706  43.013  0.00  0.00            
ATOM   4526  C   TYR X 283      46.105  97.071  42.614  0.00  0.00            
ATOM   4527  O   TYR X 283      46.860  96.101  42.678  0.00  0.00            
ATOM   4528  N   ASH X 284      46.510  98.318  42.851  0.00  0.00            
ATOM   4529  H   ASH X 284      45.827  99.004  43.139  0.00  0.00            
ATOM   4530  CA  ASH X 284      47.911  98.658  42.985  0.00  0.00            
ATOM   4531  HA  ASH X 284      48.436  98.281  42.103  0.00  0.00            
ATOM   4532  CB  ASH X 284      48.086 100.178  43.021  0.00  0.00            
ATOM   4533  HB2 ASH X 284      49.136 100.430  43.168  0.00  0.00            
ATOM   4534  HB3 ASH X 284      47.774 100.606  42.073  0.00  0.00            
ATOM   4535  CG  ASH X 284      47.299 100.854  44.127  0.00  0.00            
ATOM   4536  OD1 ASH X 284      46.390 100.038  44.699  0.00  0.00            
ATOM   4537  OD2 ASH X 284      47.494 102.015  44.465  0.00  0.00            
ATOM   4538  HD1 ASH X 284      46.604  99.870  45.601  0.00  0.00            
ATOM   4539  C   ASH X 284      48.535  97.993  44.203  0.00  0.00            
ATOM   4540  O   ASH X 284      49.740  97.748  44.220  0.00  0.00            
ATOM   4541  N   ILE X 285      47.729  97.680  45.221  0.00  0.00            
ATOM   4542  H   ILE X 285      46.730  97.671  45.076  0.00  0.00            
ATOM   4543  CA  ILE X 285      48.262  97.059  46.421  0.00  0.00            
ATOM   4544  HA  ILE X 285      49.146  97.616  46.733  0.00  0.00            
ATOM   4545  CB  ILE X 285      47.247  97.112  47.569  0.00  0.00            
ATOM   4546  HB  ILE X 285      47.667  96.576  48.421  0.00  0.00            
ATOM   4547  CG2 ILE X 285      46.992  98.555  47.997  0.00  0.00            
ATOM   4548 HG21 ILE X 285      47.449  99.253  47.295  0.00  0.00            
ATOM   4549 HG22 ILE X 285      47.409  98.744  48.985  0.00  0.00            
ATOM   4550 HG23 ILE X 285      45.923  98.764  48.034  0.00  0.00            
ATOM   4551  CG1 ILE X 285      45.941  96.436  47.167  0.00  0.00            
ATOM   4552 HG12 ILE X 285      46.147  95.509  46.627  0.00  0.00            
ATOM   4553 HG13 ILE X 285      45.420  97.129  46.512  0.00  0.00            
ATOM   4554  CD1 ILE X 285      45.016  96.155  48.343  0.00  0.00            
ATOM   4555 HD11 ILE X 285      44.215  95.475  48.049  0.00  0.00            
ATOM   4556 HD12 ILE X 285      44.557  97.078  48.695  0.00  0.00            
ATOM   4557 HD13 ILE X 285      45.575  95.699  49.158  0.00  0.00            
ATOM   4558  C   ILE X 285      48.682  95.620  46.131  0.00  0.00            
ATOM   4559  O   ILE X 285      49.440  95.034  46.899  0.00  0.00            
ATOM   4560  N   GLH X 286      48.205  95.049  45.021  0.00  0.00            
ATOM   4561  H   GLH X 286      47.748  95.630  44.332  0.00  0.00            
ATOM   4562  CA  GLH X 286      48.523  93.676  44.654  0.00  0.00            
ATOM   4563  HA  GLH X 286      48.521  93.038  45.535  0.00  0.00            
ATOM   4564  CB  GLH X 286      47.462  93.122  43.709  0.00  0.00            
ATOM   4565  HB2 GLH X 286      47.739  92.113  43.392  0.00  0.00            
ATOM   4566  HB3 GLH X 286      47.448  93.770  42.838  0.00  0.00            
ATOM   4567  CG  GLH X 286      46.063  93.105  44.310  0.00  0.00            
ATOM   4568  HG2 GLH X 286      45.761  94.109  44.600  0.00  0.00            
ATOM   4569  HG3 GLH X 286      46.043  92.489  45.207  0.00  0.00            
ATOM   4570  CD  GLH X 286      45.058  92.508  43.343  0.00  0.00            
ATOM   4571  OE1 GLH X 286      44.240  93.437  42.806  0.00  0.00            
ATOM   4572  OE2 GLH X 286      44.978  91.305  43.124  0.00  0.00            
ATOM   4573  HE1 GLH X 286      43.338  93.173  42.870  0.00  0.00            
ATOM   4574  C   GLH X 286      49.891  93.593  43.980  0.00  0.00            
ATOM   4575  O   GLH X 286      50.361  92.493  43.698  0.00  0.00            
ATOM   4576  N   LEU X 287      50.522  94.738  43.693  0.00  0.00            
ATOM   4577  H   LEU X 287      50.033  95.613  43.799  0.00  0.00            
ATOM   4578  CA  LEU X 287      51.803  94.743  43.006  0.00  0.00            
ATOM   4579  HA  LEU X 287      51.922  93.785  42.501  0.00  0.00            
ATOM   4580  CB  LEU X 287      51.858  95.879  41.976  0.00  0.00            
ATOM   4581  HB2 LEU X 287      51.980  96.837  42.477  0.00  0.00            
ATOM   4582  HB3 LEU X 287      52.761  95.740  41.387  0.00  0.00            
ATOM   4583  CG  LEU X 287      50.675  95.943  41.006  0.00  0.00            
ATOM   4584  HG  LEU X 287      49.777  96.204  41.564  0.00  0.00            
ATOM   4585  CD1 LEU X 287      50.909  97.037  39.960  0.00  0.00            
ATOM   4586 HD11 LEU X 287      50.035  97.154  39.318  0.00  0.00            
ATOM   4587 HD12 LEU X 287      51.104  97.994  40.441  0.00  0.00            
ATOM   4588 HD13 LEU X 287      51.765  96.797  39.326  0.00  0.00            
ATOM   4589  CD2 LEU X 287      50.439  94.596  40.331  0.00  0.00            
ATOM   4590 HD21 LEU X 287      51.259  93.912  40.546  0.00  0.00            
ATOM   4591 HD22 LEU X 287      49.517  94.144  40.695  0.00  0.00            
ATOM   4592 HD23 LEU X 287      50.361  94.709  39.249  0.00  0.00            
ATOM   4593  C   LEU X 287      52.957  94.895  43.994  0.00  0.00            
ATOM   4594  O   LEU X 287      52.843  95.593  44.999  0.00  0.00            
ATOM   4595  C61 CU6 X 288      24.256  99.097  43.519  0.00  0.00            
ATOM   4596  DD2 CU6 X 288      24.057  99.471  44.345  0.00  0.00            
ATOM   4597  DD3 CU6 X 288      23.388  99.329  43.211  0.00  0.00            
ATOM   4598  DD4 CU6 X 288      24.578  99.880  43.222  0.00  0.00            
ATOM   4599  DD5 CU6 X 288      24.427  98.710  42.685  0.00  0.00            
ATOM   4600  DD6 CU6 X 288      25.087  98.837  43.816  0.00  0.00            
ATOM   4601  DD7 CU6 X 288      23.901  98.301  43.798  0.00  0.00            
ATOM   4602  C61 CU6 X 289      27.210 101.604  47.911  0.00  0.00            
ATOM   4603  DD2 CU6 X 289      27.747 101.194  48.542  0.00  0.00            
ATOM   4604  DD3 CU6 X 289      26.739 102.013  48.598  0.00  0.00            
ATOM   4605  DD4 CU6 X 289      27.781 102.297  47.887  0.00  0.00            
ATOM   4606  DD5 CU6 X 289      26.659 102.029  47.281  0.00  0.00            
ATOM   4607  DD6 CU6 X 289      27.681 101.197  47.226  0.00  0.00            
ATOM   4608  DD7 CU6 X 289      26.642 100.908  47.938  0.00  0.00            
ATOM   4609  O1  L6F X 290      25.586 102.234  46.651  0.00  0.00            
ATOM   4610  C1  L6F X 290      24.548 102.180  47.350  0.00  0.00            
ATOM   4611  C2  L6F X 290      23.502 103.200  47.414  0.00  0.00            
ATOM   4612  C3  L6F X 290      22.450 102.999  48.237  0.00  0.00            
ATOM   4613  C4  L6F X 290      21.426 104.052  48.457  0.00  0.00            
ATOM   4614  N1  L6F X 290      21.335 104.302  49.878  0.00  0.00            
ATOM   4615  C5  L6F X 290      20.681 103.629  50.859  0.00  0.00            
ATOM   4616  C6  L6F X 290      20.951 104.346  52.011  0.00  0.00            
ATOM   4617  C7  L6F X 290      20.416 104.262  53.388  0.00  0.00            
ATOM   4618  O2  L6F X 290      20.588 102.908  53.813  0.00  0.00            
ATOM   4619  C8  L6F X 290      19.798 102.419  54.852  0.00  0.00            
ATOM   4620  C9  L6F X 290      19.902 101.047  55.056  0.00  0.00            
ATOM   4621  C10 L6F X 290      19.266 100.400  56.118  0.00  0.00            
ATOM   4622  C11 L6F X 290      18.273 101.141  56.874  0.00  0.00            
ATOM   4623  C12 L6F X 290      18.315 102.540  56.715  0.00  0.00            
ATOM   4624  Cl1 L6F X 290      17.336 103.495  57.787  0.00  0.00            
ATOM   4625  C13 L6F X 290      19.106 103.212  55.799  0.00  0.00            
ATOM   4626  H1  L6F X 290      19.112 104.295  55.641  0.00  0.00            
ATOM   4627  H2  L6F X 290      17.630 100.802  57.675  0.00  0.00            
ATOM   4628  H3  L6F X 290      19.417  99.323  56.319  0.00  0.00            
ATOM   4629  H4  L6F X 290      20.528 100.426  54.368  0.00  0.00            
ATOM   4630  H5  L6F X 290      19.386 104.470  53.402  0.00  0.00            
ATOM   4631  H6  L6F X 290      20.926 104.902  54.144  0.00  0.00            
ATOM   4632  N2  L6F X 290      21.758 105.449  51.653  0.00  0.00            
ATOM   4633  N3  L6F X 290      22.018 105.398  50.381  0.00  0.00            
ATOM   4634  H7  L6F X 290      19.929 102.880  50.708  0.00  0.00            
ATOM   4635  H8  L6F X 290      20.434 103.734  48.118  0.00  0.00            
ATOM   4636  H9  L6F X 290      21.667 105.022  47.992  0.00  0.00            
ATOM   4637  O3  L6F X 290      22.242 101.840  48.913  0.00  0.00            
ATOM   4638  C14 L6F X 290      23.249 100.896  48.908  0.00  0.00            
ATOM   4639  C15 L6F X 290      24.369 100.995  48.129  0.00  0.00            
ATOM   4640  O4  L6F X 290      25.375 100.097  48.076  0.00  0.00            
ATOM   4641  H10 L6F X 290      25.020  99.327  48.516  0.00  0.00            
ATOM   4642  H11 L6F X 290      23.048  99.966  49.423  0.00  0.00            
ATOM   4643  H12 L6F X 290      23.677 104.098  46.853  0.00  0.00            
ATOM   4644  O   HOH X 291      13.692  88.660  50.477  0.00  0.00            
ATOM   4645  H1  HOH X 291      14.060  87.766  50.447  0.00  0.00            
ATOM   4646  H2  HOH X 291      12.950  88.523  51.118  0.00  0.00            
ATOM   4647  O   HOH X 292      17.490  85.286  52.508  0.00  0.00            
ATOM   4648  H1  HOH X 292      18.121  84.898  51.838  0.00  0.00            
ATOM   4649  H2  HOH X 292      17.388  84.578  53.121  0.00  0.00            
ATOM   4650  O   HOH X 293      35.857 115.689  53.922  0.00  0.00            
ATOM   4651  H1  HOH X 293      36.518 115.164  53.451  0.00  0.00            
ATOM   4652  H2  HOH X 293      35.011 115.352  53.624  0.00  0.00            
ATOM   4653  O   HOH X 294      20.297 116.779  50.821  0.00  0.00            
ATOM   4654  H1  HOH X 294      19.520 116.956  50.272  0.00  0.00            
ATOM   4655  H2  HOH X 294      20.052 117.261  51.648  0.00  0.00            
ATOM   4656  O   HOH X 295       9.456  95.359  59.159  0.00  0.00            
ATOM   4657  H1  HOH X 295       9.966  94.966  58.451  0.00  0.00            
ATOM   4658  H2  HOH X 295       9.610  96.313  59.066  0.00  0.00            
ATOM   4659  O   HOH X 296       8.067 105.320  58.676  0.00  0.00            
ATOM   4660  H1  HOH X 296       8.889 105.385  58.117  0.00  0.00            
ATOM   4661  H2  HOH X 296       8.363 105.349  59.577  0.00  0.00            
ATOM   4662  O   HOH X 297       5.741 101.177  59.143  0.00  0.00            
ATOM   4663  H1  HOH X 297       5.464 100.286  59.311  0.00  0.00            
ATOM   4664  H2  HOH X 297       4.987 101.587  58.738  0.00  0.00            
ATOM   4665  O   HOH X 298       6.501 100.009  50.358  0.00  0.00            
ATOM   4666  H1  HOH X 298       6.051 100.354  49.522  0.00  0.00            
ATOM   4667  H2  HOH X 298       7.350 100.459  50.370  0.00  0.00            
ATOM   4668  O   HOH X 299      24.712 112.215  69.902  0.00  0.00            
ATOM   4669  H1  HOH X 299      24.280 111.399  70.196  0.00  0.00            
ATOM   4670  H2  HOH X 299      24.205 112.430  69.092  0.00  0.00            
ATOM   4671  O   HOH X 300      15.227  99.208  56.288  0.00  0.00            
ATOM   4672  H1  HOH X 300      14.359  98.873  56.564  0.00  0.00            
ATOM   4673  H2  HOH X 300      15.764  99.084  57.070  0.00  0.00            
ATOM   4674  O   HOH X 301      14.122 104.810  46.276  0.00  0.00            
ATOM   4675  H1  HOH X 301      13.669 105.114  47.079  0.00  0.00            
ATOM   4676  H2  HOH X 301      13.727 105.376  45.587  0.00  0.00            
ATOM   4677  O   HOH X 302      14.360 113.315  52.797  0.00  0.00            
ATOM   4678  H1  HOH X 302      14.457 114.273  52.925  0.00  0.00            
ATOM   4679  H2  HOH X 302      15.242 112.984  52.995  0.00  0.00            
ATOM   4680  O   HOH X 303       6.415 100.877  43.819  0.00  0.00            
ATOM   4681  H1  HOH X 303       6.302  99.900  43.940  0.00  0.00            
ATOM   4682  H2  HOH X 303       7.270 100.897  43.360  0.00  0.00            
ATOM   4683  O   HOH X 304       6.053 106.749  56.708  0.00  0.00            
ATOM   4684  H1  HOH X 304       6.536 105.968  57.047  0.00  0.00            
ATOM   4685  H2  HOH X 304       5.609 107.158  57.538  0.00  0.00            
ATOM   4686  O   HOH X 305      13.018  94.044  60.838  0.00  0.00            
ATOM   4687  H1  HOH X 305      12.731  94.688  61.510  0.00  0.00            
ATOM   4688  H2  HOH X 305      12.336  93.325  60.871  0.00  0.00            
ATOM   4689  O   HOH X 306      20.598 100.623  72.187  0.00  0.00            
ATOM   4690  H1  HOH X 306      21.337 100.454  71.560  0.00  0.00            
ATOM   4691  H2  HOH X 306      21.053 101.087  72.859  0.00  0.00            
ATOM   4692  O   HOH X 307      14.136 112.200  42.124  0.00  0.00            
ATOM   4693  H1  HOH X 307      14.557 112.407  42.978  0.00  0.00            
ATOM   4694  H2  HOH X 307      14.396 112.966  41.617  0.00  0.00            
ATOM   4695  O   HOH X 308       8.355 101.276  46.510  0.00  0.00            
ATOM   4696  H1  HOH X 308       8.344 101.134  45.522  0.00  0.00            
ATOM   4697  H2  HOH X 308       7.407 101.166  46.758  0.00  0.00            
ATOM   4698  O   HOH X 309      25.675 105.584  66.006  0.00  0.00            
ATOM   4699  H1  HOH X 309      26.275 106.324  66.024  0.00  0.00            
ATOM   4700  H2  HOH X 309      25.751 105.221  66.904  0.00  0.00            
ATOM   4701  O   HOH X 310       9.323 108.138  42.990  0.00  0.00            
ATOM   4702  H1  HOH X 310      10.185 108.040  43.427  0.00  0.00            
ATOM   4703  H2  HOH X 310       8.806 108.653  43.637  0.00  0.00            
ATOM   4704  O   HOH X 311      34.436  95.701  64.547  0.00  0.00            
ATOM   4705  H1  HOH X 311      35.190  96.326  64.572  0.00  0.00            
ATOM   4706  H2  HOH X 311      34.412  95.381  65.471  0.00  0.00            
ATOM   4707  O   HOH X 312      33.587  98.050  63.395  0.00  0.00            
ATOM   4708  H1  HOH X 312      33.688  97.113  63.607  0.00  0.00            
ATOM   4709  H2  HOH X 312      33.785  98.526  64.222  0.00  0.00            
ATOM   4710  O   HOH X 313       9.962  97.993  58.213  0.00  0.00            
ATOM   4711  H1  HOH X 313       9.502  97.386  57.574  0.00  0.00            
ATOM   4712  H2  HOH X 313       9.322  98.694  58.364  0.00  0.00            
ATOM   4713  O   HOH X 314      18.238 117.249  63.210  0.00  0.00            
ATOM   4714  H1  HOH X 314      18.767 117.809  62.571  0.00  0.00            
ATOM   4715  H2  HOH X 314      18.633 117.468  64.063  0.00  0.00            
ATOM   4716  O   HOH X 315      31.622 108.471  68.701  0.00  0.00            
ATOM   4717  H1  HOH X 315      31.714 108.118  69.564  0.00  0.00            
ATOM   4718  H2  HOH X 315      31.280 109.364  68.885  0.00  0.00            
ATOM   4719  O   HOH X 316      31.242 111.148  68.419  0.00  0.00            
ATOM   4720  H1  HOH X 316      31.410 112.095  68.508  0.00  0.00            
ATOM   4721  H2  HOH X 316      30.264 111.113  68.505  0.00  0.00            
ATOM   4722  O   HOH X 317      16.278  87.232  60.177  0.00  0.00            
ATOM   4723  H1  HOH X 317      15.341  87.456  60.440  0.00  0.00            
ATOM   4724  H2  HOH X 317      16.518  87.984  59.635  0.00  0.00            
ATOM   4725  O   HOH X 318      18.193 102.297  36.122  0.00  0.00            
ATOM   4726  H1  HOH X 318      18.262 102.438  35.177  0.00  0.00            
ATOM   4727  H2  HOH X 318      17.815 103.147  36.421  0.00  0.00            
ATOM   4728  O   HOH X 319      15.762 109.198  66.532  0.00  0.00            
ATOM   4729  H1  HOH X 319      15.820 108.262  66.776  0.00  0.00            
ATOM   4730  H2  HOH X 319      16.518 109.587  67.043  0.00  0.00            
ATOM   4731  O   HOH X 320       8.616 110.159  62.350  0.00  0.00            
ATOM   4732  H1  HOH X 320       7.914 110.698  62.777  0.00  0.00            
ATOM   4733  H2  HOH X 320       9.333 110.780  62.329  0.00  0.00            
ATOM   4734  O   HOH X 321      10.668 109.395  40.861  0.00  0.00            
ATOM   4735  H1  HOH X 321      10.899 110.247  41.243  0.00  0.00            
ATOM   4736  H2  HOH X 321       9.891 109.103  41.402  0.00  0.00            
ATOM   4737  O   HOH X 322      10.113 108.823  47.285  0.00  0.00            
ATOM   4738  H1  HOH X 322       9.310 108.319  47.635  0.00  0.00            
ATOM   4739  H2  HOH X 322       9.875 109.013  46.352  0.00  0.00            
ATOM   4740  O   HOH X 323      14.005 119.250  53.930  0.00  0.00            
ATOM   4741  H1  HOH X 323      13.703 119.069  53.033  0.00  0.00            
ATOM   4742  H2  HOH X 323      14.496 118.416  54.124  0.00  0.00            
ATOM   4743  O   HOH X 324      15.664 105.744  54.469  0.00  0.00            
ATOM   4744  H1  HOH X 324      15.853 105.932  55.415  0.00  0.00            
ATOM   4745  H2  HOH X 324      14.821 106.194  54.343  0.00  0.00            
ATOM   4746  O   HOH X 325      20.579 105.201  70.004  0.00  0.00            
ATOM   4747  H1  HOH X 325      20.212 104.890  70.849  0.00  0.00            
ATOM   4748  H2  HOH X 325      21.041 104.456  69.624  0.00  0.00            
ATOM   4749  O   HOH X 326      27.047 120.912  56.398  0.00  0.00            
ATOM   4750  H1  HOH X 326      26.745 120.686  55.505  0.00  0.00            
ATOM   4751  H2  HOH X 326      26.220 121.034  56.884  0.00  0.00            
ATOM   4752  O   HOH X 327      23.392  99.147  52.229  0.00  0.00            
ATOM   4753  H1  HOH X 327      23.011  98.434  52.749  0.00  0.00            
ATOM   4754  H2  HOH X 327      22.721  99.828  52.121  0.00  0.00            
ATOM   4755  O   HOH X 328      23.008 102.261  72.246  0.00  0.00            
ATOM   4756  H1  HOH X 328      23.086 101.980  71.321  0.00  0.00            
ATOM   4757  H2  HOH X 328      23.306 103.228  72.257  0.00  0.00            
ATOM   4758  O   HOH X 329      14.794 104.480  62.703  0.00  0.00            
ATOM   4759  H1  HOH X 329      14.444 105.119  63.359  0.00  0.00            
ATOM   4760  H2  HOH X 329      15.766 104.528  62.836  0.00  0.00            
ATOM   4761  O   HOH X 330      20.769 109.157  67.293  0.00  0.00            
ATOM   4762  H1  HOH X 330      20.802 110.038  67.751  0.00  0.00            
ATOM   4763  H2  HOH X 330      21.183 108.590  67.965  0.00  0.00            
ATOM   4764  O   HOH X 331      23.530 109.556  69.302  0.00  0.00            
ATOM   4765  H1  HOH X 331      23.311 108.828  68.692  0.00  0.00            
ATOM   4766  H2  HOH X 331      23.024 109.312  70.098  0.00  0.00            
ATOM   4767  O   HOH X 332      24.060 102.997  50.960  0.00  0.00            
ATOM   4768  H1  HOH X 332      24.019 102.571  51.846  0.00  0.00            
ATOM   4769  H2  HOH X 332      23.347 103.637  51.024  0.00  0.00            
ATOM   4770  O   HOH X 333       6.680 103.258  62.854  0.00  0.00            
ATOM   4771  H1  HOH X 333       6.182 102.491  62.562  0.00  0.00            
ATOM   4772  H2  HOH X 333       7.280 102.904  63.534  0.00  0.00            
ATOM   4773  O   HOH X 334      16.663 107.812  61.918  0.00  0.00            
ATOM   4774  H1  HOH X 334      17.104 108.592  62.322  0.00  0.00            
ATOM   4775  H2  HOH X 334      17.338 107.085  61.979  0.00  0.00            
ATOM   4776  O   HOH X 335      15.953 102.542  42.467  0.00  0.00            
ATOM   4777  H1  HOH X 335      16.017 102.069  41.607  0.00  0.00            
ATOM   4778  H2  HOH X 335      15.533 103.380  42.265  0.00  0.00            
ATOM   4779  O   HOH X 336      22.509 116.686  59.816  0.00  0.00            
ATOM   4780  H1  HOH X 336      22.669 115.786  60.064  0.00  0.00            
ATOM   4781  H2  HOH X 336      23.258 116.919  59.239  0.00  0.00            
ATOM   4782  O   HOH X 337       7.979  92.056  56.140  0.00  0.00            
ATOM   4783  H1  HOH X 337       7.234  91.506  55.985  0.00  0.00            
ATOM   4784  H2  HOH X 337       8.515  91.495  56.709  0.00  0.00            
ATOM   4785  O   HOH X 338      12.763  98.621  68.229  0.00  0.00            
ATOM   4786  H1  HOH X 338      13.269  98.653  69.075  0.00  0.00            
ATOM   4787  H2  HOH X 338      13.364  99.097  67.629  0.00  0.00            
ATOM   4788  O   HOH X 339      11.432 115.949  47.373  0.00  0.00            
ATOM   4789  H1  HOH X 339      12.269 115.505  47.381  0.00  0.00            
ATOM   4790  H2  HOH X 339      11.548 116.662  46.739  0.00  0.00            
ATOM   4791  O   HOH X 340      24.262 104.657  72.392  0.00  0.00            
ATOM   4792  H1  HOH X 340      23.764 105.508  72.295  0.00  0.00            
ATOM   4793  H2  HOH X 340      25.067 104.900  72.902  0.00  0.00            
ATOM   4794  O   HOH X 341      11.981 110.154  48.826  0.00  0.00            
ATOM   4795  H1  HOH X 341      11.419 110.755  49.343  0.00  0.00            
ATOM   4796  H2  HOH X 341      11.334 109.864  48.147  0.00  0.00            
ATOM   4797  O   HOH X 342      28.149 109.779  36.956  0.00  0.00            
ATOM   4798  H1  HOH X 342      27.696 109.448  37.728  0.00  0.00            
ATOM   4799  H2  HOH X 342      27.705 110.605  36.771  0.00  0.00            
ATOM   4800  O   HOH X 343      22.940 115.687  62.584  0.00  0.00            
ATOM   4801  H1  HOH X 343      23.862 115.814  62.271  0.00  0.00            
ATOM   4802  H2  HOH X 343      22.780 116.507  63.029  0.00  0.00            
ATOM   4803  O   HOH X 344      34.117  98.931  66.092  0.00  0.00            
ATOM   4804  H1  HOH X 344      34.297  99.904  66.181  0.00  0.00            
ATOM   4805  H2  HOH X 344      33.391  98.749  66.706  0.00  0.00            
ATOM   4806  O   HOH X 345       5.281  98.332  47.890  0.00  0.00            
ATOM   4807  H1  HOH X 345       5.890  98.878  47.421  0.00  0.00            
ATOM   4808  H2  HOH X 345       5.081  97.621  47.277  0.00  0.00            
ATOM   4809  O   HOH X 346      16.751 112.682  66.575  0.00  0.00            
ATOM   4810  H1  HOH X 346      17.253 112.419  65.823  0.00  0.00            
ATOM   4811  H2  HOH X 346      16.382 113.540  66.304  0.00  0.00            
ATOM   4812  O   HOH X 347      10.698 117.384  49.658  0.00  0.00            
ATOM   4813  H1  HOH X 347      11.021 116.665  49.183  0.00  0.00            
ATOM   4814  H2  HOH X 347      10.076 117.742  49.041  0.00  0.00            
ATOM   4815  O   HOH X 348      19.168 120.448  57.846  0.00  0.00            
ATOM   4816  H1  HOH X 348      18.278 120.795  57.869  0.00  0.00            
ATOM   4817  H2  HOH X 348      19.041 119.556  58.162  0.00  0.00            
ATOM   4818  O   HOH X 349      12.451 104.990  37.873  0.00  0.00            
ATOM   4819  H1  HOH X 349      12.933 105.779  38.190  0.00  0.00            
ATOM   4820  H2  HOH X 349      11.591 105.144  38.276  0.00  0.00            
ATOM   4821  O   HOH X 350      14.744  97.886  69.957  0.00  0.00            
ATOM   4822  H1  HOH X 350      14.629  98.405  70.764  0.00  0.00            
ATOM   4823  H2  HOH X 350      15.708  97.844  69.836  0.00  0.00            
ATOM   4824  O   HOH X 351      11.476 104.107  42.543  0.00  0.00            
ATOM   4825  H1  HOH X 351      10.901 103.322  42.440  0.00  0.00            
ATOM   4826  H2  HOH X 351      11.260 104.563  43.362  0.00  0.00            
ATOM   4827  O   HOH X 352       9.297  95.277  52.300  0.00  0.00            
ATOM   4828  H1  HOH X 352       9.709  95.028  51.445  0.00  0.00            
ATOM   4829  H2  HOH X 352       8.973  96.166  52.113  0.00  0.00            
ATOM   4830  O   HOH X 353      34.631  93.920  60.456  0.00  0.00            
ATOM   4831  H1  HOH X 353      35.239  94.344  59.837  0.00  0.00            
ATOM   4832  H2  HOH X 353      34.941  92.987  60.455  0.00  0.00            
ATOM   4833  O   HOH X 354      18.530 119.831  50.831  0.00  0.00            
ATOM   4834  H1  HOH X 354      19.134 119.468  51.501  0.00  0.00            
ATOM   4835  H2  HOH X 354      17.979 120.397  51.345  0.00  0.00            
ATOM   4836  O   HOH X 355       8.357 106.890  53.597  0.00  0.00            
ATOM   4837  H1  HOH X 355       8.789 107.687  53.230  0.00  0.00            
ATOM   4838  H2  HOH X 355       9.010 106.498  54.206  0.00  0.00            
ATOM   4839  O   HOH X 356      28.657 119.515  48.077  0.00  0.00            
ATOM   4840  H1  HOH X 356      27.964 119.804  47.452  0.00  0.00            
ATOM   4841  H2  HOH X 356      28.310 119.807  48.974  0.00  0.00            
ATOM   4842  O   HOH X 357      15.128 102.582  60.184  0.00  0.00            
ATOM   4843  H1  HOH X 357      16.000 102.797  60.645  0.00  0.00            
ATOM   4844  H2  HOH X 357      14.938 101.695  60.528  0.00  0.00            
ATOM   4845  O   HOH X 358      10.571  96.301  55.654  0.00  0.00            
ATOM   4846  H1  HOH X 358      10.885  96.510  54.759  0.00  0.00            
ATOM   4847  H2  HOH X 358       9.709  96.768  55.716  0.00  0.00            
ATOM   4848  O   HOH X 359      13.254 118.042  58.401  0.00  0.00            
ATOM   4849  H1  HOH X 359      12.348 117.892  58.669  0.00  0.00            
ATOM   4850  H2  HOH X 359      13.169 118.725  57.691  0.00  0.00            
ATOM   4851  O   HOH X 360      27.552  86.926  61.497  0.00  0.00            
ATOM   4852  H1  HOH X 360      28.212  87.346  60.933  0.00  0.00            
ATOM   4853  H2  HOH X 360      27.921  86.002  61.536  0.00  0.00            
ATOM   4854  O   HOH X 361      13.943 102.742  57.556  0.00  0.00            
ATOM   4855  H1  HOH X 361      13.379 103.517  57.745  0.00  0.00            
ATOM   4856  H2  HOH X 361      14.360 102.539  58.396  0.00  0.00            
ATOM   4857  O   HOH X 362      10.865 108.772  59.741  0.00  0.00            
ATOM   4858  H1  HOH X 362      10.411 109.385  59.126  0.00  0.00            
ATOM   4859  H2  HOH X 362      10.110 108.446  60.254  0.00  0.00            
ATOM   4860  O   HOH X 363       9.876 105.913  62.760  0.00  0.00            
ATOM   4861  H1  HOH X 363       9.780 105.280  62.027  0.00  0.00            
ATOM   4862  H2  HOH X 363       9.577 105.395  63.493  0.00  0.00            
ATOM   4863  O   HOH X 364      26.652 119.031  62.983  0.00  0.00            
ATOM   4864  H1  HOH X 364      26.987 118.191  63.332  0.00  0.00            
ATOM   4865  H2  HOH X 364      27.438 119.396  62.516  0.00  0.00            
ATOM   4866  O   HOH X 365      12.544 105.243  58.517  0.00  0.00            
ATOM   4867  H1  HOH X 365      13.061 105.748  59.194  0.00  0.00            
ATOM   4868  H2  HOH X 365      12.431 104.399  58.951  0.00  0.00            
ATOM   4869  O   HOH X 366      21.640 111.458  37.804  0.00  0.00            
ATOM   4870  H1  HOH X 366      20.806 111.708  38.191  0.00  0.00            
ATOM   4871  H2  HOH X 366      21.410 110.836  37.127  0.00  0.00            
ATOM   4872  O   HOH X 367      32.442 107.615  66.395  0.00  0.00            
ATOM   4873  H1  HOH X 367      33.296 108.032  66.209  0.00  0.00            
ATOM   4874  H2  HOH X 367      32.140 108.082  67.237  0.00  0.00            
ATOM   4875  O   HOH X 368      18.177 105.469  72.276  0.00  0.00            
ATOM   4876  H1  HOH X 368      18.620 104.678  72.603  0.00  0.00            
ATOM   4877  H2  HOH X 368      17.587 105.751  73.014  0.00  0.00            
ATOM   4878  O   HOH X 369       7.590  94.632  56.810  0.00  0.00            
ATOM   4879  H1  HOH X 369       6.632  94.555  56.839  0.00  0.00            
ATOM   4880  H2  HOH X 369       7.808  93.738  56.416  0.00  0.00            
ATOM   4881  O   HOH X 370      11.356 107.521  50.506  0.00  0.00            
ATOM   4882  H1  HOH X 370      11.836 107.227  49.739  0.00  0.00            
ATOM   4883  H2  HOH X 370      11.498 106.748  51.054  0.00  0.00            
ATOM   4884  O   HOH X 371      20.835 100.622  51.381  0.00  0.00            
ATOM   4885  H1  HOH X 371      19.951 100.646  51.782  0.00  0.00            
ATOM   4886  H2  HOH X 371      20.613 100.909  50.479  0.00  0.00            
ATOM   4887  O   HOH X 372      19.618 118.566  53.067  0.00  0.00            
ATOM   4888  H1  HOH X 372      19.502 119.103  53.858  0.00  0.00            
ATOM   4889  H2  HOH X 372      19.659 117.663  53.400  0.00  0.00            
ATOM   4890  O   HOH X 373      31.033 118.655  46.894  0.00  0.00            
ATOM   4891  H1  HOH X 373      30.124 119.038  46.992  0.00  0.00            
ATOM   4892  H2  HOH X 373      31.428 118.830  47.783  0.00  0.00            
ATOM   4893  O   HOH X 374      27.420 111.340  70.134  0.00  0.00            
ATOM   4894  H1  HOH X 374      27.459 112.041  70.796  0.00  0.00            
ATOM   4895  H2  HOH X 374      26.821 111.705  69.437  0.00  0.00            
ATOM   4896  O   HOH X 375       9.629 101.959  57.222  0.00  0.00            
ATOM   4897  H1  HOH X 375       9.247 101.312  57.806  0.00  0.00            
ATOM   4898  H2  HOH X 375      10.566 101.755  57.272  0.00  0.00            
ATOM   4899  O   HOH X 376      35.912 112.979  45.903  0.00  0.00            
ATOM   4900  H1  HOH X 376      35.611 113.251  46.749  0.00  0.00            
ATOM   4901  H2  HOH X 376      36.259 112.092  46.071  0.00  0.00            
ATOM   4902  O   HOH X 377      12.313 106.585  48.226  0.00  0.00            
ATOM   4903  H1  HOH X 377      11.390 106.229  47.998  0.00  0.00            
ATOM   4904  H2  HOH X 377      12.250 107.550  48.046  0.00  0.00            
ATOM   4905  O   HOH X 378      15.751  95.198  63.784  0.00  0.00            
ATOM   4906  H1  HOH X 378      15.021  95.679  63.451  0.00  0.00            
ATOM   4907  H2  HOH X 378      15.390  94.318  63.981  0.00  0.00            
ATOM   4908  O   HOH X 379       7.189 108.462  47.908  0.00  0.00            
ATOM   4909  H1  HOH X 379       6.724 109.192  47.447  0.00  0.00            
ATOM   4910  H2  HOH X 379       6.565 108.281  48.594  0.00  0.00            
ATOM   4911  O   HOH X 380      16.290  88.363  62.803  0.00  0.00            
ATOM   4912  H1  HOH X 380      15.424  88.063  62.961  0.00  0.00            
ATOM   4913  H2  HOH X 380      16.490  88.043  61.896  0.00  0.00            
ATOM   4914  O   HOH X 381      33.414 116.951  58.282  0.00  0.00            
ATOM   4915  H1  HOH X 381      33.763 116.919  57.369  0.00  0.00            
ATOM   4916  H2  HOH X 381      32.731 117.626  58.175  0.00  0.00            
ATOM   4917  O   HOH X 382      16.752 101.114  44.837  0.00  0.00            
ATOM   4918  H1  HOH X 382      16.028 101.291  45.488  0.00  0.00            
ATOM   4919  H2  HOH X 382      16.492 101.679  44.093  0.00  0.00            
ATOM   4920  O   HOH X 383      18.623 108.667  55.973  0.00  0.00            
ATOM   4921  H1  HOH X 383      17.746 108.799  55.543  0.00  0.00            
ATOM   4922  H2  HOH X 383      18.403 108.884  56.919  0.00  0.00            
ATOM   4923  O   HOH X 384      26.412 104.199  63.843  0.00  0.00            
ATOM   4924  H1  HOH X 384      26.442 104.666  62.990  0.00  0.00            
ATOM   4925  H2  HOH X 384      26.052 104.836  64.457  0.00  0.00            
ATOM   4926  O   HOH X 385      13.004  94.555  64.241  0.00  0.00            
ATOM   4927  H1  HOH X 385      13.279  95.312  64.844  0.00  0.00            
ATOM   4928  H2  HOH X 385      12.584  95.021  63.483  0.00  0.00            
ATOM   4929  O   HOH X 386       7.638 105.251  46.253  0.00  0.00            
ATOM   4930  H1  HOH X 386       7.293 106.047  46.694  0.00  0.00            
ATOM   4931  H2  HOH X 386       6.866 104.647  46.272  0.00  0.00            
ATOM   4932  O   HOH X 387      29.895 106.183  65.397  0.00  0.00            
ATOM   4933  H1  HOH X 387      30.369 106.849  64.910  0.00  0.00            
ATOM   4934  H2  HOH X 387      29.317 106.683  65.990  0.00  0.00            
ATOM   4935  O   HOH X 388      31.658 118.828  57.798  0.00  0.00            
ATOM   4936  H1  HOH X 388      30.709 119.044  57.994  0.00  0.00            
ATOM   4937  H2  HOH X 388      32.021 119.692  57.564  0.00  0.00            
ATOM   4938  O   HOH X 389      13.896  98.188  50.893  0.00  0.00            
ATOM   4939  H1  HOH X 389      14.177  97.666  51.659  0.00  0.00            
ATOM   4940  H2  HOH X 389      13.150  97.701  50.542  0.00  0.00            
ATOM   4941  O   HOH X 390      10.958  97.284  66.631  0.00  0.00            
ATOM   4942  H1  HOH X 390      11.384  97.703  67.367  0.00  0.00            
ATOM   4943  H2  HOH X 390      10.116  96.991  66.959  0.00  0.00            
ATOM   4944  O   HOH X 391      18.847 115.780  53.856  0.00  0.00            
ATOM   4945  H1  HOH X 391      18.816 116.331  54.685  0.00  0.00            
ATOM   4946  H2  HOH X 391      18.311 114.986  54.166  0.00  0.00            
ATOM   4947  O   HOH X 392      19.851 111.220  55.086  0.00  0.00            
ATOM   4948  H1  HOH X 392      19.125 111.828  55.279  0.00  0.00            
ATOM   4949  H2  HOH X 392      19.597 110.440  55.581  0.00  0.00            
ATOM   4950  O   HOH X 393      14.438 102.968  54.853  0.00  0.00            
ATOM   4951  H1  HOH X 393      14.369 102.813  55.780  0.00  0.00            
ATOM   4952  H2  HOH X 393      14.571 103.926  54.847  0.00  0.00            
ATOM   4953  O   HOH X 394      34.708 105.179  64.228  0.00  0.00            
ATOM   4954  H1  HOH X 394      34.041 105.327  64.897  0.00  0.00            
ATOM   4955  H2  HOH X 394      34.187 105.136  63.387  0.00  0.00            
ATOM   4956  O   HOH X 395      15.244 102.224  64.644  0.00  0.00            
ATOM   4957  H1  HOH X 395      15.062 103.048  64.140  0.00  0.00            
ATOM   4958  H2  HOH X 395      16.193 102.261  64.857  0.00  0.00            
ATOM   4959  O   HOH X 396      22.699 117.648  65.203  0.00  0.00            
ATOM   4960  H1  HOH X 396      22.986 117.297  66.031  0.00  0.00            
ATOM   4961  H2  HOH X 396      23.381 118.268  64.992  0.00  0.00            
ATOM   4962  O   HOH X 397      21.603 121.791  57.074  0.00  0.00            
ATOM   4963  H1  HOH X 397      20.863 121.340  57.497  0.00  0.00            
ATOM   4964  H2  HOH X 397      21.744 121.263  56.281  0.00  0.00            
ATOM   4965  O   HOH X 398      16.607 120.236  53.626  0.00  0.00            
ATOM   4966  H1  HOH X 398      15.668 120.358  53.810  0.00  0.00            
ATOM   4967  H2  HOH X 398      16.635 120.542  52.712  0.00  0.00            
ATOM   4968  O   HOH X 399      20.662 102.433  62.349  0.00  0.00            
ATOM   4969  H1  HOH X 399      20.853 103.372  62.166  0.00  0.00            
ATOM   4970  H2  HOH X 399      21.495 101.993  62.080  0.00  0.00            
ATOM   4971  O   HOH X 400      19.848 115.113  61.964  0.00  0.00            
ATOM   4972  H1  HOH X 400      19.366 115.719  62.519  0.00  0.00            
ATOM   4973  H2  HOH X 400      20.760 115.506  61.976  0.00  0.00            
ATOM   4974  O   HOH X 401      16.156 117.956  49.820  0.00  0.00            
ATOM   4975  H1  HOH X 401      16.942 118.038  50.381  0.00  0.00            
ATOM   4976  H2  HOH X 401      16.305 117.222  49.215  0.00  0.00            
ATOM   4977  O   HOH X 402      29.062 111.912  66.588  0.00  0.00            
ATOM   4978  H1  HOH X 402      29.155 111.195  65.960  0.00  0.00            
ATOM   4979  H2  HOH X 402      29.542 112.683  66.165  0.00  0.00            
ATOM   4980  O   HOH X 403      32.184  98.155  68.226  0.00  0.00            
ATOM   4981  H1  HOH X 403      31.869  97.498  67.583  0.00  0.00            
ATOM   4982  H2  HOH X 403      31.453  98.772  68.258  0.00  0.00            
ATOM   4983  O   HOH X 404      19.924  86.318  46.223  0.00  0.00            
ATOM   4984  H1  HOH X 404      19.720  86.891  45.470  0.00  0.00            
ATOM   4985  H2  HOH X 404      20.036  86.965  46.933  0.00  0.00            
ATOM   4986  O   HOH X 405      12.596 105.703  64.488  0.00  0.00            
ATOM   4987  H1  HOH X 405      13.334 105.408  65.043  0.00  0.00            
ATOM   4988  H2  HOH X 405      12.798 106.681  64.468  0.00  0.00            
ATOM   4989  O   HOH X 406      15.273 105.443  59.984  0.00  0.00            
ATOM   4990  H1  HOH X 406      15.260 104.484  60.076  0.00  0.00            
ATOM   4991  H2  HOH X 406      14.869 105.756  60.818  0.00  0.00            
ATOM   4992  O   HOH X 407      11.812  99.059  63.895  0.00  0.00            
ATOM   4993  H1  HOH X 407      11.036  98.651  63.459  0.00  0.00            
ATOM   4994  H2  HOH X 407      12.382  98.274  64.070  0.00  0.00            
ATOM   4995  O   HOH X 408      25.287 109.663  66.716  0.00  0.00            
ATOM   4996  H1  HOH X 408      24.510 109.382  66.225  0.00  0.00            
ATOM   4997  H2  HOH X 408      24.955 110.475  67.093  0.00  0.00            
ATOM   4998  O   HOH X 409       8.840 100.318  64.496  0.00  0.00            
ATOM   4999  H1  HOH X 409       9.816 100.263  64.589  0.00  0.00            
ATOM   5000  H2  HOH X 409       8.681  99.800  63.685  0.00  0.00            
ATOM   5001  O   HOH X 410      21.697 109.375  71.172  0.00  0.00            
ATOM   5002  H1  HOH X 410      21.595 110.298  71.326  0.00  0.00            
ATOM   5003  H2  HOH X 410      20.809 109.054  71.341  0.00  0.00            
ATOM   5004  O   HOH X 411       5.687 111.525  51.910  0.00  0.00            
ATOM   5005  H1  HOH X 411       4.762 111.906  51.782  0.00  0.00            
ATOM   5006  H2  HOH X 411       5.535 110.779  52.526  0.00  0.00            
ATOM   5007  O   HOH X 412      14.514  97.283  53.567  0.00  0.00            
ATOM   5008  H1  HOH X 412      15.247  96.930  54.105  0.00  0.00            
ATOM   5009  H2  HOH X 412      14.288  98.126  53.994  0.00  0.00            
ATOM   5010  O   HOH X 413      26.530 120.315  53.795  0.00  0.00            
ATOM   5011  H1  HOH X 413      26.050 119.503  53.697  0.00  0.00            
ATOM   5012  H2  HOH X 413      25.902 121.003  53.533  0.00  0.00            
ATOM   5013  O   HOH X 414      30.715 114.808  62.351  0.00  0.00            
ATOM   5014  H1  HOH X 414      31.247 115.068  61.589  0.00  0.00            
ATOM   5015  H2  HOH X 414      30.514 113.874  62.173  0.00  0.00            
ATOM   5016  O   HOH X 415      30.591  90.307  64.286  0.00  0.00            
ATOM   5017  H1  HOH X 415      31.011  90.225  65.174  0.00  0.00            
ATOM   5018  H2  HOH X 415      29.685  90.586  64.525  0.00  0.00            
ATOM   5019  O   HOH X 416      12.371 113.133  47.811  0.00  0.00            
ATOM   5020  H1  HOH X 416      12.169 112.218  47.916  0.00  0.00            
ATOM   5021  H2  HOH X 416      12.839 113.327  48.638  0.00  0.00            
ATOM   5022  O   HOH X 417      11.598  97.378  53.186  0.00  0.00            
ATOM   5023  H1  HOH X 417      11.862  97.032  52.369  0.00  0.00            
ATOM   5024  H2  HOH X 417      11.847  98.283  53.137  0.00  0.00            
ATOM   5025  O   HOH X 418      20.146  94.733  64.317  0.00  0.00            
ATOM   5026  H1  HOH X 418      19.759  94.110  64.882  0.00  0.00            
ATOM   5027  H2  HOH X 418      20.202  95.511  64.917  0.00  0.00            
ATOM   5028  O   HOH X 419      17.491 111.320  59.512  0.00  0.00            
ATOM   5029  H1  HOH X 419      18.129 111.232  60.229  0.00  0.00            
ATOM   5030  H2  HOH X 419      16.681 111.448  60.002  0.00  0.00            
ATOM   5031  O   HOH X 420      17.885  90.510  63.088  0.00  0.00            
ATOM   5032  H1  HOH X 420      17.332  89.686  63.039  0.00  0.00            
ATOM   5033  H2  HOH X 420      18.267  90.501  63.963  0.00  0.00            
ATOM   5034  O   HOH X 421      24.787 103.092  68.875  0.00  0.00            
ATOM   5035  H1  HOH X 421      24.338 102.661  68.159  0.00  0.00            
ATOM   5036  H2  HOH X 421      24.764 102.435  69.539  0.00  0.00            
ATOM   5037  O   HOH X 422      20.841  98.850  58.215  0.00  0.00            
ATOM   5038  H1  HOH X 422      20.660  97.954  58.466  0.00  0.00            
ATOM   5039  H2  HOH X 422      20.216  99.301  58.755  0.00  0.00            
ATOM   5040  O   HOH X 423      28.709 116.755  62.793  0.00  0.00            
ATOM   5041  H1  HOH X 423      29.223 115.942  62.645  0.00  0.00            
ATOM   5042  H2  HOH X 423      28.742 117.184  61.925  0.00  0.00            
ATOM   5043  O   HOH X 424       7.074 100.866  55.918  0.00  0.00            
ATOM   5044  H1  HOH X 424       7.714 100.267  55.515  0.00  0.00            
ATOM   5045  H2  HOH X 424       6.232 100.379  55.806  0.00  0.00            
ATOM   5046  O   HOH X 425      16.256 108.704  70.095  0.00  0.00            
ATOM   5047  H1  HOH X 425      15.526 108.106  69.947  0.00  0.00            
ATOM   5048  H2  HOH X 425      16.663 108.823  69.197  0.00  0.00            
ATOM   5049  O   HOH X 426      25.872  94.674  68.865  0.00  0.00            
ATOM   5050  H1  HOH X 426      25.664  95.602  69.089  0.00  0.00            
ATOM   5051  H2  HOH X 426      26.852  94.621  68.844  0.00  0.00            
ATOM   5052  O   HOH X 427       8.316 104.536  43.454  0.00  0.00            
ATOM   5053  H1  HOH X 427       7.671 103.867  43.129  0.00  0.00            
ATOM   5054  H2  HOH X 427       7.904 104.911  44.233  0.00  0.00            
ATOM   5055  O   HOH X 428      16.893 104.422  36.979  0.00  0.00            
ATOM   5056  H1  HOH X 428      16.906 105.377  37.171  0.00  0.00            
ATOM   5057  H2  HOH X 428      16.014 104.176  37.302  0.00  0.00            
ATOM   5058  O   HOH X 429      25.328 115.575  61.588  0.00  0.00            
ATOM   5059  H1  HOH X 429      25.866 116.375  61.838  0.00  0.00            
ATOM   5060  H2  HOH X 429      25.520 115.452  60.650  0.00  0.00            
ATOM   5061  O   HOH X 430      11.742 112.227  52.997  0.00  0.00            
ATOM   5062  H1  HOH X 430      11.667 113.060  52.572  0.00  0.00
[truncated: 85,878 more chars]
