# Supplementary material for: Computational Analysis of Triazole-Based Kojic Acid Analogs as Tyrosinase Inhibitors by Molecular Dynamics and Free Energy Calculations
Source: Molecules. 2022 Nov 23;27(23):8141. doi: 10.3390/molecules27238141 (PMC9735930; doi:10.3390/molecules27238141)
Supplement: Supplementary file 1 [file molecules-27-08141-s001.zip › PDB-files/6g.pdb]

CRYST1    1.000    1.000    1.000  90.00  90.00  90.00 P 1           1
ATOM      1  N   LYN X   1      44.892  91.786  34.779  0.00  0.00            
ATOM      2  H   LYN X   1      44.854  91.950  33.784  0.00  0.00            
ATOM      3  CA  LYN X   1      46.176  91.825  35.453  0.00  0.00            
ATOM      4  HA  LYN X   1      46.008  92.058  36.502  0.00  0.00            
ATOM      5  CB  LYN X   1      46.884  90.472  35.339  0.00  0.00            
ATOM      6  HB2 LYN X   1      47.367  90.378  34.365  0.00  0.00            
ATOM      7  HB3 LYN X   1      47.685  90.435  36.073  0.00  0.00            
ATOM      8  CG  LYN X   1      45.961  89.281  35.578  0.00  0.00            
ATOM      9  HG2 LYN X   1      44.919  89.576  35.455  0.00  0.00            
ATOM     10  HG3 LYN X   1      46.067  88.942  36.607  0.00  0.00            
ATOM     11  CD  LYN X   1      46.302  88.135  34.626  0.00  0.00            
ATOM     12  HD2 LYN X   1      46.432  88.515  33.613  0.00  0.00            
ATOM     13  HD3 LYN X   1      47.256  87.704  34.922  0.00  0.00            
ATOM     14  CE  LYN X   1      45.231  87.052  34.653  0.00  0.00            
ATOM     15  HE2 LYN X   1      44.237  87.500  34.581  0.00  0.00            
ATOM     16  HE3 LYN X   1      45.317  86.536  35.609  0.00  0.00            
ATOM     17  NZ  LYN X   1      45.417  86.092  33.574  0.00  0.00            
ATOM     18  HZ1 LYN X   1      45.164  86.498  32.685  0.00  0.00            
ATOM     19  HZ2 LYN X   1      46.390  85.826  33.503  0.00  0.00            
ATOM     20  C   LYN X   1      47.059  92.917  34.844  0.00  0.00            
ATOM     21  O   LYN X   1      48.068  93.295  35.431  0.00  0.00            
ATOM     22  N   TYR X   2      46.667  93.414  33.672  0.00  0.00            
ATOM     23  H   TYR X   2      45.726  93.230  33.360  0.00  0.00            
ATOM     24  CA  TYR X   2      47.484  94.351  32.913  0.00  0.00            
ATOM     25  HA  TYR X   2      48.490  94.337  33.322  0.00  0.00            
ATOM     26  CB  TYR X   2      47.539  93.922  31.445  0.00  0.00            
ATOM     27  HB2 TYR X   2      47.527  92.833  31.358  0.00  0.00            
ATOM     28  HB3 TYR X   2      46.650  94.310  30.948  0.00  0.00            
ATOM     29  CG  TYR X   2      48.741  94.445  30.696  0.00  0.00            
ATOM     30  CD1 TYR X   2      49.993  94.487  31.312  0.00  0.00            
ATOM     31  HD1 TYR X   2      50.118  94.086  32.302  0.00  0.00            
ATOM     32  CE1 TYR X   2      51.079  95.058  30.651  0.00  0.00            
ATOM     33  HE1 TYR X   2      51.948  95.348  31.214  0.00  0.00            
ATOM     34  CZ  TYR X   2      50.963  95.465  29.325  0.00  0.00            
ATOM     35  OH  TYR X   2      52.035  95.975  28.655  0.00  0.00            
ATOM     36  HH  TYR X   2      52.442  96.704  29.093  0.00  0.00            
ATOM     37  CE2 TYR X   2      49.707  95.465  28.726  0.00  0.00            
ATOM     38  HE2 TYR X   2      49.551  96.055  27.842  0.00  0.00            
ATOM     39  CD2 TYR X   2      48.602  94.956  29.406  0.00  0.00            
ATOM     40  HD2 TYR X   2      47.624  95.078  28.977  0.00  0.00            
ATOM     41  C   TYR X   2      46.931  95.770  33.013  0.00  0.00            
ATOM     42  O   TYR X   2      47.352  96.644  32.260  0.00  0.00            
ATOM     43  N   ARN X   3      45.995  96.003  33.938  0.00  0.00            
ATOM     44  H   ARN X   3      45.688  95.250  34.535  0.00  0.00            
ATOM     45  CA  ARN X   3      45.368  97.306  34.100  0.00  0.00            
ATOM     46  HA  ARN X   3      45.986  98.060  33.615  0.00  0.00            
ATOM     47  CB  ARN X   3      43.975  97.271  33.457  0.00  0.00            
ATOM     48  HB2 ARN X   3      43.239  96.866  34.150  0.00  0.00            
ATOM     49  HB3 ARN X   3      44.007  96.583  32.617  0.00  0.00            
ATOM     50  CG  ARN X   3      43.491  98.610  32.913  0.00  0.00            
ATOM     51  HG2 ARN X   3      43.200  99.286  33.719  0.00  0.00            
ATOM     52  HG3 ARN X   3      44.315  99.029  32.337  0.00  0.00            
ATOM     53  CD  ARN X   3      42.321  98.376  31.967  0.00  0.00            
ATOM     54  HD2 ARN X   3      41.767  99.296  31.783  0.00  0.00            
ATOM     55  HD3 ARN X   3      42.695  98.027  31.005  0.00  0.00            
ATOM     56  NE  ARN X   3      41.451  97.362  32.521  0.00  0.00            
ATOM     57  HE  ARN X   3      42.030  96.631  32.895  0.00  0.00            
ATOM     58  CZ  ARN X   3      40.432  96.795  31.705  0.00  0.00            
ATOM     59  NH1 ARN X   3      40.252  97.107  30.503  0.00  0.00            
ATOM     60 HH11 ARN X   3      40.899  97.821  30.203  0.00  0.00            
ATOM     61  NH2 ARN X   3      39.641  95.826  32.385  0.00  0.00            
ATOM     62 HH21 ARN X   3      38.680  96.121  32.418  0.00  0.00            
ATOM     63 HH22 ARN X   3      39.950  95.657  33.328  0.00  0.00            
ATOM     64  C   ARN X   3      45.287  97.609  35.584  0.00  0.00            
ATOM     65  O   ARN X   3      44.567  96.932  36.319  0.00  0.00            
ATOM     66  N   VAL X   4      46.060  98.601  36.040  0.00  0.00            
ATOM     67  H   VAL X   4      46.732  99.012  35.412  0.00  0.00            
ATOM     68  CA  VAL X   4      46.197  98.880  37.453  0.00  0.00            
ATOM     69  HA  VAL X   4      45.915  97.983  38.001  0.00  0.00            
ATOM     70  CB  VAL X   4      47.661  99.212  37.772  0.00  0.00            
ATOM     71  HB  VAL X   4      48.267  98.325  37.585  0.00  0.00            
ATOM     72  CG1 VAL X   4      48.190 100.331  36.888  0.00  0.00            
ATOM     73 HG11 VAL X   4      48.212 100.022  35.841  0.00  0.00            
ATOM     74 HG12 VAL X   4      47.564 101.221  36.961  0.00  0.00            
ATOM     75 HG13 VAL X   4      49.200 100.566  37.223  0.00  0.00            
ATOM     76  CG2 VAL X   4      47.823  99.588  39.244  0.00  0.00            
ATOM     77 HG21 VAL X   4      47.794 100.670  39.375  0.00  0.00            
ATOM     78 HG22 VAL X   4      47.020  99.155  39.837  0.00  0.00            
ATOM     79 HG23 VAL X   4      48.772  99.225  39.641  0.00  0.00            
ATOM     80  C   VAL X   4      45.264 100.012  37.879  0.00  0.00            
ATOM     81  O   VAL X   4      45.241 101.076  37.266  0.00  0.00            
ATOM     82  N   ARN X   5      44.483  99.756  38.929  0.00  0.00            
ATOM     83  H   ARN X   5      44.334  98.793  39.189  0.00  0.00            
ATOM     84  CA  ARN X   5      43.624 100.759  39.533  0.00  0.00            
ATOM     85  HA  ARN X   5      43.502 101.575  38.824  0.00  0.00            
ATOM     86  CB  ARN X   5      42.257 100.146  39.843  0.00  0.00            
ATOM     87  HB2 ARN X   5      42.372  99.211  40.392  0.00  0.00            
ATOM     88  HB3 ARN X   5      41.709 100.817  40.501  0.00  0.00            
ATOM     89  CG  ARN X   5      41.418  99.919  38.587  0.00  0.00            
ATOM     90  HG2 ARN X   5      42.025 100.048  37.690  0.00  0.00            
ATOM     91  HG3 ARN X   5      40.641 100.680  38.537  0.00  0.00            
ATOM     92  CD  ARN X   5      40.770  98.540  38.585  0.00  0.00            
ATOM     93  HD2 ARN X   5      41.444  97.797  39.006  0.00  0.00            
ATOM     94  HD3 ARN X   5      40.566  98.241  37.557  0.00  0.00            
ATOM     95  NE  ARN X   5      39.532  98.540  39.330  0.00  0.00            
ATOM     96  HE  ARN X   5      39.625  98.020  40.188  0.00  0.00            
ATOM     97  CZ  ARN X   5      38.318  98.258  38.643  0.00  0.00            
ATOM     98  NH1 ARN X   5      38.253  98.040  37.409  0.00  0.00            
ATOM     99 HH11 ARN X   5      39.138  98.199  36.954  0.00  0.00            
ATOM    100  NH2 ARN X   5      37.175  98.264  39.487  0.00  0.00            
ATOM    101 HH21 ARN X   5      36.539  98.992  39.203  0.00  0.00            
ATOM    102 HH22 ARN X   5      36.687  97.386  39.409  0.00  0.00            
ATOM    103  C   ARN X   5      44.276 101.290  40.805  0.00  0.00            
ATOM    104  O   ARN X   5      44.492 100.541  41.756  0.00  0.00            
ATOM    105  N   LYN X   6      44.606 102.586  40.800  0.00  0.00            
ATOM    106  H   LYN X   6      44.502 103.099  39.939  0.00  0.00            
ATOM    107  CA  LYN X   6      45.413 103.181  41.849  0.00  0.00            
ATOM    108  HA  LYN X   6      46.011 102.398  42.308  0.00  0.00            
ATOM    109  CB  LYN X   6      46.335 104.255  41.256  0.00  0.00            
ATOM    110  HB2 LYN X   6      45.760 105.116  40.916  0.00  0.00            
ATOM    111  HB3 LYN X   6      46.985 104.623  42.045  0.00  0.00            
ATOM    112  CG  LYN X   6      47.215 103.757  40.116  0.00  0.00            
ATOM    113  HG2 LYN X   6      47.811 102.899  40.444  0.00  0.00            
ATOM    114  HG3 LYN X   6      46.565 103.464  39.292  0.00  0.00            
ATOM    115  CD  LYN X   6      48.122 104.866  39.594  0.00  0.00            
ATOM    116  HD2 LYN X   6      48.688 105.300  40.418  0.00  0.00            
ATOM    117  HD3 LYN X   6      47.496 105.660  39.193  0.00  0.00            
ATOM    118  CE  LYN X   6      49.068 104.360  38.504  0.00  0.00            
ATOM    119  HE2 LYN X   6      48.494 104.030  37.638  0.00  0.00            
ATOM    120  HE3 LYN X   6      49.618 103.496  38.874  0.00  0.00            
ATOM    121  NZ  LYN X   6      50.013 105.397  38.112  0.00  0.00            
ATOM    122  HZ1 LYN X   6      49.674 105.891  37.297  0.00  0.00            
ATOM    123  HZ2 LYN X   6      50.890 104.978  37.838  0.00  0.00            
ATOM    124  C   LYN X   6      44.552 103.828  42.931  0.00  0.00            
ATOM    125  O   LYN X   6      43.428 104.254  42.681  0.00  0.00            
ATOM    126  N   ASN X   7      45.124 103.927  44.131  0.00  0.00            
ATOM    127  H   ASN X   7      46.048 103.542  44.268  0.00  0.00            
ATOM    128  CA  ASN X   7      44.552 104.755  45.186  0.00  0.00            
ATOM    129  HA  ASN X   7      43.572 104.367  45.463  0.00  0.00            
ATOM    130  CB  ASN X   7      45.461 104.707  46.422  0.00  0.00            
ATOM    131  HB2 ASN X   7      45.751 103.675  46.630  0.00  0.00            
ATOM    132  HB3 ASN X   7      46.370 105.269  46.242  0.00  0.00            
ATOM    133  CG  ASN X   7      44.771 105.275  47.658  0.00  0.00            
ATOM    134  OD1 ASN X   7      43.991 106.220  47.564  0.00  0.00            
ATOM    135  ND2 ASN X   7      45.033 104.661  48.813  0.00  0.00            
ATOM    136 HD21 ASN X   7      45.984 104.418  49.046  0.00  0.00            
ATOM    137 HD22 ASN X   7      44.272 104.251  49.334  0.00  0.00            
ATOM    138  C   ASN X   7      44.424 106.178  44.674  0.00  0.00            
ATOM    139  O   ASN X   7      45.304 106.676  43.968  0.00  0.00            
ATOM    140  N   VAL X   8      43.317 106.843  45.022  0.00  0.00            
ATOM    141  H   VAL X   8      42.569 106.350  45.490  0.00  0.00            
ATOM    142  CA  VAL X   8      43.092 108.211  44.603  0.00  0.00            
ATOM    143  HA  VAL X   8      43.102 108.217  43.512  0.00  0.00            
ATOM    144  CB  VAL X   8      41.722 108.694  45.092  0.00  0.00            
ATOM    145  HB  VAL X   8      41.601 108.419  46.138  0.00  0.00            
ATOM    146  CG1 VAL X   8      41.628 110.206  44.986  0.00  0.00            
ATOM    147 HG11 VAL X   8      40.938 110.510  44.197  0.00  0.00            
ATOM    148 HG12 VAL X   8      41.270 110.642  45.921  0.00  0.00            
ATOM    149 HG13 VAL X   8      42.629 110.580  44.772  0.00  0.00            
ATOM    150  CG2 VAL X   8      40.607 108.051  44.278  0.00  0.00            
ATOM    151 HG21 VAL X   8      40.988 107.688  43.323  0.00  0.00            
ATOM    152 HG22 VAL X   8      40.183 107.202  44.814  0.00  0.00            
ATOM    153 HG23 VAL X   8      39.807 108.766  44.083  0.00  0.00            
ATOM    154  C   VAL X   8      44.225 109.122  45.063  0.00  0.00            
ATOM    155  O   VAL X   8      44.665 110.000  44.321  0.00  0.00            
ATOM    156  N   LEU X   9      44.703 108.935  46.296  0.00  0.00            
ATOM    157  H   LEU X   9      44.175 108.360  46.937  0.00  0.00            
ATOM    158  CA  LEU X   9      45.762 109.762  46.839  0.00  0.00            
ATOM    159  HA  LEU X   9      45.476 110.800  46.677  0.00  0.00            
ATOM    160  CB  LEU X   9      45.919 109.493  48.339  0.00  0.00            
ATOM    161  HB2 LEU X   9      46.763 110.059  48.732  0.00  0.00            
ATOM    162  HB3 LEU X   9      46.179 108.446  48.470  0.00  0.00            
ATOM    163  CG  LEU X   9      44.664 109.772  49.175  0.00  0.00            
ATOM    164  HG  LEU X   9      43.921 109.016  48.926  0.00  0.00            
ATOM    165  CD1 LEU X   9      44.980 109.647  50.665  0.00  0.00            
ATOM    166 HD11 LEU X   9      44.189 109.109  51.185  0.00  0.00            
ATOM    167 HD12 LEU X   9      45.082 110.630  51.123  0.00  0.00            
ATOM    168 HD13 LEU X   9      45.915 109.107  50.817  0.00  0.00            
ATOM    169  CD2 LEU X   9      44.070 111.142  48.864  0.00  0.00            
ATOM    170 HD21 LEU X   9      42.997 111.064  48.688  0.00  0.00            
ATOM    171 HD22 LEU X   9      44.224 111.827  49.698  0.00  0.00            
ATOM    172 HD23 LEU X   9      44.531 111.575  47.977  0.00  0.00            
ATOM    173  C   LEU X   9      47.114 109.548  46.141  0.00  0.00            
ATOM    174  O   LEU X   9      48.034 110.329  46.367  0.00  0.00            
ATOM    175  N   HID X  10      47.242 108.512  45.310  0.00  0.00            
ATOM    176  H   HID X  10      46.406 108.074  44.960  0.00  0.00            
ATOM    177  CA  HID X  10      48.495 108.217  44.630  0.00  0.00            
ATOM    178  HA  HID X  10      49.301 108.739  45.139  0.00  0.00            
ATOM    179  CB  HID X  10      48.778 106.713  44.653  0.00  0.00            
ATOM    180  HB2 HID X  10      49.623 106.474  44.002  0.00  0.00            
ATOM    181  HB3 HID X  10      47.927 106.161  44.263  0.00  0.00            
ATOM    182  CG  HID X  10      49.077 106.188  46.025  0.00  0.00            
ATOM    183  ND1 HID X  10      49.508 106.998  47.054  0.00  0.00            
ATOM    184  HD1 HID X  10      49.977 107.872  46.918  0.00  0.00            
ATOM    185  CE1 HID X  10      49.703 106.230  48.119  0.00  0.00            
ATOM    186  HE1 HID X  10      50.374 106.532  48.905  0.00  0.00            
ATOM    187  NE2 HID X  10      49.415 104.959  47.887  0.00  0.00            
ATOM    188  CD2 HID X  10      48.980 104.933  46.565  0.00  0.00            
ATOM    189  HD2 HID X  10      48.522 104.053  46.151  0.00  0.00            
ATOM    190  C   HID X  10      48.462 108.701  43.182  0.00  0.00            
ATOM    191  O   HID X  10      49.423 108.486  42.448  0.00  0.00            
ATOM    192  N   LEU X  11      47.362 109.330  42.761  0.00  0.00            
ATOM    193  H   LEU X  11      46.558 109.398  43.367  0.00  0.00            
ATOM    194  CA  LEU X  11      47.250 109.797  41.389  0.00  0.00            
ATOM    195  HA  LEU X  11      47.614 109.014  40.727  0.00  0.00            
ATOM    196  CB  LEU X  11      45.790 110.132  41.052  0.00  0.00            
ATOM    197  HB2 LEU X  11      45.415 110.911  41.713  0.00  0.00            
ATOM    198  HB3 LEU X  11      45.783 110.571  40.058  0.00  0.00            
ATOM    199  CG  LEU X  11      44.816 108.949  41.027  0.00  0.00            
ATOM    200  HG  LEU X  11      44.905 108.389  41.957  0.00  0.00            
ATOM    201  CD1 LEU X  11      43.382 109.460  40.918  0.00  0.00            
ATOM    202 HD11 LEU X  11      42.721 108.699  40.503  0.00  0.00            
ATOM    203 HD12 LEU X  11      43.332 110.335  40.268  0.00  0.00            
ATOM    204 HD13 LEU X  11      43.018 109.735  41.907  0.00  0.00            
ATOM    205  CD2 LEU X  11      45.124 108.008  39.867  0.00  0.00            
ATOM    206 HD21 LEU X  11      44.977 106.969  40.164  0.00  0.00            
ATOM    207 HD22 LEU X  11      46.159 108.124  39.547  0.00  0.00            
ATOM    208 HD23 LEU X  11      44.477 108.211  39.013  0.00  0.00            
ATOM    209  C   LEU X  11      48.103 111.050  41.172  0.00  0.00            
ATOM    210  O   LEU X  11      48.200 111.904  42.049  0.00  0.00            
ATOM    211  N   THR X  12      48.711 111.153  39.991  0.00  0.00            
ATOM    212  H   THR X  12      48.899 110.308  39.470  0.00  0.00            
ATOM    213  CA  THR X  12      49.367 112.388  39.579  0.00  0.00            
ATOM    214  HA  THR X  12      49.937 112.784  40.416  0.00  0.00            
ATOM    215  CB  THR X  12      50.331 112.083  38.429  0.00  0.00            
ATOM    216  HB  THR X  12      50.858 113.002  38.160  0.00  0.00            
ATOM    217  CG2 THR X  12      51.347 111.024  38.831  0.00  0.00            
ATOM    218 HG21 THR X  12      51.933 110.705  37.970  0.00  0.00            
ATOM    219 HG22 THR X  12      52.035 111.413  39.583  0.00  0.00            
ATOM    220 HG23 THR X  12      50.847 110.150  39.250  0.00  0.00            
ATOM    221  OG1 THR X  12      49.606 111.658  37.289  0.00  0.00            
ATOM    222  HG1 THR X  12      50.198 111.604  36.554  0.00  0.00            
ATOM    223  C   THR X  12      48.348 113.423  39.151  0.00  0.00            
ATOM    224  O   THR X  12      47.195 113.113  38.844  0.00  0.00            
ATOM    225  N   ASH X  13      48.774 114.694  39.130  0.00  0.00            
ATOM    226  H   ASH X  13      49.647 114.928  39.585  0.00  0.00            
ATOM    227  CA  ASH X  13      47.924 115.771  38.672  0.00  0.00            
ATOM    228  HA  ASH X  13      47.029 115.798  39.291  0.00  0.00            
ATOM    229  CB  ASH X  13      48.621 117.115  38.839  0.00  0.00            
ATOM    230  HB2 ASH X  13      49.552 117.143  38.277  0.00  0.00            
ATOM    231  HB3 ASH X  13      47.983 117.903  38.441  0.00  0.00            
ATOM    232  CG  ASH X  13      48.929 117.467  40.282  0.00  0.00            
ATOM    233  OD1 ASH X  13      48.409 116.618  41.191  0.00  0.00            
ATOM    234  OD2 ASH X  13      49.580 118.456  40.591  0.00  0.00            
ATOM    235  HD1 ASH X  13      48.594 116.932  42.064  0.00  0.00            
ATOM    236  C   ASH X  13      47.503 115.582  37.212  0.00  0.00            
ATOM    237  O   ASH X  13      46.516 116.174  36.778  0.00  0.00            
ATOM    238  N   THR X  14      48.225 114.754  36.452  0.00  0.00            
ATOM    239  H   THR X  14      48.956 114.200  36.871  0.00  0.00            
ATOM    240  CA  THR X  14      47.841 114.466  35.080  0.00  0.00            
ATOM    241  HA  THR X  14      47.369 115.353  34.657  0.00  0.00            
ATOM    242  CB  THR X  14      49.068 114.095  34.242  0.00  0.00            
ATOM    243  HB  THR X  14      49.575 113.238  34.686  0.00  0.00            
ATOM    244  CG2 THR X  14      48.661 113.752  32.808  0.00  0.00            
ATOM    245 HG21 THR X  14      49.369 114.169  32.093  0.00  0.00            
ATOM    246 HG22 THR X  14      48.630 112.672  32.661  0.00  0.00            
ATOM    247 HG23 THR X  14      47.672 114.150  32.577  0.00  0.00            
ATOM    248  OG1 THR X  14      49.962 115.192  34.204  0.00  0.00            
ATOM    249  HG1 THR X  14      50.092 115.456  33.307  0.00  0.00            
ATOM    250  C   THR X  14      46.809 113.337  35.062  0.00  0.00            
ATOM    251  O   THR X  14      45.884 113.359  34.254  0.00  0.00            
ATOM    252  N   GLH X  15      46.954 112.353  35.954  0.00  0.00            
ATOM    253  H   GLH X  15      47.829 112.259  36.449  0.00  0.00            
ATOM    254  CA  GLH X  15      45.960 111.297  36.090  0.00  0.00            
ATOM    255  HA  GLH X  15      45.793 110.885  35.094  0.00  0.00            
ATOM    256  CB  GLH X  15      46.481 110.193  37.014  0.00  0.00            
ATOM    257  HB2 GLH X  15      46.909 110.630  37.915  0.00  0.00            
ATOM    258  HB3 GLH X  15      45.636 109.593  37.339  0.00  0.00            
ATOM    259  CG  GLH X  15      47.500 109.273  36.339  0.00  0.00            
ATOM    260  HG2 GLH X  15      47.031 108.746  35.507  0.00  0.00            
ATOM    261  HG3 GLH X  15      48.321 109.854  35.929  0.00  0.00            
ATOM    262  CD  GLH X  15      48.067 108.218  37.277  0.00  0.00            
ATOM    263  OE1 GLH X  15      48.280 108.653  38.539  0.00  0.00            
ATOM    264  OE2 GLH X  15      48.332 107.080  36.906  0.00  0.00            
ATOM    265  HE1 GLH X  15      48.063 109.560  38.652  0.00  0.00            
ATOM    266  C   GLH X  15      44.621 111.824  36.586  0.00  0.00            
ATOM    267  O   GLH X  15      43.567 111.403  36.103  0.00  0.00            
ATOM    268  N   LYN X  16      44.641 112.725  37.579  0.00  0.00            
ATOM    269  H   LYN X  16      45.468 112.800  38.154  0.00  0.00            
ATOM    270  CA  LYN X  16      43.416 113.327  38.070  0.00  0.00            
ATOM    271  HA  LYN X  16      42.768 112.514  38.397  0.00  0.00            
ATOM    272  CB  LYN X  16      43.701 114.255  39.251  0.00  0.00            
ATOM    273  HB2 LYN X  16      44.445 115.002  38.979  0.00  0.00            
ATOM    274  HB3 LYN X  16      42.791 114.804  39.483  0.00  0.00            
ATOM    275  CG  LYN X  16      44.125 113.522  40.517  0.00  0.00            
ATOM    276  HG2 LYN X  16      45.023 112.925  40.335  0.00  0.00            
ATOM    277  HG3 LYN X  16      43.294 112.881  40.807  0.00  0.00            
ATOM    278  CD  LYN X  16      44.363 114.500  41.665  0.00  0.00            
ATOM    279  HD2 LYN X  16      43.403 114.850  42.045  0.00  0.00            
ATOM    280  HD3 LYN X  16      44.886 115.374  41.286  0.00  0.00            
ATOM    281  CE  LYN X  16      45.177 113.868  42.794  0.00  0.00            
ATOM    282  HE2 LYN X  16      46.175 113.616  42.433  0.00  0.00            
ATOM    283  HE3 LYN X  16      44.710 112.935  43.110  0.00  0.00            
ATOM    284  NZ  LYN X  16      45.280 114.768  43.937  0.00  0.00            
ATOM    285  HZ1 LYN X  16      46.239 115.059  44.070  0.00  0.00            
ATOM    286  HZ2 LYN X  16      44.752 115.614  43.769  0.00  0.00            
ATOM    287  C   LYN X  16      42.676 114.087  36.971  0.00  0.00            
ATOM    288  O   LYN X  16      41.455 113.999  36.864  0.00  0.00            
ATOM    289  N   ARN X  17      43.395 114.873  36.169  0.00  0.00            
ATOM    290  H   ARN X  17      44.367 115.049  36.385  0.00  0.00            
ATOM    291  CA  ARN X  17      42.770 115.649  35.110  0.00  0.00            
ATOM    292  HA  ARN X  17      41.988 116.257  35.564  0.00  0.00            
ATOM    293  CB  ARN X  17      43.802 116.596  34.503  0.00  0.00            
ATOM    294  HB2 ARN X  17      44.680 116.041  34.174  0.00  0.00            
ATOM    295  HB3 ARN X  17      44.150 117.272  35.280  0.00  0.00            
ATOM    296  CG  ARN X  17      43.255 117.443  33.354  0.00  0.00            
ATOM    297  HG2 ARN X  17      42.544 116.868  32.760  0.00  0.00            
ATOM    298  HG3 ARN X  17      42.711 118.294  33.757  0.00  0.00            
ATOM    299  CD  ARN X  17      44.394 117.933  32.471  0.00  0.00            
ATOM    300  HD2 ARN X  17      44.041 118.680  31.762  0.00  0.00            
ATOM    301  HD3 ARN X  17      44.799 117.103  31.892  0.00  0.00            
ATOM    302  NE  ARN X  17      45.439 118.499  33.292  0.00  0.00            
ATOM    303  HE  ARN X  17      45.215 119.439  33.572  0.00  0.00            
ATOM    304  CZ  ARN X  17      46.798 118.342  32.897  0.00  0.00            
ATOM    305  NH1 ARN X  17      47.161 117.698  31.883  0.00  0.00            
ATOM    306 HH11 ARN X  17      46.450 117.050  31.578  0.00  0.00            
ATOM    307  NH2 ARN X  17      47.719 118.947  33.798  0.00  0.00            
ATOM    308 HH21 ARN X  17      48.105 118.264  34.428  0.00  0.00            
ATOM    309 HH22 ARN X  17      47.308 119.685  34.344  0.00  0.00            
ATOM    310  C   ARN X  17      42.142 114.760  34.049  0.00  0.00            
ATOM    311  O   ARN X  17      41.032 115.031  33.587  0.00  0.00            
ATOM    312  N   ASH X  18      42.847 113.703  33.623  0.00  0.00            
ATOM    313  H   ASH X  18      43.808 113.594  33.916  0.00  0.00            
ATOM    314  CA  ASH X  18      42.345 112.852  32.563  0.00  0.00            
ATOM    315  HA  ASH X  18      42.050 113.498  31.737  0.00  0.00            
ATOM    316  CB  ASH X  18      43.444 111.899  32.087  0.00  0.00            
ATOM    317  HB2 ASH X  18      43.839 111.323  32.924  0.00  0.00            
ATOM    318  HB3 ASH X  18      43.029 111.182  31.380  0.00  0.00            
ATOM    319  CG  ASH X  18      44.618 112.595  31.412  0.00  0.00            
ATOM    320  OD1 ASH X  18      44.342 113.810  30.884  0.00  0.00            
ATOM    321  OD2 ASH X  18      45.730 112.085  31.354  0.00  0.00            
ATOM    322  HD1 ASH X  18      43.594 114.215  31.282  0.00  0.00            
ATOM    323  C   ASH X  18      41.108 112.075  32.987  0.00  0.00            
ATOM    324  O   ASH X  18      40.196 111.864  32.182  0.00  0.00            
ATOM    325  N   PHE X  19      41.050 111.635  34.252  0.00  0.00            
ATOM    326  H   PHE X  19      41.645 112.064  34.941  0.00  0.00            
ATOM    327  CA  PHE X  19      39.912 110.880  34.727  0.00  0.00            
ATOM    328  HA  PHE X  19      39.700 110.071  34.027  0.00  0.00            
ATOM    329  CB  PHE X  19      40.185 110.296  36.110  0.00  0.00            
ATOM    330  HB2 PHE X  19      41.022 109.599  36.075  0.00  0.00            
ATOM    331  HB3 PHE X  19      40.472 111.095  36.790  0.00  0.00            
ATOM    332  CG  PHE X  19      38.992 109.600  36.712  0.00  0.00            
ATOM    333  CD1 PHE X  19      38.605 108.341  36.259  0.00  0.00            
ATOM    334  HD1 PHE X  19      39.039 107.945  35.361  0.00  0.00            
ATOM    335  CE1 PHE X  19      37.501 107.703  36.817  0.00  0.00            
ATOM    336  HE1 PHE X  19      37.094 106.837  36.329  0.00  0.00            
ATOM    337  CZ  PHE X  19      36.807 108.295  37.868  0.00  0.00            
ATOM    338  HZ  PHE X  19      36.037 107.752  38.389  0.00  0.00            
ATOM    339  CE2 PHE X  19      37.175 109.565  38.301  0.00  0.00            
ATOM    340  HE2 PHE X  19      36.749 109.954  39.205  0.00  0.00            
ATOM    341  CD2 PHE X  19      38.236 110.235  37.697  0.00  0.00            
ATOM    342  HD2 PHE X  19      38.502 111.223  38.029  0.00  0.00            
ATOM    343  C   PHE X  19      38.680 111.800  34.768  0.00  0.00            
ATOM    344  O   PHE X  19      37.614 111.430  34.293  0.00  0.00            
ATOM    345  N   VAL X  20      38.833 112.974  35.364  0.00  0.00            
ATOM    346  H   VAL X  20      39.690 113.182  35.858  0.00  0.00            
ATOM    347  CA  VAL X  20      37.757 113.960  35.373  0.00  0.00            
ATOM    348  HA  VAL X  20      36.899 113.504  35.865  0.00  0.00            
ATOM    349  CB  VAL X  20      38.184 115.203  36.160  0.00  0.00            
ATOM    350  HB  VAL X  20      39.178 115.502  35.829  0.00  0.00            
ATOM    351  CG1 VAL X  20      37.226 116.360  35.894  0.00  0.00            
ATOM    352 HG11 VAL X  20      36.448 116.061  35.194  0.00  0.00            
ATOM    353 HG12 VAL X  20      37.757 117.210  35.468  0.00  0.00            
ATOM    354 HG13 VAL X  20      36.745 116.688  36.816  0.00  0.00            
ATOM    355  CG2 VAL X  20      38.247 114.894  37.654  0.00  0.00            
ATOM    356 HG21 VAL X  20      38.985 115.526  38.149  0.00  0.00            
ATOM    357 HG22 VAL X  20      37.282 115.077  38.126  0.00  0.00            
ATOM    358 HG23 VAL X  20      38.521 113.855  37.823  0.00  0.00            
ATOM    359  C   VAL X  20      37.329 114.314  33.952  0.00  0.00            
ATOM    360  O   VAL X  20      36.140 114.440  33.667  0.00  0.00            
ATOM    361  N   ARN X  21      38.301 114.452  33.045  0.00  0.00            
ATOM    362  H   ARN X  21      39.229 114.119  33.262  0.00  0.00            
ATOM    363  CA  ARN X  21      38.010 114.795  31.664  0.00  0.00            
ATOM    364  HA  ARN X  21      37.463 115.738  31.627  0.00  0.00            
ATOM    365  CB  ARN X  21      39.313 114.987  30.889  0.00  0.00            
ATOM    366  HB2 ARN X  21      39.540 114.099  30.301  0.00  0.00            
ATOM    367  HB3 ARN X  21      40.128 115.103  31.596  0.00  0.00            
ATOM    368  CG  ARN X  21      39.286 116.218  29.995  0.00  0.00            
ATOM    369  HG2 ARN X  21      39.864 116.043  29.083  0.00  0.00            
ATOM    370  HG3 ARN X  21      38.249 116.445  29.764  0.00  0.00            
ATOM    371  CD  ARN X  21      39.853 117.412  30.737  0.00  0.00            
ATOM    372  HD2 ARN X  21      39.321 117.556  31.680  0.00  0.00            
ATOM    373  HD3 ARN X  21      40.898 117.208  30.956  0.00  0.00            
ATOM    374  NE  ARN X  21      39.777 118.610  29.930  0.00  0.00            
ATOM    375  HE  ARN X  21      38.889 118.674  29.460  0.00  0.00            
ATOM    376  CZ  ARN X  21      40.170 119.843  30.520  0.00  0.00            
ATOM    377  NH1 ARN X  21      40.562 119.929  31.710  0.00  0.00            
ATOM    378 HH11 ARN X  21      40.170 120.730  32.181  0.00  0.00            
ATOM    379  NH2 ARN X  21      40.029 120.957  29.648  0.00  0.00            
ATOM    380 HH21 ARN X  21      40.834 121.556  29.736  0.00  0.00            
ATOM    381 HH22 ARN X  21      39.212 121.496  29.880  0.00  0.00            
ATOM    382  C   ARN X  21      37.166 113.689  31.036  0.00  0.00            
ATOM    383  O   ARN X  21      36.167 113.965  30.374  0.00  0.00            
ATOM    384  N   THR X  22      37.593 112.435  31.191  0.00  0.00            
ATOM    385  H   THR X  22      38.549 112.290  31.478  0.00  0.00            
ATOM    386  CA  THR X  22      36.895 111.316  30.588  0.00  0.00            
ATOM    387  HA  THR X  22      36.852 111.502  29.518  0.00  0.00            
ATOM    388  CB  THR X  22      37.670 110.025  30.854  0.00  0.00            
ATOM    389  HB  THR X  22      37.567 109.733  31.898  0.00  0.00            
ATOM    390  CG2 THR X  22      37.129 108.911  29.972  0.00  0.00            
ATOM    391 HG21 THR X  22      37.840 108.669  29.178  0.00  0.00            
ATOM    392 HG22 THR X  22      36.939 108.002  30.541  0.00  0.00            
ATOM    393 HG23 THR X  22      36.206 109.286  29.531  0.00  0.00            
ATOM    394  OG1 THR X  22      39.042 110.217  30.556  0.00  0.00            
ATOM    395  HG1 THR X  22      39.147 110.312  29.622  0.00  0.00            
ATOM    396  C   THR X  22      35.456 111.187  31.096  0.00  0.00            
ATOM    397  O   THR X  22      34.546 110.942  30.305  0.00  0.00            
ATOM    398  N   VAL X  23      35.239 111.352  32.405  0.00  0.00            
ATOM    399  H   VAL X  23      35.942 111.824  32.954  0.00  0.00            
ATOM    400  CA  VAL X  23      33.909 111.221  32.977  0.00  0.00            
ATOM    401  HA  VAL X  23      33.507 110.244  32.704  0.00  0.00            
ATOM    402  CB  VAL X  23      33.965 111.316  34.501  0.00  0.00            
ATOM    403  HB  VAL X  23      34.560 112.188  34.775  0.00  0.00            
ATOM    404  CG1 VAL X  23      32.572 111.488  35.096  0.00  0.00            
ATOM    405 HG11 VAL X  23      31.834 111.630  34.309  0.00  0.00            
ATOM    406 HG12 VAL X  23      32.536 112.361  35.750  0.00  0.00            
ATOM    407 HG13 VAL X  23      32.283 110.617  35.686  0.00  0.00            
ATOM    408  CG2 VAL X  23      34.645 110.088  35.099  0.00  0.00            
ATOM    409 HG21 VAL X  23      33.963 109.533  35.746  0.00  0.00            
ATOM    410 HG22 VAL X  23      34.977 109.411  34.310  0.00  0.00            
ATOM    411 HG23 VAL X  23      35.505 110.433  35.671  0.00  0.00            
ATOM    412  C   VAL X  23      32.990 112.270  32.385  0.00  0.00            
ATOM    413  O   VAL X  23      31.826 111.997  32.079  0.00  0.00            
ATOM    414  N   LEU X  24      33.512 113.488  32.179  0.00  0.00            
ATOM    415  H   LEU X  24      34.515 113.595  32.164  0.00  0.00            
ATOM    416  CA  LEU X  24      32.709 114.565  31.638  0.00  0.00            
ATOM    417  HA  LEU X  24      31.794 114.653  32.226  0.00  0.00            
ATOM    418  CB  LEU X  24      33.454 115.902  31.675  0.00  0.00            
ATOM    419  HB2 LEU X  24      34.411 115.806  31.165  0.00  0.00            
ATOM    420  HB3 LEU X  24      32.878 116.628  31.112  0.00  0.00            
ATOM    421  CG  LEU X  24      33.667 116.492  33.070  0.00  0.00            
ATOM    422  HG  LEU X  24      34.159 115.759  33.707  0.00  0.00            
ATOM    423  CD1 LEU X  24      34.556 117.722  32.991  0.00  0.00            
ATOM    424 HD11 LEU X  24      34.221 118.405  32.209  0.00  0.00            
ATOM    425 HD12 LEU X  24      35.589 117.447  32.772  0.00  0.00            
ATOM    426 HD13 LEU X  24      34.503 118.239  33.950  0.00  0.00            
ATOM    427  CD2 LEU X  24      32.333 116.859  33.705  0.00  0.00            
ATOM    428 HD21 LEU X  24      32.452 117.085  34.765  0.00  0.00            
ATOM    429 HD22 LEU X  24      31.898 117.737  33.224  0.00  0.00            
ATOM    430 HD23 LEU X  24      31.624 116.037  33.612  0.00  0.00            
ATOM    431  C   LEU X  24      32.301 114.240  30.206  0.00  0.00            
ATOM    432  O   LEU X  24      31.177 114.524  29.787  0.00  0.00            
ATOM    433  N   ILE X  25      33.214 113.630  29.437  0.00  0.00            
ATOM    434  H   ILE X  25      34.186 113.687  29.702  0.00  0.00            
ATOM    435  CA  ILE X  25      32.901 113.211  28.081  0.00  0.00            
ATOM    436  HA  ILE X  25      32.501 114.087  27.571  0.00  0.00            
ATOM    437  CB  ILE X  25      34.175 112.765  27.361  0.00  0.00            
ATOM    438  HB  ILE X  25      34.662 111.995  27.958  0.00  0.00            
ATOM    439  CG2 ILE X  25      33.844 112.147  26.005  0.00  0.00            
ATOM    440 HG21 ILE X  25      33.114 111.346  26.106  0.00  0.00            
ATOM    441 HG22 ILE X  25      34.734 111.744  25.523  0.00  0.00            
ATOM    442 HG23 ILE X  25      33.417 112.900  25.338  0.00  0.00            
ATOM    443  CG1 ILE X  25      35.134 113.950  27.209  0.00  0.00            
ATOM    444 HG12 ILE X  25      34.670 114.762  26.654  0.00  0.00            
ATOM    445 HG13 ILE X  25      35.341 114.340  28.203  0.00  0.00            
ATOM    446  CD1 ILE X  25      36.469 113.567  26.572  0.00  0.00            
ATOM    447 HD11 ILE X  25      37.257 114.241  26.913  0.00  0.00            
ATOM    448 HD12 ILE X  25      36.759 112.555  26.852  0.00  0.00            
ATOM    449 HD13 ILE X  25      36.422 113.626  25.485  0.00  0.00            
ATOM    450  C   ILE X  25      31.819 112.136  28.055  0.00  0.00            
ATOM    451  O   ILE X  25      30.850 112.238  27.297  0.00  0.00            
ATOM    452  N   LEU X  26      31.970 111.078  28.859  0.00  0.00            
ATOM    453  H   LEU X  26      32.910 110.736  28.987  0.00  0.00            
ATOM    454  CA  LEU X  26      30.936 110.074  28.989  0.00  0.00            
ATOM    455  HA  LEU X  26      30.841 109.597  28.016  0.00  0.00            
ATOM    456  CB  LEU X  26      31.327 109.025  30.046  0.00  0.00            
ATOM    457  HB2 LEU X  26      30.456 108.438  30.333  0.00  0.00            
ATOM    458  HB3 LEU X  26      31.627 109.562  30.940  0.00  0.00            
ATOM    459  CG  LEU X  26      32.487 108.101  29.676  0.00  0.00            
ATOM    460  HG  LEU X  26      33.394 108.689  29.544  0.00  0.00            
ATOM    461  CD1 LEU X  26      32.724 107.091  30.794  0.00  0.00            
ATOM    462 HD11 LEU X  26      32.935 106.100  30.392  0.00  0.00            
ATOM    463 HD12 LEU X  26      31.841 107.012  31.430  0.00  0.00            
ATOM    464 HD13 LEU X  26      33.566 107.389  31.420  0.00  0.00            
ATOM    465  CD2 LEU X  26      32.215 107.366  28.377  0.00  0.00            
ATOM    466 HD21 LEU X  26      31.239 107.639  27.974  0.00  0.00            
ATOM    467 HD22 LEU X  26      32.963 107.611  27.621  0.00  0.00            
ATOM    468 HD23 LEU X  26      32.236 106.294  28.574  0.00  0.00            
ATOM    469  C   LEU X  26      29.585 110.692  29.331  0.00  0.00            
ATOM    470  O   LEU X  26      28.546 110.221  28.861  0.00  0.00            
ATOM    471  N   LYN X  27      29.556 111.712  30.194  0.00  0.00            
ATOM    472  H   LYN X  27      30.340 111.837  30.818  0.00  0.00            
ATOM    473  CA  LYN X  27      28.322 112.383  30.524  0.00  0.00            
ATOM    474  HA  LYN X  27      27.604 111.615  30.806  0.00  0.00            
ATOM    475  CB  LYN X  27      28.546 113.332  31.693  0.00  0.00            
ATOM    476  HB2 LYN X  27      28.938 112.792  32.557  0.00  0.00            
ATOM    477  HB3 LYN X  27      29.270 114.076  31.371  0.00  0.00            
ATOM    478  CG  LYN X  27      27.304 114.114  32.074  0.00  0.00            
ATOM    479  HG2 LYN X  27      27.586 114.967  32.699  0.00  0.00            
ATOM    480  HG3 LYN X  27      26.816 114.496  31.179  0.00  0.00            
ATOM    481  CD  LYN X  27      26.304 113.234  32.810  0.00  0.00            
ATOM    482  HD2 LYN X  27      25.969 112.432  32.155  0.00  0.00            
ATOM    483  HD3 LYN X  27      26.799 112.766  33.657  0.00  0.00            
ATOM    484  CE  LYN X  27      25.112 114.046  33.307  0.00  0.00            
ATOM    485  HE2 LYN X  27      25.467 114.903  33.888  0.00  0.00            
ATOM    486  HE3 LYN X  27      24.568 114.413  32.439  0.00  0.00            
ATOM    487  NZ  LYN X  27      24.214 113.238  34.120  0.00  0.00            
ATOM    488  HZ1 LYN X  27      23.653 113.834  34.714  0.00  0.00            
ATOM    489  HZ2 LYN X  27      24.736 112.635  34.738  0.00  0.00            
ATOM    490  C   LYN X  27      27.760 113.148  29.309  0.00  0.00            
ATOM    491  O   LYN X  27      26.553 113.131  29.089  0.00  0.00            
ATOM    492  N   GLH X  28      28.626 113.810  28.557  0.00  0.00            
ATOM    493  H   GLH X  28      29.619 113.682  28.685  0.00  0.00            
ATOM    494  CA  GLH X  28      28.167 114.622  27.437  0.00  0.00            
ATOM    495  HA  GLH X  28      27.340 115.247  27.785  0.00  0.00            
ATOM    496  CB  GLH X  28      29.301 115.535  26.934  0.00  0.00            
ATOM    497  HB2 GLH X  28      30.121 114.919  26.573  0.00  0.00            
ATOM    498  HB3 GLH X  28      29.686 116.114  27.766  0.00  0.00            
ATOM    499  CG  GLH X  28      28.833 116.501  25.851  0.00  0.00            
ATOM    500  HG2 GLH X  28      28.121 116.015  25.185  0.00  0.00            
ATOM    501  HG3 GLH X  28      28.323 117.348  26.297  0.00  0.00            
ATOM    502  CD  GLH X  28      29.974 116.986  24.977  0.00  0.00            
ATOM    503  OE1 GLH X  28      31.047 117.466  25.647  0.00  0.00            
ATOM    504  OE2 GLH X  28      29.896 117.040  23.759  0.00  0.00            
ATOM    505  HE1 GLH X  28      30.834 117.788  26.504  0.00  0.00            
ATOM    506  C   GLH X  28      27.625 113.745  26.320  0.00  0.00            
ATOM    507  O   GLH X  28      26.654 114.109  25.668  0.00  0.00            
ATOM    508  N   LYN X  29      28.268 112.590  26.082  0.00  0.00            
ATOM    509  H   LYN X  29      29.163 112.421  26.512  0.00  0.00            
ATOM    510  CA  LYN X  29      27.806 111.686  25.026  0.00  0.00            
ATOM    511  HA  LYN X  29      27.660 112.301  24.136  0.00  0.00            
ATOM    512  CB  LYN X  29      28.847 110.614  24.736  0.00  0.00            
ATOM    513  HB2 LYN X  29      29.037 110.024  25.630  0.00  0.00            
ATOM    514  HB3 LYN X  29      28.430 109.929  24.002  0.00  0.00            
ATOM    515  CG  LYN X  29      30.159 111.173  24.182  0.00  0.00            
ATOM    516  HG2 LYN X  29      29.979 111.822  23.327  0.00  0.00            
ATOM    517  HG3 LYN X  29      30.637 111.793  24.941  0.00  0.00            
ATOM    518  CD  LYN X  29      31.114 110.052  23.797  0.00  0.00            
ATOM    519  HD2 LYN X  29      30.589 109.299  23.203  0.00  0.00            
ATOM    520  HD3 LYN X  29      31.463 109.591  24.724  0.00  0.00            
ATOM    521  CE  LYN X  29      32.336 110.580  23.064  0.00  0.00            
ATOM    522  HE2 LYN X  29      32.921 111.224  23.717  0.00  0.00            
ATOM    523  HE3 LYN X  29      32.973 109.736  22.795  0.00  0.00            
ATOM    524  NZ  LYN X  29      31.952 111.287  21.845  0.00  0.00            
ATOM    525  HZ1 LYN X  29      31.427 110.686  21.227  0.00  0.00            
ATOM    526  HZ2 LYN X  29      31.348 112.066  22.070  0.00  0.00            
ATOM    527  C   LYN X  29      26.459 111.049  25.357  0.00  0.00            
ATOM    528  O   LYN X  29      25.702 110.684  24.458  0.00  0.00            
ATOM    529  N   GLY X  30      26.170 110.833  26.645  0.00  0.00            
ATOM    530  H   GLY X  30      26.900 110.974  27.332  0.00  0.00            
ATOM    531  CA  GLY X  30      24.945 110.214  27.094  0.00  0.00            
ATOM    532  HA2 GLY X  30      24.441 110.829  27.833  0.00  0.00            
ATOM    533  HA3 GLY X  30      24.282 110.111  26.229  0.00  0.00            
ATOM    534  C   GLY X  30      25.194 108.827  27.687  0.00  0.00            
ATOM    535  O   GLY X  30      24.234 108.105  27.989  0.00  0.00            
ATOM    536  N   ILE X  31      26.454 108.382  27.757  0.00  0.00            
ATOM    537  H   ILE X  31      27.211 108.930  27.376  0.00  0.00            
ATOM    538  CA  ILE X  31      26.757 107.072  28.269  0.00  0.00            
ATOM    539  HA  ILE X  31      26.022 106.383  27.855  0.00  0.00            
ATOM    540  CB  ILE X  31      28.150 106.641  27.782  0.00  0.00            
ATOM    541  HB  ILE X  31      28.887 107.377  28.103  0.00  0.00            
ATOM    542  CG2 ILE X  31      28.533 105.302  28.383  0.00  0.00            
ATOM    543 HG21 ILE X  31      28.643 105.383  29.467  0.00  0.00            
ATOM    544 HG22 ILE X  31      29.503 104.970  27.996  0.00  0.00            
ATOM    545 HG23 ILE X  31      27.803 104.526  28.170  0.00  0.00            
ATOM    546  CG1 ILE X  31      28.185 106.560  26.253  0.00  0.00            
ATOM    547 HG12 ILE X  31      27.321 106.010  25.881  0.00  0.00            
ATOM    548 HG13 ILE X  31      28.085 107.572  25.859  0.00  0.00            
ATOM    549  CD1 ILE X  31      29.479 105.933  25.699  0.00  0.00            
ATOM    550 HD11 ILE X  31      29.259 105.149  24.977  0.00  0.00            
ATOM    551 HD12 ILE X  31      30.057 106.705  25.186  0.00  0.00            
ATOM    552 HD13 ILE X  31      30.094 105.522  26.494  0.00  0.00            
ATOM    553  C   ILE X  31      26.640 106.995  29.772  0.00  0.00            
ATOM    554  O   ILE X  31      26.245 105.951  30.301  0.00  0.00            
ATOM    555  N   TYR X  32      26.961 108.093  30.466  0.00  0.00            
ATOM    556  H   TYR X  32      27.068 108.979  29.993  0.00  0.00            
ATOM    557  CA  TYR X  32      27.050 108.074  31.928  0.00  0.00            
ATOM    558  HA  TYR X  32      27.697 107.269  32.266  0.00  0.00            
ATOM    559  CB  TYR X  32      27.558 109.437  32.444  0.00  0.00            
ATOM    560  HB2 TYR X  32      28.464 109.735  31.917  0.00  0.00            
ATOM    561  HB3 TYR X  32      26.806 110.199  32.259  0.00  0.00            
ATOM    562  CG  TYR X  32      27.844 109.422  33.941  0.00  0.00            
ATOM    563  CD1 TYR X  32      26.825 109.640  34.856  0.00  0.00            
ATOM    564  HD1 TYR X  32      25.806 109.674  34.528  0.00  0.00            
ATOM    565  CE1 TYR X  32      27.097 109.680  36.224  0.00  0.00            
ATOM    566  HE1 TYR X  32      26.290 109.788  36.927  0.00  0.00            
ATOM    567  CZ  TYR X  32      28.397 109.473  36.697  0.00  0.00            
ATOM    568  OH  TYR X  32      28.673 109.457  38.017  0.00  0.00            
ATOM    569  HH  TYR X  32      29.469 109.001  38.233  0.00  0.00            
ATOM    570  CE2 TYR X  32      29.414 109.224  35.770  0.00  0.00            
ATOM    571  HE2 TYR X  32      30.440 109.195  36.102  0.00  0.00            
ATOM    572  CD2 TYR X  32      29.134 109.205  34.402  0.00  0.00            
ATOM    573  HD2 TYR X  32      29.957 109.196  33.708  0.00  0.00            
ATOM    574  C   TYR X  32      25.622 107.787  32.483  0.00  0.00            
ATOM    575  O   TYR X  32      25.451 107.058  33.478  0.00  0.00            
ATOM    576  N   ASH X  33      24.591 108.376  31.844  0.00  0.00            
ATOM    577  H   ASH X  33      24.693 108.627  30.881  0.00  0.00            
ATOM    578  CA  ASH X  33      23.260 108.210  32.386  0.00  0.00            
ATOM    579  HA  ASH X  33      23.281 108.532  33.428  0.00  0.00            
ATOM    580  CB  ASH X  33      22.285 109.075  31.609  0.00  0.00            
ATOM    581  HB2 ASH X  33      22.342 108.888  30.548  0.00  0.00            
ATOM    582  HB3 ASH X  33      21.299 108.791  31.960  0.00  0.00            
ATOM    583  CG  ASH X  33      22.463 110.554  31.846  0.00  0.00            
ATOM    584  OD1 ASH X  33      23.029 110.865  32.995  0.00  0.00            
ATOM    585  OD2 ASH X  33      22.115 111.388  31.048  0.00  0.00            
ATOM    586  HD1 ASH X  33      23.249 111.787  33.015  0.00  0.00            
ATOM    587  C   ASH X  33      22.796 106.723  32.320  0.00  0.00            
ATOM    588  O   ASH X  33      21.894 106.335  33.073  0.00  0.00            
ATOM    589  N   ARN X  34      23.394 105.938  31.428  0.00  0.00            
ATOM    590  H   ARN X  34      24.240 106.263  30.996  0.00  0.00            
ATOM    591  CA  ARN X  34      23.059 104.564  31.308  0.00  0.00            
ATOM    592  HA  ARN X  34      21.992 104.470  31.104  0.00  0.00            
ATOM    593  CB  ARN X  34      23.833 103.866  30.218  0.00  0.00            
ATOM    594  HB2 ARN X  34      24.912 103.970  30.408  0.00  0.00            
ATOM    595  HB3 ARN X  34      23.580 102.812  30.276  0.00  0.00            
ATOM    596  CG  ARN X  34      23.475 104.308  28.829  0.00  0.00            
ATOM    597  HG2 ARN X  34      22.484 103.986  28.510  0.00  0.00            
ATOM    598  HG3 ARN X  34      23.426 105.412  28.848  0.00  0.00            
ATOM    599  CD  ARN X  34      24.547 103.926  27.787  0.00  0.00            
ATOM    600  HD2 ARN X  34      24.263 104.241  26.800  0.00  0.00            
ATOM    601  HD3 ARN X  34      25.464 104.437  28.056  0.00  0.00            
ATOM    602  NE  ARN X  34      24.755 102.475  27.805  0.00  0.00            
ATOM    603  HE  ARN X  34      25.729 102.262  27.678  0.00  0.00            
ATOM    604  CZ  ARN X  34      23.892 101.609  27.123  0.00  0.00            
ATOM    605  NH1 ARN X  34      22.898 102.014  26.474  0.00  0.00            
ATOM    606 HH11 ARN X  34      22.718 102.996  26.623  0.00  0.00            
ATOM    607  NH2 ARN X  34      24.282 100.242  27.260  0.00  0.00            
ATOM    608 HH21 ARN X  34      23.534  99.769  27.750  0.00  0.00            
ATOM    609 HH22 ARN X  34      24.284  99.821  26.344  0.00  0.00            
ATOM    610  C   ARN X  34      23.350 103.831  32.662  0.00  0.00            
ATOM    611  O   ARN X  34      22.568 102.959  33.093  0.00  0.00            
ATOM    612  N   TYR X  35      24.451 104.154  33.306  0.00  0.00            
ATOM    613  H   TYR X  35      25.092 104.807  32.880  0.00  0.00            
ATOM    614  CA  TYR X  35      24.810 103.627  34.597  0.00  0.00            
ATOM    615  HA  TYR X  35      24.637 102.560  34.501  0.00  0.00            
ATOM    616  CB  TYR X  35      26.279 103.885  34.931  0.00  0.00            
ATOM    617  HB2 TYR X  35      26.505 103.553  35.938  0.00  0.00            
ATOM    618  HB3 TYR X  35      26.479 104.954  34.880  0.00  0.00            
ATOM    619  CG  TYR X  35      27.177 103.190  33.943  0.00  0.00            
ATOM    620  CD1 TYR X  35      27.617 103.877  32.800  0.00  0.00            
ATOM    621  HD1 TYR X  35      27.367 104.933  32.652  0.00  0.00            
ATOM    622  CE1 TYR X  35      28.419 103.209  31.872  0.00  0.00            
ATOM    623  HE1 TYR X  35      28.925 103.785  31.125  0.00  0.00            
ATOM    624  CZ  TYR X  35      28.822 101.901  32.101  0.00  0.00            
ATOM    625  OH  TYR X  35      29.633 101.255  31.196  0.00  0.00            
ATOM    626  HH  TYR X  35      29.193 100.626  30.649  0.00  0.00            
ATOM    627  CE2 TYR X  35      28.483 101.244  33.286  0.00  0.00            
ATOM    628  HE2 TYR X  35      29.023 100.387  33.563  0.00  0.00            
ATOM    629  CD2 TYR X  35      27.594 101.856  34.161  0.00  0.00            
ATOM    630  HD2 TYR X  35      27.079 101.281  34.894  0.00  0.00            
ATOM    631  C   TYR X  35      23.902 104.096  35.743  0.00  0.00            
ATOM    632  O   TYR X  35      23.581 103.276  36.591  0.00  0.00            
ATOM    633  N   ILE X  36      23.496 105.364  35.762  0.00  0.00            
ATOM    634  H   ILE X  36      24.081 106.067  35.330  0.00  0.00            
ATOM    635  CA  ILE X  36      22.522 105.736  36.711  0.00  0.00            
ATOM    636  HA  ILE X  36      22.884 105.600  37.740  0.00  0.00            
ATOM    637  CB  ILE X  36      22.208 107.199  36.434  0.00  0.00            
ATOM    638  HB  ILE X  36      21.869 107.280  35.386  0.00  0.00            
ATOM    639  CG2 ILE X  36      21.033 107.534  37.280  0.00  0.00            
ATOM    640 HG21 ILE X  36      21.135 107.235  38.324  0.00  0.00            
ATOM    641 HG22 ILE X  36      20.012 107.140  37.002  0.00  0.00            
ATOM    642 HG23 ILE X  36      20.924 108.665  37.270  0.00  0.00            
ATOM    643  CG1 ILE X  36      23.422 108.044  36.791  0.00  0.00            
ATOM    644 HG12 ILE X  36      24.324 107.637  36.273  0.00  0.00            
ATOM    645 HG13 ILE X  36      23.612 107.999  37.873  0.00  0.00            
ATOM    646  CD1 ILE X  36      23.308 109.510  36.402  0.00  0.00            
ATOM    647 HD11 ILE X  36      24.181 110.092  36.712  0.00  0.00            
ATOM    648 HD12 ILE X  36      22.459 109.920  36.939  0.00  0.00            
ATOM    649 HD13 ILE X  36      23.127 109.713  35.343  0.00  0.00            
ATOM    650  C   ILE X  36      21.354 104.770  36.518  0.00  0.00            
ATOM    651  O   ILE X  36      20.966 104.090  37.446  0.00  0.00            
ATOM    652  N   ALA X  37      20.768 104.707  35.322  0.00  0.00            
ATOM    653  H   ALA X  37      21.459 104.591  34.609  0.00  0.00            
ATOM    654  CA  ALA X  37      19.500 104.009  35.085  0.00  0.00            
ATOM    655  HA  ALA X  37      18.711 104.408  35.721  0.00  0.00            
ATOM    656  CB  ALA X  37      19.068 104.224  33.598  0.00  0.00            
ATOM    657  HB1 ALA X  37      18.660 105.185  33.463  0.00  0.00            
ATOM    658  HB2 ALA X  37      18.282 103.500  33.370  0.00  0.00            
ATOM    659  HB3 ALA X  37      19.947 104.084  32.956  0.00  0.00            
ATOM    660  C   ALA X  37      19.639 102.507  35.418  0.00  0.00            
ATOM    661  O   ALA X  37      18.769 101.938  36.126  0.00  0.00            
ATOM    662  N   TRP X  38      20.747 101.880  34.999  0.00  0.00            
ATOM    663  H   TRP X  38      21.330 102.348  34.280  0.00  0.00            
ATOM    664  CA  TRP X  38      21.056 100.518  35.361  0.00  0.00            
ATOM    665  HA  TRP X  38      20.253  99.895  34.921  0.00  0.00            
ATOM    666  CB  TRP X  38      22.404 100.075  34.810  0.00  0.00            
ATOM    667  HB2 TRP X  38      22.843  99.363  35.510  0.00  0.00            
ATOM    668  HB3 TRP X  38      23.012 101.008  34.763  0.00  0.00            
ATOM    669  CG  TRP X  38      22.316  99.483  33.441  0.00  0.00            
ATOM    670  CD1 TRP X  38      21.241  99.148  32.734  0.00  0.00            
ATOM    671  HD1 TRP X  38      20.243  99.438  32.978  0.00  0.00            
ATOM    672  NE1 TRP X  38      21.611  98.535  31.536  0.00  0.00            
ATOM    673  HE1 TRP X  38      21.122  97.773  31.112  0.00  0.00            
ATOM    674  CE2 TRP X  38      22.979  98.731  31.361  0.00  0.00            
ATOM    675  CZ2 TRP X  38      23.800  98.507  30.279  0.00  0.00            
ATOM    676  HZ2 TRP X  38      23.331  98.324  29.321  0.00  0.00            
ATOM    677  CH2 TRP X  38      25.192  98.748  30.358  0.00  0.00            
ATOM    678  HH2 TRP X  38      25.771  98.679  29.445  0.00  0.00            
ATOM    679  CZ3 TRP X  38      25.693  99.327  31.529  0.00  0.00            
ATOM    680  HZ3 TRP X  38      26.646  99.785  31.524  0.00  0.00            
ATOM    681  CE3 TRP X  38      24.851  99.594  32.604  0.00  0.00            
ATOM    682  HE3 TRP X  38      25.257 100.014  33.544  0.00  0.00            
ATOM    683  CD2 TRP X  38      23.476  99.295  32.542  0.00  0.00            
ATOM    684  C   TRP X  38      20.895 100.385  36.872  0.00  0.00            
ATOM    685  O   TRP X  38      20.517  99.332  37.315  0.00  0.00            
ATOM    686  N   HID X  39      21.375 101.350  37.677  0.00  0.00            
ATOM    687  H   HID X  39      21.465 102.281  37.348  0.00  0.00            
ATOM    688  CA  HID X  39      21.503 101.155  39.140  0.00  0.00            
ATOM    689  HA  HID X  39      21.888 100.149  39.193  0.00  0.00            
ATOM    690  CB  HID X  39      22.446 102.269  39.784  0.00  0.00            
ATOM    691  HB2 HID X  39      23.425 102.183  39.332  0.00  0.00            
ATOM    692  HB3 HID X  39      21.994 103.308  39.721  0.00  0.00            
ATOM    693  CG  HID X  39      22.690 102.068  41.281  0.00  0.00            
ATOM    694  ND1 HID X  39      21.885 102.577  42.299  0.00  0.00            
ATOM    695  HD1 HID X  39      21.037 103.136  42.239  0.00  0.00            
ATOM    696  CE1 HID X  39      22.386 102.217  43.485  0.00  0.00            
ATOM    697  HE1 HID X  39      21.977 102.433  44.396  0.00  0.00            
ATOM    698  NE2 HID X  39      23.471 101.477  43.321  0.00  0.00            
ATOM    699  CD2 HID X  39      23.750 101.504  41.933  0.00  0.00            
ATOM    700  HD2 HID X  39      24.721 101.414  41.441  0.00  0.00            
ATOM    701  C   HID X  39      20.064 101.122  39.856  0.00  0.00            
ATOM    702  O   HID X  39      19.800 100.315  40.736  0.00  0.00            
ATOM    703  N   GLY X  40      19.167 102.061  39.375  0.00  0.00            
ATOM    704  H   GLY X  40      19.501 102.746  38.670  0.00  0.00            
ATOM    705  CA  GLY X  40      17.812 102.251  39.798  0.00  0.00            
ATOM    706  HA2 GLY X  40      17.413 103.092  39.218  0.00  0.00            
ATOM    707  HA3 GLY X  40      17.739 102.535  40.842  0.00  0.00            
ATOM    708  C   GLY X  40      17.036 101.019  39.449  0.00  0.00            
ATOM    709  O   GLY X  40      16.536 100.437  40.409  0.00  0.00            
ATOM    710  N   ALA X  41      16.961 100.651  38.184  0.00  0.00            
ATOM    711  H   ALA X  41      17.427 101.159  37.451  0.00  0.00            
ATOM    712  CA  ALA X  41      16.387  99.453  37.673  0.00  0.00            
ATOM    713  HA  ALA X  41      15.335  99.534  37.841  0.00  0.00            
ATOM    714  CB  ALA X  41      16.659  99.348  36.213  0.00  0.00            
ATOM    715  HB1 ALA X  41      17.261 100.145  35.737  0.00  0.00            
ATOM    716  HB2 ALA X  41      17.175  98.440  35.973  0.00  0.00            
ATOM    717  HB3 ALA X  41      15.690  99.332  35.682  0.00  0.00            
ATOM    718  C   ALA X  41      16.848  98.097  38.394  0.00  0.00            
ATOM    719  O   ALA X  41      16.063  97.201  38.639  0.00  0.00            
ATOM    720  N   ALA X  42      18.115  97.940  38.674  0.00  0.00            
ATOM    721  H   ALA X  42      18.773  98.571  38.235  0.00  0.00            
ATOM    722  CA  ALA X  42      18.604  96.907  39.578  0.00  0.00            
ATOM    723  HA  ALA X  42      18.270  95.995  39.167  0.00  0.00            
ATOM    724  CB  ALA X  42      20.101  96.722  39.479  0.00  0.00            
ATOM    725  HB1 ALA X  42      20.423  95.927  40.117  0.00  0.00            
ATOM    726  HB2 ALA X  42      20.723  97.610  39.752  0.00  0.00            
ATOM    727  HB3 ALA X  42      20.402  96.342  38.542  0.00  0.00            
ATOM    728  C   ALA X  42      18.118  96.963  41.029  0.00  0.00            
ATOM    729  O   ALA X  42      17.574  95.949  41.557  0.00  0.00            
ATOM    730  N   GLY X  43      18.204  98.179  41.662  0.00  0.00            
ATOM    731  H   GLY X  43      18.550  98.956  41.118  0.00  0.00            
ATOM    732  CA  GLY X  43      17.629  98.422  42.969  0.00  0.00            
ATOM    733  HA2 GLY X  43      17.725  99.463  43.028  0.00  0.00            
ATOM    734  HA3 GLY X  43      18.300  97.983  43.665  0.00  0.00            
ATOM    735  C   GLY X  43      16.126  98.122  43.126  0.00  0.00            
ATOM    736  O   GLY X  43      15.697  97.510  44.088  0.00  0.00            
ATOM    737  N   LYN X  44      15.384  98.561  42.052  0.00  0.00            
ATOM    738  H   LYN X  44      15.827  99.038  41.243  0.00  0.00            
ATOM    739  CA  LYN X  44      13.965  98.244  41.954  0.00  0.00            
ATOM    740  HA  LYN X  44      13.475  98.706  42.830  0.00  0.00            
ATOM    741  CB  LYN X  44      13.311  99.045  40.721  0.00  0.00            
ATOM    742  HB2 LYN X  44      14.076  99.076  39.897  0.00  0.00            
ATOM    743  HB3 LYN X  44      12.473  98.458  40.312  0.00  0.00            
ATOM    744  CG  LYN X  44      12.870 100.472  41.201  0.00  0.00            
ATOM    745  HG2 LYN X  44      13.715 100.963  41.621  0.00  0.00            
ATOM    746  HG3 LYN X  44      12.164 100.435  41.970  0.00  0.00            
ATOM    747  CD  LYN X  44      12.514 101.400  40.062  0.00  0.00            
ATOM    748  HD2 LYN X  44      12.153 102.354  40.413  0.00  0.00            
ATOM    749  HD3 LYN X  44      13.254 101.468  39.248  0.00  0.00            
ATOM    750  CE  LYN X  44      11.160 100.754  39.533  0.00  0.00            
ATOM    751  HE2 LYN X  44      11.330  99.702  39.330  0.00  0.00            
ATOM    752  HE3 LYN X  44      10.411 100.838  40.351  0.00  0.00            
ATOM    753  NZ  LYN X  44      10.676 101.432  38.334  0.00  0.00            
ATOM    754  HZ1 LYN X  44      11.459 101.652  37.732  0.00  0.00            
ATOM    755  HZ2 LYN X  44      10.187 102.310  38.633  0.00  0.00            
ATOM    756  C   LYN X  44      13.566  96.780  41.814  0.00  0.00            
ATOM    757  O   LYN X  44      12.430  96.469  42.088  0.00  0.00            
ATOM    758  N   PHE X  45      14.372  95.904  41.158  0.00  0.00            
ATOM    759  H   PHE X  45      15.275  96.308  40.904  0.00  0.00            
ATOM    760  CA  PHE X  45      14.111  94.547  40.811  0.00  0.00            
ATOM    761  HA  PHE X  45      13.026  94.432  40.396  0.00  0.00            
ATOM    762  CB  PHE X  45      15.055  94.147  39.573  0.00  0.00            
ATOM    763  HB2 PHE X  45      16.061  94.162  39.877  0.00  0.00            
ATOM    764  HB3 PHE X  45      14.871  94.876  38.797  0.00  0.00            
ATOM    765  CG  PHE X  45      14.807  92.801  38.947  0.00  0.00            
ATOM    766  CD1 PHE X  45      13.882  92.719  37.877  0.00  0.00            
ATOM    767  HD1 PHE X  45      13.531  93.636  37.413  0.00  0.00            
ATOM    768  CE1 PHE X  45      13.595  91.492  37.253  0.00  0.00            
ATOM    769  HE1 PHE X  45      13.048  91.475  36.306  0.00  0.00            
ATOM    770  CZ  PHE X  45      14.271  90.353  37.659  0.00  0.00            
ATOM    771  HZ  PHE X  45      14.130  89.451  37.126  0.00  0.00            
ATOM    772  CE2 PHE X  45      15.122  90.393  38.742  0.00  0.00            
ATOM    773  HE2 PHE X  45      15.502  89.454  39.188  0.00  0.00            
ATOM    774  CD2 PHE X  45      15.462  91.623  39.307  0.00  0.00            
ATOM    775  HD2 PHE X  45      16.258  91.721  39.994  0.00  0.00            
ATOM    776  C   PHE X  45      14.379  93.544  41.960  0.00  0.00            
ATOM    777  O   PHE X  45      15.551  93.180  42.213  0.00  0.00            
ATOM    778  N   HID X  46      13.310  93.218  42.667  0.00  0.00            
ATOM    779  H   HID X  46      12.476  93.745  42.419  0.00  0.00            
ATOM    780  CA  HID X  46      13.160  92.345  43.748  0.00  0.00            
ATOM    781  HA  HID X  46      14.036  92.683  44.339  0.00  0.00            
ATOM    782  CB  HID X  46      11.771  92.666  44.430  0.00  0.00            
ATOM    783  HB2 HID X  46      11.613  91.841  45.107  0.00  0.00            
ATOM    784  HB3 HID X  46      10.999  92.507  43.703  0.00  0.00            
ATOM    785  CG  HID X  46      11.561  93.830  45.305  0.00  0.00            
ATOM    786  ND1 HID X  46      11.813  93.808  46.674  0.00  0.00            
ATOM    787  HD1 HID X  46      11.978  92.958  47.282  0.00  0.00            
ATOM    788  CE1 HID X  46      11.590  95.062  47.077  0.00  0.00            
ATOM    789  HE1 HID X  46      11.618  95.274  48.060  0.00  0.00            
ATOM    790  NE2 HID X  46      11.184  95.897  46.173  0.00  0.00            
ATOM    791  CD2 HID X  46      11.315  95.186  45.031  0.00  0.00            
ATOM    792  HD2 HID X  46      10.996  95.665  44.092  0.00  0.00            
ATOM    793  C   HID X  46      13.270  90.866  43.365  0.00  0.00            
ATOM    794  O   HID X  46      12.624  90.395  42.438  0.00  0.00            
ATOM    795  N   THR X  47      14.032  90.074  44.139  0.00  0.00            
ATOM    796  H   THR X  47      14.395  90.471  45.006  0.00  0.00            
ATOM    797  CA  THR X  47      14.304  88.651  43.873  0.00  0.00            
ATOM    798  HA  THR X  47      13.583  88.375  43.089  0.00  0.00            
ATOM    799  CB  THR X  47      15.743  88.520  43.385  0.00  0.00            
ATOM    800  HB  THR X  47      15.846  87.438  43.180  0.00  0.00            
ATOM    801  CG2 THR X  47      16.036  89.369  42.167  0.00  0.00            
ATOM    802 HG21 THR X  47      16.918  88.985  41.671  0.00  0.00            
ATOM    803 HG22 THR X  47      15.211  89.281  41.483  0.00  0.00            
ATOM    804 HG23 THR X  47      16.186  90.417  42.420  0.00  0.00            
ATOM    805  OG1 THR X  47      16.661  88.860  44.388  0.00  0.00            
ATOM    806  HG1 THR X  47      17.027  88.080  44.784  0.00  0.00            
ATOM    807  C   THR X  47      14.016  87.775  45.093  0.00  0.00            
ATOM    808  O   THR X  47      14.892  87.673  45.940  0.00  0.00            
ATOM    809  N   PRO X  48      12.820  87.180  45.163  0.00  0.00            
ATOM    810  CD  PRO X  48      12.513  86.164  46.191  0.00  0.00            
ATOM    811  HD2 PRO X  48      12.551  86.548  47.194  0.00  0.00            
ATOM    812  HD3 PRO X  48      13.226  85.310  46.091  0.00  0.00            
ATOM    813  CG  PRO X  48      11.110  85.635  45.797  0.00  0.00            
ATOM    814  HG2 PRO X  48      10.388  86.197  46.406  0.00  0.00            
ATOM    815  HG3 PRO X  48      11.076  84.540  45.914  0.00  0.00            
ATOM    816  CB  PRO X  48      11.002  85.950  44.365  0.00  0.00            
ATOM    817  HB2 PRO X  48       9.977  86.059  44.104  0.00  0.00            
ATOM    818  HB3 PRO X  48      11.423  85.185  43.732  0.00  0.00            
ATOM    819  CA  PRO X  48      11.781  87.298  44.227  0.00  0.00            
ATOM    820  HA  PRO X  48      12.150  87.498  43.216  0.00  0.00            
ATOM    821  C   PRO X  48      10.837  88.454  44.531  0.00  0.00            
ATOM    822  O   PRO X  48      11.001  89.081  45.585  0.00  0.00            
ATOM    823  N   PRO X  49       9.935  88.816  43.658  0.00  0.00            
ATOM    824  CD  PRO X  49       9.761  88.387  42.288  0.00  0.00            
ATOM    825  HD2 PRO X  49      10.728  88.368  41.734  0.00  0.00            
ATOM    826  HD3 PRO X  49       9.395  87.353  42.201  0.00  0.00            
ATOM    827  CG  PRO X  49       8.818  89.403  41.640  0.00  0.00            
ATOM    828  HG2 PRO X  49       9.360  90.237  41.227  0.00  0.00            
ATOM    829  HG3 PRO X  49       8.173  88.967  40.834  0.00  0.00            
ATOM    830  CB  PRO X  49       8.005  89.956  42.804  0.00  0.00            
ATOM    831  HB2 PRO X  49       7.163  89.311  42.964  0.00  0.00            
ATOM    832  HB3 PRO X  49       7.746  90.960  42.526  0.00  0.00            
ATOM    833  CA  PRO X  49       9.027  89.925  43.970  0.00  0.00            
ATOM    834  HA  PRO X  49       9.518  90.884  44.027  0.00  0.00            
ATOM    835  C   PRO X  49       8.326  89.688  45.295  0.00  0.00            
ATOM    836  O   PRO X  49       7.895  88.577  45.538  0.00  0.00            
ATOM    837  N   GLY X  50       8.176  90.741  46.131  0.00  0.00            
ATOM    838  H   GLY X  50       8.676  91.586  45.869  0.00  0.00            
ATOM    839  CA  GLY X  50       7.568  90.570  47.448  0.00  0.00            
ATOM    840  HA2 GLY X  50       6.995  89.704  47.511  0.00  0.00            
ATOM    841  HA3 GLY X  50       6.905  91.450  47.587  0.00  0.00            
ATOM    842  C   GLY X  50       8.687  90.634  48.519  0.00  0.00            
ATOM    843  O   GLY X  50       8.533  91.294  49.523  0.00  0.00            
ATOM    844  N   SER X  51       9.816  89.894  48.336  0.00  0.00            
ATOM    845  H   SER X  51       9.986  89.628  47.365  0.00  0.00            
ATOM    846  CA  SER X  51      10.891  89.762  49.288  0.00  0.00            
ATOM    847  HA  SER X  51      10.419  89.567  50.248  0.00  0.00            
ATOM    848  CB  SER X  51      11.815  88.673  48.903  0.00  0.00            
ATOM    849  HB2 SER X  51      12.453  88.418  49.731  0.00  0.00            
ATOM    850  HB3 SER X  51      11.218  87.816  48.661  0.00  0.00            
ATOM    851  OG  SER X  51      12.648  88.914  47.765  0.00  0.00            
ATOM    852  HG  SER X  51      12.696  88.091  47.268  0.00  0.00            
ATOM    853  C   SER X  51      11.579  91.142  49.368  0.00  0.00            
ATOM    854  O   SER X  51      11.301  92.096  48.650  0.00  0.00            
ATOM    855  N   ASH X  52      12.418  91.289  50.472  0.00  0.00            
ATOM    856  H   ASH X  52      12.452  90.646  51.219  0.00  0.00            
ATOM    857  CA  ASH X  52      12.899  92.608  50.815  0.00  0.00            
ATOM    858  HA  ASH X  52      12.077  93.398  50.577  0.00  0.00            
ATOM    859  CB  ASH X  52      12.981  92.726  52.349  0.00  0.00            
ATOM    860  HB2 ASH X  52      13.810  92.002  52.630  0.00  0.00            
ATOM    861  HB3 ASH X  52      12.079  92.298  52.783  0.00  0.00            
ATOM    862  CG  ASH X  52      13.335  94.175  52.837  0.00  0.00            
ATOM    863  OD1 ASH X  52      13.434  94.208  54.180  0.00  0.00            
ATOM    864  OD2 ASH X  52      13.121  95.179  52.201  0.00  0.00            
ATOM    865  HD1 ASH X  52      13.480  95.129  54.422  0.00  0.00            
ATOM    866  C   ASH X  52      14.208  92.974  50.053  0.00  0.00            
ATOM    867  O   ASH X  52      14.467  94.140  49.828  0.00  0.00            
ATOM    868  N   ARN X  53      15.026  91.956  49.848  0.00  0.00            
ATOM    869  H   ARN X  53      14.652  91.056  49.827  0.00  0.00            
ATOM    870  CA  ARN X  53      16.227  92.060  49.035  0.00  0.00            
ATOM    871  HA  ARN X  53      16.796  92.842  49.505  0.00  0.00            
ATOM    872  CB  ARN X  53      16.996  90.788  49.136  0.00  0.00            
ATOM    873  HB2 ARN X  53      18.084  90.967  48.863  0.00  0.00            
ATOM    874  HB3 ARN X  53      16.944  90.489  50.199  0.00  0.00            
ATOM    875  CG  ARN X  53      16.436  89.612  48.284  0.00  0.00            
ATOM    876  HG2 ARN X  53      15.347  89.555  48.208  0.00  0.00            
ATOM    877  HG3 ARN X  53      16.795  89.852  47.250  0.00  0.00            
ATOM    878  CD  ARN X  53      16.954  88.248  48.927  0.00  0.00            
ATOM    879  HD2 ARN X  53      18.019  88.251  49.046  0.00  0.00            
ATOM    880  HD3 ARN X  53      16.733  87.335  48.302  0.00  0.00            
ATOM    881  NE  ARN X  53      16.357  88.029  50.224  0.00  0.00            
ATOM    882  HE  ARN X  53      17.018  87.471  50.697  0.00  0.00            
ATOM    883  CZ  ARN X  53      14.990  87.638  50.554  0.00  0.00            
ATOM    884  NH1 ARN X  53      14.513  87.666  51.730  0.00  0.00            
ATOM    885 HH11 ARN X  53      15.181  88.006  52.443  0.00  0.00            
ATOM    886  NH2 ARN X  53      14.184  87.440  49.347  0.00  0.00            
ATOM    887 HH21 ARN X  53      13.383  88.074  49.332  0.00  0.00            
ATOM    888 HH22 ARN X  53      13.732  86.529  49.262  0.00  0.00            
ATOM    889  C   ARN X  53      15.929  92.411  47.568  0.00  0.00            
ATOM    890  O   ARN X  53      14.780  92.302  47.119  0.00  0.00            
ATOM    891  N   ASN X  54      16.940  92.725  46.744  0.00  0.00            
ATOM    892  H   ASN X  54      17.867  92.636  47.166  0.00  0.00            
ATOM    893  CA  ASN X  54      16.818  92.947  45.304  0.00  0.00            
ATOM    894  HA  ASN X  54      16.035  92.368  44.934  0.00  0.00            
ATOM    895  CB  ASN X  54      16.561  94.419  44.995  0.00  0.00            
ATOM    896  HB2 ASN X  54      16.485  94.530  43.937  0.00  0.00            
ATOM    897  HB3 ASN X  54      15.649  94.769  45.517  0.00  0.00            
ATOM    898  CG  ASN X  54      17.723  95.250  45.441  0.00  0.00            
ATOM    899  OD1 ASN X  54      18.835  95.102  44.964  0.00  0.00            
ATOM    900  ND2 ASN X  54      17.397  96.224  46.260  0.00  0.00            
ATOM    901 HD21 ASN X  54      16.421  96.416  46.243  0.00  0.00            
ATOM    902 HD22 ASN X  54      18.069  96.910  46.628  0.00  0.00            
ATOM    903  C   ASN X  54      17.995  92.280  44.582  0.00  0.00            
ATOM    904  O   ASN X  54      18.831  91.605  45.224  0.00  0.00            
ATOM    905  N   ALA X  55      18.017  92.441  43.237  0.00  0.00            
ATOM    906  H   ALA X  55      17.288  92.942  42.739  0.00  0.00            
ATOM    907  CA  ALA X  55      18.959  91.798  42.426  0.00  0.00            
ATOM    908  HA  ALA X  55      18.776  90.778  42.452  0.00  0.00            
ATOM    909  CB  ALA X  55      18.574  92.093  40.982  0.00  0.00            
ATOM    910  HB1 ALA X  55      18.532  93.153  40.752  0.00  0.00            
ATOM    911  HB2 ALA X  55      17.566  91.689  40.780  0.00  0.00            
ATOM    912  HB3 ALA X  55      19.392  91.662  40.346  0.00  0.00            
ATOM    913  C   ALA X  55      20.464  92.016  42.693  0.00  0.00            
ATOM    914  O   ALA X  55      21.161  91.054  42.390  0.00  0.00            
ATOM    915  N   ALA X  56      20.938  93.141  43.259  0.00  0.00            
ATOM    916  H   ALA X  56      20.154  93.763  43.602  0.00  0.00            
ATOM    917  CA  ALA X  56      22.353  93.318  43.798  0.00  0.00            
ATOM    918  HA  ALA X  56      22.669  92.379  44.298  0.00  0.00            
ATOM    919  CB  ALA X  56      23.458  93.549  42.719  0.00  0.00            
ATOM    920  HB1 ALA X  56      24.410  93.431  43.115  0.00  0.00            
ATOM    921  HB2 ALA X  56      23.413  92.833  41.972  0.00  0.00            
ATOM    922  HB3 ALA X  56      23.393  94.602  42.308  0.00  0.00            
ATOM    923  C   ALA X  56      22.408  94.333  44.942  0.00  0.00            
ATOM    924  O   ALA X  56      23.314  95.157  44.903  0.00  0.00            
ATOM    925  N   HID X  57      21.478  94.314  45.930  0.00  0.00            
ATOM    926  H   HID X  57      20.607  93.793  45.881  0.00  0.00            
ATOM    927  CA  HID X  57      21.617  95.157  47.144  0.00  0.00            
ATOM    928  HA  HID X  57      22.704  95.275  47.398  0.00  0.00            
ATOM    929  CB  HID X  57      20.854  96.504  47.216  0.00  0.00            
ATOM    930  HB2 HID X  57      20.951  96.854  48.264  0.00  0.00            
ATOM    931  HB3 HID X  57      19.734  96.504  47.018  0.00  0.00            
ATOM    932  CG  HID X  57      21.431  97.704  46.479  0.00  0.00            
ATOM    933  ND1 HID X  57      20.663  98.767  46.153  0.00  0.00            
ATOM    934  HD1 HID X  57      19.699  98.879  46.508  0.00  0.00            
ATOM    935  CE1 HID X  57      21.408  99.584  45.479  0.00  0.00            
ATOM    936  HE1 HID X  57      21.135 100.555  45.046  0.00  0.00            
ATOM    937  NE2 HID X  57      22.684  99.182  45.298  0.00  0.00            
ATOM    938  CD2 HID X  57      22.683  97.959  46.001  0.00  0.00            
ATOM    939  HD2 HID X  57      23.534  97.262  46.120  0.00  0.00            
ATOM    940  C   HID X  57      20.997  94.270  48.160  0.00  0.00            
ATOM    941  O   HID X  57      19.937  93.680  47.816  0.00  0.00            
ATOM    942  N   MET X  58      21.460  94.233  49.413  0.00  0.00            
ATOM    943  H   MET X  58      22.196  94.870  49.692  0.00  0.00            
ATOM    944  CA  MET X  58      20.882  93.383  50.524  0.00  0.00            
ATOM    945  HA  MET X  58      21.625  93.381  51.338  0.00  0.00            
ATOM    946  CB  MET X  58      19.501  93.935  51.024  0.00  0.00            
ATOM    947  HB2 MET X  58      19.116  93.325  51.854  0.00  0.00            
ATOM    948  HB3 MET X  58      18.785  94.003  50.171  0.00  0.00            
ATOM    949  CG  MET X  58      19.662  95.405  51.402  0.00  0.00            
ATOM    950  HG2 MET X  58      20.566  95.334  51.985  0.00  0.00            
ATOM    951  HG3 MET X  58      19.733  96.021  50.512  0.00  0.00            
ATOM    952  SD  MET X  58      18.425  96.111  52.533  0.00  0.00            
ATOM    953  CE  MET X  58      16.961  95.811  51.501  0.00  0.00            
ATOM    954  HE1 MET X  58      16.120  96.378  51.794  0.00  0.00            
ATOM    955  HE2 MET X  58      16.730  94.814  51.454  0.00  0.00            
ATOM    956  HE3 MET X  58      17.272  96.207  50.505  0.00  0.00            
ATOM    957  C   MET X  58      20.738  91.886  50.090  0.00  0.00            
ATOM    958  O   MET X  58      19.756  91.189  50.452  0.00  0.00            
ATOM    959  N   SER X  59      21.723  91.328  49.431  0.00  0.00            
ATOM    960  H   SER X  59      22.523  91.909  49.155  0.00  0.00            
ATOM    961  CA  SER X  59      21.756  90.080  48.703  0.00  0.00            
ATOM    962  HA  SER X  59      21.305  89.445  49.466  0.00  0.00            
ATOM    963  CB  SER X  59      20.778  90.144  47.467  0.00  0.00            
ATOM    964  HB2 SER X  59      20.584  89.204  46.979  0.00  0.00            
ATOM    965  HB3 SER X  59      19.772  90.483  47.719  0.00  0.00            
ATOM    966  OG  SER X  59      21.204  90.948  46.353  0.00  0.00            
ATOM    967  HG  SER X  59      20.426  91.020  45.818  0.00  0.00            
ATOM    968  C   SER X  59      23.240  89.725  48.330  0.00  0.00            
ATOM    969  O   SER X  59      24.060  90.622  48.110  0.00  0.00            
ATOM    970  N   SER X  60      23.568  88.423  48.329  0.00  0.00            
ATOM    971  H   SER X  60      22.831  87.790  48.435  0.00  0.00            
ATOM    972  CA  SER X  60      24.829  87.770  47.939  0.00  0.00            
ATOM    973  HA  SER X  60      25.435  87.892  48.796  0.00  0.00            
ATOM    974  CB  SER X  60      24.561  86.208  47.693  0.00  0.00            
ATOM    975  HB2 SER X  60      25.452  85.709  47.490  0.00  0.00            
ATOM    976  HB3 SER X  60      23.941  85.928  46.860  0.00  0.00            
ATOM    977  OG  SER X  60      23.920  85.575  48.852  0.00  0.00            
ATOM    978  HG  SER X  60      22.996  85.675  48.755  0.00  0.00            
ATOM    979  C   SER X  60      25.588  88.462  46.746  0.00  0.00            
ATOM    980  O   SER X  60      26.743  88.903  46.969  0.00  0.00            
ATOM    981  N   ALA X  61      24.940  88.633  45.615  0.00  0.00            
ATOM    982  H   ALA X  61      23.988  88.218  45.694  0.00  0.00            
ATOM    983  CA  ALA X  61      25.245  89.400  44.397  0.00  0.00            
ATOM    984  HA  ALA X  61      26.100  88.851  43.931  0.00  0.00            
ATOM    985  CB  ALA X  61      24.121  89.215  43.411  0.00  0.00            
ATOM    986  HB1 ALA X  61      23.190  89.630  43.853  0.00  0.00            
ATOM    987  HB2 ALA X  61      24.022  88.185  43.076  0.00  0.00            
ATOM    988  HB3 ALA X  61      24.348  89.760  42.516  0.00  0.00            
ATOM    989  C   ALA X  61      25.661  90.848  44.475  0.00  0.00            
ATOM    990  O   ALA X  61      26.146  91.396  43.483  0.00  0.00            
ATOM    991  N   PHE X  62      25.528  91.470  45.645  0.00  0.00            
ATOM    992  H   PHE X  62      25.147  90.834  46.331  0.00  0.00            
ATOM    993  CA  PHE X  62      26.022  92.801  46.054  0.00  0.00            
ATOM    994  HA  PHE X  62      25.338  93.446  45.604  0.00  0.00            
ATOM    995  CB  PHE X  62      25.943  93.041  47.588  0.00  0.00            
ATOM    996  HB2 PHE X  62      26.294  92.164  48.124  0.00  0.00            
ATOM    997  HB3 PHE X  62      24.929  93.190  47.911  0.00  0.00            
ATOM    998  CG  PHE X  62      26.766  94.252  48.165  0.00  0.00            
ATOM    999  CD1 PHE X  62      26.252  95.581  48.229  0.00  0.00            
ATOM   1000  HD1 PHE X  62      25.270  95.797  47.893  0.00  0.00            
ATOM   1001  CE1 PHE X  62      27.025  96.669  48.656  0.00  0.00            
ATOM   1002  HE1 PHE X  62      26.778  97.709  48.572  0.00  0.00            
ATOM   1003  CZ  PHE X  62      28.352  96.415  49.095  0.00  0.00            
ATOM   1004  HZ  PHE X  62      28.990  97.264  49.336  0.00  0.00            
ATOM   1005  CE2 PHE X  62      28.806  95.080  49.171  0.00  0.00            
ATOM   1006  HE2 PHE X  62      29.782  94.825  49.576  0.00  0.00            
ATOM   1007  CD2 PHE X  62      28.076  94.007  48.679  0.00  0.00            
ATOM   1008  HD2 PHE X  62      28.444  92.999  48.610  0.00  0.00            
ATOM   1009  C   PHE X  62      27.497  93.092  45.547  0.00  0.00            
ATOM   1010  O   PHE X  62      27.786  94.204  45.080  0.00  0.00            
ATOM   1011  N   LEU X  63      28.458  92.139  45.683  0.00  0.00            
ATOM   1012  H   LEU X  63      28.081  91.226  45.911  0.00  0.00            
ATOM   1013  CA  LEU X  63      29.784  92.152  45.231  0.00  0.00            
ATOM   1014  HA  LEU X  63      30.086  93.164  45.421  0.00  0.00            
ATOM   1015  CB  LEU X  63      30.648  91.222  46.146  0.00  0.00            
ATOM   1016  HB2 LEU X  63      30.517  91.563  47.109  0.00  0.00            
ATOM   1017  HB3 LEU X  63      30.252  90.190  46.103  0.00  0.00            
ATOM   1018  CG  LEU X  63      32.182  91.204  46.022  0.00  0.00            
ATOM   1019  HG  LEU X  63      32.387  90.718  45.038  0.00  0.00            
ATOM   1020  CD1 LEU X  63      32.865  92.567  45.673  0.00  0.00            
ATOM   1021 HD11 LEU X  63      32.653  92.971  44.713  0.00  0.00            
ATOM   1022 HD12 LEU X  63      32.563  93.334  46.415  0.00  0.00            
ATOM   1023 HD13 LEU X  63      33.915  92.394  45.724  0.00  0.00            
ATOM   1024  CD2 LEU X  63      32.878  90.526  47.223  0.00  0.00            
ATOM   1025 HD21 LEU X  63      33.925  90.370  47.049  0.00  0.00            
ATOM   1026 HD22 LEU X  63      32.874  91.202  48.036  0.00  0.00            
ATOM   1027 HD23 LEU X  63      32.468  89.602  47.628  0.00  0.00            
ATOM   1028  C   LEU X  63      29.860  91.882  43.732  0.00  0.00            
ATOM   1029  O   LEU X  63      30.487  92.696  43.025  0.00  0.00            
ATOM   1030  N   PRO X  64      29.252  90.864  43.204  0.00  0.00            
ATOM   1031  CD  PRO X  64      28.639  89.673  43.850  0.00  0.00            
ATOM   1032  HD2 PRO X  64      27.784  89.948  44.479  0.00  0.00            
ATOM   1033  HD3 PRO X  64      29.324  89.083  44.448  0.00  0.00            
ATOM   1034  CG  PRO X  64      28.152  88.819  42.670  0.00  0.00            
ATOM   1035  HG2 PRO X  64      27.137  89.151  42.407  0.00  0.00            
ATOM   1036  HG3 PRO X  64      28.145  87.770  42.893  0.00  0.00            
ATOM   1037  CB  PRO X  64      29.108  89.147  41.547  0.00  0.00            
ATOM   1038  HB2 PRO X  64      28.598  89.018  40.640  0.00  0.00            
ATOM   1039  HB3 PRO X  64      29.947  88.461  41.598  0.00  0.00            
ATOM   1040  CA  PRO X  64      29.558  90.587  41.830  0.00  0.00            
ATOM   1041  HA  PRO X  64      30.617  90.578  41.629  0.00  0.00            
ATOM   1042  C   PRO X  64      28.828  91.555  40.837  0.00  0.00            
ATOM   1043  O   PRO X  64      29.367  91.906  39.793  0.00  0.00            
ATOM   1044  N   TRP X  65      27.615  91.950  41.183  0.00  0.00            
ATOM   1045  H   TRP X  65      27.149  91.618  42.022  0.00  0.00            
ATOM   1046  CA  TRP X  65      26.932  92.881  40.277  0.00  0.00            
ATOM   1047  HA  TRP X  65      27.395  92.899  39.277  0.00  0.00            
ATOM   1048  CB  TRP X  65      25.518  92.323  40.007  0.00  0.00            
ATOM   1049  HB2 TRP X  65      25.095  92.097  40.940  0.00  0.00            
ATOM   1050  HB3 TRP X  65      25.739  91.365  39.448  0.00  0.00            
ATOM   1051  CG  TRP X  65      24.538  93.128  39.138  0.00  0.00            
ATOM   1052  CD1 TRP X  65      23.202  92.996  39.222  0.00  0.00            
ATOM   1053  HD1 TRP X  65      22.679  92.335  39.954  0.00  0.00            
ATOM   1054  NE1 TRP X  65      22.527  94.009  38.531  0.00  0.00            
ATOM   1055  HE1 TRP X  65      21.575  94.147  38.577  0.00  0.00            
ATOM   1056  CE2 TRP X  65      23.477  94.721  37.814  0.00  0.00            
ATOM   1057  CZ2 TRP X  65      23.295  95.814  36.883  0.00  0.00            
ATOM   1058  HZ2 TRP X  65      22.340  96.237  36.773  0.00  0.00            
ATOM   1059  CH2 TRP X  65      24.439  96.369  36.306  0.00  0.00            
ATOM   1060  HH2 TRP X  65      24.287  97.244  35.685  0.00  0.00            
ATOM   1061  CZ3 TRP X  65      25.721  95.894  36.658  0.00  0.00            
ATOM   1062  HZ3 TRP X  65      26.543  96.403  36.245  0.00  0.00            
ATOM   1063  CE3 TRP X  65      25.860  94.842  37.584  0.00  0.00            
ATOM   1064  HE3 TRP X  65      26.853  94.499  37.856  0.00  0.00            
ATOM   1065  CD2 TRP X  65      24.756  94.213  38.149  0.00  0.00            
ATOM   1066  C   TRP X  65      27.042  94.326  40.886  0.00  0.00            
ATOM   1067  O   TRP X  65      26.148  95.140  40.877  0.00  0.00            
ATOM   1068  N   HID X  66      28.224  94.659  41.420  0.00  0.00            
ATOM   1069  H   HID X  66      28.898  93.869  41.533  0.00  0.00            
ATOM   1070  CA  HID X  66      28.811  96.029  41.274  0.00  0.00            
ATOM   1071  HA  HID X  66      28.208  96.654  40.545  0.00  0.00            
ATOM   1072  CB  HID X  66      28.994  96.824  42.615  0.00  0.00            
ATOM   1073  HB2 HID X  66      29.647  97.667  42.510  0.00  0.00            
ATOM   1074  HB3 HID X  66      29.584  96.221  43.336  0.00  0.00            
ATOM   1075  CG  HID X  66      27.764  97.341  43.375  0.00  0.00            
ATOM   1076  ND1 HID X  66      27.103  96.615  44.378  0.00  0.00            
ATOM   1077  HD1 HID X  66      27.414  95.698  44.739  0.00  0.00            
ATOM   1078  CE1 HID X  66      26.153  97.357  44.940  0.00  0.00            
ATOM   1079  HE1 HID X  66      25.514  96.910  45.669  0.00  0.00            
ATOM   1080  NE2 HID X  66      26.035  98.557  44.394  0.00  0.00            
ATOM   1081  CD2 HID X  66      27.058  98.535  43.376  0.00  0.00            
ATOM   1082  HD2 HID X  66      27.257  99.424  42.816  0.00  0.00            
ATOM   1083  C   HID X  66      30.213  95.894  40.592  0.00  0.00            
ATOM   1084  O   HID X  66      30.667  96.921  40.110  0.00  0.00            
ATOM   1085  N   ARN X  67      30.859  94.740  40.635  0.00  0.00            
ATOM   1086  H   ARN X  67      30.352  93.912  40.962  0.00  0.00            
ATOM   1087  CA  ARN X  67      32.053  94.459  39.907  0.00  0.00            
ATOM   1088  HA  ARN X  67      32.751  95.241  40.148  0.00  0.00            
ATOM   1089  CB  ARN X  67      32.651  93.110  40.273  0.00  0.00            
ATOM   1090  HB2 ARN X  67      32.854  93.085  41.357  0.00  0.00            
ATOM   1091  HB3 ARN X  67      31.893  92.307  40.096  0.00  0.00            
ATOM   1092  CG  ARN X  67      33.888  92.729  39.524  0.00  0.00            
ATOM   1093  HG2 ARN X  67      33.672  92.491  38.488  0.00  0.00            
ATOM   1094  HG3 ARN X  67      34.597  93.531  39.556  0.00  0.00            
ATOM   1095  CD  ARN X  67      34.589  91.506  40.139  0.00  0.00            
ATOM   1096  HD2 ARN X  67      33.891  90.663  40.362  0.00  0.00            
ATOM   1097  HD3 ARN X  67      35.329  91.108  39.428  0.00  0.00            
ATOM   1098  NE  ARN X  67      35.241  91.841  41.367  0.00  0.00            
ATOM   1099  HE  ARN X  67      34.698  92.438  41.923  0.00  0.00            
ATOM   1100  CZ  ARN X  67      35.927  90.843  42.117  0.00  0.00            
ATOM   1101  NH1 ARN X  67      36.013  89.620  41.825  0.00  0.00            
ATOM   1102 HH11 ARN X  67      36.575  89.483  40.967  0.00  0.00            
ATOM   1103  NH2 ARN X  67      36.521  91.324  43.314  0.00  0.00            
ATOM   1104 HH21 ARN X  67      35.843  91.507  44.031  0.00  0.00            
ATOM   1105 HH22 ARN X  67      37.164  90.616  43.640  0.00  0.00            
ATOM   1106  C   ARN X  67      31.858  94.455  38.391  0.00  0.00            
ATOM   1107  O   ARN X  67      32.614  95.040  37.614  0.00  0.00            
ATOM   1108  N   GLH X  68      30.784  93.811  37.919  0.00  0.00            
ATOM   1109  H   GLH X  68      30.237  93.262  38.556  0.00  0.00            
ATOM   1110  CA  GLH X  68      30.405  93.922  36.540  0.00  0.00            
ATOM   1111  HA  GLH X  68      31.263  93.597  35.938  0.00  0.00            
ATOM   1112  CB  GLH X  68      29.213  92.952  36.272  0.00  0.00            
ATOM   1113  HB2 GLH X  68      28.449  93.059  37.025  0.00  0.00            
ATOM   1114  HB3 GLH X  68      29.605  91.947  36.291  0.00  0.00            
ATOM   1115  CG  GLH X  68      28.611  93.144  34.851  0.00  0.00            
ATOM   1116  HG2 GLH X  68      27.667  92.586  34.801  0.00  0.00            
ATOM   1117  HG3 GLH X  68      28.409  94.187  34.592  0.00  0.00            
ATOM   1118  CD  GLH X  68      29.441  92.553  33.754  0.00  0.00            
ATOM   1119  OE1 GLH X  68      30.625  91.944  34.076  0.00  0.00            
ATOM   1120  OE2 GLH X  68      29.144  92.683  32.553  0.00  0.00            
ATOM   1121  HE1 GLH X  68      30.725  91.835  35.009  0.00  0.00            
ATOM   1122  C   GLH X  68      30.005  95.361  36.183  0.00  0.00            
ATOM   1123  O   GLH X  68      30.318  95.915  35.133  0.00  0.00            
ATOM   1124  N   TYR X  69      29.238  96.011  37.096  0.00  0.00            
ATOM   1125  H   TYR X  69      28.775  95.482  37.804  0.00  0.00            
ATOM   1126  CA  TYR X  69      28.988  97.450  36.953  0.00  0.00            
ATOM   1127  HA  TYR X  69      28.396  97.469  36.025  0.00  0.00            
ATOM   1128  CB  TYR X  69      28.014  98.053  37.993  0.00  0.00            
ATOM   1129  HB2 TYR X  69      27.374  97.288  38.398  0.00  0.00            
ATOM   1130  HB3 TYR X  69      28.587  98.348  38.863  0.00  0.00            
ATOM   1131  CG  TYR X  69      27.141  99.279  37.633  0.00  0.00            
ATOM   1132  CD1 TYR X  69      25.714  99.255  37.829  0.00  0.00            
ATOM   1133  HD1 TYR X  69      25.231  98.282  38.064  0.00  0.00            
ATOM   1134  CE1 TYR X  69      24.916 100.387  37.652  0.00  0.00            
ATOM   1135  HE1 TYR X  69      23.849 100.301  37.729  0.00  0.00            
ATOM   1136  CZ  TYR X  69      25.505 101.607  37.347  0.00  0.00            
ATOM   1137  OH  TYR X  69      24.779 102.737  37.052  0.00  0.00            
ATOM   1138  HH  TYR X  69      25.380 103.476  36.931  0.00  0.00            
ATOM   1139  CE2 TYR X  69      26.870 101.676  37.129  0.00  0.00            
ATOM   1140  HE2 TYR X  69      27.337 102.638  36.814  0.00  0.00            
ATOM   1141  CD2 TYR X  69      27.700 100.524  37.238  0.00  0.00            
ATOM   1142  HD2 TYR X  69      28.757 100.631  37.005  0.00  0.00            
ATOM   1143  C   TYR X  69      30.266  98.273  36.713  0.00  0.00            
ATOM   1144  O   TYR X  69      30.289  99.075  35.780  0.00  0.00            
ATOM   1145  N   LEU X  70      31.276  98.062  37.577  0.00  0.00            
ATOM   1146  H   LEU X  70      31.307  97.213  38.080  0.00  0.00            
ATOM   1147  CA  LEU X  70      32.532  98.836  37.459  0.00  0.00            
ATOM   1148  HA  LEU X  70      32.293  99.874  37.381  0.00  0.00            
ATOM   1149  CB  LEU X  70      33.394  98.579  38.733  0.00  0.00            
ATOM   1150  HB2 LEU X  70      34.420  98.908  38.524  0.00  0.00            
ATOM   1151  HB3 LEU X  70      33.412  97.509  38.870  0.00  0.00            
ATOM   1152  CG  LEU X  70      32.824  99.376  39.873  0.00  0.00            
ATOM   1153  HG  LEU X  70      31.733  99.381  39.823  0.00  0.00            
ATOM   1154  CD1 LEU X  70      33.265  98.771  41.198  0.00  0.00            
ATOM   1155 HD11 LEU X  70      34.315  98.843  41.223  0.00  0.00            
ATOM   1156 HD12 LEU X  70      32.942  99.404  42.039  0.00  0.00            
ATOM   1157 HD13 LEU X  70      33.007  97.754  41.288  0.00  0.00            
ATOM   1158  CD2 LEU X  70      33.162 100.852  39.796  0.00  0.00            
ATOM   1159 HD21 LEU X  70      34.236 101.037  39.638  0.00  0.00            
ATOM   1160 HD22 LEU X  70      32.614 101.335  38.999  0.00  0.00            
ATOM   1161 HD23 LEU X  70      32.750 101.322  40.681  0.00  0.00            
ATOM   1162  C   LEU X  70      33.319  98.421  36.218  0.00  0.00            
ATOM   1163  O   LEU X  70      34.008  99.201  35.585  0.00  0.00            
ATOM   1164  N   LEU X  71      33.188  97.118  35.846  0.00  0.00            
ATOM   1165  H   LEU X  71      32.399  96.593  36.144  0.00  0.00            
ATOM   1166  CA  LEU X  71      33.944  96.572  34.693  0.00  0.00            
ATOM   1167  HA  LEU X  71      34.997  96.801  34.779  0.00  0.00            
ATOM   1168  CB  LEU X  71      33.782  95.053  34.599  0.00  0.00            
ATOM   1169  HB2 LEU X  71      34.063  94.571  35.543  0.00  0.00            
ATOM   1170  HB3 LEU X  71      32.712  94.847  34.472  0.00  0.00            
ATOM   1171  CG  LEU X  71      34.514  94.399  33.448  0.00  0.00            
ATOM   1172  HG  LEU X  71      34.139  94.759  32.491  0.00  0.00            
ATOM   1173  CD1 LEU X  71      36.020  94.807  33.495  0.00  0.00            
ATOM   1174 HD11 LEU X  71      36.605  93.887  33.607  0.00  0.00            
ATOM   1175 HD12 LEU X  71      36.311  95.290  32.559  0.00  0.00            
ATOM   1176 HD13 LEU X  71      36.254  95.444  34.350  0.00  0.00            
ATOM   1177  CD2 LEU X  71      34.328  92.892  33.417  0.00  0.00            
ATOM   1178 HD21 LEU X  71      34.033  92.566  34.421  0.00  0.00            
ATOM   1179 HD22 LEU X  71      33.554  92.570  32.738  0.00  0.00            
ATOM   1180 HD23 LEU X  71      35.287  92.431  33.166  0.00  0.00            
ATOM   1181  C   LEU X  71      33.387  97.267  33.420  0.00  0.00            
ATOM   1182  O   LEU X  71      34.169  97.761  32.634  0.00  0.00            
ATOM   1183  N   ARN X  72      32.065  97.346  33.329  0.00  0.00            
ATOM   1184  H   ARN X  72      31.519  96.859  34.012  0.00  0.00            
ATOM   1185  CA  ARN X  72      31.485  97.983  32.155  0.00  0.00            
ATOM   1186  HA  ARN X  72      31.896  97.550  31.242  0.00  0.00            
ATOM   1187  CB  ARN X  72      29.969  97.761  32.152  0.00  0.00            
ATOM   1188  HB2 ARN X  72      29.541  98.138  33.090  0.00  0.00            
ATOM   1189  HB3 ARN X  72      29.538  98.377  31.355  0.00  0.00            
ATOM   1190  CG  ARN X  72      29.534  96.324  31.915  0.00  0.00            
ATOM   1191  HG2 ARN X  72      30.182  95.645  32.450  0.00  0.00            
ATOM   1192  HG3 ARN X  72      29.651  96.099  30.860  0.00  0.00            
ATOM   1193  CD  ARN X  72      28.066  96.101  32.322  0.00  0.00            
ATOM   1194  HD2 ARN X  72      27.994  96.130  33.410  0.00  0.00            
ATOM   1195  HD3 ARN X  72      27.455  96.932  31.938  0.00  0.00            
ATOM   1196  NE  ARN X  72      27.570  94.855  31.855  0.00  0.00            
ATOM   1197  HE  ARN X  72      26.890  94.508  32.506  0.00  0.00            
ATOM   1198  CZ  ARN X  72      27.103  94.604  30.543  0.00  0.00            
ATOM   1199  NH1 ARN X  72      26.694  93.474  30.182  0.00  0.00            
ATOM   1200 HH11 ARN X  72      26.649  92.818  30.948  0.00  0.00            
ATOM   1201  NH2 ARN X  72      27.256  95.708  29.643  0.00  0.00            
ATOM   1202 HH21 ARN X  72      26.695  95.538  28.816  0.00  0.00            
ATOM   1203 HH22 ARN X  72      28.204  95.835  29.343  0.00  0.00            
ATOM   1204  C   ARN X  72      31.822  99.458  32.112  0.00  0.00            
ATOM   1205  O   ARN X  72      32.052 100.028  31.038  0.00  0.00            
ATOM   1206  N   PHE X  73      31.844 100.103  33.280  0.00  0.00            
ATOM   1207  H   PHE X  73      31.625  99.618  34.134  0.00  0.00            
ATOM   1208  CA  PHE X  73      32.166 101.505  33.398  0.00  0.00            
ATOM   1209  HA  PHE X  73      31.496 102.021  32.712  0.00  0.00            
ATOM   1210  CB  PHE X  73      31.906 102.021  34.788  0.00  0.00            
ATOM   1211  HB2 PHE X  73      30.927 101.674  35.140  0.00  0.00            
ATOM   1212  HB3 PHE X  73      32.653 101.561  35.424  0.00  0.00            
ATOM   1213  CG  PHE X  73      31.979 103.509  34.975  0.00  0.00            
ATOM   1214  CD1 PHE X  73      30.997 104.310  34.411  0.00  0.00            
ATOM   1215  HD1 PHE X  73      30.315 103.905  33.696  0.00  0.00            
ATOM   1216  CE1 PHE X  73      31.097 105.687  34.511  0.00  0.00            
ATOM   1217  HE1 PHE X  73      30.485 106.330  33.904  0.00  0.00            
ATOM   1218  CZ  PHE X  73      32.195 106.252  35.176  0.00  0.00            
ATOM   1219  HZ  PHE X  73      32.388 107.305  35.069  0.00  0.00            
ATOM   1220  CE2 PHE X  73      33.227 105.449  35.698  0.00  0.00            
ATOM   1221  HE2 PHE X  73      34.148 105.890  36.033  0.00  0.00            
ATOM   1222  CD2 PHE X  73      33.114 104.076  35.576  0.00  0.00            
ATOM   1223  HD2 PHE X  73      33.944 103.442  35.836  0.00  0.00            
ATOM   1224  C   PHE X  73      33.615 101.823  33.014  0.00  0.00            
ATOM   1225  O   PHE X  73      33.858 102.786  32.304  0.00  0.00            
ATOM   1226  N   GLH X  74      34.540 100.936  33.390  0.00  0.00            
ATOM   1227  H   GLH X  74      34.251 100.005  33.656  0.00  0.00            
ATOM   1228  CA  GLH X  74      35.932 101.111  33.063  0.00  0.00            
ATOM   1229  HA  GLH X  74      36.204 102.142  33.322  0.00  0.00            
ATOM   1230  CB  GLH X  74      36.795 100.202  33.902  0.00  0.00            
ATOM   1231  HB2 GLH X  74      36.594  99.162  33.615  0.00  0.00            
ATOM   1232  HB3 GLH X  74      36.519 100.349  34.944  0.00  0.00            
ATOM   1233  CG  GLH X  74      38.307 100.453  33.760  0.00  0.00            
ATOM   1234  HG2 GLH X  74      38.493 101.502  33.941  0.00  0.00            
ATOM   1235  HG3 GLH X  74      38.579 100.187  32.757  0.00  0.00            
ATOM   1236  CD  GLH X  74      39.109  99.649  34.758  0.00  0.00            
ATOM   1237  OE1 GLH X  74      38.990  98.306  34.610  0.00  0.00            
ATOM   1238  OE2 GLH X  74      39.788 100.174  35.641  0.00  0.00            
ATOM   1239  HE1 GLH X  74      39.499  97.872  35.279  0.00  0.00            
ATOM   1240  C   GLH X  74      36.181 100.921  31.546  0.00  0.00            
ATOM   1241  O   GLH X  74      36.982 101.662  30.983  0.00  0.00            
ATOM   1242  N   ARN X  75      35.478  99.979  30.931  0.00  0.00            
ATOM   1243  H   ARN X  75      34.660  99.627  31.408  0.00  0.00            
ATOM   1244  CA  ARN X  75      35.596  99.767  29.497  0.00  0.00            
ATOM   1245  HA  ARN X  75      36.641  99.566  29.255  0.00  0.00            
ATOM   1246  CB  ARN X  75      34.813  98.568  28.988  0.00  0.00            
ATOM   1247  HB2 ARN X  75      33.732  98.668  29.013  0.00  0.00            
ATOM   1248  HB3 ARN X  75      35.041  98.543  27.950  0.00  0.00            
ATOM   1249  CG  ARN X  75      35.377  97.241  29.520  0.00  0.00            
ATOM   1250  HG2 ARN X  75      36.311  97.050  28.989  0.00  0.00            
ATOM   1251  HG3 ARN X  75      35.653  97.301  30.568  0.00  0.00            
ATOM   1252  CD  ARN X  75      34.437  96.082  29.289  0.00  0.00            
ATOM   1253  HD2 ARN X  75      34.124  96.039  28.247  0.00  0.00            
ATOM   1254  HD3 ARN X  75      33.541  96.238  29.896  0.00  0.00            
ATOM   1255  NE  ARN X  75      35.054  94.839  29.675  0.00  0.00            
ATOM   1256  HE  ARN X  75      35.958  94.738  29.244  0.00  0.00            
ATOM   1257  CZ  ARN X  75      34.286  93.644  29.663  0.00  0.00            
ATOM   1258  NH1 ARN X  75      33.068  93.608  29.350  0.00  0.00            
ATOM   1259 HH11 ARN X  75      32.760  94.492  28.986  0.00  0.00            
ATOM   1260  NH2 ARN X  75      35.026  92.505  30.083  0.00  0.00            
ATOM   1261 HH21 ARN X  75      36.021  92.615  29.961  0.00  0.00            
ATOM   1262 HH22 ARN X  75      34.748  91.713  29.528  0.00  0.00            
ATOM   1263  C   ARN X  75      35.135 101.022  28.749  0.00  0.00            
ATOM   1264  O   ARN X  75      35.751 101.438  27.769  0.00  0.00            
ATOM   1265  N   ASH X  76      34.076 101.648  29.219  0.00  0.00            
ATOM   1266  H   ASH X  76      33.753 101.461  30.161  0.00  0.00            
ATOM   1267  CA  ASH X  76      33.598 102.872  28.585  0.00  0.00            
ATOM   1268  HA  ASH X  76      33.485 102.711  27.512  0.00  0.00            
ATOM   1269  CB  ASH X  76      32.255 103.306  29.141  0.00  0.00            
ATOM   1270  HB2 ASH X  76      32.184 103.052  30.197  0.00  0.00            
ATOM   1271  HB3 ASH X  76      32.138 104.379  29.049  0.00  0.00            
ATOM   1272  CG  ASH X  76      31.052 102.667  28.438  0.00  0.00            
ATOM   1273  OD1 ASH X  76      31.227 102.420  27.116  0.00  0.00            
ATOM   1274  OD2 ASH X  76      30.014 102.409  29.031  0.00  0.00            
ATOM   1275  HD1 ASH X  76      32.119 102.568  26.857  0.00  0.00            
ATOM   1276  C   ASH X  76      34.630 103.996  28.776  0.00  0.00            
ATOM   1277  O   ASH X  76      34.795 104.852  27.899  0.00  0.00            
ATOM   1278  N   LEU X  77      35.296 104.018  29.948  0.00  0.00            
ATOM   1279  H   LEU X  77      34.934 103.486  30.722  0.00  0.00            
ATOM   1280  CA  LEU X  77      36.408 104.941  30.150  0.00  0.00            
ATOM   1281  HA  LEU X  77      36.034 105.962  30.045  0.00  0.00            
ATOM   1282  CB  LEU X  77      36.980 104.808  31.560  0.00  0.00            
ATOM   1283  HB2 LEU X  77      37.294 103.786  31.753  0.00  0.00            
ATOM   1284  HB3 LEU X  77      37.881 105.416  31.596  0.00  0.00            
ATOM   1285  CG  LEU X  77      36.070 105.325  32.686  0.00  0.00            
ATOM   1286  HG  LEU X  77      35.110 104.815  32.650  0.00  0.00            
ATOM   1287  CD1 LEU X  77      36.713 105.012  34.036  0.00  0.00            
ATOM   1288 HD11 LEU X  77      35.998 105.076  34.856  0.00  0.00            
ATOM   1289 HD12 LEU X  77      37.098 103.986  34.036  0.00  0.00            
ATOM   1290 HD13 LEU X  77      37.555 105.666  34.253  0.00  0.00            
ATOM   1291  CD2 LEU X  77      35.840 106.819  32.597  0.00  0.00            
ATOM   1292 HD21 LEU X  77      35.114 107.059  31.824  0.00  0.00            
ATOM   1293 HD22 LEU X  77      35.466 107.206  33.548  0.00  0.00            
ATOM   1294 HD23 LEU X  77      36.773 107.337  32.375  0.00  0.00            
ATOM   1295  C   LEU X  77      37.517 104.722  29.097  0.00  0.00            
ATOM   1296  O   LEU X  77      38.066 105.686  28.578  0.00  0.00            
ATOM   1297  N   GLN X  78      37.848 103.448  28.811  0.00  0.00            
ATOM   1298  H   GLN X  78      37.353 102.681  29.245  0.00  0.00            
ATOM   1299  CA  GLN X  78      38.962 103.129  27.928  0.00  0.00            
ATOM   1300  HA  GLN X  78      39.833 103.699  28.245  0.00  0.00            
ATOM   1301  CB  GLN X  78      39.284 101.636  28.049  0.00  0.00            
ATOM   1302  HB2 GLN X  78      40.001 101.369  27.273  0.00  0.00            
ATOM   1303  HB3 GLN X  78      38.377 101.078  27.862  0.00  0.00            
ATOM   1304  CG  GLN X  78      39.830 101.260  29.409  0.00  0.00            
ATOM   1305  HG2 GLN X  78      39.505 101.971  30.164  0.00  0.00            
ATOM   1306  HG3 GLN X  78      39.406 100.296  29.690  0.00  0.00            
ATOM   1307  CD  GLN X  78      41.332 101.138  29.428  0.00  0.00            
ATOM   1308  OE1 GLN X  78      41.934 100.451  28.600  0.00  0.00            
ATOM   1309  NE2 GLN X  78      41.955 101.769  30.431  0.00  0.00            
ATOM   1310 HE21 GLN X  78      42.512 101.222  31.070  0.00  0.00            
ATOM   1311 HE22 GLN X  78      41.680 102.706  30.686  0.00  0.00            
ATOM   1312  C   GLN X  78      38.636 103.508  26.482  0.00  0.00            
ATOM   1313  O   GLN X  78      39.547 103.722  25.684  0.00  0.00            
ATOM   1314  N   SER X  79      37.351 103.575  26.123  0.00  0.00            
ATOM   1315  H   SER X  79      36.645 103.608  26.844  0.00  0.00            
ATOM   1316  CA  SER X  79      36.964 103.907  24.731  0.00  0.00            
ATOM   1317  HA  SER X  79      37.525 103.273  24.046  0.00  0.00            
ATOM   1318  CB  SER X  79      35.488 103.664  24.525  0.00  0.00            
ATOM   1319  HB2 SER X  79      34.869 104.317  25.135  0.00  0.00            
ATOM   1320  HB3 SER X  79      35.295 103.880  23.474  0.00  0.00            
ATOM   1321  OG  SER X  79      35.130 102.325  24.779  0.00  0.00            
ATOM   1322  HG  SER X  79      35.912 101.811  24.910  0.00  0.00            
ATOM   1323  C   SER X  79      37.319 105.325  24.407  0.00  0.00            
ATOM   1324  O   SER X  79      37.650 105.660  23.272  0.00  0.00            
ATOM   1325  N   ILE X  80      37.283 106.219  25.375  0.00  0.00            
ATOM   1326  H   ILE X  80      36.756 105.980  26.200  0.00  0.00            
ATOM   1327  CA  ILE X  80      37.646 107.605  25.201  0.00  0.00            
ATOM   1328  HA  ILE X  80      37.349 107.916  24.195  0.00  0.00            
ATOM   1329  CB  ILE X  80      36.862 108.456  26.200  0.00  0.00            
ATOM   1330  HB  ILE X  80      37.291 108.312  27.191  0.00  0.00            
ATOM   1331  CG2 ILE X  80      36.940 109.947  25.855  0.00  0.00            
ATOM   1332 HG21 ILE X  80      37.275 110.532  26.707  0.00  0.00            
ATOM   1333 HG22 ILE X  80      35.986 110.336  25.504  0.00  0.00            
ATOM   1334 HG23 ILE X  80      37.672 110.089  25.053  0.00  0.00            
ATOM   1335  CG1 ILE X  80      35.380 108.057  26.244  0.00  0.00            
ATOM   1336 HG12 ILE X  80      35.214 107.056  26.661  0.00  0.00            
ATOM   1337 HG13 ILE X  80      34.910 108.711  26.968  0.00  0.00            
ATOM   1338  CD1 ILE X  80      34.628 108.243  24.923  0.00  0.00            
ATOM   1339 HD11 ILE X  80      35.161 108.963  24.302  0.00  0.00            
ATOM   1340 HD12 ILE X  80      33.644 108.659  25.131  0.00  0.00            
ATOM   1341 HD13 ILE X  80      34.515 107.312  24.375  0.00  0.00            
ATOM   1342  C   ILE X  80      39.152 107.775  25.387  0.00  0.00            
ATOM   1343  O   ILE X  80      39.753 108.499  24.598  0.00  0.00            
ATOM   1344  N   ASN X  81      39.734 107.195  26.470  0.00  0.00            
ATOM   1345  H   ASN X  81      39.160 106.922  27.258  0.00  0.00            
ATOM   1346  CA  ASN X  81      41.178 107.179  26.702  0.00  0.00            
ATOM   1347  HA  ASN X  81      41.683 107.441  25.778  0.00  0.00            
ATOM   1348  CB  ASN X  81      41.517 108.227  27.763  0.00  0.00            
ATOM   1349  HB2 ASN X  81      40.937 109.140  27.608  0.00  0.00            
ATOM   1350  HB3 ASN X  81      41.235 107.848  28.748  0.00  0.00            
ATOM   1351  CG  ASN X  81      42.987 108.583  27.824  0.00  0.00            
ATOM   1352  OD1 ASN X  81      43.854 107.726  27.712  0.00  0.00            
ATOM   1353  ND2 ASN X  81      43.252 109.881  28.000  0.00  0.00            
ATOM   1354 HD21 ASN X  81      43.502 110.242  28.907  0.00  0.00            
ATOM   1355 HD22 ASN X  81      42.945 110.540  27.294  0.00  0.00            
ATOM   1356  C   ASN X  81      41.653 105.801  27.161  0.00  0.00            
ATOM   1357  O   ASN X  81      41.358 105.391  28.281  0.00  0.00            
ATOM   1358  N   PRO X  82      42.398 105.069  26.311  0.00  0.00            
ATOM   1359  CD  PRO X  82      42.845 105.506  24.975  0.00  0.00            
ATOM   1360  HD2 PRO X  82      41.995 105.540  24.279  0.00  0.00            
ATOM   1361  HD3 PRO X  82      43.358 106.456  24.998  0.00  0.00            
ATOM   1362  CG  PRO X  82      43.797 104.402  24.572  0.00  0.00            
ATOM   1363  HG2 PRO X  82      43.765 104.199  23.497  0.00  0.00            
ATOM   1364  HG3 PRO X  82      44.786 104.667  24.921  0.00  0.00            
ATOM   1365  CB  PRO X  82      43.383 103.170  25.329  0.00  0.00            
ATOM   1366  HB2 PRO X  82      42.603 102.604  24.798  0.00  0.00            
ATOM   1367  HB3 PRO X  82      44.277 102.593  25.543  0.00  0.00            
ATOM   1368  CA  PRO X  82      42.844 103.723  26.628  0.00  0.00            
ATOM   1369  HA  PRO X  82      41.984 103.102  26.894  0.00  0.00            
ATOM   1370  C   PRO X  82      43.916 103.675  27.733  0.00  0.00            
ATOM   1371  O   PRO X  82      44.454 102.596  28.003  0.00  0.00            
ATOM   1372  N   GLH X  83      44.162 104.799  28.390  0.00  0.00            
ATOM   1373  H   GLH X  83      43.751 105.660  28.067  0.00  0.00            
ATOM   1374  CA  GLH X  83      45.125 104.846  29.499  0.00  0.00            
ATOM   1375  HA  GLH X  83      45.553 103.855  29.629  0.00  0.00            
ATOM   1376  CB  GLH X  83      46.252 105.822  29.162  0.00  0.00            
ATOM   1377  HB2 GLH X  83      46.811 106.099  30.046  0.00  0.00            
ATOM   1378  HB3 GLH X  83      45.802 106.723  28.760  0.00  0.00            
ATOM   1379  CG  GLH X  83      47.243 105.281  28.140  0.00  0.00            
ATOM   1380  HG2 GLH X  83      46.721 104.722  27.353  0.00  0.00            
ATOM   1381  HG3 GLH X  83      47.736 106.118  27.660  0.00  0.00            
ATOM   1382  CD  GLH X  83      48.265 104.316  28.707  0.00  0.00            
ATOM   1383  OE1 GLH X  83      49.062 104.895  29.630  0.00  0.00            
ATOM   1384  OE2 GLH X  83      48.419 103.158  28.310  0.00  0.00            
ATOM   1385  HE1 GLH X  83      49.861 104.397  29.717  0.00  0.00            
ATOM   1386  C   GLH X  83      44.491 105.252  30.834  0.00  0.00            
ATOM   1387  O   GLH X  83      45.231 105.385  31.792  0.00  0.00            
ATOM   1388  N   VAL X  84      43.174 105.469  30.882  0.00  0.00            
ATOM   1389  H   VAL X  84      42.662 105.477  30.006  0.00  0.00            
ATOM   1390  CA  VAL X  84      42.481 105.860  32.110  0.00  0.00            
ATOM   1391  HA  VAL X  84      43.240 106.259  32.777  0.00  0.00            
ATOM   1392  CB  VAL X  84      41.435 106.944  31.784  0.00  0.00            
ATOM   1393  HB  VAL X  84      40.795 106.626  30.959  0.00  0.00            
ATOM   1394  CG1 VAL X  84      40.561 107.187  33.016  0.00  0.00            
ATOM   1395 HG11 VAL X  84      41.016 106.765  33.910  0.00  0.00            
ATOM   1396 HG12 VAL X  84      40.433 108.262  33.163  0.00  0.00            
ATOM   1397 HG13 VAL X  84      39.572 106.749  32.868  0.00  0.00            
ATOM   1398  CG2 VAL X  84      42.148 108.243  31.360  0.00  0.00            
ATOM   1399 HG21 VAL X  84      43.197 108.043  31.135  0.00  0.00            
ATOM   1400 HG22 VAL X  84      41.687 108.644  30.455  0.00  0.00            
ATOM   1401 HG23 VAL X  84      42.092 108.995  32.147  0.00  0.00            
ATOM   1402  C   VAL X  84      41.844 104.628  32.725  0.00  0.00            
ATOM   1403  O   VAL X  84      41.143 103.888  32.038  0.00  0.00            
ATOM   1404  N   THR X  85      42.056 104.449  34.033  0.00  0.00            
ATOM   1405  H   THR X  85      42.462 105.220  34.541  0.00  0.00            
ATOM   1406  CA  THR X  85      41.430 103.383  34.816  0.00  0.00            
ATOM   1407  HA  THR X  85      40.773 102.804  34.170  0.00  0.00            
ATOM   1408  CB  THR X  85      42.532 102.415  35.352  0.00  0.00            
ATOM   1409  HB  THR X  85      42.041 101.586  35.857  0.00  0.00            
ATOM   1410  CG2 THR X  85      43.425 101.895  34.251  0.00  0.00            
ATOM   1411 HG21 THR X  85      44.466 101.977  34.536  0.00  0.00            
ATOM   1412 HG22 THR X  85      43.287 102.497  33.347  0.00  0.00            
ATOM   1413 HG23 THR X  85      43.204 100.862  33.993  0.00  0.00            
ATOM   1414  OG1 THR X  85      43.284 103.097  36.322  0.00  0.00            
ATOM   1415  HG1 THR X  85      42.726 103.582  36.904  0.00  0.00            
ATOM   1416  C   THR X  85      40.650 103.984  35.948  0.00  0.00            
ATOM   1417  O   THR X  85      40.602 105.211  36.085  0.00  0.00            
ATOM   1418  N   LEU X  86      39.981 103.133  36.701  0.00  0.00            
ATOM   1419  H   LEU X  86      40.207 102.156  36.600  0.00  0.00            
ATOM   1420  CA  LEU X  86      39.067 103.540  37.761  0.00  0.00            
ATOM   1421  HA  LEU X  86      38.744 104.564  37.562  0.00  0.00            
ATOM   1422  CB  LEU X  86      37.842 102.601  37.770  0.00  0.00            
ATOM   1423  HB2 LEU X  86      38.186 101.543  37.738  0.00  0.00            
ATOM   1424  HB3 LEU X  86      37.271 102.730  36.871  0.00  0.00            
ATOM   1425  CG  LEU X  86      36.874 102.782  38.952  0.00  0.00            
ATOM   1426  HG  LEU X  86      37.436 102.801  39.882  0.00  0.00            
ATOM   1427  CD1 LEU X  86      36.190 104.126  38.871  0.00  0.00            
ATOM   1428 HD11 LEU X  86      36.334 104.601  37.898  0.00  0.00            
ATOM   1429 HD12 LEU X  86      35.122 104.013  39.041  0.00  0.00            
ATOM   1430 HD13 LEU X  86      36.623 104.767  39.651  0.00  0.00            
ATOM   1431  CD2 LEU X  86      35.865 101.626  39.020  0.00  0.00            
ATOM   1432 HD21 LEU X  86      36.346 100.715  39.356  0.00  0.00            
ATOM   1433 HD22 LEU X  86      35.426 101.461  38.039  0.00  0.00            
ATOM   1434 HD23 LEU X  86      35.047 101.875  39.703  0.00  0.00            
ATOM   1435  C   LEU X  86      39.791 103.516  39.097  0.00  0.00            
ATOM   1436  O   LEU X  86      40.044 102.447  39.675  0.00  0.00            
ATOM   1437  N   PRO X  87      40.145 104.705  39.577  0.00  0.00            
ATOM   1438  CD  PRO X  87      39.960 106.044  39.023  0.00  0.00            
ATOM   1439  HD2 PRO X  87      38.914 106.197  38.777  0.00  0.00            
ATOM   1440  HD3 PRO X  87      40.573 106.183  38.128  0.00  0.00            
ATOM   1441  CG  PRO X  87      40.386 106.980  40.123  0.00  0.00            
ATOM   1442  HG2 PRO X  87      40.842 107.886  39.789  0.00  0.00            
ATOM   1443  HG3 PRO X  87      39.491 107.181  40.754  0.00  0.00            
ATOM   1444  CB  PRO X  87      41.318 106.172  41.007  0.00  0.00            
ATOM   1445  HB2 PRO X  87      41.287 106.524  42.030  0.00  0.00            
ATOM   1446  HB3 PRO X  87      42.328 106.232  40.596  0.00  0.00            
ATOM   1447  CA  PRO X  87      40.805 104.730  40.892  0.00  0.00            
ATOM   1448  HA  PRO X  87      41.632 104.026  40.951  0.00  0.00            
ATOM   1449  C   PRO X  87      39.809 104.389  41.970  0.00  0.00            
ATOM   1450  O   PRO X  87      38.581 104.416  41.769  0.00  0.00            
ATOM   1451  N   TYR X  88      40.317 104.145  43.173  0.00  0.00            
ATOM   1452  H   TYR X  88      41.245 104.441  43.388  0.00  0.00            
ATOM   1453  CA  TYR X  88      39.478 103.788  44.300  0.00  0.00            
ATOM   1454  HA  TYR X  88      38.412 103.913  44.045  0.00  0.00            
ATOM   1455  CB  TYR X  88      39.704 102.331  44.753  0.00  0.00            
ATOM   1456  HB2 TYR X  88      38.981 102.073  45.494  0.00  0.00            
ATOM   1457  HB3 TYR X  88      39.577 101.707  43.883  0.00  0.00            
ATOM   1458  CG  TYR X  88      41.073 102.026  45.304  0.00  0.00            
ATOM   1459  CD1 TYR X  88      41.430 102.234  46.633  0.00  0.00            
ATOM   1460  HD1 TYR X  88      40.742 102.791  47.242  0.00  0.00            
ATOM   1461  CE1 TYR X  88      42.687 101.978  47.134  0.00  0.00            
ATOM   1462  HE1 TYR X  88      42.962 102.357  48.097  0.00  0.00            
ATOM   1463  CZ  TYR X  88      43.685 101.496  46.292  0.00  0.00            
ATOM   1464  OH  TYR X  88      44.918 101.231  46.764  0.00  0.00            
ATOM   1465  HH  TYR X  88      44.952 100.386  47.197  0.00  0.00            
ATOM   1466  CE2 TYR X  88      43.368 101.412  44.943  0.00  0.00            
ATOM   1467  HE2 TYR X  88      44.183 101.435  44.240  0.00  0.00            
ATOM   1468  CD2 TYR X  88      42.064 101.586  44.474  0.00  0.00            
ATOM   1469  HD2 TYR X  88      41.885 101.487  43.417  0.00  0.00            
ATOM   1470  C   TYR X  88      39.759 104.727  45.451  0.00  0.00            
ATOM   1471  O   TYR X  88      40.859 105.209  45.701  0.00  0.00            
ATOM   1472  N   TRP X  89      38.686 105.055  46.159  0.00  0.00            
ATOM   1473  H   TRP X  89      37.765 104.806  45.841  0.00  0.00            
ATOM   1474  CA  TRP X  89      38.737 105.893  47.343  0.00  0.00            
ATOM   1475  HA  TRP X  89      39.636 106.538  47.300  0.00  0.00            
ATOM   1476  CB  TRP X  89      37.412 106.661  47.456  0.00  0.00            
ATOM   1477  HB2 TRP X  89      37.317 107.242  46.528  0.00  0.00            
ATOM   1478  HB3 TRP X  89      36.511 105.918  47.521  0.00  0.00            
ATOM   1479  CG  TRP X  89      37.186 107.593  48.552  0.00  0.00            
ATOM   1480  CD1 TRP X  89      38.040 108.423  49.134  0.00  0.00            
ATOM   1481  HD1 TRP X  89      39.073 108.489  48.785  0.00  0.00            
ATOM   1482  NE1 TRP X  89      37.425 109.028  50.261  0.00  0.00            
ATOM   1483  HE1 TRP X  89      37.971 109.685  50.894  0.00  0.00            
ATOM   1484  CE2 TRP X  89      36.108 108.907  50.203  0.00  0.00            
ATOM   1485  CZ2 TRP X  89      35.121 109.294  51.097  0.00  0.00            
ATOM   1486  HZ2 TRP X  89      35.440 109.924  51.909  0.00  0.00            
ATOM   1487  CH2 TRP X  89      33.829 108.754  50.956  0.00  0.00            
ATOM   1488  HH2 TRP X  89      32.977 109.163  51.523  0.00  0.00            
ATOM   1489  CZ3 TRP X  89      33.582 107.823  49.920  0.00  0.00            
ATOM   1490  HZ3 TRP X  89      32.593 107.478  49.828  0.00  0.00            
ATOM   1491  CE3 TRP X  89      34.578 107.455  48.955  0.00  0.00            
ATOM   1492  HE3 TRP X  89      34.348 106.719  48.256  0.00  0.00            
ATOM   1493  CD2 TRP X  89      35.914 107.845  49.212  0.00  0.00            
ATOM   1494  C   TRP X  89      38.931 104.937  48.478  0.00  0.00            
ATOM   1495  O   TRP X  89      38.007 104.213  48.807  0.00  0.00            
ATOM   1496  N   GLH X  90      40.063 105.066  49.216  0.00  0.00            
ATOM   1497  H   GLH X  90      40.689 105.783  48.881  0.00  0.00            
ATOM   1498  CA  GLH X  90      40.383 104.289  50.419  0.00  0.00            
ATOM   1499  HA  GLH X  90      39.832 103.345  50.359  0.00  0.00            
ATOM   1500  CB  GLH X  90      41.897 103.966  50.464  0.00  0.00            
ATOM   1501  HB2 GLH X  90      42.194 103.631  49.501  0.00  0.00            
ATOM   1502  HB3 GLH X  90      42.389 104.904  50.607  0.00  0.00            
ATOM   1503  CG  GLH X  90      42.268 102.943  51.554  0.00  0.00            
ATOM   1504  HG2 GLH X  90      41.567 102.101  51.467  0.00  0.00            
ATOM   1505  HG3 GLH X  90      42.033 103.362  52.525  0.00  0.00            
ATOM   1506  CD  GLH X  90      43.684 102.435  51.464  0.00  0.00            
ATOM   1507  OE1 GLH X  90      44.572 103.472  51.672  0.00  0.00            
ATOM   1508  OE2 GLH X  90      44.019 101.278  51.332  0.00  0.00            
ATOM   1509  HE1 GLH X  90      45.420 103.175  51.926  0.00  0.00            
ATOM   1510  C   GLH X  90      39.996 105.075  51.651  0.00  0.00            
ATOM   1511  O   GLH X  90      40.894 105.546  52.309  0.00  0.00            
ATOM   1512  N   TRP X  91      38.687 105.140  51.892  0.00  0.00            
ATOM   1513  H   TRP X  91      38.167 104.516  51.276  0.00  0.00            
ATOM   1514  CA  TRP X  91      37.977 105.802  52.998  0.00  0.00            
ATOM   1515  HA  TRP X  91      38.100 106.852  52.983  0.00  0.00            
ATOM   1516  CB  TRP X  91      36.432 105.611  52.801  0.00  0.00            
ATOM   1517  HB2 TRP X  91      36.084 106.272  52.019  0.00  0.00            
ATOM   1518  HB3 TRP X  91      35.908 106.045  53.707  0.00  0.00            
ATOM   1519  CG  TRP X  91      35.970 104.268  52.460  0.00  0.00            
ATOM   1520  CD1 TRP X  91      35.909 103.771  51.208  0.00  0.00            
ATOM   1521  HD1 TRP X  91      36.130 104.257  50.280  0.00  0.00            
ATOM   1522  NE1 TRP X  91      35.417 102.551  51.251  0.00  0.00            
ATOM   1523  HE1 TRP X  91      35.571 101.941  50.465  0.00  0.00            
ATOM   1524  CE2 TRP X  91      35.504 101.982  52.486  0.00  0.00            
ATOM   1525  CZ2 TRP X  91      35.332 100.683  53.078  0.00  0.00            
ATOM   1526  HZ2 TRP X  91      35.071  99.884  52.353  0.00  0.00            
ATOM   1527  CH2 TRP X  91      35.424 100.587  54.463  0.00  0.00            
ATOM   1528  HH2 TRP X  91      35.425  99.587  54.778  0.00  0.00            
ATOM   1529  CZ3 TRP X  91      35.633 101.731  55.269  0.00  0.00            
ATOM   1530  HZ3 TRP X  91      35.931 101.587  56.283  0.00  0.00            
ATOM   1531  CE3 TRP X  91      35.664 103.042  54.740  0.00  0.00            
ATOM   1532  HE3 TRP X  91      35.827 103.873  55.417  0.00  0.00            
ATOM   1533  CD2 TRP X  91      35.622 103.186  53.322  0.00  0.00            
ATOM   1534  C   TRP X  91      38.388 105.305  54.385  0.00  0.00            
ATOM   1535  O   TRP X  91      38.046 106.071  55.305  0.00  0.00            
ATOM   1536  N   GLH X  92      38.888 104.081  54.512  0.00  0.00            
ATOM   1537  H   GLH X  92      39.163 103.522  53.655  0.00  0.00            
ATOM   1538  CA  GLH X  92      39.262 103.518  55.742  0.00  0.00            
ATOM   1539  HA  GLH X  92      38.454 103.632  56.457  0.00  0.00            
ATOM   1540  CB  GLH X  92      39.394 102.066  55.647  0.00  0.00            
ATOM   1541  HB2 GLH X  92      38.452 101.560  55.373  0.00  0.00            
ATOM   1542  HB3 GLH X  92      39.520 101.689  56.626  0.00  0.00            
ATOM   1543  CG  GLH X  92      40.599 101.646  54.766  0.00  0.00            
ATOM   1544  HG2 GLH X  92      41.315 102.437  54.547  0.00  0.00            
ATOM   1545  HG3 GLH X  92      41.226 100.851  55.168  0.00  0.00            
ATOM   1546  CD  GLH X  92      39.991 101.042  53.447  0.00  0.00            
ATOM   1547  OE1 GLH X  92      39.129 101.894  52.912  0.00  0.00            
ATOM   1548  OE2 GLH X  92      40.489 100.080  52.871  0.00  0.00            
ATOM   1549  HE1 GLH X  92      38.926 101.602  52.032  0.00  0.00            
ATOM   1550  C   GLH X  92      40.533 104.318  56.265  0.00  0.00            
ATOM   1551  O   GLH X  92      40.714 104.373  57.463  0.00  0.00            
ATOM   1552  N   THR X  93      41.319 104.964  55.414  0.00  0.00            
ATOM   1553  H   THR X  93      41.081 105.040  54.411  0.00  0.00            
ATOM   1554  CA  THR X  93      42.397 105.805  55.898  0.00  0.00            
ATOM   1555  HA  THR X  93      42.726 105.496  56.883  0.00  0.00            
ATOM   1556  CB  THR X  93      43.574 105.737  54.893  0.00  0.00            
ATOM   1557  HB  THR X  93      44.428 106.234  55.330  0.00  0.00            
ATOM   1558  CG2 THR X  93      43.966 104.315  54.692  0.00  0.00            
ATOM   1559 HG21 THR X  93      44.888 104.007  55.175  0.00  0.00            
ATOM   1560 HG22 THR X  93      44.098 104.179  53.590  0.00  0.00            
ATOM   1561 HG23 THR X  93      43.125 103.676  55.010  0.00  0.00            
ATOM   1562  OG1 THR X  93      43.242 106.440  53.729  0.00  0.00            
ATOM   1563  HG1 THR X  93      43.973 106.348  53.133  0.00  0.00            
ATOM   1564  C   THR X  93      41.952 107.270  56.037  0.00  0.00            
ATOM   1565  O   THR X  93      42.525 107.973  56.829  0.00  0.00            
ATOM   1566  N   ASH X  94      40.992 107.736  55.246  0.00  0.00            
ATOM   1567  H   ASH X  94      40.516 107.121  54.578  0.00  0.00            
ATOM   1568  CA  ASH X  94      40.504 109.071  55.430  0.00  0.00            
ATOM   1569  HA  ASH X  94      41.361 109.771  55.465  0.00  0.00            
ATOM   1570  CB  ASH X  94      39.505 109.458  54.342  0.00  0.00            
ATOM   1571  HB2 ASH X  94      38.875 108.627  54.117  0.00  0.00            
ATOM   1572  HB3 ASH X  94      38.896 110.289  54.689  0.00  0.00            
ATOM   1573  CG  ASH X  94      40.200 109.925  53.065  0.00  0.00            
ATOM   1574  OD1 ASH X  94      41.493 109.628  52.996  0.00  0.00            
ATOM   1575  OD2 ASH X  94      39.503 110.416  52.187  0.00  0.00            
ATOM   1576  HD1 ASH X  94      41.775 109.664  52.092  0.00  0.00            
ATOM   1577  C   ASH X  94      39.801 109.201  56.775  0.00  0.00            
ATOM   1578  O   ASH X  94      39.862 110.278  57.414  0.00  0.00            
ATOM   1579  N   ALA X  95      39.106 108.144  57.198  0.00  0.00            
ATOM   1580  H   ALA X  95      39.023 107.446  56.510  0.00  0.00            
ATOM   1581  CA  ALA X  95      38.559 108.061  58.531  0.00  0.00            
ATOM   1582  HA  ALA X  95      37.693 108.706  58.625  0.00  0.00            
ATOM   1583  CB  ALA X  95      38.035 106.627  58.638  0.00  0.00            
ATOM   1584  HB1 ALA X  95      37.238 106.646  59.405  0.00  0.00            
ATOM   1585  HB2 ALA X  95      37.577 106.199  57.719  0.00  0.00            
ATOM   1586  HB3 ALA X  95      38.827 105.910  58.840  0.00  0.00            
ATOM   1587  C   ALA X  95      39.542 108.435  59.664  0.00  0.00            
ATOM   1588  O   ALA X  95      39.144 108.946  60.740  0.00  0.00            
ATOM   1589  N   GLN X  96      40.831 108.129  59.481  0.00  0.00            
ATOM   1590  H   GLN X  96      41.100 107.502  58.741  0.00  0.00            
ATOM   1591  CA  GLN X  96      41.830 108.490  60.477  0.00  0.00            
ATOM   1592  HA  GLN X  96      41.527 108.084  61.446  0.00  0.00            
ATOM   1593  CB  GLN X  96      43.190 107.867  60.115  0.00  0.00            
ATOM   1594  HB2 GLN X  96      43.583 108.290  59.183  0.00  0.00            
ATOM   1595  HB3 GLN X  96      43.905 108.120  60.898  0.00  0.00            
ATOM   1596  CG  GLN X  96      43.116 106.324  59.979  0.00  0.00            
ATOM   1597  HG2 GLN X  96      42.821 105.909  60.918  0.00  0.00            
ATOM   1598  HG3 GLN X  96      42.391 106.016  59.228  0.00  0.00            
ATOM   1599  CD  GLN X  96      44.454 105.780  59.618  0.00  0.00            
ATOM   1600  OE1 GLN X  96      44.826 105.788  58.459  0.00  0.00            
ATOM   1601  NE2 GLN X  96      45.183 105.239  60.628  0.00  0.00            
ATOM   1602 HE21 GLN X  96      46.123 105.668  60.811  0.00  0.00            
ATOM   1603 HE22 GLN X  96      45.004 104.265  60.887  0.00  0.00            
ATOM   1604  C   GLN X  96      41.969 109.965  60.661  0.00  0.00            
ATOM   1605  O   GLN X  96      42.416 110.442  61.715  0.00  0.00            
ATOM   1606  N   MET X  97      41.699 110.750  59.605  0.00  0.00            
ATOM   1607  H   MET X  97      41.520 110.360  58.705  0.00  0.00            
ATOM   1608  CA  MET X  97      41.796 112.210  59.743  0.00  0.00            
ATOM   1609  HA  MET X  97      42.755 112.462  60.211  0.00  0.00            
ATOM   1610  CB  MET X  97      41.708 112.878  58.372  0.00  0.00            
ATOM   1611  HB2 MET X  97      40.659 112.807  58.056  0.00  0.00            
ATOM   1612  HB3 MET X  97      41.924 113.939  58.491  0.00  0.00            
ATOM   1613  CG  MET X  97      42.626 112.266  57.294  0.00  0.00            
ATOM   1614  HG2 MET X  97      43.658 112.346  57.607  0.00  0.00            
ATOM   1615  HG3 MET X  97      42.398 111.193  57.244  0.00  0.00            
ATOM   1616  SD  MET X  97      42.355 112.972  55.669  0.00  0.00            
ATOM   1617  CE  MET X  97      42.486 114.734  56.068  0.00  0.00            
ATOM   1618  HE1 MET X  97      42.784 114.867  57.106  0.00  0.00            
ATOM   1619  HE2 MET X  97      41.520 115.226  55.927  0.00  0.00            
ATOM   1620  HE3 MET X  97      43.232 115.204  55.423  0.00  0.00            
ATOM   1621  C   MET X  97      40.715 112.739  60.660  0.00  0.00            
ATOM   1622  O   MET X  97      39.598 112.191  60.713  0.00  0.00            
ATOM   1623  N   GLN X  98      41.035 113.770  61.440  0.00  0.00            
ATOM   1624  H   GLN X  98      42.022 113.954  61.595  0.00  0.00            
ATOM   1625  CA  GLN X  98      40.071 114.440  62.286  0.00  0.00            
ATOM   1626  HA  GLN X  98      39.728 113.711  63.012  0.00  0.00            
ATOM   1627  CB  GLN X  98      40.776 115.587  63.008  0.00  0.00            
ATOM   1628  HB2 GLN X  98      41.293 116.276  62.326  0.00  0.00            
ATOM   1629  HB3 GLN X  98      41.524 115.167  63.698  0.00  0.00            
ATOM   1630  CG  GLN X  98      39.788 116.408  63.840  0.00  0.00            
ATOM   1631  HG2 GLN X  98      38.941 115.822  64.200  0.00  0.00            
ATOM   1632  HG3 GLN X  98      39.412 117.231  63.267  0.00  0.00            
ATOM   1633  CD  GLN X  98      40.460 117.033  65.086  0.00  0.00            
ATOM   1634  OE1 GLN X  98      41.606 116.735  65.400  0.00  0.00            
ATOM   1635  NE2 GLN X  98      39.728 117.913  65.746  0.00  0.00            
ATOM   1636 HE21 GLN X  98      40.015 118.153  66.693  0.00  0.00            
ATOM   1637 HE22 GLN X  98      39.043 118.472  65.276  0.00  0.00            
ATOM   1638  C   GLN X  98      38.859 114.909  61.458  0.00  0.00            
ATOM   1639  O   GLN X  98      37.705 114.581  61.845  0.00  0.00            
ATOM   1640  N   ASH X  99      39.088 115.625  60.363  0.00  0.00            
ATOM   1641  H   ASH X  99      39.987 116.069  60.275  0.00  0.00            
ATOM   1642  CA  ASH X  99      37.986 116.087  59.481  0.00  0.00            
ATOM   1643  HA  ASH X  99      37.008 115.776  59.879  0.00  0.00            
ATOM   1644  CB  ASH X  99      38.001 117.632  59.428  0.00  0.00            
ATOM   1645  HB2 ASH X  99      38.918 118.010  58.958  0.00  0.00            
ATOM   1646  HB3 ASH X  99      37.938 118.025  60.441  0.00  0.00            
ATOM   1647  CG  ASH X  99      36.788 118.157  58.640  0.00  0.00            
ATOM   1648  OD1 ASH X  99      35.766 117.293  58.511  0.00  0.00            
ATOM   1649  OD2 ASH X  99      36.785 119.319  58.273  0.00  0.00            
ATOM   1650  HD1 ASH X  99      36.033 116.643  57.883  0.00  0.00            
ATOM   1651  C   ASH X  99      38.197 115.456  58.119  0.00  0.00            
ATOM   1652  O   ASH X  99      38.977 115.983  57.320  0.00  0.00            
ATOM   1653  N   PRO X 100      37.487 114.392  57.748  0.00  0.00            
ATOM   1654  CD  PRO X 100      36.577 113.621  58.614  0.00  0.00            
ATOM   1655  HD2 PRO X 100      35.591 114.050  58.583  0.00  0.00            
ATOM   1656  HD3 PRO X 100      36.910 113.533  59.649  0.00  0.00            
ATOM   1657  CG  PRO X 100      36.511 112.239  57.897  0.00  0.00            
ATOM   1658  HG2 PRO X 100      35.616 111.697  57.996  0.00  0.00            
ATOM   1659  HG3 PRO X 100      37.334 111.670  58.347  0.00  0.00            
ATOM   1660  CB  PRO X 100      36.776 112.509  56.481  0.00  0.00            
ATOM   1661  HB2 PRO X 100      35.883 112.866  55.913  0.00  0.00            
ATOM   1662  HB3 PRO X 100      37.059 111.640  55.910  0.00  0.00            
ATOM   1663  CA  PRO X 100      37.685 113.697  56.473  0.00  0.00            
ATOM   1664  HA  PRO X 100      38.736 113.368  56.437  0.00  0.00            
ATOM   1665  C   PRO X 100      37.390 114.612  55.290  0.00  0.00            
ATOM   1666  O   PRO X 100      37.793 114.271  54.184  0.00  0.00            
ATOM   1667  N   SER X 101      36.682 115.752  55.519  0.00  0.00            
ATOM   1668  H   SER X 101      36.015 115.743  56.280  0.00  0.00            
ATOM   1669  CA  SER X 101      36.366 116.625  54.416  0.00  0.00            
ATOM   1670  HA  SER X 101      36.008 116.013  53.592  0.00  0.00            
ATOM   1671  CB  SER X 101      35.286 117.594  54.820  0.00  0.00            
ATOM   1672  HB2 SER X 101      34.967 118.206  53.953  0.00  0.00            
ATOM   1673  HB3 SER X 101      34.404 117.087  55.207  0.00  0.00            
ATOM   1674  OG  SER X 101      35.767 118.467  55.815  0.00  0.00            
ATOM   1675  HG  SER X 101      36.326 118.000  56.409  0.00  0.00            
ATOM   1676  C   SER X 101      37.579 117.384  53.908  0.00  0.00            
ATOM   1677  O   SER X 101      37.526 117.988  52.854  0.00  0.00            
ATOM   1678  N   GLN X 102      38.695 117.388  54.638  0.00  0.00            
ATOM   1679  H   GLN X 102      38.642 117.071  55.603  0.00  0.00            
ATOM   1680  CA  GLN X 102      39.935 117.990  54.195  0.00  0.00            
ATOM   1681  HA  GLN X 102      39.755 118.891  53.615  0.00  0.00            
ATOM   1682  CB  GLN X 102      40.770 118.405  55.421  0.00  0.00            
ATOM   1683  HB2 GLN X 102      41.757 118.731  55.081  0.00  0.00            
ATOM   1684  HB3 GLN X 102      40.959 117.515  56.017  0.00  0.00            
ATOM   1685  CG  GLN X 102      40.136 119.474  56.261  0.00  0.00            
ATOM   1686  HG2 GLN X 102      40.125 120.419  55.710  0.00  0.00            
ATOM   1687  HG3 GLN X 102      39.112 119.198  56.485  0.00  0.00            
ATOM   1688  CD  GLN X 102      40.896 119.639  57.560  0.00  0.00            
ATOM   1689  OE1 GLN X 102      41.251 118.685  58.219  0.00  0.00            
ATOM   1690  NE2 GLN X 102      41.106 120.902  57.931  0.00  0.00            
ATOM   1691 HE21 GLN X 102      40.514 121.651  57.606  0.00  0.00            
ATOM   1692 HE22 GLN X 102      41.773 121.073  58.673  0.00  0.00            
ATOM   1693  C   GLN X 102      40.753 117.094  53.288  0.00  0.00            
ATOM   1694  O   GLN X 102      41.873 117.434  52.913  0.00  0.00            
ATOM   1695  N   SER X 103      40.273 115.864  52.990  0.00  0.00            
ATOM   1696  H   SER X 103      39.280 115.726  53.082  0.00  0.00            
ATOM   1697  CA  SER X 103      41.014 114.957  52.122  0.00  0.00            
ATOM   1698  HA  SER X 103      42.005 114.843  52.539  0.00  0.00            
ATOM   1699  CB  SER X 103      40.297 113.609  52.074  0.00  0.00            
ATOM   1700  HB2 SER X 103      40.383 113.145  53.072  0.00  0.00            
ATOM   1701  HB3 SER X 103      39.241 113.719  51.829  0.00  0.00            
ATOM   1702  OG  SER X 103      40.932 112.715  51.151  0.00  0.00            
ATOM   1703  HG  SER X 103      41.730 112.361  51.496  0.00  0.00            
ATOM   1704  C   SER X 103      41.146 115.509  50.724  0.00  0.00            
ATOM   1705  O   SER X 103      40.290 116.210  50.201  0.00  0.00            
ATOM   1706  N   GLN X 104      42.211 115.091  50.031  0.00  0.00            
ATOM   1707  H   GLN X 104      42.698 114.241  50.301  0.00  0.00            
ATOM   1708  CA  GLN X 104      42.580 115.667  48.712  0.00  0.00            
ATOM   1709  HA  GLN X 104      42.495 116.767  48.706  0.00  0.00            
ATOM   1710  CB  GLN X 104      43.988 115.251  48.287  0.00  0.00            
ATOM   1711  HB2 GLN X 104      44.148 114.202  48.447  0.00  0.00            
ATOM   1712  HB3 GLN X 104      44.075 115.458  47.238  0.00  0.00            
ATOM   1713  CG  GLN X 104      45.072 116.048  49.015  0.00  0.00            
ATOM   1714  HG2 GLN X 104      44.886 117.134  48.946  0.00  0.00            
ATOM   1715  HG3 GLN X 104      45.026 115.768  50.076  0.00  0.00            
ATOM   1716  CD  GLN X 104      46.468 115.736  48.500  0.00  0.00            
ATOM   1717  OE1 GLN X 104      47.046 114.717  48.840  0.00  0.00            
ATOM   1718  NE2 GLN X 104      46.990 116.624  47.686  0.00  0.00            
ATOM   1719 HE21 GLN X 104      47.923 116.504  47.365  0.00  0.00            
ATOM   1720 HE22 GLN X 104      46.389 117.314  47.234  0.00  0.00            
ATOM   1721  C   GLN X 104      41.573 115.179  47.662  0.00  0.00            
ATOM   1722  O   GLN X 104      41.516 115.727  46.563  0.00  0.00            
ATOM   1723  N   ILE X 105      40.794 114.114  47.956  0.00  0.00            
ATOM   1724  H   ILE X 105      41.058 113.507  48.725  0.00  0.00            
ATOM   1725  CA  ILE X 105      39.787 113.639  47.012  0.00  0.00            
ATOM   1726  HA  ILE X 105      40.290 113.529  46.047  0.00  0.00            
ATOM   1727  CB  ILE X 105      39.160 112.299  47.449  0.00  0.00            
ATOM   1728  HB  ILE X 105      39.981 111.622  47.660  0.00  0.00            
ATOM   1729  CG2 ILE X 105      38.394 112.478  48.765  0.00  0.00            
ATOM   1730 HG21 ILE X 105      38.480 111.575  49.389  0.00  0.00            
ATOM   1731 HG22 ILE X 105      38.839 113.291  49.336  0.00  0.00            
ATOM   1732 HG23 ILE X 105      37.342 112.708  48.595  0.00  0.00            
ATOM   1733  CG1 ILE X 105      38.267 111.700  46.388  0.00  0.00            
ATOM   1734 HG12 ILE X 105      37.558 112.433  46.001  0.00  0.00            
ATOM   1735 HG13 ILE X 105      38.937 111.462  45.552  0.00  0.00            
ATOM   1736  CD1 ILE X 105      37.553 110.419  46.806  0.00  0.00            
ATOM   1737 HD11 ILE X 105      36.876 110.659  47.629  0.00  0.00            
ATOM   1738 HD12 ILE X 105      36.946 110.051  45.992  0.00  0.00            
ATOM   1739 HD13 ILE X 105      38.239 109.641  47.121  0.00  0.00            
ATOM   1740  C   ILE X 105      38.675 114.652  46.816  0.00  0.00            
ATOM   1741  O   ILE X 105      38.058 114.728  45.764  0.00  0.00            
ATOM   1742  N   TRP X 106      38.490 115.576  47.762  0.00  0.00            
ATOM   1743  H   TRP X 106      39.201 115.680  48.433  0.00  0.00            
ATOM   1744  CA  TRP X 106      37.464 116.628  47.671  0.00  0.00            
ATOM   1745  HA  TRP X 106      36.728 116.316  46.938  0.00  0.00            
ATOM   1746  CB  TRP X 106      36.816 116.744  49.010  0.00  0.00            
ATOM   1747  HB2 TRP X 106      36.054 117.511  48.976  0.00  0.00            
ATOM   1748  HB3 TRP X 106      37.585 117.047  49.715  0.00  0.00            
ATOM   1749  CG  TRP X 106      36.197 115.530  49.605  0.00  0.00            
ATOM   1750  CD1 TRP X 106      36.682 114.862  50.650  0.00  0.00            
ATOM   1751  HD1 TRP X 106      37.666 114.989  51.057  0.00  0.00            
ATOM   1752  NE1 TRP X 106      35.962 113.701  50.865  0.00  0.00            
ATOM   1753  HE1 TRP X 106      36.315 112.943  51.463  0.00  0.00            
ATOM   1754  CE2 TRP X 106      34.970 113.589  49.923  0.00  0.00            
ATOM   1755  CZ2 TRP X 106      34.052 112.548  49.638  0.00  0.00            
ATOM   1756  HZ2 TRP X 106      33.992 111.685  50.293  0.00  0.00            
ATOM   1757  CH2 TRP X 106      33.204 112.709  48.563  0.00  0.00            
ATOM   1758  HH2 TRP X 106      32.362 112.073  48.277  0.00  0.00            
ATOM   1759  CZ3 TRP X 106      33.360 113.829  47.758  0.00  0.00            
ATOM   1760  HZ3 TRP X 106      32.651 113.870  46.995  0.00  0.00            
ATOM   1761  CE3 TRP X 106      34.232 114.866  48.009  0.00  0.00            
ATOM   1762  HE3 TRP X 106      34.307 115.788  47.488  0.00  0.00            
ATOM   1763  CD2 TRP X 106      35.135 114.745  49.069  0.00  0.00            
ATOM   1764  C   TRP X 106      38.038 117.941  47.223  0.00  0.00            
ATOM   1765  O   TRP X 106      37.473 119.010  47.447  0.00  0.00            
ATOM   1766  N   SER X 107      39.195 117.910  46.557  0.00  0.00            
ATOM   1767  H   SER X 107      39.749 117.077  46.578  0.00  0.00            
ATOM   1768  CA  SER X 107      39.776 119.146  46.069  0.00  0.00            
ATOM   1769  HA  SER X 107      39.604 119.965  46.785  0.00  0.00            
ATOM   1770  CB  SER X 107      41.270 119.005  45.865  0.00  0.00            
ATOM   1771  HB2 SER X 107      41.796 118.926  46.827  0.00  0.00            
ATOM   1772  HB3 SER X 107      41.700 119.883  45.392  0.00  0.00            
ATOM   1773  OG  SER X 107      41.585 117.863  45.100  0.00  0.00            
ATOM   1774  HG  SER X 107      41.743 117.120  45.661  0.00  0.00            
ATOM   1775  C   SER X 107      39.075 119.568  44.762  0.00  0.00            
ATOM   1776  O   SER X 107      38.488 118.744  44.044  0.00  0.00            
ATOM   1777  N   ALA X 108      39.258 120.835  44.395  0.00  0.00            
ATOM   1778  H   ALA X 108      39.928 121.455  44.854  0.00  0.00            
ATOM   1779  CA  ALA X 108      38.591 121.407  43.246  0.00  0.00            
ATOM   1780  HA  ALA X 108      37.528 121.219  43.360  0.00  0.00            
ATOM   1781  CB  ALA X 108      38.814 122.936  43.156  0.00  0.00            
ATOM   1782  HB1 ALA X 108      39.619 123.202  42.482  0.00  0.00            
ATOM   1783  HB2 ALA X 108      39.074 123.306  44.162  0.00  0.00            
ATOM   1784  HB3 ALA X 108      37.893 123.429  42.816  0.00  0.00            
ATOM   1785  C   ALA X 108      39.034 120.791  41.946  0.00  0.00            
ATOM   1786  O   ALA X 108      38.338 120.970  40.918  0.00  0.00            
ATOM   1787  N   ASH X 109      40.177 120.098  41.913  0.00  0.00            
ATOM   1788  H   ASH X 109      40.775 120.138  42.721  0.00  0.00            
ATOM   1789  CA  ASH X 109      40.666 119.460  40.708  0.00  0.00            
ATOM   1790  HA  ASH X 109      40.280 120.052  39.880  0.00  0.00            
ATOM   1791  CB  ASH X 109      42.204 119.454  40.686  0.00  0.00            
ATOM   1792  HB2 ASH X 109      42.603 120.451  40.720  0.00  0.00            
ATOM   1793  HB3 ASH X 109      42.532 119.024  39.763  0.00  0.00            
ATOM   1794  CG  ASH X 109      42.837 118.573  41.771  0.00  0.00            
ATOM   1795  OD1 ASH X 109      42.132 118.518  42.912  0.00  0.00            
ATOM   1796  OD2 ASH X 109      43.873 117.926  41.599  0.00  0.00            
ATOM   1797  HD1 ASH X 109      42.496 117.856  43.480  0.00  0.00            
ATOM   1798  C   ASH X 109      40.161 118.015  40.544  0.00  0.00            
ATOM   1799  O   ASH X 109      40.427 117.424  39.490  0.00  0.00            
ATOM   1800  N   PHE X 110      39.392 117.499  41.517  0.00  0.00            
ATOM   1801  H   PHE X 110      39.037 118.068  42.263  0.00  0.00            
ATOM   1802  CA  PHE X 110      38.931 116.130  41.401  0.00  0.00            
ATOM   1803  HA  PHE X 110      39.194 115.799  40.391  0.00  0.00            
ATOM   1804  CB  PHE X 110      39.693 115.218  42.423  0.00  0.00            
ATOM   1805  HB2 PHE X 110      40.676 115.608  42.609  0.00  0.00            
ATOM   1806  HB3 PHE X 110      39.144 115.268  43.368  0.00  0.00            
ATOM   1807  CG  PHE X 110      39.795 113.785  41.987  0.00  0.00            
ATOM   1808  CD1 PHE X 110      40.242 113.481  40.703  0.00  0.00            
ATOM   1809  HD1 PHE X 110      40.521 114.257  40.018  0.00  0.00            
ATOM   1810  CE1 PHE X 110      40.244 112.162  40.293  0.00  0.00            
ATOM   1811  HE1 PHE X 110      40.373 111.931  39.256  0.00  0.00            
ATOM   1812  CZ  PHE X 110      39.959 111.134  41.216  0.00  0.00            
ATOM   1813  HZ  PHE X 110      40.099 110.091  40.952  0.00  0.00            
ATOM   1814  CE2 PHE X 110      39.483 111.461  42.487  0.00  0.00            
ATOM   1815  HE2 PHE X 110      39.413 110.699  43.233  0.00  0.00            
ATOM   1816  CD2 PHE X 110      39.334 112.800  42.832  0.00  0.00            
ATOM   1817  HD2 PHE X 110      38.891 113.041  43.781  0.00  0.00            
ATOM   1818  C   PHE X 110      37.410 115.925  41.539  0.00  0.00            
ATOM   1819  O   PHE X 110      36.701 115.697  40.554  0.00  0.00            
ATOM   1820  N   MET X 111      36.946 115.863  42.780  0.00  0.00            
ATOM   1821  H   MET X 111      37.582 115.938  43.561  0.00  0.00            
ATOM   1822  CA  MET X 111      35.535 115.614  43.051  0.00  0.00            
ATOM   1823  HA  MET X 111      35.103 115.274  42.116  0.00  0.00            
ATOM   1824  CB  MET X 111      35.392 114.529  44.103  0.00  0.00            
ATOM   1825  HB2 MET X 111      35.880 114.762  45.042  0.00  0.00            
ATOM   1826  HB3 MET X 111      34.339 114.469  44.377  0.00  0.00            
ATOM   1827  CG  MET X 111      35.787 113.106  43.684  0.00  0.00            
ATOM   1828  HG2 MET X 111      35.734 112.414  44.530  0.00  0.00            
ATOM   1829  HG3 MET X 111      36.832 113.109  43.378  0.00  0.00            
ATOM   1830  SD  MET X 111      34.811 112.407  42.342  0.00  0.00            
ATOM   1831  CE  MET X 111      35.893 112.759  40.929  0.00  0.00            
ATOM   1832  HE1 MET X 111      35.378 113.348  40.178  0.00  0.00            
ATOM   1833  HE2 MET X 111      36.196 111.809  40.479  0.00  0.00            
ATOM   1834  HE3 MET X 111      36.799 113.276  41.256  0.00  0.00            
ATOM   1835  C   MET X 111      34.788 116.809  43.569  0.00  0.00            
ATOM   1836  O   MET X 111      33.556 116.849  43.564  0.00  0.00            
ATOM   1837  N   GLY X 112      35.511 117.854  44.004  0.00  0.00            
ATOM   1838  H   GLY X 112      36.510 117.744  44.129  0.00  0.00            
ATOM   1839  CA  GLY X 112      34.905 119.027  44.602  0.00  0.00            
ATOM   1840  HA2 GLY X 112      33.997 119.276  44.018  0.00  0.00            
ATOM   1841  HA3 GLY X 112      35.581 119.903  44.493  0.00  0.00            
ATOM   1842  C   GLY X 112      34.562 118.767  46.034  0.00  0.00            
ATOM   1843  O   GLY X 112      34.788 117.665  46.521  0.00  0.00            
ATOM   1844  N   GLY X 113      34.155 119.862  46.671  0.00  0.00            
ATOM   1845  H   GLY X 113      34.247 120.760  46.222  0.00  0.00            
ATOM   1846  CA  GLY X 113      33.990 119.861  48.100  0.00  0.00            
ATOM   1847  HA2 GLY X 113      34.345 120.812  48.548  0.00  0.00            
ATOM   1848  HA3 GLY X 113      34.655 119.089  48.533  0.00  0.00            
ATOM   1849  C   GLY X 113      32.573 119.575  48.597  0.00  0.00            
ATOM   1850  O   GLY X 113      31.720 119.116  47.853  0.00  0.00            
ATOM   1851  N   ASN X 114      32.400 119.801  49.882  0.00  0.00            
ATOM   1852  H   ASN X 114      33.164 119.973  50.510  0.00  0.00            
ATOM   1853  CA  ASN X 114      31.115 119.552  50.489  0.00  0.00            
ATOM   1854  HA  ASN X 114      30.792 118.585  50.228  0.00  0.00            
ATOM   1855  CB  ASN X 114      31.210 119.641  52.005  0.00  0.00            
ATOM   1856  HB2 ASN X 114      32.094 119.101  52.432  0.00  0.00            
ATOM   1857  HB3 ASN X 114      31.173 120.666  52.242  0.00  0.00            
ATOM   1858  CG  ASN X 114      29.985 119.020  52.563  0.00  0.00            
ATOM   1859  OD1 ASN X 114      29.487 118.155  51.924  0.00  0.00            
ATOM   1860  ND2 ASN X 114      29.409 119.516  53.667  0.00  0.00            
ATOM   1861 HD21 ASN X 114      29.917 120.241  54.159  0.00  0.00            
ATOM   1862 HD22 ASN X 114      28.570 119.199  54.138  0.00  0.00            
ATOM   1863  C   ASN X 114      30.047 120.498  49.931  0.00  0.00            
ATOM   1864  O   ASN X 114      30.400 121.485  49.324  0.00  0.00            
ATOM   1865  N   GLY X 115      28.762 120.253  50.214  0.00  0.00            
ATOM   1866  H   GLY X 115      28.601 119.588  50.957  0.00  0.00            
ATOM   1867  CA  GLY X 115      27.668 121.100  49.756  0.00  0.00            
ATOM   1868  HA2 GLY X 115      26.719 120.582  49.899  0.00  0.00            
ATOM   1869  HA3 GLY X 115      27.802 121.261  48.681  0.00  0.00            
ATOM   1870  C   GLY X 115      27.681 122.412  50.519  0.00  0.00            
ATOM   1871  O   GLY X 115      28.173 122.473  51.635  0.00  0.00            
ATOM   1872  N   ASN X 116      27.073 123.402  49.926  0.00  0.00            
ATOM   1873  H   ASN X 116      26.435 123.171  49.184  0.00  0.00            
ATOM   1874  CA  ASN X 116      26.982 124.738  50.517  0.00  0.00            
ATOM   1875  HA  ASN X 116      27.781 124.853  51.234  0.00  0.00            
ATOM   1876  CB  ASN X 116      27.069 125.780  49.432  0.00  0.00            
ATOM   1877  HB2 ASN X 116      27.919 125.640  48.762  0.00  0.00            
ATOM   1878  HB3 ASN X 116      26.165 125.770  48.816  0.00  0.00            
ATOM   1879  CG  ASN X 116      27.187 127.195  49.989  0.00  0.00            
ATOM   1880  OD1 ASN X 116      26.964 127.396  51.163  0.00  0.00            
ATOM   1881  ND2 ASN X 116      27.579 128.127  49.170  0.00  0.00            
ATOM   1882 HD21 ASN X 116      28.549 128.419  49.182  0.00  0.00            
ATOM   1883 HD22 ASN X 116      26.885 128.776  48.818  0.00  0.00            
ATOM   1884  C   ASN X 116      25.642 124.814  51.273  0.00  0.00            
ATOM   1885  O   ASN X 116      24.573 124.805  50.644  0.00  0.00            
ATOM   1886  N   PRO X 117      25.676 124.856  52.620  0.00  0.00            
ATOM   1887  CD  PRO X 117      26.847 124.973  53.467  0.00  0.00            
ATOM   1888  HD2 PRO X 117      27.590 125.682  53.084  0.00  0.00            
ATOM   1889  HD3 PRO X 117      27.290 123.988  53.583  0.00  0.00            
ATOM   1890  CG  PRO X 117      26.315 125.409  54.829  0.00  0.00            
ATOM   1891  HG2 PRO X 117      26.885 124.962  55.644  0.00  0.00            
ATOM   1892  HG3 PRO X 117      26.370 126.509  54.866  0.00  0.00            
ATOM   1893  CB  PRO X 117      24.893 124.942  54.836  0.00  0.00            
ATOM   1894  HB2 PRO X 117      24.300 125.658  55.418  0.00  0.00            
ATOM   1895  HB3 PRO X 117      24.867 123.918  55.154  0.00  0.00            
ATOM   1896  CA  PRO X 117      24.440 124.981  53.376  0.00  0.00            
ATOM   1897  HA  PRO X 117      23.823 124.109  53.134  0.00  0.00            
ATOM   1898  C   PRO X 117      23.633 126.249  53.036  0.00  0.00            
ATOM   1899  O   PRO X 117      22.449 126.282  53.352  0.00  0.00            
ATOM   1900  N   ILE X 118      24.215 127.234  52.347  0.00  0.00            
ATOM   1901  H   ILE X 118      25.053 127.045  51.847  0.00  0.00            
ATOM   1902  CA  ILE X 118      23.408 128.391  51.950  0.00  0.00            
ATOM   1903  HA  ILE X 118      22.729 128.686  52.747  0.00  0.00            
ATOM   1904  CB  ILE X 118      24.335 129.580  51.647  0.00  0.00            
ATOM   1905  HB  ILE X 118      25.004 129.325  50.829  0.00  0.00            
ATOM   1906  CG2 ILE X 118      23.538 130.794  51.190  0.00  0.00            
ATOM   1907 HG21 ILE X 118      23.766 131.651  51.837  0.00  0.00            
ATOM   1908 HG22 ILE X 118      22.465 130.624  51.243  0.00  0.00            
ATOM   1909 HG23 ILE X 118      23.804 131.073  50.176  0.00  0.00            
ATOM   1910  CG1 ILE X 118      25.189 129.919  52.867  0.00  0.00            
ATOM   1911 HG12 ILE X 118      25.905 130.706  52.621  0.00  0.00            
ATOM   1912 HG13 ILE X 118      25.763 129.030  53.133  0.00  0.00            
ATOM   1913  CD1 ILE X 118      24.346 130.320  54.041  0.00  0.00            
ATOM   1914 HD11 ILE X 118      23.609 131.081  53.783  0.00  0.00            
ATOM   1915 HD12 ILE X 118      23.826 129.466  54.472  0.00  0.00            
ATOM   1916 HD13 ILE X 118      24.983 130.716  54.839  0.00  0.00            
ATOM   1917  C   ILE X 118      22.571 128.083  50.742  0.00  0.00            
ATOM   1918  O   ILE X 118      21.482 128.596  50.521  0.00  0.00            
ATOM   1919  N   LYN X 119      23.027 127.121  49.901  0.00  0.00            
ATOM   1920  H   LYN X 119      23.892 126.648  50.105  0.00  0.00            
ATOM   1921  CA  LYN X 119      22.280 126.706  48.685  0.00  0.00            
ATOM   1922  HA  LYN X 119      21.480 127.415  48.542  0.00  0.00            
ATOM   1923  CB  LYN X 119      23.262 126.792  47.523  0.00  0.00            
ATOM   1924  HB2 LYN X 119      23.949 125.943  47.545  0.00  0.00            
ATOM   1925  HB3 LYN X 119      22.664 126.671  46.618  0.00  0.00            
ATOM   1926  CG  LYN X 119      23.980 128.109  47.404  0.00  0.00            
ATOM   1927  HG2 LYN X 119      24.424 128.356  48.354  0.00  0.00            
ATOM   1928  HG3 LYN X 119      23.249 128.855  47.153  0.00  0.00            
ATOM   1929  CD  LYN X 119      25.093 128.032  46.339  0.00  0.00            
ATOM   1930  HD2 LYN X 119      25.809 127.235  46.548  0.00  0.00            
ATOM   1931  HD3 LYN X 119      25.663 128.954  46.352  0.00  0.00            
ATOM   1932  CE  LYN X 119      24.530 127.819  44.926  0.00  0.00            
ATOM   1933  HE2 LYN X 119      23.848 126.970  44.934  0.00  0.00            
ATOM   1934  HE3 LYN X 119      23.894 128.659  44.670  0.00  0.00            
ATOM   1935  NZ  LYN X 119      25.546 127.617  43.928  0.00  0.00            
ATOM   1936  HZ1 LYN X 119      25.927 128.513  43.654  0.00  0.00            
ATOM   1937  HZ2 LYN X 119      26.327 127.104  44.307  0.00  0.00            
ATOM   1938  C   LYN X 119      21.683 125.268  48.831  0.00  0.00            
ATOM   1939  O   LYN X 119      21.715 124.501  47.864  0.00  0.00            
ATOM   1940  N   ASH X 120      21.078 124.979  49.981  0.00  0.00            
ATOM   1941  H   ASH X 120      20.817 125.739  50.567  0.00  0.00            
ATOM   1942  CA  ASH X 120      20.535 123.634  50.295  0.00  0.00            
ATOM   1943  HA  ASH X 120      20.309 123.611  51.349  0.00  0.00            
ATOM   1944  CB  ASH X 120      19.266 123.488  49.455  0.00  0.00            
ATOM   1945  HB2 ASH X 120      18.898 122.467  49.593  0.00  0.00            
ATOM   1946  HB3 ASH X 120      19.464 123.667  48.403  0.00  0.00            
ATOM   1947  CG  ASH X 120      18.116 124.404  49.882  0.00  0.00            
ATOM   1948  OD1 ASH X 120      18.337 125.081  51.045  0.00  0.00            
ATOM   1949  OD2 ASH X 120      17.157 124.679  49.142  0.00  0.00            
ATOM   1950  HD1 ASH X 120      18.943 125.798  50.972  0.00  0.00            
ATOM   1951  C   ASH X 120      21.535 122.511  49.947  0.00  0.00            
ATOM   1952  O   ASH X 120      21.136 121.489  49.389  0.00  0.00            
ATOM   1953  N   PHE X 121      22.797 122.774  50.228  0.00  0.00            
ATOM   1954  H   PHE X 121      22.944 123.590  50.778  0.00  0.00            
ATOM   1955  CA  PHE X 121      23.893 121.797  50.134  0.00  0.00            
ATOM   1956  HA  PHE X 121      24.788 122.218  50.601  0.00  0.00            
ATOM   1957  CB  PHE X 121      23.456 120.641  51.005  0.00  0.00            
ATOM   1958  HB2 PHE X 121      22.688 120.158  50.385  0.00  0.00            
ATOM   1959  HB3 PHE X 121      24.286 119.903  51.321  0.00  0.00            
ATOM   1960  CG  PHE X 121      22.756 121.135  52.267  0.00  0.00            
ATOM   1961  CD1 PHE X 121      23.380 122.102  53.099  0.00  0.00            
ATOM   1962  HD1 PHE X 121      24.355 122.556  52.882  0.00  0.00            
ATOM   1963  CE1 PHE X 121      22.590 122.723  54.097  0.00  0.00            
ATOM   1964  HE1 PHE X 121      23.128 123.523  54.667  0.00  0.00            
ATOM   1965  CZ  PHE X 121      21.324 122.168  54.406  0.00  0.00            
ATOM   1966  HZ  PHE X 121      20.816 122.554  55.284  0.00  0.00            
ATOM   1967  CE2 PHE X 121      20.766 121.038  53.763  0.00  0.00            
ATOM   1968  HE2 PHE X 121      19.898 120.545  54.021  0.00  0.00            
ATOM   1969  CD2 PHE X 121      21.519 120.569  52.660  0.00  0.00            
ATOM   1970  HD2 PHE X 121      21.113 119.664  52.182  0.00  0.00            
ATOM   1971  C   PHE X 121      24.226 121.376  48.706  0.00  0.00            
ATOM   1972  O   PHE X 121      24.724 120.304  48.456  0.00  0.00            
ATOM   1973  N   ILE X 122      23.835 122.230  47.781  0.00  0.00            
ATOM   1974  H   ILE X 122      23.125 122.920  47.973  0.00  0.00            
ATOM   1975  CA  ILE X 122      24.328 122.083  46.401  0.00  0.00            
ATOM   1976  HA  ILE X 122      24.069 121.096  46.032  0.00  0.00            
ATOM   1977  CB  ILE X 122      23.654 123.106  45.485  0.00  0.00            
ATOM   1978  HB  ILE X 122      23.612 124.081  45.988  0.00  0.00            
ATOM   1979  CG2 ILE X 122      24.431 123.301  44.199  0.00  0.00            
ATOM   1980 HG21 ILE X 122      23.870 123.820  43.428  0.00  0.00            
ATOM   1981 HG22 ILE X 122      24.757 122.353  43.776  0.00  0.00            
ATOM   1982 HG23 ILE X 122      25.332 123.891  44.386  0.00  0.00            
ATOM   1983  CG1 ILE X 122      22.196 122.722  45.134  0.00  0.00            
ATOM   1984 HG12 ILE X 122      21.653 122.546  46.064  0.00  0.00            
ATOM   1985 HG13 ILE X 122      21.734 123.583  44.656  0.00  0.00            
ATOM   1986  CD1 ILE X 122      22.088 121.478  44.238  0.00  0.00            
ATOM   1987 HD11 ILE X 122      21.513 120.707  44.721  0.00  0.00            
ATOM   1988 HD12 ILE X 122      23.088 121.112  44.014  0.00  0.00            
ATOM   1989 HD13 ILE X 122      21.619 121.831  43.332  0.00  0.00            
ATOM   1990  C   ILE X 122      25.844 122.208  46.388  0.00  0.00            
ATOM   1991  O   ILE X 122      26.386 123.089  46.983  0.00  0.00            
ATOM   1992  N   VAL X 123      26.463 121.352  45.627  0.00  0.00            
ATOM   1993  H   VAL X 123      25.948 120.704  45.052  0.00  0.00            
ATOM   1994  CA  VAL X 123      27.940 121.344  45.482  0.00  0.00            
ATOM   1995  HA  VAL X 123      28.408 121.546  46.450  0.00  0.00            
ATOM   1996  CB  VAL X 123      28.478 120.013  45.019  0.00  0.00            
ATOM   1997  HB  VAL X 123      27.931 119.726  44.121  0.00  0.00            
ATOM   1998  CG1 VAL X 123      29.980 120.165  44.647  0.00  0.00            
ATOM   1999 HG11 VAL X 123      30.583 120.310  45.540  0.00  0.00            
ATOM   2000 HG12 VAL X 123      30.322 119.258  44.144  0.00  0.00            
ATOM   2001 HG13 VAL X 123      30.095 121.006  43.960  0.00  0.00            
ATOM   2002  CG2 VAL X 123      28.291 118.941  46.055  0.00  0.00            
ATOM   2003 HG21 VAL X 123      27.229 118.773  46.234  0.00  0.00            
ATOM   2004 HG22 VAL X 123      28.746 118.006  45.729  0.00  0.00            
ATOM   2005 HG23 VAL X 123      28.747 119.232  46.995  0.00  0.00            
ATOM   2006  C   VAL X 123      28.307 122.469  44.482  0.00  0.00            
ATOM   2007  O   VAL X 123      27.827 122.456  43.360  0.00  0.00            
ATOM   2008  N   ASH X 124      29.057 123.476  44.984  0.00  0.00            
ATOM   2009  H   ASH X 124      29.293 123.479  45.974  0.00  0.00            
ATOM   2010  CA  ASH X 124      29.425 124.634  44.202  0.00  0.00            
ATOM   2011  HA  ASH X 124      28.897 124.502  43.255  0.00  0.00            
ATOM   2012  CB  ASH X 124      28.967 125.912  44.890  0.00  0.00            
ATOM   2013  HB2 ASH X 124      27.884 125.884  45.013  0.00  0.00            
ATOM   2014  HB3 ASH X 124      29.181 126.764  44.258  0.00  0.00            
ATOM   2015  CG  ASH X 124      29.568 126.152  46.254  0.00  0.00            
ATOM   2016  OD1 ASH X 124      30.171 125.081  46.815  0.00  0.00            
ATOM   2017  OD2 ASH X 124      29.534 127.249  46.803  0.00  0.00            
ATOM   2018  HD1 ASH X 124      30.553 125.329  47.643  0.00  0.00            
ATOM   2019  C   ASH X 124      30.965 124.749  43.888  0.00  0.00            
ATOM   2020  O   ASH X 124      31.436 125.811  43.469  0.00  0.00            
ATOM   2021  N   THR X 125      31.717 123.695  44.177  0.00  0.00            
ATOM   2022  H   THR X 125      31.373 123.003  44.826  0.00  0.00            
ATOM   2023  CA  THR X 125      33.136 123.610  43.797  0.00  0.00            
ATOM   2024  HA  THR X 125      33.368 124.477  43.181  0.00  0.00            
ATOM   2025  CB  THR X 125      33.996 123.666  45.078  0.00  0.00            
ATOM   2026  HB  THR X 125      35.047 123.602  44.794  0.00  0.00            
ATOM   2027  CG2 THR X 125      33.772 124.976  45.826  0.00  0.00            
ATOM   2028 HG21 THR X 125      32.950 125.539  45.382  0.00  0.00            
ATOM   2029 HG22 THR X 125      33.522 124.788  46.871  0.00  0.00            
ATOM   2030 HG23 THR X 125      34.667 125.611  45.806  0.00  0.00            
ATOM   2031  OG1 THR X 125      33.681 122.594  45.900  0.00  0.00            
ATOM   2032  HG1 THR X 125      34.060 122.726  46.759  0.00  0.00            
ATOM   2033  C   THR X 125      33.428 122.343  43.014  0.00  0.00            
ATOM   2034  O   THR X 125      32.737 121.332  43.141  0.00  0.00            
ATOM   2035  N   GLY X 126      34.471 122.398  42.194  0.00  0.00            
ATOM   2036  H   GLY X 126      34.863 123.305  41.980  0.00  0.00            
ATOM   2037  CA  GLY X 126      35.000 121.254  41.521  0.00  0.00            
ATOM   2038  HA2 GLY X 126      36.075 121.320  41.410  0.00  0.00            
ATOM   2039  HA3 GLY X 126      34.769 120.350  42.078  0.00  0.00            
ATOM   2040  C   GLY X 126      34.332 121.143  40.170  0.00  0.00            
ATOM   2041  O   GLY X 126      33.463 121.953  39.836  0.00  0.00            
ATOM   2042  N   PRO X 127      34.733 120.152  39.358  0.00  0.00            
ATOM   2043  CD  PRO X 127      35.821 119.245  39.653  0.00  0.00            
ATOM   2044  HD2 PRO X 127      35.432 118.344  40.124  0.00  0.00            
ATOM   2045  HD3 PRO X 127      36.639 119.712  40.191  0.00  0.00            
ATOM   2046  CG  PRO X 127      36.350 118.891  38.271  0.00  0.00            
ATOM   2047  HG2 PRO X 127      37.117 119.635  37.982  0.00  0.00            
ATOM   2048  HG3 PRO X 127      36.779 117.887  38.255  0.00  0.00            
ATOM   2049  CB  PRO X 127      35.167 119.000  37.347  0.00  0.00            
ATOM   2050  HB2 PRO X 127      34.671 118.034  37.313  0.00  0.00            
ATOM   2051  HB3 PRO X 127      35.471 119.270  36.339  0.00  0.00            
ATOM   2052  CA  PRO X 127      34.293 120.050  37.985  0.00  0.00            
ATOM   2053  HA  PRO X 127      34.467 120.975  37.428  0.00  0.00            
ATOM   2054  C   PRO X 127      32.801 119.645  37.899  0.00  0.00            
ATOM   2055  O   PRO X 127      32.221 119.760  36.831  0.00  0.00            
ATOM   2056  N   PHE X 128      32.210 119.144  38.997  0.00  0.00            
ATOM   2057  H   PHE X 128      32.671 119.222  39.892  0.00  0.00            
ATOM   2058  CA  PHE X 128      30.870 118.630  38.951  0.00  0.00            
ATOM   2059  HA  PHE X 128      30.564 118.538  37.911  0.00  0.00            
ATOM   2060  CB  PHE X 128      30.832 117.210  39.536  0.00  0.00            
ATOM   2061  HB2 PHE X 128      29.857 116.744  39.386  0.00  0.00            
ATOM   2062  HB3 PHE X 128      30.964 117.250  40.631  0.00  0.00            
ATOM   2063  CG  PHE X 128      31.893 116.300  38.985  0.00  0.00            
ATOM   2064  CD1 PHE X 128      31.819 115.874  37.658  0.00  0.00            
ATOM   2065  HD1 PHE X 128      31.126 116.347  36.990  0.00  0.00            
ATOM   2066  CE1 PHE X 128      32.764 115.005  37.121  0.00  0.00            
ATOM   2067  HE1 PHE X 128      32.688 114.661  36.102  0.00  0.00            
ATOM   2068  CZ  PHE X 128      33.861 114.633  37.907  0.00  0.00            
ATOM   2069  HZ  PHE X 128      34.673 114.073  37.469  0.00  0.00            
ATOM   2070  CE2 PHE X 128      33.946 115.055  39.241  0.00  0.00            
ATOM   2071  HE2 PHE X 128      34.692 114.640  39.887  0.00  0.00            
ATOM   2072  CD2 PHE X 128      32.937 115.854  39.782  0.00  0.00            
ATOM   2073  HD2 PHE X 128      32.897 116.001  40.839  0.00  0.00            
ATOM   2074  C   PHE X 128      29.913 119.519  39.736  0.00  0.00            
ATOM   2075  O   PHE X 128      28.843 119.051  40.161  0.00  0.00            
ATOM   2076  N   ALA X 129      30.239 120.802  39.894  0.00  0.00            
ATOM   2077  H   ALA X 129      31.157 121.119  39.611  0.00  0.00            
ATOM   2078  CA  ALA X 129      29.347 121.719  40.588  0.00  0.00            
ATOM   2079  HA  ALA X 129      28.996 121.262  41.513  0.00  0.00            
ATOM   2080  CB  ALA X 129      30.100 123.011  40.887  0.00  0.00            
ATOM   2081  HB1 ALA X 129      30.778 122.872  41.727  0.00  0.00            
ATOM   2082  HB2 ALA X 129      30.672 123.373  40.036  0.00  0.00            
ATOM   2083  HB3 ALA X 129      29.404 123.798  41.177  0.00  0.00            
ATOM   2084  C   ALA X 129      28.135 122.031  39.709  0.00  0.00            
ATOM   2085  O   ALA X 129      28.120 121.786  38.503  0.00  0.00            
ATOM   2086  N   ALA X 130      27.065 122.533  40.341  0.00  0.00            
ATOM   2087  H   ALA X 130      27.051 122.515  41.345  0.00  0.00            
ATOM   2088  CA  ALA X 130      25.885 123.000  39.633  0.00  0.00            
ATOM   2089  HA  ALA X 130      25.408 122.136  39.168  0.00  0.00            
ATOM   2090  CB  ALA X 130      24.998 123.659  40.652  0.00  0.00            
ATOM   2091  HB1 ALA X 130      24.458 122.918  41.263  0.00  0.00            
ATOM   2092  HB2 ALA X 130      24.556 124.644  40.484  0.00  0.00            
ATOM   2093  HB3 ALA X 130      25.720 123.955  41.373  0.00  0.00            
ATOM   2094  C   ALA X 130      26.253 123.970  38.510  0.00  0.00            
ATOM   2095  O   ALA X 130      27.053 124.849  38.706  0.00  0.00            
ATOM   2096  N   GLY X 131      25.666 123.759  37.338  0.00  0.00            
ATOM   2097  H   GLY X 131      24.825 123.202  37.331  0.00  0.00            
ATOM   2098  CA  GLY X 131      25.996 124.572  36.159  0.00  0.00            
ATOM   2099  HA2 GLY X 131      26.333 125.562  36.451  0.00  0.00            
ATOM   2100  HA3 GLY X 131      25.087 124.669  35.565  0.00  0.00            
ATOM   2101  C   GLY X 131      27.036 123.897  35.261  0.00  0.00            
ATOM   2102  O   GLY X 131      27.199 124.319  34.112  0.00  0.00            
ATOM   2103  N   ARN X 132      27.728 122.856  35.760  0.00  0.00            
ATOM   2104  H   ARN X 132      27.528 122.505  36.688  0.00  0.00            
ATOM   2105  CA  ARN X 132      28.660 122.099  34.943  0.00  0.00            
ATOM   2106  HA  ARN X 132      28.628 122.460  33.908  0.00  0.00            
ATOM   2107  CB  ARN X 132      30.123 122.302  35.392  0.00  0.00            
ATOM   2108  HB2 ARN X 132      30.269 121.873  36.369  0.00  0.00            
ATOM   2109  HB3 ARN X 132      30.754 121.817  34.666  0.00  0.00            
ATOM   2110  CG  ARN X 132      30.525 123.770  35.451  0.00  0.00            
ATOM   2111  HG2 ARN X 132      30.465 124.178  34.431  0.00  0.00            
ATOM   2112  HG3 ARN X 132      29.855 124.306  36.103  0.00  0.00            
ATOM   2113  CD  ARN X 132      31.955 123.995  35.984  0.00  0.00            
ATOM   2114  HD2 ARN X 132      32.031 123.638  36.999  0.00  0.00            
ATOM   2115  HD3 ARN X 132      32.651 123.383  35.414  0.00  0.00            
ATOM   2116  NE  ARN X 132      32.395 125.367  35.854  0.00  0.00            
ATOM   2117  HE  ARN X 132      32.208 125.763  34.945  0.00  0.00            
ATOM   2118  CZ  ARN X 132      33.674 125.725  36.369  0.00  0.00            
ATOM   2119  NH1 ARN X 132      34.481 124.922  36.912  0.00  0.00            
ATOM   2120 HH11 ARN X 132      35.116 124.527  36.237  0.00  0.00            
ATOM   2121  NH2 ARN X 132      33.969 127.119  36.244  0.00  0.00            
ATOM   2122 HH21 ARN X 132      33.301 127.695  36.729  0.00  0.00            
ATOM   2123 HH22 ARN X 132      34.872 127.310  36.642  0.00  0.00            
ATOM   2124  C   ARN X 132      28.378 120.599  34.969  0.00  0.00            
ATOM   2125  O   ARN X 132      29.178 119.860  34.336  0.00  0.00            
ATOM   2126  N   TRP X 133      27.290 120.156  35.596  0.00  0.00            
ATOM   2127  H   TRP X 133      26.513 120.805  35.727  0.00  0.00            
ATOM   2128  CA  TRP X 133      27.015 118.734  35.723  0.00  0.00            
ATOM   2129  HA  TRP X 133      27.156 118.261  34.753  0.00  0.00            
ATOM   2130  CB  TRP X 133      27.956 118.134  36.776  0.00  0.00            
ATOM   2131  HB2 TRP X 133      27.891 118.701  37.694  0.00  0.00            
ATOM   2132  HB3 TRP X 133      28.986 118.233  36.465  0.00  0.00            
ATOM   2133  CG  TRP X 133      27.641 116.692  37.044  0.00  0.00            
ATOM   2134  CD1 TRP X 133      26.917 116.222  38.094  0.00  0.00            
ATOM   2135  HD1 TRP X 133      26.622 116.803  38.958  0.00  0.00            
ATOM   2136  NE1 TRP X 133      26.988 114.861  38.099  0.00  0.00            
ATOM   2137  HE1 TRP X 133      26.687 114.282  38.856  0.00  0.00            
ATOM   2138  CE2 TRP X 133      27.745 114.397  37.053  0.00  0.00            
ATOM   2139  CZ2 TRP X 133      28.149 113.104  36.658  0.00  0.00            
ATOM   2140  HZ2 TRP X 133      27.955 112.277  37.305  0.00  0.00            
ATOM   2141  CH2 TRP X 133      29.006 112.975  35.543  0.00  0.00            
ATOM   2142  HH2 TRP X 133      29.237 111.999  35.170  0.00  0.00            
ATOM   2143  CZ3 TRP X 133      29.542 114.089  34.941  0.00  0.00            
ATOM   2144  HZ3 TRP X 133      30.212 113.949  34.110  0.00  0.00            
ATOM   2145  CE3 TRP X 133      29.119 115.395  35.327  0.00  0.00            
ATOM   2146  HE3 TRP X 133      29.326 116.219  34.667  0.00  0.00            
ATOM   2147  CD2 TRP X 133      28.229 115.574  36.390  0.00  0.00            
ATOM   2148  C   TRP X 133      25.542 118.585  36.150  0.00  0.00            
ATOM   2149  O   TRP X 133      25.242 118.916  37.278  0.00  0.00            
ATOM   2150  N   THR X 134      24.670 118.170  35.226  0.00  0.00            
ATOM   2151  H   THR X 134      24.998 118.209  34.259  0.00  0.00            
ATOM   2152  CA  THR X 134      23.254 117.972  35.505  0.00  0.00            
ATOM   2153  HA  THR X 134      22.952 118.676  36.281  0.00  0.00            
ATOM   2154  CB  THR X 134      22.507 118.193  34.146  0.00  0.00            
ATOM   2155  HB  THR X 134      21.456 118.028  34.369  0.00  0.00            
ATOM   2156  CG2 THR X 134      22.766 119.623  33.685  0.00  0.00            
ATOM   2157 HG21 THR X 134      22.371 119.729  32.661  0.00  0.00            
ATOM   2158 HG22 THR X 134      22.217 120.357  34.300  0.00  0.00            
ATOM   2159 HG23 THR X 134      23.835 119.825  33.709  0.00  0.00            
ATOM   2160  OG1 THR X 134      22.955 117.262  33.188  0.00  0.00            
ATOM   2161  HG1 THR X 134      22.365 117.322  32.448  0.00  0.00            
ATOM   2162  C   THR X 134      23.064 116.565  36.016  0.00  0.00            
ATOM   2163  O   THR X 134      23.638 115.595  35.538  0.00  0.00            
ATOM   2164  N   THR X 135      22.178 116.490  37.006  0.00  0.00            
ATOM   2165  H   THR X 135      21.972 117.325  37.498  0.00  0.00            
ATOM   2166  CA  THR X 135      21.720 115.214  37.577  0.00  0.00            
ATOM   2167  HA  THR X 135      22.359 114.435  37.176  0.00  0.00            
ATOM   2168  CB  THR X 135      21.816 115.309  39.097  0.00  0.00            
ATOM   2169  HB  THR X 135      21.312 114.430  39.518  0.00  0.00            
ATOM   2170  CG2 THR X 135      23.277 115.386  39.572  0.00  0.00            
ATOM   2171 HG21 THR X 135      23.487 116.362  39.990  0.00  0.00            
ATOM   2172 HG22 THR X 135      23.537 114.598  40.287  0.00  0.00            
ATOM   2173 HG23 THR X 135      23.915 115.269  38.678  0.00  0.00            
ATOM   2174  OG1 THR X 135      21.132 116.479  39.532  0.00  0.00            
ATOM   2175  HG1 THR X 135      21.237 116.534  40.481  0.00  0.00            
ATOM   2176  C   THR X 135      20.285 114.917  37.162  0.00  0.00            
ATOM   2177  O   THR X 135      19.471 115.758  36.745  0.00  0.00            
ATOM   2178  N   ILE X 136      19.935 113.619  37.310  0.00  0.00            
ATOM   2179  H   ILE X 136      20.608 112.992  37.727  0.00  0.00            
ATOM   2180  CA  ILE X 136      18.618 113.088  37.024  0.00  0.00            
ATOM   2181  HA  ILE X 136      18.013 113.973  36.763  0.00  0.00            
ATOM   2182  CB  ILE X 136      18.584 112.073  35.892  0.00  0.00            
ATOM   2183  HB  ILE X 136      17.534 111.782  35.762  0.00  0.00            
ATOM   2184  CG2 ILE X 136      18.963 112.738  34.596  0.00  0.00            
ATOM   2185 HG21 ILE X 136      19.995 112.505  34.313  0.00  0.00            
ATOM   2186 HG22 ILE X 136      18.336 112.460  33.748  0.00  0.00            
ATOM   2187 HG23 ILE X 136      18.951 113.829  34.734  0.00  0.00            
ATOM   2188  CG1 ILE X 136      19.481 110.889  36.223  0.00  0.00            
ATOM   2189 HG12 ILE X 136      20.477 111.228  36.513  0.00  0.00            
ATOM   2190 HG13 ILE X 136      19.037 110.316  37.065  0.00  0.00            
ATOM   2191  CD1 ILE X 136      19.534 109.926  35.049  0.00  0.00            
ATOM   2192 HD11 ILE X 136      18.984 109.008  35.241  0.00  0.00            
ATOM   2193 HD12 ILE X 136      19.145 110.351  34.127  0.00  0.00            
ATOM   2194 HD13 ILE X 136      20.564 109.643  34.817  0.00  0.00            
ATOM   2195  C   ILE X 136      18.071 112.446  38.284  0.00  0.00            
ATOM   2196  O   ILE X 136      18.782 111.936  39.159  0.00  0.00            
ATOM   2197  N   ASH X 137      16.764 112.554  38.346  0.00  0.00            
ATOM   2198  H   ASH X 137      16.183 112.780  37.591  0.00  0.00            
ATOM   2199  CA  ASH X 137      16.101 112.193  39.585  0.00  0.00            
ATOM   2200  HA  ASH X 137      16.795 112.240  40.434  0.00  0.00            
ATOM   2201  CB  ASH X 137      14.892 112.985  39.965  0.00  0.00            
ATOM   2202  HB2 ASH X 137      15.186 113.990  40.304  0.00  0.00            
ATOM   2203  HB3 ASH X 137      14.539 112.306  40.697  0.00  0.00            
ATOM   2204  CG  ASH X 137      13.853 113.174  38.850  0.00  0.00            
ATOM   2205  OD1 ASH X 137      13.712 112.090  38.054  0.00  0.00            
ATOM   2206  OD2 ASH X 137      13.186 114.202  38.708  0.00  0.00            
ATOM   2207  HD1 ASH X 137      14.377 112.067  37.363  0.00  0.00            
ATOM   2208  C   ASH X 137      15.733 110.727  39.434  0.00  0.00            
ATOM   2209  O   ASH X 137      16.224 109.938  38.608  0.00  0.00            
ATOM   2210  N   GLH X 138      14.896 110.353  40.417  0.00  0.00            
ATOM   2211  H   GLH X 138      14.578 111.078  41.049  0.00  0.00            
ATOM   2212  CA  GLH X 138      14.237 109.014  40.575  0.00  0.00            
ATOM   2213  HA  GLH X 138      14.969 108.263  40.925  0.00  0.00            
ATOM   2214  CB  GLH X 138      13.053 109.098  41.577  0.00  0.00            
ATOM   2215  HB2 GLH X 138      12.738 108.116  41.633  0.00  0.00            
ATOM   2216  HB3 GLH X 138      13.299 109.252  42.556  0.00  0.00            
ATOM   2217  CG  GLH X 138      11.801 109.828  41.145  0.00  0.00            
ATOM   2218  HG2 GLH X 138      11.997 110.843  41.086  0.00  0.00            
ATOM   2219  HG3 GLH X 138      11.514 109.595  40.103  0.00  0.00            
ATOM   2220  CD  GLH X 138      10.594 109.756  42.090  0.00  0.00            
ATOM   2221  OE1 GLH X 138       9.893 110.900  42.189  0.00  0.00            
ATOM   2222  OE2 GLH X 138      10.356 108.835  42.826  0.00  0.00            
ATOM   2223  HE1 GLH X 138       9.077 110.771  42.761  0.00  0.00            
ATOM   2224  C   GLH X 138      13.692 108.475  39.260  0.00  0.00            
ATOM   2225  O   GLH X 138      13.788 107.267  38.990  0.00  0.00            
ATOM   2226  N   GLN X 139      12.962 109.430  38.648  0.00  0.00            
ATOM   2227  H   GLN X 139      12.978 110.344  39.072  0.00  0.00            
ATOM   2228  CA  GLN X 139      12.057 109.127  37.532  0.00  0.00            
ATOM   2229  HA  GLN X 139      11.773 108.097  37.617  0.00  0.00            
ATOM   2230  CB  GLN X 139      10.838 110.084  37.611  0.00  0.00            
ATOM   2231  HB2 GLN X 139      11.142 111.153  37.576  0.00  0.00            
ATOM   2232  HB3 GLN X 139      10.256 109.944  36.704  0.00  0.00            
ATOM   2233  CG  GLN X 139       9.893 109.873  38.827  0.00  0.00            
ATOM   2234  HG2 GLN X 139      10.505 109.979  39.768  0.00  0.00            
ATOM   2235  HG3 GLN X 139       9.081 110.655  38.777  0.00  0.00            
ATOM   2236  CD  GLN X 139       9.273 108.479  38.828  0.00  0.00            
ATOM   2237  OE1 GLN X 139       8.962 108.077  37.714  0.00  0.00            
ATOM   2238  NE2 GLN X 139       9.031 107.914  39.981  0.00  0.00            
ATOM   2239 HE21 GLN X 139       8.377 108.368  40.609  0.00  0.00            
ATOM   2240 HE22 GLN X 139       9.138 106.916  40.025  0.00  0.00            
ATOM   2241  C   GLN X 139      12.741 109.324  36.207  0.00  0.00            
ATOM   2242  O   GLN X 139      12.085 109.120  35.125  0.00  0.00            
ATOM   2243  N   GLY X 140      14.028 109.647  36.230  0.00  0.00            
ATOM   2244  H   GLY X 140      14.452 109.913  37.112  0.00  0.00            
ATOM   2245  CA  GLY X 140      14.735 109.797  34.972  0.00  0.00            
ATOM   2246  HA2 GLY X 140      14.397 109.102  34.217  0.00  0.00            
ATOM   2247  HA3 GLY X 140      15.798 109.544  35.141  0.00  0.00            
ATOM   2248  C   GLY X 140      14.730 111.192  34.365  0.00  0.00            
ATOM   2249  O   GLY X 140      15.147 111.456  33.284  0.00  0.00            
ATOM   2250  N   ASN X 141      14.209 112.158  35.122  0.00  0.00            
ATOM   2251  H   ASN X 141      13.713 111.928  35.975  0.00  0.00            
ATOM   2252  CA  ASN X 141      14.191 113.583  34.667  0.00  0.00            
ATOM   2253  HA  ASN X 141      14.395 113.615  33.603  0.00  0.00            
ATOM   2254  CB  ASN X 141      12.781 114.170  35.001  0.00  0.00            
ATOM   2255  HB2 ASN X 141      12.709 115.166  34.571  0.00  0.00            
ATOM   2256  HB3 ASN X 141      12.653 114.215  36.068  0.00  0.00            
ATOM   2257  CG  ASN X 141      11.631 113.311  34.443  0.00  0.00            
ATOM   2258  OD1 ASN X 141      11.675 112.899  33.292  0.00  0.00            
ATOM   2259  ND2 ASN X 141      10.642 113.005  35.280  0.00  0.00            
ATOM   2260 HD21 ASN X 141       9.693 112.986  34.953  0.00  0.00            
ATOM   2261 HD22 ASN X 141      10.882 112.927  36.258  0.00  0.00            
ATOM   2262  C   ASN X 141      15.230 114.410  35.392  0.00  0.00            
ATOM   2263  O   ASN X 141      15.628 114.039  36.528  0.00  0.00            
ATOM   2264  N   PRO X 142      15.675 115.535  34.831  0.00  0.00            
ATOM   2265  CD  PRO X 142      15.393 115.917  33.441  0.00  0.00            
ATOM   2266  HD2 PRO X 142      14.415 116.374  33.401  0.00  0.00            
ATOM   2267  HD3 PRO X 142      15.504 115.106  32.746  0.00  0.00            
ATOM   2268  CG  PRO X 142      16.461 116.973  33.148  0.00  0.00            
ATOM   2269  HG2 PRO X 142      16.127 117.741  32.522  0.00  0.00            
ATOM   2270  HG3 PRO X 142      17.313 116.467  32.659  0.00  0.00            
ATOM   2271  CB  PRO X 142      16.859 117.534  34.468  0.00  0.00            
ATOM   2272  HB2 PRO X 142      16.219 118.371  34.749  0.00  0.00            
ATOM   2273  HB3 PRO X 142      17.911 117.748  34.431  0.00  0.00            
ATOM   2274  CA  PRO X 142      16.700 116.330  35.430  0.00  0.00            
ATOM   2275  HA  PRO X 142      17.615 115.733  35.464  0.00  0.00            
ATOM   2276  C   PRO X 142      16.284 116.816  36.825  0.00  0.00            
ATOM   2277  O   PRO X 142      15.106 117.067  37.088  0.00  0.00            
ATOM   2278  N   SER X 143      17.233 116.856  37.740  0.00  0.00            
ATOM   2279  H   SER X 143      18.158 116.447  37.511  0.00  0.00            
ATOM   2280  CA  SER X 143      17.049 117.335  39.077  0.00  0.00            
ATOM   2281  HA  SER X 143      15.989 117.537  39.152  0.00  0.00            
ATOM   2282  CB  SER X 143      17.366 116.171  39.995  0.00  0.00            
ATOM   2283  HB2 SER X 143      16.661 115.341  39.911  0.00  0.00            
ATOM   2284  HB3 SER X 143      17.380 116.519  41.019  0.00  0.00            
ATOM   2285  OG  SER X 143      18.656 115.685  39.794  0.00  0.00            
ATOM   2286  HG  SER X 143      18.767 114.867  40.261  0.00  0.00            
ATOM   2287  C   SER X 143      17.840 118.524  39.502  0.00  0.00            
ATOM   2288  O   SER X 143      17.520 119.037  40.594  0.00  0.00            
ATOM   2289  N   GLY X 144      18.782 119.006  38.679  0.00  0.00            
ATOM   2290  H   GLY X 144      18.926 118.594  37.760  0.00  0.00            
ATOM   2291  CA  GLY X 144      19.232 120.406  38.862  0.00  0.00            
ATOM   2292  HA2 GLY X 144      19.539 120.805  37.899  0.00  0.00            
ATOM   2293  HA3 GLY X 144      18.391 120.992  39.261  0.00  0.00            
ATOM   2294  C   GLY X 144      20.420 120.555  39.820  0.00  0.00            
ATOM   2295  O   GLY X 144      20.552 121.613  40.415  0.00  0.00            
ATOM   2296  N   GLY X 145      21.334 119.613  39.972  0.00  0.00            
ATOM   2297  H   GLY X 145      21.031 118.628  39.869  0.00  0.00            
ATOM   2298  CA  GLY X 145      22.606 119.814  40.672  0.00  0.00            
ATOM   2299  HA2 GLY X 145      23.379 119.871  39.936  0.00  0.00            
ATOM   2300  HA3 GLY X 145      22.507 120.816  41.161  0.00  0.00            
ATOM   2301  C   GLY X 145      22.875 118.713  41.697  0.00  0.00            
ATOM   2302  O   GLY X 145      22.040 118.183  42.415  0.00  0.00            
ATOM   2303  N   LEU X 146      24.173 118.423  41.763  0.00  0.00            
ATOM   2304  H   LEU X 146      24.789 118.779  41.055  0.00  0.00            
ATOM   2305  CA  LEU X 146      24.696 117.467  42.739  0.00  0.00            
ATOM   2306  HA  LEU X 146      24.109 116.548  42.738  0.00  0.00            
ATOM   2307  CB  LEU X 146      26.109 117.120  42.315  0.00  0.00            
ATOM   2308  HB2 LEU X 146      26.690 118.017  42.218  0.00  0.00            
ATOM   2309  HB3 LEU X 146      26.047 116.680  41.346  0.00  0.00            
ATOM   2310  CG  LEU X 146      26.912 116.154  43.261  0.00  0.00            
ATOM   2311  HG  LEU X 146      27.284 116.679  44.138  0.00  0.00            
ATOM   2312  CD1 LEU X 146      26.010 114.993  43.695  0.00  0.00            
ATOM   2313 HD11 LEU X 146      25.759 115.176  44.757  0.00  0.00            
ATOM   2314 HD12 LEU X 146      26.471 114.040  43.570  0.00  0.00            
ATOM   2315 HD13 LEU X 146      25.145 114.994  43.132  0.00  0.00            
ATOM   2316  CD2 LEU X 146      28.058 115.625  42.480  0.00  0.00            
ATOM   2317 HD21 LEU X 146      27.811 115.149  41.532  0.00  0.00            
ATOM   2318 HD22 LEU X 146      28.604 114.871  43.010  0.00  0.00            
ATOM   2319 HD23 LEU X 146      28.750 116.439  42.295  0.00  0.00            
ATOM   2320  C   LEU X 146      24.812 118.159  44.079  0.00  0.00            
ATOM   2321  O   LEU X 146      25.130 119.332  44.036  0.00  0.00            
ATOM   2322  N   LYN X 147      24.504 117.526  45.233  0.00  0.00            
ATOM   2323  H   LYN X 147      24.159 116.616  45.163  0.00  0.00            
ATOM   2324  CA  LYN X 147      24.765 117.900  46.681  0.00  0.00            
ATOM   2325  HA  LYN X 147      25.518 118.705  46.666  0.00  0.00            
ATOM   2326  CB  LYN X 147      23.526 118.446  47.254  0.00  0.00            
ATOM   2327  HB2 LYN X 147      23.392 118.324  48.299  0.00  0.00            
ATOM   2328  HB3 LYN X 147      22.719 117.873  46.792  0.00  0.00            
ATOM   2329  CG  LYN X 147      23.210 119.935  47.072  0.00  0.00            
ATOM   2330  HG2 LYN X 147      23.676 120.150  46.098  0.00  0.00            
ATOM   2331  HG3 LYN X 147      23.511 120.607  47.840  0.00  0.00            
ATOM   2332  CD  LYN X 147      21.737 120.172  46.875  0.00  0.00            
ATOM   2333  HD2 LYN X 147      21.313 120.055  47.931  0.00  0.00            
ATOM   2334  HD3 LYN X 147      21.260 119.495  46.202  0.00  0.00            
ATOM   2335  CE  LYN X 147      21.519 121.623  46.463  0.00  0.00            
ATOM   2336  HE2 LYN X 147      21.681 121.803  45.383  0.00  0.00            
ATOM   2337  HE3 LYN X 147      22.317 122.269  46.911  0.00  0.00            
ATOM   2338  NZ  LYN X 147      20.172 122.035  46.829  0.00  0.00            
ATOM   2339  HZ1 LYN X 147      19.932 122.744  46.173  0.00  0.00            
ATOM   2340  HZ2 LYN X 147      20.138 122.467  47.755  0.00  0.00            
ATOM   2341  C   LYN X 147      25.317 116.691  47.383  0.00  0.00            
ATOM   2342  O   LYN X 147      24.984 115.559  47.086  0.00  0.00            
ATOM   2343  N   ARG X 148      26.171 117.032  48.347  0.00  0.00            
ATOM   2344  H   ARG X 148      26.458 118.007  48.430  0.00  0.00            
ATOM   2345  CA  ARG X 148      26.630 116.221  49.405  0.00  0.00            
ATOM   2346  HA  ARG X 148      26.157 115.289  49.519  0.00  0.00            
ATOM   2347  CB  ARG X 148      28.202 116.032  49.332  0.00  0.00            
ATOM   2348  HB2 ARG X 148      28.607 115.452  50.199  0.00  0.00            
ATOM   2349  HB3 ARG X 148      28.805 116.984  49.260  0.00  0.00            
ATOM   2350  CG  ARG X 148      28.644 115.229  48.126  0.00  0.00            
ATOM   2351  HG2 ARG X 148      29.697 114.854  48.371  0.00  0.00            
ATOM   2352  HG3 ARG X 148      28.085 114.320  48.010  0.00  0.00            
ATOM   2353  CD  ARG X 148      28.803 115.926  46.837  0.00  0.00            
ATOM   2354  HD2 ARG X 148      29.274 116.966  47.006  0.00  0.00            
ATOM   2355  HD3 ARG X 148      27.912 116.031  46.359  0.00  0.00            
ATOM   2356  NE  ARG X 148      29.591 115.123  45.956  0.00  0.00            
ATOM   2357  HE  ARG X 148      29.073 114.248  45.703  0.00  0.00            
ATOM   2358  CZ  ARG X 148      30.770 115.398  45.381  0.00  0.00            
ATOM   2359  NH1 ARG X 148      31.495 116.498  45.528  0.00  0.00            
ATOM   2360 HH11 ARG X 148      32.301 116.661  44.984  0.00  0.00            
ATOM   2361 HH12 ARG X 148      31.406 117.126  46.354  0.00  0.00            
ATOM   2362  NH2 ARG X 148      31.161 114.573  44.401  0.00  0.00            
ATOM   2363 HH21 ARG X 148      32.135 114.508  44.080  0.00  0.00            
ATOM   2364 HH22 ARG X 148      30.692 113.622  44.438  0.00  0.00            
ATOM   2365  C   ARG X 148      26.328 117.006  50.673  0.00  0.00            
ATOM   2366  O   ARG X 148      26.216 118.198  50.498  0.00  0.00            
ATOM   2367  N   ASN X 149      26.236 116.373  51.889  0.00  0.00            
ATOM   2368  H   ASN X 149      26.470 115.386  51.866  0.00  0.00            
ATOM   2369  CA  ASN X 149      26.036 116.957  53.152  0.00  0.00            
ATOM   2370  HA  ASN X 149      26.453 117.954  53.181  0.00  0.00            
ATOM   2371  CB  ASN X 149      24.518 116.968  53.441  0.00  0.00            
ATOM   2372  HB2 ASN X 149      24.032 117.309  52.485  0.00  0.00            
ATOM   2373  HB3 ASN X 149      24.137 115.946  53.513  0.00  0.00            
ATOM   2374  CG  ASN X 149      24.113 117.862  54.617  0.00  0.00            
ATOM   2375  OD1 ASN X 149      25.059 118.218  55.369  0.00  0.00            
ATOM   2376  ND2 ASN X 149      22.790 118.149  54.954  0.00  0.00            
ATOM   2377 HD21 ASN X 149      22.580 118.835  55.690  0.00  0.00            
ATOM   2378 HD22 ASN X 149      21.978 117.907  54.355  0.00  0.00            
ATOM   2379  C   ASN X 149      26.837 116.069  54.060  0.00  0.00            
ATOM   2380  O   ASN X 149      26.308 115.138  54.671  0.00  0.00            
ATOM   2381  N   PHE X 150      28.165 116.205  54.004  0.00  0.00            
ATOM   2382  H   PHE X 150      28.462 116.894  53.295  0.00  0.00            
ATOM   2383  CA  PHE X 150      29.101 115.478  54.816  0.00  0.00            
ATOM   2384  HA  PHE X 150      29.196 114.517  54.292  0.00  0.00            
ATOM   2385  CB  PHE X 150      30.446 116.210  54.827  0.00  0.00            
ATOM   2386  HB2 PHE X 150      30.989 115.827  55.659  0.00  0.00            
ATOM   2387  HB3 PHE X 150      30.279 117.283  55.005  0.00  0.00            
ATOM   2388  CG  PHE X 150      31.420 116.254  53.655  0.00  0.00            
ATOM   2389  CD1 PHE X 150      31.125 115.601  52.429  0.00  0.00            
ATOM   2390  HD1 PHE X 150      30.153 115.152  52.278  0.00  0.00            
ATOM   2391  CE1 PHE X 150      32.068 115.783  51.396  0.00  0.00            
ATOM   2392  HE1 PHE X 150      31.916 115.324  50.444  0.00  0.00            
ATOM   2393  CZ  PHE X 150      33.279 116.533  51.651  0.00  0.00            
ATOM   2394  HZ  PHE X 150      33.855 116.746  50.726  0.00  0.00            
ATOM   2395  CE2 PHE X 150      33.531 117.224  52.808  0.00  0.00            
ATOM   2396  HE2 PHE X 150      34.362 117.848  52.939  0.00  0.00            
ATOM   2397  CD2 PHE X 150      32.577 116.994  53.846  0.00  0.00            
ATOM   2398  HD2 PHE X 150      32.905 117.475  54.813  0.00  0.00            
ATOM   2399  C   PHE X 150      28.802 115.226  56.350  0.00  0.00            
ATOM   2400  O   PHE X 150      28.737 116.216  57.108  0.00  0.00            
ATOM   2401  N   GLY X 151      28.863 113.925  56.772  0.00  0.00            
ATOM   2402  H   GLY X 151      28.987 113.247  56.004  0.00  0.00            
ATOM   2403  CA  GLY X 151      28.715 113.269  58.103  0.00  0.00            
ATOM   2404  HA2 GLY X 151      28.429 112.204  57.994  0.00  0.00            
ATOM   2405  HA3 GLY X 151      29.713 113.078  58.497  0.00  0.00            
ATOM   2406  C   GLY X 151      27.891 113.927  59.254  0.00  0.00            
ATOM   2407  O   GLY X 151      28.271 113.873  60.421  0.00  0.00            
ATOM   2408  N   ALA X 152      26.813 114.674  58.875  0.00  0.00            
ATOM   2409  H   ALA X 152      26.663 114.639  57.793  0.00  0.00            
ATOM   2410  CA  ALA X 152      25.874 115.355  59.806  0.00  0.00            
ATOM   2411  HA  ALA X 152      26.406 115.502  60.731  0.00  0.00            
ATOM   2412  CB  ALA X 152      25.530 116.646  59.173  0.00  0.00            
ATOM   2413  HB1 ALA X 152      25.220 116.633  58.144  0.00  0.00            
ATOM   2414  HB2 ALA X 152      24.688 116.985  59.756  0.00  0.00            
ATOM   2415  HB3 ALA X 152      26.252 117.473  59.235  0.00  0.00            
ATOM   2416  C   ALA X 152      24.688 114.509  60.241  0.00  0.00            
ATOM   2417  O   ALA X 152      23.498 114.840  60.070  0.00  0.00            
ATOM   2418  N   THR X 153      24.972 113.273  60.541  0.00  0.00            
ATOM   2419  H   THR X 153      25.974 113.005  60.452  0.00  0.00            
ATOM   2420  CA  THR X 153      23.999 112.243  60.880  0.00  0.00            
ATOM   2421  HA  THR X 153      23.053 112.605  61.180  0.00  0.00            
ATOM   2422  CB  THR X 153      23.695 111.425  59.622  0.00  0.00            
ATOM   2423  HB  THR X 153      23.132 110.511  59.971  0.00  0.00            
ATOM   2424  CG2 THR X 153      22.947 112.234  58.456  0.00  0.00            
ATOM   2425 HG21 THR X 153      21.994 112.457  58.823  0.00  0.00            
ATOM   2426 HG22 THR X 153      23.355 113.161  58.041  0.00  0.00            
ATOM   2427 HG23 THR X 153      22.952 111.639  57.445  0.00  0.00            
ATOM   2428  OG1 THR X 153      24.845 110.811  59.045  0.00  0.00            
ATOM   2429  HG1 THR X 153      25.427 111.499  58.762  0.00  0.00            
ATOM   2430  C   THR X 153      24.651 111.339  62.009  0.00  0.00            
ATOM   2431  O   THR X 153      25.788 110.921  61.872  0.00  0.00            
ATOM   2432  N   LYN X 154      23.958 110.911  63.054  0.00  0.00            
ATOM   2433  H   LYN X 154      23.099 111.371  63.144  0.00  0.00            
ATOM   2434  CA  LYN X 154      24.469 110.137  64.153  0.00  0.00            
ATOM   2435  HA  LYN X 154      25.552 110.416  64.262  0.00  0.00            
ATOM   2436  CB  LYN X 154      23.740 110.464  65.473  0.00  0.00            
ATOM   2437  HB2 LYN X 154      24.185 109.951  66.334  0.00  0.00            
ATOM   2438  HB3 LYN X 154      23.759 111.563  65.484  0.00  0.00            
ATOM   2439  CG  LYN X 154      22.260 109.993  65.432  0.00  0.00            
ATOM   2440  HG2 LYN X 154      22.509 108.894  65.542  0.00  0.00            
ATOM   2441  HG3 LYN X 154      21.684 110.355  64.552  0.00  0.00            
ATOM   2442  CD  LYN X 154      21.404 110.377  66.578  0.00  0.00            
ATOM   2443  HD2 LYN X 154      21.573 111.437  66.688  0.00  0.00            
ATOM   2444  HD3 LYN X 154      21.920 109.952  67.467  0.00  0.00            
ATOM   2445  CE  LYN X 154      19.860 110.309  66.388  0.00  0.00            
ATOM   2446  HE2 LYN X 154      19.527 110.851  65.474  0.00  0.00            
ATOM   2447  HE3 LYN X 154      19.671 109.227  66.168  0.00  0.00            
ATOM   2448  NZ  LYN X 154      19.046 110.782  67.467  0.00  0.00            
ATOM   2449  HZ1 LYN X 154      19.072 111.793  67.634  0.00  0.00            
ATOM   2450  HZ2 LYN X 154      18.066 110.566  67.253  0.00  0.00            
ATOM   2451  C   LYN X 154      24.560 108.613  63.780  0.00  0.00            
ATOM   2452  O   LYN X 154      24.970 107.797  64.603  0.00  0.00            
ATOM   2453  N   GLU X 155      24.412 108.242  62.499  0.00  0.00            
ATOM   2454  H   GLU X 155      24.115 109.036  61.957  0.00  0.00            
ATOM   2455  CA  GLU X 155      24.717 107.007  61.718  0.00  0.00            
ATOM   2456  HA  GLU X 155      24.621 106.123  62.380  0.00  0.00            
ATOM   2457  CB  GLU X 155      23.694 106.764  60.543  0.00  0.00            
ATOM   2458  HB2 GLU X 155      23.684 107.589  59.917  0.00  0.00            
ATOM   2459  HB3 GLU X 155      23.952 105.892  59.873  0.00  0.00            
ATOM   2460  CG  GLU X 155      22.174 106.600  61.025  0.00  0.00            
ATOM   2461  HG2 GLU X 155      21.613 105.962  60.322  0.00  0.00            
ATOM   2462  HG3 GLU X 155      22.140 106.091  62.012  0.00  0.00            
ATOM   2463  CD  GLU X 155      21.391 107.921  61.151  0.00  0.00            
ATOM   2464  OE1 GLU X 155      21.320 108.667  60.122  0.00  0.00            
ATOM   2465  OE2 GLU X 155      21.021 108.367  62.277  0.00  0.00            
ATOM   2466  C   GLU X 155      26.066 107.058  60.990  0.00  0.00            
ATOM   2467  O   GLU X 155      26.626 106.031  60.742  0.00  0.00            
ATOM   2468  N   ALA X 156      26.530 108.192  60.621  0.00  0.00            
ATOM   2469  H   ALA X 156      26.078 109.010  60.817  0.00  0.00            
ATOM   2470  CA  ALA X 156      27.851 108.391  60.045  0.00  0.00            
ATOM   2471  HA  ALA X 156      28.549 107.505  60.084  0.00  0.00            
ATOM   2472  CB  ALA X 156      27.620 108.480  58.554  0.00  0.00            
ATOM   2473  HB1 ALA X 156      26.856 109.165  58.102  0.00  0.00            
ATOM   2474  HB2 ALA X 156      27.261 107.489  58.222  0.00  0.00            
ATOM   2475  HB3 ALA X 156      28.549 108.585  58.043  0.00  0.00            
ATOM   2476  C   ALA X 156      28.575 109.640  60.579  0.00  0.00            
ATOM   2477  O   ALA X 156      28.899 110.629  59.849  0.00  0.00            
ATOM   2478  N   PRO X 157      28.964 109.735  61.905  0.00  0.00            
ATOM   2479  CD  PRO X 157      28.719 108.731  62.934  0.00  0.00            
ATOM   2480  HD2 PRO X 157      29.078 107.704  62.776  0.00  0.00            
ATOM   2481  HD3 PRO X 157      27.673 108.634  63.220  0.00  0.00            
ATOM   2482  CG  PRO X 157      29.403 109.258  64.195  0.00  0.00            
ATOM   2483  HG2 PRO X 157      30.193 108.584  64.406  0.00  0.00            
ATOM   2484  HG3 PRO X 157      28.714 109.222  64.989  0.00  0.00            
ATOM   2485  CB  PRO X 157      29.775 110.743  63.918  0.00  0.00            
ATOM   2486  HB2 PRO X 157      29.180 111.487  64.451  0.00  0.00            
ATOM   2487  HB3 PRO X 157      30.802 110.940  64.287  0.00  0.00            
ATOM   2488  CA  PRO X 157      29.753 110.887  62.406  0.00  0.00            
ATOM   2489  HA  PRO X 157      29.199 111.739  62.117  0.00  0.00            
ATOM   2490  C   PRO X 157      31.131 111.041  61.794  0.00  0.00            
ATOM   2491  O   PRO X 157      31.639 112.124  61.714  0.00  0.00            
ATOM   2492  N   THR X 158      31.793 109.930  61.436  0.00  0.00            
ATOM   2493  H   THR X 158      31.239 109.021  61.518  0.00  0.00            
ATOM   2494  CA  THR X 158      32.999 109.818  60.663  0.00  0.00            
ATOM   2495  HA  THR X 158      33.191 110.678  60.070  0.00  0.00            
ATOM   2496  CB  THR X 158      34.288 109.675  61.504  0.00  0.00            
ATOM   2497  HB  THR X 158      35.244 109.683  60.917  0.00  0.00            
ATOM   2498  CG2 THR X 158      34.668 110.827  62.416  0.00  0.00            
ATOM   2499 HG21 THR X 158      34.917 111.698  61.799  0.00  0.00            
ATOM   2500 HG22 THR X 158      33.913 111.086  63.211  0.00  0.00            
ATOM   2501 HG23 THR X 158      35.581 110.603  63.034  0.00  0.00            
ATOM   2502  OG1 THR X 158      34.110 108.522  62.240  0.00  0.00            
ATOM   2503  HG1 THR X 158      34.298 107.810  61.659  0.00  0.00            
ATOM   2504  C   THR X 158      32.699 108.593  59.774  0.00  0.00            
ATOM   2505  O   THR X 158      31.692 107.879  59.749  0.00  0.00            
ATOM   2506  N   LEU X 159      33.708 108.350  58.904  0.00  0.00            
ATOM   2507  H   LEU X 159      34.448 109.022  58.828  0.00  0.00            
ATOM   2508  CA  LEU X 159      33.838 107.167  58.200  0.00  0.00            
ATOM   2509  HA  LEU X 159      32.908 106.917  57.701  0.00  0.00            
ATOM   2510  CB  LEU X 159      34.979 107.334  57.177  0.00  0.00            
ATOM   2511  HB2 LEU X 159      35.885 107.626  57.599  0.00  0.00            
ATOM   2512  HB3 LEU X 159      35.258 106.371  56.710  0.00  0.00            
ATOM   2513  CG  LEU X 159      34.642 108.364  56.084  0.00  0.00            
ATOM   2514  HG  LEU X 159      34.197 109.196  56.602  0.00  0.00            
ATOM   2515  CD1 LEU X 159      35.875 108.889  55.315  0.00  0.00            
ATOM   2516 HD11 LEU X 159      36.568 109.348  55.956  0.00  0.00            
ATOM   2517 HD12 LEU X 159      36.403 108.069  54.866  0.00  0.00            
ATOM   2518 HD13 LEU X 159      35.658 109.620  54.562  0.00  0.00            
ATOM   2519  CD2 LEU X 159      33.725 107.934  55.001  0.00  0.00            
ATOM   2520 HD21 LEU X 159      34.202 107.074  54.488  0.00  0.00            
ATOM   2521 HD22 LEU X 159      33.649 108.646  54.108  0.00  0.00            
ATOM   2522 HD23 LEU X 159      32.727 107.762  55.349  0.00  0.00            
ATOM   2523  C   LEU X 159      34.167 105.970  59.072  0.00  0.00            
ATOM   2524  O   LEU X 159      34.798 106.151  60.116  0.00  0.00            
ATOM   2525  N   PRO X 160      34.005 104.715  58.500  0.00  0.00            
ATOM   2526  CD  PRO X 160      33.172 104.448  57.309  0.00  0.00            
ATOM   2527  HD2 PRO X 160      33.861 104.750  56.518  0.00  0.00            
ATOM   2528  HD3 PRO X 160      32.265 105.033  57.249  0.00  0.00            
ATOM   2529  CG  PRO X 160      32.895 102.968  57.362  0.00  0.00            
ATOM   2530  HG2 PRO X 160      33.316 102.571  56.459  0.00  0.00            
ATOM   2531  HG3 PRO X 160      31.869 102.760  57.341  0.00  0.00            
ATOM   2532  CB  PRO X 160      33.404 102.418  58.713  0.00  0.00            
ATOM   2533  HB2 PRO X 160      32.591 102.177  59.327  0.00  0.00            
ATOM   2534  HB3 PRO X 160      34.051 101.542  58.498  0.00  0.00            
ATOM   2535  CA  PRO X 160      34.357 103.529  59.241  0.00  0.00            
ATOM   2536  HA  PRO X 160      34.011 103.613  60.243  0.00  0.00            
ATOM   2537  C   PRO X 160      35.816 103.115  59.060  0.00  0.00            
ATOM   2538  O   PRO X 160      36.265 103.055  57.945  0.00  0.00            
ATOM   2539  N   THR X 161      36.514 102.858  60.131  0.00  0.00            
ATOM   2540  H   THR X 161      36.034 102.846  61.034  0.00  0.00            
ATOM   2541  CA  THR X 161      37.956 102.761  60.210  0.00  0.00            
ATOM   2542  HA  THR X 161      38.412 103.526  59.565  0.00  0.00            
ATOM   2543  CB  THR X 161      38.374 102.993  61.667  0.00  0.00            
ATOM   2544  HB  THR X 161      39.428 102.705  61.772  0.00  0.00            
ATOM   2545  CG2 THR X 161      37.925 104.331  62.273  0.00  0.00            
ATOM   2546 HG21 THR X 161      38.472 105.039  61.593  0.00  0.00            
ATOM   2547 HG22 THR X 161      36.821 104.441  62.186  0.00  0.00            
ATOM   2548 HG23 THR X 161      38.209 104.460  63.295  0.00  0.00            
ATOM   2549  OG1 THR X 161      37.809 101.907  62.402  0.00  0.00            
ATOM   2550  HG1 THR X 161      36.860 102.036  62.494  0.00  0.00            
ATOM   2551  C   THR X 161      38.449 101.516  59.642  0.00  0.00            
ATOM   2552  O   THR X 161      37.716 100.637  59.198  0.00  0.00            
ATOM   2553  N   ARN X 162      39.810 101.556  59.627  0.00  0.00            
ATOM   2554  H   ARN X 162      40.269 102.407  59.810  0.00  0.00            
ATOM   2555  CA  ARN X 162      40.661 100.410  59.208  0.00  0.00            
ATOM   2556  HA  ARN X 162      40.449 100.254  58.152  0.00  0.00            
ATOM   2557  CB  ARN X 162      42.158 100.691  59.469  0.00  0.00            
ATOM   2558  HB2 ARN X 162      42.352 100.864  60.517  0.00  0.00            
ATOM   2559  HB3 ARN X 162      42.708  99.795  59.191  0.00  0.00            
ATOM   2560  CG  ARN X 162      42.666 101.847  58.673  0.00  0.00            
ATOM   2561  HG2 ARN X 162      42.585 101.630  57.587  0.00  0.00            
ATOM   2562  HG3 ARN X 162      42.121 102.799  58.825  0.00  0.00            
ATOM   2563  CD  ARN X 162      44.123 102.098  59.062  0.00  0.00            
ATOM   2564  HD2 ARN X 162      44.581 103.030  58.758  0.00  0.00            
ATOM   2565  HD3 ARN X 162      44.110 102.243  60.133  0.00  0.00            
ATOM   2566  NE  ARN X 162      44.928 100.927  58.762  0.00  0.00            
ATOM   2567  HE  ARN X 162      44.408 100.070  58.955  0.00  0.00            
ATOM   2568  CZ  ARN X 162      46.305 100.862  59.232  0.00  0.00            
ATOM   2569  NH1 ARN X 162      46.838 101.818  59.863  0.00  0.00            
ATOM   2570 HH11 ARN X 162      46.806 101.642  60.866  0.00  0.00            
ATOM   2571  NH2 ARN X 162      46.957  99.612  58.940  0.00  0.00            
ATOM   2572 HH21 ARN X 162      46.800  98.945  59.675  0.00  0.00            
ATOM   2573 HH22 ARN X 162      46.657  99.237  58.044  0.00  0.00            
ATOM   2574  C   ARN X 162      40.232  99.163  59.947  0.00  0.00            
ATOM   2575  O   ARN X 162      40.132  98.122  59.308  0.00  0.00            
ATOM   2576  N   ASH X 163      39.992  99.265  61.264  0.00  0.00            
ATOM   2577  H   ASH X 163      40.268 100.136  61.749  0.00  0.00            
ATOM   2578  CA  ASH X 163      39.636  98.098  62.074  0.00  0.00            
ATOM   2579  HA  ASH X 163      40.379  97.321  61.942  0.00  0.00            
ATOM   2580  CB  ASH X 163      39.457  98.524  63.561  0.00  0.00            
ATOM   2581  HB2 ASH X 163      38.955  97.706  64.116  0.00  0.00            
ATOM   2582  HB3 ASH X 163      38.851  99.423  63.678  0.00  0.00            
ATOM   2583  CG  ASH X 163      40.807  98.779  64.252  0.00  0.00            
ATOM   2584  OD1 ASH X 163      41.864  98.915  63.459  0.00  0.00            
ATOM   2585  OD2 ASH X 163      40.942  98.953  65.450  0.00  0.00            
ATOM   2586  HD1 ASH X 163      42.670  99.042  63.910  0.00  0.00            
ATOM   2587  C   ASH X 163      38.279  97.500  61.564  0.00  0.00            
ATOM   2588  O   ASH X 163      38.081  96.297  61.714  0.00  0.00            
ATOM   2589  N   ASH X 164      37.311  98.329  61.158  0.00  0.00            
ATOM   2590  H   ASH X 164      37.467  99.320  61.066  0.00  0.00            
ATOM   2591  CA  ASH X 164      36.042  97.831  60.518  0.00  0.00            
ATOM   2592  HA  ASH X 164      35.556  97.279  61.330  0.00  0.00            
ATOM   2593  CB  ASH X 164      35.050  99.023  60.097  0.00  0.00            
ATOM   2594  HB2 ASH X 164      34.801  99.720  60.962  0.00  0.00            
ATOM   2595  HB3 ASH X 164      35.495  99.618  59.394  0.00  0.00            
ATOM   2596  CG  ASH X 164      33.706  98.465  59.545  0.00  0.00            
ATOM   2597  OD1 ASH X 164      33.237  97.275  60.073  0.00  0.00            
ATOM   2598  OD2 ASH X 164      33.069  99.159  58.742  0.00  0.00            
ATOM   2599  HD1 ASH X 164      33.596  96.688  60.755  0.00  0.00            
ATOM   2600  C   ASH X 164      36.421  96.939  59.389  0.00  0.00            
ATOM   2601  O   ASH X 164      35.685  95.972  59.261  0.00  0.00            
ATOM   2602  N   VAL X 165      37.400  97.276  58.575  0.00  0.00            
ATOM   2603  H   VAL X 165      37.935  98.006  58.924  0.00  0.00            
ATOM   2604  CA  VAL X 165      37.802  96.588  57.360  0.00  0.00            
ATOM   2605  HA  VAL X 165      36.989  96.280  56.707  0.00  0.00            
ATOM   2606  CB  VAL X 165      38.711  97.402  56.483  0.00  0.00            
ATOM   2607  HB  VAL X 165      39.637  97.676  57.006  0.00  0.00            
ATOM   2608  CG1 VAL X 165      39.054  96.583  55.247  0.00  0.00            
ATOM   2609 HG11 VAL X 165      38.277  96.648  54.415  0.00  0.00            
ATOM   2610 HG12 VAL X 165      39.942  96.930  54.761  0.00  0.00            
ATOM   2611 HG13 VAL X 165      39.154  95.476  55.487  0.00  0.00            
ATOM   2612  CG2 VAL X 165      38.171  98.687  55.966  0.00  0.00            
ATOM   2613 HG21 VAL X 165      37.819  99.309  56.784  0.00  0.00            
ATOM   2614 HG22 VAL X 165      37.345  98.377  55.225  0.00  0.00            
ATOM   2615 HG23 VAL X 165      38.977  99.160  55.392  0.00  0.00            
ATOM   2616  C   VAL X 165      38.417  95.221  57.742  0.00  0.00            
ATOM   2617  O   VAL X 165      38.069  94.243  57.113  0.00  0.00            
ATOM   2618  N   LEU X 166      39.362  95.278  58.712  0.00  0.00            
ATOM   2619  H   LEU X 166      39.769  96.185  58.935  0.00  0.00            
ATOM   2620  CA  LEU X 166      39.992  94.089  59.144  0.00  0.00            
ATOM   2621  HA  LEU X 166      40.437  93.663  58.267  0.00  0.00            
ATOM   2622  CB  LEU X 166      41.133  94.445  60.164  0.00  0.00            
ATOM   2623  HB2 LEU X 166      41.502  93.538  60.629  0.00  0.00            
ATOM   2624  HB3 LEU X 166      40.658  95.024  60.969  0.00  0.00            
ATOM   2625  CG  LEU X 166      42.280  95.260  59.612  0.00  0.00            
ATOM   2626  HG  LEU X 166      41.857  96.181  59.170  0.00  0.00            
ATOM   2627  CD1 LEU X 166      43.208  95.637  60.714  0.00  0.00            
ATOM   2628 HD11 LEU X 166      43.347  96.730  60.695  0.00  0.00            
ATOM   2629 HD12 LEU X 166      42.820  95.329  61.678  0.00  0.00            
ATOM   2630 HD13 LEU X 166      44.186  95.213  60.569  0.00  0.00            
ATOM   2631  CD2 LEU X 166      43.001  94.456  58.480  0.00  0.00            
ATOM   2632 HD21 LEU X 166      43.980  94.884  58.310  0.00  0.00            
ATOM   2633 HD22 LEU X 166      42.441  94.585  57.552  0.00  0.00            
ATOM   2634 HD23 LEU X 166      43.093  93.410  58.759  0.00  0.00            
ATOM   2635  C   LEU X 166      39.032  93.056  59.691  0.00  0.00            
ATOM   2636  O   LEU X 166      39.147  91.847  59.493  0.00  0.00            
ATOM   2637  N   ASN X 167      38.122  93.554  60.578  0.00  0.00            
ATOM   2638  H   ASN X 167      38.289  94.469  60.981  0.00  0.00            
ATOM   2639  CA  ASN X 167      37.169  92.630  61.236  0.00  0.00            
ATOM   2640  HA  ASN X 167      37.753  91.831  61.674  0.00  0.00            
ATOM   2641  CB  ASN X 167      36.322  93.312  62.273  0.00  0.00            
ATOM   2642  HB2 ASN X 167      35.924  94.256  61.903  0.00  0.00            
ATOM   2643  HB3 ASN X 167      35.491  92.665  62.529  0.00  0.00            
ATOM   2644  CG  ASN X 167      37.173  93.639  63.525  0.00  0.00            
ATOM   2645  OD1 ASN X 167      37.957  92.814  63.891  0.00  0.00            
ATOM   2646  ND2 ASN X 167      36.902  94.801  64.100  0.00  0.00            
ATOM   2647 HD21 ASN X 167      37.606  95.480  64.190  0.00  0.00            
ATOM   2648 HD22 ASN X 167      36.045  94.864  64.660  0.00  0.00            
ATOM   2649  C   ASN X 167      36.207  92.000  60.172  0.00  0.00            
ATOM   2650  O   ASN X 167      35.703  90.883  60.336  0.00  0.00            
ATOM   2651  N   ALA X 168      35.988  92.673  59.054  0.00  0.00            
ATOM   2652  H   ALA X 168      36.500  93.515  58.831  0.00  0.00            
ATOM   2653  CA  ALA X 168      35.146  92.085  58.028  0.00  0.00            
ATOM   2654  HA  ALA X 168      34.283  91.603  58.472  0.00  0.00            
ATOM   2655  CB  ALA X 168      34.640  93.202  57.075  0.00  0.00            
ATOM   2656  HB1 ALA X 168      33.576  93.269  57.232  0.00  0.00            
ATOM   2657  HB2 ALA X 168      35.208  94.158  57.287  0.00  0.00            
ATOM   2658  HB3 ALA X 168      34.759  92.893  55.976  0.00  0.00            
ATOM   2659  C   ALA X 168      35.936  91.035  57.214  0.00  0.00            
ATOM   2660  O   ALA X 168      35.359  90.040  56.763  0.00  0.00            
ATOM   2661  N   LEU X 169      37.263  91.242  57.098  0.00  0.00            
ATOM   2662  H   LEU X 169      37.631  92.140  57.331  0.00  0.00            
ATOM   2663  CA  LEU X 169      38.083  90.260  56.371  0.00  0.00            
ATOM   2664  HA  LEU X 169      37.579  90.036  55.440  0.00  0.00            
ATOM   2665  CB  LEU X 169      39.454  90.842  56.104  0.00  0.00            
ATOM   2666  HB2 LEU X 169      40.155  90.067  55.832  0.00  0.00            
ATOM   2667  HB3 LEU X 169      39.837  91.234  57.064  0.00  0.00            
ATOM   2668  CG  LEU X 169      39.516  91.984  55.158  0.00  0.00            
ATOM   2669  HG  LEU X 169      38.798  92.753  55.459  0.00  0.00            
ATOM   2670  CD1 LEU X 169      40.888  92.668  55.104  0.00  0.00            
ATOM   2671 HD11 LEU X 169      41.135  92.948  54.079  0.00  0.00            
ATOM   2672 HD12 LEU X 169      40.919  93.549  55.735  0.00  0.00            
ATOM   2673 HD13 LEU X 169      41.658  91.972  55.448  0.00  0.00            
ATOM   2674  CD2 LEU X 169      39.086  91.597  53.746  0.00  0.00            
ATOM   2675 HD21 LEU X 169      38.302  92.234  53.342  0.00  0.00            
ATOM   2676 HD22 LEU X 169      38.693  90.570  53.767  0.00  0.00            
ATOM   2677 HD23 LEU X 169      39.976  91.636  53.120  0.00  0.00            
ATOM   2678  C   LEU X 169      38.229  88.982  57.161  0.00  0.00            
ATOM   2679  O   LEU X 169      38.718  87.995  56.642  0.00  0.00            
ATOM   2680  N   LYN X 170      37.893  88.971  58.449  0.00  0.00            
ATOM   2681  H   LYN X 170      37.846  89.843  58.927  0.00  0.00            
ATOM   2682  CA  LYN X 170      37.971  87.741  59.314  0.00  0.00            
ATOM   2683  HA  LYN X 170      38.919  87.228  59.080  0.00  0.00            
ATOM   2684  CB  LYN X 170      37.931  88.094  60.783  0.00  0.00            
ATOM   2685  HB2 LYN X 170      36.995  88.594  61.036  0.00  0.00            
ATOM   2686  HB3 LYN X 170      37.987  87.142  61.306  0.00  0.00            
ATOM   2687  CG  LYN X 170      39.141  88.899  61.281  0.00  0.00            
ATOM   2688  HG2 LYN X 170      40.069  88.362  61.091  0.00  0.00            
ATOM   2689  HG3 LYN X 170      39.163  89.846  60.767  0.00  0.00            
ATOM   2690  CD  LYN X 170      38.967  89.220  62.762  0.00  0.00            
ATOM   2691  HD2 LYN X 170      39.028  88.297  63.337  0.00  0.00            
ATOM   2692  HD3 LYN X 170      38.002  89.683  62.861  0.00  0.00            
ATOM   2693  CE  LYN X 170      40.041  90.184  63.245  0.00  0.00            
ATOM   2694  HE2 LYN X 170      40.118  91.033  62.568  0.00  0.00            
ATOM   2695  HE3 LYN X 170      41.014  89.707  63.236  0.00  0.00            
ATOM   2696  NZ  LYN X 170      39.773  90.668  64.592  0.00  0.00            
ATOM   2697  HZ1 LYN X 170      38.773  90.752  64.753  0.00  0.00            
ATOM   2698  HZ2 LYN X 170      40.128  90.023  65.274  0.00  0.00            
ATOM   2699  C   LYN X 170      36.881  86.765  58.963  0.00  0.00            
ATOM   2700  O   LYN X 170      37.054  85.583  59.232  0.00  0.00            
ATOM   2701  N   ILE X 171      35.725  87.197  58.445  0.00  0.00            
ATOM   2702  H   ILE X 171      35.533  88.178  58.550  0.00  0.00            
ATOM   2703  CA  ILE X 171      34.588  86.337  58.224  0.00  0.00            
ATOM   2704  HA  ILE X 171      34.355  85.894  59.190  0.00  0.00            
ATOM   2705  CB  ILE X 171      33.399  87.143  57.756  0.00  0.00            
ATOM   2706  HB  ILE X 171      33.599  87.456  56.735  0.00  0.00            
ATOM   2707  CG2 ILE X 171      32.121  86.299  57.783  0.00  0.00            
ATOM   2708 HG21 ILE X 171      32.337  85.322  57.341  0.00  0.00            
ATOM   2709 HG22 ILE X 171      31.738  86.147  58.790  0.00  0.00            
ATOM   2710 HG23 ILE X 171      31.388  86.832  57.179  0.00  0.00            
ATOM   2711  CG1 ILE X 171      33.213  88.393  58.636  0.00  0.00            
ATOM   2712 HG12 ILE X 171      32.606  89.146  58.139  0.00  0.00            
ATOM   2713 HG13 ILE X 171      34.194  88.829  58.784  0.00  0.00            
ATOM   2714  CD1 ILE X 171      32.614  88.073  60.015  0.00  0.00            
ATOM   2715 HD11 ILE X 171      31.670  87.539  59.903  0.00  0.00            
ATOM   2716 HD12 ILE X 171      32.407  89.004  60.557  0.00  0.00            
ATOM   2717 HD13 ILE X 171      33.317  87.486  60.606  0.00  0.00            
ATOM   2718  C   ILE X 171      34.908  85.216  57.273  0.00  0.00            
ATOM   2719  O   ILE X 171      35.531  85.460  56.237  0.00  0.00            
ATOM   2720  N   THR X 172      34.517  83.973  57.595  0.00  0.00            
ATOM   2721  H   THR X 172      33.694  83.894  58.170  0.00  0.00            
ATOM   2722  CA  THR X 172      34.885  82.847  56.809  0.00  0.00            
ATOM   2723  HA  THR X 172      35.884  83.000  56.391  0.00  0.00            
ATOM   2724  CB  THR X 172      34.963  81.592  57.693  0.00  0.00            
ATOM   2725  HB  THR X 172      33.991  81.377  58.133  0.00  0.00            
ATOM   2726  CG2 THR X 172      35.411  80.406  56.859  0.00  0.00            
ATOM   2727 HG21 THR X 172      35.242  79.469  57.417  0.00  0.00            
ATOM   2728 HG22 THR X 172      36.466  80.431  56.591  0.00  0.00            
ATOM   2729 HG23 THR X 172      34.787  80.392  55.959  0.00  0.00            
ATOM   2730  OG1 THR X 172      35.899  81.793  58.723  0.00  0.00            
ATOM   2731  HG1 THR X 172      36.448  82.531  58.500  0.00  0.00            
ATOM   2732  C   THR X 172      33.934  82.613  55.651  0.00  0.00            
ATOM   2733  O   THR X 172      34.404  82.381  54.542  0.00  0.00            
ATOM   2734  N   GLN X 173      32.633  82.717  55.908  0.00  0.00            
ATOM   2735  H   GLN X 173      32.321  82.684  56.863  0.00  0.00            
ATOM   2736  CA  GLN X 173      31.678  82.474  54.862  0.00  0.00            
ATOM   2737  HA  GLN X 173      32.000  81.707  54.179  0.00  0.00            
ATOM   2738  CB  GLN X 173      30.351  82.071  55.483  0.00  0.00            
ATOM   2739  HB2 GLN X 173      29.559  82.000  54.727  0.00  0.00            
ATOM   2740  HB3 GLN X 173      30.076  82.856  56.191  0.00  0.00            
ATOM   2741  CG  GLN X 173      30.420  80.767  56.296  0.00  0.00            
ATOM   2742  HG2 GLN X 173      29.429  80.501  56.685  0.00  0.00            
ATOM   2743  HG3 GLN X 173      31.061  80.914  57.154  0.00  0.00            
ATOM   2744  CD  GLN X 173      30.962  79.625  55.439  0.00  0.00            
ATOM   2745  OE1 GLN X 173      30.337  79.242  54.468  0.00  0.00            
ATOM   2746  NE2 GLN X 173      32.048  79.032  55.882  0.00  0.00            
ATOM   2747 HE21 GLN X 173      32.923  79.498  55.790  0.00  0.00            
ATOM   2748 HE22 GLN X 173      32.041  78.029  56.081  0.00  0.00            
ATOM   2749  C   GLN X 173      31.473  83.748  54.035  0.00  0.00            
ATOM   2750  O   GLN X 173      31.329  84.837  54.595  0.00  0.00            
ATOM   2751  N   TYR X 174      31.390  83.648  52.686  0.00  0.00            
ATOM   2752  H   TYR X 174      31.654  82.768  52.279  0.00  0.00            
ATOM   2753  CA  TYR X 174      31.001  84.747  51.796  0.00  0.00            
ATOM   2754  HA  TYR X 174      31.709  85.551  51.969  0.00  0.00            
ATOM   2755  CB  TYR X 174      31.060  84.263  50.341  0.00  0.00            
ATOM   2756  HB2 TYR X 174      32.078  84.022  50.085  0.00  0.00            
ATOM   2757  HB3 TYR X 174      30.474  83.375  50.223  0.00  0.00            
ATOM   2758  CG  TYR X 174      30.549  85.305  49.370  0.00  0.00            
ATOM   2759  CD1 TYR X 174      31.360  86.334  48.878  0.00  0.00            
ATOM   2760  HD1 TYR X 174      32.396  86.361  49.182  0.00  0.00            
ATOM   2761  CE1 TYR X 174      30.879  87.222  47.919  0.00  0.00            
ATOM   2762  HE1 TYR X 174      31.553  87.800  47.353  0.00  0.00            
ATOM   2763  CZ  TYR X 174      29.526  87.196  47.592  0.00  0.00            
ATOM   2764  OH  TYR X 174      29.046  88.141  46.695  0.00  0.00            
ATOM   2765  HH  TYR X 174      28.656  88.886  47.128  0.00  0.00            
ATOM   2766  CE2 TYR X 174      28.661  86.236  48.160  0.00  0.00            
ATOM   2767  HE2 TYR X 174      27.608  86.279  47.960  0.00  0.00            
ATOM   2768  CD2 TYR X 174      29.179  85.254  48.991  0.00  0.00            
ATOM   2769  HD2 TYR X 174      28.528  84.488  49.361  0.00  0.00            
ATOM   2770  C   TYR X 174      29.563  85.193  52.187  0.00  0.00            
ATOM   2771  O   TYR X 174      29.402  86.407  52.353  0.00  0.00            
ATOM   2772  N   ASH X 175      28.616  84.243  52.235  0.00  0.00            
ATOM   2773  H   ASH X 175      28.768  83.352  51.797  0.00  0.00            
ATOM   2774  CA  ASH X 175      27.241  84.628  52.656  0.00  0.00            
ATOM   2775  HA  ASH X 175      27.297  85.422  53.404  0.00  0.00            
ATOM   2776  CB  ASH X 175      26.450  85.108  51.442  0.00  0.00            
ATOM   2777  HB2 ASH X 175      26.095  84.271  50.845  0.00  0.00            
ATOM   2778  HB3 ASH X 175      27.090  85.728  50.799  0.00  0.00            
ATOM   2779  CG  ASH X 175      25.165  85.814  51.962  0.00  0.00            
ATOM   2780  OD1 ASH X 175      24.377  84.964  52.727  0.00  0.00            
ATOM   2781  OD2 ASH X 175      24.851  87.013  51.673  0.00  0.00            
ATOM   2782  HD1 ASH X 175      23.602  85.371  53.104  0.00  0.00            
ATOM   2783  C   ASH X 175      26.577  83.429  53.264  0.00  0.00            
ATOM   2784  O   ASH X 175      27.096  82.281  53.089  0.00  0.00            
ATOM   2785  N   THR X 176      25.534  83.677  54.032  0.00  0.00            
ATOM   2786  H   THR X 176      25.164  84.607  54.007  0.00  0.00            
ATOM   2787  CA  THR X 176      24.764  82.633  54.703  0.00  0.00            
ATOM   2788  HA  THR X 176      25.104  81.680  54.297  0.00  0.00            
ATOM   2789  CB  THR X 176      25.102  82.682  56.221  0.00  0.00            
ATOM   2790  HB  THR X 176      24.497  81.916  56.751  0.00  0.00            
ATOM   2791  CG2 THR X 176      26.540  82.429  56.572  0.00  0.00            
ATOM   2792 HG21 THR X 176      26.649  81.575  57.225  0.00  0.00            
ATOM   2793 HG22 THR X 176      26.997  83.294  57.018  0.00  0.00            
ATOM   2794 HG23 THR X 176      27.065  82.214  55.626  0.00  0.00            
ATOM   2795  OG1 THR X 176      24.700  83.930  56.764  0.00  0.00            
ATOM   2796  HG1 THR X 176      25.376  84.551  56.562  0.00  0.00            
ATOM   2797  C   THR X 176      23.280  82.847  54.485  0.00  0.00            
ATOM   2798  O   THR X 176      22.847  83.977  54.219  0.00  0.00            
ATOM   2799  N   PRO X 177      22.496  81.785  54.613  0.00  0.00            
ATOM   2800  CD  PRO X 177      22.930  80.432  54.719  0.00  0.00            
ATOM   2801  HD2 PRO X 177      23.180  80.215  55.752  0.00  0.00            
ATOM   2802  HD3 PRO X 177      23.766  80.148  54.075  0.00  0.00            
ATOM   2803  CG  PRO X 177      21.711  79.651  54.395  0.00  0.00            
ATOM   2804  HG2 PRO X 177      21.697  79.429  53.315  0.00  0.00            
ATOM   2805  HG3 PRO X 177      21.635  78.727  55.024  0.00  0.00            
ATOM   2806  CB  PRO X 177      20.521  80.478  54.710  0.00  0.00            
ATOM   2807  HB2 PRO X 177      20.219  80.332  55.737  0.00  0.00            
ATOM   2808  HB3 PRO X 177      19.731  80.244  54.000  0.00  0.00            
ATOM   2809  CA  PRO X 177      21.002  81.928  54.464  0.00  0.00            
ATOM   2810  HA  PRO X 177      20.757  82.253  53.463  0.00  0.00            
ATOM   2811  C   PRO X 177      20.487  82.870  55.544  0.00  0.00            
ATOM   2812  O   PRO X 177      21.067  82.985  56.663  0.00  0.00            
ATOM   2813  N   PRO X 178      19.419  83.607  55.253  0.00  0.00            
ATOM   2814  CD  PRO X 178      18.749  84.392  56.300  0.00  0.00            
ATOM   2815  HD2 PRO X 178      18.597  83.825  57.200  0.00  0.00            
ATOM   2816  HD3 PRO X 178      19.342  85.328  56.486  0.00  0.00            
ATOM   2817  CG  PRO X 178      17.407  84.768  55.636  0.00  0.00            
ATOM   2818  HG2 PRO X 178      16.595  84.785  56.346  0.00  0.00            
ATOM   2819  HG3 PRO X 178      17.542  85.760  55.170  0.00  0.00            
ATOM   2820  CB  PRO X 178      17.177  83.838  54.460  0.00  0.00            
ATOM   2821  HB2 PRO X 178      16.737  82.914  54.812  0.00  0.00            
ATOM   2822  HB3 PRO X 178      16.636  84.285  53.628  0.00  0.00            
ATOM   2823  CA  PRO X 178      18.624  83.502  54.026  0.00  0.00            
ATOM   2824  HA  PRO X 178      18.694  82.489  53.619  0.00  0.00            
ATOM   2825  C   PRO X 178      19.036  84.513  52.960  0.00  0.00            
ATOM   2826  O   PRO X 178      18.197  84.979  52.164  0.00  0.00            
ATOM   2827  N   TRP X 179      20.346  84.842  52.957  0.00  0.00            
ATOM   2828  H   TRP X 179      20.879  84.779  53.821  0.00  0.00            
ATOM   2829  CA  TRP X 179      21.011  85.576  51.850  0.00  0.00            
ATOM   2830  HA  TRP X 179      22.045  85.670  52.127  0.00  0.00            
ATOM   2831  CB  TRP X 179      20.887  84.852  50.528  0.00  0.00            
ATOM   2832  HB2 TRP X 179      21.718  85.161  49.854  0.00  0.00            
ATOM   2833  HB3 TRP X 179      19.981  85.096  50.016  0.00  0.00            
ATOM   2834  CG  TRP X 179      20.927  83.358  50.698  0.00  0.00            
ATOM   2835  CD1 TRP X 179      19.928  82.507  50.324  0.00  0.00            
ATOM   2836  HD1 TRP X 179      19.005  82.763  49.876  0.00  0.00            
ATOM   2837  NE1 TRP X 179      20.316  81.195  50.564  0.00  0.00            
ATOM   2838  HE1 TRP X 179      19.767  80.418  50.187  0.00  0.00            
ATOM   2839  CE2 TRP X 179      21.673  81.160  50.877  0.00  0.00            
ATOM   2840  CZ2 TRP X 179      22.550  80.127  51.134  0.00  0.00            
ATOM   2841  HZ2 TRP X 179      22.161  79.111  51.329  0.00  0.00            
ATOM   2842  CH2 TRP X 179      23.918  80.426  51.355  0.00  0.00            
ATOM   2843  HH2 TRP X 179      24.578  79.609  51.735  0.00  0.00            
ATOM   2844  CZ3 TRP X 179      24.347  81.724  51.284  0.00  0.00            
ATOM   2845  HZ3 TRP X 179      25.403  81.967  51.418  0.00  0.00            
ATOM   2846  CE3 TRP X 179      23.485  82.785  51.117  0.00  0.00            
ATOM   2847  HE3 TRP X 179      23.805  83.783  51.355  0.00  0.00            
ATOM   2848  CD2 TRP X 179      22.140  82.535  50.853  0.00  0.00            
ATOM   2849  C   TRP X 179      20.380  86.895  51.720  0.00  0.00            
ATOM   2850  O   TRP X 179      19.982  87.361  50.650  0.00  0.00            
ATOM   2851  N   ASH X 180      20.223  87.617  52.854  0.00  0.00            
ATOM   2852  H   ASH X 180      20.864  87.303  53.556  0.00  0.00            
ATOM   2853  CA  ASH X 180      19.904  89.064  52.910  0.00  0.00            
ATOM   2854  HA  ASH X 180      20.430  89.534  52.051  0.00  0.00            
ATOM   2855  CB  ASH X 180      18.371  89.301  52.749  0.00  0.00            
ATOM   2856  HB2 ASH X 180      18.174  90.309  52.344  0.00  0.00            
ATOM   2857  HB3 ASH X 180      18.118  88.703  51.936  0.00  0.00            
ATOM   2858  CG  ASH X 180      17.500  88.917  54.014  0.00  0.00            
ATOM   2859  OD1 ASH X 180      16.225  88.576  53.785  0.00  0.00            
ATOM   2860  OD2 ASH X 180      17.950  89.046  55.154  0.00  0.00            
ATOM   2861  HD1 ASH X 180      15.730  88.197  54.506  0.00  0.00            
ATOM   2862  C   ASH X 180      20.529  89.708  54.141  0.00  0.00            
ATOM   2863  O   ASH X 180      21.495  89.240  54.772  0.00  0.00            
ATOM   2864  N   MET X 181      20.035  90.824  54.525  0.00  0.00            
ATOM   2865  H   MET X 181      19.191  91.115  54.014  0.00  0.00            
ATOM   2866  CA  MET X 181      20.457  91.629  55.651  0.00  0.00            
ATOM   2867  HA  MET X 181      21.549  91.857  55.505  0.00  0.00            
ATOM   2868  CB  MET X 181      19.759  93.004  55.699  0.00  0.00            
ATOM   2869  HB2 MET X 181      19.830  93.540  54.747  0.00  0.00            
ATOM   2870  HB3 MET X 181      20.144  93.635  56.506  0.00  0.00            
ATOM   2871  CG  MET X 181      18.276  92.983  55.962  0.00  0.00            
ATOM   2872  HG2 MET X 181      18.015  94.057  56.171  0.00  0.00            
ATOM   2873  HG3 MET X 181      18.008  92.284  56.757  0.00  0.00            
ATOM   2874  SD  MET X 181      17.486  92.468  54.345  0.00  0.00            
ATOM   2875  CE  MET X 181      15.857  92.075  55.088  0.00  0.00            
ATOM   2876  HE1 MET X 181      15.447  92.926  55.546  0.00  0.00            
ATOM   2877  HE2 MET X 181      16.116  91.272  55.887  0.00  0.00            
ATOM   2878  HE3 MET X 181      15.121  91.647  54.425  0.00  0.00            
ATOM   2879  C   MET X 181      20.435  90.921  57.058  0.00  0.00            
ATOM   2880  O   MET X 181      21.235  91.277  57.960  0.00  0.00            
ATOM   2881  N   THR X 182      19.651  89.862  57.169  0.00  0.00            
ATOM   2882  H   THR X 182      19.281  89.479  56.274  0.00  0.00            
ATOM   2883  CA  THR X 182      19.641  88.919  58.326  0.00  0.00            
ATOM   2884  HA  THR X 182      19.678  89.529  59.276  0.00  0.00            
ATOM   2885  CB  THR X 182      18.322  88.208  58.468  0.00  0.00            
ATOM   2886  HB  THR X 182      18.333  87.452  59.215  0.00  0.00            
ATOM   2887  CG2 THR X 182      17.107  89.121  58.596  0.00  0.00            
ATOM   2888 HG21 THR X 182      16.781  89.558  57.674  0.00  0.00            
ATOM   2889 HG22 THR X 182      17.495  89.959  59.145  0.00  0.00            
ATOM   2890 HG23 THR X 182      16.285  88.690  59.232  0.00  0.00            
ATOM   2891  OG1 THR X 182      18.105  87.459  57.300  0.00  0.00            
ATOM   2892  HG1 THR X 182      17.755  88.006  56.576  0.00  0.00            
ATOM   2893  C   THR X 182      20.925  88.061  58.366  0.00  0.00            
ATOM   2894  O   THR X 182      21.438  87.770  59.507  0.00  0.00            
ATOM   2895  N   SER X 183      21.545  87.749  57.205  0.00  0.00            
ATOM   2896  H   SER X 183      21.334  88.355  56.394  0.00  0.00            
ATOM   2897  CA  SER X 183      22.512  86.694  57.052  0.00  0.00            
ATOM   2898  HA  SER X 183      22.082  85.712  57.333  0.00  0.00            
ATOM   2899  CB  SER X 183      22.977  86.654  55.623  0.00  0.00            
ATOM   2900  HB2 SER X 183      23.354  87.595  55.317  0.00  0.00            
ATOM   2901  HB3 SER X 183      23.804  85.940  55.628  0.00  0.00            
ATOM   2902  OG  SER X 183      22.126  86.141  54.591  0.00  0.00            
ATOM   2903  HG  SER X 183      21.209  86.134  54.922  0.00  0.00            
ATOM   2904  C   SER X 183      23.766  86.993  57.932  0.00  0.00            
ATOM   2905  O   SER X 183      24.652  87.677  57.486  0.00  0.00            
ATOM   2906  N   GLN X 184      23.816  86.417  59.131  0.00  0.00            
ATOM   2907  H   GLN X 184      23.081  85.760  59.273  0.00  0.00            
ATOM   2908  CA  GLN X 184      24.830  86.556  60.135  0.00  0.00            
ATOM   2909  HA  GLN X 184      25.241  87.497  60.383  0.00  0.00            
ATOM   2910  CB  GLN X 184      24.216  86.007  61.428  0.00  0.00            
ATOM   2911  HB2 GLN X 184      24.985  85.905  62.219  0.00  0.00            
ATOM   2912  HB3 GLN X 184      23.815  85.042  61.202  0.00  0.00            
ATOM   2913  CG  GLN X 184      23.033  86.842  61.985  0.00  0.00            
ATOM   2914  HG2 GLN X 184      22.177  86.748  61.262  0.00  0.00            
ATOM   2915  HG3 GLN X 184      22.636  86.391  62.913  0.00  0.00            
ATOM   2916  CD  GLN X 184      23.374  88.317  62.103  0.00  0.00            
ATOM   2917  OE1 GLN X 184      24.222  88.664  62.906  0.00  0.00            
ATOM   2918  NE2 GLN X 184      22.644  89.187  61.493  0.00  0.00            
ATOM   2919 HE21 GLN X 184      21.988  88.905  60.760  0.00  0.00            
ATOM   2920 HE22 GLN X 184      22.775  90.182  61.743  0.00  0.00            
ATOM   2921  C   GLN X 184      26.034  85.758  59.656  0.00  0.00            
ATOM   2922  O   GLN X 184      25.958  84.719  58.982  0.00  0.00            
ATOM   2923  N   ASN X 185      27.178  86.163  60.248  0.00  0.00            
ATOM   2924  H   ASN X 185      27.159  86.964  60.842  0.00  0.00            
ATOM   2925  CA  ASN X 185      28.454  85.609  59.883  0.00  0.00            
ATOM   2926  HA  ASN X 185      29.175  86.288  60.241  0.00  0.00            
ATOM   2927  CB  ASN X 185      28.655  84.233  60.550  0.00  0.00            
ATOM   2928  HB2 ASN X 185      28.331  84.264  61.638  0.00  0.00            
ATOM   2929  HB3 ASN X 185      27.959  83.556  60.078  0.00  0.00            
ATOM   2930  CG  ASN X 185      30.058  83.728  60.418  0.00  0.00            
ATOM   2931  OD1 ASN X 185      30.435  82.939  59.611  0.00  0.00            
ATOM   2932  ND2 ASN X 185      30.957  84.209  61.319  0.00  0.00            
ATOM   2933 HD21 ASN X 185      30.628  84.966  61.931  0.00  0.00            
ATOM   2934 HD22 ASN X 185      31.878  83.891  61.435  0.00  0.00            
ATOM   2935  C   ASN X 185      28.675  85.574  58.349  0.00  0.00            
ATOM   2936  O   ASN X 185      29.102  84.525  57.800  0.00  0.00            
ATOM   2937  N   SER X 186      28.331  86.664  57.685  0.00  0.00            
ATOM   2938  H   SER X 186      27.905  87.411  58.116  0.00  0.00            
ATOM   2939  CA  SER X 186      28.530  86.773  56.246  0.00  0.00            
ATOM   2940  HA  SER X 186      29.004  85.852  55.884  0.00  0.00            
ATOM   2941  CB  SER X 186      27.149  86.919  55.564  0.00  0.00            
ATOM   2942  HB2 SER X 186      26.648  85.884  55.605  0.00  0.00            
ATOM   2943  HB3 SER X 186      26.631  87.642  56.189  0.00  0.00            
ATOM   2944  OG  SER X 186      27.291  87.348  54.203  0.00  0.00            
ATOM   2945  HG  SER X 186      27.840  86.705  53.687  0.00  0.00            
ATOM   2946  C   SER X 186      29.484  87.935  56.006  0.00  0.00            
ATOM   2947  O   SER X 186      29.317  89.056  56.469  0.00  0.00            
ATOM   2948  N   PHE X 187      30.516  87.596  55.237  0.00  0.00            
ATOM   2949  H   PHE X 187      30.496  86.704  54.796  0.00  0.00            
ATOM   2950  CA  PHE X 187      31.441  88.673  54.748  0.00  0.00            
ATOM   2951  HA  PHE X 187      31.808  89.136  55.609  0.00  0.00            
ATOM   2952  CB  PHE X 187      32.560  88.095  53.941  0.00  0.00            
ATOM   2953  HB2 PHE X 187      32.177  87.401  53.156  0.00  0.00            
ATOM   2954  HB3 PHE X 187      33.180  87.555  54.597  0.00  0.00            
ATOM   2955  CG  PHE X 187      33.379  89.098  53.249  0.00  0.00            
ATOM   2956  CD1 PHE X 187      34.110  90.052  54.014  0.00  0.00            
ATOM   2957  HD1 PHE X 187      34.064  90.091  55.095  0.00  0.00            
ATOM   2958  CE1 PHE X 187      34.943  90.968  53.346  0.00  0.00            
ATOM   2959  HE1 PHE X 187      35.660  91.632  53.903  0.00  0.00            
ATOM   2960  CZ  PHE X 187      34.903  91.102  51.955  0.00  0.00            
ATOM   2961  HZ  PHE X 187      35.524  91.853  51.485  0.00  0.00            
ATOM   2962  CE2 PHE X 187      34.079  90.261  51.239  0.00  0.00            
ATOM   2963  HE2 PHE X 187      33.882  90.499  50.190  0.00  0.00            
ATOM   2964  CD2 PHE X 187      33.354  89.258  51.848  0.00  0.00            
ATOM   2965  HD2 PHE X 187      32.865  88.581  51.229  0.00  0.00            
ATOM   2966  C   PHE X 187      30.813  89.887  54.005  0.00  0.00            
ATOM   2967  O   PHE X 187      31.118  91.047  54.189  0.00  0.00            
ATOM   2968  N   ARG X 188      29.838  89.505  53.173  0.00  0.00            
ATOM   2969  H   ARG X 188      29.608  88.545  53.293  0.00  0.00            
ATOM   2970  CA  ARG X 188      28.923  90.340  52.373  0.00  0.00            
ATOM   2971  HA  ARG X 188      29.705  90.917  51.811  0.00  0.00            
ATOM   2972  CB  ARG X 188      28.010  89.487  51.476  0.00  0.00            
ATOM   2973  HB2 ARG X 188      27.406  88.806  52.111  0.00  0.00            
ATOM   2974  HB3 ARG X 188      28.686  88.812  50.986  0.00  0.00            
ATOM   2975  CG  ARG X 188      27.135  90.190  50.507  0.00  0.00            
ATOM   2976  HG2 ARG X 188      27.745  90.936  50.024  0.00  0.00            
ATOM   2977  HG3 ARG X 188      27.026  89.407  49.746  0.00  0.00            
ATOM   2978  CD  ARG X 188      25.911  90.944  50.976  0.00  0.00            
ATOM   2979  HD2 ARG X 188      25.449  91.470  50.114  0.00  0.00            
ATOM   2980  HD3 ARG X 188      26.042  91.787  51.657  0.00  0.00            
ATOM   2981  NE  ARG X 188      24.970  89.932  51.603  0.00  0.00            
ATOM   2982  HE  ARG X 188      25.165  89.023  51.275  0.00  0.00            
ATOM   2983  CZ  ARG X 188      24.190  90.140  52.657  0.00  0.00            
ATOM   2984  NH1 ARG X 188      23.858  91.326  53.128  0.00  0.00            
ATOM   2985 HH11 ARG X 188      23.861  92.095  52.454  0.00  0.00            
ATOM   2986 HH12 ARG X 188      23.709  91.564  54.088  0.00  0.00            
ATOM   2987  NH2 ARG X 188      23.661  89.143  53.313  0.00  0.00            
ATOM   2988 HH21 ARG X 188      23.894  88.191  53.111  0.00  0.00            
ATOM   2989 HH22 ARG X 188      22.891  89.359  53.995  0.00  0.00            
ATOM   2990  C   ARG X 188      28.151  91.304  53.293  0.00  0.00            
ATOM   2991  O   ARG X 188      28.383  92.511  53.213  0.00  0.00            
ATOM   2992  N   ASN X 189      27.430  90.737  54.283  0.00  0.00            
ATOM   2993  H   ASN X 189      27.397  89.740  54.234  0.00  0.00            
ATOM   2994  CA  ASN X 189      26.572  91.478  55.245  0.00  0.00            
ATOM   2995  HA  ASN X 189      25.870  92.143  54.730  0.00  0.00            
ATOM   2996  CB  ASN X 189      25.767  90.527  56.234  0.00  0.00            
ATOM   2997  HB2 ASN X 189      25.572  89.519  55.781  0.00  0.00            
ATOM   2998  HB3 ASN X 189      26.318  90.379  57.156  0.00  0.00            
ATOM   2999  CG  ASN X 189      24.383  90.919  56.625  0.00  0.00            
ATOM   3000  OD1 ASN X 189      23.802  91.612  55.839  0.00  0.00            
ATOM   3001  ND2 ASN X 189      23.969  90.492  57.801  0.00  0.00            
ATOM   3002 HD21 ASN X 189      22.970  90.682  58.134  0.00  0.00            
ATOM   3003 HD22 ASN X 189      24.527  89.691  58.080  0.00  0.00            
ATOM   3004  C   ASN X 189      27.332  92.532  56.176  0.00  0.00            
ATOM   3005  O   ASN X 189      26.759  93.484  56.669  0.00  0.00            
ATOM   3006  N   GLN X 190      28.609  92.344  56.375  0.00  0.00            
ATOM   3007  H   GLN X 190      28.983  91.481  56.023  0.00  0.00            
ATOM   3008  CA  GLN X 190      29.559  93.089  57.116  0.00  0.00            
ATOM   3009  HA  GLN X 190      29.112  93.592  57.923  0.00  0.00            
ATOM   3010  CB  GLN X 190      30.548  92.035  57.726  0.00  0.00            
ATOM   3011  HB2 GLN X 190      29.971  91.181  58.087  0.00  0.00            
ATOM   3012  HB3 GLN X 190      31.115  91.722  56.861  0.00  0.00            
ATOM   3013  CG  GLN X 190      31.525  92.691  58.832  0.00  0.00            
ATOM   3014  HG2 GLN X 190      32.428  92.046  58.997  0.00  0.00            
ATOM   3015  HG3 GLN X 190      31.992  93.645  58.691  0.00  0.00            
ATOM   3016  CD  GLN X 190      30.924  92.578  60.222  0.00  0.00            
ATOM   3017  OE1 GLN X 190      30.740  91.471  60.685  0.00  0.00            
ATOM   3018  NE2 GLN X 190      30.591  93.641  60.966  0.00  0.00            
ATOM   3019 HE21 GLN X 190      30.682  94.557  60.520  0.00  0.00            
ATOM   3020 HE22 GLN X 190      30.085  93.641  61.881  0.00  0.00            
ATOM   3021  C   GLN X 190      30.173  94.090  56.119  0.00  0.00            
ATOM   3022  O   GLN X 190      30.073  95.227  56.416  0.00  0.00            
ATOM   3023  N   LEU X 191      30.541  93.699  54.906  0.00  0.00            
ATOM   3024  H   LEU X 191      30.422  92.728  54.702  0.00  0.00            
ATOM   3025  CA  LEU X 191      30.875  94.502  53.725  0.00  0.00            
ATOM   3026  HA  LEU X 191      31.632  95.224  53.991  0.00  0.00            
ATOM   3027  CB  LEU X 191      31.472  93.647  52.505  0.00  0.00            
ATOM   3028  HB2 LEU X 191      32.164  92.878  52.946  0.00  0.00            
ATOM   3029  HB3 LEU X 191      30.602  93.156  52.011  0.00  0.00            
ATOM   3030  CG  LEU X 191      32.359  94.374  51.440  0.00  0.00            
ATOM   3031  HG  LEU X 191      31.947  95.314  51.205  0.00  0.00            
ATOM   3032  CD1 LEU X 191      33.736  94.688  52.110  0.00  0.00            
ATOM   3033 HD11 LEU X 191      34.155  93.866  52.752  0.00  0.00            
ATOM   3034 HD12 LEU X 191      34.375  95.066  51.308  0.00  0.00            
ATOM   3035 HD13 LEU X 191      33.619  95.635  52.658  0.00  0.00            
ATOM   3036  CD2 LEU X 191      32.670  93.505  50.227  0.00  0.00            
ATOM   3037 HD21 LEU X 191      33.035  92.541  50.550  0.00  0.00            
ATOM   3038 HD22 LEU X 191      31.814  93.210  49.674  0.00  0.00            
ATOM   3039 HD23 LEU X 191      33.320  94.064  49.517  0.00  0.00            
ATOM   3040  C   LEU X 191      29.780  95.476  53.262  0.00  0.00            
ATOM   3041  O   LEU X 191      30.067  96.524  52.730  0.00  0.00            
ATOM   3042  N   GLU X 192      28.498  95.238  53.485  0.00  0.00            
ATOM   3043  H   GLU X 192      28.301  94.244  53.412  0.00  0.00            
ATOM   3044  CA  GLU X 192      27.341  96.173  53.496  0.00  0.00            
ATOM   3045  HA  GLU X 192      27.461  97.089  52.812  0.00  0.00            
ATOM   3046  CB  GLU X 192      25.959  95.488  53.108  0.00  0.00            
ATOM   3047  HB2 GLU X 192      25.191  96.203  53.424  0.00  0.00            
ATOM   3048  HB3 GLU X 192      25.892  94.540  53.766  0.00  0.00            
ATOM   3049  CG  GLU X 192      25.726  95.221  51.624  0.00  0.00            
ATOM   3050  HG2 GLU X 192      25.938  96.158  51.143  0.00  0.00            
ATOM   3051  HG3 GLU X 192      26.499  94.610  51.169  0.00  0.00            
ATOM   3052  CD  GLU X 192      24.314  94.664  51.363  0.00  0.00            
ATOM   3053  OE1 GLU X 192      23.965  93.542  51.791  0.00  0.00            
ATOM   3054  OE2 GLU X 192      23.565  95.425  50.745  0.00  0.00            
ATOM   3055  C   GLU X 192      27.346  96.929  54.848  0.00  0.00            
ATOM   3056  O   GLU X 192      27.615  98.109  54.927  0.00  0.00            
ATOM   3057  N   GLY X 193      27.002  96.164  55.872  0.00  0.00            
ATOM   3058  H   GLY X 193      26.837  95.188  55.671  0.00  0.00            
ATOM   3059  CA  GLY X 193      27.182  96.622  57.244  0.00  0.00            
ATOM   3060  HA2 GLY X 193      27.835  95.908  57.729  0.00  0.00            
ATOM   3061  HA3 GLY X 193      27.584  97.587  57.466  0.00  0.00            
ATOM   3062  C   GLY X 193      25.847  96.521  57.951  0.00  0.00            
ATOM   3063  O   GLY X 193      25.241  97.524  58.286  0.00  0.00            
ATOM   3064  N   PHE X 194      25.431  95.305  58.194  0.00  0.00            
ATOM   3065  H   PHE X 194      25.959  94.527  57.737  0.00  0.00            
ATOM   3066  CA  PHE X 194      24.265  94.938  58.985  0.00  0.00            
ATOM   3067  HA  PHE X 194      23.782  95.859  59.361  0.00  0.00            
ATOM   3068  CB  PHE X 194      23.365  94.134  57.992  0.00  0.00            
ATOM   3069  HB2 PHE X 194      23.882  93.203  57.647  0.00  0.00            
ATOM   3070  HB3 PHE X 194      22.550  93.813  58.557  0.00  0.00            
ATOM   3071  CG  PHE X 194      22.687  94.955  56.907  0.00  0.00            
ATOM   3072  CD1 PHE X 194      21.700  95.849  57.273  0.00  0.00            
ATOM   3073  HD1 PHE X 194      21.403  95.896  58.300  0.00  0.00            
ATOM   3074  CE1 PHE X 194      20.969  96.582  56.344  0.00  0.00            
ATOM   3075  HE1 PHE X 194      20.204  97.242  56.549  0.00  0.00            
ATOM   3076  CZ  PHE X 194      21.334  96.340  54.965  0.00  0.00            
ATOM   3077  HZ  PHE X 194      20.675  96.845  54.271  0.00  0.00            
ATOM   3078  CE2 PHE X 194      22.361  95.529  54.558  0.00  0.00            
ATOM   3079  HE2 PHE X 194      22.537  95.511  53.499  0.00  0.00            
ATOM   3080  CD2 PHE X 194      23.093  94.919  55.558  0.00  0.00            
ATOM   3081  HD2 PHE X 194      23.835  94.221  55.297  0.00  0.00            
ATOM   3082  C   PHE X 194      24.693  94.031  60.159  0.00  0.00            
ATOM   3083  O   PHE X 194      23.795  93.428  60.751  0.00  0.00            
ATOM   3084  N   ILE X 195      25.952  93.743  60.497  0.00  0.00            
ATOM   3085  H   ILE X 195      26.703  94.207  59.954  0.00  0.00            
ATOM   3086  CA  ILE X 195      26.388  92.942  61.633  0.00  0.00            
ATOM   3087  HA  ILE X 195      25.503  92.520  62.151  0.00  0.00            
ATOM   3088  CB  ILE X 195      27.318  91.751  61.178  0.00  0.00            
ATOM   3089  HB  ILE X 195      28.219  92.210  60.651  0.00  0.00            
ATOM   3090  CG2 ILE X 195      27.725  90.947  62.389  0.00  0.00            
ATOM   3091 HG21 ILE X 195      28.268  91.611  63.098  0.00  0.00            
ATOM   3092 HG22 ILE X 195      27.004  90.576  63.005  0.00  0.00            
ATOM   3093 HG23 ILE X 195      28.400  90.144  62.072  0.00  0.00            
ATOM   3094  CG1 ILE X 195      26.686  90.799  60.162  0.00  0.00            
ATOM   3095 HG12 ILE X 195      25.985  90.146  60.716  0.00  0.00            
ATOM   3096 HG13 ILE X 195      26.135  91.165  59.336  0.00  0.00            
ATOM   3097  CD1 ILE X 195      27.688  89.871  59.498  0.00  0.00            
ATOM   3098 HD11 ILE X 195      28.040  90.340  58.546  0.00  0.00            
ATOM   3099 HD12 ILE X 195      28.585  89.561  60.068  0.00  0.00            
ATOM   3100 HD13 ILE X 195      27.212  88.895  59.162  0.00  0.00            
ATOM   3101  C   ILE X 195      27.022  93.887  62.624  0.00  0.00            
ATOM   3102  O   ILE X 195      28.209  94.236  62.537  0.00  0.00            
ATOM   3103  N   ASN X 196      26.213  94.458  63.559  0.00  0.00            
ATOM   3104  H   ASN X 196      25.299  94.053  63.558  0.00  0.00            
ATOM   3105  CA  ASN X 196      26.428  95.617  64.328  0.00  0.00            
ATOM   3106  HA  ASN X 196      25.595  95.762  64.904  0.00  0.00            
ATOM   3107  CB  ASN X 196      27.618  95.553  65.413  0.00  0.00            
ATOM   3108  HB2 ASN X 196      27.494  94.633  65.978  0.00  0.00            
ATOM   3109  HB3 ASN X 196      28.600  95.520  64.888  0.00  0.00            
ATOM   3110  CG  ASN X 196      27.701  96.684  66.471  0.00  0.00            
ATOM   3111  OD1 ASN X 196      26.806  97.520  66.514  0.00  0.00            
ATOM   3112  ND2 ASN X 196      28.639  96.659  67.439  0.00  0.00            
ATOM   3113 HD21 ASN X 196      28.407  97.040  68.373  0.00  0.00            
ATOM   3114 HD22 ASN X 196      29.346  95.945  67.392  0.00  0.00            
ATOM   3115  C   ASN X 196      26.593  96.825  63.373  0.00  0.00            
ATOM   3116  O   ASN X 196      27.706  97.309  63.082  0.00  0.00            
ATOM   3117  N   GLY X 197      25.467  97.263  62.892  0.00  0.00            
ATOM   3118  H   GLY X 197      24.523  96.880  63.146  0.00  0.00            
ATOM   3119  CA  GLY X 197      25.475  98.355  61.893  0.00  0.00            
ATOM   3120  HA2 GLY X 197      24.963  98.023  61.002  0.00  0.00            
ATOM   3121  HA3 GLY X 197      26.417  98.693  61.624  0.00  0.00            
ATOM   3122  C   GLY X 197      24.636  99.651  62.398  0.00  0.00            
ATOM   3123  O   GLY X 197      24.065  99.561  63.500  0.00  0.00            
ATOM   3124  N   PRO X 198      24.571 100.788  61.701  0.00  0.00            
ATOM   3125  CD  PRO X 198      23.837 101.948  62.030  0.00  0.00            
ATOM   3126  HD2 PRO X 198      22.785 101.722  62.029  0.00  0.00            
ATOM   3127  HD3 PRO X 198      24.298 102.355  62.945  0.00  0.00            
ATOM   3128  CG  PRO X 198      23.903 102.900  60.864  0.00  0.00            
ATOM   3129  HG2 PRO X 198      22.955 103.538  60.774  0.00  0.00            
ATOM   3130  HG3 PRO X 198      24.723 103.556  61.095  0.00  0.00            
ATOM   3131  CB  PRO X 198      24.281 102.100  59.641  0.00  0.00            
ATOM   3132  HB2 PRO X 198      23.421 101.768  59.124  0.00  0.00            
ATOM   3133  HB3 PRO X 198      24.746 102.807  58.976  0.00  0.00            
ATOM   3134  CA  PRO X 198      25.170 101.017  60.338  0.00  0.00            
ATOM   3135  HA  PRO X 198      25.048 100.129  59.665  0.00  0.00            
ATOM   3136  C   PRO X 198      26.684 101.332  60.409  0.00  0.00            
ATOM   3137  O   PRO X 198      27.149 102.084  61.301  0.00  0.00            
ATOM   3138  N   GLN X 199      27.483 100.730  59.526  0.00  0.00            
ATOM   3139  H   GLN X 199      27.100 100.371  58.605  0.00  0.00            
ATOM   3140  CA  GLN X 199      28.912 100.646  59.442  0.00  0.00            
ATOM   3141  HA  GLN X 199      29.305 101.636  59.632  0.00  0.00            
ATOM   3142  CB  GLN X 199      29.470  99.616  60.406  0.00  0.00            
ATOM   3143  HB2 GLN X 199      28.955  98.599  60.125  0.00  0.00            
ATOM   3144  HB3 GLN X 199      30.541  99.486  60.231  0.00  0.00            
ATOM   3145  CG  GLN X 199      29.130  99.826  61.885  0.00  0.00            
ATOM   3146  HG2 GLN X 199      29.169  98.821  62.345  0.00  0.00            
ATOM   3147  HG3 GLN X 199      28.095 100.022  62.039  0.00  0.00            
ATOM   3148  CD  GLN X 199      30.128 100.709  62.616  0.00  0.00            
ATOM   3149  OE1 GLN X 199      30.998 101.311  62.057  0.00  0.00            
ATOM   3150  NE2 GLN X 199      30.016 100.725  63.960  0.00  0.00            
ATOM   3151 HE21 GLN X 199      30.637 101.201  64.565  0.00  0.00            
ATOM   3152 HE22 GLN X 199      29.214 100.185  64.383  0.00  0.00            
ATOM   3153  C   GLN X 199      29.211 100.362  57.943  0.00  0.00            
ATOM   3154  O   GLN X 199      28.295 100.415  57.117  0.00  0.00            
ATOM   3155  N   LEU X 200      30.538 100.229  57.641  0.00  0.00            
ATOM   3156  H   LEU X 200      31.183 100.236  58.396  0.00  0.00            
ATOM   3157  CA  LEU X 200      31.161 100.004  56.320  0.00  0.00            
ATOM   3158  HA  LEU X 200      32.129 100.548  56.334  0.00  0.00            
ATOM   3159  CB  LEU X 200      31.434  98.540  55.997  0.00  0.00            
ATOM   3160  HB2 LEU X 200      31.165  98.035  56.966  0.00  0.00            
ATOM   3161  HB3 LEU X 200      30.622  98.116  55.390  0.00  0.00            
ATOM   3162  CG  LEU X 200      32.823  98.248  55.556  0.00  0.00            
ATOM   3163  HG  LEU X 200      33.599  98.800  56.059  0.00  0.00            
ATOM   3164  CD1 LEU X 200      33.219  96.836  56.033  0.00  0.00            
ATOM   3165 HD11 LEU X 200      33.289  96.901  57.066  0.00  0.00            
ATOM   3166 HD12 LEU X 200      34.210  96.506  55.620  0.00  0.00            
ATOM   3167 HD13 LEU X 200      32.424  96.117  55.759  0.00  0.00            
ATOM   3168  CD2 LEU X 200      33.003  98.398  54.078  0.00  0.00            
ATOM   3169 HD21 LEU X 200      33.987  98.132  53.762  0.00  0.00            
ATOM   3170 HD22 LEU X 200      32.632  99.315  53.604  0.00  0.00            
ATOM   3171 HD23 LEU X 200      32.373  97.657  53.554  0.00  0.00            
ATOM   3172  C   LEU X 200      30.442 100.854  55.176  0.00  0.00            
ATOM   3173  O   LEU X 200      30.270 102.100  55.259  0.00  0.00            
ATOM   3174  N   HID X 201      29.879 100.065  54.266  0.00  0.00            
ATOM   3175  H   HID X 201      29.769  99.130  54.527  0.00  0.00            
ATOM   3176  CA  HID X 201      29.356 100.602  53.074  0.00  0.00            
ATOM   3177  HA  HID X 201      30.097 101.341  52.736  0.00  0.00            
ATOM   3178  CB  HID X 201      29.134  99.441  52.038  0.00  0.00            
ATOM   3179  HB2 HID X 201      28.871  98.585  52.586  0.00  0.00            
ATOM   3180  HB3 HID X 201      30.035  99.089  51.592  0.00  0.00            
ATOM   3181  CG  HID X 201      28.236  99.711  50.811  0.00  0.00            
ATOM   3182  ND1 HID X 201      26.923  99.832  50.989  0.00  0.00            
ATOM   3183  HD1 HID X 201      26.478  99.785  51.895  0.00  0.00            
ATOM   3184  CE1 HID X 201      26.453 100.319  49.856  0.00  0.00            
ATOM   3185  HE1 HID X 201      25.440 100.656  49.708  0.00  0.00            
ATOM   3186  NE2 HID X 201      27.316 100.417  48.875  0.00  0.00            
ATOM   3187  CD2 HID X 201      28.485  99.962  49.524  0.00  0.00            
ATOM   3188  HD2 HID X 201      29.425 100.029  49.013  0.00  0.00            
ATOM   3189  C   HID X 201      28.078 101.481  53.279  0.00  0.00            
ATOM   3190  O   HID X 201      28.002 102.501  52.617  0.00  0.00            
ATOM   3191  N   ASN X 202      27.203 101.089  54.289  0.00  0.00            
ATOM   3192  H   ASN X 202      27.483 100.246  54.732  0.00  0.00            
ATOM   3193  CA  ASN X 202      25.918 101.790  54.533  0.00  0.00            
ATOM   3194  HA  ASN X 202      25.511 102.171  53.570  0.00  0.00            
ATOM   3195  CB  ASN X 202      24.990 100.858  55.256  0.00  0.00            
ATOM   3196  HB2 ASN X 202      25.474 100.444  56.154  0.00  0.00            
ATOM   3197  HB3 ASN X 202      24.166 101.487  55.651  0.00  0.00            
ATOM   3198  CG  ASN X 202      24.509  99.725  54.319  0.00  0.00            
ATOM   3199  OD1 ASN X 202      25.087  99.433  53.287  0.00  0.00            
ATOM   3200  ND2 ASN X 202      23.571  98.949  54.770  0.00  0.00            
ATOM   3201 HD21 ASN X 202      23.050  99.153  55.606  0.00  0.00            
ATOM   3202 HD22 ASN X 202      23.662  97.990  54.497  0.00  0.00            
ATOM   3203  C   ASN X 202      26.204 103.083  55.295  0.00  0.00            
ATOM   3204  O   ASN X 202      25.639 104.159  54.977  0.00  0.00            
ATOM   3205  N   ARN X 203      27.261 103.135  56.098  0.00  0.00            
ATOM   3206  H   ARN X 203      27.717 102.232  56.315  0.00  0.00            
ATOM   3207  CA  ARN X 203      27.789 104.320  56.789  0.00  0.00            
ATOM   3208  HA  ARN X 203      26.960 104.889  57.318  0.00  0.00            
ATOM   3209  CB  ARN X 203      28.769 103.779  57.866  0.00  0.00            
ATOM   3210  HB2 ARN X 203      29.647 103.306  57.430  0.00  0.00            
ATOM   3211  HB3 ARN X 203      28.153 103.073  58.449  0.00  0.00            
ATOM   3212  CG  ARN X 203      29.292 104.867  58.796  0.00  0.00            
ATOM   3213  HG2 ARN X 203      28.442 105.176  59.481  0.00  0.00            
ATOM   3214  HG3 ARN X 203      29.621 105.785  58.233  0.00  0.00            
ATOM   3215  CD  ARN X 203      30.383 104.489  59.758  0.00  0.00            
ATOM   3216  HD2 ARN X 203      31.239 104.126  59.098  0.00  0.00            
ATOM   3217  HD3 ARN X 203      30.136 103.603  60.345  0.00  0.00            
ATOM   3218  NE  ARN X 203      30.613 105.552  60.684  0.00  0.00            
ATOM   3219  HE  ARN X 203      30.961 106.318  60.144  0.00  0.00            
ATOM   3220  CZ  ARN X 203      31.418 105.354  61.891  0.00  0.00            
ATOM   3221  NH1 ARN X 203      31.933 104.313  62.291  0.00  0.00            
ATOM   3222 HH11 ARN X 203      32.053 103.519  61.658  0.00  0.00            
ATOM   3223  NH2 ARN X 203      31.440 106.441  62.671  0.00  0.00            
ATOM   3224 HH21 ARN X 203      31.070 106.242  63.610  0.00  0.00            
ATOM   3225 HH22 ARN X 203      32.395 106.761  62.723  0.00  0.00            
ATOM   3226  C   ARN X 203      28.313 105.305  55.760  0.00  0.00            
ATOM   3227  O   ARN X 203      28.074 106.476  55.938  0.00  0.00            
ATOM   3228  N   VAL X 204      29.029 104.877  54.736  0.00  0.00            
ATOM   3229  H   VAL X 204      29.297 103.896  54.789  0.00  0.00            
ATOM   3230  CA  VAL X 204      29.713 105.599  53.669  0.00  0.00            
ATOM   3231  HA  VAL X 204      30.277 106.390  54.161  0.00  0.00            
ATOM   3232  CB  VAL X 204      30.760 104.726  52.912  0.00  0.00            
ATOM   3233  HB  VAL X 204      30.308 103.822  52.523  0.00  0.00            
ATOM   3234  CG1 VAL X 204      31.282 105.603  51.703  0.00  0.00            
ATOM   3235 HG11 VAL X 204      30.648 105.716  50.865  0.00  0.00            
ATOM   3236 HG12 VAL X 204      31.659 106.575  52.080  0.00  0.00            
ATOM   3237 HG13 VAL X 204      32.211 105.119  51.387  0.00  0.00            
ATOM   3238  CG2 VAL X 204      31.885 104.385  53.790  0.00  0.00            
ATOM   3239 HG21 VAL X 204      31.564 104.420  54.802  0.00  0.00            
ATOM   3240 HG22 VAL X 204      32.192 103.369  53.589  0.00  0.00            
ATOM   3241 HG23 VAL X 204      32.769 105.037  53.699  0.00  0.00            
ATOM   3242  C   VAL X 204      28.649 106.340  52.822  0.00  0.00            
ATOM   3243  O   VAL X 204      28.823 107.570  52.681  0.00  0.00            
ATOM   3244  N   HID X 205      27.521 105.701  52.424  0.00  0.00            
ATOM   3245  H   HID X 205      27.421 104.726  52.588  0.00  0.00            
ATOM   3246  CA  HID X 205      26.456 106.419  51.736  0.00  0.00            
ATOM   3247  HA  HID X 205      26.952 106.866  50.893  0.00  0.00            
ATOM   3248  CB  HID X 205      25.387 105.502  51.256  0.00  0.00            
ATOM   3249  HB2 HID X 205      25.087 104.771  51.952  0.00  0.00            
ATOM   3250  HB3 HID X 205      24.483 106.084  51.047  0.00  0.00            
ATOM   3251  CG  HID X 205      25.752 104.910  49.901  0.00  0.00            
ATOM   3252  ND1 HID X 205      25.669 105.644  48.754  0.00  0.00            
ATOM   3253  HD1 HID X 205      25.261 106.571  48.641  0.00  0.00            
ATOM   3254  CE1 HID X 205      26.271 105.057  47.710  0.00  0.00            
ATOM   3255  HE1 HID X 205      26.309 105.574  46.703  0.00  0.00            
ATOM   3256  NE2 HID X 205      26.625 103.832  48.067  0.00  0.00            
ATOM   3257  CD2 HID X 205      26.362 103.760  49.470  0.00  0.00            
ATOM   3258  HD2 HID X 205      26.808 103.028  50.115  0.00  0.00            
ATOM   3259  C   HID X 205      25.853 107.524  52.621  0.00  0.00            
ATOM   3260  O   HID X 205      25.790 108.641  52.169  0.00  0.00            
ATOM   3261  N   ARG X 206      25.533 107.290  53.873  0.00  0.00            
ATOM   3262  H   ARG X 206      25.687 106.371  54.203  0.00  0.00            
ATOM   3263  CA  ARG X 206      25.063 108.248  54.882  0.00  0.00            
ATOM   3264  HA  ARG X 206      24.210 108.753  54.499  0.00  0.00            
ATOM   3265  CB  ARG X 206      24.579 107.394  56.099  0.00  0.00            
ATOM   3266  HB2 ARG X 206      24.127 106.433  55.853  0.00  0.00            
ATOM   3267  HB3 ARG X 206      25.462 107.200  56.658  0.00  0.00            
ATOM   3268  CG  ARG X 206      23.530 108.034  57.002  0.00  0.00            
ATOM   3269  HG2 ARG X 206      23.413 107.250  57.744  0.00  0.00            
ATOM   3270  HG3 ARG X 206      23.948 108.870  57.514  0.00  0.00            
ATOM   3271  CD  ARG X 206      22.136 108.256  56.298  0.00  0.00            
ATOM   3272  HD2 ARG X 206      22.021 107.476  55.577  0.00  0.00            
ATOM   3273  HD3 ARG X 206      22.039 109.264  55.906  0.00  0.00            
ATOM   3274  NE  ARG X 206      21.103 108.134  57.342  0.00  0.00            
ATOM   3275  HE  ARG X 206      21.485 108.313  58.289  0.00  0.00            
ATOM   3276  CZ  ARG X 206      19.800 107.780  57.400  0.00  0.00            
ATOM   3277  NH1 ARG X 206      19.250 107.396  56.288  0.00  0.00            
ATOM   3278 HH11 ARG X 206      19.791 106.972  55.499  0.00  0.00            
ATOM   3279 HH12 ARG X 206      18.244 107.378  56.261  0.00  0.00            
ATOM   3280  NH2 ARG X 206      19.115 107.868  58.552  0.00  0.00            
ATOM   3281 HH21 ARG X 206      19.584 108.315  59.371  0.00  0.00            
ATOM   3282 HH22 ARG X 206      18.198 107.334  58.812  0.00  0.00            
ATOM   3283  C   ARG X 206      26.158 109.283  55.076  0.00  0.00            
ATOM   3284  O   ARG X 206      25.803 110.442  55.028  0.00  0.00            
ATOM   3285  N   TRP X 207      27.479 109.031  55.342  0.00  0.00            
ATOM   3286  H   TRP X 207      27.564 108.091  55.725  0.00  0.00            
ATOM   3287  CA  TRP X 207      28.527 109.956  55.511  0.00  0.00            
ATOM   3288  HA  TRP X 207      28.252 110.415  56.422  0.00  0.00            
ATOM   3289  CB  TRP X 207      29.957 109.257  55.684  0.00  0.00            
ATOM   3290  HB2 TRP X 207      29.921 108.360  56.371  0.00  0.00            
ATOM   3291  HB3 TRP X 207      30.178 108.799  54.692  0.00  0.00            
ATOM   3292  CG  TRP X 207      31.063 110.112  56.096  0.00  0.00            
ATOM   3293  CD1 TRP X 207      31.376 110.495  57.356  0.00  0.00            
ATOM   3294  HD1 TRP X 207      30.893 110.130  58.247  0.00  0.00            
ATOM   3295  NE1 TRP X 207      32.251 111.578  57.327  0.00  0.00            
ATOM   3296  HE1 TRP X 207      32.450 112.178  58.136  0.00  0.00            
ATOM   3297  CE2 TRP X 207      32.477 111.968  56.053  0.00  0.00            
ATOM   3298  CZ2 TRP X 207      33.218 113.059  55.547  0.00  0.00            
ATOM   3299  HZ2 TRP X 207      33.534 113.927  56.174  0.00  0.00            
ATOM   3300  CH2 TRP X 207      33.368 113.061  54.157  0.00  0.00            
ATOM   3301  HH2 TRP X 207      33.801 113.959  53.705  0.00  0.00            
ATOM   3302  CZ3 TRP X 207      32.883 112.079  53.329  0.00  0.00            
ATOM   3303  HZ3 TRP X 207      32.970 112.157  52.261  0.00  0.00            
ATOM   3304  CE3 TRP X 207      32.110 110.993  53.824  0.00  0.00            
ATOM   3305  HE3 TRP X 207      31.753 110.135  53.277  0.00  0.00            
ATOM   3306  CD2 TRP X 207      31.895 110.930  55.235  0.00  0.00            
ATOM   3307  C   TRP X 207      28.557 111.021  54.421  0.00  0.00            
ATOM   3308  O   TRP X 207      28.557 112.235  54.764  0.00  0.00            
ATOM   3309  N   VAL X 208      28.546 110.645  53.143  0.00  0.00            
ATOM   3310  H   VAL X 208      28.771 109.652  53.035  0.00  0.00            
ATOM   3311  CA  VAL X 208      28.595 111.616  52.051  0.00  0.00            
ATOM   3312  HA  VAL X 208      29.508 112.184  52.321  0.00  0.00            
ATOM   3313  CB  VAL X 208      28.925 110.922  50.756  0.00  0.00            
ATOM   3314  HB  VAL X 208      28.146 110.138  50.559  0.00  0.00            
ATOM   3315  CG1 VAL X 208      28.982 111.925  49.603  0.00  0.00            
ATOM   3316 HG11 VAL X 208      28.017 112.380  49.380  0.00  0.00            
ATOM   3317 HG12 VAL X 208      29.733 112.723  49.699  0.00  0.00            
ATOM   3318 HG13 VAL X 208      29.130 111.448  48.622  0.00  0.00            
ATOM   3319  CG2 VAL X 208      30.251 110.243  50.833  0.00  0.00            
ATOM   3320 HG21 VAL X 208      31.072 110.870  50.726  0.00  0.00            
ATOM   3321 HG22 VAL X 208      30.327 109.641  49.943  0.00  0.00            
ATOM   3322 HG23 VAL X 208      30.449 109.625  51.697  0.00  0.00            
ATOM   3323  C   VAL X 208      27.381 112.538  52.035  0.00  0.00            
ATOM   3324  O   VAL X 208      27.553 113.747  51.737  0.00  0.00            
ATOM   3325  N   GLY X 209      26.134 112.037  52.216  0.00  0.00            
ATOM   3326  H   GLY X 209      26.045 111.186  52.646  0.00  0.00            
ATOM   3327  CA  GLY X 209      24.870 112.730  52.318  0.00  0.00            
ATOM   3328  HA2 GLY X 209      24.279 112.044  52.938  0.00  0.00            
ATOM   3329  HA3 GLY X 209      25.055 113.608  52.960  0.00  0.00            
ATOM   3330  C   GLY X 209      24.243 112.954  50.944  0.00  0.00            
ATOM   3331  O   GLY X 209      24.744 112.448  49.904  0.00  0.00            
ATOM   3332  N   GLY X 210      23.046 113.608  50.898  0.00  0.00            
ATOM   3333  H   GLY X 210      22.656 113.829  51.874  0.00  0.00            
ATOM   3334  CA  GLY X 210      22.448 114.362  49.772  0.00  0.00            
ATOM   3335  HA2 GLY X 210      23.024 115.168  49.338  0.00  0.00            
ATOM   3336  HA3 GLY X 210      21.606 114.891  50.212  0.00  0.00            
ATOM   3337  C   GLY X 210      21.941 113.448  48.622  0.00  0.00            
ATOM   3338  O   GLY X 210      21.016 112.673  48.762  0.00  0.00            
ATOM   3339  N   GLN X 211      22.730 113.446  47.510  0.00  0.00            
ATOM   3340  H   GLN X 211      23.365 114.193  47.391  0.00  0.00            
ATOM   3341  CA  GLN X 211      22.534 112.659  46.322  0.00  0.00            
ATOM   3342  HA  GLN X 211      21.562 112.713  45.937  0.00  0.00            
ATOM   3343  CB  GLN X 211      23.384 113.332  45.212  0.00  0.00            
ATOM   3344  HB2 GLN X 211      24.477 113.423  45.329  0.00  0.00            
ATOM   3345  HB3 GLN X 211      23.090 114.362  45.144  0.00  0.00            
ATOM   3346  CG  GLN X 211      23.340 112.759  43.793  0.00  0.00            
ATOM   3347  HG2 GLN X 211      24.242 112.882  43.249  0.00  0.00            
ATOM   3348  HG3 GLN X 211      23.110 111.669  43.867  0.00  0.00            
ATOM   3349  CD  GLN X 211      22.194 113.242  42.958  0.00  0.00            
ATOM   3350  OE1 GLN X 211      21.241 113.802  43.467  0.00  0.00            
ATOM   3351  NE2 GLN X 211      22.366 113.135  41.671  0.00  0.00            
ATOM   3352 HE21 GLN X 211      21.639 113.540  41.027  0.00  0.00            
ATOM   3353 HE22 GLN X 211      23.227 112.823  41.275  0.00  0.00            
ATOM   3354  C   GLN X 211      22.994 111.199  46.619  0.00  0.00            
ATOM   3355  O   GLN X 211      22.211 110.232  46.501  0.00  0.00            
ATOM   3356  N   MET X 212      24.209 110.940  47.184  0.00  0.00            
ATOM   3357  H   MET X 212      24.819 111.792  47.213  0.00  0.00            
ATOM   3358  CA  MET X 212      24.615 109.588  47.612  0.00  0.00            
ATOM   3359  HA  MET X 212      24.406 108.962  46.746  0.00  0.00            
ATOM   3360  CB  MET X 212      26.122 109.509  47.912  0.00  0.00            
ATOM   3361  HB2 MET X 212      26.386 110.376  48.480  0.00  0.00            
ATOM   3362  HB3 MET X 212      26.353 108.718  48.533  0.00  0.00            
ATOM   3363  CG  MET X 212      26.955 109.303  46.632  0.00  0.00            
ATOM   3364  HG2 MET X 212      26.348 109.204  45.663  0.00  0.00            
ATOM   3365  HG3 MET X 212      27.470 110.250  46.420  0.00  0.00            
ATOM   3366  SD  MET X 212      27.979 107.836  46.733  0.00  0.00            
ATOM   3367  CE  MET X 212      29.141 108.360  48.136  0.00  0.00            
ATOM   3368  HE1 MET X 212      28.504 108.178  48.964  0.00  0.00            
ATOM   3369  HE2 MET X 212      29.312 109.391  48.060  0.00  0.00            
ATOM   3370  HE3 MET X 212      30.082 107.755  48.156  0.00  0.00            
ATOM   3371  C   MET X 212      23.776 108.884  48.707  0.00  0.00            
ATOM   3372  O   MET X 212      23.637 107.650  48.708  0.00  0.00            
ATOM   3373  N   GLY X 213      23.282 109.680  49.666  0.00  0.00            
ATOM   3374  H   GLY X 213      23.502 110.654  49.562  0.00  0.00            
ATOM   3375  CA  GLY X 213      22.603 109.320  50.918  0.00  0.00            
ATOM   3376  HA2 GLY X 213      23.347 108.837  51.462  0.00  0.00            
ATOM   3377  HA3 GLY X 213      22.415 110.253  51.409  0.00  0.00            
ATOM   3378  C   GLY X 213      21.387 108.391  50.913  0.00  0.00            
ATOM   3379  O   GLY X 213      21.279 107.545  51.790  0.00  0.00            
ATOM   3380  N   VAL X 214      20.513 108.626  49.937  0.00  0.00            
ATOM   3381  H   VAL X 214      20.828 109.241  49.168  0.00  0.00            
ATOM   3382  CA  VAL X 214      19.237 107.960  49.801  0.00  0.00            
ATOM   3383  HA  VAL X 214      19.152 107.146  50.500  0.00  0.00            
ATOM   3384  CB  VAL X 214      18.202 109.056  50.120  0.00  0.00            
ATOM   3385  HB  VAL X 214      17.280 108.535  49.960  0.00  0.00            
ATOM   3386  CG1 VAL X 214      18.135 109.421  51.544  0.00  0.00            
ATOM   3387 HG11 VAL X 214      17.297 110.068  51.793  0.00  0.00            
ATOM   3388 HG12 VAL X 214      18.892 110.042  51.858  0.00  0.00            
ATOM   3389 HG13 VAL X 214      18.156 108.565  52.253  0.00  0.00            
ATOM   3390  CG2 VAL X 214      18.088 110.174  49.049  0.00  0.00            
ATOM   3391 HG21 VAL X 214      17.248 110.820  49.280  0.00  0.00            
ATOM   3392 HG22 VAL X 214      17.880 109.884  48.009  0.00  0.00            
ATOM   3393 HG23 VAL X 214      18.986 110.766  49.085  0.00  0.00            
ATOM   3394  C   VAL X 214      19.100 107.288  48.391  0.00  0.00            
ATOM   3395  O   VAL X 214      19.710 107.652  47.343  0.00  0.00            
ATOM   3396  N   VAL X 215      18.371 106.160  48.428  0.00  0.00            
ATOM   3397  H   VAL X 215      17.927 105.978  49.320  0.00  0.00            
ATOM   3398  CA  VAL X 215      18.081 105.268  47.276  0.00  0.00            
ATOM   3399  HA  VAL X 215      19.051 104.899  47.050  0.00  0.00            
ATOM   3400  CB  VAL X 215      17.066 104.157  47.592  0.00  0.00            
ATOM   3401  HB  VAL X 215      17.083 103.531  46.682  0.00  0.00            
ATOM   3402  CG1 VAL X 215      17.566 103.354  48.755  0.00  0.00            
ATOM   3403 HG11 VAL X 215      17.542 103.867  49.689  0.00  0.00            
ATOM   3404 HG12 VAL X 215      18.410 102.762  48.558  0.00  0.00            
ATOM   3405 HG13 VAL X 215      16.763 102.596  48.995  0.00  0.00            
ATOM   3406  CG2 VAL X 215      15.660 104.753  47.816  0.00  0.00            
ATOM   3407 HG21 VAL X 215      15.332 104.985  46.750  0.00  0.00            
ATOM   3408 HG22 VAL X 215      15.055 103.905  48.103  0.00  0.00            
ATOM   3409 HG23 VAL X 215      15.433 105.627  48.403  0.00  0.00            
ATOM   3410  C   VAL X 215      17.832 105.851  45.834  0.00  0.00            
ATOM   3411  O   VAL X 215      18.439 105.266  44.902  0.00  0.00            
ATOM   3412  N   PRO X 216      17.013 106.905  45.540  0.00  0.00            
ATOM   3413  CD  PRO X 216      16.262 107.650  46.538  0.00  0.00            
ATOM   3414  HD2 PRO X 216      15.421 107.013  46.787  0.00  0.00            
ATOM   3415  HD3 PRO X 216      16.798 107.849  47.515  0.00  0.00            
ATOM   3416  CG  PRO X 216      15.740 108.912  45.731  0.00  0.00            
ATOM   3417  HG2 PRO X 216      16.358 109.835  45.937  0.00  0.00            
ATOM   3418  HG3 PRO X 216      14.775 109.170  46.106  0.00  0.00            
ATOM   3419  CB  PRO X 216      15.604 108.507  44.341  0.00  0.00            
ATOM   3420  HB2 PRO X 216      15.752 109.543  43.858  0.00  0.00            
ATOM   3421  HB3 PRO X 216      14.638 108.084  43.982  0.00  0.00            
ATOM   3422  CA  PRO X 216      16.772 107.475  44.178  0.00  0.00            
ATOM   3423  HA  PRO X 216      16.486 106.593  43.531  0.00  0.00            
ATOM   3424  C   PRO X 216      17.888 108.269  43.597  0.00  0.00            
ATOM   3425  O   PRO X 216      18.034 108.287  42.372  0.00  0.00            
ATOM   3426  N   THR X 217      18.632 108.998  44.475  0.00  0.00            
ATOM   3427  H   THR X 217      18.372 108.989  45.453  0.00  0.00            
ATOM   3428  CA  THR X 217      19.680 109.921  44.137  0.00  0.00            
ATOM   3429  HA  THR X 217      19.649 110.179  43.047  0.00  0.00            
ATOM   3430  CB  THR X 217      19.510 111.222  44.862  0.00  0.00            
ATOM   3431  HB  THR X 217      20.283 111.870  44.489  0.00  0.00            
ATOM   3432  CG2 THR X 217      18.128 111.954  44.548  0.00  0.00            
ATOM   3433 HG21 THR X 217      17.328 111.457  45.098  0.00  0.00            
ATOM   3434 HG22 THR X 217      18.136 113.037  44.789  0.00  0.00            
ATOM   3435 HG23 THR X 217      17.844 111.771  43.550  0.00  0.00            
ATOM   3436  OG1 THR X 217      19.563 111.076  46.253  0.00  0.00            
ATOM   3437  HG1 THR X 217      20.410 110.706  46.508  0.00  0.00            
ATOM   3438  C   THR X 217      21.061 109.123  44.197  0.00  0.00            
ATOM   3439  O   THR X 217      21.965 109.508  43.378  0.00  0.00            
ATOM   3440  N   ALA X 218      21.158 108.012  44.932  0.00  0.00            
ATOM   3441  H   ALA X 218      20.416 107.812  45.551  0.00  0.00            
ATOM   3442  CA  ALA X 218      22.285 107.109  45.080  0.00  0.00            
ATOM   3443  HA  ALA X 218      22.888 107.455  45.919  0.00  0.00            
ATOM   3444  CB  ALA X 218      21.735 105.680  45.513  0.00  0.00            
ATOM   3445  HB1 ALA X 218      22.587 105.091  45.772  0.00  0.00            
ATOM   3446  HB2 ALA X 218      21.331 105.105  44.701  0.00  0.00            
ATOM   3447  HB3 ALA X 218      20.931 105.756  46.275  0.00  0.00            
ATOM   3448  C   ALA X 218      23.431 107.078  44.003  0.00  0.00            
ATOM   3449  O   ALA X 218      24.599 107.236  44.451  0.00  0.00            
ATOM   3450  N   PRO X 219      23.220 106.806  42.707  0.00  0.00            
ATOM   3451  CD  PRO X 219      21.921 106.515  42.042  0.00  0.00            
ATOM   3452  HD2 PRO X 219      21.585 105.573  42.492  0.00  0.00            
ATOM   3453  HD3 PRO X 219      21.128 107.277  41.983  0.00  0.00            
ATOM   3454  CG  PRO X 219      22.305 106.132  40.605  0.00  0.00            
ATOM   3455  HG2 PRO X 219      22.239 107.045  40.048  0.00  0.00            
ATOM   3456  HG3 PRO X 219      21.626 105.340  40.154  0.00  0.00            
ATOM   3457  CB  PRO X 219      23.781 105.647  40.748  0.00  0.00            
ATOM   3458  HB2 PRO X 219      24.415 105.703  39.858  0.00  0.00            
ATOM   3459  HB3 PRO X 219      23.694 104.611  41.065  0.00  0.00            
ATOM   3460  CA  PRO X 219      24.323 106.534  41.833  0.00  0.00            
ATOM   3461  HA  PRO X 219      25.060 105.868  42.319  0.00  0.00            
ATOM   3462  C   PRO X 219      24.993 107.765  41.381  0.00  0.00            
ATOM   3463  O   PRO X 219      26.171 107.635  41.040  0.00  0.00            
ATOM   3464  N   ASN X 220      24.245 108.840  41.241  0.00  0.00            
ATOM   3465  H   ASN X 220      23.341 108.898  41.690  0.00  0.00            
ATOM   3466  CA  ASN X 220      24.508 109.914  40.227  0.00  0.00            
ATOM   3467  HA  ASN X 220      25.222 109.547  39.406  0.00  0.00            
ATOM   3468  CB  ASN X 220      23.113 110.382  39.751  0.00  0.00            
ATOM   3469  HB2 ASN X 220      22.477 109.500  39.421  0.00  0.00            
ATOM   3470  HB3 ASN X 220      22.574 110.996  40.443  0.00  0.00            
ATOM   3471  CG  ASN X 220      23.145 111.072  38.406  0.00  0.00            
ATOM   3472  OD1 ASN X 220      24.194 111.289  37.833  0.00  0.00            
ATOM   3473  ND2 ASN X 220      22.018 111.494  37.924  0.00  0.00            
ATOM   3474 HD21 ASN X 220      21.196 111.226  38.371  0.00  0.00            
ATOM   3475 HD22 ASN X 220      21.908 112.044  37.120  0.00  0.00            
ATOM   3476  C   ASN X 220      25.386 111.037  40.853  0.00  0.00            
ATOM   3477  O   ASN X 220      25.073 112.214  40.822  0.00  0.00            
ATOM   3478  N   ASP X 221      26.542 110.566  41.369  0.00  0.00            
ATOM   3479  H   ASP X 221      26.739 109.560  41.292  0.00  0.00            
ATOM   3480  CA  ASP X 221      27.682 111.338  41.986  0.00  0.00            
ATOM   3481  HA  ASP X 221      27.704 112.414  41.659  0.00  0.00            
ATOM   3482  CB  ASP X 221      27.474 111.404  43.553  0.00  0.00            
ATOM   3483  HB2 ASP X 221      26.436 111.689  43.742  0.00  0.00            
ATOM   3484  HB3 ASP X 221      27.579 110.426  43.999  0.00  0.00            
ATOM   3485  CG  ASP X 221      28.522 112.249  44.250  0.00  0.00            
ATOM   3486  OD1 ASP X 221      29.705 112.388  43.806  0.00  0.00            
ATOM   3487  OD2 ASP X 221      28.181 112.938  45.314  0.00  0.00            
ATOM   3488  C   ASP X 221      28.912 110.564  41.683  0.00  0.00            
ATOM   3489  O   ASP X 221      29.088 109.411  42.133  0.00  0.00            
ATOM   3490  N   PRO X 222      29.917 111.052  40.944  0.00  0.00            
ATOM   3491  CD  PRO X 222      29.935 112.379  40.315  0.00  0.00            
ATOM   3492  HD2 PRO X 222      29.022 112.707  39.830  0.00  0.00            
ATOM   3493  HD3 PRO X 222      30.159 113.072  41.150  0.00  0.00            
ATOM   3494  CG  PRO X 222      31.014 112.436  39.222  0.00  0.00            
ATOM   3495  HG2 PRO X 222      31.504 113.410  39.099  0.00  0.00            
ATOM   3496  HG3 PRO X 222      30.465 112.163  38.327  0.00  0.00            
ATOM   3497  CB  PRO X 222      31.976 111.348  39.637  0.00  0.00            
ATOM   3498  HB2 PRO X 222      32.459 110.931  38.787  0.00  0.00            
ATOM   3499  HB3 PRO X 222      32.737 111.774  40.305  0.00  0.00            
ATOM   3500  CA  PRO X 222      31.122 110.346  40.444  0.00  0.00            
ATOM   3501  HA  PRO X 222      30.805 109.518  39.717  0.00  0.00            
ATOM   3502  C   PRO X 222      32.032 109.785  41.580  0.00  0.00            
ATOM   3503  O   PRO X 222      32.787 108.872  41.339  0.00  0.00            
ATOM   3504  N   VAL X 223      31.922 110.179  42.876  0.00  0.00            
ATOM   3505  H   VAL X 223      31.243 110.845  43.062  0.00  0.00            
ATOM   3506  CA  VAL X 223      32.601 109.477  43.981  0.00  0.00            
ATOM   3507  HA  VAL X 223      33.669 109.445  43.704  0.00  0.00            
ATOM   3508  CB  VAL X 223      32.558 110.325  45.250  0.00  0.00            
ATOM   3509  HB  VAL X 223      32.570 111.340  44.861  0.00  0.00            
ATOM   3510  CG1 VAL X 223      31.362 110.076  46.160  0.00  0.00            
ATOM   3511 HG11 VAL X 223      30.375 110.222  45.657  0.00  0.00            
ATOM   3512 HG12 VAL X 223      31.285 109.105  46.727  0.00  0.00            
ATOM   3513 HG13 VAL X 223      31.190 110.868  46.899  0.00  0.00            
ATOM   3514  CG2 VAL X 223      33.806 110.253  46.089  0.00  0.00            
ATOM   3515 HG21 VAL X 223      34.091 109.311  46.460  0.00  0.00            
ATOM   3516 HG22 VAL X 223      33.666 110.852  46.913  0.00  0.00            
ATOM   3517 HG23 VAL X 223      34.658 110.709  45.582  0.00  0.00            
ATOM   3518  C   VAL X 223      32.100 108.018  44.090  0.00  0.00            
ATOM   3519  O   VAL X 223      32.816 107.197  44.552  0.00  0.00            
ATOM   3520  N   PHE X 224      30.877 107.632  43.694  0.00  0.00            
ATOM   3521  H   PHE X 224      30.226 108.239  43.297  0.00  0.00            
ATOM   3522  CA  PHE X 224      30.400 106.277  43.512  0.00  0.00            
ATOM   3523  HA  PHE X 224      30.356 105.877  44.457  0.00  0.00            
ATOM   3524  CB  PHE X 224      28.963 106.256  42.990  0.00  0.00            
ATOM   3525  HB2 PHE X 224      29.039 106.324  41.901  0.00  0.00            
ATOM   3526  HB3 PHE X 224      28.340 107.099  43.253  0.00  0.00            
ATOM   3527  CG  PHE X 224      28.131 105.058  43.358  0.00  0.00            
ATOM   3528  CD1 PHE X 224      28.403 103.795  42.796  0.00  0.00            
ATOM   3529  HD1 PHE X 224      29.195 103.817  41.999  0.00  0.00            
ATOM   3530  CE1 PHE X 224      27.550 102.745  42.992  0.00  0.00            
ATOM   3531  HE1 PHE X 224      27.690 101.842  42.506  0.00  0.00            
ATOM   3532  CZ  PHE X 224      26.469 102.864  43.928  0.00  0.00            
ATOM   3533  HZ  PHE X 224      25.774 101.999  43.982  0.00  0.00            
ATOM   3534  CE2 PHE X 224      26.235 104.087  44.586  0.00  0.00            
ATOM   3535  HE2 PHE X 224      25.374 104.256  45.182  0.00  0.00            
ATOM   3536  CD2 PHE X 224      27.040 105.183  44.237  0.00  0.00            
ATOM   3537  HD2 PHE X 224      26.855 106.146  44.616  0.00  0.00            
ATOM   3538  C   PHE X 224      31.299 105.414  42.677  0.00  0.00            
ATOM   3539  O   PHE X 224      31.456 104.256  43.126  0.00  0.00            
ATOM   3540  N   PHE X 225      31.933 105.863  41.558  0.00  0.00            
ATOM   3541  H   PHE X 225      31.830 106.870  41.346  0.00  0.00            
ATOM   3542  CA  PHE X 225      32.954 105.103  40.859  0.00  0.00            
ATOM   3543  HA  PHE X 225      32.431 104.232  40.539  0.00  0.00            
ATOM   3544  CB  PHE X 225      33.612 105.786  39.715  0.00  0.00            
ATOM   3545  HB2 PHE X 225      34.372 105.109  39.232  0.00  0.00            
ATOM   3546  HB3 PHE X 225      34.166 106.716  39.964  0.00  0.00            
ATOM   3547  CG  PHE X 225      32.733 106.035  38.505  0.00  0.00            
ATOM   3548  CD1 PHE X 225      32.238 104.941  37.735  0.00  0.00            
ATOM   3549  HD1 PHE X 225      32.413 103.879  38.070  0.00  0.00            
ATOM   3550  CE1 PHE X 225      31.366 105.106  36.613  0.00  0.00            
ATOM   3551  HE1 PHE X 225      30.967 104.255  36.017  0.00  0.00            
ATOM   3552  CZ  PHE X 225      30.979 106.462  36.255  0.00  0.00            
ATOM   3553  HZ  PHE X 225      30.247 106.642  35.475  0.00  0.00            
ATOM   3554  CE2 PHE X 225      31.469 107.579  36.963  0.00  0.00            
ATOM   3555  HE2 PHE X 225      31.238 108.580  36.674  0.00  0.00            
ATOM   3556  CD2 PHE X 225      32.283 107.326  38.117  0.00  0.00            
ATOM   3557  HD2 PHE X 225      32.506 108.111  38.807  0.00  0.00            
ATOM   3558  C   PHE X 225      34.072 104.643  41.837  0.00  0.00            
ATOM   3559  O   PHE X 225      34.339 103.457  41.950  0.00  0.00            
ATOM   3560  N   LEU X 226      34.605 105.614  42.616  0.00  0.00            
ATOM   3561  H   LEU X 226      34.208 106.498  42.530  0.00  0.00            
ATOM   3562  CA  LEU X 226      35.703 105.438  43.505  0.00  0.00            
ATOM   3563  HA  LEU X 226      36.541 104.988  42.967  0.00  0.00            
ATOM   3564  CB  LEU X 226      36.201 106.952  43.757  0.00  0.00            
ATOM   3565  HB2 LEU X 226      37.224 106.949  44.134  0.00  0.00            
ATOM   3566  HB3 LEU X 226      35.602 107.337  44.583  0.00  0.00            
ATOM   3567  CG  LEU X 226      36.164 107.868  42.576  0.00  0.00            
ATOM   3568  HG  LEU X 226      35.162 108.079  42.253  0.00  0.00            
ATOM   3569  CD1 LEU X 226      36.695 109.220  43.102  0.00  0.00            
ATOM   3570 HD11 LEU X 226      36.748 109.983  42.315  0.00  0.00            
ATOM   3571 HD12 LEU X 226      37.707 109.111  43.501  0.00  0.00            
ATOM   3572 HD13 LEU X 226      36.051 109.530  43.943  0.00  0.00            
ATOM   3573  CD2 LEU X 226      37.060 107.294  41.513  0.00  0.00            
ATOM   3574 HD21 LEU X 226      36.836 106.236  41.337  0.00  0.00            
ATOM   3575 HD22 LEU X 226      36.962 107.823  40.604  0.00  0.00            
ATOM   3576 HD23 LEU X 226      38.132 107.395  41.802  0.00  0.00            
ATOM   3577  C   LEU X 226      35.336 104.683  44.876  0.00  0.00            
ATOM   3578  O   LEU X 226      36.183 103.844  45.265  0.00  0.00            
ATOM   3579  N   HID X 227      34.118 104.863  45.415  0.00  0.00            
ATOM   3580  H   HID X 227      33.591 105.666  44.961  0.00  0.00            
ATOM   3581  CA  HID X 227      33.462 104.179  46.555  0.00  0.00            
ATOM   3582  HA  HID X 227      34.040 104.158  47.425  0.00  0.00            
ATOM   3583  CB  HID X 227      32.125 104.901  46.993  0.00  0.00            
ATOM   3584  HB2 HID X 227      32.441 105.665  47.744  0.00  0.00            
ATOM   3585  HB3 HID X 227      31.576 105.272  46.202  0.00  0.00            
ATOM   3586  CG  HID X 227      31.053 104.034  47.566  0.00  0.00            
ATOM   3587  ND1 HID X 227      31.194 103.379  48.735  0.00  0.00            
ATOM   3588  HD1 HID X 227      32.022 103.281  49.388  0.00  0.00            
ATOM   3589  CE1 HID X 227      30.094 102.729  49.043  0.00  0.00            
ATOM   3590  HE1 HID X 227      29.957 102.029  49.900  0.00  0.00            
ATOM   3591  NE2 HID X 227      29.197 102.739  48.103  0.00  0.00            
ATOM   3592  CD2 HID X 227      29.773 103.612  47.167  0.00  0.00            
ATOM   3593  HD2 HID X 227      29.184 103.947  46.309  0.00  0.00            
ATOM   3594  C   HID X 227      33.253 102.699  46.242  0.00  0.00            
ATOM   3595  O   HID X 227      33.644 101.892  47.017  0.00  0.00            
ATOM   3596  N   HID X 228      32.646 102.387  45.107  0.00  0.00            
ATOM   3597  H   HID X 228      32.342 103.084  44.483  0.00  0.00            
ATOM   3598  CA  HID X 228      32.457 100.925  44.798  0.00  0.00            
ATOM   3599  HA  HID X 228      32.196 100.452  45.708  0.00  0.00            
ATOM   3600  CB  HID X 228      31.150 100.681  43.991  0.00  0.00            
ATOM   3601  HB2 HID X 228      30.904 101.643  43.539  0.00  0.00            
ATOM   3602  HB3 HID X 228      31.241  99.969  43.180  0.00  0.00            
ATOM   3603  CG  HID X 228      30.024 100.264  44.886  0.00  0.00            
ATOM   3604  ND1 HID X 228      29.972  99.007  45.529  0.00  0.00            
ATOM   3605  HD1 HID X 228      30.654  98.193  45.428  0.00  0.00            
ATOM   3606  CE1 HID X 228      28.928  99.011  46.344  0.00  0.00            
ATOM   3607  HE1 HID X 228      28.527  98.123  46.871  0.00  0.00            
ATOM   3608  NE2 HID X 228      28.198 100.148  46.262  0.00  0.00            
ATOM   3609  CD2 HID X 228      28.962 100.947  45.392  0.00  0.00            
ATOM   3610  HD2 HID X 228      28.715 101.988  45.134  0.00  0.00            
ATOM   3611  C   HID X 228      33.717 100.187  44.269  0.00  0.00            
ATOM   3612  O   HID X 228      33.741  98.973  44.306  0.00  0.00            
ATOM   3613  N   ALA X 229      34.748 100.963  43.755  0.00  0.00            
ATOM   3614  H   ALA X 229      34.500 101.955  43.614  0.00  0.00            
ATOM   3615  CA  ALA X 229      36.056 100.474  43.355  0.00  0.00            
ATOM   3616  HA  ALA X 229      35.820  99.650  42.627  0.00  0.00            
ATOM   3617  CB  ALA X 229      36.858 101.543  42.663  0.00  0.00            
ATOM   3618  HB1 ALA X 229      36.281 102.468  42.549  0.00  0.00            
ATOM   3619  HB2 ALA X 229      37.105 101.141  41.678  0.00  0.00            
ATOM   3620  HB3 ALA X 229      37.779 101.763  43.185  0.00  0.00            
ATOM   3621  C   ALA X 229      36.822  99.912  44.550  0.00  0.00            
ATOM   3622  O   ALA X 229      37.362  98.822  44.517  0.00  0.00            
ATOM   3623  N   ASN X 230      36.887 100.723  45.635  0.00  0.00            
ATOM   3624  H   ASN X 230      36.421 101.611  45.545  0.00  0.00            
ATOM   3625  CA  ASN X 230      37.433 100.277  46.906  0.00  0.00            
ATOM   3626  HA  ASN X 230      38.341  99.764  46.486  0.00  0.00            
ATOM   3627  CB  ASN X 230      37.758 101.443  47.850  0.00  0.00            
ATOM   3628  HB2 ASN X 230      38.580 101.954  47.323  0.00  0.00            
ATOM   3629  HB3 ASN X 230      36.914 102.129  47.754  0.00  0.00            
ATOM   3630  CG  ASN X 230      38.193 101.089  49.344  0.00  0.00            
ATOM   3631  OD1 ASN X 230      37.407 100.735  50.193  0.00  0.00            
ATOM   3632  ND2 ASN X 230      39.504 101.127  49.668  0.00  0.00            
ATOM   3633 HD21 ASN X 230      39.732 100.855  50.621  0.00  0.00            
ATOM   3634 HD22 ASN X 230      40.161 101.409  48.998  0.00  0.00            
ATOM   3635  C   ASN X 230      36.601  99.098  47.569  0.00  0.00            
ATOM   3636  O   ASN X 230      37.204  98.124  48.004  0.00  0.00            
ATOM   3637  N   VAL X 231      35.297  99.133  47.613  0.00  0.00            
ATOM   3638  H   VAL X 231      34.940  99.909  47.044  0.00  0.00            
ATOM   3639  CA  VAL X 231      34.409  98.041  48.080  0.00  0.00            
ATOM   3640  HA  VAL X 231      34.796  97.582  49.020  0.00  0.00            
ATOM   3641  CB  VAL X 231      33.088  98.788  48.438  0.00  0.00            
ATOM   3642  HB  VAL X 231      32.818  99.332  47.517  0.00  0.00            
ATOM   3643  CG1 VAL X 231      31.930  97.890  48.805  0.00  0.00            
ATOM   3644 HG11 VAL X 231      31.030  98.454  49.023  0.00  0.00            
ATOM   3645 HG12 VAL X 231      32.134  97.295  49.752  0.00  0.00            
ATOM   3646 HG13 VAL X 231      31.655  97.198  48.029  0.00  0.00            
ATOM   3647  CG2 VAL X 231      33.222  99.777  49.639  0.00  0.00            
ATOM   3648 HG21 VAL X 231      33.471  99.229  50.560  0.00  0.00            
ATOM   3649 HG22 VAL X 231      34.055 100.573  49.499  0.00  0.00            
ATOM   3650 HG23 VAL X 231      32.347 100.411  49.831  0.00  0.00            
ATOM   3651  C   VAL X 231      34.380  96.872  47.061  0.00  0.00            
ATOM   3652  O   VAL X 231      33.679  95.902  47.199  0.00  0.00            
ATOM   3653  N   ASH X 232      35.226  96.860  45.994  0.00  0.00            
ATOM   3654  H   ASH X 232      35.861  97.657  45.941  0.00  0.00            
ATOM   3655  CA  ASH X 232      35.594  95.750  45.097  0.00  0.00            
ATOM   3656  HA  ASH X 232      34.991  94.878  45.299  0.00  0.00            
ATOM   3657  CB  ASH X 232      35.477  96.159  43.600  0.00  0.00            
ATOM   3658  HB2 ASH X 232      36.138  96.956  43.329  0.00  0.00            
ATOM   3659  HB3 ASH X 232      34.436  96.416  43.379  0.00  0.00            
ATOM   3660  CG  ASH X 232      35.874  95.052  42.652  0.00  0.00            
ATOM   3661  OD1 ASH X 232      35.013  94.008  42.661  0.00  0.00            
ATOM   3662  OD2 ASH X 232      36.916  95.068  41.990  0.00  0.00            
ATOM   3663  HD1 ASH X 232      35.318  93.222  43.077  0.00  0.00            
ATOM   3664  C   ASH X 232      37.021  95.323  45.429  0.00  0.00            
ATOM   3665  O   ASH X 232      37.371  94.160  45.274  0.00  0.00            
ATOM   3666  N   ARN X 233      37.849  96.263  45.763  0.00  0.00            
ATOM   3667  H   ARN X 233      37.604  97.211  45.592  0.00  0.00            
ATOM   3668  CA  ARN X 233      39.189  95.915  46.186  0.00  0.00            
ATOM   3669  HA  ARN X 233      39.684  95.339  45.435  0.00  0.00            
ATOM   3670  CB  ARN X 233      40.042  97.187  46.393  0.00  0.00            
ATOM   3671  HB2 ARN X 233      39.510  97.907  47.001  0.00  0.00            
ATOM   3672  HB3 ARN X 233      40.164  97.692  45.442  0.00  0.00            
ATOM   3673  CG  ARN X 233      41.433  96.944  46.963  0.00  0.00            
ATOM   3674  HG2 ARN X 233      42.047  96.389  46.238  0.00  0.00            
ATOM   3675  HG3 ARN X 233      41.359  96.354  47.877  0.00  0.00            
ATOM   3676  CD  ARN X 233      42.151  98.271  47.306  0.00  0.00            
ATOM   3677  HD2 ARN X 233      43.164  98.079  47.541  0.00  0.00            
ATOM   3678  HD3 ARN X 233      42.158  98.907  46.405  0.00  0.00            
ATOM   3679  NE  ARN X 233      41.451  99.055  48.275  0.00  0.00            
ATOM   3680  HE  ARN X 233      40.460  99.080  48.064  0.00  0.00            
ATOM   3681  CZ  ARN X 233      41.707  98.890  49.638  0.00  0.00            
ATOM   3682  NH1 ARN X 233      42.585  98.089  50.085  0.00  0.00            
ATOM   3683 HH11 ARN X 233      42.220  97.138  50.088  0.00  0.00            
ATOM   3684  NH2 ARN X 233      40.873  99.657  50.494  0.00  0.00            
ATOM   3685 HH21 ARN X 233      41.213 100.605  50.490  0.00  0.00            
ATOM   3686 HH22 ARN X 233      41.038  99.287  51.422  0.00  0.00            
ATOM   3687  C   ARN X 233      39.245  95.057  47.443  0.00  0.00            
ATOM   3688  O   ARN X 233      39.926  94.043  47.568  0.00  0.00            
ATOM   3689  N   ILE X 234      38.463  95.475  48.472  0.00  0.00            
ATOM   3690  H   ILE X 234      38.030  96.361  48.416  0.00  0.00            
ATOM   3691  CA  ILE X 234      38.330  94.785  49.739  0.00  0.00            
ATOM   3692  HA  ILE X 234      39.313  94.708  50.184  0.00  0.00            
ATOM   3693  CB  ILE X 234      37.335  95.475  50.726  0.00  0.00            
ATOM   3694  HB  ILE X 234      36.364  95.448  50.234  0.00  0.00            
ATOM   3695  CG2 ILE X 234      37.377  94.579  51.944  0.00  0.00            
ATOM   3696 HG21 ILE X 234      36.691  94.969  52.663  0.00  0.00            
ATOM   3697 HG22 ILE X 234      37.057  93.592  51.582  0.00  0.00            
ATOM   3698 HG23 ILE X 234      38.409  94.539  52.422  0.00  0.00            
ATOM   3699  CG1 ILE X 234      37.731  96.882  51.149  0.00  0.00            
ATOM   3700 HG12 ILE X 234      38.691  96.802  51.631  0.00  0.00            
ATOM   3701 HG13 ILE X 234      37.924  97.486  50.305  0.00  0.00            
ATOM   3702  CD1 ILE X 234      36.674  97.621  52.027  0.00  0.00            
ATOM   3703 HD11 ILE X 234      35.673  97.481  51.582  0.00  0.00            
ATOM   3704 HD12 ILE X 234      36.703  97.244  53.034  0.00  0.00            
ATOM   3705 HD13 ILE X 234      36.971  98.661  51.978  0.00  0.00            
ATOM   3706  C   ILE X 234      37.883  93.357  49.496  0.00  0.00            
ATOM   3707  O   ILE X 234      38.346  92.437  50.141  0.00  0.00            
ATOM   3708  N   TRP X 235      36.867  93.220  48.641  0.00  0.00            
ATOM   3709  H   TRP X 235      36.326  94.011  48.344  0.00  0.00            
ATOM   3710  CA  TRP X 235      36.402  91.893  48.266  0.00  0.00            
ATOM   3711  HA  TRP X 235      36.135  91.362  49.184  0.00  0.00            
ATOM   3712  CB  TRP X 235      35.235  91.952  47.309  0.00  0.00            
ATOM   3713  HB2 TRP X 235      34.440  92.554  47.747  0.00  0.00            
ATOM   3714  HB3 TRP X 235      35.572  92.473  46.413  0.00  0.00            
ATOM   3715  CG  TRP X 235      34.706  90.631  46.854  0.00  0.00            
ATOM   3716  CD1 TRP X 235      34.652  89.497  47.576  0.00  0.00            
ATOM   3717  HD1 TRP X 235      34.843  89.437  48.625  0.00  0.00            
ATOM   3718  NE1 TRP X 235      34.161  88.450  46.824  0.00  0.00            
ATOM   3719  HE1 TRP X 235      34.421  87.482  46.964  0.00  0.00            
ATOM   3720  CE2 TRP X 235      33.590  88.946  45.681  0.00  0.00            
ATOM   3721  CZ2 TRP X 235      32.856  88.349  44.659  0.00  0.00            
ATOM   3722  HZ2 TRP X 235      32.441  87.367  44.806  0.00  0.00            
ATOM   3723  CH2 TRP X 235      32.557  89.097  43.549  0.00  0.00            
ATOM   3724  HH2 TRP X 235      32.034  88.648  42.723  0.00  0.00            
ATOM   3725  CZ3 TRP X 235      32.905  90.442  43.504  0.00  0.00            
ATOM   3726  HZ3 TRP X 235      32.800  90.963  42.571  0.00  0.00            
ATOM   3727  CE3 TRP X 235      33.590  91.095  44.553  0.00  0.00            
ATOM   3728  HE3 TRP X 235      33.947  92.105  44.439  0.00  0.00            
ATOM   3729  CD2 TRP X 235      33.933  90.343  45.677  0.00  0.00            
ATOM   3730  C   TRP X 235      37.524  91.041  47.603  0.00  0.00            
ATOM   3731  O   TRP X 235      37.726  89.889  47.975  0.00  0.00            
ATOM   3732  N   ALA X 236      38.280  91.641  46.668  0.00  0.00            
ATOM   3733  H   ALA X 236      37.951  92.512  46.273  0.00  0.00            
ATOM   3734  CA  ALA X 236      39.386  90.924  46.056  0.00  0.00            
ATOM   3735  HA  ALA X 236      39.008  90.027  45.565  0.00  0.00            
ATOM   3736  CB  ALA X 236      39.996  91.764  44.935  0.00  0.00            
ATOM   3737  HB1 ALA X 236      40.474  92.649  45.354  0.00  0.00            
ATOM   3738  HB2 ALA X 236      39.222  92.102  44.243  0.00  0.00            
ATOM   3739  HB3 ALA X 236      40.738  91.204  44.371  0.00  0.00            
ATOM   3740  C   ALA X 236      40.464  90.506  47.075  0.00  0.00            
ATOM   3741  O   ALA X 236      41.096  89.469  46.900  0.00  0.00            
ATOM   3742  N   VAL X 237      40.646  91.292  48.136  0.00  0.00            
ATOM   3743  H   VAL X 237      39.943  91.978  48.349  0.00  0.00            
ATOM   3744  CA  VAL X 237      41.621  90.917  49.152  0.00  0.00            
ATOM   3745  HA  VAL X 237      42.546  90.600  48.677  0.00  0.00            
ATOM   3746  CB  VAL X 237      41.912  92.134  50.047  0.00  0.00            
ATOM   3747  HB  VAL X 237      40.961  92.584  50.345  0.00  0.00            
ATOM   3748  CG1 VAL X 237      42.675  91.733  51.300  0.00  0.00            
ATOM   3749 HG11 VAL X 237      42.039  91.880  52.173  0.00  0.00            
ATOM   3750 HG12 VAL X 237      43.594  92.300  51.432  0.00  0.00            
ATOM   3751 HG13 VAL X 237      42.915  90.667  51.255  0.00  0.00            
ATOM   3752  CG2 VAL X 237      42.709  93.189  49.319  0.00  0.00            
ATOM   3753 HG21 VAL X 237      43.070  92.815  48.355  0.00  0.00            
ATOM   3754 HG22 VAL X 237      43.560  93.539  49.897  0.00  0.00            
ATOM   3755 HG23 VAL X 237      42.064  94.045  49.096  0.00  0.00            
ATOM   3756  C   VAL X 237      41.036  89.718  49.892  0.00  0.00            
ATOM   3757  O   VAL X 237      41.797  88.855  50.266  0.00  0.00            
ATOM   3758  N   TRP X 238      39.713  89.736  50.152  0.00  0.00            
ATOM   3759  H   TRP X 238      39.108  90.404  49.674  0.00  0.00            
ATOM   3760  CA  TRP X 238      39.080  88.666  50.895  0.00  0.00            
ATOM   3761  HA  TRP X 238      39.596  88.543  51.852  0.00  0.00            
ATOM   3762  CB  TRP X 238      37.596  89.000  51.152  0.00  0.00            
ATOM   3763  HB2 TRP X 238      37.068  89.182  50.220  0.00  0.00            
ATOM   3764  HB3 TRP X 238      37.574  89.927  51.729  0.00  0.00            
ATOM   3765  CG  TRP X 238      36.907  87.952  51.960  0.00  0.00            
ATOM   3766  CD1 TRP X 238      36.698  87.937  53.289  0.00  0.00            
ATOM   3767  HD1 TRP X 238      36.814  88.801  53.915  0.00  0.00            
ATOM   3768  NE1 TRP X 238      36.064  86.781  53.628  0.00  0.00            
ATOM   3769  HE1 TRP X 238      36.144  86.379  54.553  0.00  0.00            
ATOM   3770  CE2 TRP X 238      35.662  86.072  52.539  0.00  0.00            
ATOM   3771  CZ2 TRP X 238      35.016  84.862  52.368  0.00  0.00            
ATOM   3772  HZ2 TRP X 238      34.904  84.217  53.221  0.00  0.00            
ATOM   3773  CH2 TRP X 238      34.842  84.381  51.082  0.00  0.00            
ATOM   3774  HH2 TRP X 238      34.596  83.350  50.979  0.00  0.00            
ATOM   3775  CZ3 TRP X 238      35.312  85.110  49.980  0.00  0.00            
ATOM   3776  HZ3 TRP X 238      35.364  84.605  49.035  0.00  0.00            
ATOM   3777  CE3 TRP X 238      35.962  86.326  50.160  0.00  0.00            
ATOM   3778  HE3 TRP X 238      36.251  86.901  49.295  0.00  0.00            
ATOM   3779  CD2 TRP X 238      36.212  86.790  51.457  0.00  0.00            
ATOM   3780  C   TRP X 238      39.233  87.394  50.106  0.00  0.00            
ATOM   3781  O   TRP X 238      39.485  86.347  50.681  0.00  0.00            
ATOM   3782  N   GLN X 239      39.081  87.450  48.782  0.00  0.00            
ATOM   3783  H   GLN X 239      38.885  88.331  48.323  0.00  0.00            
ATOM   3784  CA  GLN X 239      39.213  86.270  47.935  0.00  0.00            
ATOM   3785  HA  GLN X 239      38.571  85.496  48.362  0.00  0.00            
ATOM   3786  CB  GLN X 239      38.786  86.563  46.483  0.00  0.00            
ATOM   3787  HB2 GLN X 239      39.060  85.735  45.839  0.00  0.00            
ATOM   3788  HB3 GLN X 239      39.345  87.425  46.134  0.00  0.00            
ATOM   3789  CG  GLN X 239      37.284  86.859  46.363  0.00  0.00            
ATOM   3790  HG2 GLN X 239      36.694  86.041  46.767  0.00  0.00            
ATOM   3791  HG3 GLN X 239      37.048  87.743  46.954  0.00  0.00            
ATOM   3792  CD  GLN X 239      36.869  87.138  44.926  0.00  0.00            
ATOM   3793  OE1 GLN X 239      37.265  88.143  44.347  0.00  0.00            
ATOM   3794  NE2 GLN X 239      36.149  86.195  44.334  0.00  0.00            
ATOM   3795 HE21 GLN X 239      35.983  86.227  43.339  0.00  0.00            
ATOM   3796 HE22 GLN X 239      35.897  85.372  44.863  0.00  0.00            
ATOM   3797  C   GLN X 239      40.637  85.726  47.970  0.00  0.00            
ATOM   3798  O   GLN X 239      40.832  84.511  47.859  0.00  0.00            
ATOM   3799  N   ILE X 240      41.633  86.599  48.116  0.00  0.00            
ATOM   3800  H   ILE X 240      41.412  87.564  48.341  0.00  0.00            
ATOM   3801  CA  ILE X 240      43.017  86.191  48.156  0.00  0.00            
ATOM   3802  HA  ILE X 240      43.171  85.437  47.379  0.00  0.00            
ATOM   3803  CB  ILE X 240      43.941  87.371  47.875  0.00  0.00            
ATOM   3804  HB  ILE X 240      43.625  88.222  48.475  0.00  0.00            
ATOM   3805  CG2 ILE X 240      45.378  87.014  48.264  0.00  0.00            
ATOM   3806 HG21 ILE X 240      45.753  87.717  49.010  0.00  0.00            
ATOM   3807 HG22 ILE X 240      45.448  86.014  48.685  0.00  0.00            
ATOM   3808 HG23 ILE X 240      46.051  87.071  47.407  0.00  0.00            
ATOM   3809  CG1 ILE X 240      43.894  87.768  46.394  0.00  0.00            
ATOM   3810 HG12 ILE X 240      42.863  87.783  46.044  0.00  0.00            
ATOM   3811 HG13 ILE X 240      44.392  86.995  45.809  0.00  0.00            
ATOM   3812  CD1 ILE X 240      44.579  89.078  46.083  0.00  0.00            
ATOM   3813 HD11 ILE X 240      44.451  89.780  46.912  0.00  0.00            
ATOM   3814 HD12 ILE X 240      45.643  88.956  45.905  0.00  0.00            
ATOM   3815 HD13 ILE X 240      44.096  89.470  45.185  0.00  0.00            
ATOM   3816  C   ILE X 240      43.290  85.538  49.496  0.00  0.00            
ATOM   3817  O   ILE X 240      43.982  84.537  49.555  0.00  0.00            
ATOM   3818  N   ILE X 241      42.766  86.108  50.580  0.00  0.00            
ATOM   3819  H   ILE X 241      42.439  87.059  50.508  0.00  0.00            
ATOM   3820  CA  ILE X 241      42.972  85.522  51.898  0.00  0.00            
ATOM   3821  HA  ILE X 241      44.044  85.373  52.034  0.00  0.00            
ATOM   3822  CB  ILE X 241      42.442  86.482  52.970  0.00  0.00            
ATOM   3823  HB  ILE X 241      41.412  86.740  52.725  0.00  0.00            
ATOM   3824  CG2 ILE X 241      42.455  85.807  54.334  0.00  0.00            
ATOM   3825 HG21 ILE X 241      41.797  84.936  54.344  0.00  0.00            
ATOM   3826 HG22 ILE X 241      43.459  85.470  54.591  0.00  0.00            
ATOM   3827 HG23 ILE X 241      42.117  86.488  55.117  0.00  0.00            
ATOM   3828  CG1 ILE X 241      43.272  87.770  52.979  0.00  0.00            
ATOM   3829 HG12 ILE X 241      44.300  87.556  53.280  0.00  0.00            
ATOM   3830 HG13 ILE X 241      43.324  88.157  51.965  0.00  0.00            
ATOM   3831  CD1 ILE X 241      42.691  88.854  53.885  0.00  0.00            
ATOM   3832 HD11 ILE X 241      41.615  88.725  54.005  0.00  0.00            
ATOM   3833 HD12 ILE X 241      42.866  89.840  53.456  0.00  0.00            
ATOM   3834 HD13 ILE X 241      43.147  88.824  54.873  0.00  0.00            
ATOM   3835  C   ILE X 241      42.313  84.158  52.006  0.00  0.00            
ATOM   3836  O   ILE X 241      42.968  83.172  52.341  0.00  0.00            
ATOM   3837  N   HID X 242      41.014  84.065  51.701  0.00  0.00            
ATOM   3838  H   HID X 242      40.526  84.908  51.433  0.00  0.00            
ATOM   3839  CA  HID X 242      40.289  82.824  51.765  0.00  0.00            
ATOM   3840  HA  HID X 242      40.827  82.149  52.432  0.00  0.00            
ATOM   3841  CB  HID X 242      38.906  83.068  52.350  0.00  0.00            
ATOM   3842  HB2 HID X 242      38.394  82.130  52.564  0.00  0.00            
ATOM   3843  HB3 HID X 242      38.288  83.576  51.608  0.00  0.00            
ATOM   3844  CG  HID X 242      38.878  83.907  53.578  0.00  0.00            
ATOM   3845  ND1 HID X 242      39.019  83.390  54.835  0.00  0.00            
ATOM   3846  HD1 HID X 242      39.514  82.534  55.027  0.00  0.00            
ATOM   3847  CE1 HID X 242      38.878  84.379  55.715  0.00  0.00            
ATOM   3848  HE1 HID X 242      38.540  84.220  56.725  0.00  0.00            
ATOM   3849  NE2 HID X 242      38.829  85.555  55.123  0.00  0.00            
ATOM   3850  CD2 HID X 242      38.898  85.252  53.772  0.00  0.00            
ATOM   3851  HD2 HID X 242      39.060  86.031  53.046  0.00  0.00            
ATOM   3852  C   HID X 242      40.232  82.184  50.399  0.00  0.00            
ATOM   3853  O   HID X 242      39.197  82.149  49.737  0.00  0.00            
ATOM   3854  N   ARN X 243      41.392  81.685  49.958  0.00  0.00            
ATOM   3855  H   ARN X 243      42.225  81.805  50.516  0.00  0.00            
ATOM   3856  CA  ARN X 243      41.533  81.148  48.628  0.00  0.00            
ATOM   3857  HA  ARN X 243      41.233  81.934  47.933  0.00  0.00            
ATOM   3858  CB  ARN X 243      43.001  80.784  48.378  0.00  0.00            
ATOM   3859  HB2 ARN X 243      43.659  81.554  48.780  0.00  0.00            
ATOM   3860  HB3 ARN X 243      43.183  79.872  48.940  0.00  0.00            
ATOM   3861  CG  ARN X 243      43.348  80.494  46.913  0.00  0.00            
ATOM   3862  HG2 ARN X 243      44.407  80.237  46.825  0.00  0.00            
ATOM   3863  HG3 ARN X 243      42.760  79.638  46.592  0.00  0.00            
ATOM   3864  CD  ARN X 243      43.019  81.636  45.975  0.00  0.00            
ATOM   3865  HD2 ARN X 243      43.171  82.602  46.457  0.00  0.00            
ATOM   3866  HD3 ARN X 243      43.682  81.606  45.108  0.00  0.00            
ATOM   3867  NE  ARN X 243      41.656  81.509  45.509  0.00  0.00            
ATOM   3868  HE  ARN X 243      41.006  81.445  46.275  0.00  0.00            
ATOM   3869  CZ  ARN X 243      41.199  82.370  44.469  0.00  0.00            
ATOM   3870  NH1 ARN X 243      41.913  83.210  43.869  0.00  0.00            
ATOM   3871 HH11 ARN X 243      42.895  83.011  43.982  0.00  0.00            
ATOM   3872  NH2 ARN X 243      39.846  82.150  44.114  0.00  0.00            
ATOM   3873 HH21 ARN X 243      39.553  82.866  43.468  0.00  0.00            
ATOM   3874 HH22 ARN X 243      39.713  81.263  43.656  0.00  0.00            
ATOM   3875  C   ARN X 243      40.635  79.930  48.358  0.00  0.00            
ATOM   3876  O   ARN X 243      40.371  79.629  47.191  0.00  0.00            
ATOM   3877  N   ASN X 244      40.169  79.243  49.399  0.00  0.00            
ATOM   3878  H   ASN X 244      40.127  79.705  50.292  0.00  0.00            
ATOM   3879  CA  ASN X 244      39.392  78.033  49.223  0.00  0.00            
ATOM   3880  HA  ASN X 244      39.393  77.790  48.160  0.00  0.00            
ATOM   3881  CB  ASN X 244      39.988  76.858  50.005  0.00  0.00            
ATOM   3882  HB2 ASN X 244      39.251  76.064  50.118  0.00  0.00            
ATOM   3883  HB3 ASN X 244      40.275  77.185  51.000  0.00  0.00            
ATOM   3884  CG  ASN X 244      41.210  76.307  49.298  0.00  0.00            
ATOM   3885  OD1 ASN X 244      42.318  76.806  49.489  0.00  0.00            
ATOM   3886  ND2 ASN X 244      41.027  75.269  48.477  0.00  0.00            
ATOM   3887 HD21 ASN X 244      40.673  74.397  48.844  0.00  0.00            
ATOM   3888 HD22 ASN X 244      41.556  75.250  47.619  0.00  0.00            
ATOM   3889  C   ASN X 244      37.932  78.256  49.633  0.00  0.00            
ATOM   3890  O   ASN X 244      37.184  77.293  49.720  0.00  0.00            
ATOM   3891  N   GLN X 245      37.523  79.503  49.865  0.00  0.00            
ATOM   3892  H   GLN X 245      38.212  80.229  50.002  0.00  0.00            
ATOM   3893  CA  GLN X 245      36.110  79.833  49.982  0.00  0.00            
ATOM   3894  HA  GLN X 245      35.562  78.935  50.256  0.00  0.00            
ATOM   3895  CB  GLN X 245      35.920  80.923  51.049  0.00  0.00            
ATOM   3896  HB2 GLN X 245      34.901  81.317  50.991  0.00  0.00            
ATOM   3897  HB3 GLN X 245      36.575  81.760  50.813  0.00  0.00            
ATOM   3898  CG  GLN X 245      36.225  80.463  52.480  0.00  0.00            
ATOM   3899  HG2 GLN X 245      36.140  81.303  53.167  0.00  0.00            
ATOM   3900  HG3 GLN X 245      37.249  80.095  52.531  0.00  0.00            
ATOM   3901  CD  GLN X 245      35.290  79.352  52.940  0.00  0.00            
ATOM   3902  OE1 GLN X 245      34.097  79.350  52.646  0.00  0.00            
ATOM   3903  NE2 GLN X 245      35.837  78.351  53.630  0.00  0.00            
ATOM   3904 HE21 GLN X 245      36.114  78.507  54.590  0.00  0.00            
ATOM   3905 HE22 GLN X 245      35.935  77.435  53.217  0.00  0.00            
ATOM   3906  C   GLN X 245      35.598  80.327  48.631  0.00  0.00            
ATOM   3907  O   GLN X 245      36.351  80.904  47.854  0.00  0.00            
ATOM   3908  N   ASN X 246      34.318  80.089  48.369  0.00  0.00            
ATOM   3909  H   ASN X 246      33.698  79.816  49.119  0.00  0.00            
ATOM   3910  CA  ASN X 246      33.730  80.433  47.085  0.00  0.00            
ATOM   3911  HA  ASN X 246      34.412  81.116  46.583  0.00  0.00            
ATOM   3912  CB  ASN X 246      33.539  79.181  46.231  0.00  0.00            
ATOM   3913  HB2 ASN X 246      34.309  78.441  46.428  0.00  0.00            
ATOM   3914  HB3 ASN X 246      32.582  78.714  46.472  0.00  0.00            
ATOM   3915  CG  ASN X 246      33.530  79.510  44.743  0.00  0.00            
ATOM   3916  OD1 ASN X 246      33.387  80.661  44.345  0.00  0.00            
ATOM   3917  ND2 ASN X 246      33.661  78.475  43.920  0.00  0.00            
ATOM   3918 HD21 ASN X 246      33.062  78.400  43.109  0.00  0.00            
ATOM   3919 HD22 ASN X 246      34.274  77.710  44.160  0.00  0.00            
ATOM   3920  C   ASN X 246      32.410  81.147  47.302  0.00  0.00            
ATOM   3921  O   ASN X 246      31.926  81.295  48.433  0.00  0.00            
ATOM   3922  N   TYR X 247      31.814  81.604  46.197  0.00  0.00            
ATOM   3923  H   TYR X 247      32.104  81.215  45.314  0.00  0.00            
ATOM   3924  CA  TYR X 247      30.576  82.342  46.236  0.00  0.00            
ATOM   3925  HA  TYR X 247      30.694  83.249  46.830  0.00  0.00            
ATOM   3926  CB  TYR X 247      30.200  82.772  44.810  0.00  0.00            
ATOM   3927  HB2 TYR X 247      31.015  83.347  44.366  0.00  0.00            
ATOM   3928  HB3 TYR X 247      30.077  81.888  44.192  0.00  0.00            
ATOM   3929  CG  TYR X 247      28.926  83.584  44.717  0.00  0.00            
ATOM   3930  CD1 TYR X 247      28.935  84.960  44.963  0.00  0.00            
ATOM   3931  HD1 TYR X 247      29.818  85.427  45.357  0.00  0.00            
ATOM   3932  CE1 TYR X 247      27.772  85.710  44.784  0.00  0.00            
ATOM   3933  HE1 TYR X 247      27.808  86.785  44.804  0.00  0.00            
ATOM   3934  CZ  TYR X 247      26.564  85.063  44.525  0.00  0.00            
ATOM   3935  OH  TYR X 247      25.403  85.775  44.429  0.00  0.00            
ATOM   3936  HH  TYR X 247      25.349  86.289  43.639  0.00  0.00            
ATOM   3937  CE2 TYR X 247      26.538  83.683  44.345  0.00  0.00            
ATOM   3938  HE2 TYR X 247      25.602  83.181  44.160  0.00  0.00            
ATOM   3939  CD2 TYR X 247      27.725  82.956  44.390  0.00  0.00            
ATOM   3940  HD2 TYR X 247      27.727  81.921  44.094  0.00  0.00            
ATOM   3941  C   TYR X 247      29.480  81.470  46.827  0.00  0.00            
ATOM   3942  O   TYR X 247      29.448  80.258  46.605  0.00  0.00            
ATOM   3943  N   GLN X 248      28.550  82.120  47.528  0.00  0.00            
ATOM   3944  H   GLN X 248      28.631  83.117  47.647  0.00  0.00            
ATOM   3945  CA  GLN X 248      27.348  81.462  48.013  0.00  0.00            
ATOM   3946  HA  GLN X 248      27.174  80.565  47.419  0.00  0.00            
ATOM   3947  CB  GLN X 248      27.488  81.082  49.503  0.00  0.00            
ATOM   3948  HB2 GLN X 248      26.507  80.852  49.922  0.00  0.00            
ATOM   3949  HB3 GLN X 248      27.878  81.944  50.036  0.00  0.00            
ATOM   3950  CG  GLN X 248      28.444  79.916  49.740  0.00  0.00            
ATOM   3951  HG2 GLN X 248      29.464  80.215  49.492  0.00  0.00            
ATOM   3952  HG3 GLN X 248      28.184  79.081  49.090  0.00  0.00            
ATOM   3953  CD  GLN X 248      28.405  79.431  51.186  0.00  0.00            
ATOM   3954  OE1 GLN X 248      27.423  78.818  51.596  0.00  0.00            
ATOM   3955  NE2 GLN X 248      29.488  79.684  51.920  0.00  0.00            
ATOM   3956 HE21 GLN X 248      29.584  79.257  52.829  0.00  0.00            
ATOM   3957 HE22 GLN X 248      30.277  80.141  51.491  0.00  0.00            
ATOM   3958  C   GLN X 248      26.168  82.399  47.809  0.00  0.00            
ATOM   3959  O   GLN X 248      26.320  83.610  47.929  0.00  0.00            
ATOM   3960  N   PRO X 249      24.993  81.856  47.476  0.00  0.00            
ATOM   3961  CD  PRO X 249      23.781  82.639  47.308  0.00  0.00            
ATOM   3962  HD2 PRO X 249      23.540  83.179  48.229  0.00  0.00            
ATOM   3963  HD3 PRO X 249      23.853  83.298  46.443  0.00  0.00            
ATOM   3964  CG  PRO X 249      22.697  81.627  46.991  0.00  0.00            
ATOM   3965  HG2 PRO X 249      21.737  81.908  47.421  0.00  0.00            
ATOM   3966  HG3 PRO X 249      22.637  81.541  45.907  0.00  0.00            
ATOM   3967  CB  PRO X 249      23.212  80.346  47.571  0.00  0.00            
ATOM   3968  HB2 PRO X 249      22.776  79.489  47.058  0.00  0.00            
ATOM   3969  HB3 PRO X 249      23.002  80.358  48.639  0.00  0.00            
ATOM   3970  CA  PRO X 249      24.713  80.429  47.368  0.00  0.00            
ATOM   3971  HA  PRO X 249      25.240  79.871  48.140  0.00  0.00            
ATOM   3972  C   PRO X 249      25.092  79.870  46.005  0.00  0.00            
ATOM   3973  O   PRO X 249      25.023  80.558  44.984  0.00  0.00            
ATOM   3974  N   MET X 250      25.517  78.597  45.977  0.00  0.00            
ATOM   3975  H   MET X 250      25.881  78.180  46.820  0.00  0.00            
ATOM   3976  CA  MET X 250      25.766  77.891  44.722  0.00  0.00            
ATOM   3977  HA  MET X 250      26.299  78.572  44.062  0.00  0.00            
ATOM   3978  CB  MET X 250      26.687  76.687  44.950  0.00  0.00            
ATOM   3979  HB2 MET X 250      26.254  76.025  45.699  0.00  0.00            
ATOM   3980  HB3 MET X 250      26.767  76.147  44.012  0.00  0.00            
ATOM   3981  CG  MET X 250      28.098  77.095  45.342  0.00  0.00            
ATOM   3982  HG2 MET X 250      28.639  76.223  45.717  0.00  0.00            
ATOM   3983  HG3 MET X 250      28.071  77.816  46.156  0.00  0.00            
ATOM   3984  SD  MET X 250      29.020  77.818  43.967  0.00  0.00            
ATOM   3985  CE  MET X 250      28.798  76.529  42.722  0.00  0.00            
ATOM   3986  HE1 MET X 250      28.678  76.993  41.741  0.00  0.00            
ATOM   3987  HE2 MET X 250      29.672  75.882  42.690  0.00  0.00            
ATOM   3988  HE3 MET X 250      27.911  75.929  42.935  0.00  0.00            
ATOM   3989  C   MET X 250      24.508  77.444  44.021  0.00  0.00            
ATOM   3990  O   MET X 250      24.456  77.361  42.783  0.00  0.00            
ATOM   3991  N   LYN X 251      23.444  77.137  44.785  0.00  0.00            
ATOM   3992  H   LYN X 251      23.558  77.059  45.783  0.00  0.00            
ATOM   3993  CA  LYN X 251      22.186  76.703  44.213  0.00  0.00            
ATOM   3994  HA  LYN X 251      21.963  77.303  43.329  0.00  0.00            
ATOM   3995  CB  LYN X 251      22.304  75.211  43.792  0.00  0.00            
ATOM   3996  HB2 LYN X 251      23.006  75.103  42.966  0.00  0.00            
ATOM   3997  HB3 LYN X 251      21.340  74.891  43.400  0.00  0.00            
ATOM   3998  CG  LYN X 251      22.683  74.288  44.934  0.00  0.00            
ATOM   3999  HG2 LYN X 251      23.701  74.487  45.265  0.00  0.00            
ATOM   4000  HG3 LYN X 251      22.040  74.520  45.785  0.00  0.00            
ATOM   4001  CD  LYN X 251      22.523  72.811  44.574  0.00  0.00            
ATOM   4002  HD2 LYN X 251      21.574  72.666  44.050  0.00  0.00            
ATOM   4003  HD3 LYN X 251      22.515  72.256  45.508  0.00  0.00            
ATOM   4004  CE  LYN X 251      23.693  72.314  43.739  0.00  0.00            
ATOM   4005  HE2 LYN X 251      23.664  72.771  42.751  0.00  0.00            
ATOM   4006  HE3 LYN X 251      24.622  72.615  44.213  0.00  0.00            
ATOM   4007  NZ  LYN X 251      23.644  70.878  43.622  0.00  0.00            
ATOM   4008  HZ1 LYN X 251      24.409  70.468  44.146  0.00  0.00            
ATOM   4009  HZ2 LYN X 251      22.802  70.499  44.032  0.00  0.00            
ATOM   4010  C   LYN X 251      21.047  76.913  45.200  0.00  0.00            
ATOM   4011  O   LYN X 251      21.296  77.135  46.377  0.00  0.00            
ATOM   4012  N   ASN X 252      19.800  76.725  44.740  0.00  0.00            
ATOM   4013  H   ASN X 252      19.701  76.628  43.735  0.00  0.00            
ATOM   4014  CA  ASN X 252      18.574  76.780  45.524  0.00  0.00            
ATOM   4015  HA  ASN X 252      17.743  76.705  44.831  0.00  0.00            
ATOM   4016  CB  ASN X 252      18.538  75.614  46.521  0.00  0.00            
ATOM   4017  HB2 ASN X 252      17.548  75.553  46.974  0.00  0.00            
ATOM   4018  HB3 ASN X 252      19.261  75.790  47.316  0.00  0.00            
ATOM   4019  CG  ASN X 252      18.872  74.291  45.833  0.00  0.00            
ATOM   4020  OD1 ASN X 252      19.807  73.614  46.245  0.00  0.00            
ATOM   4021  ND2 ASN X 252      18.113  73.975  44.784  0.00  0.00            
ATOM   4022 HD21 ASN X 252      18.543  73.540  43.980  0.00  0.00            
ATOM   4023 HD22 ASN X 252      17.195  74.378  44.709  0.00  0.00            
ATOM   4024  C   ASN X 252      18.446  78.103  46.267  0.00  0.00            
ATOM   4025  O   ASN X 252      17.668  78.179  47.226  0.00  0.00            
ATOM   4026  N   GLY X 253      19.169  79.148  45.832  0.00  0.00            
ATOM   4027  H   GLY X 253      19.717  79.048  44.997  0.00  0.00            
ATOM   4028  CA  GLY X 253      18.870  80.488  46.307  0.00  0.00            
ATOM   4029  HA2 GLY X 253      18.509  80.448  47.337  0.00  0.00            
ATOM   4030  HA3 GLY X 253      19.773  81.102  46.283  0.00  0.00            
ATOM   4031  C   GLY X 253      17.801  81.122  45.439  0.00  0.00            
ATOM   4032  O   GLY X 253      17.368  80.496  44.478  0.00  0.00            
ATOM   4033  N   PRO X 254      17.368  82.357  45.723  0.00  0.00            
ATOM   4034  CD  PRO X 254      17.630  83.075  46.971  0.00  0.00            
ATOM   4035  HD2 PRO X 254      17.609  82.439  47.856  0.00  0.00            
ATOM   4036  HD3 PRO X 254      18.570  83.631  46.870  0.00  0.00            
ATOM   4037  CG  PRO X 254      16.568  84.128  47.021  0.00  0.00            
ATOM   4038  HG2 PRO X 254      16.879  85.062  47.506  0.00  0.00            
ATOM   4039  HG3 PRO X 254      15.678  83.745  47.543  0.00  0.00            
ATOM   4040  CB  PRO X 254      16.217  84.363  45.571  0.00  0.00            
ATOM   4041  HB2 PRO X 254      15.155  84.664  45.472  0.00  0.00            
ATOM   4042  HB3 PRO X 254      16.819  85.163  45.136  0.00  0.00            
ATOM   4043  CA  PRO X 254      16.426  83.051  44.834  0.00  0.00            
ATOM   4044  HA  PRO X 254      15.486  82.509  44.784  0.00  0.00            
ATOM   4045  C   PRO X 254      17.086  83.243  43.474  0.00  0.00            
ATOM   4046  O   PRO X 254      18.301  83.391  43.408  0.00  0.00            
ATOM   4047  N   PHE X 255      16.273  83.256  42.422  0.00  0.00            
ATOM   4048  H   PHE X 255      15.297  83.421  42.600  0.00  0.00            
ATOM   4049  CA  PHE X 255      16.805  83.394  41.080  0.00  0.00            
ATOM   4050  HA  PHE X 255      17.593  82.648  40.932  0.00  0.00            
ATOM   4051  CB  PHE X 255      15.702  83.168  40.083  0.00  0.00            
ATOM   4052  HB2 PHE X 255      15.165  82.227  40.267  0.00  0.00            
ATOM   4053  HB3 PHE X 255      14.956  83.973  40.154  0.00  0.00            
ATOM   4054  CG  PHE X 255      16.182  83.171  38.646  0.00  0.00            
ATOM   4055  CD1 PHE X 255      17.013  82.153  38.197  0.00  0.00            
ATOM   4056  HD1 PHE X 255      17.465  81.488  38.905  0.00  0.00            
ATOM   4057  CE1 PHE X 255      17.506  82.129  36.901  0.00  0.00            
ATOM   4058  HE1 PHE X 255      18.312  81.459  36.656  0.00  0.00            
ATOM   4059  CZ  PHE X 255      17.223  83.171  36.033  0.00  0.00            
ATOM   4060  HZ  PHE X 255      17.826  83.320  35.162  0.00  0.00            
ATOM   4061  CE2 PHE X 255      16.358  84.174  36.437  0.00  0.00            
ATOM   4062  HE2 PHE X 255      15.928  84.861  35.729  0.00  0.00            
ATOM   4063  CD2 PHE X 255      15.840  84.184  37.737  0.00  0.00            
ATOM   4064  HD2 PHE X 255      15.045  84.850  38.014  0.00  0.00            
ATOM   4065  C   PHE X 255      17.410  84.793  40.932  0.00  0.00            
ATOM   4066  O   PHE X 255      16.821  85.796  41.307  0.00  0.00            
ATOM   4067  N   GLY X 256      18.621  84.834  40.441  0.00  0.00            
ATOM   4068  H   GLY X 256      19.126  83.962  40.390  0.00  0.00            
ATOM   4069  CA  GLY X 256      19.396  86.062  40.361  0.00  0.00            
ATOM   4070  HA2 GLY X 256      19.840  86.092  39.360  0.00  0.00            
ATOM   4071  HA3 GLY X 256      18.732  86.899  40.436  0.00  0.00            
ATOM   4072  C   GLY X 256      20.519  86.118  41.358  0.00  0.00            
ATOM   4073  O   GLY X 256      21.379  87.010  41.267  0.00  0.00            
ATOM   4074  N   GLN X 257      20.501  85.203  42.341  0.00  0.00            
ATOM   4075  H   GLN X 257      19.655  84.709  42.544  0.00  0.00            
ATOM   4076  CA  GLN X 257      21.450  85.237  43.415  0.00  0.00            
ATOM   4077  HA  GLN X 257      22.092  86.132  43.321  0.00  0.00            
ATOM   4078  CB  GLN X 257      20.773  85.231  44.791  0.00  0.00            
ATOM   4079  HB2 GLN X 257      21.561  85.307  45.543  0.00  0.00            
ATOM   4080  HB3 GLN X 257      20.275  84.269  44.974  0.00  0.00            
ATOM   4081  CG  GLN X 257      19.751  86.369  44.908  0.00  0.00            
ATOM   4082  HG2 GLN X 257      18.962  86.252  44.229  0.00  0.00            
ATOM   4083  HG3 GLN X 257      19.270  86.316  45.920  0.00  0.00            
ATOM   4084  CD  GLN X 257      20.426  87.773  44.731  0.00  0.00            
ATOM   4085  OE1 GLN X 257      21.521  87.980  45.123  0.00  0.00            
ATOM   4086  NE2 GLN X 257      19.821  88.681  43.938  0.00  0.00            
ATOM   4087 HE21 GLN X 257      18.860  88.479  43.646  0.00  0.00            
ATOM   4088 HE22 GLN X 257      20.270  89.559  43.603  0.00  0.00            
ATOM   4089  C   GLN X 257      22.428  84.047  43.369  0.00  0.00            
ATOM   4090  O   GLN X 257      23.445  84.047  44.054  0.00  0.00            
ATOM   4091  N   ASN X 258      22.143  83.036  42.571  0.00  0.00            
ATOM   4092  H   ASN X 258      21.452  83.131  41.845  0.00  0.00            
ATOM   4093  CA  ASN X 258      22.929  81.775  42.550  0.00  0.00            
ATOM   4094  HA  ASN X 258      23.271  81.554  43.564  0.00  0.00            
ATOM   4095  CB  ASN X 258      22.139  80.595  42.000  0.00  0.00            
ATOM   4096  HB2 ASN X 258      22.792  79.728  41.936  0.00  0.00            
ATOM   4097  HB3 ASN X 258      21.773  80.887  41.012  0.00  0.00            
ATOM   4098  CG  ASN X 258      20.931  80.273  42.881  0.00  0.00            
ATOM   4099  OD1 ASN X 258      21.079  79.840  44.022  0.00  0.00            
ATOM   4100  ND2 ASN X 258      19.733  80.551  42.340  0.00  0.00            
ATOM   4101 HD21 ASN X 258      19.680  80.735  41.351  0.00  0.00            
ATOM   4102 HD22 ASN X 258      18.948  80.667  42.970  0.00  0.00            
ATOM   4103  C   ASN X 258      24.196  82.024  41.744  0.00  0.00            
ATOM   4104  O   ASN X 258      24.331  83.025  41.041  0.00  0.00            
ATOM   4105  N   PHE X 259      25.143  81.055  41.830  0.00  0.00            
ATOM   4106  H   PHE X 259      24.846  80.120  42.068  0.00  0.00            
ATOM   4107  CA  PHE X 259      26.443  81.160  41.233  0.00  0.00            
ATOM   4108  HA  PHE X 259      26.910  82.042  41.683  0.00  0.00            
ATOM   4109  CB  PHE X 259      27.300  79.955  41.570  0.00  0.00            
ATOM   4110  HB2 PHE X 259      27.233  79.667  42.615  0.00  0.00            
ATOM   4111  HB3 PHE X 259      26.889  79.143  40.968  0.00  0.00            
ATOM   4112  CG  PHE X 259      28.748  80.101  41.229  0.00  0.00            
ATOM   4113  CD1 PHE X 259      29.520  81.148  41.737  0.00  0.00            
ATOM   4114  HD1 PHE X 259      29.108  81.766  42.506  0.00  0.00            
ATOM   4115  CE1 PHE X 259      30.850  81.330  41.314  0.00  0.00            
ATOM   4116  HE1 PHE X 259      31.377  82.232  41.562  0.00  0.00            
ATOM   4117  CZ  PHE X 259      31.444  80.370  40.511  0.00  0.00            
ATOM   4118  HZ  PHE X 259      32.466  80.493  40.206  0.00  0.00            
ATOM   4119  CE2 PHE X 259      30.713  79.266  40.108  0.00  0.00            
ATOM   4120  HE2 PHE X 259      31.249  78.425  39.710  0.00  0.00            
ATOM   4121  CD2 PHE X 259      29.356  79.154  40.394  0.00  0.00            
ATOM   4122  HD2 PHE X 259      28.856  78.219  40.180  0.00  0.00            
ATOM   4123  C   PHE X 259      26.400  81.387  39.689  0.00  0.00            
ATOM   4124  O   PHE X 259      27.144  82.217  39.188  0.00  0.00            
ATOM   4125  N   ARN X 260      25.398  80.804  39.054  0.00  0.00            
ATOM   4126  H   ARN X 260      24.699  80.283  39.565  0.00  0.00            
ATOM   4127  CA  ARN X 260      25.315  80.877  37.617  0.00  0.00            
ATOM   4128  HA  ARN X 260      26.100  81.514  37.233  0.00  0.00            
ATOM   4129  CB  ARN X 260      25.531  79.481  37.033  0.00  0.00            
ATOM   4130  HB2 ARN X 260      24.658  78.808  37.174  0.00  0.00            
ATOM   4131  HB3 ARN X 260      25.686  79.624  35.948  0.00  0.00            
ATOM   4132  CG  ARN X 260      26.797  78.746  37.517  0.00  0.00            
ATOM   4133  HG2 ARN X 260      27.678  79.296  37.134  0.00  0.00            
ATOM   4134  HG3 ARN X 260      26.799  78.765  38.605  0.00  0.00            
ATOM   4135  CD  ARN X 260      26.872  77.298  37.037  0.00  0.00            
ATOM   4136  HD2 ARN X 260      25.907  76.818  37.224  0.00  0.00            
ATOM   4137  HD3 ARN X 260      27.040  77.249  35.983  0.00  0.00            
ATOM   4138  NE  ARN X 260      27.876  76.594  37.813  0.00  0.00            
ATOM   4139  HE  ARN X 260      27.494  75.827  38.323  0.00  0.00            
ATOM   4140  CZ  ARN X 260      29.132  76.284  37.158  0.00  0.00            
ATOM   4141  NH1 ARN X 260      29.313  76.604  35.955  0.00  0.00            
ATOM   4142 HH11 ARN X 260      30.291  76.475  35.716  0.00  0.00            
ATOM   4143  NH2 ARN X 260      30.015  75.616  38.014  0.00  0.00            
ATOM   4144 HH21 ARN X 260      30.946  75.715  37.651  0.00  0.00            
ATOM   4145 HH22 ARN X 260      29.809  74.624  38.030  0.00  0.00            
ATOM   4146  C   ARN X 260      23.969  81.453  37.154  0.00  0.00            
ATOM   4147  O   ARN X 260      23.613  81.240  36.012  0.00  0.00            
ATOM   4148  N   ASH X 261      23.295  82.212  38.013  0.00  0.00            
ATOM   4149  H   ASH X 261      23.415  82.090  39.003  0.00  0.00            
ATOM   4150  CA  ASH X 261      22.122  82.917  37.532  0.00  0.00            
ATOM   4151  HA  ASH X 261      21.621  82.308  36.790  0.00  0.00            
ATOM   4152  CB  ASH X 261      21.123  83.179  38.661  0.00  0.00            
ATOM   4153  HB2 ASH X 261      21.638  83.674  39.489  0.00  0.00            
ATOM   4154  HB3 ASH X 261      20.328  83.825  38.309  0.00  0.00            
ATOM   4155  CG  ASH X 261      20.473  81.893  39.217  0.00  0.00            
ATOM   4156  OD1 ASH X 261      20.727  80.807  38.474  0.00  0.00            
ATOM   4157  OD2 ASH X 261      19.893  81.893  40.283  0.00  0.00            
ATOM   4158  HD1 ASH X 261      20.387  80.035  38.904  0.00  0.00            
ATOM   4159  C   ASH X 261      22.500  84.257  36.893  0.00  0.00            
ATOM   4160  O   ASH X 261      23.440  84.934  37.333  0.00  0.00            
ATOM   4161  N   PRO X 262      21.765  84.715  35.868  0.00  0.00            
ATOM   4162  CD  PRO X 262      20.685  84.006  35.199  0.00  0.00            
ATOM   4163  HD2 PRO X 262      21.091  83.228  34.534  0.00  0.00            
ATOM   4164  HD3 PRO X 262      19.987  83.542  35.884  0.00  0.00            
ATOM   4165  CG  PRO X 262      20.012  85.066  34.350  0.00  0.00            
ATOM   4166  HG2 PRO X 262      19.566  84.665  33.444  0.00  0.00            
ATOM   4167  HG3 PRO X 262      19.284  85.589  34.958  0.00  0.00            
ATOM   4168  CB  PRO X 262      21.144  86.029  34.060  0.00  0.00            
ATOM   4169  HB2 PRO X 262      20.745  87.021  33.840  0.00  0.00            
ATOM   4170  HB3 PRO X 262      21.720  85.608  33.233  0.00  0.00            
ATOM   4171  CA  PRO X 262      22.004  86.027  35.303  0.00  0.00            
ATOM   4172  HA  PRO X 262      23.058  86.127  35.043  0.00  0.00            
ATOM   4173  C   PRO X 262      21.602  87.119  36.268  0.00  0.00            
ATOM   4174  O   PRO X 262      20.581  87.029  36.934  0.00  0.00            
ATOM   4175  N   MET X 263      22.455  88.157  36.342  0.00  0.00            
ATOM   4176  H   MET X 263      23.369  88.068  35.918  0.00  0.00            
ATOM   4177  CA  MET X 263      22.208  89.281  37.215  0.00  0.00            
ATOM   4178  HA  MET X 263      21.535  88.980  38.012  0.00  0.00            
ATOM   4179  CB  MET X 263      23.518  89.766  37.814  0.00  0.00            
ATOM   4180  HB2 MET X 263      23.368  90.677  38.398  0.00  0.00            
ATOM   4181  HB3 MET X 263      24.171  90.029  36.981  0.00  0.00            
ATOM   4182  CG  MET X 263      24.282  88.730  38.640  0.00  0.00            
ATOM   4183  HG2 MET X 263      23.629  88.323  39.411  0.00  0.00            
ATOM   4184  HG3 MET X 263      24.583  87.903  38.000  0.00  0.00            
ATOM   4185  SD  MET X 263      25.757  89.414  39.439  0.00  0.00            
ATOM   4186  CE  MET X 263      26.783  89.731  37.984  0.00  0.00            
ATOM   4187  HE1 MET X 263      27.791  89.360  38.180  0.00  0.00            
ATOM   4188  HE2 MET X 263      26.848  90.800  37.794  0.00  0.00            
ATOM   4189  HE3 MET X 263      26.387  89.224  37.105  0.00  0.00            
ATOM   4190  C   MET X 263      21.553  90.390  36.402  0.00  0.00            
ATOM   4191  O   MET X 263      22.192  91.036  35.568  0.00  0.00            
ATOM   4192  N   TYR X 264      20.274  90.631  36.656  0.00  0.00            
ATOM   4193  H   TYR X 264      19.721  89.900  37.079  0.00  0.00            
ATOM   4194  CA  TYR X 264      19.563  91.786  36.105  0.00  0.00            
ATOM   4195  HA  TYR X 264      19.496  91.649  35.027  0.00  0.00            
ATOM   4196  CB  TYR X 264      18.144  91.871  36.680  0.00  0.00            
ATOM   4197  HB2 TYR X 264      17.610  90.936  36.507  0.00  0.00            
ATOM   4198  HB3 TYR X 264      18.189  92.010  37.759  0.00  0.00            
ATOM   4199  CG  TYR X 264      17.331  93.005  36.097  0.00  0.00            
ATOM   4200  CD1 TYR X 264      17.314  94.255  36.721  0.00  0.00            
ATOM   4201  HD1 TYR X 264      17.841  94.397  37.646  0.00  0.00            
ATOM   4202  CE1 TYR X 264      16.630  95.327  36.140  0.00  0.00            
ATOM   4203  HE1 TYR X 264      16.750  96.321  36.533  0.00  0.00            
ATOM   4204  CZ  TYR X 264      15.857  95.129  34.998  0.00  0.00            
ATOM   4205  OH  TYR X 264      15.124  96.153  34.481  0.00  0.00            
ATOM   4206  HH  TYR X 264      14.637  96.624  35.139  0.00  0.00            
ATOM   4207  CE2 TYR X 264      15.876  93.888  34.367  0.00  0.00            
ATOM   4208  HE2 TYR X 264      15.425  93.777  33.396  0.00  0.00            
ATOM   4209  CD2 TYR X 264      16.555  92.816  34.947  0.00  0.00            
ATOM   4210  HD2 TYR X 264      16.451  91.831  34.528  0.00  0.00            
ATOM   4211  C   TYR X 264      20.339  93.062  36.391  0.00  0.00            
ATOM   4212  O   TYR X 264      20.847  93.230  37.501  0.00  0.00            
ATOM   4213  N   PRO X 265      20.483  93.944  35.389  0.00  0.00            
ATOM   4214  CD  PRO X 265      21.132  95.221  35.619  0.00  0.00            
ATOM   4215  HD2 PRO X 265      20.787  95.688  36.542  0.00  0.00            
ATOM   4216  HD3 PRO X 265      22.216  95.089  35.628  0.00  0.00            
ATOM   4217  CG  PRO X 265      20.754  96.077  34.429  0.00  0.00            
ATOM   4218  HG2 PRO X 265      21.574  96.140  33.710  0.00  0.00            
ATOM   4219  HG3 PRO X 265      20.433  97.050  34.788  0.00  0.00            
ATOM   4220  CB  PRO X 265      19.562  95.387  33.800  0.00  0.00            
ATOM   4221  HB2 PRO X 265      18.649  95.719  34.297  0.00  0.00            
ATOM   4222  HB3 PRO X 265      19.477  95.596  32.733  0.00  0.00            
ATOM   4223  CA  PRO X 265      19.802  93.916  34.096  0.00  0.00            
ATOM   4224  HA  PRO X 265      18.864  93.370  34.172  0.00  0.00            
ATOM   4225  C   PRO X 265      20.644  93.304  32.978  0.00  0.00            
ATOM   4226  O   PRO X 265      20.410  93.627  31.814  0.00  0.00            
ATOM   4227  N   TRP X 266      21.607  92.437  33.310  0.00  0.00            
ATOM   4228  H   TRP X 266      21.662  92.098  34.258  0.00  0.00            
ATOM   4229  CA  TRP X 266      22.454  91.821  32.291  0.00  0.00            
ATOM   4230  HA  TRP X 266      22.168  92.219  31.320  0.00  0.00            
ATOM   4231  CB  TRP X 266      23.927  92.147  32.545  0.00  0.00            
ATOM   4232  HB2 TRP X 266      24.547  91.837  31.703  0.00  0.00            
ATOM   4233  HB3 TRP X 266      24.245  91.575  33.418  0.00  0.00            
ATOM   4234  CG  TRP X 266      24.185  93.582  32.849  0.00  0.00            
ATOM   4235  CD1 TRP X 266      24.160  94.626  31.988  0.00  0.00            
ATOM   4236  HD1 TRP X 266      24.121  94.521  30.921  0.00  0.00            
ATOM   4237  NE1 TRP X 266      24.362  95.803  32.670  0.00  0.00            
ATOM   4238  HE1 TRP X 266      24.006  96.695  32.358  0.00  0.00            
ATOM   4239  CE2 TRP X 266      24.796  95.538  33.942  0.00  0.00            
ATOM   4240  CZ2 TRP X 266      25.165  96.369  34.983  0.00  0.00            
ATOM   4241  HZ2 TRP X 266      25.003  97.429  34.912  0.00  0.00            
ATOM   4242  CH2 TRP X 266      25.540  95.788  36.181  0.00  0.00            
ATOM   4243  HH2 TRP X 266      25.792  96.421  37.010  0.00  0.00            
ATOM   4244  CZ3 TRP X 266      25.547  94.398  36.319  0.00  0.00            
ATOM   4245  HZ3 TRP X 266      26.078  93.953  37.135  0.00  0.00            
ATOM   4246  CE3 TRP X 266      25.010  93.575  35.328  0.00  0.00            
ATOM   4247  HE3 TRP X 266      24.842  92.524  35.518  0.00  0.00            
ATOM   4248  CD2 TRP X 266      24.658  94.134  34.095  0.00  0.00            
ATOM   4249  C   TRP X 266      22.239  90.318  32.284  0.00  0.00            
ATOM   4250  O   TRP X 266      21.445  89.802  33.070  0.00  0.00            
ATOM   4251  N   ASN X 267      23.000  89.632  31.426  0.00  0.00            
ATOM   4252  H   ASN X 267      23.677  90.138  30.877  0.00  0.00            
ATOM   4253  CA  ASN X 267      23.047  88.181  31.423  0.00  0.00            
ATOM   4254  HA  ASN X 267      22.171  87.784  31.930  0.00  0.00            
ATOM   4255  CB  ASN X 267      23.066  87.642  29.996  0.00  0.00            
ATOM   4256  HB2 ASN X 267      23.919  88.023  29.438  0.00  0.00            
ATOM   4257  HB3 ASN X 267      23.161  86.557  30.043  0.00  0.00            
ATOM   4258  CG  ASN X 267      21.778  87.967  29.248  0.00  0.00            
ATOM   4259  OD1 ASN X 267      20.745  88.244  29.856  0.00  0.00            
ATOM   4260  ND2 ASN X 267      21.862  87.939  27.918  0.00  0.00            
ATOM   4261 HD21 ASN X 267      22.078  88.793  27.422  0.00  0.00            
ATOM   4262 HD22 ASN X 267      21.327  87.233  27.433  0.00  0.00            
ATOM   4263  C   ASN X 267      24.279  87.702  32.182  0.00  0.00            
ATOM   4264  O   ASN X 267      24.471  86.502  32.342  0.00  0.00            
ATOM   4265  N   THR X 268      25.151  88.626  32.596  0.00  0.00            
ATOM   4266  H   THR X 268      25.044  89.587  32.307  0.00  0.00            
ATOM   4267  CA  THR X 268      26.345  88.263  33.354  0.00  0.00            
ATOM   4268  HA  THR X 268      26.954  87.593  32.752  0.00  0.00            
ATOM   4269  CB  THR X 268      27.134  89.517  33.703  0.00  0.00            
ATOM   4270  HB  THR X 268      26.529  90.181  34.319  0.00  0.00            
ATOM   4271  CG2 THR X 268      28.424  89.172  34.455  0.00  0.00            
ATOM   4272 HG21 THR X 268      29.281  89.690  34.026  0.00  0.00            
ATOM   4273 HG22 THR X 268      28.618  88.099  34.402  0.00  0.00            
ATOM   4274 HG23 THR X 268      28.350  89.444  35.508  0.00  0.00            
ATOM   4275  OG1 THR X 268      27.481  90.199  32.511  0.00  0.00            
ATOM   4276  HG1 THR X 268      27.476  91.131  32.683  0.00  0.00            
ATOM   4277  C   THR X 268      25.957  87.532  34.635  0.00  0.00            
ATOM   4278  O   THR X 268      25.043  87.933  35.358  0.00  0.00            
ATOM   4279  N   THR X 269      26.653  86.429  34.922  0.00  0.00            
ATOM   4280  H   THR X 269      27.174  85.996  34.175  0.00  0.00            
ATOM   4281  CA  THR X 269      26.479  85.676  36.153  0.00  0.00            
ATOM   4282  HA  THR X 269      25.500  85.905  36.564  0.00  0.00            
ATOM   4283  CB  THR X 269      26.591  84.184  35.827  0.00  0.00            
ATOM   4284  HB  THR X 269      26.311  83.599  36.705  0.00  0.00            
ATOM   4285  CG2 THR X 269      25.665  83.816  34.676  0.00  0.00            
ATOM   4286 HG21 THR X 269      25.982  82.886  34.204  0.00  0.00            
ATOM   4287 HG22 THR X 269      25.672  84.595  33.915  0.00  0.00            
ATOM   4288 HG23 THR X 269      24.637  83.688  35.018  0.00  0.00            
ATOM   4289  OG1 THR X 269      27.929  83.850  35.496  0.00  0.00            
ATOM   4290  HG1 THR X 269      28.314  84.570  35.022  0.00  0.00            
ATOM   4291  C   THR X 269      27.557  86.039  37.164  0.00  0.00            
ATOM   4292  O   THR X 269      28.553  86.666  36.812  0.00  0.00            
ATOM   4293  N   PRO X 270      27.381  85.677  38.439  0.00  0.00            
ATOM   4294  CD  PRO X 270      26.125  85.267  39.062  0.00  0.00            
ATOM   4295  HD2 PRO X 270      25.977  84.192  38.933  0.00  0.00            
ATOM   4296  HD3 PRO X 270      25.254  85.791  38.664  0.00  0.00            
ATOM   4297  CG  PRO X 270      26.337  85.572  40.535  0.00  0.00            
ATOM   4298  HG2 PRO X 270      25.775  84.904  41.186  0.00  0.00            
ATOM   4299  HG3 PRO X 270      26.103  86.625  40.698  0.00  0.00            
ATOM   4300  CB  PRO X 270      27.823  85.442  40.738  0.00  0.00            
ATOM   4301  HB2 PRO X 270      28.150  86.041  41.585  0.00  0.00            
ATOM   4302  HB3 PRO X 270      28.085  84.400  40.920  0.00  0.00            
ATOM   4303  CA  PRO X 270      28.411  85.950  39.425  0.00  0.00            
ATOM   4304  HA  PRO X 270      28.595  87.023  39.474  0.00  0.00            
ATOM   4305  C   PRO X 270      29.721  85.236  39.089  0.00  0.00            
ATOM   4306  O   PRO X 270      30.795  85.770  39.348  0.00  0.00            
ATOM   4307  N   GLH X 271      29.646  84.036  38.508  0.00  0.00            
ATOM   4308  H   GLH X 271      28.769  83.759  38.092  0.00  0.00            
ATOM   4309  CA  GLH X 271      30.836  83.291  38.132  0.00  0.00            
ATOM   4310  HA  GLH X 271      31.446  83.131  39.023  0.00  0.00            
ATOM   4311  CB  GLH X 271      30.451  81.904  37.617  0.00  0.00            
ATOM   4312  HB2 GLH X 271      29.665  81.985  36.866  0.00  0.00            
ATOM   4313  HB3 GLH X 271      30.078  81.355  38.477  0.00  0.00            
ATOM   4314  CG  GLH X 271      31.635  81.114  37.066  0.00  0.00            
ATOM   4315  HG2 GLH X 271      32.354  80.907  37.856  0.00  0.00            
ATOM   4316  HG3 GLH X 271      32.154  81.704  36.312  0.00  0.00            
ATOM   4317  CD  GLH X 271      31.257  79.790  36.412  0.00  0.00            
ATOM   4318  OE1 GLH X 271      29.934  79.521  36.385  0.00  0.00            
ATOM   4319  OE2 GLH X 271      32.095  79.018  35.966  0.00  0.00            
ATOM   4320  HE1 GLH X 271      29.461  79.945  37.076  0.00  0.00            
ATOM   4321  C   GLH X 271      31.648  84.062  37.099  0.00  0.00            
ATOM   4322  O   GLH X 271      32.875  83.965  37.083  0.00  0.00            
ATOM   4323  N   ASH X 272      30.965  84.829  36.243  0.00  0.00            
ATOM   4324  H   ASH X 272      29.957  84.884  36.303  0.00  0.00            
ATOM   4325  CA  ASH X 272      31.639  85.548  35.168  0.00  0.00            
ATOM   4326  HA  ASH X 272      32.159  84.840  34.524  0.00  0.00            
ATOM   4327  CB  ASH X 272      30.624  86.273  34.292  0.00  0.00            
ATOM   4328  HB2 ASH X 272      31.125  86.941  33.595  0.00  0.00            
ATOM   4329  HB3 ASH X 272      29.980  86.886  34.918  0.00  0.00            
ATOM   4330  CG  ASH X 272      29.713  85.340  33.511  0.00  0.00            
ATOM   4331  OD1 ASH X 272      30.167  84.075  33.382  0.00  0.00            
ATOM   4332  OD2 ASH X 272      28.652  85.720  33.030  0.00  0.00            
ATOM   4333  HD1 ASH X 272      30.882  84.024  32.770  0.00  0.00            
ATOM   4334  C   ASH X 272      32.668  86.543  35.708  0.00  0.00            
ATOM   4335  O   ASH X 272      33.622  86.887  35.008  0.00  0.00            
ATOM   4336  N   VAL X 273      32.469  87.043  36.933  0.00  0.00            
ATOM   4337  H   VAL X 273      31.861  86.541  37.563  0.00  0.00            
ATOM   4338  CA  VAL X 273      33.320  88.082  37.485  0.00  0.00            
ATOM   4339  HA  VAL X 273      34.130  88.271  36.786  0.00  0.00            
ATOM   4340  CB  VAL X 273      32.539  89.397  37.671  0.00  0.00            
ATOM   4341  HB  VAL X 273      33.221  90.146  38.077  0.00  0.00            
ATOM   4342  CG1 VAL X 273      32.011  89.913  36.337  0.00  0.00            
ATOM   4343 HG11 VAL X 273      32.837  90.203  35.685  0.00  0.00            
ATOM   4344 HG12 VAL X 273      31.375  90.786  36.472  0.00  0.00            
ATOM   4345 HG13 VAL X 273      31.435  89.143  35.824  0.00  0.00            
ATOM   4346  CG2 VAL X 273      31.391  89.229  38.651  0.00  0.00            
ATOM   4347 HG21 VAL X 273      31.211  90.151  39.205  0.00  0.00            
ATOM   4348 HG22 VAL X 273      30.469  88.968  38.130  0.00  0.00            
ATOM   4349 HG23 VAL X 273      31.636  88.444  39.364  0.00  0.00            
ATOM   4350  C   VAL X 273      33.934  87.631  38.812  0.00  0.00            
ATOM   4351  O   VAL X 273      34.359  88.465  39.609  0.00  0.00            
ATOM   4352  N   MET X 274      34.021  86.321  39.050  0.00  0.00            
ATOM   4353  H   MET X 274      33.871  85.661  38.300  0.00  0.00            
ATOM   4354  CA  MET X 274      34.494  85.830  40.331  0.00  0.00            
ATOM   4355  HA  MET X 274      34.033  86.441  41.110  0.00  0.00            
ATOM   4356  CB  MET X 274      34.062  84.377  40.536  0.00  0.00            
ATOM   4357  HB2 MET X 274      34.614  83.724  39.860  0.00  0.00            
ATOM   4358  HB3 MET X 274      33.006  84.321  40.286  0.00  0.00            
ATOM   4359  CG  MET X 274      34.214  83.897  41.975  0.00  0.00            
ATOM   4360  HG2 MET X 274      33.913  82.850  42.048  0.00  0.00            
ATOM   4361  HG3 MET X 274      35.258  83.946  42.280  0.00  0.00            
ATOM   4362  SD  MET X 274      33.236  84.873  43.146  0.00  0.00            
ATOM   4363  CE  MET X 274      31.629  84.865  42.319  0.00  0.00            
ATOM   4364  HE1 MET X 274      31.526  83.967  41.712  0.00  0.00            
ATOM   4365  HE2 MET X 274      30.836  84.865  43.068  0.00  0.00            
ATOM   4366  HE3 MET X 274      31.516  85.743  41.682  0.00  0.00            
ATOM   4367  C   MET X 274      36.003  85.986  40.465  0.00  0.00            
ATOM   4368  O   MET X 274      36.519  86.041  41.580  0.00  0.00            
ATOM   4369  N   ASN X 275      36.725  86.039  39.340  0.00  0.00            
ATOM   4370  H   ASN X 275      36.280  85.811  38.463  0.00  0.00            
ATOM   4371  CA  ASN X 275      38.163  86.275  39.335  0.00  0.00            
ATOM   4372  HA  ASN X 275      38.507  86.335  40.368  0.00  0.00            
ATOM   4373  CB  ASN X 275      38.867  85.119  38.619  0.00  0.00            
ATOM   4374  HB2 ASN X 275      38.622  85.106  37.560  0.00  0.00            
ATOM   4375  HB3 ASN X 275      38.516  84.173  39.035  0.00  0.00            
ATOM   4376  CG  ASN X 275      40.379  85.164  38.796  0.00  0.00            
ATOM   4377  OD1 ASN X 275      40.933  86.164  39.244  0.00  0.00            
ATOM   4378  ND2 ASN X 275      41.046  84.052  38.481  0.00  0.00            
ATOM   4379 HD21 ASN X 275      40.771  83.516  37.671  0.00  0.00            
ATOM   4380 HD22 ASN X 275      41.825  83.750  39.050  0.00  0.00            
ATOM   4381  C   ASN X 275      38.446  87.601  38.644  0.00  0.00            
ATOM   4382  O   ASN X 275      38.316  87.709  37.424  0.00  0.00            
ATOM   4383  N   HID X 276      38.806  88.622  39.427  0.00  0.00            
ATOM   4384  H   HID X 276      39.098  88.446  40.378  0.00  0.00            
ATOM   4385  CA  HID X 276      38.952  89.958  38.888  0.00  0.00            
ATOM   4386  HA  HID X 276      38.072  90.169  38.277  0.00  0.00            
ATOM   4387  CB  HID X 276      39.000  90.999  39.999  0.00  0.00            
ATOM   4388  HB2 HID X 276      38.167  90.866  40.690  0.00  0.00            
ATOM   4389  HB3 HID X 276      38.879  91.971  39.522  0.00  0.00            
ATOM   4390  CG  HID X 276      40.271  91.013  40.787  0.00  0.00            
ATOM   4391  ND1 HID X 276      40.555  90.074  41.761  0.00  0.00            
ATOM   4392  HD1 HID X 276      40.039  89.225  41.926  0.00  0.00            
ATOM   4393  CE1 HID X 276      41.789  90.317  42.190  0.00  0.00            
ATOM   4394  HE1 HID X 276      42.403  89.543  42.620  0.00  0.00            
ATOM   4395  NE2 HID X 276      42.326  91.383  41.617  0.00  0.00            
ATOM   4396  CD2 HID X 276      41.392  91.792  40.672  0.00  0.00            
ATOM   4397  HD2 HID X 276      41.665  92.484  39.893  0.00  0.00            
ATOM   4398  C   HID X 276      40.186  90.053  37.995  0.00  0.00            
ATOM   4399  O   HID X 276      40.239  90.892  37.100  0.00  0.00            
ATOM   4400  N   ARN X 277      41.202  89.227  38.249  0.00  0.00            
ATOM   4401  H   ARN X 277      41.227  88.712  39.119  0.00  0.00            
ATOM   4402  CA  ARN X 277      42.375  89.199  37.392  0.00  0.00            
ATOM   4403  HA  ARN X 277      42.741  90.222  37.313  0.00  0.00            
ATOM   4404  CB  ARN X 277      43.453  88.318  38.015  0.00  0.00            
ATOM   4405  HB2 ARN X 277      44.067  87.857  37.239  0.00  0.00            
ATOM   4406  HB3 ARN X 277      42.935  87.548  38.580  0.00  0.00            
ATOM   4407  CG  ARN X 277      44.327  89.058  39.014  0.00  0.00            
ATOM   4408  HG2 ARN X 277      45.375  89.038  38.701  0.00  0.00            
ATOM   4409  HG3 ARN X 277      43.970  90.084  39.051  0.00  0.00            
ATOM   4410  CD  ARN X 277      44.179  88.477  40.416  0.00  0.00            
ATOM   4411  HD2 ARN X 277      44.281  87.391  40.395  0.00  0.00            
ATOM   4412  HD3 ARN X 277      43.186  88.702  40.797  0.00  0.00            
ATOM   4413  NE  ARN X 277      45.142  89.051  41.326  0.00  0.00            
ATOM   4414  HE  ARN X 277      44.724  89.256  42.218  0.00  0.00            
ATOM   4415  CZ  ARN X 277      46.427  88.452  41.438  0.00  0.00            
ATOM   4416  NH1 ARN X 277      46.778  87.447  40.770  0.00  0.00            
ATOM   4417 HH11 ARN X 277      47.356  87.707  39.985  0.00  0.00            
ATOM   4418  NH2 ARN X 277      47.275  89.105  42.374  0.00  0.00            
ATOM   4419 HH21 ARN X 277      47.418  88.521  43.183  0.00  0.00            
ATOM   4420 HH22 ARN X 277      48.174  89.279  41.957  0.00  0.00            
ATOM   4421  C   ARN X 277      42.038  88.723  35.981  0.00  0.00            
ATOM   4422  O   ARN X 277      42.600  89.223  35.010  0.00  0.00            
ATOM   4423  N   LYN X 278      41.118  87.763  35.854  0.00  0.00            
ATOM   4424  H   LYN X 278      40.734  87.317  36.677  0.00  0.00            
ATOM   4425  CA  LYN X 278      40.677  87.314  34.542  0.00  0.00            
ATOM   4426  HA  LYN X 278      41.556  87.023  33.965  0.00  0.00            
ATOM   4427  CB  LYN X 278      39.787  86.081  34.686  0.00  0.00            
ATOM   4428  HB2 LYN X 278      40.288  85.324  35.289  0.00  0.00            
ATOM   4429  HB3 LYN X 278      38.895  86.364  35.236  0.00  0.00            
ATOM   4430  CG  LYN X 278      39.358  85.478  33.349  0.00  0.00            
ATOM   4431  HG2 LYN X 278      38.859  86.231  32.737  0.00  0.00            
ATOM   4432  HG3 LYN X 278      40.236  85.160  32.789  0.00  0.00            
ATOM   4433  CD  LYN X 278      38.433  84.278  33.566  0.00  0.00            
ATOM   4434  HD2 LYN X 278      38.950  83.511  34.144  0.00  0.00            
ATOM   4435  HD3 LYN X 278      37.577  84.593  34.160  0.00  0.00            
ATOM   4436  CE  LYN X 278      37.939  83.707  32.239  0.00  0.00            
ATOM   4437  HE2 LYN X 278      38.787  83.424  31.613  0.00  0.00            
ATOM   4438  HE3 LYN X 278      37.379  84.492  31.736  0.00  0.00            
ATOM   4439  NZ  LYN X 278      37.067  82.557  32.441  0.00  0.00            
ATOM   4440  HZ1 LYN X 278      37.134  82.224  33.393  0.00  0.00            
ATOM   4441  HZ2 LYN X 278      36.102  82.822  32.303  0.00  0.00            
ATOM   4442  C   LYN X 278      39.949  88.432  33.800  0.00  0.00            
ATOM   4443  O   LYN X 278      39.967  88.473  32.572  0.00  0.00            
ATOM   4444  N   LEU X 279      39.297  89.337  34.539  0.00  0.00            
ATOM   4445  H   LEU X 279      39.181  89.179  35.530  0.00  0.00            
ATOM   4446  CA  LEU X 279      38.580  90.448  33.935  0.00  0.00            
ATOM   4447  HA  LEU X 279      37.950  90.047  33.143  0.00  0.00            
ATOM   4448  CB  LEU X 279      37.680  91.107  34.978  0.00  0.00            
ATOM   4449  HB2 LEU X 279      37.197  91.989  34.550  0.00  0.00            
ATOM   4450  HB3 LEU X 279      38.328  91.424  35.790  0.00  0.00            
ATOM   4451  CG  LEU X 279      36.633  90.181  35.592  0.00  0.00            
ATOM   4452  HG  LEU X 279      37.159  89.382  36.113  0.00  0.00            
ATOM   4453  CD1 LEU X 279      35.794  90.935  36.621  0.00  0.00            
ATOM   4454 HD11 LEU X 279      36.038  91.997  36.613  0.00  0.00            
ATOM   4455 HD12 LEU X 279      34.732  90.833  36.404  0.00  0.00            
ATOM   4456 HD13 LEU X 279      35.988  90.533  37.616  0.00  0.00            
ATOM   4457  CD2 LEU X 279      35.745  89.552  34.525  0.00  0.00            
ATOM   4458 HD21 LEU X 279      34.698  89.798  34.702  0.00  0.00            
ATOM   4459 HD22 LEU X 279      35.840  88.466  34.543  0.00  0.00            
ATOM   4460 HD23 LEU X 279      36.018  89.906  33.533  0.00  0.00            
ATOM   4461  C   LEU X 279      39.516  91.498  33.332  0.00  0.00            
ATOM   4462  O   LEU X 279      39.056  92.368  32.593  0.00  0.00            
ATOM   4463  N   GLY X 280      40.819  91.426  33.627  0.00  0.00            
ATOM   4464  H   GLY X 280      41.162  90.582  34.059  0.00  0.00            
ATOM   4465  CA  GLY X 280      41.795  92.288  32.988  0.00  0.00            
ATOM   4466  HA2 GLY X 280      41.377  92.675  32.060  0.00  0.00            
ATOM   4467  HA3 GLY X 280      42.648  91.670  32.720  0.00  0.00            
ATOM   4468  C   GLY X 280      42.313  93.456  33.823  0.00  0.00            
ATOM   4469  O   GLY X 280      43.069  94.270  33.298  0.00  0.00            
ATOM   4470  N   TYR X 281      41.927  93.564  35.096  0.00  0.00            
ATOM   4471  H   TYR X 281      41.119  93.046  35.401  0.00  0.00            
ATOM   4472  CA  TYR X 281      42.418  94.641  35.940  0.00  0.00            
ATOM   4473  HA  TYR X 281      43.217  95.154  35.408  0.00  0.00            
ATOM   4474  CB  TYR X 281      41.279  95.627  36.214  0.00  0.00            
ATOM   4475  HB2 TYR X 281      41.670  96.546  36.660  0.00  0.00            
ATOM   4476  HB3 TYR X 281      40.843  95.890  35.251  0.00  0.00            
ATOM   4477  CG  TYR X 281      40.164  95.104  37.094  0.00  0.00            
ATOM   4478  CD1 TYR X 281      40.247  95.186  38.485  0.00  0.00            
ATOM   4479  HD1 TYR X 281      41.153  95.532  38.951  0.00  0.00            
ATOM   4480  CE1 TYR X 281      39.174  94.777  39.281  0.00  0.00            
ATOM   4481  HE1 TYR X 281      39.155  95.027  40.325  0.00  0.00            
ATOM   4482  CZ  TYR X 281      38.073  94.155  38.700  0.00  0.00            
ATOM   4483  OH  TYR X 281      37.055  93.685  39.475  0.00  0.00            
ATOM   4484  HH  TYR X 281      36.919  94.203  40.253  0.00  0.00            
ATOM   4485  CE2 TYR X 281      38.030  93.989  37.320  0.00  0.00            
ATOM   4486  HE2 TYR X 281      37.299  93.332  36.889  0.00  0.00            
ATOM   4487  CD2 TYR X 281      39.047  94.502  36.517  0.00  0.00            
ATOM   4488  HD2 TYR X 281      39.038  94.291  35.463  0.00  0.00            
ATOM   4489  C   TYR X 281      42.984  94.108  37.247  0.00  0.00            
ATOM   4490  O   TYR X 281      42.726  92.973  37.643  0.00  0.00            
ATOM   4491  N   VAL X 282      43.782  94.949  37.908  0.00  0.00            
ATOM   4492  H   VAL X 282      44.145  95.745  37.405  0.00  0.00            
ATOM   4493  CA  VAL X 282      44.379  94.639  39.191  0.00  0.00            
ATOM   4494  HA  VAL X 282      43.751  93.916  39.712  0.00  0.00            
ATOM   4495  CB  VAL X 282      45.764  94.025  38.956  0.00  0.00            
ATOM   4496  HB  VAL X 282      45.651  93.205  38.245  0.00  0.00            
ATOM   4497  CG1 VAL X 282      46.746  95.027  38.345  0.00  0.00            
ATOM   4498 HG11 VAL X 282      47.567  95.230  39.033  0.00  0.00            
ATOM   4499 HG12 VAL X 282      46.279  95.962  38.031  0.00  0.00            
ATOM   4500 HG13 VAL X 282      47.191  94.590  37.456  0.00  0.00            
ATOM   4501  CG2 VAL X 282      46.327  93.426  40.241  0.00  0.00            
ATOM   4502 HG21 VAL X 282      45.534  93.241  40.965  0.00  0.00            
ATOM   4503 HG22 VAL X 282      47.052  94.098  40.703  0.00  0.00            
ATOM   4504 HG23 VAL X 282      46.820  92.485  39.993  0.00  0.00            
ATOM   4505  C   VAL X 282      44.458  95.916  40.022  0.00  0.00            
ATOM   4506  O   VAL X 282      44.483  97.017  39.476  0.00  0.00            
ATOM   4507  N   TYR X 283      44.511  95.764  41.346  0.00  0.00            
ATOM   4508  H   TYR X 283      44.711  94.849  41.719  0.00  0.00            
ATOM   4509  CA  TYR X 283      44.638  96.901  42.242  0.00  0.00            
ATOM   4510  HA  TYR X 283      44.290  97.801  41.740  0.00  0.00            
ATOM   4511  CB  TYR X 283      43.775  96.706  43.487  0.00  0.00            
ATOM   4512  HB2 TYR X 283      44.042  97.449  44.242  0.00  0.00            
ATOM   4513  HB3 TYR X 283      43.966  95.730  43.925  0.00  0.00            
ATOM   4514  CG  TYR X 283      42.300  96.824  43.187  0.00  0.00            
ATOM   4515  CD1 TYR X 283      41.673  98.071  43.176  0.00  0.00            
ATOM   4516  HD1 TYR X 283      42.205  98.939  43.522  0.00  0.00            
ATOM   4517  CE1 TYR X 283      40.329  98.185  42.815  0.00  0.00            
ATOM   4518  HE1 TYR X 283      39.883  99.154  42.674  0.00  0.00            
ATOM   4519  CZ  TYR X 283      39.569  97.037  42.605  0.00  0.00            
ATOM   4520  OH  TYR X 283      38.239  97.141  42.322  0.00  0.00            
ATOM   4521  HH  TYR X 283      37.907  96.395  41.849  0.00  0.00            
ATOM   4522  CE2 TYR X 283      40.170  95.787  42.729  0.00  0.00            
ATOM   4523  HE2 TYR X 283      39.558  94.912  42.846  0.00  0.00            
ATOM   4524  CD2 TYR X 283      41.542  95.679  42.946  0.00  0.00            
ATOM   4525  HD2 TYR X 283      41.997  94.706  43.014  0.00  0.00            
ATOM   4526  C   TYR X 283      46.107  97.070  42.615  0.00  0.00            
ATOM   4527  O   TYR X 283      46.862  96.101  42.678  0.00  0.00            
ATOM   4528  N   ASH X 284      46.509  98.319  42.849  0.00  0.00            
ATOM   4529  H   ASH X 284      45.827  99.004  43.139  0.00  0.00            
ATOM   4530  CA  ASH X 284      47.911  98.659  42.986  0.00  0.00            
ATOM   4531  HA  ASH X 284      48.434  98.281  42.105  0.00  0.00            
ATOM   4532  CB  ASH X 284      48.087 100.179  43.021  0.00  0.00            
ATOM   4533  HB2 ASH X 284      49.138 100.433  43.168  0.00  0.00            
ATOM   4534  HB3 ASH X 284      47.774 100.608  42.073  0.00  0.00            
ATOM   4535  CG  ASH X 284      47.298 100.854  44.127  0.00  0.00            
ATOM   4536  OD1 ASH X 284      46.388 100.038  44.700  0.00  0.00            
ATOM   4537  OD2 ASH X 284      47.493 102.016  44.465  0.00  0.00            
ATOM   4538  HD1 ASH X 284      46.607  99.868  45.601  0.00  0.00            
ATOM   4539  C   ASH X 284      48.534  97.993  44.203  0.00  0.00            
ATOM   4540  O   ASH X 284      49.739  97.748  44.221  0.00  0.00            
ATOM   4541  N   ILE X 285      47.729  97.681  45.223  0.00  0.00            
ATOM   4542  H   ILE X 285      46.730  97.672  45.077  0.00  0.00            
ATOM   4543  CA  ILE X 285      48.262  97.057  46.423  0.00  0.00            
ATOM   4544  HA  ILE X 285      49.147  97.615  46.734  0.00  0.00            
ATOM   4545  CB  ILE X 285      47.246  97.113  47.570  0.00  0.00            
ATOM   4546  HB  ILE X 285      47.667  96.577  48.421  0.00  0.00            
ATOM   4547  CG2 ILE X 285      46.991  98.555  47.999  0.00  0.00            
ATOM   4548 HG21 ILE X 285      47.449  99.251  47.296  0.00  0.00            
ATOM   4549 HG22 ILE X 285      47.410  98.748  48.986  0.00  0.00            
ATOM   4550 HG23 ILE X 285      45.922  98.765  48.035  0.00  0.00            
ATOM   4551  CG1 ILE X 285      45.941  96.437  47.168  0.00  0.00            
ATOM   4552 HG12 ILE X 285      46.146  95.510  46.628  0.00  0.00            
ATOM   4553 HG13 ILE X 285      45.419  97.128  46.510  0.00  0.00            
ATOM   4554  CD1 ILE X 285      45.016  96.155  48.345  0.00  0.00            
ATOM   4555 HD11 ILE X 285      44.214  95.476  48.049  0.00  0.00            
ATOM   4556 HD12 ILE X 285      44.556  97.078  48.696  0.00  0.00            
ATOM   4557 HD13 ILE X 285      45.576  95.698  49.159  0.00  0.00            
ATOM   4558  C   ILE X 285      48.680  95.620  46.132  0.00  0.00            
ATOM   4559  O   ILE X 285      49.441  95.033  46.900  0.00  0.00            
ATOM   4560  N   GLH X 286      48.204  95.048  45.021  0.00  0.00            
ATOM   4561  H   GLH X 286      47.748  95.628  44.332  0.00  0.00            
ATOM   4562  CA  GLH X 286      48.523  93.677  44.654  0.00  0.00            
ATOM   4563  HA  GLH X 286      48.523  93.039  45.537  0.00  0.00            
ATOM   4564  CB  GLH X 286      47.462  93.121  43.709  0.00  0.00            
ATOM   4565  HB2 GLH X 286      47.739  92.112  43.391  0.00  0.00            
ATOM   4566  HB3 GLH X 286      47.449  93.768  42.838  0.00  0.00            
ATOM   4567  CG  GLH X 286      46.064  93.105  44.311  0.00  0.00            
ATOM   4568  HG2 GLH X 286      45.762  94.110  44.602  0.00  0.00            
ATOM   4569  HG3 GLH X 286      46.043  92.490  45.209  0.00  0.00            
ATOM   4570  CD  GLH X 286      45.059  92.509  43.342  0.00  0.00            
ATOM   4571  OE1 GLH X 286      44.239  93.438  42.806  0.00  0.00            
ATOM   4572  OE2 GLH X 286      44.978  91.305  43.123  0.00  0.00            
ATOM   4573  HE1 GLH X 286      43.337  93.173  42.870  0.00  0.00            
ATOM   4574  C   GLH X 286      49.891  93.594  43.980  0.00  0.00            
ATOM   4575  O   GLH X 286      50.361  92.494  43.697  0.00  0.00            
ATOM   4576  N   LEU X 287      50.524  94.738  43.693  0.00  0.00            
ATOM   4577  H   LEU X 287      50.034  95.613  43.800  0.00  0.00            
ATOM   4578  CA  LEU X 287      51.805  94.743  43.006  0.00  0.00            
ATOM   4579  HA  LEU X 287      51.922  93.785  42.501  0.00  0.00            
ATOM   4580  CB  LEU X 287      51.858  95.880  41.977  0.00  0.00            
ATOM   4581  HB2 LEU X 287      51.983  96.839  42.478  0.00  0.00            
ATOM   4582  HB3 LEU X 287      52.760  95.741  41.388  0.00  0.00            
ATOM   4583  CG  LEU X 287      50.675  95.944  41.006  0.00  0.00            
ATOM   4584  HG  LEU X 287      49.777  96.206  41.562  0.00  0.00            
ATOM   4585  CD1 LEU X 287      50.910  97.036  39.959  0.00  0.00            
ATOM   4586 HD11 LEU X 287      50.036  97.153  39.319  0.00  0.00            
ATOM   4587 HD12 LEU X 287      51.105  97.994  40.441  0.00  0.00            
ATOM   4588 HD13 LEU X 287      51.764  96.795  39.326  0.00  0.00            
ATOM   4589  CD2 LEU X 287      50.440  94.597  40.331  0.00  0.00            
ATOM   4590 HD21 LEU X 287      51.260  93.913  40.546  0.00  0.00            
ATOM   4591 HD22 LEU X 287      49.519  94.143  40.694  0.00  0.00            
ATOM   4592 HD23 LEU X 287      50.359  94.708  39.249  0.00  0.00            
ATOM   4593  C   LEU X 287      52.959  94.895  43.994  0.00  0.00            
ATOM   4594  O   LEU X 287      52.845  95.593  44.999  0.00  0.00            
ATOM   4595  C61 CU6 X 288      23.791  99.324  43.355  0.00  0.00            
ATOM   4596  DD2 CU6 X 288      23.526  99.271  44.247  0.00  0.00            
ATOM   4597  DD3 CU6 X 288      23.614 100.226  43.341  0.00  0.00            
ATOM   4598  DD4 CU6 X 288      24.634  99.479  43.606  0.00  0.00            
ATOM   4599  DD5 CU6 X 288      24.045  99.345  42.456  0.00  0.00            
ATOM   4600  DD6 CU6 X 288      23.948  98.388  43.355  0.00  0.00            
ATOM   4601  DD7 CU6 X 288      22.931  99.147  43.106  0.00  0.00            
ATOM   4602  C61 CU6 X 289      27.387 101.927  47.300  0.00  0.00            
ATOM   4603  DD2 CU6 X 289      28.170 102.109  47.766  0.00  0.00            
ATOM   4604  DD3 CU6 X 289      27.016 102.728  47.617  0.00  0.00            
ATOM   4605  DD4 CU6 X 289      27.718 102.365  46.577  0.00  0.00            
ATOM   4606  DD5 CU6 X 289      26.585 101.749  46.823  0.00  0.00            
ATOM   4607  DD6 CU6 X 289      27.760 101.126  46.980  0.00  0.00            
ATOM   4608  DD7 CU6 X 289      27.055 101.480  48.011  0.00  0.00            
ATOM   4609  O1  L6G X 290      25.368 101.871  46.701  0.00  0.00            
ATOM   4610  C1  L6G X 290      24.220 101.809  47.222  0.00  0.00            
ATOM   4611  C2  L6G X 290      23.406 103.003  47.580  0.00  0.00            
ATOM   4612  C3  L6G X 290      22.226 102.839  48.219  0.00  0.00            
ATOM   4613  C4  L6G X 290      21.351 103.981  48.691  0.00  0.00            
ATOM   4614  N1  L6G X 290      21.169 103.804  50.181  0.00  0.00            
ATOM   4615  C5  L6G X 290      20.490 102.840  50.985  0.00  0.00            
ATOM   4616  C6  L6G X 290      21.031 102.939  52.221  0.00  0.00            
ATOM   4617  C7  L6G X 290      20.612 102.206  53.523  0.00  0.00            
ATOM   4618  O2  L6G X 290      21.499 102.605  54.656  0.00  0.00            
ATOM   4619  C8  L6G X 290      21.228 102.058  55.893  0.00  0.00            
ATOM   4620  C9  L6G X 290      20.791 100.741  56.202  0.00  0.00            
ATOM   4621  C10 L6G X 290      20.441 100.295  57.492  0.00  0.00            
ATOM   4622  C11 L6G X 290      20.678 101.216  58.528  0.00  0.00            
ATOM   4623  Cl1 L6G X 290      20.308 100.650  60.173  0.00  0.00            
ATOM   4624  C12 L6G X 290      21.188 102.518  58.325  0.00  0.00            
ATOM   4625  C13 L6G X 290      21.448 102.922  57.019  0.00  0.00            
ATOM   4626  Cl2 L6G X 290      22.124 104.525  56.744  0.00  0.00            
ATOM   4627  H1  L6G X 290      21.443 103.245  59.096  0.00  0.00            
ATOM   4628  H2  L6G X 290      20.325  99.258  57.788  0.00  0.00            
ATOM   4629  H3  L6G X 290      20.803 100.057  55.394  0.00  0.00            
ATOM   4630  H4  L6G X 290      20.744 101.152  53.307  0.00  0.00            
ATOM   4631  H5  L6G X 290      19.588 102.422  53.897  0.00  0.00            
ATOM   4632  N2  L6G X 290      21.943 103.995  52.162  0.00  0.00            
ATOM   4633  N3  L6G X 290      22.006 104.520  50.949  0.00  0.00            
ATOM   4634  H6  L6G X 290      19.667 102.162  50.772  0.00  0.00            
ATOM   4635  H7  L6G X 290      20.471 103.746  48.151  0.00  0.00            
ATOM   4636  H8  L6G X 290      21.732 104.893  48.399  0.00  0.00            
ATOM   4637  O3  L6G X 290      21.720 101.584  48.526  0.00  0.00            
ATOM   4638  C14 L6G X 290      22.429 100.455  48.401  0.00  0.00            
ATOM   4639  C15 L6G X 290      23.695 100.519  47.793  0.00  0.00            
ATOM   4640  O4  L6G X 290      24.458  99.414  47.685  0.00  0.00            
ATOM   4641  H9  L6G X 290      24.238  98.726  48.275  0.00  0.00            
ATOM   4642  H10 L6G X 290      21.942  99.574  48.770  0.00  0.00            
ATOM   4643  H11 L6G X 290      23.785 104.049  47.328  0.00  0.00            
ATOM   4644  O   HOH X 291      12.934  93.416  63.518  0.00  0.00            
ATOM   4645  H1  HOH X 291      13.271  92.673  64.047  0.00  0.00            
ATOM   4646  H2  HOH X 291      12.780  94.138  64.177  0.00  0.00            
ATOM   4647  O   HOH X 292       8.348 107.519  61.785  0.00  0.00            
ATOM   4648  H1  HOH X 292       9.147 107.564  61.221  0.00  0.00            
ATOM   4649  H2  HOH X 292       8.238 108.431  62.030  0.00  0.00            
ATOM   4650  O   HOH X 293      21.423 111.211  53.798  0.00  0.00            
ATOM   4651  H1  HOH X 293      20.967 112.033  54.031  0.00  0.00            
ATOM   4652  H2  HOH X 293      22.119 111.115  54.482  0.00  0.00            
ATOM   4653  O   HOH X 294       9.000  97.365  44.790  0.00  0.00            
ATOM   4654  H1  HOH X 294       9.907  97.043  45.001  0.00  0.00            
ATOM   4655  H2  HOH X 294       8.616  97.256  45.662  0.00  0.00            
ATOM   4656  O   HOH X 295      12.184 110.259  54.919  0.00  0.00            
ATOM   4657  H1  HOH X 295      11.349 109.852  55.219  0.00  0.00            
ATOM   4658  H2  HOH X 295      11.860 110.926  54.310  0.00  0.00            
ATOM   4659  O   HOH X 296      19.557  97.182  59.578  0.00  0.00            
ATOM   4660  H1  HOH X 296      19.726  96.463  60.171  0.00  0.00            
ATOM   4661  H2  HOH X 296      18.650  96.993  59.277  0.00  0.00            
ATOM   4662  O   HOH X 297      27.690 118.997  55.716  0.00  0.00            
ATOM   4663  H1  HOH X 297      27.885 119.492  56.558  0.00  0.00            
ATOM   4664  H2  HOH X 297      26.870 118.518  55.938  0.00  0.00            
ATOM   4665  O   HOH X 298       7.989 106.438  56.327  0.00  0.00            
ATOM   4666  H1  HOH X 298       7.236 107.049  56.221  0.00  0.00            
ATOM   4667  H2  HOH X 298       7.976 106.310  57.271  0.00  0.00            
ATOM   4668  O   HOH X 299      13.651 110.524  68.072  0.00  0.00            
ATOM   4669  H1  HOH X 299      13.051 111.265  67.903  0.00  0.00            
ATOM   4670  H2  HOH X 299      13.370 109.899  67.386  0.00  0.00            
ATOM   4671  O   HOH X 300       9.702 114.956  48.021  0.00  0.00            
ATOM   4672  H1  HOH X 300       9.774 114.943  47.054  0.00  0.00            
ATOM   4673  H2  HOH X 300       9.976 114.074  48.262  0.00  0.00            
ATOM   4674  O   HOH X 301      20.285 113.669  65.493  0.00  0.00            
ATOM   4675  H1  HOH X 301      20.985 113.455  64.874  0.00  0.00            
ATOM   4676  H2  HOH X 301      20.679 114.275  66.132  0.00  0.00            
ATOM   4677  O   HOH X 302      30.508 118.346  62.062  0.00  0.00            
ATOM   4678  H1  HOH X 302      30.433 118.693  61.167  0.00  0.00            
ATOM   4679  H2  HOH X 302      29.749 117.741  62.066  0.00  0.00            
ATOM   4680  O   HOH X 303       8.742  92.561  59.359  0.00  0.00            
ATOM   4681  H1  HOH X 303       9.531  93.154  59.290  0.00  0.00            
ATOM   4682  H2  HOH X 303       8.966  91.983  60.102  0.00  0.00            
ATOM   4683  O   HOH X 304      23.024  98.115  67.167  0.00  0.00            
ATOM   4684  H1  HOH X 304      22.460  98.778  67.609  0.00  0.00            
ATOM   4685  H2  HOH X 304      23.652  97.882  67.880  0.00  0.00            
ATOM   4686  O   HOH X 305      12.402 116.322  61.254  0.00  0.00            
ATOM   4687  H1  HOH X 305      13.029 116.106  61.959  0.00  0.00            
ATOM   4688  H2  HOH X 305      12.201 117.245  61.555  0.00  0.00            
ATOM   4689  O   HOH X 306      28.102  96.763  70.161  0.00  0.00            
ATOM   4690  H1  HOH X 306      27.400  96.953  70.793  0.00  0.00            
ATOM   4691  H2  HOH X 306      28.557  96.056  70.593  0.00  0.00            
ATOM   4692  O   HOH X 307      13.338 115.018  64.393  0.00  0.00            
ATOM   4693  H1  HOH X 307      14.030 115.112  65.077  0.00  0.00            
ATOM   4694  H2  HOH X 307      13.551 114.188  63.940  0.00  0.00            
ATOM   4695  O   HOH X 308      14.749 113.709  55.246  0.00  0.00            
ATOM   4696  H1  HOH X 308      15.170 113.717  54.358  0.00  0.00            
ATOM   4697  H2  HOH X 308      15.415 114.098  55.807  0.00  0.00            
ATOM   4698  O   HOH X 309      11.492 108.039  61.119  0.00  0.00            
ATOM   4699  H1  HOH X 309      11.712 107.590  61.923  0.00  0.00            
ATOM   4700  H2  HOH X 309      11.838 107.439  60.467  0.00  0.00            
ATOM   4701  O   HOH X 310      22.380  98.202  60.139  0.00  0.00            
ATOM   4702  H1  HOH X 310      21.567  97.775  59.826  0.00  0.00            
ATOM   4703  H2  HOH X 310      22.705  97.624  60.888  0.00  0.00            
ATOM   4704  O   HOH X 311      21.824 121.498  59.604  0.00  0.00            
ATOM   4705  H1  HOH X 311      21.812 121.074  58.738  0.00  0.00            
ATOM   4706  H2  HOH X 311      21.302 122.240  59.386  0.00  0.00            
ATOM   4707  O   HOH X 312      16.981 116.649  51.973  0.00  0.00            
ATOM   4708  H1  HOH X 312      17.962 116.638  52.099  0.00  0.00            
ATOM   4709  H2  HOH X 312      16.843 117.142  51.170  0.00  0.00            
ATOM   4710  O   HOH X 313      31.959 110.169  67.411  0.00  0.00            
ATOM   4711  H1  HOH X 313      32.822 109.756  67.537  0.00  0.00            
ATOM   4712  H2  HOH X 313      31.786 110.006  66.510  0.00  0.00            
ATOM   4713  O   HOH X 314      11.524 108.691  45.542  0.00  0.00            
ATOM   4714  H1  HOH X 314      10.840 108.899  44.914  0.00  0.00            
ATOM   4715  H2  HOH X 314      12.265 109.269  45.339  0.00  0.00            
ATOM   4716  O   HOH X 315      19.241 100.655  64.162  0.00  0.00            
ATOM   4717  H1  HOH X 315      19.994 100.233  64.630  0.00  0.00            
ATOM   4718  H2  HOH X 315      19.612 101.506  63.871  0.00  0.00            
ATOM   4719  O   HOH X 316      16.353 104.505  41.772  0.00  0.00            
ATOM   4720  H1  HOH X 316      15.695 104.673  41.076  0.00  0.00            
ATOM   4721  H2  HOH X 316      15.881 104.595  42.613  0.00  0.00            
ATOM   4722  O   HOH X 317      21.456 116.949  44.490  0.00  0.00            
ATOM   4723  H1  HOH X 317      21.041 116.169  44.111  0.00  0.00            
ATOM   4724  H2  HOH X 317      20.978 117.647  43.996  0.00  0.00            
ATOM   4725  O   HOH X 318      20.544 114.255  39.989  0.00  0.00            
ATOM   4726  H1  HOH X 318      20.770 114.813  39.219  0.00  0.00            
ATOM   4727  H2  HOH X 318      19.586 114.428  40.099  0.00  0.00            
ATOM   4728  O   HOH X 319      21.665  99.005  64.744  0.00  0.00            
ATOM   4729  H1  HOH X 319      22.412  98.893  65.359  0.00  0.00            
ATOM   4730  H2  HOH X 319      21.936  99.791  64.217  0.00  0.00            
ATOM   4731  O   HOH X 320      15.873 113.528  52.444  0.00  0.00            
ATOM   4732  H1  HOH X 320      15.309 113.654  51.662  0.00  0.00            
ATOM   4733  H2  HOH X 320      16.571 114.215  52.329  0.00  0.00            
ATOM   4734  O   HOH X 321       8.692  98.629  56.898  0.00  0.00            
ATOM   4735  H1  HOH X 321       8.525  99.243  57.616  0.00  0.00            
ATOM   4736  H2  HOH X 321       8.268  99.111  56.150  0.00  0.00            
ATOM   4737  O   HOH X 322      11.153 108.241  52.829  0.00  0.00            
ATOM   4738  H1  HOH X 322      10.606 108.939  52.432  0.00  0.00            
ATOM   4739  H2  HOH X 322      10.559 107.552  53.154  0.00  0.00            
ATOM   4740  O   HOH X 323       9.104 100.601  63.956  0.00  0.00            
ATOM   4741  H1  HOH X 323       9.394 100.859  63.048  0.00  0.00            
ATOM   4742  H2  HOH X 323       9.912 100.737  64.501  0.00  0.00            
ATOM   4743  O   HOH X 324      31.045  94.209  64.951  0.00  0.00            
ATOM   4744  H1  HOH X 324      31.558  93.849  64.225  0.00  0.00            
ATOM   4745  H2  HOH X 324      30.685  94.985  64.502  0.00  0.00            
ATOM   4746  O   HOH X 325       5.769  96.263  56.830  0.00  0.00            
ATOM   4747  H1  HOH X 325       6.690  96.484  57.076  0.00  0.00            
ATOM   4748  H2  HOH X 325       5.732  96.667  55.975  0.00  0.00            
ATOM   4749  O   HOH X 326      18.319  98.420  61.852  0.00  0.00            
ATOM   4750  H1  HOH X 326      18.660  99.015  62.543  0.00  0.00            
ATOM   4751  H2  HOH X 326      19.119  98.251  61.359  0.00  0.00            
ATOM   4752  O   HOH X 327       7.208 108.051  42.859  0.00  0.00            
ATOM   4753  H1  HOH X 327       7.463 108.187  41.941  0.00  0.00            
ATOM   4754  H2  HOH X 327       6.439 107.490  42.799  0.00  0.00            
ATOM   4755  O   HOH X 328      15.397 116.649  54.114  0.00  0.00            
ATOM   4756  H1  HOH X 328      15.847 116.283  53.338  0.00  0.00            
ATOM   4757  H2  HOH X 328      15.655 116.071  54.847  0.00  0.00            
ATOM   4758  O   HOH X 329      21.089 115.640  67.412  0.00  0.00            
ATOM   4759  H1  HOH X 329      21.376 116.002  68.237  0.00  0.00            
ATOM   4760  H2  HOH X 329      20.335 116.193  67.148  0.00  0.00            
ATOM   4761  O   HOH X 330      29.636 111.876  68.031  0.00  0.00            
ATOM   4762  H1  HOH X 330      30.576 111.676  68.157  0.00  0.00            
ATOM   4763  H2  HOH X 330      29.169 111.076  68.340  0.00  0.00            
ATOM   4764  O   HOH X 331      18.134  99.687  53.178  0.00  0.00            
ATOM   4765  H1  HOH X 331      18.363  99.302  54.044  0.00  0.00            
ATOM   4766  H2  HOH X 331      17.829 100.557  53.449  0.00  0.00            
ATOM   4767  O   HOH X 332       8.180  97.075  62.471  0.00  0.00            
ATOM   4768  H1  HOH X 332       8.997  97.409  62.882  0.00  0.00            
ATOM   4769  H2  HOH X 332       7.731  97.876  62.206  0.00  0.00            
ATOM   4770  O   HOH X 333      12.902 102.290  44.777  0.00  0.00            
ATOM   4771  H1  HOH X 333      12.630 101.370  44.864  0.00  0.00            
ATOM   4772  H2  HOH X 333      12.097 102.808  44.949  0.00  0.00            
ATOM   4773  O   HOH X 334      14.660 104.990  44.260  0.00  0.00            
ATOM   4774  H1  HOH X 334      14.058 104.328  44.633  0.00  0.00            
ATOM   4775  H2  HOH X 334      14.025 105.591  43.827  0.00  0.00            
ATOM   4776  O   HOH X 335      10.145 101.372  50.766  0.00  0.00            
ATOM   4777  H1  HOH X 335       9.460 101.813  51.291  0.00  0.00            
ATOM   4778  H2  HOH X 335       9.645 100.599  50.441  0.00  0.00            
ATOM   4779  O   HOH X 336       7.568  98.849  48.150  0.00  0.00            
ATOM   4780  H1  HOH X 336       7.605  99.601  47.559  0.00  0.00            
ATOM   4781  H2  HOH X 336       8.479  98.699  48.445  0.00  0.00            
ATOM   4782  O   HOH X 337      16.231 116.247  65.181  0.00  0.00            
ATOM   4783  H1  HOH X 337      16.192 115.665  65.950  0.00  0.00            
ATOM   4784  H2  HOH X 337      16.518 115.595  64.471  0.00  0.00            
ATOM   4785  O   HOH X 338      14.446 103.919  57.966  0.00  0.00            
ATOM   4786  H1  HOH X 338      14.762 104.242  58.823  0.00  0.00            
ATOM   4787  H2  HOH X 338      15.250 103.814  57.464  0.00  0.00            
ATOM   4788  O   HOH X 339      20.179  96.533  64.697  0.00  0.00            
ATOM   4789  H1  HOH X 339      20.596  97.329  64.308  0.00  0.00            
ATOM   4790  H2  HOH X 339      20.910  95.901  64.699  0.00  0.00            
ATOM   4791  O   HOH X 340      12.091 113.607  60.726  0.00  0.00            
ATOM   4792  H1  HOH X 340      12.130 114.559  60.617  0.00  0.00            
ATOM   4793  H2  HOH X 340      11.207 113.324  60.415  0.00  0.00            
ATOM   4794  O   HOH X 341      15.977  99.608  63.195  0.00  0.00            
ATOM   4795  H1  HOH X 341      16.823  99.124  63.276  0.00  0.00            
ATOM   4796  H2  HOH X 341      16.281 100.492  62.955  0.00  0.00            
ATOM   4797  O   HOH X 342      25.781 103.948  65.276  0.00  0.00            
ATOM   4798  H1  HOH X 342      26.548 103.978  64.684  0.00  0.00            
ATOM   4799  H2  HOH X 342      25.759 103.011  65.578  0.00  0.00            
ATOM   4800  O   HOH X 343      28.403  95.184  59.874  0.00  0.00            
ATOM   4801  H1  HOH X 343      29.237  95.572  59.529  0.00  0.00            
ATOM   4802  H2  HOH X 343      28.617  95.161  60.823  0.00  0.00            
ATOM   4803  O   HOH X 344      16.446 109.244  64.126  0.00  0.00            
ATOM   4804  H1  HOH X 344      17.290 109.728  64.019  0.00  0.00            
ATOM   4805  H2  HOH X 344      16.738 108.478  64.631  0.00  0.00            
ATOM   4806  O   HOH X 345      19.131 112.229  58.674  0.00  0.00            
ATOM   4807  H1  HOH X 345      19.878 112.017  59.294  0.00  0.00            
ATOM   4808  H2  HOH X 345      18.527 111.452  58.822  0.00  0.00            
ATOM   4809  O   HOH X 346      20.316 106.124  68.624  0.00  0.00            
ATOM   4810  H1  HOH X 346      19.792 106.907  68.827  0.00  0.00            
ATOM   4811  H2  HOH X 346      20.755 106.004  69.488  0.00  0.00            
ATOM   4812  O   HOH X 347      17.284  88.495  45.114  0.00  0.00            
ATOM   4813  H1  HOH X 347      16.694  89.133  44.649  0.00  0.00            
ATOM   4814  H2  HOH X 347      16.760  88.296  45.894  0.00  0.00            
ATOM   4815  O   HOH X 348      27.563 106.598  66.324  0.00  0.00            
ATOM   4816  H1  HOH X 348      27.174 107.405  66.640  0.00  0.00            
ATOM   4817  H2  HOH X 348      26.859 105.943  66.384  0.00  0.00            
ATOM   4818  O   HOH X 349      29.410 100.492  40.984  0.00  0.00            
ATOM   4819  H1  HOH X 349      30.108  99.910  40.673  0.00  0.00            
ATOM   4820  H2  HOH X 349      29.530 101.300  40.462  0.00  0.00            
ATOM   4821  O   HOH X 350      35.060 102.496  62.605  0.00  0.00            
ATOM   4822  H1  HOH X 350      35.094 101.539  62.659  0.00  0.00            
ATOM   4823  H2  HOH X 350      34.501 102.677  63.377  0.00  0.00            
ATOM   4824  O   HOH X 351      15.758 109.611  69.568  0.00  0.00            
ATOM   4825  H1  HOH X 351      15.610 109.987  68.688  0.00  0.00            
ATOM   4826  H2  HOH X 351      15.268 110.173  70.182  0.00  0.00            
ATOM   4827  O   HOH X 352      10.964  97.611  55.964  0.00  0.00            
ATOM   4828  H1  HOH X 352      10.155  98.085  56.232  0.00  0.00            
ATOM   4829  H2  HOH X 352      11.708  98.178  56.298  0.00  0.00            
ATOM   4830  O   HOH X 353      37.658 112.071  49.851  0.00  0.00            
ATOM   4831  H1  HOH X 353      37.271 111.326  50.286  0.00  0.00            
ATOM   4832  H2  HOH X 353      37.328 112.796  50.377  0.00  0.00            
ATOM   4833  O   HOH X 354      11.859 116.628  55.985  0.00  0.00            
ATOM   4834  H1  HOH X 354      11.699 116.412  56.924  0.00  0.00            
ATOM   4835  H2  HOH X 354      12.102 115.774  55.568  0.00  0.00            
ATOM   4836  O   HOH X 355      27.264 119.739  48.274  0.00  0.00            
ATOM   4837  H1  HOH X 355      27.316 120.531  47.747  0.00  0.00            
ATOM   4838  H2  HOH X 355      26.493 119.929  48.801  0.00  0.00            
ATOM   4839  O   HOH X 356       8.606 106.065  44.524  0.00  0.00            
ATOM   4840  H1  HOH X 356       8.665 106.739  43.820  0.00  0.00            
ATOM   4841  H2  HOH X 356       7.690 105.736  44.416  0.00  0.00            
ATOM   4842  O   HOH X 357      28.955 108.952  68.071  0.00  0.00            
ATOM   4843  H1  HOH X 357      28.735 108.003  67.989  0.00  0.00            
ATOM   4844  H2  HOH X 357      28.423 109.353  67.335  0.00  0.00            
ATOM   4845  O   HOH X 358      25.617  89.761  64.853  0.00  0.00            
ATOM   4846  H1  HOH X 358      25.780  88.838  65.001  0.00  0.00            
ATOM   4847  H2  HOH X 358      24.755  89.685  64.458  0.00  0.00            
ATOM   4848  O   HOH X 359      16.428 110.087  57.674  0.00  0.00            
ATOM   4849  H1  HOH X 359      16.974 110.172  56.887  0.00  0.00            
ATOM   4850  H2  HOH X 359      15.877 110.885  57.657  0.00  0.00            
ATOM   4851  O   HOH X 360      20.720 111.449  60.795  0.00  0.00            
ATOM   4852  H1  HOH X 360      20.812 111.815  61.701  0.00  0.00            
ATOM   4853  H2  HOH X 360      20.959 110.540  60.903  0.00  0.00            
ATOM   4854  O   HOH X 361      25.257  93.675  68.542  0.00  0.00            
ATOM   4855  H1  HOH X 361      25.938  93.231  69.080  0.00  0.00            
ATOM   4856  H2  HOH X 361      25.225  93.080  67.744  0.00  0.00            
ATOM   4857  O   HOH X 362      17.422  99.258  50.370  0.00  0.00            
ATOM   4858  H1  HOH X 362      16.532  99.622  50.285  0.00  0.00            
ATOM   4859  H2  HOH X 362      17.576  99.214  51.309  0.00  0.00            
ATOM   4860  O   HOH X 363      32.161  98.185  63.852  0.00  0.00            
ATOM   4861  H1  HOH X 363      32.146  98.340  64.802  0.00  0.00            
ATOM   4862  H2  HOH X 363      32.548  99.039  63.532  0.00  0.00            
ATOM   4863  O   HOH X 364      22.675 118.668  61.520  0.00  0.00            
ATOM   4864  H1  HOH X 364      23.172 118.875  62.329  0.00  0.00            
ATOM   4865  H2  HOH X 364      21.816 119.105  61.649  0.00  0.00            
ATOM   4866  O   HOH X 365      15.163 107.653  53.848  0.00  0.00            
ATOM   4867  H1  HOH X 365      14.538 106.996  53.511  0.00  0.00            
ATOM   4868  H2  HOH X 365      15.160 108.331  53.158  0.00  0.00            
ATOM   4869  O   HOH X 366      18.113 114.746  40.626  0.00  0.00            
ATOM   4870  H1  HOH X 366      18.409 114.954  41.505  0.00  0.00            
ATOM   4871  H2  HOH X 366      17.313 115.299  40.570  0.00  0.00            
ATOM   4872  O   HOH X 367      26.876 111.797  37.455  0.00  0.00            
ATOM   4873  H1  HOH X 367      26.746 112.730  37.338  0.00  0.00            
ATOM   4874  H2  HOH X 367      25.980 111.442  37.354  0.00  0.00            
ATOM   4875  O   HOH X 368      15.506  86.416  55.939  0.00  0.00            
ATOM   4876  H1  HOH X 368      14.639  86.104  56.251  0.00  0.00            
ATOM   4877  H2  HOH X 368      16.074  86.388  56.744  0.00  0.00            
ATOM   4878  O   HOH X 369      29.686 104.997  69.266  0.00  0.00            
ATOM   4879  H1  HOH X 369      29.351 104.094  69.239  0.00  0.00            
ATOM   4880  H2  HOH X 369      30.610 104.914  69.035  0.00  0.00            
ATOM   4881  O   HOH X 370      13.221 101.331  48.662  0.00  0.00            
ATOM   4882  H1  HOH X 370      12.629 100.728  48.210  0.00  0.00            
ATOM   4883  H2  HOH X 370      13.103 102.093  48.097  0.00  0.00            
ATOM   4884  O   HOH X 371      13.693  96.017  57.054  0.00  0.00            
ATOM   4885  H1  HOH X 371      12.814  95.728  57.256  0.00  0.00            
ATOM   4886  H2  HOH X 371      13.620  96.352  56.150  0.00  0.00            
ATOM   4887  O   HOH X 372      18.188 120.914  49.543  0.00  0.00            
ATOM   4888  H1  HOH X 372      18.757 120.142  49.637  0.00  0.00            
ATOM   4889  H2  HOH X 372      17.933 121.133  50.478  0.00  0.00            
ATOM   4890  O   HOH X 373      21.663  99.157  42.514  0.00  0.00            
ATOM   4891  H1  HOH X 373      21.274  99.716  41.806  0.00  0.00            
ATOM   4892  H2  HOH X 373      20.902  98.636  42.760  0.00  0.00            
ATOM   4893  O   HOH X 374      27.074 110.502  66.532  0.00  0.00            
ATOM   4894  H1  HOH X 374      26.800 110.921  67.331  0.00  0.00            
ATOM   4895  H2  HOH X 374      27.679 111.135  66.117  0.00  0.00            
ATOM   4896  O   HOH X 375       9.223 114.718  59.288  0.00  0.00            
ATOM   4897  H1  HOH X 375       8.772 113.875  59.174  0.00  0.00            
ATOM   4898  H2  HOH X 375       8.573 115.424  59.210  0.00  0.00            
ATOM   4899  O   HOH X 376      31.254  90.212  63.056  0.00  0.00            
ATOM   4900  H1  HOH X 376      31.257  90.814  62.270  0.00  0.00            
ATOM   4901  H2  HOH X 376      30.610  89.539  62.780  0.00  0.00            
ATOM   4902  O   HOH X 377      18.792  93.948  63.531  0.00  0.00            
ATOM   4903  H1  HOH X 377      19.315  94.580  64.029  0.00  0.00            
ATOM   4904  H2  HOH X 377      17.887  94.288  63.673  0.00  0.00            
ATOM   4905  O   HOH X 378      10.657 108.518  65.299  0.00  0.00            
ATOM   4906  H1  HOH X 378      10.969 108.187  64.454  0.00  0.00            
ATOM   4907  H2  HOH X 378      10.399 109.461  65.082  0.00  0.00            
ATOM   4908  O   HOH X 379      32.183 106.490  65.793  0.00  0.00            
ATOM   4909  H1  HOH X 379      31.331 106.088  65.477  0.00  0.00            
ATOM   4910  H2  HOH X 379      32.066 107.437  65.646  0.00  0.00            
ATOM   4911  O   HOH X 380      29.386 102.844  39.344  0.00  0.00            
ATOM   4912  H1  HOH X 380      28.975 103.536  38.825  0.00  0.00            
ATOM   4913  H2  HOH X 380      29.874 103.383  39.971  0.00  0.00            
ATOM   4914  O   HOH X 381      17.396 110.590  60.673  0.00  0.00            
ATOM   4915  H1  HOH X 381      17.062 111.457  60.403  0.00  0.00            
ATOM   4916  H2  HOH X 381      16.909 109.973  60.109  0.00  0.00            
ATOM   4917  O   HOH X 382       4.553 109.105  55.427  0.00  0.00            
ATOM   4918  H1  HOH X 382       5.241 109.705  55.772  0.00  0.00            
ATOM   4919  H2  HOH X 382       4.158 109.622  54.759  0.00  0.00            
ATOM   4920  O   HOH X 383      30.849 114.632  61.262  0.00  0.00            
ATOM   4921  H1  HOH X 383      30.726 114.859  62.200  0.00  0.00            
ATOM   4922  H2  HOH X 383      31.086 113.692  61.369  0.00  0.00            
ATOM   4923  O   HOH X 384      14.688 119.190  60.539  0.00  0.00            
ATOM   4924  H1  HOH X 384      15.575 119.614  60.539  0.00  0.00            
ATOM   4925  H2  HOH X 384      14.677 118.628  61.308  0.00  0.00            
ATOM   4926  O   HOH X 385       7.860 103.041  44.968  0.00  0.00            
ATOM   4927  H1  HOH X 385       7.559 103.404  45.801  0.00  0.00            
ATOM   4928  H2  HOH X 385       8.250 102.187  45.219  0.00  0.00            
ATOM   4929  O   HOH X 386      14.762  96.536  47.767  0.00  0.00            
ATOM   4930  H1  HOH X 386      14.767  97.120  48.528  0.00  0.00            
ATOM   4931  H2  HOH X 386      14.536  95.671  48.182  0.00  0.00            
ATOM   4932  O   HOH X 387      10.242 110.382  60.270  0.00  0.00            
ATOM   4933  H1  HOH X 387       9.809 110.613  61.098  0.00  0.00            
ATOM   4934  H2  HOH X 387      10.817 109.621  60.521  0.00  0.00            
ATOM   4935  O   HOH X 388      13.716 112.885  42.339  0.00  0.00            
ATOM   4936  H1  HOH X 388      13.909 113.744  41.954  0.00  0.00            
ATOM   4937  H2  HOH X 388      12.802 113.018  42.649  0.00  0.00            
ATOM   4938  O   HOH X 389      16.521  98.201  57.621  0.00  0.00            
ATOM   4939  H1  HOH X 389      16.784  98.267  56.706  0.00  0.00            
ATOM   4940  H2  HOH X 389      16.501  97.236  57.710  0.00  0.00            
ATOM   4941  O   HOH X 390      18.399 117.902  46.496  0.00  0.00            
ATOM   4942  H1  HOH X 390      18.011 118.795  46.509  0.00  0.00            
ATOM   4943  H2  HOH X 390      17.642 117.416  46.036  0.00  0.00            
ATOM   4944  O   HOH X 391      28.038 101.533  71.738  0.00  0.00            
ATOM   4945  H1  HOH X 391      28.906 101.804  71.398  0.00  0.00            
ATOM   4946  H2  HOH X 391      28.244 100.869  72.423  0.00  0.00            
ATOM   4947  O   HOH X 392      36.695 115.676  54.251  0.00  0.00            
ATOM   4948  H1  HOH X 392      36.112 115.546  55.022  0.00  0.00            
ATOM   4949  H2  HOH X 392      37.493 116.021  54.626  0.00  0.00            
ATOM   4950  O   HOH X 393      19.143  89.390  62.286  0.00  0.00            
ATOM   4951  H1  HOH X 393      18.815  89.445  63.224  0.00  0.00            
ATOM   4952  H2  HOH X 393      19.903  89.967  62.347  0.00  0.00            
ATOM   4953  O   HOH X 394      30.960 119.617  56.584  0.00  0.00            
ATOM   4954  H1  HOH X 394      30.832 119.439  57.526  0.00  0.00            
ATOM   4955  H2  HOH X 394      30.743 118.787  56.190  0.00  0.00            
ATOM   4956  O   HOH X 395      15.411 102.036  43.750  0.00  0.00            
ATOM   4957  H1  HOH X 395      14.566 102.488  43.905  0.00  0.00            
ATOM   4958  H2  HOH X 395      15.796 102.523  43.018  0.00  0.00            
ATOM   4959  O   HOH X 396      19.696 103.520  63.038  0.00  0.00            
ATOM   4960  H1  HOH X 396      20.099 103.722  62.201  0.00  0.00            
ATOM   4961  H2  HOH X 396      20.274 103.965  63.656  0.00  0.00            
ATOM   4962  O   HOH X 397      17.215 115.823  56.234  0.00  0.00            
ATOM   4963  H1  HOH X 397      18.153 115.652  56.060  0.00  0.00            
ATOM   4964  H2  HOH X 397      17.263 116.468  56.998  0.00  0.00            
ATOM   4965  O   HOH X 398      16.001  92.144  62.709  0.00  0.00            
ATOM   4966  H1  HOH X 398      15.280  91.514  62.811  0.00  0.00            
ATOM   4967  H2  HOH X 398      15.673  92.927  63.220  0.00  0.00            
ATOM   4968  O   HOH X 399       7.412 113.998  55.117  0.00  0.00            
ATOM   4969  H1  HOH X 399       7.343 114.952  55.314  0.00  0.00            
ATOM   4970  H2  HOH X 399       7.081 113.943  54.198  0.00  0.00            
ATOM   4971  O   HOH X 400      30.106 107.560  70.352  0.00  0.00            
ATOM   4972  H1  HOH X 400      29.594 108.173  69.793  0.00  0.00            
ATOM   4973  H2  HOH X 400      30.657 107.157  69.719  0.00  0.00            
ATOM   4974  O   HOH X 401      19.171 108.129  39.974  0.00  0.00            
ATOM   4975  H1  HOH X 401      19.446 109.019  39.811  0.00  0.00            
ATOM   4976  H2  HOH X 401      18.870 108.181  40.892  0.00  0.00            
ATOM   4977  O   HOH X 402       7.720 102.162  51.269  0.00  0.00            
ATOM   4978  H1  HOH X 402       7.351 102.888  50.806  0.00  0.00            
ATOM   4979  H2  HOH X 402       7.038 101.477  51.299  0.00  0.00            
ATOM   4980  O   HOH X 403      25.329 105.591  68.445  0.00  0.00            
ATOM   4981  H1  HOH X 403      25.597 106.518  68.298  0.00  0.00            
ATOM   4982  H2  HOH X 403      24.905 105.318  67.594  0.00  0.00            
ATOM   4983  O   HOH X 404      35.152 116.331  56.514  0.00  0.00            
ATOM   4984  H1  HOH X 404      35.617 117.160  56.598  0.00  0.00            
ATOM   4985  H2  HOH X 404      34.456 116.376  57.187  0.00  0.00            
ATOM   4986  O   HOH X 405      17.315  90.135  64.487  0.00  0.00            
ATOM   4987  H1  HOH X 405      17.266  91.017  64.090  0.00  0.00            
ATOM   4988  H2  HOH X 405      17.266  90.347  65.431  0.00  0.00            
ATOM   4989  O   HOH X 406      13.944  91.728  58.160  0.00  0.00            
ATOM   4990  H1  HOH X 406      14.147  91.205  58.946  0.00  0.00            
ATOM   4991  H2  HOH X 406      14.235  92.625  58.425  0.00  0.00            
ATOM   4992  O   HOH X 407      14.708 109.416  60.900  0.00  0.00            
ATOM   4993  H1  HOH X 407      14.492 109.013  61.789  0.00  0.00            
ATOM   4994  H2  HOH X 407      13.984 110.040  60.743  0.00  0.00            
ATOM   4995  O   HOH X 408      36.668 102.636  65.335  0.00  0.00            
ATOM   4996  H1  HOH X 408      36.476 103.012  64.493  0.00  0.00            
ATOM   4997  H2  HOH X 408      36.589 101.697  65.135  0.00  0.00            
ATOM   4998  O   HOH X 409      11.770 103.450  54.093  0.00  0.00            
ATOM   4999  H1  HOH X 409      12.152 103.076  54.880  0.00  0.00            
ATOM   5000  H2  HOH X 409      10.874 103.073  54.071  0.00  0.00            
ATOM   5001  O   HOH X 410       7.548 100.370  55.288  0.00  0.00            
ATOM   5002  H1  HOH X 410       7.251 100.454  54.371  0.00  0.00            
ATOM   5003  H2  HOH X 410       6.958 100.988  55.765  0.00  0.00            
ATOM   5004  O   HOH X 411      19.181 114.291  60.487  0.00  0.00            
ATOM   5005  H1  HOH X 411      19.178 113.767  59.666  0.00  0.00            
ATOM   5006  H2  HOH X 411      18.438 113.936  60.961  0.00  0.00            
ATOM   5007  O   HOH X 412       9.161 108.526  58.723  0.00  0.00            
ATOM   5008  H1  HOH X 412       9.534 108.276  57.881  0.00  0.00            
ATOM   5009  H2  HOH X 412       9.570 109.379  58.949  0.00  0.00            
ATOM   5010  O   HOH X 413      17.151  95.457  58.864  0.00  0.00            
ATOM   5011  H1  HOH X 413      17.755  94.687  58.917  0.00  0.00            
ATOM   5012  H2  HOH X 413      16.267  95.028  58.783  0.00  0.00            
ATOM   5013  O   HOH X 414      18.080 102.392  36.263  0.00  0.00            
ATOM   5014  H1  HOH X 414      18.114 103.231  36.815  0.00  0.00            
ATOM   5015  H2  HOH X 414      17.670 102.678  35.458  0.00  0.00            
ATOM   5016  O   HOH X 415      12.032 112.432  66.734  0.00  0.00            
ATOM   5017  H1  HOH X 415      12.417 112.357  65.797  0.00  0.00            
ATOM   5018  H2  HOH X 415      11.481 113.236  66.652  0.00  0.00            
ATOM   5019  O   HOH X 416      26.237 103.636  71.273  0.00  0.00            
ATOM   5020  H1  HOH X 416      26.924 104.329  71.400  0.00  0.00            
ATOM   5021  H2  HOH X 416      26.622 102.865  71.712  0.00  0.00            
ATOM   5022  O   HOH X 417      17.266 116.805  42.583  0.00  0.00            
ATOM   5023  H1  HOH X 417      17.601 117.677  42.384  0.00  0.00            
ATOM   5024  H2  HOH X 417      17.579 116.629  43.434  0.00  0.00            
ATOM   5025  O   HOH X 418      36.163  99.954  64.149  0.00  0.00            
ATOM   5026  H1  HOH X 418      36.844  99.426  63.683  0.00  0.00            
ATOM   5027  H2  HOH X 418      35.961  99.498  64.970  0.00  0.00            
ATOM   5028  O   HOH X 419      16.057  88.927  62.295  0.00  0.00            
ATOM   5029  H1  HOH X 419      16.647  89.357  62.954  0.00  0.00            
ATOM   5030  H2  HOH X 419      16.501  88.054  62.254  0.00  0.00            
ATOM   5031  O   HOH X 420      11.632 102.578  66.233  0.00  0.00            
ATOM   5032  H1  HOH X 420      11.004 102.533  66.993  0.00  0.00            
ATOM   5033  H2  HOH X 420      11.150 103.148  65.640  0.00  0.00            
ATOM   5034  O   HOH X 421      31.892 118.025  47.818  0.00  0.00            
ATOM   5035  H1  HOH X 421      31.236 118.727  47.870  0.00  0.00            
ATOM   5036  H2  HOH X 421      32.087 117.876  48.756  0.00  0.00            
ATOM   5037  O   HOH X 422      11.438 100.081  46.745  0.00  0.00            
ATOM   5038  H1  HOH X 422      10.653  99.955  46.197  0.00  0.00            
ATOM   5039  H2  HOH X 422      12.019  99.372  46.442  0.00  0.00            
ATOM   5040  O   HOH X 423      27.597 107.278  38.568  0.00  0.00            
ATOM   5041  H1  HOH X 423      27.110 107.414  39.413  0.00  0.00            
ATOM   5042  H2  HOH X 423      27.992 108.160  38.414  0.00  0.00            
ATOM   5043  O   HOH X 424      11.073 106.168  47.161  0.00  0.00            
ATOM   5044  H1  HOH X 424      11.612 106.959  46.952  0.00  0.00            
ATOM   5045  H2  HOH X 424      11.309 105.575  46.390  0.00  0.00            
ATOM   5046  O   HOH X 425      32.347 100.680  69.316  0.00  0.00            
ATOM   5047  H1  HOH X 425      32.855 101.387  68.885  0.00  0.00            
ATOM   5048  H2  HOH X 425      32.794  99.871  69.123  0.00  0.00            
ATOM   5049  O   HOH X 426       9.010 116.279  50.266  0.00  0.00            
ATOM   5050  H1  HOH X 426       9.642 117.003  50.308  0.00  0.00            
ATOM   5051  H2  HOH X 426       9.194 115.844  49.392  0.00  0.00            
ATOM   5052  O   HOH X 427      30.367  96.277  63.064  0.00  0.00            
ATOM   5053  H1  HOH X 427      30.959  97.050  63.251  0.00  0.00            
ATOM   5054  H2  HOH X 427      29.484  96.670  63.087  0.00  0.00            
ATOM   5055  O   HOH X 428       7.542  95.280  59.831  0.00  0.00            
ATOM   5056  H1  HOH X 428       7.785  95.862  60.550  0.00  0.00            
ATOM   5057  H2  HOH X 428       8.070  94.463  59.964  0.00  0.00            
ATOM   5058  O   HOH X 429      29.650 116.593  60.093  0.00  0.00            
ATOM   5059  H1  HOH X 429      28.896 116.307  60.648  0.00  0.00            
ATOM   5060  H2  HOH X 429      30.128 115.742  60.045  0.00  0.00            
ATOM   5061  O   HOH X 430       7.078 110.700  50.340  0.00  0.00            
ATOM   5062  H1  HOH X 430       6.833 109.846  49.957  0.00  0.00
[truncated: 86,352 more chars]
