# Supplementary material for: Computational Analysis of Triazole-Based Kojic Acid Analogs as Tyrosinase Inhibitors by Molecular Dynamics and Free Energy Calculations
Source: Molecules. 2022 Nov 23;27(23):8141. doi: 10.3390/molecules27238141 (PMC9735930; doi:10.3390/molecules27238141)
Supplement: Supplementary file 1 [file molecules-27-08141-s001.zip › PDB-files/6h.pdb]

CRYST1    1.000    1.000    1.000  90.00  90.00  90.00 P 1           1
ATOM      1  N   LYN X   1      44.890  91.787  34.778  0.00  0.00            
ATOM      2  H   LYN X   1      44.851  91.951  33.782  0.00  0.00            
ATOM      3  CA  LYN X   1      46.177  91.827  35.453  0.00  0.00            
ATOM      4  HA  LYN X   1      46.008  92.061  36.501  0.00  0.00            
ATOM      5  CB  LYN X   1      46.884  90.472  35.341  0.00  0.00            
ATOM      6  HB2 LYN X   1      47.367  90.376  34.368  0.00  0.00            
ATOM      7  HB3 LYN X   1      47.686  90.435  36.074  0.00  0.00            
ATOM      8  CG  LYN X   1      45.961  89.281  35.578  0.00  0.00            
ATOM      9  HG2 LYN X   1      44.919  89.577  35.454  0.00  0.00            
ATOM     10  HG3 LYN X   1      46.067  88.943  36.607  0.00  0.00            
ATOM     11  CD  LYN X   1      46.304  88.137  34.624  0.00  0.00            
ATOM     12  HD2 LYN X   1      46.434  88.517  33.611  0.00  0.00            
ATOM     13  HD3 LYN X   1      47.257  87.701  34.921  0.00  0.00            
ATOM     14  CE  LYN X   1      45.231  87.053  34.652  0.00  0.00            
ATOM     15  HE2 LYN X   1      44.237  87.500  34.580  0.00  0.00            
ATOM     16  HE3 LYN X   1      45.318  86.538  35.608  0.00  0.00            
ATOM     17  NZ  LYN X   1      45.417  86.092  33.575  0.00  0.00            
ATOM     18  HZ1 LYN X   1      45.165  86.498  32.686  0.00  0.00            
ATOM     19  HZ2 LYN X   1      46.389  85.825  33.504  0.00  0.00            
ATOM     20  C   LYN X   1      47.057  92.915  34.846  0.00  0.00            
ATOM     21  O   LYN X   1      48.070  93.295  35.430  0.00  0.00            
ATOM     22  N   TYR X   2      46.667  93.416  33.671  0.00  0.00            
ATOM     23  H   TYR X   2      45.727  93.233  33.356  0.00  0.00            
ATOM     24  CA  TYR X   2      47.484  94.349  32.914  0.00  0.00            
ATOM     25  HA  TYR X   2      48.490  94.333  33.324  0.00  0.00            
ATOM     26  CB  TYR X   2      47.539  93.922  31.445  0.00  0.00            
ATOM     27  HB2 TYR X   2      47.526  92.836  31.357  0.00  0.00            
ATOM     28  HB3 TYR X   2      46.650  94.314  30.950  0.00  0.00            
ATOM     29  CG  TYR X   2      48.742  94.445  30.695  0.00  0.00            
ATOM     30  CD1 TYR X   2      49.991  94.486  31.311  0.00  0.00            
ATOM     31  HD1 TYR X   2      50.117  94.087  32.303  0.00  0.00            
ATOM     32  CE1 TYR X   2      51.080  95.057  30.652  0.00  0.00            
ATOM     33  HE1 TYR X   2      51.947  95.349  31.215  0.00  0.00            
ATOM     34  CZ  TYR X   2      50.964  95.466  29.325  0.00  0.00            
ATOM     35  OH  TYR X   2      52.035  95.976  28.655  0.00  0.00            
ATOM     36  HH  TYR X   2      52.441  96.704  29.094  0.00  0.00            
ATOM     37  CE2 TYR X   2      49.709  95.464  28.726  0.00  0.00            
ATOM     38  HE2 TYR X   2      49.552  96.055  27.842  0.00  0.00            
ATOM     39  CD2 TYR X   2      48.603  94.957  29.405  0.00  0.00            
ATOM     40  HD2 TYR X   2      47.625  95.077  28.976  0.00  0.00            
ATOM     41  C   TYR X   2      46.932  95.772  33.015  0.00  0.00            
ATOM     42  O   TYR X   2      47.352  96.643  32.261  0.00  0.00            
ATOM     43  N   ARN X   3      45.996  96.005  33.936  0.00  0.00            
ATOM     44  H   ARN X   3      45.691  95.252  34.533  0.00  0.00            
ATOM     45  CA  ARN X   3      45.367  97.306  34.099  0.00  0.00            
ATOM     46  HA  ARN X   3      45.986  98.061  33.612  0.00  0.00            
ATOM     47  CB  ARN X   3      43.975  97.272  33.458  0.00  0.00            
ATOM     48  HB2 ARN X   3      43.241  96.866  34.151  0.00  0.00            
ATOM     49  HB3 ARN X   3      44.007  96.581  32.621  0.00  0.00            
ATOM     50  CG  ARN X   3      43.492  98.610  32.913  0.00  0.00            
ATOM     51  HG2 ARN X   3      43.200  99.287  33.719  0.00  0.00            
ATOM     52  HG3 ARN X   3      44.316  99.029  32.336  0.00  0.00            
ATOM     53  CD  ARN X   3      42.321  98.375  31.968  0.00  0.00            
ATOM     54  HD2 ARN X   3      41.769  99.294  31.784  0.00  0.00            
ATOM     55  HD3 ARN X   3      42.695  98.026  31.004  0.00  0.00            
ATOM     56  NE  ARN X   3      41.451  97.362  32.521  0.00  0.00            
ATOM     57  HE  ARN X   3      42.030  96.630  32.896  0.00  0.00            
ATOM     58  CZ  ARN X   3      40.433  96.794  31.704  0.00  0.00            
ATOM     59  NH1 ARN X   3      40.252  97.107  30.503  0.00  0.00            
ATOM     60 HH11 ARN X   3      40.899  97.819  30.204  0.00  0.00            
ATOM     61  NH2 ARN X   3      39.643  95.826  32.387  0.00  0.00            
ATOM     62 HH21 ARN X   3      38.682  96.120  32.418  0.00  0.00            
ATOM     63 HH22 ARN X   3      39.952  95.657  33.331  0.00  0.00            
ATOM     64  C   ARN X   3      45.287  97.610  35.589  0.00  0.00            
ATOM     65  O   ARN X   3      44.568  96.932  36.319  0.00  0.00            
ATOM     66  N   VAL X   4      46.059  98.600  36.039  0.00  0.00            
ATOM     67  H   VAL X   4      46.732  99.008  35.411  0.00  0.00            
ATOM     68  CA  VAL X   4      46.193  98.881  37.455  0.00  0.00            
ATOM     69  HA  VAL X   4      45.912  97.985  38.004  0.00  0.00            
ATOM     70  CB  VAL X   4      47.658  99.213  37.771  0.00  0.00            
ATOM     71  HB  VAL X   4      48.264  98.327  37.583  0.00  0.00            
ATOM     72  CG1 VAL X   4      48.190 100.331  36.886  0.00  0.00            
ATOM     73 HG11 VAL X   4      48.211 100.022  35.839  0.00  0.00            
ATOM     74 HG12 VAL X   4      47.566 101.222  36.960  0.00  0.00            
ATOM     75 HG13 VAL X   4      49.201 100.565  37.222  0.00  0.00            
ATOM     76  CG2 VAL X   4      47.823  99.586  39.245  0.00  0.00            
ATOM     77 HG21 VAL X   4      47.795 100.668  39.376  0.00  0.00            
ATOM     78 HG22 VAL X   4      47.020  99.153  39.838  0.00  0.00            
ATOM     79 HG23 VAL X   4      48.772  99.225  39.642  0.00  0.00            
ATOM     80  C   VAL X   4      45.263 100.010  37.878  0.00  0.00            
ATOM     81  O   VAL X   4      45.241 101.076  37.266  0.00  0.00            
ATOM     82  N   ARN X   5      44.482  99.755  38.931  0.00  0.00            
ATOM     83  H   ARN X   5      44.333  98.793  39.193  0.00  0.00            
ATOM     84  CA  ARN X   5      43.624 100.756  39.532  0.00  0.00            
ATOM     85  HA  ARN X   5      43.502 101.573  38.823  0.00  0.00            
ATOM     86  CB  ARN X   5      42.258 100.144  39.842  0.00  0.00            
ATOM     87  HB2 ARN X   5      42.373  99.210  40.391  0.00  0.00            
ATOM     88  HB3 ARN X   5      41.711 100.814  40.501  0.00  0.00            
ATOM     89  CG  ARN X   5      41.417  99.919  38.587  0.00  0.00            
ATOM     90  HG2 ARN X   5      42.024 100.047  37.691  0.00  0.00            
ATOM     91  HG3 ARN X   5      40.641 100.681  38.538  0.00  0.00            
ATOM     92  CD  ARN X   5      40.771  98.542  38.587  0.00  0.00            
ATOM     93  HD2 ARN X   5      41.444  97.797  39.006  0.00  0.00            
ATOM     94  HD3 ARN X   5      40.565  98.241  37.559  0.00  0.00            
ATOM     95  NE  ARN X   5      39.532  98.540  39.332  0.00  0.00            
ATOM     96  HE  ARN X   5      39.624  98.021  40.189  0.00  0.00            
ATOM     97  CZ  ARN X   5      38.317  98.258  38.643  0.00  0.00            
ATOM     98  NH1 ARN X   5      38.250  98.039  37.408  0.00  0.00            
ATOM     99 HH11 ARN X   5      39.135  98.199  36.953  0.00  0.00            
ATOM    100  NH2 ARN X   5      37.174  98.264  39.486  0.00  0.00            
ATOM    101 HH21 ARN X   5      36.539  98.992  39.204  0.00  0.00            
ATOM    102 HH22 ARN X   5      36.686  97.386  39.408  0.00  0.00            
ATOM    103  C   ARN X   5      44.277 101.290  40.805  0.00  0.00            
ATOM    104  O   ARN X   5      44.492 100.543  41.757  0.00  0.00            
ATOM    105  N   LYN X   6      44.610 102.585  40.801  0.00  0.00            
ATOM    106  H   LYN X   6      44.504 103.097  39.939  0.00  0.00            
ATOM    107  CA  LYN X   6      45.414 103.183  41.851  0.00  0.00            
ATOM    108  HA  LYN X   6      46.011 102.401  42.311  0.00  0.00            
ATOM    109  CB  LYN X   6      46.334 104.254  41.251  0.00  0.00            
ATOM    110  HB2 LYN X   6      45.759 105.116  40.914  0.00  0.00            
ATOM    111  HB3 LYN X   6      46.985 104.621  42.042  0.00  0.00            
ATOM    112  CG  LYN X   6      47.214 103.754  40.112  0.00  0.00            
ATOM    113  HG2 LYN X   6      47.811 102.898  40.442  0.00  0.00            
ATOM    114  HG3 LYN X   6      46.565 103.463  39.289  0.00  0.00            
ATOM    115  CD  LYN X   6      48.122 104.866  39.596  0.00  0.00            
ATOM    116  HD2 LYN X   6      48.689 105.300  40.419  0.00  0.00            
ATOM    117  HD3 LYN X   6      47.496 105.661  39.194  0.00  0.00            
ATOM    118  CE  LYN X   6      49.068 104.362  38.505  0.00  0.00            
ATOM    119  HE2 LYN X   6      48.495 104.029  37.639  0.00  0.00            
ATOM    120  HE3 LYN X   6      49.617 103.497  38.875  0.00  0.00            
ATOM    121  NZ  LYN X   6      50.014 105.399  38.111  0.00  0.00            
ATOM    122  HZ1 LYN X   6      49.675 105.893  37.297  0.00  0.00            
ATOM    123  HZ2 LYN X   6      50.890 104.977  37.838  0.00  0.00            
ATOM    124  C   LYN X   6      44.554 103.830  42.929  0.00  0.00            
ATOM    125  O   LYN X   6      43.425 104.254  42.681  0.00  0.00            
ATOM    126  N   ASN X   7      45.126 103.933  44.132  0.00  0.00            
ATOM    127  H   ASN X   7      46.047 103.543  44.273  0.00  0.00            
ATOM    128  CA  ASN X   7      44.552 104.750  45.187  0.00  0.00            
ATOM    129  HA  ASN X   7      43.572 104.362  45.462  0.00  0.00            
ATOM    130  CB  ASN X   7      45.459 104.703  46.423  0.00  0.00            
ATOM    131  HB2 ASN X   7      45.752 103.673  46.633  0.00  0.00            
ATOM    132  HB3 ASN X   7      46.368 105.269  46.239  0.00  0.00            
ATOM    133  CG  ASN X   7      44.771 105.276  47.656  0.00  0.00            
ATOM    134  OD1 ASN X   7      43.987 106.220  47.564  0.00  0.00            
ATOM    135  ND2 ASN X   7      45.035 104.662  48.812  0.00  0.00            
ATOM    136 HD21 ASN X   7      45.985 104.417  49.043  0.00  0.00            
ATOM    137 HD22 ASN X   7      44.273 104.252  49.333  0.00  0.00            
ATOM    138  C   ASN X   7      44.423 106.179  44.674  0.00  0.00            
ATOM    139  O   ASN X   7      45.302 106.675  43.969  0.00  0.00            
ATOM    140  N   VAL X   8      43.319 106.841  45.021  0.00  0.00            
ATOM    141  H   VAL X   8      42.574 106.346  45.490  0.00  0.00            
ATOM    142  CA  VAL X   8      43.092 108.210  44.599  0.00  0.00            
ATOM    143  HA  VAL X   8      43.102 108.218  43.509  0.00  0.00            
ATOM    144  CB  VAL X   8      41.722 108.696  45.089  0.00  0.00            
ATOM    145  HB  VAL X   8      41.604 108.418  46.136  0.00  0.00            
ATOM    146  CG1 VAL X   8      41.626 110.210  44.989  0.00  0.00            
ATOM    147 HG11 VAL X   8      40.936 110.511  44.199  0.00  0.00            
ATOM    148 HG12 VAL X   8      41.270 110.645  45.925  0.00  0.00            
ATOM    149 HG13 VAL X   8      42.627 110.581  44.773  0.00  0.00            
ATOM    150  CG2 VAL X   8      40.604 108.047  44.280  0.00  0.00            
ATOM    151 HG21 VAL X   8      40.985 107.687  43.324  0.00  0.00            
ATOM    152 HG22 VAL X   8      40.183 107.199  44.817  0.00  0.00            
ATOM    153 HG23 VAL X   8      39.805 108.761  44.084  0.00  0.00            
ATOM    154  C   VAL X   8      44.227 109.123  45.064  0.00  0.00            
ATOM    155  O   VAL X   8      44.666 109.999  44.321  0.00  0.00            
ATOM    156  N   LEU X   9      44.700 108.933  46.297  0.00  0.00            
ATOM    157  H   LEU X   9      44.171 108.361  46.940  0.00  0.00            
ATOM    158  CA  LEU X   9      45.766 109.761  46.837  0.00  0.00            
ATOM    159  HA  LEU X   9      45.481 110.799  46.674  0.00  0.00            
ATOM    160  CB  LEU X   9      45.919 109.493  48.339  0.00  0.00            
ATOM    161  HB2 LEU X   9      46.762 110.058  48.734  0.00  0.00            
ATOM    162  HB3 LEU X   9      46.179 108.446  48.470  0.00  0.00            
ATOM    163  CG  LEU X   9      44.664 109.770  49.173  0.00  0.00            
ATOM    164  HG  LEU X   9      43.919 109.015  48.925  0.00  0.00            
ATOM    165  CD1 LEU X   9      44.979 109.649  50.662  0.00  0.00            
ATOM    166 HD11 LEU X   9      44.189 109.112  51.186  0.00  0.00            
ATOM    167 HD12 LEU X   9      45.081 110.632  51.119  0.00  0.00            
ATOM    168 HD13 LEU X   9      45.915 109.109  50.815  0.00  0.00            
ATOM    169  CD2 LEU X   9      44.069 111.142  48.869  0.00  0.00            
ATOM    170 HD21 LEU X   9      42.997 111.065  48.690  0.00  0.00            
ATOM    171 HD22 LEU X   9      44.224 111.827  49.702  0.00  0.00            
ATOM    172 HD23 LEU X   9      44.531 111.574  47.981  0.00  0.00            
ATOM    173  C   LEU X   9      47.111 109.548  46.144  0.00  0.00            
ATOM    174  O   LEU X   9      48.036 110.329  46.367  0.00  0.00            
ATOM    175  N   HID X  10      47.239 108.512  45.307  0.00  0.00            
ATOM    176  H   HID X  10      46.405 108.070  44.961  0.00  0.00            
ATOM    177  CA  HID X  10      48.491 108.217  44.626  0.00  0.00            
ATOM    178  HA  HID X  10      49.299 108.740  45.135  0.00  0.00            
ATOM    179  CB  HID X  10      48.777 106.710  44.656  0.00  0.00            
ATOM    180  HB2 HID X  10      49.620 106.470  44.004  0.00  0.00            
ATOM    181  HB3 HID X  10      47.924 106.159  44.267  0.00  0.00            
ATOM    182  CG  HID X  10      49.075 106.188  46.026  0.00  0.00            
ATOM    183  ND1 HID X  10      49.510 106.998  47.053  0.00  0.00            
ATOM    184  HD1 HID X  10      49.980 107.872  46.916  0.00  0.00            
ATOM    185  CE1 HID X  10      49.706 106.231  48.119  0.00  0.00            
ATOM    186  HE1 HID X  10      50.376 106.530  48.905  0.00  0.00            
ATOM    187  NE2 HID X  10      49.415 104.961  47.885  0.00  0.00            
ATOM    188  CD2 HID X  10      48.976 104.933  46.566  0.00  0.00            
ATOM    189  HD2 HID X  10      48.521 104.052  46.152  0.00  0.00            
ATOM    190  C   HID X  10      48.460 108.696  43.190  0.00  0.00            
ATOM    191  O   HID X  10      49.424 108.488  42.448  0.00  0.00            
ATOM    192  N   LEU X  11      47.357 109.329  42.758  0.00  0.00            
ATOM    193  H   LEU X  11      46.551 109.402  43.360  0.00  0.00            
ATOM    194  CA  LEU X  11      47.249 109.797  41.390  0.00  0.00            
ATOM    195  HA  LEU X  11      47.615 109.015  40.729  0.00  0.00            
ATOM    196  CB  LEU X  11      45.787 110.133  41.053  0.00  0.00            
ATOM    197  HB2 LEU X  11      45.413 110.914  41.713  0.00  0.00            
ATOM    198  HB3 LEU X  11      45.781 110.570  40.058  0.00  0.00            
ATOM    199  CG  LEU X  11      44.815 108.947  41.026  0.00  0.00            
ATOM    200  HG  LEU X  11      44.905 108.389  41.956  0.00  0.00            
ATOM    201  CD1 LEU X  11      43.381 109.458  40.918  0.00  0.00            
ATOM    202 HD11 LEU X  11      42.720 108.699  40.502  0.00  0.00            
ATOM    203 HD12 LEU X  11      43.332 110.334  40.268  0.00  0.00            
ATOM    204 HD13 LEU X  11      43.018 109.735  41.908  0.00  0.00            
ATOM    205  CD2 LEU X  11      45.124 108.005  39.866  0.00  0.00            
ATOM    206 HD21 LEU X  11      44.976 106.969  40.165  0.00  0.00            
ATOM    207 HD22 LEU X  11      46.158 108.123  39.546  0.00  0.00            
ATOM    208 HD23 LEU X  11      44.477 108.210  39.012  0.00  0.00            
ATOM    209  C   LEU X  11      48.105 111.048  41.172  0.00  0.00            
ATOM    210  O   LEU X  11      48.200 111.903  42.048  0.00  0.00            
ATOM    211  N   THR X  12      48.712 111.154  39.989  0.00  0.00            
ATOM    212  H   THR X  12      48.896 110.309  39.467  0.00  0.00            
ATOM    213  CA  THR X  12      49.366 112.382  39.573  0.00  0.00            
ATOM    214  HA  THR X  12      49.936 112.776  40.412  0.00  0.00            
ATOM    215  CB  THR X  12      50.327 112.080  38.424  0.00  0.00            
ATOM    216  HB  THR X  12      50.854 113.001  38.160  0.00  0.00            
ATOM    217  CG2 THR X  12      51.346 111.022  38.831  0.00  0.00            
ATOM    218 HG21 THR X  12      51.931 110.702  37.971  0.00  0.00            
ATOM    219 HG22 THR X  12      52.033 111.413  39.581  0.00  0.00            
ATOM    220 HG23 THR X  12      50.846 110.151  39.250  0.00  0.00            
ATOM    221  OG1 THR X  12      49.605 111.655  37.281  0.00  0.00            
ATOM    222  HG1 THR X  12      50.201 111.602  36.549  0.00  0.00            
ATOM    223  C   THR X  12      48.340 113.425  39.146  0.00  0.00            
ATOM    224  O   THR X  12      47.188 113.113  38.842  0.00  0.00            
ATOM    225  N   ASH X  13      48.776 114.686  39.125  0.00  0.00            
ATOM    226  H   ASH X  13      49.647 114.918  39.586  0.00  0.00            
ATOM    227  CA  ASH X  13      47.926 115.769  38.668  0.00  0.00            
ATOM    228  HA  ASH X  13      47.031 115.798  39.289  0.00  0.00            
ATOM    229  CB  ASH X  13      48.623 117.113  38.837  0.00  0.00            
ATOM    230  HB2 ASH X  13      49.554 117.143  38.277  0.00  0.00            
ATOM    231  HB3 ASH X  13      47.986 117.903  38.441  0.00  0.00            
ATOM    232  CG  ASH X  13      48.926 117.467  40.281  0.00  0.00            
ATOM    233  OD1 ASH X  13      48.409 116.618  41.194  0.00  0.00            
ATOM    234  OD2 ASH X  13      49.578 118.457  40.588  0.00  0.00            
ATOM    235  HD1 ASH X  13      48.595 116.933  42.066  0.00  0.00            
ATOM    236  C   ASH X  13      47.496 115.579  37.212  0.00  0.00            
ATOM    237  O   ASH X  13      46.512 116.179  36.783  0.00  0.00            
ATOM    238  N   THR X  14      48.218 114.748  36.451  0.00  0.00            
ATOM    239  H   THR X  14      48.955 114.198  36.867  0.00  0.00            
ATOM    240  CA  THR X  14      47.841 114.463  35.078  0.00  0.00            
ATOM    241  HA  THR X  14      47.372 115.354  34.656  0.00  0.00            
ATOM    242  CB  THR X  14      49.066 114.090  34.242  0.00  0.00            
ATOM    243  HB  THR X  14      49.574 113.236  34.686  0.00  0.00            
ATOM    244  CG2 THR X  14      48.657 113.746  32.810  0.00  0.00            
ATOM    245 HG21 THR X  14      49.366 114.165  32.095  0.00  0.00            
ATOM    246 HG22 THR X  14      48.628 112.667  32.662  0.00  0.00            
ATOM    247 HG23 THR X  14      47.669 114.147  32.578  0.00  0.00            
ATOM    248  OG1 THR X  14      49.961 115.189  34.206  0.00  0.00            
ATOM    249  HG1 THR X  14      50.093 115.455  33.309  0.00  0.00            
ATOM    250  C   THR X  14      46.803 113.338  35.061  0.00  0.00            
ATOM    251  O   THR X  14      45.880 113.358  34.250  0.00  0.00            
ATOM    252  N   GLH X  15      46.961 112.357  35.954  0.00  0.00            
ATOM    253  H   GLH X  15      47.837 112.266  36.449  0.00  0.00            
ATOM    254  CA  GLH X  15      45.978 111.294  36.091  0.00  0.00            
ATOM    255  HA  GLH X  15      45.803 110.884  35.095  0.00  0.00            
ATOM    256  CB  GLH X  15      46.487 110.190  37.017  0.00  0.00            
ATOM    257  HB2 GLH X  15      46.911 110.627  37.917  0.00  0.00            
ATOM    258  HB3 GLH X  15      45.636 109.594  37.338  0.00  0.00            
ATOM    259  CG  GLH X  15      47.497 109.269  36.339  0.00  0.00            
ATOM    260  HG2 GLH X  15      47.030 108.743  35.506  0.00  0.00            
ATOM    261  HG3 GLH X  15      48.320 109.850  35.929  0.00  0.00            
ATOM    262  CD  GLH X  15      48.066 108.217  37.277  0.00  0.00            
ATOM    263  OE1 GLH X  15      48.281 108.646  38.538  0.00  0.00            
ATOM    264  OE2 GLH X  15      48.331 107.082  36.906  0.00  0.00            
ATOM    265  HE1 GLH X  15      48.063 109.554  38.653  0.00  0.00            
ATOM    266  C   GLH X  15      44.634 111.829  36.598  0.00  0.00            
ATOM    267  O   GLH X  15      43.588 111.415  36.114  0.00  0.00            
ATOM    268  N   LYN X  16      44.646 112.709  37.595  0.00  0.00            
ATOM    269  H   LYN X  16      45.476 112.794  38.160  0.00  0.00            
ATOM    270  CA  LYN X  16      43.418 113.328  38.075  0.00  0.00            
ATOM    271  HA  LYN X  16      42.765 112.518  38.399  0.00  0.00            
ATOM    272  CB  LYN X  16      43.701 114.257  39.258  0.00  0.00            
ATOM    273  HB2 LYN X  16      44.445 115.001  38.983  0.00  0.00            
ATOM    274  HB3 LYN X  16      42.791 114.806  39.486  0.00  0.00            
ATOM    275  CG  LYN X  16      44.124 113.525  40.523  0.00  0.00            
ATOM    276  HG2 LYN X  16      45.022 112.928  40.336  0.00  0.00            
ATOM    277  HG3 LYN X  16      43.293 112.883  40.809  0.00  0.00            
ATOM    278  CD  LYN X  16      44.364 114.501  41.671  0.00  0.00            
ATOM    279  HD2 LYN X  16      43.402 114.850  42.048  0.00  0.00            
ATOM    280  HD3 LYN X  16      44.886 115.373  41.288  0.00  0.00            
ATOM    281  CE  LYN X  16      45.180 113.869  42.800  0.00  0.00            
ATOM    282  HE2 LYN X  16      46.177 113.619  42.435  0.00  0.00            
ATOM    283  HE3 LYN X  16      44.713 112.936  43.112  0.00  0.00            
ATOM    284  NZ  LYN X  16      45.280 114.767  43.942  0.00  0.00            
ATOM    285  HZ1 LYN X  16      46.238 115.060  44.073  0.00  0.00            
ATOM    286  HZ2 LYN X  16      44.752 115.612  43.770  0.00  0.00            
ATOM    287  C   LYN X  16      42.679 114.099  36.975  0.00  0.00            
ATOM    288  O   LYN X  16      41.459 114.000  36.863  0.00  0.00            
ATOM    289  N   ARN X  17      43.400 114.883  36.173  0.00  0.00            
ATOM    290  H   ARN X  17      44.373 115.052  36.386  0.00  0.00            
ATOM    291  CA  ARN X  17      42.768 115.658  35.114  0.00  0.00            
ATOM    292  HA  ARN X  17      41.987 116.264  35.568  0.00  0.00            
ATOM    293  CB  ARN X  17      43.797 116.603  34.503  0.00  0.00            
ATOM    294  HB2 ARN X  17      44.674 116.043  34.175  0.00  0.00            
ATOM    295  HB3 ARN X  17      44.150 117.275  35.281  0.00  0.00            
ATOM    296  CG  ARN X  17      43.250 117.443  33.353  0.00  0.00            
ATOM    297  HG2 ARN X  17      42.541 116.868  32.758  0.00  0.00            
ATOM    298  HG3 ARN X  17      42.708 118.297  33.755  0.00  0.00            
ATOM    299  CD  ARN X  17      44.392 117.928  32.474  0.00  0.00            
ATOM    300  HD2 ARN X  17      44.040 118.676  31.765  0.00  0.00            
ATOM    301  HD3 ARN X  17      44.798 117.100  31.894  0.00  0.00            
ATOM    302  NE  ARN X  17      45.439 118.497  33.293  0.00  0.00            
ATOM    303  HE  ARN X  17      45.214 119.438  33.573  0.00  0.00            
ATOM    304  CZ  ARN X  17      46.800 118.346  32.896  0.00  0.00            
ATOM    305  NH1 ARN X  17      47.162 117.696  31.885  0.00  0.00            
ATOM    306 HH11 ARN X  17      46.451 117.052  31.577  0.00  0.00            
ATOM    307  NH2 ARN X  17      47.721 118.949  33.799  0.00  0.00            
ATOM    308 HH21 ARN X  17      48.106 118.262  34.426  0.00  0.00            
ATOM    309 HH22 ARN X  17      47.308 119.685  34.347  0.00  0.00            
ATOM    310  C   ARN X  17      42.128 114.761  34.052  0.00  0.00            
ATOM    311  O   ARN X  17      41.022 115.026  33.577  0.00  0.00            
ATOM    312  N   ASH X  18      42.838 113.711  33.633  0.00  0.00            
ATOM    313  H   ASH X  18      43.801 113.600  33.920  0.00  0.00            
ATOM    314  CA  ASH X  18      42.345 112.858  32.572  0.00  0.00            
ATOM    315  HA  ASH X  18      42.051 113.502  31.742  0.00  0.00            
ATOM    316  CB  ASH X  18      43.444 111.906  32.091  0.00  0.00            
ATOM    317  HB2 ASH X  18      43.837 111.322  32.922  0.00  0.00            
ATOM    318  HB3 ASH X  18      43.028 111.191  31.380  0.00  0.00            
ATOM    319  CG  ASH X  18      44.623 112.601  31.422  0.00  0.00            
ATOM    320  OD1 ASH X  18      44.342 113.809  30.883  0.00  0.00            
ATOM    321  OD2 ASH X  18      45.731 112.082  31.350  0.00  0.00            
ATOM    322  HD1 ASH X  18      43.596 114.215  31.284  0.00  0.00            
ATOM    323  C   ASH X  18      41.104 112.073  32.996  0.00  0.00            
ATOM    324  O   ASH X  18      40.202 111.867  32.187  0.00  0.00            
ATOM    325  N   PHE X  19      41.047 111.631  34.254  0.00  0.00            
ATOM    326  H   PHE X  19      41.646 112.068  34.936  0.00  0.00            
ATOM    327  CA  PHE X  19      39.899 110.883  34.729  0.00  0.00            
ATOM    328  HA  PHE X  19      39.686 110.073  34.029  0.00  0.00            
ATOM    329  CB  PHE X  19      40.184 110.297  36.110  0.00  0.00            
ATOM    330  HB2 PHE X  19      41.019 109.598  36.070  0.00  0.00            
ATOM    331  HB3 PHE X  19      40.477 111.094  36.791  0.00  0.00            
ATOM    332  CG  PHE X  19      38.990 109.603  36.712  0.00  0.00            
ATOM    333  CD1 PHE X  19      38.602 108.344  36.262  0.00  0.00            
ATOM    334  HD1 PHE X  19      39.035 107.948  35.364  0.00  0.00            
ATOM    335  CE1 PHE X  19      37.498 107.702  36.818  0.00  0.00            
ATOM    336  HE1 PHE X  19      37.094 106.836  36.329  0.00  0.00            
ATOM    337  CZ  PHE X  19      36.802 108.290  37.869  0.00  0.00            
ATOM    338  HZ  PHE X  19      36.033 107.748  38.390  0.00  0.00            
ATOM    339  CE2 PHE X  19      37.171 109.562  38.299  0.00  0.00            
ATOM    340  HE2 PHE X  19      36.748 109.953  39.204  0.00  0.00            
ATOM    341  CD2 PHE X  19      38.233 110.235  37.697  0.00  0.00            
ATOM    342  HD2 PHE X  19      38.500 111.222  38.031  0.00  0.00            
ATOM    343  C   PHE X  19      38.684 111.796  34.773  0.00  0.00            
ATOM    344  O   PHE X  19      37.615 111.431  34.290  0.00  0.00            
ATOM    345  N   VAL X  20      38.827 112.984  35.365  0.00  0.00            
ATOM    346  H   VAL X  20      39.684 113.193  35.860  0.00  0.00            
ATOM    347  CA  VAL X  20      37.755 113.957  35.372  0.00  0.00            
ATOM    348  HA  VAL X  20      36.899 113.500  35.865  0.00  0.00            
ATOM    349  CB  VAL X  20      38.181 115.205  36.163  0.00  0.00            
ATOM    350  HB  VAL X  20      39.177 115.501  35.831  0.00  0.00            
ATOM    351  CG1 VAL X  20      37.232 116.369  35.890  0.00  0.00            
ATOM    352 HG11 VAL X  20      36.451 116.066  35.191  0.00  0.00            
ATOM    353 HG12 VAL X  20      37.763 117.218  35.465  0.00  0.00            
ATOM    354 HG13 VAL X  20      36.748 116.694  36.812  0.00  0.00            
ATOM    355  CG2 VAL X  20      38.252 114.903  37.658  0.00  0.00            
ATOM    356 HG21 VAL X  20      38.991 115.533  38.151  0.00  0.00            
ATOM    357 HG22 VAL X  20      37.285 115.081  38.130  0.00  0.00            
ATOM    358 HG23 VAL X  20      38.523 113.860  37.825  0.00  0.00            
ATOM    359  C   VAL X  20      37.334 114.306  33.949  0.00  0.00            
ATOM    360  O   VAL X  20      36.142 114.443  33.661  0.00  0.00            
ATOM    361  N   ARN X  21      38.305 114.455  33.040  0.00  0.00            
ATOM    362  H   ARN X  21      39.235 114.127  33.251  0.00  0.00            
ATOM    363  CA  ARN X  21      38.017 114.795  31.662  0.00  0.00            
ATOM    364  HA  ARN X  21      37.467 115.737  31.630  0.00  0.00            
ATOM    365  CB  ARN X  21      39.315 114.985  30.887  0.00  0.00            
ATOM    366  HB2 ARN X  21      39.536 114.099  30.297  0.00  0.00            
ATOM    367  HB3 ARN X  21      40.131 115.098  31.594  0.00  0.00            
ATOM    368  CG  ARN X  21      39.281 116.220  30.000  0.00  0.00            
ATOM    369  HG2 ARN X  21      39.861 116.046  29.086  0.00  0.00            
ATOM    370  HG3 ARN X  21      38.245 116.443  29.765  0.00  0.00            
ATOM    371  CD  ARN X  21      39.854 117.411  30.738  0.00  0.00            
ATOM    372  HD2 ARN X  21      39.323 117.556  31.682  0.00  0.00            
ATOM    373  HD3 ARN X  21      40.900 117.206  30.954  0.00  0.00            
ATOM    374  NE  ARN X  21      39.776 118.604  29.927  0.00  0.00            
ATOM    375  HE  ARN X  21      38.888 118.671  29.458  0.00  0.00            
ATOM    376  CZ  ARN X  21      40.166 119.839  30.521  0.00  0.00            
ATOM    377  NH1 ARN X  21      40.562 119.930  31.711  0.00  0.00            
ATOM    378 HH11 ARN X  21      40.162 120.724  32.183  0.00  0.00            
ATOM    379  NH2 ARN X  21      40.027 120.954  29.647  0.00  0.00            
ATOM    380 HH21 ARN X  21      40.832 121.554  29.738  0.00  0.00            
ATOM    381 HH22 ARN X  21      39.212 121.495  29.880  0.00  0.00            
ATOM    382  C   ARN X  21      37.165 113.696  31.029  0.00  0.00            
ATOM    383  O   ARN X  21      36.163 113.958  30.375  0.00  0.00            
ATOM    384  N   THR X  22      37.587 112.444  31.192  0.00  0.00            
ATOM    385  H   THR X  22      38.547 112.300  31.473  0.00  0.00            
ATOM    386  CA  THR X  22      36.889 111.324  30.590  0.00  0.00            
ATOM    387  HA  THR X  22      36.850 111.502  29.518  0.00  0.00            
ATOM    388  CB  THR X  22      37.661 110.032  30.853  0.00  0.00            
ATOM    389  HB  THR X  22      37.563 109.737  31.897  0.00  0.00            
ATOM    390  CG2 THR X  22      37.133 108.918  29.971  0.00  0.00            
ATOM    391 HG21 THR X  22      37.843 108.673  29.177  0.00  0.00            
ATOM    392 HG22 THR X  22      36.942 108.007  30.539  0.00  0.00            
ATOM    393 HG23 THR X  22      36.207 109.289  29.532  0.00  0.00            
ATOM    394  OG1 THR X  22      39.043 110.206  30.554  0.00  0.00            
ATOM    395  HG1 THR X  22      39.149 110.311  29.622  0.00  0.00            
ATOM    396  C   THR X  22      35.450 111.195  31.097  0.00  0.00            
ATOM    397  O   THR X  22      34.531 110.936  30.318  0.00  0.00            
ATOM    398  N   VAL X  23      35.229 111.355  32.408  0.00  0.00            
ATOM    399  H   VAL X  23      35.933 111.827  32.957  0.00  0.00            
ATOM    400  CA  VAL X  23      33.902 111.216  32.973  0.00  0.00            
ATOM    401  HA  VAL X  23      33.507 110.236  32.706  0.00  0.00            
ATOM    402  CB  VAL X  23      33.964 111.320  34.500  0.00  0.00            
ATOM    403  HB  VAL X  23      34.557 112.193  34.775  0.00  0.00            
ATOM    404  CG1 VAL X  23      32.580 111.479  35.106  0.00  0.00            
ATOM    405 HG11 VAL X  23      31.839 111.625  34.320  0.00  0.00            
ATOM    406 HG12 VAL X  23      32.542 112.358  35.751  0.00  0.00            
ATOM    407 HG13 VAL X  23      32.287 110.610  35.694  0.00  0.00            
ATOM    408  CG2 VAL X  23      34.632 110.092  35.098  0.00  0.00            
ATOM    409 HG21 VAL X  23      33.955 109.535  35.747  0.00  0.00            
ATOM    410 HG22 VAL X  23      34.969 109.414  34.311  0.00  0.00            
ATOM    411 HG23 VAL X  23      35.497 110.430  35.670  0.00  0.00            
ATOM    412  C   VAL X  23      32.980 112.283  32.379  0.00  0.00            
ATOM    413  O   VAL X  23      31.825 111.997  32.083  0.00  0.00            
ATOM    414  N   LEU X  24      33.501 113.492  32.180  0.00  0.00            
ATOM    415  H   LEU X  24      34.506 113.593  32.165  0.00  0.00            
ATOM    416  CA  LEU X  24      32.706 114.575  31.633  0.00  0.00            
ATOM    417  HA  LEU X  24      31.788 114.661  32.217  0.00  0.00            
ATOM    418  CB  LEU X  24      33.450 115.905  31.682  0.00  0.00            
ATOM    419  HB2 LEU X  24      34.407 115.806  31.168  0.00  0.00            
ATOM    420  HB3 LEU X  24      32.878 116.630  31.115  0.00  0.00            
ATOM    421  CG  LEU X  24      33.665 116.497  33.076  0.00  0.00            
ATOM    422  HG  LEU X  24      34.162 115.762  33.707  0.00  0.00            
ATOM    423  CD1 LEU X  24      34.548 117.733  32.981  0.00  0.00            
ATOM    424 HD11 LEU X  24      34.210 118.412  32.202  0.00  0.00            
ATOM    425 HD12 LEU X  24      35.584 117.457  32.767  0.00  0.00            
ATOM    426 HD13 LEU X  24      34.498 118.245  33.943  0.00  0.00            
ATOM    427  CD2 LEU X  24      32.327 116.856  33.717  0.00  0.00            
ATOM    428 HD21 LEU X  24      32.446 117.083  34.774  0.00  0.00            
ATOM    429 HD22 LEU X  24      31.893 117.732  33.231  0.00  0.00            
ATOM    430 HD23 LEU X  24      31.622 116.033  33.615  0.00  0.00            
ATOM    431  C   LEU X  24      32.311 114.254  30.193  0.00  0.00            
ATOM    432  O   LEU X  24      31.183 114.519  29.790  0.00  0.00            
ATOM    433  N   ILE X  25      33.223 113.638  29.437  0.00  0.00            
ATOM    434  H   ILE X  25      34.191 113.696  29.708  0.00  0.00            
ATOM    435  CA  ILE X  25      32.913 113.219  28.081  0.00  0.00            
ATOM    436  HA  ILE X  25      32.498 114.088  27.569  0.00  0.00            
ATOM    437  CB  ILE X  25      34.186 112.767  27.353  0.00  0.00            
ATOM    438  HB  ILE X  25      34.663 111.991  27.954  0.00  0.00            
ATOM    439  CG2 ILE X  25      33.838 112.158  25.987  0.00  0.00            
ATOM    440 HG21 ILE X  25      33.111 111.354  26.100  0.00  0.00            
ATOM    441 HG22 ILE X  25      34.727 111.748  25.512  0.00  0.00            
ATOM    442 HG23 ILE X  25      33.410 112.913  25.327  0.00  0.00            
ATOM    443  CG1 ILE X  25      35.151 113.946  27.213  0.00  0.00            
ATOM    444 HG12 ILE X  25      34.679 114.754  26.655  0.00  0.00            
ATOM    445 HG13 ILE X  25      35.350 114.339  28.206  0.00  0.00            
ATOM    446  CD1 ILE X  25      36.474 113.558  26.571  0.00  0.00            
ATOM    447 HD11 ILE X  25      37.260 114.235  26.911  0.00  0.00            
ATOM    448 HD12 ILE X  25      36.761 112.546  26.849  0.00  0.00            
ATOM    449 HD13 ILE X  25      36.420 113.623  25.485  0.00  0.00            
ATOM    450  C   ILE X  25      31.830 112.149  28.070  0.00  0.00            
ATOM    451  O   ILE X  25      30.870 112.249  27.298  0.00  0.00            
ATOM    452  N   LEU X  26      31.982 111.076  28.868  0.00  0.00            
ATOM    453  H   LEU X  26      32.919 110.731  29.011  0.00  0.00            
ATOM    454  CA  LEU X  26      30.943 110.070  28.998  0.00  0.00            
ATOM    455  HA  LEU X  26      30.841 109.600  28.019  0.00  0.00            
ATOM    456  CB  LEU X  26      31.330 109.030  30.044  0.00  0.00            
ATOM    457  HB2 LEU X  26      30.457 108.446  30.334  0.00  0.00            
ATOM    458  HB3 LEU X  26      31.630 109.566  30.940  0.00  0.00            
ATOM    459  CG  LEU X  26      32.491 108.104  29.669  0.00  0.00            
ATOM    460  HG  LEU X  26      33.398 108.691  29.542  0.00  0.00            
ATOM    461  CD1 LEU X  26      32.734 107.082  30.790  0.00  0.00            
ATOM    462 HD11 LEU X  26      32.943 106.092  30.389  0.00  0.00            
ATOM    463 HD12 LEU X  26      31.850 107.008  31.425  0.00  0.00            
ATOM    464 HD13 LEU X  26      33.572 107.390  31.416  0.00  0.00            
ATOM    465  CD2 LEU X  26      32.216 107.369  28.368  0.00  0.00            
ATOM    466 HD21 LEU X  26      31.240 107.638  27.965  0.00  0.00            
ATOM    467 HD22 LEU X  26      32.968 107.613  27.617  0.00  0.00            
ATOM    468 HD23 LEU X  26      32.237 106.297  28.571  0.00  0.00            
ATOM    469  C   LEU X  26      29.593 110.677  29.350  0.00  0.00            
ATOM    470  O   LEU X  26      28.569 110.216  28.857  0.00  0.00            
ATOM    471  N   LYN X  27      29.561 111.702  30.202  0.00  0.00            
ATOM    472  H   LYN X  27      30.346 111.837  30.823  0.00  0.00            
ATOM    473  CA  LYN X  27      28.330 112.372  30.528  0.00  0.00            
ATOM    474  HA  LYN X  27      27.596 111.617  30.798  0.00  0.00            
ATOM    475  CB  LYN X  27      28.552 113.321  31.686  0.00  0.00            
ATOM    476  HB2 LYN X  27      28.947 112.790  32.552  0.00  0.00            
ATOM    477  HB3 LYN X  27      29.266 114.076  31.357  0.00  0.00            
ATOM    478  CG  LYN X  27      27.312 114.108  32.077  0.00  0.00            
ATOM    479  HG2 LYN X  27      27.590 114.965  32.697  0.00  0.00            
ATOM    480  HG3 LYN X  27      26.819 114.486  31.181  0.00  0.00            
ATOM    481  CD  LYN X  27      26.316 113.235  32.827  0.00  0.00            
ATOM    482  HD2 LYN X  27      25.971 112.442  32.164  0.00  0.00            
ATOM    483  HD3 LYN X  27      26.807 112.763  33.670  0.00  0.00            
ATOM    484  CE  LYN X  27      25.114 114.048  33.308  0.00  0.00            
ATOM    485  HE2 LYN X  27      25.463 114.908  33.885  0.00  0.00            
ATOM    486  HE3 LYN X  27      24.571 114.410  32.433  0.00  0.00            
ATOM    487  NZ  LYN X  27      24.205 113.236  34.116  0.00  0.00            
ATOM    488  HZ1 LYN X  27      23.649 113.833  34.712  0.00  0.00            
ATOM    489  HZ2 LYN X  27      24.728 112.636  34.739  0.00  0.00            
ATOM    490  C   LYN X  27      27.785 113.138  29.330  0.00  0.00            
ATOM    491  O   LYN X  27      26.578 113.117  29.114  0.00  0.00            
ATOM    492  N   GLH X  28      28.650 113.780  28.546  0.00  0.00            
ATOM    493  H   GLH X  28      29.639 113.665  28.685  0.00  0.00            
ATOM    494  CA  GLH X  28      28.163 114.619  27.451  0.00  0.00            
ATOM    495  HA  GLH X  28      27.350 115.258  27.805  0.00  0.00            
ATOM    496  CB  GLH X  28      29.289 115.523  26.948  0.00  0.00            
ATOM    497  HB2 GLH X  28      30.111 114.905  26.577  0.00  0.00            
ATOM    498  HB3 GLH X  28      29.686 116.102  27.780  0.00  0.00            
ATOM    499  CG  GLH X  28      28.832 116.497  25.854  0.00  0.00            
ATOM    500  HG2 GLH X  28      28.121 116.007  25.186  0.00  0.00            
ATOM    501  HG3 GLH X  28      28.310 117.339  26.301  0.00  0.00            
ATOM    502  CD  GLH X  28      29.973 117.009  24.983  0.00  0.00            
ATOM    503  OE1 GLH X  28      31.065 117.460  25.658  0.00  0.00            
ATOM    504  OE2 GLH X  28      29.886 117.057  23.761  0.00  0.00            
ATOM    505  HE1 GLH X  28      30.840 117.794  26.507  0.00  0.00            
ATOM    506  C   GLH X  28      27.638 113.746  26.319  0.00  0.00            
ATOM    507  O   GLH X  28      26.654 114.079  25.653  0.00  0.00            
ATOM    508  N   LYN X  29      28.266 112.604  26.048  0.00  0.00            
ATOM    509  H   LYN X  29      29.144 112.400  26.505  0.00  0.00            
ATOM    510  CA  LYN X  29      27.801 111.698  25.029  0.00  0.00            
ATOM    511  HA  LYN X  29      27.649 112.300  24.134  0.00  0.00            
ATOM    512  CB  LYN X  29      28.830 110.624  24.731  0.00  0.00            
ATOM    513  HB2 LYN X  29      29.014 110.025  25.626  0.00  0.00            
ATOM    514  HB3 LYN X  29      28.421 109.940  23.993  0.00  0.00            
ATOM    515  CG  LYN X  29      30.168 111.177  24.190  0.00  0.00            
ATOM    516  HG2 LYN X  29      29.987 111.821  23.332  0.00  0.00            
ATOM    517  HG3 LYN X  29      30.644 111.798  24.943  0.00  0.00            
ATOM    518  CD  LYN X  29      31.102 110.053  23.809  0.00  0.00            
ATOM    519  HD2 LYN X  29      30.583 109.288  23.222  0.00  0.00            
ATOM    520  HD3 LYN X  29      31.467 109.600  24.733  0.00  0.00            
ATOM    521  CE  LYN X  29      32.343 110.560  23.058  0.00  0.00            
ATOM    522  HE2 LYN X  29      32.936 111.207  23.712  0.00  0.00            
ATOM    523  HE3 LYN X  29      32.971 109.711  22.780  0.00  0.00            
ATOM    524  NZ  LYN X  29      31.941 111.294  21.842  0.00  0.00            
ATOM    525  HZ1 LYN X  29      31.417 110.692  21.224  0.00  0.00            
ATOM    526  HZ2 LYN X  29      31.342 112.071  22.077  0.00  0.00            
ATOM    527  C   LYN X  29      26.445 111.050  25.355  0.00  0.00            
ATOM    528  O   LYN X  29      25.703 110.692  24.443  0.00  0.00            
ATOM    529  N   GLY X  30      26.160 110.880  26.631  0.00  0.00            
ATOM    530  H   GLY X  30      26.895 110.961  27.321  0.00  0.00            
ATOM    531  CA  GLY X  30      24.949 110.221  27.073  0.00  0.00            
ATOM    532  HA2 GLY X  30      24.431 110.817  27.827  0.00  0.00            
ATOM    533  HA3 GLY X  30      24.284 110.107  26.227  0.00  0.00            
ATOM    534  C   GLY X  30      25.190 108.817  27.634  0.00  0.00            
ATOM    535  O   GLY X  30      24.239 108.128  28.009  0.00  0.00            
ATOM    536  N   ILE X  31      26.429 108.352  27.754  0.00  0.00            
ATOM    537  H   ILE X  31      27.201 108.906  27.397  0.00  0.00            
ATOM    538  CA  ILE X  31      26.744 107.049  28.288  0.00  0.00            
ATOM    539  HA  ILE X  31      26.032 106.350  27.852  0.00  0.00            
ATOM    540  CB  ILE X  31      28.175 106.655  27.813  0.00  0.00            
ATOM    541  HB  ILE X  31      28.894 107.407  28.121  0.00  0.00            
ATOM    542  CG2 ILE X  31      28.546 105.297  28.418  0.00  0.00            
ATOM    543 HG21 ILE X  31      28.645 105.373  29.492  0.00  0.00            
ATOM    544 HG22 ILE X  31      29.500 104.957  28.011  0.00  0.00            
ATOM    545 HG23 ILE X  31      27.803 104.537  28.178  0.00  0.00            
ATOM    546  CG1 ILE X  31      28.201 106.584  26.297  0.00  0.00            
ATOM    547 HG12 ILE X  31      27.338 106.028  25.914  0.00  0.00            
ATOM    548 HG13 ILE X  31      28.096 107.584  25.888  0.00  0.00            
ATOM    549  CD1 ILE X  31      29.494 105.965  25.723  0.00  0.00            
ATOM    550 HD11 ILE X  31      29.267 105.174  25.000  0.00  0.00            
ATOM    551 HD12 ILE X  31      30.074 106.726  25.193  0.00  0.00            
ATOM    552 HD13 ILE X  31      30.103 105.544  26.505  0.00  0.00            
ATOM    553  C   ILE X  31      26.631 106.989  29.810  0.00  0.00            
ATOM    554  O   ILE X  31      26.231 105.981  30.400  0.00  0.00            
ATOM    555  N   TYR X  32      27.000 108.082  30.462  0.00  0.00            
ATOM    556  H   TYR X  32      27.034 108.968  29.986  0.00  0.00            
ATOM    557  CA  TYR X  32      27.011 108.060  31.935  0.00  0.00            
ATOM    558  HA  TYR X  32      27.692 107.275  32.254  0.00  0.00            
ATOM    559  CB  TYR X  32      27.533 109.408  32.448  0.00  0.00            
ATOM    560  HB2 TYR X  32      28.447 109.695  31.917  0.00  0.00            
ATOM    561  HB3 TYR X  32      26.809 110.192  32.249  0.00  0.00            
ATOM    562  CG  TYR X  32      27.819 109.396  33.948  0.00  0.00            
ATOM    563  CD1 TYR X  32      26.821 109.681  34.864  0.00  0.00            
ATOM    564  HD1 TYR X  32      25.810 109.696  34.545  0.00  0.00            
ATOM    565  CE1 TYR X  32      27.111 109.692  36.221  0.00  0.00            
ATOM    566  HE1 TYR X  32      26.302 109.789  36.918  0.00  0.00            
ATOM    567  CZ  TYR X  32      28.395 109.433  36.683  0.00  0.00            
ATOM    568  OH  TYR X  32      28.654 109.485  38.006  0.00  0.00            
ATOM    569  HH  TYR X  32      29.455 109.042  38.239  0.00  0.00            
ATOM    570  CE2 TYR X  32      29.419 109.223  35.774  0.00  0.00            
ATOM    571  HE2 TYR X  32      30.440 109.193  36.105  0.00  0.00            
ATOM    572  CD2 TYR X  32      29.136 109.252  34.403  0.00  0.00            
ATOM    573  HD2 TYR X  32      29.959 109.229  33.712  0.00  0.00            
ATOM    574  C   TYR X  32      25.618 107.786  32.520  0.00  0.00            
ATOM    575  O   TYR X  32      25.494 107.041  33.493  0.00  0.00            
ATOM    576  N   ASH X  33      24.587 108.363  31.883  0.00  0.00            
ATOM    577  H   ASH X  33      24.720 108.676  30.937  0.00  0.00            
ATOM    578  CA  ASH X  33      23.229 108.190  32.376  0.00  0.00            
ATOM    579  HA  ASH X  33      23.209 108.484  33.432  0.00  0.00            
ATOM    580  CB  ASH X  33      22.249 109.052  31.646  0.00  0.00            
ATOM    581  HB2 ASH X  33      22.320 108.898  30.566  0.00  0.00            
ATOM    582  HB3 ASH X  33      21.248 108.806  31.977  0.00  0.00            
ATOM    583  CG  ASH X  33      22.435 110.540  31.858  0.00  0.00            
ATOM    584  OD1 ASH X  33      23.061 110.896  32.981  0.00  0.00            
ATOM    585  OD2 ASH X  33      22.092 111.406  31.066  0.00  0.00            
ATOM    586  HD1 ASH X  33      23.264 111.818  33.000  0.00  0.00            
ATOM    587  C   ASH X  33      22.823 106.730  32.347  0.00  0.00            
ATOM    588  O   ASH X  33      21.928 106.345  33.081  0.00  0.00            
ATOM    589  N   ARN X  34      23.398 105.918  31.469  0.00  0.00            
ATOM    590  H   ARN X  34      24.251 106.229  31.012  0.00  0.00            
ATOM    591  CA  ARN X  34      23.074 104.537  31.362  0.00  0.00            
ATOM    592  HA  ARN X  34      22.008 104.476  31.130  0.00  0.00            
ATOM    593  CB  ARN X  34      23.864 103.858  30.240  0.00  0.00            
ATOM    594  HB2 ARN X  34      24.938 103.988  30.415  0.00  0.00            
ATOM    595  HB3 ARN X  34      23.577 102.797  30.263  0.00  0.00            
ATOM    596  CG  ARN X  34      23.532 104.373  28.883  0.00  0.00            
ATOM    597  HG2 ARN X  34      22.539 104.005  28.569  0.00  0.00            
ATOM    598  HG3 ARN X  34      23.430 105.469  28.866  0.00  0.00            
ATOM    599  CD  ARN X  34      24.585 103.922  27.838  0.00  0.00            
ATOM    600  HD2 ARN X  34      24.304 104.239  26.834  0.00  0.00            
ATOM    601  HD3 ARN X  34      25.523 104.379  28.073  0.00  0.00            
ATOM    602  NE  ARN X  34      24.774 102.477  27.871  0.00  0.00            
ATOM    603  HE  ARN X  34      25.743 102.208  27.750  0.00  0.00            
ATOM    604  CZ  ARN X  34      23.895 101.640  27.118  0.00  0.00            
ATOM    605  NH1 ARN X  34      22.862 101.988  26.467  0.00  0.00            
ATOM    606 HH11 ARN X  34      22.667 102.966  26.623  0.00  0.00            
ATOM    607  NH2 ARN X  34      24.243 100.248  27.247  0.00  0.00            
ATOM    608 HH21 ARN X  34      23.537  99.757  27.776  0.00  0.00            
ATOM    609 HH22 ARN X  34      24.292  99.808  26.344  0.00  0.00            
ATOM    610  C   ARN X  34      23.366 103.882  32.684  0.00  0.00            
ATOM    611  O   ARN X  34      22.636 102.939  33.116  0.00  0.00            
ATOM    612  N   TYR X  35      24.459 104.256  33.341  0.00  0.00            
ATOM    613  H   TYR X  35      25.118 104.883  32.933  0.00  0.00            
ATOM    614  CA  TYR X  35      24.755 103.577  34.594  0.00  0.00            
ATOM    615  HA  TYR X  35      24.660 102.500  34.427  0.00  0.00            
ATOM    616  CB  TYR X  35      26.230 103.906  34.881  0.00  0.00            
ATOM    617  HB2 TYR X  35      26.520 103.582  35.895  0.00  0.00            
ATOM    618  HB3 TYR X  35      26.391 104.964  34.908  0.00  0.00            
ATOM    619  CG  TYR X  35      27.143 103.199  33.939  0.00  0.00            
ATOM    620  CD1 TYR X  35      27.571 103.874  32.762  0.00  0.00            
ATOM    621  HD1 TYR X  35      27.357 104.914  32.633  0.00  0.00            
ATOM    622  CE1 TYR X  35      28.425 103.225  31.862  0.00  0.00            
ATOM    623  HE1 TYR X  35      28.947 103.770  31.101  0.00  0.00            
ATOM    624  CZ  TYR X  35      28.806 101.884  32.115  0.00  0.00            
ATOM    625  OH  TYR X  35      29.635 101.318  31.196  0.00  0.00            
ATOM    626  HH  TYR X  35      29.217 100.648  30.670  0.00  0.00            
ATOM    627  CE2 TYR X  35      28.517 101.284  33.335  0.00  0.00            
ATOM    628  HE2 TYR X  35      29.015 100.372  33.620  0.00  0.00            
ATOM    629  CD2 TYR X  35      27.622 101.913  34.172  0.00  0.00            
ATOM    630  HD2 TYR X  35      27.062 101.305  34.872  0.00  0.00            
ATOM    631  C   TYR X  35      23.714 103.874  35.687  0.00  0.00            
ATOM    632  O   TYR X  35      23.169 102.945  36.282  0.00  0.00            
ATOM    633  N   ILE X  36      23.446 105.157  35.868  0.00  0.00            
ATOM    634  H   ILE X  36      23.896 105.813  35.282  0.00  0.00            
ATOM    635  CA  ILE X  36      22.447 105.662  36.807  0.00  0.00            
ATOM    636  HA  ILE X  36      22.832 105.474  37.792  0.00  0.00            
ATOM    637  CB  ILE X  36      22.294 107.231  36.613  0.00  0.00            
ATOM    638  HB  ILE X  36      21.921 107.414  35.602  0.00  0.00            
ATOM    639  CG2 ILE X  36      21.301 107.874  37.603  0.00  0.00            
ATOM    640 HG21 ILE X  36      20.269 107.523  37.326  0.00  0.00            
ATOM    641 HG22 ILE X  36      21.377 108.989  37.519  0.00  0.00            
ATOM    642 HG23 ILE X  36      21.441 107.654  38.651  0.00  0.00            
ATOM    643  CG1 ILE X  36      23.577 108.109  36.758  0.00  0.00            
ATOM    644 HG12 ILE X  36      24.329 107.756  36.090  0.00  0.00            
ATOM    645 HG13 ILE X  36      23.996 108.039  37.689  0.00  0.00            
ATOM    646  CD1 ILE X  36      23.320 109.606  36.407  0.00  0.00            
ATOM    647 HD11 ILE X  36      24.224 110.193  36.697  0.00  0.00            
ATOM    648 HD12 ILE X  36      22.458 109.950  36.976  0.00  0.00            
ATOM    649 HD13 ILE X  36      23.104 109.773  35.345  0.00  0.00            
ATOM    650  C   ILE X  36      21.092 104.936  36.600  0.00  0.00            
ATOM    651  O   ILE X  36      20.383 104.699  37.546  0.00  0.00            
ATOM    652  N   ALA X  37      20.740 104.726  35.340  0.00  0.00            
ATOM    653  H   ALA X  37      21.499 104.682  34.654  0.00  0.00            
ATOM    654  CA  ALA X  37      19.493 104.022  35.077  0.00  0.00            
ATOM    655  HA  ALA X  37      18.720 104.464  35.695  0.00  0.00            
ATOM    656  CB  ALA X  37      19.077 104.205  33.594  0.00  0.00            
ATOM    657  HB1 ALA X  37      18.647 105.191  33.430  0.00  0.00            
ATOM    658  HB2 ALA X  37      18.311 103.457  33.392  0.00  0.00            
ATOM    659  HB3 ALA X  37      19.898 104.029  32.947  0.00  0.00            
ATOM    660  C   ALA X  37      19.627 102.524  35.399  0.00  0.00            
ATOM    661  O   ALA X  37      18.742 101.979  36.054  0.00  0.00            
ATOM    662  N   TRP X  38      20.748 101.914  35.003  0.00  0.00            
ATOM    663  H   TRP X  38      21.350 102.369  34.325  0.00  0.00            
ATOM    664  CA  TRP X  38      21.041 100.539  35.336  0.00  0.00            
ATOM    665  HA  TRP X  38      20.263  99.899  34.905  0.00  0.00            
ATOM    666  CB  TRP X  38      22.435 100.146  34.763  0.00  0.00            
ATOM    667  HB2 TRP X  38      22.855  99.408  35.414  0.00  0.00            
ATOM    668  HB3 TRP X  38      23.063 101.046  34.747  0.00  0.00            
ATOM    669  CG  TRP X  38      22.354  99.516  33.429  0.00  0.00            
ATOM    670  CD1 TRP X  38      21.235  99.067  32.801  0.00  0.00            
ATOM    671  HD1 TRP X  38      20.248  99.408  33.022  0.00  0.00            
ATOM    672  NE1 TRP X  38      21.683  98.567  31.558  0.00  0.00            
ATOM    673  HE1 TRP X  38      21.154  97.870  31.075  0.00  0.00            
ATOM    674  CE2 TRP X  38      23.010  98.726  31.361  0.00  0.00            
ATOM    675  CZ2 TRP X  38      23.807  98.567  30.254  0.00  0.00            
ATOM    676  HZ2 TRP X  38      23.401  98.372  29.293  0.00  0.00            
ATOM    677  CH2 TRP X  38      25.129  98.811  30.342  0.00  0.00            
ATOM    678  HH2 TRP X  38      25.737  98.701  29.484  0.00  0.00            
ATOM    679  CZ3 TRP X  38      25.677  99.385  31.500  0.00  0.00            
ATOM    680  HZ3 TRP X  38      26.662  99.741  31.491  0.00  0.00            
ATOM    681  CE3 TRP X  38      24.868  99.575  32.605  0.00  0.00            
ATOM    682  HE3 TRP X  38      25.294 100.045  33.521  0.00  0.00            
ATOM    683  CD2 TRP X  38      23.489  99.269  32.568  0.00  0.00            
ATOM    684  C   TRP X  38      21.053 100.202  36.859  0.00  0.00            
ATOM    685  O   TRP X  38      20.396  99.281  37.256  0.00  0.00            
ATOM    686  N   HID X  39      21.784 100.932  37.730  0.00  0.00            
ATOM    687  H   HID X  39      22.339 101.694  37.375  0.00  0.00            
ATOM    688  CA  HID X  39      21.800 101.044  39.227  0.00  0.00            
ATOM    689  HA  HID X  39      22.060  99.985  39.582  0.00  0.00            
ATOM    690  CB  HID X  39      22.836 102.138  39.765  0.00  0.00            
ATOM    691  HB2 HID X  39      23.464 102.508  38.993  0.00  0.00            
ATOM    692  HB3 HID X  39      22.225 103.017  40.050  0.00  0.00            
ATOM    693  CG  HID X  39      23.853 101.690  40.812  0.00  0.00            
ATOM    694  ND1 HID X  39      24.849 102.592  41.236  0.00  0.00            
ATOM    695  HD1 HID X  39      25.004 103.459  40.666  0.00  0.00            
ATOM    696  CE1 HID X  39      25.786 101.939  41.914  0.00  0.00            
ATOM    697  HE1 HID X  39      26.647 102.324  42.378  0.00  0.00            
ATOM    698  NE2 HID X  39      25.389 100.662  42.074  0.00  0.00            
ATOM    699  CD2 HID X  39      24.270 100.468  41.274  0.00  0.00            
ATOM    700  HD2 HID X  39      23.807  99.528  40.963  0.00  0.00            
ATOM    701  C   HID X  39      20.405 101.332  39.737  0.00  0.00            
ATOM    702  O   HID X  39      19.959 100.685  40.688  0.00  0.00            
ATOM    703  N   GLY X  40      19.685 102.324  39.143  0.00  0.00            
ATOM    704  H   GLY X  40      20.094 102.675  38.306  0.00  0.00            
ATOM    705  CA  GLY X  40      18.272 102.591  39.386  0.00  0.00            
ATOM    706  HA2 GLY X  40      17.882 103.428  38.684  0.00  0.00            
ATOM    707  HA3 GLY X  40      18.287 103.031  40.390  0.00  0.00            
ATOM    708  C   GLY X  40      17.405 101.352  39.262  0.00  0.00            
ATOM    709  O   GLY X  40      16.683 100.918  40.145  0.00  0.00            
ATOM    710  N   ALA X  41      17.459 100.734  38.027  0.00  0.00            
ATOM    711  H   ALA X  41      17.984 101.267  37.360  0.00  0.00            
ATOM    712  CA  ALA X  41      16.575  99.639  37.609  0.00  0.00            
ATOM    713  HA  ALA X  41      15.530  99.945  37.790  0.00  0.00            
ATOM    714  CB  ALA X  41      16.698  99.373  36.148  0.00  0.00            
ATOM    715  HB1 ALA X  41      17.228 100.197  35.696  0.00  0.00            
ATOM    716  HB2 ALA X  41      17.187  98.430  36.012  0.00  0.00            
ATOM    717  HB3 ALA X  41      15.714  99.302  35.717  0.00  0.00            
ATOM    718  C   ALA X  41      16.858  98.327  38.379  0.00  0.00            
ATOM    719  O   ALA X  41      15.894  97.678  38.794  0.00  0.00            
ATOM    720  N   ALA X  42      18.135  97.986  38.683  0.00  0.00            
ATOM    721  H   ALA X  42      18.804  98.604  38.289  0.00  0.00            
ATOM    722  CA  ALA X  42      18.487  96.938  39.536  0.00  0.00            
ATOM    723  HA  ALA X  42      18.077  96.059  39.108  0.00  0.00            
ATOM    724  CB  ALA X  42      19.988  96.853  39.488  0.00  0.00            
ATOM    725  HB1 ALA X  42      20.471  96.129  40.201  0.00  0.00            
ATOM    726  HB2 ALA X  42      20.474  97.858  39.711  0.00  0.00            
ATOM    727  HB3 ALA X  42      20.226  96.454  38.520  0.00  0.00            
ATOM    728  C   ALA X  42      18.057  97.159  40.971  0.00  0.00            
ATOM    729  O   ALA X  42      17.607  96.268  41.629  0.00  0.00            
ATOM    730  N   GLY X  43      18.059  98.442  41.321  0.00  0.00            
ATOM    731  H   GLY X  43      18.356  99.099  40.592  0.00  0.00            
ATOM    732  CA  GLY X  43      17.499  99.041  42.545  0.00  0.00            
ATOM    733  HA2 GLY X  43      17.660 100.116  42.522  0.00  0.00            
ATOM    734  HA3 GLY X  43      18.024  98.585  43.424  0.00  0.00            
ATOM    735  C   GLY X  43      16.032  98.762  42.827  0.00  0.00            
ATOM    736  O   GLY X  43      15.526  99.002  43.936  0.00  0.00            
ATOM    737  N   LYN X  44      15.224  98.440  41.739  0.00  0.00            
ATOM    738  H   LYN X  44      15.593  98.435  40.806  0.00  0.00            
ATOM    739  CA  LYN X  44      13.770  98.195  41.945  0.00  0.00            
ATOM    740  HA  LYN X  44      13.491  98.603  42.890  0.00  0.00            
ATOM    741  CB  LYN X  44      12.945  98.969  40.876  0.00  0.00            
ATOM    742  HB2 LYN X  44      13.223  98.687  39.895  0.00  0.00            
ATOM    743  HB3 LYN X  44      11.930  98.652  40.877  0.00  0.00            
ATOM    744  CG  LYN X  44      13.095 100.510  40.973  0.00  0.00            
ATOM    745  HG2 LYN X  44      14.168 100.845  41.049  0.00  0.00            
ATOM    746  HG3 LYN X  44      12.566 100.838  41.869  0.00  0.00            
ATOM    747  CD  LYN X  44      12.518 101.371  39.843  0.00  0.00            
ATOM    748  HD2 LYN X  44      12.385 102.389  40.207  0.00  0.00            
ATOM    749  HD3 LYN X  44      13.083 101.609  38.960  0.00  0.00            
ATOM    750  CE  LYN X  44      11.165 100.820  39.543  0.00  0.00            
ATOM    751  HE2 LYN X  44      11.233  99.731  39.361  0.00  0.00            
ATOM    752  HE3 LYN X  44      10.529 100.867  40.436  0.00  0.00            
ATOM    753  NZ  LYN X  44      10.701 101.426  38.366  0.00  0.00            
ATOM    754  HZ1 LYN X  44      11.429 101.717  37.759  0.00  0.00            
ATOM    755  HZ2 LYN X  44      10.130 102.244  38.587  0.00  0.00            
ATOM    756  C   LYN X  44      13.471  96.630  41.891  0.00  0.00            
ATOM    757  O   LYN X  44      12.509  96.126  42.398  0.00  0.00            
ATOM    758  N   PHE X  45      14.254  95.846  41.133  0.00  0.00            
ATOM    759  H   PHE X  45      15.015  96.349  40.763  0.00  0.00            
ATOM    760  CA  PHE X  45      14.045  94.475  40.746  0.00  0.00            
ATOM    761  HA  PHE X  45      13.079  94.321  40.346  0.00  0.00            
ATOM    762  CB  PHE X  45      15.008  94.099  39.626  0.00  0.00            
ATOM    763  HB2 PHE X  45      16.045  94.084  39.937  0.00  0.00            
ATOM    764  HB3 PHE X  45      14.937  94.878  38.813  0.00  0.00            
ATOM    765  CG  PHE X  45      14.776  92.781  38.900  0.00  0.00            
ATOM    766  CD1 PHE X  45      13.883  92.719  37.862  0.00  0.00            
ATOM    767  HD1 PHE X  45      13.516  93.632  37.435  0.00  0.00            
ATOM    768  CE1 PHE X  45      13.630  91.516  37.240  0.00  0.00            
ATOM    769  HE1 PHE X  45      13.113  91.472  36.308  0.00  0.00            
ATOM    770  CZ  PHE X  45      14.230  90.337  37.674  0.00  0.00            
ATOM    771  HZ  PHE X  45      14.105  89.429  37.057  0.00  0.00            
ATOM    772  CE2 PHE X  45      15.116  90.421  38.737  0.00  0.00            
ATOM    773  HE2 PHE X  45      15.563  89.510  39.135  0.00  0.00            
ATOM    774  CD2 PHE X  45      15.509  91.676  39.208  0.00  0.00            
ATOM    775  HD2 PHE X  45      16.324  91.756  39.916  0.00  0.00            
ATOM    776  C   PHE X  45      14.248  93.469  41.926  0.00  0.00            
ATOM    777  O   PHE X  45      15.403  93.190  42.280  0.00  0.00            
ATOM    778  N   HID X  46      13.179  92.987  42.511  0.00  0.00            
ATOM    779  H   HID X  46      12.315  93.457  42.259  0.00  0.00            
ATOM    780  CA  HID X  46      13.106  92.236  43.774  0.00  0.00            
ATOM    781  HA  HID X  46      14.008  92.481  44.349  0.00  0.00            
ATOM    782  CB  HID X  46      11.701  92.530  44.539  0.00  0.00            
ATOM    783  HB2 HID X  46      11.505  91.714  45.285  0.00  0.00            
ATOM    784  HB3 HID X  46      10.842  92.497  43.872  0.00  0.00            
ATOM    785  CG  HID X  46      11.586  93.884  45.272  0.00  0.00            
ATOM    786  ND1 HID X  46      12.024  94.100  46.581  0.00  0.00            
ATOM    787  HD1 HID X  46      12.424  93.410  47.184  0.00  0.00            
ATOM    788  CE1 HID X  46      11.788  95.376  46.909  0.00  0.00            
ATOM    789  HE1 HID X  46      11.901  95.917  47.876  0.00  0.00            
ATOM    790  NE2 HID X  46      11.330  96.113  45.904  0.00  0.00            
ATOM    791  CD2 HID X  46      11.208  95.137  44.918  0.00  0.00            
ATOM    792  HD2 HID X  46      10.841  95.470  43.958  0.00  0.00            
ATOM    793  C   HID X  46      13.250  90.828  43.331  0.00  0.00            
ATOM    794  O   HID X  46      12.580  90.445  42.418  0.00  0.00            
ATOM    795  N   THR X  47      14.055  90.091  44.133  0.00  0.00            
ATOM    796  H   THR X  47      14.375  90.504  44.964  0.00  0.00            
ATOM    797  CA  THR X  47      14.266  88.662  43.830  0.00  0.00            
ATOM    798  HA  THR X  47      13.549  88.374  43.104  0.00  0.00            
ATOM    799  CB  THR X  47      15.734  88.561  43.462  0.00  0.00            
ATOM    800  HB  THR X  47      15.881  87.499  43.195  0.00  0.00            
ATOM    801  CG2 THR X  47      15.992  89.368  42.193  0.00  0.00            
ATOM    802 HG21 THR X  47      16.922  88.987  41.698  0.00  0.00            
ATOM    803 HG22 THR X  47      15.184  89.288  41.463  0.00  0.00            
ATOM    804 HG23 THR X  47      16.151  90.404  42.463  0.00  0.00            
ATOM    805  OG1 THR X  47      16.654  88.879  44.532  0.00  0.00            
ATOM    806  HG1 THR X  47      17.033  88.038  44.802  0.00  0.00            
ATOM    807  C   THR X  47      14.027  87.794  45.048  0.00  0.00            
ATOM    808  O   THR X  47      14.884  87.665  45.909  0.00  0.00            
ATOM    809  N   PRO X  48      12.851  87.184  45.180  0.00  0.00            
ATOM    810  CD  PRO X  48      12.591  86.129  46.159  0.00  0.00            
ATOM    811  HD2 PRO X  48      12.593  86.525  47.175  0.00  0.00            
ATOM    812  HD3 PRO X  48      13.325  85.361  46.119  0.00  0.00            
ATOM    813  CG  PRO X  48      11.162  85.664  45.748  0.00  0.00            
ATOM    814  HG2 PRO X  48      10.405  86.174  46.363  0.00  0.00            
ATOM    815  HG3 PRO X  48      11.063  84.595  45.948  0.00  0.00            
ATOM    816  CB  PRO X  48      11.001  86.045  44.323  0.00  0.00            
ATOM    817  HB2 PRO X  48       9.969  86.175  44.141  0.00  0.00            
ATOM    818  HB3 PRO X  48      11.394  85.248  43.705  0.00  0.00            
ATOM    819  CA  PRO X  48      11.813  87.304  44.177  0.00  0.00            
ATOM    820  HA  PRO X  48      12.210  87.376  43.119  0.00  0.00            
ATOM    821  C   PRO X  48      10.913  88.483  44.576  0.00  0.00            
ATOM    822  O   PRO X  48      11.093  89.018  45.643  0.00  0.00            
ATOM    823  N   PRO X  49       9.955  88.909  43.697  0.00  0.00            
ATOM    824  CD  PRO X  49       9.765  88.449  42.311  0.00  0.00            
ATOM    825  HD2 PRO X  49      10.724  88.415  41.802  0.00  0.00            
ATOM    826  HD3 PRO X  49       9.371  87.419  42.228  0.00  0.00            
ATOM    827  CG  PRO X  49       8.834  89.359  41.656  0.00  0.00            
ATOM    828  HG2 PRO X  49       9.390  90.164  41.167  0.00  0.00            
ATOM    829  HG3 PRO X  49       8.190  88.882  40.946  0.00  0.00            
ATOM    830  CB  PRO X  49       8.076  89.977  42.767  0.00  0.00            
ATOM    831  HB2 PRO X  49       7.187  89.357  42.975  0.00  0.00            
ATOM    832  HB3 PRO X  49       7.810  91.003  42.515  0.00  0.00            
ATOM    833  CA  PRO X  49       9.017  89.995  43.983  0.00  0.00            
ATOM    834  HA  PRO X  49       9.576  90.912  43.997  0.00  0.00            
ATOM    835  C   PRO X  49       8.305  89.729  45.273  0.00  0.00            
ATOM    836  O   PRO X  49       7.900  88.583  45.598  0.00  0.00            
ATOM    837  N   GLY X  50       8.164  90.770  46.111  0.00  0.00            
ATOM    838  H   GLY X  50       8.608  91.617  45.854  0.00  0.00            
ATOM    839  CA  GLY X  50       7.633  90.583  47.451  0.00  0.00            
ATOM    840  HA2 GLY X  50       7.065  89.676  47.509  0.00  0.00            
ATOM    841  HA3 GLY X  50       6.973  91.401  47.644  0.00  0.00            
ATOM    842  C   GLY X  50       8.706  90.537  48.512  0.00  0.00            
ATOM    843  O   GLY X  50       8.593  91.314  49.493  0.00  0.00            
ATOM    844  N   SER X  51       9.761  89.829  48.283  0.00  0.00            
ATOM    845  H   SER X  51       9.970  89.621  47.318  0.00  0.00            
ATOM    846  CA  SER X  51      10.858  89.738  49.227  0.00  0.00            
ATOM    847  HA  SER X  51      10.464  89.597  50.216  0.00  0.00            
ATOM    848  CB  SER X  51      11.812  88.611  48.909  0.00  0.00            
ATOM    849  HB2 SER X  51      12.496  88.453  49.703  0.00  0.00            
ATOM    850  HB3 SER X  51      11.200  87.749  48.732  0.00  0.00            
ATOM    851  OG  SER X  51      12.590  88.944  47.743  0.00  0.00            
ATOM    852  HG  SER X  51      12.652  88.163  47.200  0.00  0.00            
ATOM    853  C   SER X  51      11.468  91.132  49.437  0.00  0.00            
ATOM    854  O   SER X  51      11.089  92.048  48.714  0.00  0.00            
ATOM    855  N   ASH X  52      12.483  91.306  50.243  0.00  0.00            
ATOM    856  H   ASH X  52      12.854  90.505  50.743  0.00  0.00            
ATOM    857  CA  ASH X  52      13.134  92.564  50.494  0.00  0.00            
ATOM    858  HA  ASH X  52      12.277  93.293  50.442  0.00  0.00            
ATOM    859  CB  ASH X  52      13.598  92.512  51.975  0.00  0.00            
ATOM    860  HB2 ASH X  52      14.476  91.805  51.971  0.00  0.00            
ATOM    861  HB3 ASH X  52      12.858  92.043  52.578  0.00  0.00            
ATOM    862  CG  ASH X  52      14.073  93.797  52.541  0.00  0.00            
ATOM    863  OD1 ASH X  52      14.632  93.527  53.735  0.00  0.00            
ATOM    864  OD2 ASH X  52      13.991  94.899  52.019  0.00  0.00            
ATOM    865  HD1 ASH X  52      15.051  94.308  54.158  0.00  0.00            
ATOM    866  C   ASH X  52      14.218  92.889  49.438  0.00  0.00            
ATOM    867  O   ASH X  52      14.183  93.888  48.717  0.00  0.00            
ATOM    868  N   ARN X  53      15.105  91.940  49.319  0.00  0.00            
ATOM    869  H   ARN X  53      14.942  91.180  49.961  0.00  0.00            
ATOM    870  CA  ARN X  53      16.313  91.860  48.466  0.00  0.00            
ATOM    871  HA  ARN X  53      16.998  92.723  48.743  0.00  0.00            
ATOM    872  CB  ARN X  53      17.224  90.637  48.827  0.00  0.00            
ATOM    873  HB2 ARN X  53      18.250  90.899  48.662  0.00  0.00            
ATOM    874  HB3 ARN X  53      17.303  90.453  49.842  0.00  0.00            
ATOM    875  CG  ARN X  53      17.155  89.281  48.046  0.00  0.00            
ATOM    876  HG2 ARN X  53      16.149  89.033  47.959  0.00  0.00            
ATOM    877  HG3 ARN X  53      17.389  89.396  46.968  0.00  0.00            
ATOM    878  CD  ARN X  53      17.916  88.133  48.621  0.00  0.00            
ATOM    879  HD2 ARN X  53      17.715  87.836  49.705  0.00  0.00            
ATOM    880  HD3 ARN X  53      18.876  88.626  48.625  0.00  0.00            
ATOM    881  NE  ARN X  53      17.991  87.021  47.721  0.00  0.00            
ATOM    882  HE  ARN X  53      17.296  87.132  47.028  0.00  0.00            
ATOM    883  CZ  ARN X  53      19.246  86.592  47.166  0.00  0.00            
ATOM    884  NH1 ARN X  53      20.410  86.781  47.564  0.00  0.00            
ATOM    885 HH11 ARN X  53      20.281  87.098  48.557  0.00  0.00            
ATOM    886  NH2 ARN X  53      18.913  85.888  45.975  0.00  0.00            
ATOM    887 HH21 ARN X  53      19.289  86.378  45.228  0.00  0.00            
ATOM    888 HH22 ARN X  53      19.324  84.984  46.105  0.00  0.00            
ATOM    889  C   ARN X  53      16.020  92.053  46.955  0.00  0.00            
ATOM    890  O   ARN X  53      14.910  91.791  46.439  0.00  0.00            
ATOM    891  N   ASN X  54      17.073  92.627  46.272  0.00  0.00            
ATOM    892  H   ASN X  54      18.021  92.493  46.581  0.00  0.00            
ATOM    893  CA  ASN X  54      16.982  93.098  44.894  0.00  0.00            
ATOM    894  HA  ASN X  54      16.080  92.727  44.519  0.00  0.00            
ATOM    895  CB  ASN X  54      16.739  94.717  44.865  0.00  0.00            
ATOM    896  HB2 ASN X  54      16.373  94.951  43.906  0.00  0.00            
ATOM    897  HB3 ASN X  54      15.965  95.035  45.498  0.00  0.00            
ATOM    898  CG  ASN X  54      17.923  95.665  44.975  0.00  0.00            
ATOM    899  OD1 ASN X  54      19.085  95.289  44.823  0.00  0.00            
ATOM    900  ND2 ASN X  54      17.740  96.905  45.242  0.00  0.00            
ATOM    901 HD21 ASN X  54      16.815  97.232  45.374  0.00  0.00            
ATOM    902 HD22 ASN X  54      18.464  97.620  45.346  0.00  0.00            
ATOM    903  C   ASN X  54      18.167  92.584  44.047  0.00  0.00            
ATOM    904  O   ASN X  54      18.925  91.810  44.651  0.00  0.00            
ATOM    905  N   ALA X  55      18.283  92.984  42.801  0.00  0.00            
ATOM    906  H   ALA X  55      17.613  93.587  42.343  0.00  0.00            
ATOM    907  CA  ALA X  55      19.538  92.766  42.072  0.00  0.00            
ATOM    908  HA  ALA X  55      19.884  91.739  42.168  0.00  0.00            
ATOM    909  CB  ALA X  55      19.311  92.818  40.610  0.00  0.00            
ATOM    910  HB1 ALA X  55      18.600  92.078  40.406  0.00  0.00            
ATOM    911  HB2 ALA X  55      20.273  92.798  39.986  0.00  0.00            
ATOM    912  HB3 ALA X  55      18.953  93.807  40.342  0.00  0.00            
ATOM    913  C   ALA X  55      20.754  93.649  42.601  0.00  0.00            
ATOM    914  O   ALA X  55      21.073  94.724  42.042  0.00  0.00            
ATOM    915  N   ALA X  56      21.343  93.191  43.708  0.00  0.00            
ATOM    916  H   ALA X  56      20.740  92.524  44.247  0.00  0.00            
ATOM    917  CA  ALA X  56      22.610  93.538  44.414  0.00  0.00            
ATOM    918  HA  ALA X  56      23.057  92.548  44.418  0.00  0.00            
ATOM    919  CB  ALA X  56      23.463  94.639  43.727  0.00  0.00            
ATOM    920  HB1 ALA X  56      23.651  94.546  42.674  0.00  0.00            
ATOM    921  HB2 ALA X  56      23.012  95.608  43.813  0.00  0.00            
ATOM    922  HB3 ALA X  56      24.464  94.750  44.146  0.00  0.00            
ATOM    923  C   ALA X  56      22.476  93.943  45.874  0.00  0.00            
ATOM    924  O   ALA X  56      23.148  93.413  46.705  0.00  0.00            
ATOM    925  N   HID X  57      21.578  94.906  46.220  0.00  0.00            
ATOM    926  H   HID X  57      20.675  94.879  45.740  0.00  0.00            
ATOM    927  CA  HID X  57      21.435  95.359  47.561  0.00  0.00            
ATOM    928  HA  HID X  57      22.428  95.615  47.948  0.00  0.00            
ATOM    929  CB  HID X  57      20.750  96.743  47.517  0.00  0.00            
ATOM    930  HB2 HID X  57      20.820  97.134  48.506  0.00  0.00            
ATOM    931  HB3 HID X  57      19.676  96.596  47.272  0.00  0.00            
ATOM    932  CG  HID X  57      21.387  97.763  46.546  0.00  0.00            
ATOM    933  ND1 HID X  57      20.698  98.880  46.156  0.00  0.00            
ATOM    934  HD1 HID X  57      19.741  99.269  46.409  0.00  0.00            
ATOM    935  CE1 HID X  57      21.526  99.513  45.310  0.00  0.00            
ATOM    936  HE1 HID X  57      21.272 100.374  44.790  0.00  0.00            
ATOM    937  NE2 HID X  57      22.769  98.999  45.172  0.00  0.00            
ATOM    938  CD2 HID X  57      22.680  97.846  45.962  0.00  0.00            
ATOM    939  HD2 HID X  57      23.550  97.177  46.123  0.00  0.00            
ATOM    940  C   HID X  57      20.669  94.329  48.410  0.00  0.00            
ATOM    941  O   HID X  57      19.842  93.635  47.900  0.00  0.00            
ATOM    942  N   MET X  58      21.056  94.136  49.654  0.00  0.00            
ATOM    943  H   MET X  58      21.882  94.685  49.973  0.00  0.00            
ATOM    944  CA  MET X  58      20.643  93.185  50.661  0.00  0.00            
ATOM    945  HA  MET X  58      21.188  93.405  51.516  0.00  0.00            
ATOM    946  CB  MET X  58      19.167  93.592  50.999  0.00  0.00            
ATOM    947  HB2 MET X  58      18.851  92.899  51.782  0.00  0.00            
ATOM    948  HB3 MET X  58      18.457  93.524  50.099  0.00  0.00            
ATOM    949  CG  MET X  58      19.224  95.009  51.596  0.00  0.00            
ATOM    950  HG2 MET X  58      20.056  95.055  52.283  0.00  0.00            
ATOM    951  HG3 MET X  58      19.504  95.748  50.882  0.00  0.00            
ATOM    952  SD  MET X  58      17.618  95.372  52.311  0.00  0.00            
ATOM    953  CE  MET X  58      16.526  95.514  50.944  0.00  0.00            
ATOM    954  HE1 MET X  58      16.111  94.568  50.580  0.00  0.00            
ATOM    955  HE2 MET X  58      17.206  95.892  50.152  0.00  0.00            
ATOM    956  HE3 MET X  58      15.763  96.264  51.103  0.00  0.00            
ATOM    957  C   MET X  58      20.726  91.743  50.243  0.00  0.00            
ATOM    958  O   MET X  58      19.869  90.977  50.618  0.00  0.00            
ATOM    959  N   SER X  59      21.646  91.387  49.327  0.00  0.00            
ATOM    960  H   SER X  59      22.170  92.156  48.961  0.00  0.00            
ATOM    961  CA  SER X  59      21.761  90.086  48.635  0.00  0.00            
ATOM    962  HA  SER X  59      21.273  89.304  49.211  0.00  0.00            
ATOM    963  CB  SER X  59      20.987  90.244  47.273  0.00  0.00            
ATOM    964  HB2 SER X  59      20.724  89.272  46.939  0.00  0.00            
ATOM    965  HB3 SER X  59      20.113  90.805  47.283  0.00  0.00            
ATOM    966  OG  SER X  59      21.751  90.783  46.189  0.00  0.00            
ATOM    967  HG  SER X  59      22.227  91.544  46.521  0.00  0.00            
ATOM    968  C   SER X  59      23.232  89.629  48.371  0.00  0.00            
ATOM    969  O   SER X  59      24.094  90.467  48.259  0.00  0.00            
ATOM    970  N   SER X  60      23.387  88.322  48.002  0.00  0.00            
ATOM    971  H   SER X  60      22.529  87.817  47.889  0.00  0.00            
ATOM    972  CA  SER X  60      24.597  87.705  47.637  0.00  0.00            
ATOM    973  HA  SER X  60      25.308  87.837  48.482  0.00  0.00            
ATOM    974  CB  SER X  60      24.505  86.195  47.641  0.00  0.00            
ATOM    975  HB2 SER X  60      25.519  85.730  47.617  0.00  0.00            
ATOM    976  HB3 SER X  60      23.975  85.905  46.757  0.00  0.00            
ATOM    977  OG  SER X  60      23.919  85.666  48.879  0.00  0.00            
ATOM    978  HG  SER X  60      22.980  85.704  48.766  0.00  0.00            
ATOM    979  C   SER X  60      25.291  88.343  46.407  0.00  0.00            
ATOM    980  O   SER X  60      26.518  88.567  46.421  0.00  0.00            
ATOM    981  N   ALA X  61      24.488  88.710  45.436  0.00  0.00            
ATOM    982  H   ALA X  61      23.496  88.491  45.567  0.00  0.00            
ATOM    983  CA  ALA X  61      24.879  89.365  44.164  0.00  0.00            
ATOM    984  HA  ALA X  61      25.786  88.830  43.802  0.00  0.00            
ATOM    985  CB  ALA X  61      23.946  89.265  42.961  0.00  0.00            
ATOM    986  HB1 ALA X  61      24.310  88.958  42.054  0.00  0.00            
ATOM    987  HB2 ALA X  61      23.397  90.167  42.877  0.00  0.00            
ATOM    988  HB3 ALA X  61      23.139  88.563  42.963  0.00  0.00            
ATOM    989  C   ALA X  61      25.455  90.799  44.429  0.00  0.00            
ATOM    990  O   ALA X  61      25.977  91.405  43.513  0.00  0.00            
ATOM    991  N   PHE X  62      25.391  91.351  45.629  0.00  0.00            
ATOM    992  H   PHE X  62      24.833  90.893  46.299  0.00  0.00            
ATOM    993  CA  PHE X  62      26.028  92.576  46.109  0.00  0.00            
ATOM    994  HA  PHE X  62      25.420  93.357  45.680  0.00  0.00            
ATOM    995  CB  PHE X  62      26.057  92.793  47.675  0.00  0.00            
ATOM    996  HB2 PHE X  62      26.591  91.935  47.993  0.00  0.00            
ATOM    997  HB3 PHE X  62      25.066  92.693  48.068  0.00  0.00            
ATOM    998  CG  PHE X  62      26.683  94.065  48.270  0.00  0.00            
ATOM    999  CD1 PHE X  62      25.882  95.228  48.415  0.00  0.00            
ATOM   1000  HD1 PHE X  62      24.745  95.372  48.224  0.00  0.00            
ATOM   1001  CE1 PHE X  62      26.569  96.487  48.611  0.00  0.00            
ATOM   1002  HE1 PHE X  62      26.001  97.465  48.618  0.00  0.00            
ATOM   1003  CZ  PHE X  62      27.923  96.527  48.885  0.00  0.00            
ATOM   1004  HZ  PHE X  62      28.436  97.474  49.077  0.00  0.00            
ATOM   1005  CE2 PHE X  62      28.678  95.324  48.886  0.00  0.00            
ATOM   1006  HE2 PHE X  62      29.784  95.316  48.983  0.00  0.00            
ATOM   1007  CD2 PHE X  62      28.071  94.117  48.523  0.00  0.00            
ATOM   1008  HD2 PHE X  62      28.578  93.162  48.379  0.00  0.00            
ATOM   1009  C   PHE X  62      27.449  92.835  45.514  0.00  0.00            
ATOM   1010  O   PHE X  62      27.699  93.909  44.950  0.00  0.00            
ATOM   1011  N   LEU X  63      28.444  91.929  45.672  0.00  0.00            
ATOM   1012  H   LEU X  63      28.251  91.050  46.112  0.00  0.00            
ATOM   1013  CA  LEU X  63      29.810  92.313  45.234  0.00  0.00            
ATOM   1014  HA  LEU X  63      29.992  93.408  45.363  0.00  0.00            
ATOM   1015  CB  LEU X  63      30.886  91.495  46.099  0.00  0.00            
ATOM   1016  HB2 LEU X  63      30.664  91.649  47.147  0.00  0.00            
ATOM   1017  HB3 LEU X  63      30.702  90.432  46.004  0.00  0.00            
ATOM   1018  CG  LEU X  63      32.408  91.752  45.912  0.00  0.00            
ATOM   1019  HG  LEU X  63      32.544  92.792  45.980  0.00  0.00            
ATOM   1020  CD1 LEU X  63      33.227  91.060  47.022  0.00  0.00            
ATOM   1021 HD11 LEU X  63      33.086  89.977  46.988  0.00  0.00            
ATOM   1022 HD12 LEU X  63      34.220  91.326  47.023  0.00  0.00            
ATOM   1023 HD13 LEU X  63      32.780  91.319  47.988  0.00  0.00            
ATOM   1024  CD2 LEU X  63      33.070  91.347  44.607  0.00  0.00            
ATOM   1025 HD21 LEU X  63      32.885  90.241  44.322  0.00  0.00            
ATOM   1026 HD22 LEU X  63      32.821  92.052  43.796  0.00  0.00            
ATOM   1027 HD23 LEU X  63      34.130  91.503  44.585  0.00  0.00            
ATOM   1028  C   LEU X  63      29.970  92.007  43.744  0.00  0.00            
ATOM   1029  O   LEU X  63      30.418  92.880  43.015  0.00  0.00            
ATOM   1030  N   PRO X  64      29.543  90.787  43.198  0.00  0.00            
ATOM   1031  CD  PRO X  64      28.766  89.729  43.822  0.00  0.00            
ATOM   1032  HD2 PRO X  64      27.912  90.089  44.311  0.00  0.00            
ATOM   1033  HD3 PRO X  64      29.294  89.084  44.506  0.00  0.00            
ATOM   1034  CG  PRO X  64      28.179  88.879  42.680  0.00  0.00            
ATOM   1035  HG2 PRO X  64      27.132  89.087  42.443  0.00  0.00            
ATOM   1036  HG3 PRO X  64      28.184  87.806  42.896  0.00  0.00            
ATOM   1037  CB  PRO X  64      29.109  89.097  41.530  0.00  0.00            
ATOM   1038  HB2 PRO X  64      28.666  89.015  40.582  0.00  0.00            
ATOM   1039  HB3 PRO X  64      29.929  88.422  41.629  0.00  0.00            
ATOM   1040  CA  PRO X  64      29.583  90.557  41.769  0.00  0.00            
ATOM   1041  HA  PRO X  64      30.611  90.471  41.516  0.00  0.00            
ATOM   1042  C   PRO X  64      28.837  91.517  40.900  0.00  0.00            
ATOM   1043  O   PRO X  64      29.341  91.878  39.829  0.00  0.00            
ATOM   1044  N   TRP X  65      27.692  92.021  41.309  0.00  0.00            
ATOM   1045  H   TRP X  65      27.329  91.680  42.210  0.00  0.00            
ATOM   1046  CA  TRP X  65      26.869  92.808  40.401  0.00  0.00            
ATOM   1047  HA  TRP X  65      27.093  92.431  39.371  0.00  0.00            
ATOM   1048  CB  TRP X  65      25.319  92.484  40.464  0.00  0.00            
ATOM   1049  HB2 TRP X  65      24.971  92.889  41.409  0.00  0.00            
ATOM   1050  HB3 TRP X  65      25.301  91.450  40.562  0.00  0.00            
ATOM   1051  CG  TRP X  65      24.497  92.917  39.291  0.00  0.00            
ATOM   1052  CD1 TRP X  65      23.563  93.883  39.379  0.00  0.00            
ATOM   1053  HD1 TRP X  65      23.292  94.380  40.279  0.00  0.00            
ATOM   1054  NE1 TRP X  65      22.968  94.085  38.138  0.00  0.00            
ATOM   1055  HE1 TRP X  65      22.190  94.705  37.999  0.00  0.00            
ATOM   1056  CE2 TRP X  65      23.636  93.313  37.141  0.00  0.00            
ATOM   1057  CZ2 TRP X  65      23.448  93.191  35.731  0.00  0.00            
ATOM   1058  HZ2 TRP X  65      22.735  93.734  35.176  0.00  0.00            
ATOM   1059  CH2 TRP X  65      24.258  92.194  35.064  0.00  0.00            
ATOM   1060  HH2 TRP X  65      24.128  91.967  34.035  0.00  0.00            
ATOM   1061  CZ3 TRP X  65      25.217  91.439  35.742  0.00  0.00            
ATOM   1062  HZ3 TRP X  65      25.731  90.700  35.092  0.00  0.00            
ATOM   1063  CE3 TRP X  65      25.400  91.663  37.134  0.00  0.00            
ATOM   1064  HE3 TRP X  65      26.157  91.050  37.594  0.00  0.00            
ATOM   1065  CD2 TRP X  65      24.598  92.555  37.877  0.00  0.00            
ATOM   1066  C   TRP X  65      27.137  94.315  40.530  0.00  0.00            
ATOM   1067  O   TRP X  65      26.543  95.123  39.813  0.00  0.00            
ATOM   1068  N   HID X  66      28.011  94.700  41.471  0.00  0.00            
ATOM   1069  H   HID X  66      28.357  93.961  42.084  0.00  0.00            
ATOM   1070  CA  HID X  66      28.774  95.968  41.421  0.00  0.00            
ATOM   1071  HA  HID X  66      28.228  96.778  40.918  0.00  0.00            
ATOM   1072  CB  HID X  66      28.927  96.601  42.838  0.00  0.00            
ATOM   1073  HB2 HID X  66      29.587  97.441  42.762  0.00  0.00            
ATOM   1074  HB3 HID X  66      29.448  95.935  43.572  0.00  0.00            
ATOM   1075  CG  HID X  66      27.651  97.144  43.496  0.00  0.00            
ATOM   1076  ND1 HID X  66      27.070  96.466  44.492  0.00  0.00            
ATOM   1077  HD1 HID X  66      27.257  95.534  44.815  0.00  0.00            
ATOM   1078  CE1 HID X  66      26.214  97.243  45.093  0.00  0.00            
ATOM   1079  HE1 HID X  66      25.573  96.865  45.901  0.00  0.00            
ATOM   1080  NE2 HID X  66      26.087  98.484  44.523  0.00  0.00            
ATOM   1081  CD2 HID X  66      27.030  98.405  43.478  0.00  0.00            
ATOM   1082  HD2 HID X  66      27.379  99.241  42.754  0.00  0.00            
ATOM   1083  C   HID X  66      30.177  95.893  40.775  0.00  0.00            
ATOM   1084  O   HID X  66      30.675  96.999  40.669  0.00  0.00            
ATOM   1085  N   ARN X  67      30.782  94.707  40.574  0.00  0.00            
ATOM   1086  H   ARN X  67      30.207  93.895  40.767  0.00  0.00            
ATOM   1087  CA  ARN X  67      32.070  94.481  39.896  0.00  0.00            
ATOM   1088  HA  ARN X  67      32.740  95.306  40.209  0.00  0.00            
ATOM   1089  CB  ARN X  67      32.700  93.093  40.289  0.00  0.00            
ATOM   1090  HB2 ARN X  67      32.885  93.090  41.373  0.00  0.00            
ATOM   1091  HB3 ARN X  67      31.910  92.331  40.146  0.00  0.00            
ATOM   1092  CG  ARN X  67      33.944  92.671  39.530  0.00  0.00            
ATOM   1093  HG2 ARN X  67      33.699  92.478  38.491  0.00  0.00            
ATOM   1094  HG3 ARN X  67      34.650  93.473  39.567  0.00  0.00            
ATOM   1095  CD  ARN X  67      34.607  91.494  40.133  0.00  0.00            
ATOM   1096  HD2 ARN X  67      33.855  90.685  40.356  0.00  0.00            
ATOM   1097  HD3 ARN X  67      35.333  91.096  39.432  0.00  0.00            
ATOM   1098  NE  ARN X  67      35.285  91.841  41.354  0.00  0.00            
ATOM   1099  HE  ARN X  67      34.766  92.529  41.875  0.00  0.00            
ATOM   1100  CZ  ARN X  67      35.944  90.869  42.127  0.00  0.00            
ATOM   1101  NH1 ARN X  67      35.939  89.665  41.807  0.00  0.00            
ATOM   1102 HH11 ARN X  67      36.523  89.489  40.981  0.00  0.00            
ATOM   1103  NH2 ARN X  67      36.584  91.324  43.326  0.00  0.00            
ATOM   1104 HH21 ARN X  67      35.893  91.567  44.007  0.00  0.00            
ATOM   1105 HH22 ARN X  67      37.214  90.604  43.641  0.00  0.00            
ATOM   1106  C   ARN X  67      31.827  94.461  38.406  0.00  0.00            
ATOM   1107  O   ARN X  67      32.574  95.093  37.650  0.00  0.00            
ATOM   1108  N   GLH X  68      30.780  93.767  37.924  0.00  0.00            
ATOM   1109  H   GLH X  68      30.236  93.241  38.550  0.00  0.00            
ATOM   1110  CA  GLH X  68      30.365  93.939  36.541  0.00  0.00            
ATOM   1111  HA  GLH X  68      31.213  93.617  35.927  0.00  0.00            
ATOM   1112  CB  GLH X  68      29.223  92.981  36.273  0.00  0.00            
ATOM   1113  HB2 GLH X  68      28.431  93.108  37.024  0.00  0.00            
ATOM   1114  HB3 GLH X  68      29.653  91.968  36.311  0.00  0.00            
ATOM   1115  CG  GLH X  68      28.592  93.154  34.853  0.00  0.00            
ATOM   1116  HG2 GLH X  68      27.619  92.661  34.796  0.00  0.00            
ATOM   1117  HG3 GLH X  68      28.479  94.184  34.608  0.00  0.00            
ATOM   1118  CD  GLH X  68      29.464  92.531  33.751  0.00  0.00            
ATOM   1119  OE1 GLH X  68      30.597  91.900  34.134  0.00  0.00            
ATOM   1120  OE2 GLH X  68      29.151  92.578  32.550  0.00  0.00            
ATOM   1121  HE1 GLH X  68      30.698  91.812  35.056  0.00  0.00            
ATOM   1122  C   GLH X  68      30.038  95.408  36.165  0.00  0.00            
ATOM   1123  O   GLH X  68      30.373  95.887  35.076  0.00  0.00            
ATOM   1124  N   TYR X  69      29.338  96.073  37.091  0.00  0.00            
ATOM   1125  H   TYR X  69      28.783  95.511  37.727  0.00  0.00            
ATOM   1126  CA  TYR X  69      29.000  97.460  36.933  0.00  0.00            
ATOM   1127  HA  TYR X  69      28.372  97.532  36.048  0.00  0.00            
ATOM   1128  CB  TYR X  69      28.166  97.802  38.108  0.00  0.00            
ATOM   1129  HB2 TYR X  69      27.280  97.165  38.140  0.00  0.00            
ATOM   1130  HB3 TYR X  69      28.780  97.664  38.968  0.00  0.00            
ATOM   1131  CG  TYR X  69      27.734  99.227  37.946  0.00  0.00            
ATOM   1132  CD1 TYR X  69      28.506 100.034  37.159  0.00  0.00            
ATOM   1133  HD1 TYR X  69      29.418  99.631  36.782  0.00  0.00            
ATOM   1134  CE1 TYR X  69      28.131 101.406  36.996  0.00  0.00            
ATOM   1135  HE1 TYR X  69      28.721 102.012  36.376  0.00  0.00            
ATOM   1136  CZ  TYR X  69      26.922 101.936  37.550  0.00  0.00            
ATOM   1137  OH  TYR X  69      26.569 103.258  37.412  0.00  0.00            
ATOM   1138  HH  TYR X  69      27.193 103.614  36.768  0.00  0.00            
ATOM   1139  CE2 TYR X  69      26.196 101.057  38.317  0.00  0.00            
ATOM   1140  HE2 TYR X  69      25.373 101.525  38.786  0.00  0.00            
ATOM   1141  CD2 TYR X  69      26.559  99.723  38.524  0.00  0.00            
ATOM   1142  HD2 TYR X  69      25.979  99.117  39.185  0.00  0.00            
ATOM   1143  C   TYR X  69      30.246  98.317  36.749  0.00  0.00            
ATOM   1144  O   TYR X  69      30.345  99.060  35.754  0.00  0.00            
ATOM   1145  N   LEU X  70      31.284  98.058  37.541  0.00  0.00            
ATOM   1146  H   LEU X  70      31.268  97.182  38.094  0.00  0.00            
ATOM   1147  CA  LEU X  70      32.554  98.788  37.417  0.00  0.00            
ATOM   1148  HA  LEU X  70      32.290  99.831  37.390  0.00  0.00            
ATOM   1149  CB  LEU X  70      33.335  98.600  38.699  0.00  0.00            
ATOM   1150  HB2 LEU X  70      34.361  98.968  38.577  0.00  0.00            
ATOM   1151  HB3 LEU X  70      33.438  97.554  38.887  0.00  0.00            
ATOM   1152  CG  LEU X  70      32.613  99.233  39.942  0.00  0.00            
ATOM   1153  HG  LEU X  70      31.555  98.954  39.807  0.00  0.00            
ATOM   1154  CD1 LEU X  70      33.165  98.683  41.224  0.00  0.00            
ATOM   1155 HD11 LEU X  70      33.319  97.587  41.107  0.00  0.00            
ATOM   1156 HD12 LEU X  70      34.149  99.064  41.466  0.00  0.00            
ATOM   1157 HD13 LEU X  70      32.657  98.792  42.178  0.00  0.00            
ATOM   1158  CD2 LEU X  70      32.797 100.724  39.877  0.00  0.00            
ATOM   1159 HD21 LEU X  70      32.419 101.191  40.792  0.00  0.00            
ATOM   1160 HD22 LEU X  70      33.831 100.969  39.849  0.00  0.00            
ATOM   1161 HD23 LEU X  70      32.187 101.138  39.055  0.00  0.00            
ATOM   1162  C   LEU X  70      33.318  98.358  36.217  0.00  0.00            
ATOM   1163  O   LEU X  70      34.008  99.159  35.602  0.00  0.00            
ATOM   1164  N   LEU X  71      33.237  97.080  35.874  0.00  0.00            
ATOM   1165  H   LEU X  71      32.378  96.574  36.145  0.00  0.00            
ATOM   1166  CA  LEU X  71      33.918  96.548  34.671  0.00  0.00            
ATOM   1167  HA  LEU X  71      34.968  96.816  34.746  0.00  0.00            
ATOM   1168  CB  LEU X  71      33.741  95.020  34.575  0.00  0.00            
ATOM   1169  HB2 LEU X  71      34.000  94.568  35.520  0.00  0.00            
ATOM   1170  HB3 LEU X  71      32.704  94.872  34.417  0.00  0.00            
ATOM   1171  CG  LEU X  71      34.488  94.435  33.446  0.00  0.00            
ATOM   1172  HG  LEU X  71      34.058  94.804  32.525  0.00  0.00            
ATOM   1173  CD1 LEU X  71      36.006  94.765  33.463  0.00  0.00            
ATOM   1174 HD11 LEU X  71      36.595  93.865  33.597  0.00  0.00            
ATOM   1175 HD12 LEU X  71      36.354  95.271  32.562  0.00  0.00            
ATOM   1176 HD13 LEU X  71      36.221  95.417  34.318  0.00  0.00            
ATOM   1177  CD2 LEU X  71      34.334  92.892  33.471  0.00  0.00            
ATOM   1178 HD21 LEU X  71      34.048  92.526  34.455  0.00  0.00            
ATOM   1179 HD22 LEU X  71      33.569  92.560  32.765  0.00  0.00            
ATOM   1180 HD23 LEU X  71      35.296  92.439  33.197  0.00  0.00            
ATOM   1181  C   LEU X  71      33.412  97.280  33.402  0.00  0.00            
ATOM   1182  O   LEU X  71      34.203  97.765  32.562  0.00  0.00            
ATOM   1183  N   ARN X  72      32.075  97.358  33.286  0.00  0.00            
ATOM   1184  H   ARN X  72      31.504  96.872  33.957  0.00  0.00            
ATOM   1185  CA  ARN X  72      31.487  97.957  32.135  0.00  0.00            
ATOM   1186  HA  ARN X  72      31.907  97.494  31.264  0.00  0.00            
ATOM   1187  CB  ARN X  72      29.947  97.812  32.131  0.00  0.00            
ATOM   1188  HB2 ARN X  72      29.549  98.146  33.085  0.00  0.00            
ATOM   1189  HB3 ARN X  72      29.508  98.436  31.369  0.00  0.00            
ATOM   1190  CG  ARN X  72      29.510  96.347  31.897  0.00  0.00            
ATOM   1191  HG2 ARN X  72      30.188  95.671  32.425  0.00  0.00            
ATOM   1192  HG3 ARN X  72      29.622  96.115  30.845  0.00  0.00            
ATOM   1193  CD  ARN X  72      28.108  96.128  32.360  0.00  0.00            
ATOM   1194  HD2 ARN X  72      28.023  96.149  33.443  0.00  0.00            
ATOM   1195  HD3 ARN X  72      27.482  96.946  31.962  0.00  0.00            
ATOM   1196  NE  ARN X  72      27.547  94.867  31.857  0.00  0.00            
ATOM   1197  HE  ARN X  72      26.891  94.471  32.517  0.00  0.00            
ATOM   1198  CZ  ARN X  72      27.133  94.601  30.520  0.00  0.00            
ATOM   1199  NH1 ARN X  72      26.686  93.503  30.147  0.00  0.00            
ATOM   1200 HH11 ARN X  72      26.653  92.833  30.911  0.00  0.00            
ATOM   1201  NH2 ARN X  72      27.236  95.713  29.633  0.00  0.00            
ATOM   1202 HH21 ARN X  72      26.696  95.514  28.809  0.00  0.00            
ATOM   1203 HH22 ARN X  72      28.193  95.847  29.344  0.00  0.00            
ATOM   1204  C   ARN X  72      31.843  99.455  32.091  0.00  0.00            
ATOM   1205  O   ARN X  72      32.051 100.044  31.046  0.00  0.00            
ATOM   1206  N   PHE X  73      31.860 100.082  33.282  0.00  0.00            
ATOM   1207  H   PHE X  73      31.629  99.580  34.130  0.00  0.00            
ATOM   1208  CA  PHE X  73      32.146 101.504  33.377  0.00  0.00            
ATOM   1209  HA  PHE X  73      31.482 102.022  32.689  0.00  0.00            
ATOM   1210  CB  PHE X  73      31.875 101.997  34.771  0.00  0.00            
ATOM   1211  HB2 PHE X  73      30.903 101.652  35.141  0.00  0.00            
ATOM   1212  HB3 PHE X  73      32.657 101.541  35.404  0.00  0.00            
ATOM   1213  CG  PHE X  73      31.983 103.488  34.952  0.00  0.00            
ATOM   1214  CD1 PHE X  73      31.000 104.329  34.418  0.00  0.00            
ATOM   1215  HD1 PHE X  73      30.308 103.917  33.708  0.00  0.00            
ATOM   1216  CE1 PHE X  73      31.130 105.716  34.538  0.00  0.00            
ATOM   1217  HE1 PHE X  73      30.499 106.355  33.942  0.00  0.00            
ATOM   1218  CZ  PHE X  73      32.207 106.267  35.197  0.00  0.00            
ATOM   1219  HZ  PHE X  73      32.392 107.321  35.094  0.00  0.00            
ATOM   1220  CE2 PHE X  73      33.212 105.455  35.708  0.00  0.00            
ATOM   1221  HE2 PHE X  73      34.128 105.898  36.055  0.00  0.00            
ATOM   1222  CD2 PHE X  73      33.123 104.068  35.562  0.00  0.00            
ATOM   1223  HD2 PHE X  73      33.947 103.438  35.841  0.00  0.00            
ATOM   1224  C   PHE X  73      33.595 101.783  32.959  0.00  0.00            
ATOM   1225  O   PHE X  73      33.879 102.797  32.312  0.00  0.00            
ATOM   1226  N   GLH X  74      34.536 100.927  33.374  0.00  0.00            
ATOM   1227  H   GLH X  74      34.226 100.012  33.662  0.00  0.00            
ATOM   1228  CA  GLH X  74      35.940 101.131  33.061  0.00  0.00            
ATOM   1229  HA  GLH X  74      36.207 102.150  33.320  0.00  0.00            
ATOM   1230  CB  GLH X  74      36.792 100.174  33.888  0.00  0.00            
ATOM   1231  HB2 GLH X  74      36.574  99.129  33.621  0.00  0.00            
ATOM   1232  HB3 GLH X  74      36.522 100.353  34.932  0.00  0.00            
ATOM   1233  CG  GLH X  74      38.279 100.465  33.769  0.00  0.00            
ATOM   1234  HG2 GLH X  74      38.471 101.513  33.976  0.00  0.00            
ATOM   1235  HG3 GLH X  74      38.579 100.216  32.755  0.00  0.00            
ATOM   1236  CD  GLH X  74      39.094  99.652  34.768  0.00  0.00            
ATOM   1237  OE1 GLH X  74      38.979  98.319  34.644  0.00  0.00            
ATOM   1238  OE2 GLH X  74      39.856 100.163  35.564  0.00  0.00            
ATOM   1239  HE1 GLH X  74      39.491  97.874  35.300  0.00  0.00            
ATOM   1240  C   GLH X  74      36.160 100.947  31.545  0.00  0.00            
ATOM   1241  O   GLH X  74      36.982 101.640  30.970  0.00  0.00            
ATOM   1242  N   ARN X  75      35.457 100.004  30.933  0.00  0.00            
ATOM   1243  H   ARN X  75      34.635  99.621  31.396  0.00  0.00            
ATOM   1244  CA  ARN X  75      35.590  99.795  29.483  0.00  0.00            
ATOM   1245  HA  ARN X  75      36.627  99.587  29.241  0.00  0.00            
ATOM   1246  CB  ARN X  75      34.792  98.567  29.018  0.00  0.00            
ATOM   1247  HB2 ARN X  75      33.707  98.651  29.011  0.00  0.00            
ATOM   1248  HB3 ARN X  75      35.011  98.531  27.972  0.00  0.00            
ATOM   1249  CG  ARN X  75      35.388  97.253  29.502  0.00  0.00            
ATOM   1250  HG2 ARN X  75      36.327  97.064  28.971  0.00  0.00            
ATOM   1251  HG3 ARN X  75      35.654  97.303  30.558  0.00  0.00            
ATOM   1252  CD  ARN X  75      34.423  96.097  29.294  0.00  0.00            
ATOM   1253  HD2 ARN X  75      34.103  96.029  28.256  0.00  0.00            
ATOM   1254  HD3 ARN X  75      33.535  96.244  29.901  0.00  0.00            
ATOM   1255  NE  ARN X  75      35.047  94.845  29.698  0.00  0.00            
ATOM   1256  HE  ARN X  75      35.955  94.739  29.271  0.00  0.00            
ATOM   1257  CZ  ARN X  75      34.288  93.651  29.680  0.00  0.00            
ATOM   1258  NH1 ARN X  75      33.073  93.623  29.346  0.00  0.00            
ATOM   1259 HH11 ARN X  75      32.755  94.507  28.991  0.00  0.00            
ATOM   1260  NH2 ARN X  75      35.038  92.498  30.079  0.00  0.00            
ATOM   1261 HH21 ARN X  75      36.031  92.605  29.966  0.00  0.00            
ATOM   1262 HH22 ARN X  75      34.749  91.707  29.531  0.00  0.00            
ATOM   1263  C   ARN X  75      35.134 101.037  28.748  0.00  0.00            
ATOM   1264  O   ARN X  75      35.772 101.410  27.762  0.00  0.00            
ATOM   1265  N   ASH X  76      34.071 101.670  29.229  0.00  0.00            
ATOM   1266  H   ASH X  76      33.730 101.447  30.152  0.00  0.00            
ATOM   1267  CA  ASH X  76      33.597 102.907  28.623  0.00  0.00            
ATOM   1268  HA  ASH X  76      33.498 102.722  27.546  0.00  0.00            
ATOM   1269  CB  ASH X  76      32.224 103.310  29.167  0.00  0.00            
ATOM   1270  HB2 ASH X  76      32.160 103.064  30.223  0.00  0.00            
ATOM   1271  HB3 ASH X  76      32.121 104.387  29.046  0.00  0.00            
ATOM   1272  CG  ASH X  76      31.049 102.650  28.455  0.00  0.00            
ATOM   1273  OD1 ASH X  76      31.225 102.429  27.140  0.00  0.00            
ATOM   1274  OD2 ASH X  76      29.998 102.405  29.027  0.00  0.00            
ATOM   1275  HD1 ASH X  76      32.119 102.546  26.867  0.00  0.00            
ATOM   1276  C   ASH X  76      34.611 104.023  28.791  0.00  0.00            
ATOM   1277  O   ASH X  76      34.801 104.840  27.886  0.00  0.00            
ATOM   1278  N   LEU X  77      35.281 104.041  29.951  0.00  0.00            
ATOM   1279  H   LEU X  77      34.949 103.476  30.721  0.00  0.00            
ATOM   1280  CA  LEU X  77      36.388 104.944  30.149  0.00  0.00            
ATOM   1281  HA  LEU X  77      36.017 105.965  30.045  0.00  0.00            
ATOM   1282  CB  LEU X  77      36.970 104.805  31.556  0.00  0.00            
ATOM   1283  HB2 LEU X  77      37.275 103.784  31.744  0.00  0.00            
ATOM   1284  HB3 LEU X  77      37.881 105.396  31.578  0.00  0.00            
ATOM   1285  CG  LEU X  77      36.078 105.303  32.693  0.00  0.00            
ATOM   1286  HG  LEU X  77      35.109 104.810  32.638  0.00  0.00            
ATOM   1287  CD1 LEU X  77      36.719 104.977  34.036  0.00  0.00            
ATOM   1288 HD11 LEU X  77      35.998 105.059  34.851  0.00  0.00            
ATOM   1289 HD12 LEU X  77      37.110 103.959  34.033  0.00  0.00            
ATOM   1290 HD13 LEU X  77      37.552 105.646  34.253  0.00  0.00            
ATOM   1291  CD2 LEU X  77      35.856 106.804  32.593  0.00  0.00            
ATOM   1292 HD21 LEU X  77      35.125 107.043  31.824  0.00  0.00            
ATOM   1293 HD22 LEU X  77      35.471 107.202  33.538  0.00  0.00            
ATOM   1294 HD23 LEU X  77      36.776 107.337  32.365  0.00  0.00            
ATOM   1295  C   LEU X  77      37.497 104.715  29.100  0.00  0.00            
ATOM   1296  O   LEU X  77      38.104 105.656  28.615  0.00  0.00            
ATOM   1297  N   GLN X  78      37.836 103.461  28.839  0.00  0.00            
ATOM   1298  H   GLN X  78      37.347 102.694  29.275  0.00  0.00            
ATOM   1299  CA  GLN X  78      38.945 103.154  27.950  0.00  0.00            
ATOM   1300  HA  GLN X  78      39.823 103.717  28.252  0.00  0.00            
ATOM   1301  CB  GLN X  78      39.280 101.668  28.046  0.00  0.00            
ATOM   1302  HB2 GLN X  78      40.013 101.395  27.276  0.00  0.00            
ATOM   1303  HB3 GLN X  78      38.380 101.093  27.846  0.00  0.00            
ATOM   1304  CG  GLN X  78      39.825 101.265  29.401  0.00  0.00            
ATOM   1305  HG2 GLN X  78      39.504 101.966  30.170  0.00  0.00            
ATOM   1306  HG3 GLN X  78      39.402 100.295  29.671  0.00  0.00            
ATOM   1307  CD  GLN X  78      41.340 101.136  29.426  0.00  0.00            
ATOM   1308  OE1 GLN X  78      41.924 100.451  28.597  0.00  0.00            
ATOM   1309  NE2 GLN X  78      41.955 101.740  30.431  0.00  0.00            
ATOM   1310 HE21 GLN X  78      42.520 101.205  31.076  0.00  0.00            
ATOM   1311 HE22 GLN X  78      41.693 102.686  30.670  0.00  0.00            
ATOM   1312  C   GLN X  78      38.621 103.494  26.494  0.00  0.00            
ATOM   1313  O   GLN X  78      39.537 103.701  25.696  0.00  0.00            
ATOM   1314  N   SER X  79      37.340 103.542  26.123  0.00  0.00            
ATOM   1315  H   SER X  79      36.624 103.606  26.832  0.00  0.00            
ATOM   1316  CA  SER X  79      36.962 103.895  24.736  0.00  0.00            
ATOM   1317  HA  SER X  79      37.536 103.278  24.050  0.00  0.00            
ATOM   1318  CB  SER X  79      35.476 103.641  24.516  0.00  0.00            
ATOM   1319  HB2 SER X  79      34.872 104.305  25.136  0.00  0.00            
ATOM   1320  HB3 SER X  79      35.287 103.871  23.470  0.00  0.00            
ATOM   1321  OG  SER X  79      35.125 102.301  24.764  0.00  0.00            
ATOM   1322  HG  SER X  79      35.916 101.811  24.922  0.00  0.00            
ATOM   1323  C   SER X  79      37.313 105.337  24.418  0.00  0.00            
ATOM   1324  O   SER X  79      37.643 105.692  23.287  0.00  0.00            
ATOM   1325  N   ILE X  80      37.230 106.234  25.385  0.00  0.00            
ATOM   1326  H   ILE X  80      36.722 105.988  26.205  0.00  0.00            
ATOM   1327  CA  ILE X  80      37.629 107.614  25.215  0.00  0.00            
ATOM   1328  HA  ILE X  80      37.353 107.929  24.200  0.00  0.00            
ATOM   1329  CB  ILE X  80      36.850 108.459  26.182  0.00  0.00            
ATOM   1330  HB  ILE X  80      37.287 108.315  27.172  0.00  0.00            
ATOM   1331  CG2 ILE X  80      36.958 109.949  25.840  0.00  0.00            
ATOM   1332 HG21 ILE X  80      37.280 110.532  26.697  0.00  0.00            
ATOM   1333 HG22 ILE X  80      35.997 110.333  25.500  0.00  0.00            
ATOM   1334 HG23 ILE X  80      37.684 110.096  25.038  0.00  0.00            
ATOM   1335  CG1 ILE X  80      35.365 108.037  26.236  0.00  0.00            
ATOM   1336 HG12 ILE X  80      35.217 107.040  26.664  0.00  0.00            
ATOM   1337 HG13 ILE X  80      34.906 108.692  26.960  0.00  0.00            
ATOM   1338  CD1 ILE X  80      34.623 108.268  24.929  0.00  0.00            
ATOM   1339 HD11 ILE X  80      35.173 108.974  24.311  0.00  0.00            
ATOM   1340 HD12 ILE X  80      33.641 108.681  25.133  0.00  0.00            
ATOM   1341 HD13 ILE X  80      34.515 107.343  24.366  0.00  0.00            
ATOM   1342  C   ILE X  80      39.137 107.784  25.403  0.00  0.00            
ATOM   1343  O   ILE X  80      39.763 108.507  24.602  0.00  0.00            
ATOM   1344  N   ASN X  81      39.739 107.174  26.450  0.00  0.00            
ATOM   1345  H   ASN X  81      39.172 106.908  27.245  0.00  0.00            
ATOM   1346  CA  ASN X  81      41.162 107.191  26.695  0.00  0.00            
ATOM   1347  HA  ASN X  81      41.675 107.442  25.777  0.00  0.00            
ATOM   1348  CB  ASN X  81      41.495 108.260  27.762  0.00  0.00            
ATOM   1349  HB2 ASN X  81      40.920 109.159  27.602  0.00  0.00            
ATOM   1350  HB3 ASN X  81      41.228 107.878  28.748  0.00  0.00            
ATOM   1351  CG  ASN X  81      42.967 108.613  27.818  0.00  0.00            
ATOM   1352  OD1 ASN X  81      43.809 107.734  27.719  0.00  0.00            
ATOM   1353  ND2 ASN X  81      43.260 109.911  27.993  0.00  0.00            
ATOM   1354 HD21 ASN X  81      43.532 110.241  28.905  0.00  0.00            
ATOM   1355 HD22 ASN X  81      42.940 110.566  27.296  0.00  0.00            
ATOM   1356  C   ASN X  81      41.656 105.805  27.169  0.00  0.00            
ATOM   1357  O   ASN X  81      41.371 105.379  28.289  0.00  0.00            
ATOM   1358  N   PRO X  82      42.402 105.072  26.322  0.00  0.00            
ATOM   1359  CD  PRO X  82      42.857 105.473  24.993  0.00  0.00            
ATOM   1360  HD2 PRO X  82      42.013 105.521  24.296  0.00  0.00            
ATOM   1361  HD3 PRO X  82      43.349 106.445  24.993  0.00  0.00            
ATOM   1362  CG  PRO X  82      43.798 104.375  24.545  0.00  0.00            
ATOM   1363  HG2 PRO X  82      43.775 104.199  23.476  0.00  0.00            
ATOM   1364  HG3 PRO X  82      44.785 104.650  24.915  0.00  0.00            
ATOM   1365  CB  PRO X  82      43.348 103.169  25.321  0.00  0.00            
ATOM   1366  HB2 PRO X  82      42.578 102.619  24.773  0.00  0.00            
ATOM   1367  HB3 PRO X  82      44.238 102.564  25.546  0.00  0.00            
ATOM   1368  CA  PRO X  82      42.822 103.717  26.627  0.00  0.00            
ATOM   1369  HA  PRO X  82      41.965 103.098  26.899  0.00  0.00            
ATOM   1370  C   PRO X  82      43.887 103.668  27.732  0.00  0.00            
ATOM   1371  O   PRO X  82      44.436 102.611  27.983  0.00  0.00            
ATOM   1372  N   GLH X  83      44.148 104.787  28.405  0.00  0.00            
ATOM   1373  H   GLH X  83      43.735 105.645  28.073  0.00  0.00            
ATOM   1374  CA  GLH X  83      45.130 104.856  29.489  0.00  0.00            
ATOM   1375  HA  GLH X  83      45.540 103.854  29.621  0.00  0.00            
ATOM   1376  CB  GLH X  83      46.249 105.837  29.141  0.00  0.00            
ATOM   1377  HB2 GLH X  83      46.792 106.125  30.040  0.00  0.00            
ATOM   1378  HB3 GLH X  83      45.811 106.742  28.740  0.00  0.00            
ATOM   1379  CG  GLH X  83      47.250 105.266  28.105  0.00  0.00            
ATOM   1380  HG2 GLH X  83      46.729 104.727  27.305  0.00  0.00            
ATOM   1381  HG3 GLH X  83      47.770 106.120  27.670  0.00  0.00            
ATOM   1382  CD  GLH X  83      48.268 104.315  28.709  0.00  0.00            
ATOM   1383  OE1 GLH X  83      49.081 104.925  29.614  0.00  0.00            
ATOM   1384  OE2 GLH X  83      48.427 103.170  28.300  0.00  0.00            
ATOM   1385  HE1 GLH X  83      49.870 104.415  29.718  0.00  0.00            
ATOM   1386  C   GLH X  83      44.469 105.262  30.791  0.00  0.00            
ATOM   1387  O   GLH X  83      45.177 105.395  31.775  0.00  0.00            
ATOM   1388  N   VAL X  84      43.164 105.505  30.820  0.00  0.00            
ATOM   1389  H   VAL X  84      42.637 105.481  29.971  0.00  0.00            
ATOM   1390  CA  VAL X  84      42.501 105.867  32.073  0.00  0.00            
ATOM   1391  HA  VAL X  84      43.259 106.254  32.755  0.00  0.00            
ATOM   1392  CB  VAL X  84      41.455 106.938  31.785  0.00  0.00            
ATOM   1393  HB  VAL X  84      40.822 106.618  30.958  0.00  0.00            
ATOM   1394  CG1 VAL X  84      40.575 107.232  32.984  0.00  0.00            
ATOM   1395 HG11 VAL X  84      41.022 106.799  33.881  0.00  0.00            
ATOM   1396 HG12 VAL X  84      40.459 108.297  33.148  0.00  0.00            
ATOM   1397 HG13 VAL X  84      39.584 106.775  32.878  0.00  0.00            
ATOM   1398  CG2 VAL X  84      42.141 108.236  31.354  0.00  0.00            
ATOM   1399 HG21 VAL X  84      43.194 108.054  31.143  0.00  0.00            
ATOM   1400 HG22 VAL X  84      41.681 108.656  30.459  0.00  0.00            
ATOM   1401 HG23 VAL X  84      42.086 108.981  32.148  0.00  0.00            
ATOM   1402  C   VAL X  84      41.840 104.635  32.722  0.00  0.00            
ATOM   1403  O   VAL X  84      41.113 103.882  32.079  0.00  0.00            
ATOM   1404  N   THR X  85      42.048 104.470  34.022  0.00  0.00            
ATOM   1405  H   THR X  85      42.492 105.222  34.530  0.00  0.00            
ATOM   1406  CA  THR X  85      41.470 103.377  34.811  0.00  0.00            
ATOM   1407  HA  THR X  85      40.792 102.820  34.160  0.00  0.00            
ATOM   1408  CB  THR X  85      42.525 102.429  35.364  0.00  0.00            
ATOM   1409  HB  THR X  85      42.024 101.593  35.859  0.00  0.00            
ATOM   1410  CG2 THR X  85      43.436 101.874  34.242  0.00  0.00            
ATOM   1411 HG21 THR X  85      44.485 101.966  34.515  0.00  0.00            
ATOM   1412 HG22 THR X  85      43.277 102.497  33.347  0.00  0.00            
ATOM   1413 HG23 THR X  85      43.199 100.840  33.991  0.00  0.00            
ATOM   1414  OG1 THR X  85      43.301 103.108  36.301  0.00  0.00            
ATOM   1415  HG1 THR X  85      42.735 103.583  36.888  0.00  0.00            
ATOM   1416  C   THR X  85      40.668 103.989  35.948  0.00  0.00            
ATOM   1417  O   THR X  85      40.651 105.234  36.063  0.00  0.00            
ATOM   1418  N   LEU X  86      39.955 103.137  36.702  0.00  0.00            
ATOM   1419  H   LEU X  86      40.195 102.164  36.620  0.00  0.00            
ATOM   1420  CA  LEU X  86      39.042 103.533  37.769  0.00  0.00            
ATOM   1421  HA  LEU X  86      38.710 104.538  37.535  0.00  0.00            
ATOM   1422  CB  LEU X  86      37.824 102.582  37.771  0.00  0.00            
ATOM   1423  HB2 LEU X  86      38.180 101.536  37.753  0.00  0.00            
ATOM   1424  HB3 LEU X  86      37.271 102.722  36.830  0.00  0.00            
ATOM   1425  CG  LEU X  86      36.850 102.771  38.952  0.00  0.00            
ATOM   1426  HG  LEU X  86      37.404 102.724  39.895  0.00  0.00            
ATOM   1427  CD1 LEU X  86      36.176 104.137  38.895  0.00  0.00            
ATOM   1428 HD11 LEU X  86      36.350 104.608  37.919  0.00  0.00            
ATOM   1429 HD12 LEU X  86      35.102 104.064  39.049  0.00  0.00            
ATOM   1430 HD13 LEU X  86      36.639 104.765  39.657  0.00  0.00            
ATOM   1431  CD2 LEU X  86      35.847 101.662  39.004  0.00  0.00            
ATOM   1432 HD21 LEU X  86      36.310 100.733  39.352  0.00  0.00            
ATOM   1433 HD22 LEU X  86      35.408 101.478  38.028  0.00  0.00            
ATOM   1434 HD23 LEU X  86      35.032 101.883  39.697  0.00  0.00            
ATOM   1435  C   LEU X  86      39.815 103.522  39.087  0.00  0.00            
ATOM   1436  O   LEU X  86      39.997 102.447  39.666  0.00  0.00            
ATOM   1437  N   PRO X  87      40.179 104.698  39.591  0.00  0.00            
ATOM   1438  CD  PRO X  87      39.948 106.020  39.017  0.00  0.00            
ATOM   1439  HD2 PRO X  87      38.892 106.165  38.768  0.00  0.00            
ATOM   1440  HD3 PRO X  87      40.590 106.174  38.117  0.00  0.00            
ATOM   1441  CG  PRO X  87      40.374 106.979  40.184  0.00  0.00            
ATOM   1442  HG2 PRO X  87      40.850 107.866  39.803  0.00  0.00            
ATOM   1443  HG3 PRO X  87      39.504 107.175  40.761  0.00  0.00            
ATOM   1444  CB  PRO X  87      41.337 106.202  41.041  0.00  0.00            
ATOM   1445  HB2 PRO X  87      41.302 106.545  42.072  0.00  0.00            
ATOM   1446  HB3 PRO X  87      42.346 106.269  40.664  0.00  0.00            
ATOM   1447  CA  PRO X  87      40.820 104.775  40.899  0.00  0.00            
ATOM   1448  HA  PRO X  87      41.636 104.061  40.940  0.00  0.00            
ATOM   1449  C   PRO X  87      39.831 104.368  42.024  0.00  0.00            
ATOM   1450  O   PRO X  87      38.629 104.318  41.800  0.00  0.00            
ATOM   1451  N   TYR X  88      40.343 104.137  43.245  0.00  0.00            
ATOM   1452  H   TYR X  88      41.273 104.461  43.427  0.00  0.00            
ATOM   1453  CA  TYR X  88      39.491 103.805  44.359  0.00  0.00            
ATOM   1454  HA  TYR X  88      38.446 103.934  44.022  0.00  0.00            
ATOM   1455  CB  TYR X  88      39.732 102.324  44.787  0.00  0.00            
ATOM   1456  HB2 TYR X  88      38.984 102.026  45.539  0.00  0.00            
ATOM   1457  HB3 TYR X  88      39.579 101.706  43.902  0.00  0.00            
ATOM   1458  CG  TYR X  88      41.108 102.028  45.329  0.00  0.00            
ATOM   1459  CD1 TYR X  88      41.413 102.239  46.673  0.00  0.00            
ATOM   1460  HD1 TYR X  88      40.725 102.836  47.245  0.00  0.00            
ATOM   1461  CE1 TYR X  88      42.687 102.001  47.167  0.00  0.00            
ATOM   1462  HE1 TYR X  88      42.974 102.397  48.116  0.00  0.00            
ATOM   1463  CZ  TYR X  88      43.649 101.458  46.307  0.00  0.00            
ATOM   1464  OH  TYR X  88      44.908 101.232  46.766  0.00  0.00            
ATOM   1465  HH  TYR X  88      44.977 100.381  47.185  0.00  0.00            
ATOM   1466  CE2 TYR X  88      43.400 101.416  44.940  0.00  0.00            
ATOM   1467  HE2 TYR X  88      44.218 101.412  44.249  0.00  0.00            
ATOM   1468  CD2 TYR X  88      42.119 101.634  44.446  0.00  0.00            
ATOM   1469  HD2 TYR X  88      41.943 101.512  43.386  0.00  0.00            
ATOM   1470  C   TYR X  88      39.735 104.746  45.514  0.00  0.00            
ATOM   1471  O   TYR X  88      40.855 105.197  45.715  0.00  0.00            
ATOM   1472  N   TRP X  89      38.681 105.022  46.266  0.00  0.00            
ATOM   1473  H   TRP X  89      37.777 104.798  45.870  0.00  0.00            
ATOM   1474  CA  TRP X  89      38.742 105.926  47.404  0.00  0.00            
ATOM   1475  HA  TRP X  89      39.630 106.552  47.257  0.00  0.00            
ATOM   1476  CB  TRP X  89      37.553 106.854  47.465  0.00  0.00            
ATOM   1477  HB2 TRP X  89      37.462 107.341  46.495  0.00  0.00            
ATOM   1478  HB3 TRP X  89      36.752 106.193  47.634  0.00  0.00            
ATOM   1479  CG  TRP X  89      37.567 107.785  48.631  0.00  0.00            
ATOM   1480  CD1 TRP X  89      38.646 108.309  49.254  0.00  0.00            
ATOM   1481  HD1 TRP X  89      39.660 108.163  48.955  0.00  0.00            
ATOM   1482  NE1 TRP X  89      38.210 108.965  50.438  0.00  0.00            
ATOM   1483  HE1 TRP X  89      38.828 109.491  51.056  0.00  0.00            
ATOM   1484  CE2 TRP X  89      36.851 108.925  50.559  0.00  0.00            
ATOM   1485  CZ2 TRP X  89      35.906 109.450  51.479  0.00  0.00            
ATOM   1486  HZ2 TRP X  89      36.100 110.094  52.358  0.00  0.00            
ATOM   1487  CH2 TRP X  89      34.527 109.259  51.209  0.00  0.00            
ATOM   1488  HH2 TRP X  89      33.819 109.733  51.863  0.00  0.00            
ATOM   1489  CZ3 TRP X  89      34.101 108.434  50.132  0.00  0.00            
ATOM   1490  HZ3 TRP X  89      33.060 108.305  49.978  0.00  0.00            
ATOM   1491  CE3 TRP X  89      35.066 107.785  49.309  0.00  0.00            
ATOM   1492  HE3 TRP X  89      34.747 107.141  48.532  0.00  0.00            
ATOM   1493  CD2 TRP X  89      36.430 108.114  49.431  0.00  0.00            
ATOM   1494  C   TRP X  89      38.949 105.099  48.630  0.00  0.00            
ATOM   1495  O   TRP X  89      38.003 104.432  49.108  0.00  0.00            
ATOM   1496  N   GLH X  90      40.177 105.070  49.193  0.00  0.00            
ATOM   1497  H   GLH X  90      40.804 105.804  48.945  0.00  0.00            
ATOM   1498  CA  GLH X  90      40.392 104.301  50.362  0.00  0.00            
ATOM   1499  HA  GLH X  90      39.828 103.337  50.365  0.00  0.00            
ATOM   1500  CB  GLH X  90      41.860 103.997  50.473  0.00  0.00            
ATOM   1501  HB2 GLH X  90      42.255 103.604  49.530  0.00  0.00            
ATOM   1502  HB3 GLH X  90      42.358 104.928  50.665  0.00  0.00            
ATOM   1503  CG  GLH X  90      42.197 102.956  51.553  0.00  0.00            
ATOM   1504  HG2 GLH X  90      41.547 102.013  51.509  0.00  0.00            
ATOM   1505  HG3 GLH X  90      42.080 103.372  52.576  0.00  0.00            
ATOM   1506  CD  GLH X  90      43.641 102.496  51.407  0.00  0.00            
ATOM   1507  OE1 GLH X  90      44.503 103.522  51.583  0.00  0.00            
ATOM   1508  OE2 GLH X  90      44.019 101.349  51.372  0.00  0.00            
ATOM   1509  HE1 GLH X  90      45.349 103.200  51.903  0.00  0.00            
ATOM   1510  C   GLH X  90      39.930 104.980  51.636  0.00  0.00            
ATOM   1511  O   GLH X  90      40.803 105.174  52.469  0.00  0.00            
ATOM   1512  N   TRP X  91      38.612 105.055  51.822  0.00  0.00            
ATOM   1513  H   TRP X  91      37.998 104.812  51.071  0.00  0.00            
ATOM   1514  CA  TRP X  91      37.814 105.651  52.922  0.00  0.00            
ATOM   1515  HA  TRP X  91      38.028 106.713  52.916  0.00  0.00            
ATOM   1516  CB  TRP X  91      36.354 105.453  52.595  0.00  0.00            
ATOM   1517  HB2 TRP X  91      36.018 106.284  51.946  0.00  0.00            
ATOM   1518  HB3 TRP X  91      35.695 105.591  53.406  0.00  0.00            
ATOM   1519  CG  TRP X  91      35.974 104.200  51.956  0.00  0.00            
ATOM   1520  CD1 TRP X  91      35.673 104.019  50.665  0.00  0.00            
ATOM   1521  HD1 TRP X  91      35.732 104.769  49.877  0.00  0.00            
ATOM   1522  NE1 TRP X  91      35.338 102.678  50.375  0.00  0.00            
ATOM   1523  HE1 TRP X  91      35.038 102.248  49.494  0.00  0.00            
ATOM   1524  CE2 TRP X  91      35.612 101.916  51.523  0.00  0.00            
ATOM   1525  CZ2 TRP X  91      35.739 100.529  51.789  0.00  0.00            
ATOM   1526  HZ2 TRP X  91      35.747  99.867  50.930  0.00  0.00            
ATOM   1527  CH2 TRP X  91      36.035 100.162  53.123  0.00  0.00            
ATOM   1528  HH2 TRP X  91      36.186  99.136  53.467  0.00  0.00            
ATOM   1529  CZ3 TRP X  91      36.125 101.121  54.139  0.00  0.00            
ATOM   1530  HZ3 TRP X  91      36.263 100.727  55.117  0.00  0.00            
ATOM   1531  CE3 TRP X  91      36.018 102.462  53.869  0.00  0.00            
ATOM   1532  HE3 TRP X  91      36.126 103.163  54.720  0.00  0.00            
ATOM   1533  CD2 TRP X  91      35.788 102.914  52.544  0.00  0.00            
ATOM   1534  C   TRP X  91      38.142 105.146  54.358  0.00  0.00            
ATOM   1535  O   TRP X  91      37.877 105.838  55.328  0.00  0.00            
ATOM   1536  N   GLH X  92      38.892 104.038  54.458  0.00  0.00            
ATOM   1537  H   GLH X  92      39.254 103.486  53.655  0.00  0.00            
ATOM   1538  CA  GLH X  92      39.370 103.625  55.756  0.00  0.00            
ATOM   1539  HA  GLH X  92      38.607 103.763  56.502  0.00  0.00            
ATOM   1540  CB  GLH X  92      39.608 102.078  55.760  0.00  0.00            
ATOM   1541  HB2 GLH X  92      38.640 101.641  55.420  0.00  0.00            
ATOM   1542  HB3 GLH X  92      39.668 101.773  56.786  0.00  0.00            
ATOM   1543  CG  GLH X  92      40.701 101.632  54.737  0.00  0.00            
ATOM   1544  HG2 GLH X  92      41.358 102.469  54.513  0.00  0.00            
ATOM   1545  HG3 GLH X  92      41.224 100.792  55.138  0.00  0.00            
ATOM   1546  CD  GLH X  92      40.149 101.124  53.447  0.00  0.00            
ATOM   1547  OE1 GLH X  92      40.317  99.727  53.331  0.00  0.00            
ATOM   1548  OE2 GLH X  92      39.628 101.897  52.674  0.00  0.00            
ATOM   1549  HE1 GLH X  92      40.041  99.352  52.468  0.00  0.00            
ATOM   1550  C   GLH X  92      40.578 104.343  56.238  0.00  0.00            
ATOM   1551  O   GLH X  92      40.789 104.305  57.438  0.00  0.00            
ATOM   1552  N   THR X  93      41.331 105.058  55.398  0.00  0.00            
ATOM   1553  H   THR X  93      41.072 105.020  54.450  0.00  0.00            
ATOM   1554  CA  THR X  93      42.438 105.895  55.880  0.00  0.00            
ATOM   1555  HA  THR X  93      42.725 105.507  56.871  0.00  0.00            
ATOM   1556  CB  THR X  93      43.584 105.760  54.905  0.00  0.00            
ATOM   1557  HB  THR X  93      44.446 106.300  55.339  0.00  0.00            
ATOM   1558  CG2 THR X  93      43.943 104.266  54.605  0.00  0.00            
ATOM   1559 HG21 THR X  93      44.889 103.997  55.098  0.00  0.00            
ATOM   1560 HG22 THR X  93      44.098 104.149  53.538  0.00  0.00            
ATOM   1561 HG23 THR X  93      43.146 103.613  54.963  0.00  0.00            
ATOM   1562  OG1 THR X  93      43.271 106.424  53.695  0.00  0.00            
ATOM   1563  HG1 THR X  93      43.971 106.265  53.072  0.00  0.00            
ATOM   1564  C   THR X  93      42.028 107.357  56.071  0.00  0.00            
ATOM   1565  O   THR X  93      42.611 108.083  56.893  0.00  0.00            
ATOM   1566  N   ASH X  94      41.022 107.803  55.321  0.00  0.00            
ATOM   1567  H   ASH X  94      40.554 107.189  54.684  0.00  0.00            
ATOM   1568  CA  ASH X  94      40.497 109.164  55.472  0.00  0.00            
ATOM   1569  HA  ASH X  94      41.338 109.839  55.438  0.00  0.00            
ATOM   1570  CB  ASH X  94      39.502 109.480  54.368  0.00  0.00            
ATOM   1571  HB2 ASH X  94      38.809 108.615  54.147  0.00  0.00            
ATOM   1572  HB3 ASH X  94      38.862 110.292  54.674  0.00  0.00            
ATOM   1573  CG  ASH X  94      40.112 109.886  53.046  0.00  0.00            
ATOM   1574  OD1 ASH X  94      41.430 109.746  52.953  0.00  0.00            
ATOM   1575  OD2 ASH X  94      39.520 110.394  52.095  0.00  0.00            
ATOM   1576  HD1 ASH X  94      41.729 109.732  52.060  0.00  0.00            
ATOM   1577  C   ASH X  94      39.819 109.210  56.857  0.00  0.00            
ATOM   1578  O   ASH X  94      39.771 110.275  57.463  0.00  0.00            
ATOM   1579  N   ALA X  95      39.331 108.029  57.298  0.00  0.00            
ATOM   1580  H   ALA X  95      39.117 107.263  56.581  0.00  0.00            
ATOM   1581  CA  ALA X  95      38.638 107.934  58.587  0.00  0.00            
ATOM   1582  HA  ALA X  95      37.831 108.655  58.551  0.00  0.00            
ATOM   1583  CB  ALA X  95      38.180 106.513  58.948  0.00  0.00            
ATOM   1584  HB1 ALA X  95      39.033 105.814  58.937  0.00  0.00            
ATOM   1585  HB2 ALA X  95      37.861 106.411  60.007  0.00  0.00            
ATOM   1586  HB3 ALA X  95      37.473 106.040  58.249  0.00  0.00            
ATOM   1587  C   ALA X  95      39.564 108.418  59.687  0.00  0.00            
ATOM   1588  O   ALA X  95      39.145 108.929  60.758  0.00  0.00            
ATOM   1589  N   GLN X  96      40.861 108.117  59.535  0.00  0.00            
ATOM   1590  H   GLN X  96      41.089 107.454  58.826  0.00  0.00            
ATOM   1591  CA  GLN X  96      41.861 108.478  60.497  0.00  0.00            
ATOM   1592  HA  GLN X  96      41.552 108.016  61.438  0.00  0.00            
ATOM   1593  CB  GLN X  96      43.223 107.841  60.151  0.00  0.00            
ATOM   1594  HB2 GLN X  96      43.574 108.301  59.232  0.00  0.00            
ATOM   1595  HB3 GLN X  96      43.920 108.098  60.928  0.00  0.00            
ATOM   1596  CG  GLN X  96      43.108 106.304  60.044  0.00  0.00            
ATOM   1597  HG2 GLN X  96      42.754 105.854  60.951  0.00  0.00            
ATOM   1598  HG3 GLN X  96      42.426 106.053  59.225  0.00  0.00            
ATOM   1599  CD  GLN X  96      44.448 105.732  59.648  0.00  0.00            
ATOM   1600  OE1 GLN X  96      44.830 105.763  58.493  0.00  0.00            
ATOM   1601  NE2 GLN X  96      45.217 105.232  60.601  0.00  0.00            
ATOM   1602 HE21 GLN X  96      46.130 105.626  60.785  0.00  0.00            
ATOM   1603 HE22 GLN X  96      45.047 104.262  60.852  0.00  0.00            
ATOM   1604  C   GLN X  96      41.985 110.003  60.664  0.00  0.00            
ATOM   1605  O   GLN X  96      42.333 110.477  61.769  0.00  0.00            
ATOM   1606  N   MET X  97      41.679 110.761  59.617  0.00  0.00            
ATOM   1607  H   MET X  97      41.559 110.354  58.702  0.00  0.00            
ATOM   1608  CA  MET X  97      41.795 112.197  59.730  0.00  0.00            
ATOM   1609  HA  MET X  97      42.770 112.484  60.133  0.00  0.00            
ATOM   1610  CB  MET X  97      41.683 112.837  58.337  0.00  0.00            
ATOM   1611  HB2 MET X  97      40.651 112.825  57.979  0.00  0.00            
ATOM   1612  HB3 MET X  97      41.911 113.909  58.427  0.00  0.00            
ATOM   1613  CG  MET X  97      42.589 112.255  57.302  0.00  0.00            
ATOM   1614  HG2 MET X  97      43.631 112.358  57.594  0.00  0.00            
ATOM   1615  HG3 MET X  97      42.381 111.194  57.184  0.00  0.00            
ATOM   1616  SD  MET X  97      42.355 112.982  55.658  0.00  0.00            
ATOM   1617  CE  MET X  97      42.483 114.748  56.049  0.00  0.00            
ATOM   1618  HE1 MET X  97      42.775 114.875  57.093  0.00  0.00            
ATOM   1619  HE2 MET X  97      41.510 115.221  55.911  0.00  0.00            
ATOM   1620  HE3 MET X  97      43.231 115.203  55.402  0.00  0.00            
ATOM   1621  C   MET X  97      40.732 112.746  60.626  0.00  0.00            
ATOM   1622  O   MET X  97      39.654 112.176  60.714  0.00  0.00            
ATOM   1623  N   GLN X  98      41.053 113.821  61.363  0.00  0.00            
ATOM   1624  H   GLN X  98      42.041 113.937  61.580  0.00  0.00            
ATOM   1625  CA  GLN X  98      40.111 114.455  62.282  0.00  0.00            
ATOM   1626  HA  GLN X  98      39.784 113.741  63.043  0.00  0.00            
ATOM   1627  CB  GLN X  98      40.774 115.594  63.032  0.00  0.00            
ATOM   1628  HB2 GLN X  98      41.291 116.257  62.328  0.00  0.00            
ATOM   1629  HB3 GLN X  98      41.527 115.167  63.705  0.00  0.00            
ATOM   1630  CG  GLN X  98      39.792 116.404  63.830  0.00  0.00            
ATOM   1631  HG2 GLN X  98      38.935 115.785  64.173  0.00  0.00            
ATOM   1632  HG3 GLN X  98      39.373 117.233  63.233  0.00  0.00            
ATOM   1633  CD  GLN X  98      40.451 117.007  65.063  0.00  0.00            
ATOM   1634  OE1 GLN X  98      41.587 116.690  65.398  0.00  0.00            
ATOM   1635  NE2 GLN X  98      39.719 117.889  65.751  0.00  0.00            
ATOM   1636 HE21 GLN X  98      40.006 118.125  66.698  0.00  0.00            
ATOM   1637 HE22 GLN X  98      39.025 118.453  65.293  0.00  0.00            
ATOM   1638  C   GLN X  98      38.868 114.897  61.485  0.00  0.00            
ATOM   1639  O   GLN X  98      37.722 114.598  61.862  0.00  0.00            
ATOM   1640  N   ASH X  99      39.062 115.673  60.392  0.00  0.00            
ATOM   1641  H   ASH X  99      39.995 116.066  60.241  0.00  0.00            
ATOM   1642  CA  ASH X  99      37.990 116.071  59.518  0.00  0.00            
ATOM   1643  HA  ASH X  99      37.033 115.738  59.929  0.00  0.00            
ATOM   1644  CB  ASH X  99      37.977 117.615  59.426  0.00  0.00            
ATOM   1645  HB2 ASH X  99      38.868 118.020  58.978  0.00  0.00            
ATOM   1646  HB3 ASH X  99      37.974 118.011  60.433  0.00  0.00            
ATOM   1647  CG  ASH X  99      36.765 118.180  58.673  0.00  0.00            
ATOM   1648  OD1 ASH X  99      35.794 117.278  58.461  0.00  0.00            
ATOM   1649  OD2 ASH X  99      36.764 119.333  58.302  0.00  0.00            
ATOM   1650  HD1 ASH X  99      36.066 116.637  57.827  0.00  0.00            
ATOM   1651  C   ASH X  99      38.170 115.449  58.133  0.00  0.00            
ATOM   1652  O   ASH X  99      38.976 115.998  57.354  0.00  0.00            
ATOM   1653  N   PRO X 100      37.486 114.351  57.790  0.00  0.00            
ATOM   1654  CD  PRO X 100      36.588 113.605  58.643  0.00  0.00            
ATOM   1655  HD2 PRO X 100      35.590 114.070  58.584  0.00  0.00            
ATOM   1656  HD3 PRO X 100      36.948 113.614  59.675  0.00  0.00            
ATOM   1657  CG  PRO X 100      36.529 112.263  58.041  0.00  0.00            
ATOM   1658  HG2 PRO X 100      35.610 111.747  58.231  0.00  0.00            
ATOM   1659  HG3 PRO X 100      37.365 111.646  58.403  0.00  0.00            
ATOM   1660  CB  PRO X 100      36.704 112.537  56.535  0.00  0.00            
ATOM   1661  HB2 PRO X 100      35.691 112.726  56.074  0.00  0.00            
ATOM   1662  HB3 PRO X 100      37.126 111.709  55.941  0.00  0.00            
ATOM   1663  CA  PRO X 100      37.705 113.719  56.490  0.00  0.00            
ATOM   1664  HA  PRO X 100      38.735 113.342  56.381  0.00  0.00            
ATOM   1665  C   PRO X 100      37.373 114.623  55.280  0.00  0.00            
ATOM   1666  O   PRO X 100      37.831 114.341  54.161  0.00  0.00            
ATOM   1667  N   SER X 101      36.624 115.698  55.472  0.00  0.00            
ATOM   1668  H   SER X 101      36.062 115.749  56.303  0.00  0.00            
ATOM   1669  CA  SER X 101      36.379 116.660  54.391  0.00  0.00            
ATOM   1670  HA  SER X 101      36.000 116.039  53.571  0.00  0.00            
ATOM   1671  CB  SER X 101      35.289 117.647  54.797  0.00  0.00            
ATOM   1672  HB2 SER X 101      34.947 118.211  53.919  0.00  0.00            
ATOM   1673  HB3 SER X 101      34.419 117.081  55.171  0.00  0.00            
ATOM   1674  OG  SER X 101      35.756 118.521  55.789  0.00  0.00            
ATOM   1675  HG  SER X 101      36.318 118.041  56.380  0.00  0.00            
ATOM   1676  C   SER X 101      37.603 117.406  53.911  0.00  0.00            
ATOM   1677  O   SER X 101      37.522 118.008  52.849  0.00  0.00            
ATOM   1678  N   GLN X 102      38.710 117.382  54.617  0.00  0.00            
ATOM   1679  H   GLN X 102      38.635 117.110  55.587  0.00  0.00            
ATOM   1680  CA  GLN X 102      39.917 118.004  54.183  0.00  0.00            
ATOM   1681  HA  GLN X 102      39.700 118.916  53.631  0.00  0.00            
ATOM   1682  CB  GLN X 102      40.764 118.386  55.396  0.00  0.00            
ATOM   1683  HB2 GLN X 102      41.778 118.687  55.084  0.00  0.00            
ATOM   1684  HB3 GLN X 102      40.908 117.489  56.010  0.00  0.00            
ATOM   1685  CG  GLN X 102      40.115 119.455  56.263  0.00  0.00            
ATOM   1686  HG2 GLN X 102      40.076 120.404  55.727  0.00  0.00            
ATOM   1687  HG3 GLN X 102      39.096 119.172  56.495  0.00  0.00            
ATOM   1688  CD  GLN X 102      40.889 119.646  57.565  0.00  0.00            
ATOM   1689  OE1 GLN X 102      41.224 118.667  58.230  0.00  0.00            
ATOM   1690  NE2 GLN X 102      41.146 120.911  57.927  0.00  0.00            
ATOM   1691 HE21 GLN X 102      40.565 121.661  57.585  0.00  0.00            
ATOM   1692 HE22 GLN X 102      41.772 121.066  58.706  0.00  0.00            
ATOM   1693  C   GLN X 102      40.769 117.077  53.280  0.00  0.00            
ATOM   1694  O   GLN X 102      41.865 117.439  52.884  0.00  0.00            
ATOM   1695  N   SER X 103      40.254 115.885  52.939  0.00  0.00            
ATOM   1696  H   SER X 103      39.263 115.705  53.090  0.00  0.00            
ATOM   1697  CA  SER X 103      41.017 114.979  52.098  0.00  0.00            
ATOM   1698  HA  SER X 103      42.012 114.881  52.537  0.00  0.00            
ATOM   1699  CB  SER X 103      40.311 113.609  52.082  0.00  0.00            
ATOM   1700  HB2 SER X 103      40.353 113.120  53.081  0.00  0.00            
ATOM   1701  HB3 SER X 103      39.252 113.723  51.808  0.00  0.00            
ATOM   1702  OG  SER X 103      40.905 112.734  51.142  0.00  0.00            
ATOM   1703  HG  SER X 103      41.702 112.362  51.490  0.00  0.00            
ATOM   1704  C   SER X 103      41.141 115.494  50.670  0.00  0.00            
ATOM   1705  O   SER X 103      40.289 116.225  50.187  0.00  0.00            
ATOM   1706  N   GLN X 104      42.235 115.133  50.016  0.00  0.00            
ATOM   1707  H   GLN X 104      42.676 114.264  50.278  0.00  0.00            
ATOM   1708  CA  GLN X 104      42.561 115.624  48.712  0.00  0.00            
ATOM   1709  HA  GLN X 104      42.470 116.720  48.736  0.00  0.00            
ATOM   1710  CB  GLN X 104      43.974 115.256  48.306  0.00  0.00            
ATOM   1711  HB2 GLN X 104      44.132 114.188  48.430  0.00  0.00            
ATOM   1712  HB3 GLN X 104      44.068 115.460  47.237  0.00  0.00            
ATOM   1713  CG  GLN X 104      45.058 116.030  49.038  0.00  0.00            
ATOM   1714  HG2 GLN X 104      44.890 117.108  48.941  0.00  0.00            
ATOM   1715  HG3 GLN X 104      44.997 115.744  50.082  0.00  0.00            
ATOM   1716  CD  GLN X 104      46.447 115.724  48.496  0.00  0.00            
ATOM   1717  OE1 GLN X 104      47.020 114.708  48.857  0.00  0.00            
ATOM   1718  NE2 GLN X 104      46.980 116.616  47.658  0.00  0.00            
ATOM   1719 HE21 GLN X 104      47.920 116.478  47.318  0.00  0.00            
ATOM   1720 HE22 GLN X 104      46.401 117.331  47.258  0.00  0.00            
ATOM   1721  C   GLN X 104      41.558 115.158  47.650  0.00  0.00            
ATOM   1722  O   GLN X 104      41.523 115.705  46.553  0.00  0.00            
ATOM   1723  N   ILE X 105      40.785 114.109  47.943  0.00  0.00            
ATOM   1724  H   ILE X 105      41.046 113.510  48.719  0.00  0.00            
ATOM   1725  CA  ILE X 105      39.789 113.631  46.992  0.00  0.00            
ATOM   1726  HA  ILE X 105      40.280 113.474  46.037  0.00  0.00            
ATOM   1727  CB  ILE X 105      39.222 112.305  47.498  0.00  0.00            
ATOM   1728  HB  ILE X 105      40.031 111.606  47.671  0.00  0.00            
ATOM   1729  CG2 ILE X 105      38.437 112.464  48.804  0.00  0.00            
ATOM   1730 HG21 ILE X 105      38.477 111.566  49.409  0.00  0.00            
ATOM   1731 HG22 ILE X 105      38.844 113.290  49.377  0.00  0.00            
ATOM   1732 HG23 ILE X 105      37.376 112.691  48.592  0.00  0.00            
ATOM   1733  CG1 ILE X 105      38.314 111.716  46.402  0.00  0.00            
ATOM   1734 HG12 ILE X 105      37.615 112.465  46.031  0.00  0.00            
ATOM   1735 HG13 ILE X 105      38.925 111.459  45.546  0.00  0.00            
ATOM   1736  CD1 ILE X 105      37.596 110.478  46.839  0.00  0.00            
ATOM   1737 HD11 ILE X 105      36.908 110.667  47.663  0.00  0.00            
ATOM   1738 HD12 ILE X 105      37.005 110.082  46.002  0.00  0.00            
ATOM   1739 HD13 ILE X 105      38.281 109.686  47.117  0.00  0.00            
ATOM   1740  C   ILE X 105      38.713 114.674  46.793  0.00  0.00            
ATOM   1741  O   ILE X 105      38.060 114.669  45.771  0.00  0.00            
ATOM   1742  N   TRP X 106      38.518 115.588  47.758  0.00  0.00            
ATOM   1743  H   TRP X 106      39.251 115.741  48.446  0.00  0.00            
ATOM   1744  CA  TRP X 106      37.482 116.609  47.663  0.00  0.00            
ATOM   1745  HA  TRP X 106      36.699 116.294  46.966  0.00  0.00            
ATOM   1746  CB  TRP X 106      36.764 116.754  49.018  0.00  0.00            
ATOM   1747  HB2 TRP X 106      35.969 117.492  48.971  0.00  0.00            
ATOM   1748  HB3 TRP X 106      37.503 117.141  49.707  0.00  0.00            
ATOM   1749  CG  TRP X 106      36.217 115.493  49.593  0.00  0.00            
ATOM   1750  CD1 TRP X 106      36.692 114.784  50.636  0.00  0.00            
ATOM   1751  HD1 TRP X 106      37.649 114.953  51.099  0.00  0.00            
ATOM   1752  NE1 TRP X 106      35.878 113.693  50.866  0.00  0.00            
ATOM   1753  HE1 TRP X 106      36.231 112.942  51.415  0.00  0.00            
ATOM   1754  CE2 TRP X 106      34.920 113.552  49.915  0.00  0.00            
ATOM   1755  CZ2 TRP X 106      33.871 112.628  49.714  0.00  0.00            
ATOM   1756  HZ2 TRP X 106      33.714 111.857  50.450  0.00  0.00            
ATOM   1757  CH2 TRP X 106      33.092 112.726  48.528  0.00  0.00            
ATOM   1758  HH2 TRP X 106      32.290 112.013  48.401  0.00  0.00            
ATOM   1759  CZ3 TRP X 106      33.458 113.739  47.580  0.00  0.00            
ATOM   1760  HZ3 TRP X 106      32.941 113.836  46.633  0.00  0.00            
ATOM   1761  CE3 TRP X 106      34.383 114.730  47.875  0.00  0.00            
ATOM   1762  HE3 TRP X 106      34.558 115.560  47.233  0.00  0.00            
ATOM   1763  CD2 TRP X 106      35.125 114.692  49.075  0.00  0.00            
ATOM   1764  C   TRP X 106      38.028 117.973  47.255  0.00  0.00            
ATOM   1765  O   TRP X 106      37.396 119.005  47.483  0.00  0.00            
ATOM   1766  N   SER X 107      39.187 117.956  46.597  0.00  0.00            
ATOM   1767  H   SER X 107      39.741 117.111  46.618  0.00  0.00            
ATOM   1768  CA  SER X 107      39.822 119.158  46.036  0.00  0.00            
ATOM   1769  HA  SER X 107      39.636 119.956  46.777  0.00  0.00            
ATOM   1770  CB  SER X 107      41.343 118.996  45.890  0.00  0.00            
ATOM   1771  HB2 SER X 107      41.807 118.901  46.847  0.00  0.00            
ATOM   1772  HB3 SER X 107      41.713 119.875  45.399  0.00  0.00            
ATOM   1773  OG  SER X 107      41.618 117.875  45.099  0.00  0.00            
ATOM   1774  HG  SER X 107      41.740 117.128  45.663  0.00  0.00            
ATOM   1775  C   SER X 107      39.119 119.589  44.723  0.00  0.00            
ATOM   1776  O   SER X 107      38.474 118.755  44.055  0.00  0.00            
ATOM   1777  N   ALA X 108      39.304 120.854  44.362  0.00  0.00            
ATOM   1778  H   ALA X 108      39.986 121.420  44.848  0.00  0.00            
ATOM   1779  CA  ALA X 108      38.610 121.433  43.254  0.00  0.00            
ATOM   1780  HA  ALA X 108      37.551 121.200  43.387  0.00  0.00            
ATOM   1781  CB  ALA X 108      38.807 122.940  43.166  0.00  0.00            
ATOM   1782  HB1 ALA X 108      39.600 123.200  42.478  0.00  0.00            
ATOM   1783  HB2 ALA X 108      39.057 123.334  44.160  0.00  0.00            
ATOM   1784  HB3 ALA X 108      37.892 123.407  42.822  0.00  0.00            
ATOM   1785  C   ALA X 108      39.038 120.798  41.935  0.00  0.00            
ATOM   1786  O   ALA X 108      38.352 120.911  40.913  0.00  0.00            
ATOM   1787  N   ASH X 109      40.161 120.093  41.911  0.00  0.00            
ATOM   1788  H   ASH X 109      40.798 120.183  42.697  0.00  0.00            
ATOM   1789  CA  ASH X 109      40.659 119.438  40.740  0.00  0.00            
ATOM   1790  HA  ASH X 109      40.314 120.001  39.870  0.00  0.00            
ATOM   1791  CB  ASH X 109      42.199 119.462  40.699  0.00  0.00            
ATOM   1792  HB2 ASH X 109      42.589 120.465  40.763  0.00  0.00            
ATOM   1793  HB3 ASH X 109      42.554 119.054  39.736  0.00  0.00            
ATOM   1794  CG  ASH X 109      42.833 118.583  41.758  0.00  0.00            
ATOM   1795  OD1 ASH X 109      42.077 118.479  42.881  0.00  0.00            
ATOM   1796  OD2 ASH X 109      43.886 117.986  41.595  0.00  0.00            
ATOM   1797  HD1 ASH X 109      42.482 117.865  43.478  0.00  0.00            
ATOM   1798  C   ASH X 109      40.129 118.029  40.528  0.00  0.00            
ATOM   1799  O   ASH X 109      40.433 117.432  39.492  0.00  0.00            
ATOM   1800  N   PHE X 110      39.332 117.486  41.473  0.00  0.00            
ATOM   1801  H   PHE X 110      39.000 118.059  42.236  0.00  0.00            
ATOM   1802  CA  PHE X 110      38.940 116.104  41.391  0.00  0.00            
ATOM   1803  HA  PHE X 110      39.197 115.772  40.384  0.00  0.00            
ATOM   1804  CB  PHE X 110      39.679 115.248  42.393  0.00  0.00            
ATOM   1805  HB2 PHE X 110      40.668 115.633  42.604  0.00  0.00            
ATOM   1806  HB3 PHE X 110      39.134 115.267  43.329  0.00  0.00            
ATOM   1807  CG  PHE X 110      39.764 113.808  41.978  0.00  0.00            
ATOM   1808  CD1 PHE X 110      40.213 113.480  40.697  0.00  0.00            
ATOM   1809  HD1 PHE X 110      40.504 114.260  40.018  0.00  0.00            
ATOM   1810  CE1 PHE X 110      40.260 112.137  40.314  0.00  0.00            
ATOM   1811  HE1 PHE X 110      40.375 111.911  39.271  0.00  0.00            
ATOM   1812  CZ  PHE X 110      39.975 111.134  41.212  0.00  0.00            
ATOM   1813  HZ  PHE X 110      40.099 110.098  40.938  0.00  0.00            
ATOM   1814  CE2 PHE X 110      39.485 111.453  42.465  0.00  0.00            
ATOM   1815  HE2 PHE X 110      39.398 110.688  43.209  0.00  0.00            
ATOM   1816  CD2 PHE X 110      39.304 112.788  42.828  0.00  0.00            
ATOM   1817  HD2 PHE X 110      38.868 113.031  43.782  0.00  0.00            
ATOM   1818  C   PHE X 110      37.436 115.903  41.562  0.00  0.00            
ATOM   1819  O   PHE X 110      36.707 115.719  40.575  0.00  0.00            
ATOM   1820  N   MET X 111      36.956 115.919  42.813  0.00  0.00            
ATOM   1821  H   MET X 111      37.603 115.982  43.582  0.00  0.00            
ATOM   1822  CA  MET X 111      35.559 115.583  43.055  0.00  0.00            
ATOM   1823  HA  MET X 111      35.081 115.263  42.127  0.00  0.00            
ATOM   1824  CB  MET X 111      35.362 114.537  44.153  0.00  0.00            
ATOM   1825  HB2 MET X 111      35.889 114.808  45.087  0.00  0.00            
ATOM   1826  HB3 MET X 111      34.273 114.438  44.389  0.00  0.00            
ATOM   1827  CG  MET X 111      35.802 113.111  43.668  0.00  0.00            
ATOM   1828  HG2 MET X 111      35.749 112.432  44.525  0.00  0.00            
ATOM   1829  HG3 MET X 111      36.844 113.116  43.386  0.00  0.00            
ATOM   1830  SD  MET X 111      34.817 112.410  42.341  0.00  0.00            
ATOM   1831  CE  MET X 111      35.910 112.720  40.933  0.00  0.00            
ATOM   1832  HE1 MET X 111      35.393 113.325  40.188  0.00  0.00            
ATOM   1833  HE2 MET X 111      36.206 111.782  40.473  0.00  0.00            
ATOM   1834  HE3 MET X 111      36.804 113.262  41.257  0.00  0.00            
ATOM   1835  C   MET X 111      34.823 116.799  43.558  0.00  0.00            
ATOM   1836  O   MET X 111      33.596 116.871  43.538  0.00  0.00            
ATOM   1837  N   GLY X 112      35.547 117.850  43.938  0.00  0.00            
ATOM   1838  H   GLY X 112      36.529 117.727  44.114  0.00  0.00            
ATOM   1839  CA  GLY X 112      34.942 119.033  44.558  0.00  0.00            
ATOM   1840  HA2 GLY X 112      34.002 119.281  44.042  0.00  0.00            
ATOM   1841  HA3 GLY X 112      35.600 119.899  44.469  0.00  0.00            
ATOM   1842  C   GLY X 112      34.648 118.774  46.015  0.00  0.00            
ATOM   1843  O   GLY X 112      34.784 117.659  46.513  0.00  0.00            
ATOM   1844  N   GLY X 113      34.212 119.841  46.667  0.00  0.00            
ATOM   1845  H   GLY X 113      34.217 120.741  46.204  0.00  0.00            
ATOM   1846  CA  GLY X 113      34.018 119.845  48.118  0.00  0.00            
ATOM   1847  HA2 GLY X 113      34.353 120.808  48.516  0.00  0.00            
ATOM   1848  HA3 GLY X 113      34.682 119.082  48.552  0.00  0.00            
ATOM   1849  C   GLY X 113      32.585 119.550  48.564  0.00  0.00            
ATOM   1850  O   GLY X 113      31.732 119.117  47.777  0.00  0.00            
ATOM   1851  N   ASN X 114      32.381 119.795  49.880  0.00  0.00            
ATOM   1852  H   ASN X 114      33.175 119.948  50.519  0.00  0.00            
ATOM   1853  CA  ASN X 114      31.092 119.580  50.494  0.00  0.00            
ATOM   1854  HA  ASN X 114      30.754 118.547  50.225  0.00  0.00            
ATOM   1855  CB  ASN X 114      31.171 119.671  52.013  0.00  0.00            
ATOM   1856  HB2 ASN X 114      32.067 119.135  52.393  0.00  0.00            
ATOM   1857  HB3 ASN X 114      31.259 120.717  52.279  0.00  0.00            
ATOM   1858  CG  ASN X 114      29.875 119.288  52.699  0.00  0.00            
ATOM   1859  OD1 ASN X 114      29.351 118.166  52.515  0.00  0.00            
ATOM   1860  ND2 ASN X 114      29.393 120.172  53.545  0.00  0.00            
ATOM   1861 HD21 ASN X 114      29.990 120.984  53.808  0.00  0.00            
ATOM   1862 HD22 ASN X 114      28.663 119.861  54.172  0.00  0.00            
ATOM   1863  C   ASN X 114      30.069 120.559  49.968  0.00  0.00            
ATOM   1864  O   ASN X 114      30.379 121.590  49.372  0.00  0.00            
ATOM   1865  N   GLY X 115      28.809 120.240  50.236  0.00  0.00            
ATOM   1866  H   GLY X 115      28.619 119.583  50.979  0.00  0.00            
ATOM   1867  CA  GLY X 115      27.732 121.112  49.789  0.00  0.00            
ATOM   1868  HA2 GLY X 115      26.766 120.604  49.856  0.00  0.00            
ATOM   1869  HA3 GLY X 115      27.832 121.329  48.698  0.00  0.00            
ATOM   1870  C   GLY X 115      27.672 122.437  50.513  0.00  0.00            
ATOM   1871  O   GLY X 115      28.232 122.538  51.617  0.00  0.00            
ATOM   1872  N   ASN X 116      27.030 123.430  49.922  0.00  0.00            
ATOM   1873  H   ASN X 116      26.426 123.203  49.154  0.00  0.00            
ATOM   1874  CA  ASN X 116      26.966 124.753  50.513  0.00  0.00            
ATOM   1875  HA  ASN X 116      27.798 124.849  51.204  0.00  0.00            
ATOM   1876  CB  ASN X 116      27.087 125.807  49.430  0.00  0.00            
ATOM   1877  HB2 ASN X 116      27.915 125.627  48.734  0.00  0.00            
ATOM   1878  HB3 ASN X 116      26.163 125.753  48.851  0.00  0.00            
ATOM   1879  CG  ASN X 116      27.228 127.170  49.993  0.00  0.00            
ATOM   1880  OD1 ASN X 116      26.955 127.398  51.151  0.00  0.00            
ATOM   1881  ND2 ASN X 116      27.603 128.135  49.172  0.00  0.00            
ATOM   1882 HD21 ASN X 116      28.574 128.416  49.142  0.00  0.00            
ATOM   1883 HD22 ASN X 116      26.900 128.773  48.793  0.00  0.00            
ATOM   1884  C   ASN X 116      25.655 124.844  51.269  0.00  0.00            
ATOM   1885  O   ASN X 116      24.587 124.800  50.629  0.00  0.00            
ATOM   1886  N   PRO X 117      25.667 124.938  52.632  0.00  0.00            
ATOM   1887  CD  PRO X 117      26.836 124.980  53.476  0.00  0.00            
ATOM   1888  HD2 PRO X 117      27.585 125.671  53.068  0.00  0.00            
ATOM   1889  HD3 PRO X 117      27.302 123.977  53.582  0.00  0.00            
ATOM   1890  CG  PRO X 117      26.284 125.421  54.805  0.00  0.00            
ATOM   1891  HG2 PRO X 117      26.809 124.993  55.644  0.00  0.00            
ATOM   1892  HG3 PRO X 117      26.346 126.495  54.874  0.00  0.00            
ATOM   1893  CB  PRO X 117      24.830 125.007  54.821  0.00  0.00            
ATOM   1894  HB2 PRO X 117      24.223 125.677  55.432  0.00  0.00            
ATOM   1895  HB3 PRO X 117      24.835 123.974  55.152  0.00  0.00            
ATOM   1896  CA  PRO X 117      24.419 125.008  53.363  0.00  0.00            
ATOM   1897  HA  PRO X 117      23.836 124.117  53.123  0.00  0.00            
ATOM   1898  C   PRO X 117      23.552 126.239  53.022  0.00  0.00            
ATOM   1899  O   PRO X 117      22.373 126.267  53.389  0.00  0.00            
ATOM   1900  N   ILE X 118      24.151 127.239  52.346  0.00  0.00            
ATOM   1901  H   ILE X 118      25.046 127.070  51.899  0.00  0.00            
ATOM   1902  CA  ILE X 118      23.417 128.398  51.945  0.00  0.00            
ATOM   1903  HA  ILE X 118      22.744 128.634  52.773  0.00  0.00            
ATOM   1904  CB  ILE X 118      24.328 129.559  51.630  0.00  0.00            
ATOM   1905  HB  ILE X 118      24.996 129.296  50.813  0.00  0.00            
ATOM   1906  CG2 ILE X 118      23.520 130.784  51.212  0.00  0.00            
ATOM   1907 HG21 ILE X 118      23.742 131.643  51.845  0.00  0.00            
ATOM   1908 HG22 ILE X 118      22.454 130.569  51.276  0.00  0.00            
ATOM   1909 HG23 ILE X 118      23.763 131.099  50.193  0.00  0.00            
ATOM   1910  CG1 ILE X 118      25.184 129.906  52.877  0.00  0.00            
ATOM   1911 HG12 ILE X 118      25.909 130.697  52.646  0.00  0.00            
ATOM   1912 HG13 ILE X 118      25.779 129.036  53.151  0.00  0.00            
ATOM   1913  CD1 ILE X 118      24.382 130.321  54.073  0.00  0.00            
ATOM   1914 HD11 ILE X 118      23.634 131.073  53.814  0.00  0.00            
ATOM   1915 HD12 ILE X 118      23.840 129.466  54.497  0.00  0.00            
ATOM   1916 HD13 ILE X 118      25.012 130.730  54.858  0.00  0.00            
ATOM   1917  C   ILE X 118      22.552 128.043  50.738  0.00  0.00            
ATOM   1918  O   ILE X 118      21.484 128.593  50.559  0.00  0.00            
ATOM   1919  N   LYN X 119      23.005 127.071  49.931  0.00  0.00            
ATOM   1920  H   LYN X 119      23.906 126.676  50.121  0.00  0.00            
ATOM   1921  CA  LYN X 119      22.290 126.669  48.693  0.00  0.00            
ATOM   1922  HA  LYN X 119      21.492 127.395  48.562  0.00  0.00            
ATOM   1923  CB  LYN X 119      23.244 126.775  47.468  0.00  0.00            
ATOM   1924  HB2 LYN X 119      23.975 125.959  47.494  0.00  0.00            
ATOM   1925  HB3 LYN X 119      22.653 126.652  46.564  0.00  0.00            
ATOM   1926  CG  LYN X 119      23.994 128.110  47.380  0.00  0.00            
ATOM   1927  HG2 LYN X 119      24.436 128.376  48.356  0.00  0.00            
ATOM   1928  HG3 LYN X 119      23.278 128.893  47.111  0.00  0.00            
ATOM   1929  CD  LYN X 119      25.092 128.023  46.300  0.00  0.00            
ATOM   1930  HD2 LYN X 119      25.762 127.187  46.540  0.00  0.00            
ATOM   1931  HD3 LYN X 119      25.700 128.928  46.359  0.00  0.00            
ATOM   1932  CE  LYN X 119      24.494 127.828  44.920  0.00  0.00            
ATOM   1933  HE2 LYN X 119      23.847 126.951  44.921  0.00  0.00            
ATOM   1934  HE3 LYN X 119      23.879 128.680  44.651  0.00  0.00            
ATOM   1935  NZ  LYN X 119      25.532 127.682  43.917  0.00  0.00            
ATOM   1936  HZ1 LYN X 119      25.932 128.565  43.649  0.00  0.00            
ATOM   1937  HZ2 LYN X 119      26.302 127.135  44.290  0.00  0.00            
ATOM   1938  C   LYN X 119      21.683 125.280  48.800  0.00  0.00            
ATOM   1939  O   LYN X 119      21.704 124.509  47.838  0.00  0.00            
ATOM   1940  N   ASH X 120      21.075 124.984  49.969  0.00  0.00            
ATOM   1941  H   ASH X 120      20.830 125.723  50.604  0.00  0.00            
ATOM   1942  CA  ASH X 120      20.510 123.686  50.279  0.00  0.00            
ATOM   1943  HA  ASH X 120      20.286 123.595  51.342  0.00  0.00            
ATOM   1944  CB  ASH X 120      19.243 123.506  49.487  0.00  0.00            
ATOM   1945  HB2 ASH X 120      18.874 122.482  49.620  0.00  0.00            
ATOM   1946  HB3 ASH X 120      19.458 123.612  48.424  0.00  0.00            
ATOM   1947  CG  ASH X 120      18.150 124.472  49.897  0.00  0.00            
ATOM   1948  OD1 ASH X 120      18.332 125.067  51.129  0.00  0.00            
ATOM   1949  OD2 ASH X 120      17.184 124.721  49.153  0.00  0.00            
ATOM   1950  HD1 ASH X 120      18.897 125.817  51.065  0.00  0.00            
ATOM   1951  C   ASH X 120      21.481 122.536  49.950  0.00  0.00            
ATOM   1952  O   ASH X 120      21.064 121.530  49.406  0.00  0.00            
ATOM   1953  N   PHE X 121      22.779 122.720  50.285  0.00  0.00            
ATOM   1954  H   PHE X 121      23.005 123.587  50.757  0.00  0.00            
ATOM   1955  CA  PHE X 121      23.873 121.771  50.171  0.00  0.00            
ATOM   1956  HA  PHE X 121      24.790 122.163  50.626  0.00  0.00            
ATOM   1957  CB  PHE X 121      23.448 120.558  50.983  0.00  0.00            
ATOM   1958  HB2 PHE X 121      22.589 120.117  50.564  0.00  0.00            
ATOM   1959  HB3 PHE X 121      24.269 119.793  50.961  0.00  0.00            
ATOM   1960  CG  PHE X 121      23.250 120.919  52.457  0.00  0.00            
ATOM   1961  CD1 PHE X 121      24.410 121.080  53.234  0.00  0.00            
ATOM   1962  HD1 PHE X 121      25.429 121.161  52.825  0.00  0.00            
ATOM   1963  CE1 PHE X 121      24.277 121.402  54.595  0.00  0.00            
ATOM   1964  HE1 PHE X 121      25.158 121.680  55.186  0.00  0.00            
ATOM   1965  CZ  PHE X 121      23.010 121.470  55.168  0.00  0.00            
ATOM   1966  HZ  PHE X 121      22.893 121.832  56.152  0.00  0.00            
ATOM   1967  CE2 PHE X 121      21.867 121.476  54.344  0.00  0.00            
ATOM   1968  HE2 PHE X 121      20.894 121.630  54.727  0.00  0.00            
ATOM   1969  CD2 PHE X 121      21.984 121.070  53.020  0.00  0.00            
ATOM   1970  HD2 PHE X 121      21.081 121.007  52.401  0.00  0.00            
ATOM   1971  C   PHE X 121      24.169 121.391  48.705  0.00  0.00            
ATOM   1972  O   PHE X 121      24.719 120.332  48.459  0.00  0.00            
ATOM   1973  N   ILE X 122      23.846 122.255  47.752  0.00  0.00            
ATOM   1974  H   ILE X 122      23.137 122.940  47.946  0.00  0.00            
ATOM   1975  CA  ILE X 122      24.313 122.087  46.389  0.00  0.00            
ATOM   1976  HA  ILE X 122      24.079 121.078  46.067  0.00  0.00            
ATOM   1977  CB  ILE X 122      23.659 123.125  45.470  0.00  0.00            
ATOM   1978  HB  ILE X 122      23.631 124.087  45.987  0.00  0.00            
ATOM   1979  CG2 ILE X 122      24.448 123.351  44.171  0.00  0.00            
ATOM   1980 HG21 ILE X 122      23.840 123.857  43.425  0.00  0.00            
ATOM   1981 HG22 ILE X 122      24.742 122.373  43.779  0.00  0.00            
ATOM   1982 HG23 ILE X 122      25.356 123.916  44.375  0.00  0.00            
ATOM   1983  CG1 ILE X 122      22.243 122.759  45.170  0.00  0.00            
ATOM   1984 HG12 ILE X 122      21.683 122.583  46.078  0.00  0.00            
ATOM   1985 HG13 ILE X 122      21.738 123.569  44.662  0.00  0.00            
ATOM   1986  CD1 ILE X 122      22.128 121.514  44.273  0.00  0.00            
ATOM   1987 HD11 ILE X 122      21.539 120.725  44.748  0.00  0.00            
ATOM   1988 HD12 ILE X 122      23.097 121.092  44.027  0.00  0.00            
ATOM   1989 HD13 ILE X 122      21.625 121.856  43.366  0.00  0.00            
ATOM   1990  C   ILE X 122      25.829 122.229  46.355  0.00  0.00            
ATOM   1991  O   ILE X 122      26.407 123.110  46.984  0.00  0.00            
ATOM   1992  N   VAL X 123      26.501 121.318  45.707  0.00  0.00            
ATOM   1993  H   VAL X 123      25.979 120.735  45.057  0.00  0.00            
ATOM   1994  CA  VAL X 123      27.915 121.403  45.513  0.00  0.00            
ATOM   1995  HA  VAL X 123      28.381 121.627  46.467  0.00  0.00            
ATOM   1996  CB  VAL X 123      28.469 120.041  44.984  0.00  0.00            
ATOM   1997  HB  VAL X 123      27.933 119.744  44.086  0.00  0.00            
ATOM   1998  CG1 VAL X 123      29.945 120.177  44.665  0.00  0.00            
ATOM   1999 HG11 VAL X 123      30.561 120.326  45.549  0.00  0.00            
ATOM   2000 HG12 VAL X 123      30.342 119.283  44.170  0.00  0.00            
ATOM   2001 HG13 VAL X 123      30.109 121.019  43.996  0.00  0.00            
ATOM   2002  CG2 VAL X 123      28.302 118.935  46.080  0.00  0.00            
ATOM   2003 HG21 VAL X 123      27.236 118.776  46.269  0.00  0.00            
ATOM   2004 HG22 VAL X 123      28.733 117.987  45.765  0.00  0.00            
ATOM   2005 HG23 VAL X 123      28.767 119.243  47.012  0.00  0.00            
ATOM   2006  C   VAL X 123      28.262 122.509  44.523  0.00  0.00            
ATOM   2007  O   VAL X 123      27.846 122.502  43.372  0.00  0.00            
ATOM   2008  N   ASH X 124      29.080 123.459  44.986  0.00  0.00            
ATOM   2009  H   ASH X 124      29.285 123.456  45.966  0.00  0.00            
ATOM   2010  CA  ASH X 124      29.461 124.627  44.184  0.00  0.00            
ATOM   2011  HA  ASH X 124      28.955 124.531  43.226  0.00  0.00            
ATOM   2012  CB  ASH X 124      28.919 125.885  44.908  0.00  0.00            
ATOM   2013  HB2 ASH X 124      27.842 125.854  45.012  0.00  0.00            
ATOM   2014  HB3 ASH X 124      29.154 126.747  44.279  0.00  0.00            
ATOM   2015  CG  ASH X 124      29.559 126.144  46.270  0.00  0.00            
ATOM   2016  OD1 ASH X 124      30.167 125.059  46.768  0.00  0.00            
ATOM   2017  OD2 ASH X 124      29.540 127.250  46.788  0.00  0.00            
ATOM   2018  HD1 ASH X 124      30.511 125.283  47.626  0.00  0.00            
ATOM   2019  C   ASH X 124      30.952 124.724  43.919  0.00  0.00            
ATOM   2020  O   ASH X 124      31.409 125.788  43.487  0.00  0.00            
ATOM   2021  N   THR X 125      31.721 123.656  44.165  0.00  0.00            
ATOM   2022  H   THR X 125      31.377 122.937  44.787  0.00  0.00            
ATOM   2023  CA  THR X 125      33.127 123.616  43.802  0.00  0.00            
ATOM   2024  HA  THR X 125      33.362 124.468  43.167  0.00  0.00            
ATOM   2025  CB  THR X 125      33.973 123.683  45.071  0.00  0.00            
ATOM   2026  HB  THR X 125      35.024 123.609  44.791  0.00  0.00            
ATOM   2027  CG2 THR X 125      33.788 124.992  45.827  0.00  0.00            
ATOM   2028 HG21 THR X 125      32.956 125.546  45.385  0.00  0.00            
ATOM   2029 HG22 THR X 125      33.525 124.795  46.866  0.00  0.00            
ATOM   2030 HG23 THR X 125      34.674 125.619  45.806  0.00  0.00            
ATOM   2031  OG1 THR X 125      33.697 122.570  45.942  0.00  0.00            
ATOM   2032  HG1 THR X 125      34.065 122.744  46.796  0.00  0.00            
ATOM   2033  C   THR X 125      33.430 122.326  43.058  0.00  0.00            
ATOM   2034  O   THR X 125      32.725 121.324  43.163  0.00  0.00            
ATOM   2035  N   GLY X 126      34.486 122.394  42.264  0.00  0.00            
ATOM   2036  H   GLY X 126      34.866 123.293  41.996  0.00  0.00            
ATOM   2037  CA  GLY X 126      34.970 121.239  41.538  0.00  0.00            
ATOM   2038  HA2 GLY X 126      36.054 121.309  41.420  0.00  0.00            
ATOM   2039  HA3 GLY X 126      34.740 120.339  42.095  0.00  0.00            
ATOM   2040  C   GLY X 126      34.317 121.145  40.154  0.00  0.00            
ATOM   2041  O   GLY X 126      33.452 121.945  39.803  0.00  0.00            
ATOM   2042  N   PRO X 127      34.745 120.170  39.361  0.00  0.00            
ATOM   2043  CD  PRO X 127      35.855 119.268  39.637  0.00  0.00            
ATOM   2044  HD2 PRO X 127      35.465 118.359  40.099  0.00  0.00            
ATOM   2045  HD3 PRO X 127      36.659 119.720  40.191  0.00  0.00            
ATOM   2046  CG  PRO X 127      36.382 118.889  38.280  0.00  0.00            
ATOM   2047  HG2 PRO X 127      37.123 119.642  37.993  0.00  0.00            
ATOM   2048  HG3 PRO X 127      36.794 117.885  38.258  0.00  0.00            
ATOM   2049  CB  PRO X 127      35.188 118.992  37.356  0.00  0.00            
ATOM   2050  HB2 PRO X 127      34.674 118.027  37.324  0.00  0.00            
ATOM   2051  HB3 PRO X 127      35.488 119.280  36.345  0.00  0.00            
ATOM   2052  CA  PRO X 127      34.294 120.050  37.972  0.00  0.00            
ATOM   2053  HA  PRO X 127      34.475 120.971  37.425  0.00  0.00            
ATOM   2054  C   PRO X 127      32.798 119.633  37.896  0.00  0.00            
ATOM   2055  O   PRO X 127      32.215 119.753  36.813  0.00  0.00            
ATOM   2056  N   PHE X 128      32.191 119.161  38.998  0.00  0.00            
ATOM   2057  H   PHE X 128      32.695 119.204  39.878  0.00  0.00            
ATOM   2058  CA  PHE X 128      30.854 118.606  38.974  0.00  0.00            
ATOM   2059  HA  PHE X 128      30.553 118.518  37.934  0.00  0.00            
ATOM   2060  CB  PHE X 128      30.827 117.198  39.565  0.00  0.00            
ATOM   2061  HB2 PHE X 128      29.838 116.749  39.402  0.00  0.00            
ATOM   2062  HB3 PHE X 128      30.993 117.255  40.636  0.00  0.00            
ATOM   2063  CG  PHE X 128      31.877 116.286  38.983  0.00  0.00            
ATOM   2064  CD1 PHE X 128      31.824 115.892  37.649  0.00  0.00            
ATOM   2065  HD1 PHE X 128      31.121 116.349  36.984  0.00  0.00            
ATOM   2066  CE1 PHE X 128      32.776 115.008  37.136  0.00  0.00            
ATOM   2067  HE1 PHE X 128      32.690 114.662  36.118  0.00  0.00            
ATOM   2068  CZ  PHE X 128      33.866 114.625  37.908  0.00  0.00            
ATOM   2069  HZ  PHE X 128      34.670 114.055  37.474  0.00  0.00            
ATOM   2070  CE2 PHE X 128      33.945 115.058  39.228  0.00  0.00            
ATOM   2071  HE2 PHE X 128      34.684 114.637  39.882  0.00  0.00            
ATOM   2072  CD2 PHE X 128      32.942 115.864  39.757  0.00  0.00            
ATOM   2073  HD2 PHE X 128      32.894 115.997  40.822  0.00  0.00            
ATOM   2074  C   PHE X 128      29.878 119.506  39.696  0.00  0.00            
ATOM   2075  O   PHE X 128      28.841 119.055  40.181  0.00  0.00            
ATOM   2076  N   ALA X 129      30.227 120.796  39.872  0.00  0.00            
ATOM   2077  H   ALA X 129      31.158 121.103  39.638  0.00  0.00            
ATOM   2078  CA  ALA X 129      29.326 121.723  40.546  0.00  0.00            
ATOM   2079  HA  ALA X 129      28.992 121.259  41.476  0.00  0.00            
ATOM   2080  CB  ALA X 129      30.091 123.012  40.865  0.00  0.00            
ATOM   2081  HB1 ALA X 129      30.778 122.871  41.699  0.00  0.00            
ATOM   2082  HB2 ALA X 129      30.675 123.370  40.025  0.00  0.00            
ATOM   2083  HB3 ALA X 129      29.395 123.800  41.163  0.00  0.00            
ATOM   2084  C   ALA X 129      28.122 122.014  39.671  0.00  0.00            
ATOM   2085  O   ALA X 129      28.099 121.776  38.460  0.00  0.00            
ATOM   2086  N   ALA X 130      27.078 122.554  40.282  0.00  0.00            
ATOM   2087  H   ALA X 130      27.056 122.551  41.298  0.00  0.00            
ATOM   2088  CA  ALA X 130      25.895 122.989  39.599  0.00  0.00            
ATOM   2089  HA  ALA X 130      25.432 122.113  39.166  0.00  0.00            
ATOM   2090  CB  ALA X 130      24.988 123.618  40.629  0.00  0.00            
ATOM   2091  HB1 ALA X 130      24.481 122.913  41.285  0.00  0.00            
ATOM   2092  HB2 ALA X 130      24.574 124.629  40.525  0.00  0.00            
ATOM   2093  HB3 ALA X 130      25.722 123.920  41.343  0.00  0.00            
ATOM   2094  C   ALA X 130      26.247 123.964  38.507  0.00  0.00            
ATOM   2095  O   ALA X 130      27.069 124.865  38.683  0.00  0.00            
ATOM   2096  N   GLY X 131      25.607 123.786  37.346  0.00  0.00            
ATOM   2097  H   GLY X 131      24.768 123.254  37.331  0.00  0.00            
ATOM   2098  CA  GLY X 131      25.977 124.574  36.175  0.00  0.00            
ATOM   2099  HA2 GLY X 131      26.334 125.562  36.460  0.00  0.00            
ATOM   2100  HA3 GLY X 131      25.075 124.701  35.564  0.00  0.00            
ATOM   2101  C   GLY X 131      27.042 123.911  35.289  0.00  0.00            
ATOM   2102  O   GLY X 131      27.213 124.312  34.138  0.00  0.00            
ATOM   2103  N   ARN X 132      27.722 122.852  35.764  0.00  0.00            
ATOM   2104  H   ARN X 132      27.554 122.529  36.697  0.00  0.00            
ATOM   2105  CA  ARN X 132      28.684 122.100  34.938  0.00  0.00            
ATOM   2106  HA  ARN X 132      28.632 122.470  33.910  0.00  0.00            
ATOM   2107  CB  ARN X 132      30.107 122.371  35.404  0.00  0.00            
ATOM   2108  HB2 ARN X 132      30.276 121.911  36.405  0.00  0.00            
ATOM   2109  HB3 ARN X 132      30.766 121.849  34.705  0.00  0.00            
ATOM   2110  CG  ARN X 132      30.546 123.830  35.411  0.00  0.00            
ATOM   2111  HG2 ARN X 132      30.490 124.236  34.392  0.00  0.00            
ATOM   2112  HG3 ARN X 132      29.904 124.336  36.103  0.00  0.00            
ATOM   2113  CD  ARN X 132      31.945 123.997  35.919  0.00  0.00            
ATOM   2114  HD2 ARN X 132      32.016 123.639  36.973  0.00  0.00            
ATOM   2115  HD3 ARN X 132      32.655 123.368  35.357  0.00  0.00            
ATOM   2116  NE  ARN X 132      32.386 125.376  35.868  0.00  0.00            
ATOM   2117  HE  ARN X 132      32.214 125.773  34.974  0.00  0.00            
ATOM   2118  CZ  ARN X 132      33.665 125.707  36.382  0.00  0.00            
ATOM   2119  NH1 ARN X 132      34.444 124.902  36.927  0.00  0.00            
ATOM   2120 HH11 ARN X 132      35.116 124.523  36.281  0.00  0.00            
ATOM   2121  NH2 ARN X 132      33.939 127.098  36.263  0.00  0.00            
ATOM   2122 HH21 ARN X 132      33.277 127.674  36.755  0.00  0.00            
ATOM   2123 HH22 ARN X 132      34.851 127.311  36.621  0.00  0.00            
ATOM   2124  C   ARN X 132      28.406 120.598  34.920  0.00  0.00            
ATOM   2125  O   ARN X 132      29.165 119.835  34.333  0.00  0.00            
ATOM   2126  N   TRP X 133      27.301 120.161  35.517  0.00  0.00            
ATOM   2127  H   TRP X 133      26.555 120.807  35.736  0.00  0.00            
ATOM   2128  CA  TRP X 133      27.022 118.762  35.744  0.00  0.00            
ATOM   2129  HA  TRP X 133      27.161 118.213  34.815  0.00  0.00            
ATOM   2130  CB  TRP X 133      28.013 118.177  36.804  0.00  0.00            
ATOM   2131  HB2 TRP X 133      27.966 118.736  37.743  0.00  0.00            
ATOM   2132  HB3 TRP X 133      29.040 118.237  36.405  0.00  0.00            
ATOM   2133  CG  TRP X 133      27.712 116.728  37.082  0.00  0.00            
ATOM   2134  CD1 TRP X 133      26.985 116.213  38.111  0.00  0.00            
ATOM   2135  HD1 TRP X 133      26.684 116.769  38.945  0.00  0.00            
ATOM   2136  NE1 TRP X 133      26.975 114.867  38.094  0.00  0.00            
ATOM   2137  HE1 TRP X 133      26.717 114.306  38.907  0.00  0.00            
ATOM   2138  CE2 TRP X 133      27.761 114.398  37.063  0.00  0.00            
ATOM   2139  CZ2 TRP X 133      28.191 113.128  36.701  0.00  0.00            
ATOM   2140  HZ2 TRP X 133      28.022 112.296  37.349  0.00  0.00            
ATOM   2141  CH2 TRP X 133      28.963 112.985  35.586  0.00  0.00            
ATOM   2142  HH2 TRP X 133      29.198 111.991  35.248  0.00  0.00            
ATOM   2143  CZ3 TRP X 133      29.477 114.103  34.935  0.00  0.00            
ATOM   2144  HZ3 TRP X 133      30.169 113.971  34.122  0.00  0.00            
ATOM   2145  CE3 TRP X 133      29.116 115.394  35.336  0.00  0.00            
ATOM   2146  HE3 TRP X 133      29.310 116.216  34.689  0.00  0.00            
ATOM   2147  CD2 TRP X 133      28.243 115.567  36.404  0.00  0.00            
ATOM   2148  C   TRP X 133      25.585 118.606  36.164  0.00  0.00            
ATOM   2149  O   TRP X 133      25.215 118.885  37.304  0.00  0.00            
ATOM   2150  N   THR X 134      24.736 118.155  35.221  0.00  0.00            
ATOM   2151  H   THR X 134      25.032 118.204  34.266  0.00  0.00            
ATOM   2152  CA  THR X 134      23.309 117.988  35.460  0.00  0.00            
ATOM   2153  HA  THR X 134      22.997 118.718  36.218  0.00  0.00            
ATOM   2154  CB  THR X 134      22.536 118.196  34.162  0.00  0.00            
ATOM   2155  HB  THR X 134      21.477 118.057  34.394  0.00  0.00            
ATOM   2156  CG2 THR X 134      22.724 119.598  33.661  0.00  0.00            
ATOM   2157 HG21 THR X 134      22.328 119.678  32.667  0.00  0.00            
ATOM   2158 HG22 THR X 134      22.165 120.303  34.258  0.00  0.00            
ATOM   2159 HG23 THR X 134      23.782 119.863  33.648  0.00  0.00            
ATOM   2160  OG1 THR X 134      22.879 117.244  33.192  0.00  0.00            
ATOM   2161  HG1 THR X 134      22.281 117.312  32.460  0.00  0.00            
ATOM   2162  C   THR X 134      23.037 116.599  36.026  0.00  0.00            
ATOM   2163  O   THR X 134      23.601 115.595  35.561  0.00  0.00            
ATOM   2164  N   THR X 135      22.176 116.498  36.997  0.00  0.00            
ATOM   2165  H   THR X 135      21.945 117.345  37.485  0.00  0.00            
ATOM   2166  CA  THR X 135      21.762 115.224  37.593  0.00  0.00            
ATOM   2167  HA  THR X 135      22.398 114.427  37.202  0.00  0.00            
ATOM   2168  CB  THR X 135      21.847 115.322  39.117  0.00  0.00            
ATOM   2169  HB  THR X 135      21.380 114.437  39.550  0.00  0.00            
ATOM   2170  CG2 THR X 135      23.297 115.404  39.541  0.00  0.00            
ATOM   2171 HG21 THR X 135      23.497 116.374  39.974  0.00  0.00            
ATOM   2172 HG22 THR X 135      23.541 114.597  40.268  0.00  0.00            
ATOM   2173 HG23 THR X 135      23.902 115.256  38.630  0.00  0.00            
ATOM   2174  OG1 THR X 135      21.114 116.458  39.525  0.00  0.00            
ATOM   2175  HG1 THR X 135      21.273 116.540  40.468  0.00  0.00            
ATOM   2176  C   THR X 135      20.283 114.885  37.183  0.00  0.00            
ATOM   2177  O   THR X 135      19.503 115.730  36.777  0.00  0.00            
ATOM   2178  N   ILE X 136      19.935 113.610  37.288  0.00  0.00            
ATOM   2179  H   ILE X 136      20.633 112.977  37.619  0.00  0.00            
ATOM   2180  CA  ILE X 136      18.613 113.091  37.028  0.00  0.00            
ATOM   2181  HA  ILE X 136      17.987 113.950  36.801  0.00  0.00            
ATOM   2182  CB  ILE X 136      18.601 112.114  35.857  0.00  0.00            
ATOM   2183  HB  ILE X 136      17.562 111.781  35.727  0.00  0.00            
ATOM   2184  CG2 ILE X 136      19.010 112.785  34.552  0.00  0.00            
ATOM   2185 HG21 ILE X 136      20.041 112.497  34.296  0.00  0.00            
ATOM   2186 HG22 ILE X 136      18.350 112.481  33.728  0.00  0.00            
ATOM   2187 HG23 ILE X 136      18.928 113.865  34.704  0.00  0.00            
ATOM   2188  CG1 ILE X 136      19.447 110.910  36.193  0.00  0.00            
ATOM   2189 HG12 ILE X 136      20.434 111.234  36.483  0.00  0.00            
ATOM   2190 HG13 ILE X 136      19.074 110.335  37.022  0.00  0.00            
ATOM   2191  CD1 ILE X 136      19.509 109.924  35.034  0.00  0.00            
ATOM   2192 HD11 ILE X 136      18.983 108.995  35.249  0.00  0.00            
ATOM   2193 HD12 ILE X 136      19.148 110.358  34.110  0.00  0.00            
ATOM   2194 HD13 ILE X 136      20.560 109.637  34.833  0.00  0.00            
ATOM   2195  C   ILE X 136      18.082 112.507  38.276  0.00  0.00            
ATOM   2196  O   ILE X 136      18.842 112.018  39.106  0.00  0.00            
ATOM   2197  N   ASH X 137      16.743 112.557  38.447  0.00  0.00            
ATOM   2198  H   ASH X 137      16.120 112.749  37.647  0.00  0.00            
ATOM   2199  CA  ASH X 137      16.092 112.138  39.696  0.00  0.00            
ATOM   2200  HA  ASH X 137      16.837 112.264  40.507  0.00  0.00            
ATOM   2201  CB  ASH X 137      14.835 112.993  40.001  0.00  0.00            
ATOM   2202  HB2 ASH X 137      15.167 113.984  40.308  0.00  0.00            
ATOM   2203  HB3 ASH X 137      14.463 112.324  40.718  0.00  0.00            
ATOM   2204  CG  ASH X 137      13.850 113.233  38.819  0.00  0.00            
ATOM   2205  OD1 ASH X 137      13.705 112.098  38.047  0.00  0.00            
ATOM   2206  OD2 ASH X 137      13.169 114.241  38.713  0.00  0.00            
ATOM   2207  HD1 ASH X 137      14.305 112.179  37.323  0.00  0.00            
ATOM   2208  C   ASH X 137      15.774 110.654  39.729  0.00  0.00            
ATOM   2209  O   ASH X 137      16.536 109.966  39.137  0.00  0.00            
ATOM   2210  N   GLH X 138      14.764 110.127  40.402  0.00  0.00            
ATOM   2211  H   GLH X 138      13.982 110.780  40.624  0.00  0.00            
ATOM   2212  CA  GLH X 138      14.464 108.685  40.569  0.00  0.00            
ATOM   2213  HA  GLH X 138      15.430 108.182  40.388  0.00  0.00            
ATOM   2214  CB  GLH X 138      13.972 108.287  42.005  0.00  0.00            
ATOM   2215  HB2 GLH X 138      14.671 108.593  42.748  0.00  0.00            
ATOM   2216  HB3 GLH X 138      13.011 108.859  42.322  0.00  0.00            
ATOM   2217  CG  GLH X 138      13.712 106.807  42.296  0.00  0.00            
ATOM   2218  HG2 GLH X 138      13.530 106.809  43.383  0.00  0.00            
ATOM   2219  HG3 GLH X 138      12.757 106.490  41.898  0.00  0.00            
ATOM   2220  CD  GLH X 138      14.700 105.708  41.996  0.00  0.00            
ATOM   2221  OE1 GLH X 138      14.098 104.480  41.763  0.00  0.00            
ATOM   2222  OE2 GLH X 138      15.893 105.813  41.967  0.00  0.00            
ATOM   2223  HE1 GLH X 138      13.144 104.412  41.970  0.00  0.00            
ATOM   2224  C   GLH X 138      13.485 108.400  39.423  0.00  0.00            
ATOM   2225  O   GLH X 138      13.114 107.261  39.241  0.00  0.00            
ATOM   2226  N   GLN X 139      12.942 109.403  38.738  0.00  0.00            
ATOM   2227  H   GLN X 139      13.000 110.329  39.084  0.00  0.00            
ATOM   2228  CA  GLN X 139      12.015 109.157  37.638  0.00  0.00            
ATOM   2229  HA  GLN X 139      11.692 108.139  37.677  0.00  0.00            
ATOM   2230  CB  GLN X 139      10.801 110.117  37.670  0.00  0.00            
ATOM   2231  HB2 GLN X 139      11.158 111.148  37.641  0.00  0.00            
ATOM   2232  HB3 GLN X 139      10.234 109.945  36.741  0.00  0.00            
ATOM   2233  CG  GLN X 139       9.879 109.891  38.846  0.00  0.00            
ATOM   2234  HG2 GLN X 139      10.429 109.982  39.762  0.00  0.00            
ATOM   2235  HG3 GLN X 139       9.080 110.632  38.798  0.00  0.00            
ATOM   2236  CD  GLN X 139       9.199 108.530  38.771  0.00  0.00            
ATOM   2237  OE1 GLN X 139       8.919 108.013  37.689  0.00  0.00            
ATOM   2238  NE2 GLN X 139       9.022 107.899  39.931  0.00  0.00            
ATOM   2239 HE21 GLN X 139       8.412 108.383  40.597  0.00  0.00            
ATOM   2240 HE22 GLN X 139       9.177 106.911  39.969  0.00  0.00            
ATOM   2241  C   GLN X 139      12.699 109.302  36.271  0.00  0.00            
ATOM   2242  O   GLN X 139      12.064 109.046  35.211  0.00  0.00            
ATOM   2243  N   GLY X 140      14.029 109.683  36.198  0.00  0.00            
ATOM   2244  H   GLY X 140      14.515 109.896  37.060  0.00  0.00            
ATOM   2245  CA  GLY X 140      14.747 109.769  34.960  0.00  0.00            
ATOM   2246  HA2 GLY X 140      14.323 109.101  34.227  0.00  0.00            
ATOM   2247  HA3 GLY X 140      15.792 109.553  35.202  0.00  0.00            
ATOM   2248  C   GLY X 140      14.766 111.185  34.391  0.00  0.00            
ATOM   2249  O   GLY X 140      15.217 111.340  33.250  0.00  0.00            
ATOM   2250  N   ASN X 141      14.274 112.155  35.142  0.00  0.00            
ATOM   2251  H   ASN X 141      13.724 111.897  35.967  0.00  0.00            
ATOM   2252  CA  ASN X 141      14.181 113.562  34.700  0.00  0.00            
ATOM   2253  HA  ASN X 141      14.323 113.601  33.599  0.00  0.00            
ATOM   2254  CB  ASN X 141      12.813 114.174  35.027  0.00  0.00            
ATOM   2255  HB2 ASN X 141      12.722 115.169  34.585  0.00  0.00            
ATOM   2256  HB3 ASN X 141      12.708 114.235  36.123  0.00  0.00            
ATOM   2257  CG  ASN X 141      11.665 113.290  34.421  0.00  0.00            
ATOM   2258  OD1 ASN X 141      11.670 112.963  33.257  0.00  0.00            
ATOM   2259  ND2 ASN X 141      10.678 113.015  35.317  0.00  0.00            
ATOM   2260 HD21 ASN X 141       9.725 112.965  34.996  0.00  0.00            
ATOM   2261 HD22 ASN X 141      10.892 112.983  36.293  0.00  0.00            
ATOM   2262  C   ASN X 141      15.233 114.390  35.396  0.00  0.00            
ATOM   2263  O   ASN X 141      15.647 114.074  36.537  0.00  0.00            
ATOM   2264  N   PRO X 142      15.718 115.507  34.793  0.00  0.00            
ATOM   2265  CD  PRO X 142      15.420 115.954  33.432  0.00  0.00            
ATOM   2266  HD2 PRO X 142      14.422 116.409  33.340  0.00  0.00            
ATOM   2267  HD3 PRO X 142      15.518 115.106  32.752  0.00  0.00            
ATOM   2268  CG  PRO X 142      16.522 116.975  33.122  0.00  0.00            
ATOM   2269  HG2 PRO X 142      16.155 117.732  32.450  0.00  0.00            
ATOM   2270  HG3 PRO X 142      17.369 116.441  32.670  0.00  0.00            
ATOM   2271  CB  PRO X 142      16.880 117.493  34.519  0.00  0.00            
ATOM   2272  HB2 PRO X 142      16.196 118.312  34.727  0.00  0.00            
ATOM   2273  HB3 PRO X 142      17.941 117.781  34.467  0.00  0.00            
ATOM   2274  CA  PRO X 142      16.754 116.312  35.443  0.00  0.00            
ATOM   2275  HA  PRO X 142      17.675 115.730  35.529  0.00  0.00            
ATOM   2276  C   PRO X 142      16.332 116.793  36.811  0.00  0.00            
ATOM   2277  O   PRO X 142      15.151 117.051  37.085  0.00  0.00            
ATOM   2278  N   SER X 143      17.267 116.876  37.729  0.00  0.00            
ATOM   2279  H   SER X 143      18.172 116.463  37.522  0.00  0.00            
ATOM   2280  CA  SER X 143      17.049 117.306  39.123  0.00  0.00            
ATOM   2281  HA  SER X 143      15.993 117.537  39.189  0.00  0.00            
ATOM   2282  CB  SER X 143      17.400 116.132  40.066  0.00  0.00            
ATOM   2283  HB2 SER X 143      16.687 115.357  39.949  0.00  0.00            
ATOM   2284  HB3 SER X 143      17.385 116.538  41.081  0.00  0.00            
ATOM   2285  OG  SER X 143      18.683 115.662  39.813  0.00  0.00            
ATOM   2286  HG  SER X 143      18.817 114.899  40.342  0.00  0.00            
ATOM   2287  C   SER X 143      17.822 118.565  39.530  0.00  0.00            
ATOM   2288  O   SER X 143      17.556 119.128  40.610  0.00  0.00            
ATOM   2289  N   GLY X 144      18.700 119.045  38.656  0.00  0.00            
ATOM   2290  H   GLY X 144      18.893 118.540  37.831  0.00  0.00            
ATOM   2291  CA  GLY X 144      19.244 120.421  38.848  0.00  0.00            
ATOM   2292  HA2 GLY X 144      19.511 120.833  37.904  0.00  0.00            
ATOM   2293  HA3 GLY X 144      18.445 121.031  39.208  0.00  0.00            
ATOM   2294  C   GLY X 144      20.424 120.571  39.851  0.00  0.00            
ATOM   2295  O   GLY X 144      20.635 121.653  40.358  0.00  0.00            
ATOM   2296  N   GLY X 145      21.264 119.569  39.992  0.00  0.00            
ATOM   2297  H   GLY X 145      20.910 118.643  39.918  0.00  0.00            
ATOM   2298  CA  GLY X 145      22.602 119.837  40.686  0.00  0.00            
ATOM   2299  HA2 GLY X 145      23.412 119.918  39.945  0.00  0.00            
ATOM   2300  HA3 GLY X 145      22.492 120.798  41.212  0.00  0.00            
ATOM   2301  C   GLY X 145      22.913 118.721  41.696  0.00  0.00            
ATOM   2302  O   GLY X 145      22.049 118.244  42.488  0.00  0.00            
ATOM   2303  N   LEU X 146      24.202 118.358  41.769  0.00  0.00            
ATOM   2304  H   LEU X 146      24.815 118.713  41.112  0.00  0.00            
ATOM   2305  CA  LEU X 146      24.697 117.409  42.725  0.00  0.00            
ATOM   2306  HA  LEU X 146      24.088 116.539  42.676  0.00  0.00            
ATOM   2307  CB  LEU X 146      26.132 117.007  42.378  0.00  0.00            
ATOM   2308  HB2 LEU X 146      26.772 117.925  42.290  0.00  0.00            
ATOM   2309  HB3 LEU X 146      26.111 116.637  41.396  0.00  0.00            
ATOM   2310  CG  LEU X 146      26.839 115.923  43.207  0.00  0.00            
ATOM   2311  HG  LEU X 146      26.960 116.465  44.161  0.00  0.00            
ATOM   2312  CD1 LEU X 146      26.005 114.671  43.399  0.00  0.00            
ATOM   2313 HD11 LEU X 146      26.290 113.813  42.744  0.00  0.00            
ATOM   2314 HD12 LEU X 146      24.988 114.924  43.196  0.00  0.00            
ATOM   2315 HD13 LEU X 146      26.095 114.301  44.442  0.00  0.00            
ATOM   2316  CD2 LEU X 146      28.302 115.567  42.710  0.00  0.00            
ATOM   2317 HD21 LEU X 146      28.224 114.873  41.841  0.00  0.00            
ATOM   2318 HD22 LEU X 146      28.798 114.971  43.497  0.00  0.00            
ATOM   2319 HD23 LEU X 146      28.963 116.413  42.471  0.00  0.00            
ATOM   2320  C   LEU X 146      24.552 118.076  44.071  0.00  0.00            
ATOM   2321  O   LEU X 146      24.196 119.256  44.124  0.00  0.00            
ATOM   2322  N   LYN X 147      24.916 117.360  45.140  0.00  0.00            
ATOM   2323  H   LYN X 147      24.795 116.337  45.097  0.00  0.00            
ATOM   2324  CA  LYN X 147      25.123 117.853  46.488  0.00  0.00            
ATOM   2325  HA  LYN X 147      25.930 118.622  46.483  0.00  0.00            
ATOM   2326  CB  LYN X 147      23.860 118.470  47.094  0.00  0.00            
ATOM   2327  HB2 LYN X 147      23.593 119.356  46.544  0.00  0.00            
ATOM   2328  HB3 LYN X 147      24.031 118.855  48.123  0.00  0.00            
ATOM   2329  CG  LYN X 147      22.622 117.540  47.208  0.00  0.00            
ATOM   2330  HG2 LYN X 147      22.821 116.467  46.978  0.00  0.00            
ATOM   2331  HG3 LYN X 147      21.917 117.775  46.490  0.00  0.00            
ATOM   2332  CD  LYN X 147      21.971 117.515  48.664  0.00  0.00            
ATOM   2333  HD2 LYN X 147      21.835 118.490  49.104  0.00  0.00            
ATOM   2334  HD3 LYN X 147      22.729 117.080  49.301  0.00  0.00            
ATOM   2335  CE  LYN X 147      20.636 116.801  48.668  0.00  0.00            
ATOM   2336  HE2 LYN X 147      20.802 115.879  48.193  0.00  0.00            
ATOM   2337  HE3 LYN X 147      19.830 117.207  48.054  0.00  0.00            
ATOM   2338  NZ  LYN X 147      20.111 116.715  50.063  0.00  0.00            
ATOM   2339  HZ1 LYN X 147      19.961 117.657  50.441  0.00  0.00            
ATOM   2340  HZ2 LYN X 147      19.270 116.130  50.098  0.00  0.00            
ATOM   2341  C   LYN X 147      25.550 116.595  47.323  0.00  0.00            
ATOM   2342  O   LYN X 147      24.960 115.516  47.150  0.00  0.00            
ATOM   2343  N   ARG X 148      26.550 116.786  48.183  0.00  0.00            
ATOM   2344  H   ARG X 148      26.894 117.676  48.381  0.00  0.00            
ATOM   2345  CA  ARG X 148      26.793 115.793  49.225  0.00  0.00            
ATOM   2346  HA  ARG X 148      26.025 115.026  49.186  0.00  0.00            
ATOM   2347  CB  ARG X 148      28.165 115.128  49.021  0.00  0.00            
ATOM   2348  HB2 ARG X 148      28.028 114.262  49.676  0.00  0.00            
ATOM   2349  HB3 ARG X 148      28.992 115.657  49.455  0.00  0.00            
ATOM   2350  CG  ARG X 148      28.589 114.623  47.601  0.00  0.00            
ATOM   2351  HG2 ARG X 148      29.031 113.613  47.568  0.00  0.00            
ATOM   2352  HG3 ARG X 148      27.705 114.435  46.950  0.00  0.00            
ATOM   2353  CD  ARG X 148      29.593 115.528  46.872  0.00  0.00            
ATOM   2354  HD2 ARG X 148      30.352 115.956  47.544  0.00  0.00            
ATOM   2355  HD3 ARG X 148      28.950 116.321  46.417  0.00  0.00            
ATOM   2356  NE  ARG X 148      30.315 114.759  45.865  0.00  0.00            
ATOM   2357  HE  ARG X 148      30.262 113.696  45.958  0.00  0.00            
ATOM   2358  CZ  ARG X 148      31.096 115.251  44.934  0.00  0.00            
ATOM   2359  NH1 ARG X 148      31.446 116.519  44.946  0.00  0.00            
ATOM   2360 HH11 ARG X 148      31.218 117.150  45.768  0.00  0.00            
ATOM   2361 HH12 ARG X 148      31.951 116.985  44.230  0.00  0.00            
ATOM   2362  NH2 ARG X 148      31.491 114.369  44.003  0.00  0.00            
ATOM   2363 HH21 ARG X 148      32.335 114.507  43.447  0.00  0.00            
ATOM   2364 HH22 ARG X 148      31.078 113.384  43.951  0.00  0.00            
ATOM   2365  C   ARG X 148      26.688 116.555  50.535  0.00  0.00            
ATOM   2366  O   ARG X 148      26.946 117.759  50.504  0.00  0.00            
ATOM   2367  N   ASN X 149      26.455 115.936  51.649  0.00  0.00            
ATOM   2368  H   ASN X 149      26.352 114.937  51.694  0.00  0.00            
ATOM   2369  CA  ASN X 149      26.294 116.658  52.900  0.00  0.00            
ATOM   2370  HA  ASN X 149      26.718 117.644  52.973  0.00  0.00            
ATOM   2371  CB  ASN X 149      24.786 116.698  53.325  0.00  0.00            
ATOM   2372  HB2 ASN X 149      24.408 117.131  52.445  0.00  0.00            
ATOM   2373  HB3 ASN X 149      24.350 115.714  53.501  0.00  0.00            
ATOM   2374  CG  ASN X 149      24.414 117.586  54.656  0.00  0.00            
ATOM   2375  OD1 ASN X 149      25.279 118.049  55.362  0.00  0.00            
ATOM   2376  ND2 ASN X 149      23.133 117.878  54.799  0.00  0.00            
ATOM   2377 HD21 ASN X 149      22.882 118.702  55.390  0.00  0.00            
ATOM   2378 HD22 ASN X 149      22.506 117.529  54.065  0.00  0.00            
ATOM   2379  C   ASN X 149      27.019 115.848  53.993  0.00  0.00            
ATOM   2380  O   ASN X 149      26.521 114.968  54.723  0.00  0.00            
ATOM   2381  N   PHE X 150      28.213 116.301  54.270  0.00  0.00            
ATOM   2382  H   PHE X 150      28.618 117.019  53.665  0.00  0.00            
ATOM   2383  CA  PHE X 150      29.237 115.740  55.139  0.00  0.00            
ATOM   2384  HA  PHE X 150      29.297 114.730  54.771  0.00  0.00            
ATOM   2385  CB  PHE X 150      30.597 116.530  54.925  0.00  0.00            
ATOM   2386  HB2 PHE X 150      31.185 116.375  55.765  0.00  0.00            
ATOM   2387  HB3 PHE X 150      30.574 117.610  55.000  0.00  0.00            
ATOM   2388  CG  PHE X 150      31.400 116.081  53.723  0.00  0.00            
ATOM   2389  CD1 PHE X 150      30.890 115.195  52.716  0.00  0.00            
ATOM   2390  HD1 PHE X 150      29.939 114.683  52.677  0.00  0.00            
ATOM   2391  CE1 PHE X 150      31.662 114.906  51.627  0.00  0.00            
ATOM   2392  HE1 PHE X 150      31.331 114.244  50.916  0.00  0.00            
ATOM   2393  CZ  PHE X 150      32.919 115.456  51.506  0.00  0.00            
ATOM   2394  HZ  PHE X 150      33.521 115.234  50.638  0.00  0.00            
ATOM   2395  CE2 PHE X 150      33.484 116.211  52.562  0.00  0.00            
ATOM   2396  HE2 PHE X 150      34.489 116.587  52.532  0.00  0.00            
ATOM   2397  CD2 PHE X 150      32.765 116.564  53.686  0.00  0.00            
ATOM   2398  HD2 PHE X 150      33.256 117.152  54.431  0.00  0.00            
ATOM   2399  C   PHE X 150      28.910 115.671  56.601  0.00  0.00            
ATOM   2400  O   PHE X 150      28.586 116.671  57.261  0.00  0.00            
ATOM   2401  N   GLY X 151      29.079 114.504  57.287  0.00  0.00            
ATOM   2402  H   GLY X 151      29.330 113.794  56.636  0.00  0.00            
ATOM   2403  CA  GLY X 151      29.041 114.219  58.753  0.00  0.00            
ATOM   2404  HA2 GLY X 151      28.873 113.191  58.756  0.00  0.00            
ATOM   2405  HA3 GLY X 151      30.093 114.294  59.179  0.00  0.00            
ATOM   2406  C   GLY X 151      27.908 114.877  59.569  0.00  0.00            
ATOM   2407  O   GLY X 151      28.207 115.693  60.508  0.00  0.00            
ATOM   2408  N   ALA X 152      26.631 114.515  59.340  0.00  0.00            
ATOM   2409  H   ALA X 152      26.637 113.749  58.667  0.00  0.00            
ATOM   2410  CA  ALA X 152      25.424 115.014  59.915  0.00  0.00            
ATOM   2411  HA  ALA X 152      25.679 115.737  60.562  0.00  0.00            
ATOM   2412  CB  ALA X 152      24.595 115.727  58.803  0.00  0.00            
ATOM   2413  HB1 ALA X 152      24.344 115.030  58.034  0.00  0.00            
ATOM   2414  HB2 ALA X 152      23.643 116.156  59.178  0.00  0.00            
ATOM   2415  HB3 ALA X 152      25.238 116.533  58.460  0.00  0.00            
ATOM   2416  C   ALA X 152      24.518 113.982  60.593  0.00  0.00            
ATOM   2417  O   ALA X 152      23.879 114.268  61.586  0.00  0.00            
ATOM   2418  N   THR X 153      24.621 112.813  60.015  0.00  0.00            
ATOM   2419  H   THR X 153      25.080 112.878  59.121  0.00  0.00            
ATOM   2420  CA  THR X 153      23.896 111.574  60.337  0.00  0.00            
ATOM   2421  HA  THR X 153      22.806 111.748  60.419  0.00  0.00            
ATOM   2422  CB  THR X 153      24.143 110.645  59.072  0.00  0.00            
ATOM   2423  HB  THR X 153      23.586 109.722  59.183  0.00  0.00            
ATOM   2424  CG2 THR X 153      23.524 111.170  57.799  0.00  0.00            
ATOM   2425 HG21 THR X 153      23.948 112.155  57.521  0.00  0.00            
ATOM   2426 HG22 THR X 153      23.501 110.474  56.958  0.00  0.00            
ATOM   2427 HG23 THR X 153      22.442 111.259  58.097  0.00  0.00            
ATOM   2428  OG1 THR X 153      25.501 110.378  58.863  0.00  0.00            
ATOM   2429  HG1 THR X 153      25.768 109.992  59.676  0.00  0.00            
ATOM   2430  C   THR X 153      24.543 111.020  61.644  0.00  0.00            
ATOM   2431  O   THR X 153      25.715 110.680  61.779  0.00  0.00            
ATOM   2432  N   LYN X 154      23.640 110.808  62.603  0.00  0.00            
ATOM   2433  H   LYN X 154      22.668 111.073  62.443  0.00  0.00            
ATOM   2434  CA  LYN X 154      23.821 110.179  63.930  0.00  0.00            
ATOM   2435  HA  LYN X 154      24.530 110.768  64.451  0.00  0.00            
ATOM   2436  CB  LYN X 154      22.574 110.272  64.758  0.00  0.00            
ATOM   2437  HB2 LYN X 154      21.890 109.490  64.366  0.00  0.00            
ATOM   2438  HB3 LYN X 154      22.596 110.158  65.775  0.00  0.00            
ATOM   2439  CG  LYN X 154      21.965 111.728  64.733  0.00  0.00            
ATOM   2440  HG2 LYN X 154      21.600 111.980  63.719  0.00  0.00            
ATOM   2441  HG3 LYN X 154      22.744 112.424  64.957  0.00  0.00            
ATOM   2442  CD  LYN X 154      20.770 111.844  65.634  0.00  0.00            
ATOM   2443  HD2 LYN X 154      20.773 111.296  66.577  0.00  0.00            
ATOM   2444  HD3 LYN X 154      19.818 111.611  65.107  0.00  0.00            
ATOM   2445  CE  LYN X 154      20.462 113.207  66.148  0.00  0.00            
ATOM   2446  HE2 LYN X 154      19.390 113.165  66.423  0.00  0.00            
ATOM   2447  HE3 LYN X 154      21.004 113.444  67.057  0.00  0.00            
ATOM   2448  NZ  LYN X 154      20.683 114.148  65.053  0.00  0.00            
ATOM   2449  HZ1 LYN X 154      20.316 115.110  65.326  0.00  0.00            
ATOM   2450  HZ2 LYN X 154      21.726 114.256  64.938  0.00  0.00            
ATOM   2451  C   LYN X 154      24.461 108.789  63.985  0.00  0.00            
ATOM   2452  O   LYN X 154      25.359 108.538  64.815  0.00  0.00            
ATOM   2453  N   GLU X 155      23.857 107.877  63.201  0.00  0.00            
ATOM   2454  H   GLU X 155      22.964 108.198  62.730  0.00  0.00            
ATOM   2455  CA  GLU X 155      24.170 106.488  62.878  0.00  0.00            
ATOM   2456  HA  GLU X 155      24.140 105.963  63.844  0.00  0.00            
ATOM   2457  CB  GLU X 155      23.044 106.014  62.084  0.00  0.00            
ATOM   2458  HB2 GLU X 155      23.263 105.013  62.008  0.00  0.00            
ATOM   2459  HB3 GLU X 155      22.137 106.024  62.677  0.00  0.00            
ATOM   2460  CG  GLU X 155      22.827 106.651  60.710  0.00  0.00            
ATOM   2461  HG2 GLU X 155      23.707 106.721  59.985  0.00  0.00            
ATOM   2462  HG3 GLU X 155      22.108 105.998  60.257  0.00  0.00            
ATOM   2463  CD  GLU X 155      22.137 107.937  60.678  0.00  0.00            
ATOM   2464  OE1 GLU X 155      21.879 108.544  61.718  0.00  0.00            
ATOM   2465  OE2 GLU X 155      21.705 108.347  59.598  0.00  0.00            
ATOM   2466  C   GLU X 155      25.412 106.148  62.208  0.00  0.00            
ATOM   2467  O   GLU X 155      26.019 105.114  62.442  0.00  0.00            
ATOM   2468  N   ALA X 156      25.920 107.106  61.392  0.00  0.00            
ATOM   2469  H   ALA X 156      25.345 107.953  61.433  0.00  0.00            
ATOM   2470  CA  ALA X 156      27.241 107.092  60.794  0.00  0.00            
ATOM   2471  HA  ALA X 156      27.842 106.235  61.191  0.00  0.00            
ATOM   2472  CB  ALA X 156      27.095 107.094  59.326  0.00  0.00            
ATOM   2473  HB1 ALA X 156      28.157 107.157  58.878  0.00  0.00            
ATOM   2474  HB2 ALA X 156      26.521 107.982  59.058  0.00  0.00            
ATOM   2475  HB3 ALA X 156      26.627 106.108  59.090  0.00  0.00            
ATOM   2476  C   ALA X 156      28.065 108.315  61.378  0.00  0.00            
ATOM   2477  O   ALA X 156      28.236 109.286  60.667  0.00  0.00            
ATOM   2478  N   PRO X 157      28.362 108.417  62.659  0.00  0.00            
ATOM   2479  CD  PRO X 157      28.279 107.467  63.762  0.00  0.00            
ATOM   2480  HD2 PRO X 157      28.703 106.522  63.363  0.00  0.00            
ATOM   2481  HD3 PRO X 157      27.279 107.172  64.073  0.00  0.00            
ATOM   2482  CG  PRO X 157      29.030 108.034  65.003  0.00  0.00            
ATOM   2483  HG2 PRO X 157      30.105 107.730  64.938  0.00  0.00            
ATOM   2484  HG3 PRO X 157      28.636 107.822  66.016  0.00  0.00            
ATOM   2485  CB  PRO X 157      28.828 109.538  64.719  0.00  0.00            
ATOM   2486  HB2 PRO X 157      27.848 109.873  65.023  0.00  0.00            
ATOM   2487  HB3 PRO X 157      29.435 110.100  65.321  0.00  0.00            
ATOM   2488  CA  PRO X 157      28.992 109.584  63.205  0.00  0.00            
ATOM   2489  HA  PRO X 157      28.370 110.403  62.925  0.00  0.00            
ATOM   2490  C   PRO X 157      30.393 109.910  62.696  0.00  0.00            
ATOM   2491  O   PRO X 157      30.850 111.064  62.735  0.00  0.00            
ATOM   2492  N   THR X 158      31.068 108.907  62.208  0.00  0.00            
ATOM   2493  H   THR X 158      30.581 108.053  62.248  0.00  0.00            
ATOM   2494  CA  THR X 158      32.467 108.863  61.629  0.00  0.00            
ATOM   2495  HA  THR X 158      32.612 109.811  61.124  0.00  0.00            
ATOM   2496  CB  THR X 158      33.430 108.305  62.740  0.00  0.00            
ATOM   2497  HB  THR X 158      34.405 108.064  62.295  0.00  0.00            
ATOM   2498  CG2 THR X 158      33.767 109.135  63.980  0.00  0.00            
ATOM   2499 HG21 THR X 158      32.867 109.393  64.564  0.00  0.00            
ATOM   2500 HG22 THR X 158      34.412 108.631  64.661  0.00  0.00            
ATOM   2501 HG23 THR X 158      34.340 110.045  63.803  0.00  0.00            
ATOM   2502  OG1 THR X 158      32.878 107.073  63.185  0.00  0.00            
ATOM   2503  HG1 THR X 158      32.594 107.187  64.115  0.00  0.00            
ATOM   2504  C   THR X 158      32.441 107.944  60.396  0.00  0.00            
ATOM   2505  O   THR X 158      31.484 107.057  60.236  0.00  0.00            
ATOM   2506  N   LEU X 159      33.396 108.078  59.475  0.00  0.00            
ATOM   2507  H   LEU X 159      34.196 108.631  59.664  0.00  0.00            
ATOM   2508  CA  LEU X 159      33.630 107.040  58.394  0.00  0.00            
ATOM   2509  HA  LEU X 159      32.713 106.893  57.850  0.00  0.00            
ATOM   2510  CB  LEU X 159      34.800 107.511  57.449  0.00  0.00            
ATOM   2511  HB2 LEU X 159      35.663 107.667  58.051  0.00  0.00            
ATOM   2512  HB3 LEU X 159      35.026 106.711  56.742  0.00  0.00            
ATOM   2513  CG  LEU X 159      34.446 108.800  56.630  0.00  0.00            
ATOM   2514  HG  LEU X 159      34.236 109.642  57.268  0.00  0.00            
ATOM   2515  CD1 LEU X 159      35.829 109.079  55.843  0.00  0.00            
ATOM   2516 HD11 LEU X 159      36.655 109.166  56.587  0.00  0.00            
ATOM   2517 HD12 LEU X 159      36.055 108.300  55.139  0.00  0.00            
ATOM   2518 HD13 LEU X 159      35.794 110.064  55.309  0.00  0.00            
ATOM   2519  CD2 LEU X 159      33.332 108.520  55.595  0.00  0.00            
ATOM   2520 HD21 LEU X 159      32.601 107.875  55.900  0.00  0.00            
ATOM   2521 HD22 LEU X 159      33.701 108.039  54.701  0.00  0.00            
ATOM   2522 HD23 LEU X 159      32.981 109.489  55.252  0.00  0.00            
ATOM   2523  C   LEU X 159      34.192 105.764  59.157  0.00  0.00            
ATOM   2524  O   LEU X 159      34.891 105.923  60.147  0.00  0.00            
ATOM   2525  N   PRO X 160      33.979 104.536  58.625  0.00  0.00            
ATOM   2526  CD  PRO X 160      33.213 104.302  57.388  0.00  0.00            
ATOM   2527  HD2 PRO X 160      33.723 104.871  56.587  0.00  0.00            
ATOM   2528  HD3 PRO X 160      32.181 104.657  57.536  0.00  0.00            
ATOM   2529  CG  PRO X 160      33.215 102.816  57.125  0.00  0.00            
ATOM   2530  HG2 PRO X 160      33.965 102.521  56.368  0.00  0.00            
ATOM   2531  HG3 PRO X 160      32.304 102.365  56.736  0.00  0.00            
ATOM   2532  CB  PRO X 160      33.446 102.245  58.519  0.00  0.00            
ATOM   2533  HB2 PRO X 160      32.537 102.138  59.048  0.00  0.00            
ATOM   2534  HB3 PRO X 160      33.814 101.239  58.599  0.00  0.00            
ATOM   2535  CA  PRO X 160      34.467 103.248  59.148  0.00  0.00            
ATOM   2536  HA  PRO X 160      34.236 103.282  60.231  0.00  0.00            
ATOM   2537  C   PRO X 160      35.981 103.025  59.009  0.00  0.00            
ATOM   2538  O   PRO X 160      36.452 103.042  57.863  0.00  0.00            
ATOM   2539  N   THR X 161      36.657 102.877  60.144  0.00  0.00            
ATOM   2540  H   THR X 161      36.127 102.535  60.966  0.00  0.00            
ATOM   2541  CA  THR X 161      38.056 102.721  60.469  0.00  0.00            
ATOM   2542  HA  THR X 161      38.658 103.519  59.952  0.00  0.00            
ATOM   2543  CB  THR X 161      38.238 102.856  62.010  0.00  0.00            
ATOM   2544  HB  THR X 161      39.274 102.637  62.329  0.00  0.00            
ATOM   2545  CG2 THR X 161      37.938 104.280  62.482  0.00  0.00            
ATOM   2546 HG21 THR X 161      38.218 105.105  61.813  0.00  0.00            
ATOM   2547 HG22 THR X 161      36.879 104.365  62.570  0.00  0.00            
ATOM   2548 HG23 THR X 161      38.369 104.432  63.471  0.00  0.00            
ATOM   2549  OG1 THR X 161      37.550 101.882  62.792  0.00  0.00            
ATOM   2550  HG1 THR X 161      36.611 101.789  62.531  0.00  0.00            
ATOM   2551  C   THR X 161      38.581 101.424  59.961  0.00  0.00            
ATOM   2552  O   THR X 161      37.854 100.461  59.869  0.00  0.00            
ATOM   2553  N   ARN X 162      39.837 101.529  59.633  0.00  0.00            
ATOM   2554  H   ARN X 162      40.305 102.409  59.751  0.00  0.00            
ATOM   2555  CA  ARN X 162      40.660 100.402  59.264  0.00  0.00            
ATOM   2556  HA  ARN X 162      40.507 100.226  58.206  0.00  0.00            
ATOM   2557  CB  ARN X 162      42.148 100.680  59.486  0.00  0.00            
ATOM   2558  HB2 ARN X 162      42.343 100.900  60.536  0.00  0.00            
ATOM   2559  HB3 ARN X 162      42.711  99.808  59.183  0.00  0.00            
ATOM   2560  CG  ARN X 162      42.674 101.843  58.632  0.00  0.00            
ATOM   2561  HG2 ARN X 162      42.596 101.649  57.581  0.00  0.00            
ATOM   2562  HG3 ARN X 162      42.132 102.770  58.842  0.00  0.00            
ATOM   2563  CD  ARN X 162      44.121 102.101  59.081  0.00  0.00            
ATOM   2564  HD2 ARN X 162      44.562 103.067  58.723  0.00  0.00            
ATOM   2565  HD3 ARN X 162      44.095 102.182  60.118  0.00  0.00            
ATOM   2566  NE  ARN X 162      44.912 100.934  58.752  0.00  0.00            
ATOM   2567  HE  ARN X 162      44.391 100.106  59.014  0.00  0.00            
ATOM   2568  CZ  ARN X 162      46.271 100.898  59.229  0.00  0.00            
ATOM   2569  NH1 ARN X 162      46.806 101.860  59.844  0.00  0.00            
ATOM   2570 HH11 ARN X 162      46.844 101.778  60.830  0.00  0.00            
ATOM   2571  NH2 ARN X 162      46.927  99.644  58.932  0.00  0.00            
ATOM   2572 HH21 ARN X 162      46.807  98.955  59.643  0.00  0.00            
ATOM   2573 HH22 ARN X 162      46.669  99.259  58.074  0.00  0.00            
ATOM   2574  C   ARN X 162      40.255  99.144  60.013  0.00  0.00            
ATOM   2575  O   ARN X 162      40.207  98.063  59.390  0.00  0.00            
ATOM   2576  N   ASH X 163      39.970  99.267  61.320  0.00  0.00            
ATOM   2577  H   ASH X 163      40.216 100.184  61.738  0.00  0.00            
ATOM   2578  CA  ASH X 163      39.561  98.142  62.125  0.00  0.00            
ATOM   2579  HA  ASH X 163      40.352  97.382  61.989  0.00  0.00            
ATOM   2580  CB  ASH X 163      39.490  98.465  63.534  0.00  0.00            
ATOM   2581  HB2 ASH X 163      39.051  97.689  64.107  0.00  0.00            
ATOM   2582  HB3 ASH X 163      38.863  99.305  63.644  0.00  0.00            
ATOM   2583  CG  ASH X 163      40.765  98.821  64.215  0.00  0.00            
ATOM   2584  OD1 ASH X 163      41.847  98.857  63.393  0.00  0.00            
ATOM   2585  OD2 ASH X 163      40.897  98.970  65.404  0.00  0.00            
ATOM   2586  HD1 ASH X 163      42.637  99.000  63.897  0.00  0.00            
ATOM   2587  C   ASH X 163      38.330  97.520  61.627  0.00  0.00            
ATOM   2588  O   ASH X 163      38.119  96.340  61.711  0.00  0.00            
ATOM   2589  N   ASH X 164      37.379  98.239  61.054  0.00  0.00            
ATOM   2590  H   ASH X 164      37.295  99.246  60.846  0.00  0.00            
ATOM   2591  CA  ASH X 164      36.175  97.610  60.490  0.00  0.00            
ATOM   2592  HA  ASH X 164      35.767  97.003  61.278  0.00  0.00            
ATOM   2593  CB  ASH X 164      35.186  98.766  60.052  0.00  0.00            
ATOM   2594  HB2 ASH X 164      34.974  99.470  60.909  0.00  0.00            
ATOM   2595  HB3 ASH X 164      35.822  99.314  59.410  0.00  0.00            
ATOM   2596  CG  ASH X 164      33.739  98.327  59.593  0.00  0.00            
ATOM   2597  OD1 ASH X 164      33.217  97.252  60.237  0.00  0.00            
ATOM   2598  OD2 ASH X 164      33.162  98.897  58.669  0.00  0.00            
ATOM   2599  HD1 ASH X 164      33.447  97.218  61.167  0.00  0.00            
ATOM   2600  C   ASH X 164      36.612  96.749  59.355  0.00  0.00            
ATOM   2601  O   ASH X 164      36.240  95.590  59.166  0.00  0.00            
ATOM   2602  N   VAL X 165      37.503  97.273  58.504  0.00  0.00            
ATOM   2603  H   VAL X 165      38.011  98.161  58.543  0.00  0.00            
ATOM   2604  CA  VAL X 165      37.837  96.560  57.256  0.00  0.00            
ATOM   2605  HA  VAL X 165      36.908  96.335  56.763  0.00  0.00            
ATOM   2606  CB  VAL X 165      38.765  97.370  56.376  0.00  0.00            
ATOM   2607  HB  VAL X 165      39.720  97.565  56.814  0.00  0.00            
ATOM   2608  CG1 VAL X 165      39.058  96.564  55.171  0.00  0.00            
ATOM   2609 HG11 VAL X 165      38.293  96.636  54.369  0.00  0.00            
ATOM   2610 HG12 VAL X 165      39.978  96.940  54.750  0.00  0.00            
ATOM   2611 HG13 VAL X 165      39.157  95.494  55.476  0.00  0.00            
ATOM   2612  CG2 VAL X 165      38.161  98.720  55.964  0.00  0.00            
ATOM   2613 HG21 VAL X 165      37.134  98.679  55.627  0.00  0.00            
ATOM   2614 HG22 VAL X 165      38.829  99.162  55.197  0.00  0.00            
ATOM   2615 HG23 VAL X 165      38.141  99.419  56.759  0.00  0.00            
ATOM   2616  C   VAL X 165      38.438  95.263  57.724  0.00  0.00            
ATOM   2617  O   VAL X 165      38.095  94.221  57.208  0.00  0.00            
ATOM   2618  N   LEU X 166      39.369  95.289  58.668  0.00  0.00            
ATOM   2619  H   LEU X 166      39.793  96.168  58.840  0.00  0.00            
ATOM   2620  CA  LEU X 166      39.995  94.080  59.163  0.00  0.00            
ATOM   2621  HA  LEU X 166      40.461  93.644  58.292  0.00  0.00            
ATOM   2622  CB  LEU X 166      41.115  94.453  60.171  0.00  0.00            
ATOM   2623  HB2 LEU X 166      41.504  93.562  60.668  0.00  0.00            
ATOM   2624  HB3 LEU X 166      40.654  95.024  60.950  0.00  0.00            
ATOM   2625  CG  LEU X 166      42.233  95.232  59.576  0.00  0.00            
ATOM   2626  HG  LEU X 166      41.841  96.165  59.174  0.00  0.00            
ATOM   2627  CD1 LEU X 166      43.193  95.634  60.682  0.00  0.00            
ATOM   2628 HD11 LEU X 166      43.349  96.712  60.720  0.00  0.00            
ATOM   2629 HD12 LEU X 166      42.810  95.334  61.664  0.00  0.00            
ATOM   2630 HD13 LEU X 166      44.182  95.192  60.552  0.00  0.00            
ATOM   2631  CD2 LEU X 166      43.014  94.502  58.451  0.00  0.00            
ATOM   2632 HD21 LEU X 166      44.003  94.941  58.325  0.00  0.00            
ATOM   2633 HD22 LEU X 166      42.488  94.560  57.514  0.00  0.00            
ATOM   2634 HD23 LEU X 166      43.105  93.438  58.701  0.00  0.00            
ATOM   2635  C   LEU X 166      39.023  93.132  59.763  0.00  0.00            
ATOM   2636  O   LEU X 166      39.068  91.948  59.448  0.00  0.00            
ATOM   2637  N   ASN X 167      38.096  93.581  60.574  0.00  0.00            
ATOM   2638  H   ASN X 167      38.273  94.452  61.028  0.00  0.00            
ATOM   2639  CA  ASN X 167      37.152  92.672  61.164  0.00  0.00            
ATOM   2640  HA  ASN X 167      37.697  91.840  61.574  0.00  0.00            
ATOM   2641  CB  ASN X 167      36.343  93.347  62.256  0.00  0.00            
ATOM   2642  HB2 ASN X 167      35.914  94.307  61.948  0.00  0.00            
ATOM   2643  HB3 ASN X 167      35.526  92.687  62.581  0.00  0.00            
ATOM   2644  CG  ASN X 167      37.140  93.654  63.490  0.00  0.00            
ATOM   2645  OD1 ASN X 167      38.027  92.843  63.830  0.00  0.00            
ATOM   2646  ND2 ASN X 167      36.894  94.803  64.133  0.00  0.00            
ATOM   2647 HD21 ASN X 167      37.601  95.485  64.241  0.00  0.00            
ATOM   2648 HD22 ASN X 167      36.090  94.889  64.734  0.00  0.00            
ATOM   2649  C   ASN X 167      36.222  92.004  60.153  0.00  0.00            
ATOM   2650  O   ASN X 167      35.792  90.877  60.369  0.00  0.00            
ATOM   2651  N   ALA X 168      35.989  92.653  59.034  0.00  0.00            
ATOM   2652  H   ALA X 168      36.566  93.450  58.828  0.00  0.00            
ATOM   2653  CA  ALA X 168      35.142  92.091  58.019  0.00  0.00            
ATOM   2654  HA  ALA X 168      34.269  91.650  58.510  0.00  0.00            
ATOM   2655  CB  ALA X 168      34.708  93.193  57.018  0.00  0.00            
ATOM   2656  HB1 ALA X 168      35.520  93.544  56.370  0.00  0.00            
ATOM   2657  HB2 ALA X 168      33.910  92.742  56.456  0.00  0.00            
ATOM   2658  HB3 ALA X 168      34.297  94.094  57.495  0.00  0.00            
ATOM   2659  C   ALA X 168      35.956  91.022  57.277  0.00  0.00            
ATOM   2660  O   ALA X 168      35.385  90.025  56.879  0.00  0.00            
ATOM   2661  N   LEU X 169      37.260  91.236  57.170  0.00  0.00            
ATOM   2662  H   LEU X 169      37.666  92.114  57.450  0.00  0.00            
ATOM   2663  CA  LEU X 169      38.088  90.279  56.448  0.00  0.00            
ATOM   2664  HA  LEU X 169      37.611  90.049  55.501  0.00  0.00            
ATOM   2665  CB  LEU X 169      39.455  90.866  56.162  0.00  0.00            
ATOM   2666  HB2 LEU X 169      40.151  90.075  55.849  0.00  0.00            
ATOM   2667  HB3 LEU X 169      39.861  91.211  57.098  0.00  0.00            
ATOM   2668  CG  LEU X 169      39.503  92.010  55.125  0.00  0.00            
ATOM   2669  HG  LEU X 169      38.778  92.784  55.463  0.00  0.00            
ATOM   2670  CD1 LEU X 169      40.896  92.646  55.077  0.00  0.00            
ATOM   2671 HD11 LEU X 169      41.148  92.965  54.070  0.00  0.00            
ATOM   2672 HD12 LEU X 169      40.930  93.536  55.703  0.00  0.00            
ATOM   2673 HD13 LEU X 169      41.653  91.941  55.435  0.00  0.00            
ATOM   2674  CD2 LEU X 169      39.091  91.553  53.805  0.00  0.00            
ATOM   2675 HD21 LEU X 169      38.333  92.215  53.353  0.00  0.00            
ATOM   2676 HD22 LEU X 169      38.694  90.542  53.803  0.00  0.00            
ATOM   2677 HD23 LEU X 169      39.980  91.632  53.176  0.00  0.00            
ATOM   2678  C   LEU X 169      38.214  88.953  57.204  0.00  0.00            
ATOM   2679  O   LEU X 169      38.713  87.985  56.621  0.00  0.00            
ATOM   2680  N   LYN X 170      37.933  88.930  58.511  0.00  0.00            
ATOM   2681  H   LYN X 170      37.776  89.806  58.983  0.00  0.00            
ATOM   2682  CA  LYN X 170      37.970  87.737  59.307  0.00  0.00            
ATOM   2683  HA  LYN X 170      38.935  87.269  59.079  0.00  0.00            
ATOM   2684  CB  LYN X 170      37.959  88.085  60.776  0.00  0.00            
ATOM   2685  HB2 LYN X 170      37.001  88.570  61.040  0.00  0.00            
ATOM   2686  HB3 LYN X 170      38.003  87.128  61.314  0.00  0.00            
ATOM   2687  CG  LYN X 170      39.140  88.882  61.303  0.00  0.00            
ATOM   2688  HG2 LYN X 170      40.065  88.345  61.073  0.00  0.00            
ATOM   2689  HG3 LYN X 170      39.133  89.833  60.758  0.00  0.00            
ATOM   2690  CD  LYN X 170      39.035  89.189  62.796  0.00  0.00            
ATOM   2691  HD2 LYN X 170      39.066  88.274  63.383  0.00  0.00            
ATOM   2692  HD3 LYN X 170      38.042  89.654  62.881  0.00  0.00            
ATOM   2693  CE  LYN X 170      40.085  90.208  63.239  0.00  0.00            
ATOM   2694  HE2 LYN X 170      40.124  91.035  62.556  0.00  0.00            
ATOM   2695  HE3 LYN X 170      41.035  89.717  63.230  0.00  0.00            
ATOM   2696  NZ  LYN X 170      39.789  90.654  64.596  0.00  0.00            
ATOM   2697  HZ1 LYN X 170      38.795  90.738  64.761  0.00  0.00            
ATOM   2698  HZ2 LYN X 170      40.122  89.994  65.279  0.00  0.00            
ATOM   2699  C   LYN X 170      36.861  86.698  58.991  0.00  0.00            
ATOM   2700  O   LYN X 170      37.048  85.502  59.232  0.00  0.00            
ATOM   2701  N   ILE X 171      35.728  87.186  58.462  0.00  0.00            
ATOM   2702  H   ILE X 171      35.538  88.177  58.509  0.00  0.00            
ATOM   2703  CA  ILE X 171      34.573  86.318  58.271  0.00  0.00            
ATOM   2704  HA  ILE X 171      34.318  85.841  59.210  0.00  0.00            
ATOM   2705  CB  ILE X 171      33.399  87.165  57.752  0.00  0.00            
ATOM   2706  HB  ILE X 171      33.600  87.480  56.729  0.00  0.00            
ATOM   2707  CG2 ILE X 171      32.133  86.324  57.758  0.00  0.00            
ATOM   2708 HG21 ILE X 171      32.319  85.334  57.341  0.00  0.00            
ATOM   2709 HG22 ILE X 171      31.760  86.187  58.778  0.00  0.00            
ATOM   2710 HG23 ILE X 171      31.358  86.836  57.175  0.00  0.00            
ATOM   2711  CG1 ILE X 171      33.213  88.401  58.611  0.00  0.00            
ATOM   2712 HG12 ILE X 171      32.607  89.150  58.108  0.00  0.00            
ATOM   2713 HG13 ILE X 171      34.179  88.889  58.757  0.00  0.00            
ATOM   2714  CD1 ILE X 171      32.623  88.067  59.981  0.00  0.00            
ATOM   2715 HD11 ILE X 171      31.674  87.537  59.928  0.00  0.00            
ATOM   2716 HD12 ILE X 171      32.433  89.004  60.518  0.00  0.00            
ATOM   2717 HD13 ILE X 171      33.314  87.493  60.589  0.00  0.00            
ATOM   2718  C   ILE X 171      34.928  85.238  57.267  0.00  0.00            
ATOM   2719  O   ILE X 171      35.522  85.463  56.194  0.00  0.00            
ATOM   2720  N   THR X 172      34.491  83.994  57.531  0.00  0.00            
ATOM   2721  H   THR X 172      33.693  83.855  58.142  0.00  0.00            
ATOM   2722  CA  THR X 172      34.925  82.846  56.774  0.00  0.00            
ATOM   2723  HA  THR X 172      35.906  83.038  56.358  0.00  0.00            
ATOM   2724  CB  THR X 172      34.991  81.611  57.672  0.00  0.00            
ATOM   2725  HB  THR X 172      34.003  81.422  58.103  0.00  0.00            
ATOM   2726  CG2 THR X 172      35.371  80.385  56.865  0.00  0.00            
ATOM   2727 HG21 THR X 172      35.206  79.460  57.429  0.00  0.00            
ATOM   2728 HG22 THR X 172      36.431  80.426  56.593  0.00  0.00            
ATOM   2729 HG23 THR X 172      34.763  80.380  55.956  0.00  0.00            
ATOM   2730  OG1 THR X 172      35.916  81.786  58.738  0.00  0.00            
ATOM   2731  HG1 THR X 172      36.463  82.523  58.507  0.00  0.00            
ATOM   2732  C   THR X 172      33.983  82.646  55.637  0.00  0.00            
ATOM   2733  O   THR X 172      34.370  82.312  54.507  0.00  0.00            
ATOM   2734  N   GLN X 173      32.653  82.752  55.880  0.00  0.00            
ATOM   2735  H   GLN X 173      32.339  82.766  56.827  0.00  0.00            
ATOM   2736  CA  GLN X 173      31.662  82.515  54.880  0.00  0.00            
ATOM   2737  HA  GLN X 173      32.012  81.743  54.192  0.00  0.00            
ATOM   2738  CB  GLN X 173      30.315  82.069  55.505  0.00  0.00            
ATOM   2739  HB2 GLN X 173      29.543  82.008  54.732  0.00  0.00            
ATOM   2740  HB3 GLN X 173      30.014  82.845  56.189  0.00  0.00            
ATOM   2741  CG  GLN X 173      30.381  80.757  56.290  0.00  0.00            
ATOM   2742  HG2 GLN X 173      29.391  80.557  56.694  0.00  0.00            
ATOM   2743  HG3 GLN X 173      31.041  80.918  57.135  0.00  0.00            
ATOM   2744  CD  GLN X 173      30.935  79.625  55.455  0.00  0.00            
ATOM   2745  OE1 GLN X 173      30.350  79.229  54.463  0.00  0.00            
ATOM   2746  NE2 GLN X 173      32.052  79.038  55.876  0.00  0.00            
ATOM   2747 HE21 GLN X 173      32.929  79.520  55.679  0.00  0.00            
ATOM   2748 HE22 GLN X 173      32.060  78.055  55.987  0.00  0.00            
ATOM   2749  C   GLN X 173      31.407  83.805  54.041  0.00  0.00            
ATOM   2750  O   GLN X 173      31.319  84.922  54.559  0.00  0.00            
ATOM   2751  N   TYR X 174      31.371  83.674  52.691  0.00  0.00            
ATOM   2752  H   TYR X 174      31.704  82.804  52.288  0.00  0.00            
ATOM   2753  CA  TYR X 174      30.979  84.737  51.827  0.00  0.00            
ATOM   2754  HA  TYR X 174      31.712  85.523  51.963  0.00  0.00            
ATOM   2755  CB  TYR X 174      31.043  84.276  50.391  0.00  0.00            
ATOM   2756  HB2 TYR X 174      32.082  84.021  50.105  0.00  0.00            
ATOM   2757  HB3 TYR X 174      30.452  83.367  50.242  0.00  0.00            
ATOM   2758  CG  TYR X 174      30.537  85.294  49.374  0.00  0.00            
ATOM   2759  CD1 TYR X 174      31.319  86.324  48.888  0.00  0.00            
ATOM   2760  HD1 TYR X 174      32.357  86.342  49.185  0.00  0.00            
ATOM   2761  CE1 TYR X 174      30.817  87.225  47.940  0.00  0.00            
ATOM   2762  HE1 TYR X 174      31.545  87.785  47.369  0.00  0.00            
ATOM   2763  CZ  TYR X 174      29.490  87.209  47.587  0.00  0.00            
ATOM   2764  OH  TYR X 174      29.059  88.182  46.698  0.00  0.00            
ATOM   2765  HH  TYR X 174      28.671  88.917  47.135  0.00  0.00            
ATOM   2766  CE2 TYR X 174      28.626  86.230  48.144  0.00  0.00            
ATOM   2767  HE2 TYR X 174      27.568  86.269  47.972  0.00  0.00            
ATOM   2768  CD2 TYR X 174      29.182  85.265  48.991  0.00  0.00            
ATOM   2769  HD2 TYR X 174      28.539  84.496  49.367  0.00  0.00            
ATOM   2770  C   TYR X 174      29.572  85.254  52.131  0.00  0.00            
ATOM   2771  O   TYR X 174      29.285  86.433  52.352  0.00  0.00            
ATOM   2772  N   ASH X 175      28.640  84.347  52.238  0.00  0.00            
ATOM   2773  H   ASH X 175      28.755  83.376  51.888  0.00  0.00            
ATOM   2774  CA  ASH X 175      27.291  84.644  52.706  0.00  0.00            
ATOM   2775  HA  ASH X 175      27.309  85.424  53.424  0.00  0.00            
ATOM   2776  CB  ASH X 175      26.432  85.158  51.507  0.00  0.00            
ATOM   2777  HB2 ASH X 175      26.115  84.294  50.876  0.00  0.00            
ATOM   2778  HB3 ASH X 175      27.036  85.680  50.787  0.00  0.00            
ATOM   2779  CG  ASH X 175      25.142  85.892  51.982  0.00  0.00            
ATOM   2780  OD1 ASH X 175      24.434  85.104  52.885  0.00  0.00            
ATOM   2781  OD2 ASH X 175      24.972  87.074  51.713  0.00  0.00            
ATOM   2782  HD1 ASH X 175      23.717  85.593  53.254  0.00  0.00            
ATOM   2783  C   ASH X 175      26.659  83.410  53.341  0.00  0.00            
ATOM   2784  O   ASH X 175      27.115  82.290  53.163  0.00  0.00            
ATOM   2785  N   THR X 176      25.529  83.695  54.012  0.00  0.00            
ATOM   2786  H   THR X 176      25.081  84.611  53.955  0.00  0.00            
ATOM   2787  CA  THR X 176      24.816  82.666  54.727  0.00  0.00            
ATOM   2788  HA  THR X 176      25.094  81.704  54.319  0.00  0.00            
ATOM   2789  CB  THR X 176      25.133  82.730  56.232  0.00  0.00            
ATOM   2790  HB  THR X 176      24.533  81.943  56.704  0.00  0.00            
ATOM   2791  CG2 THR X 176      26.561  82.388  56.574  0.00  0.00            
ATOM   2792 HG21 THR X 176      26.649  81.553  57.280  0.00  0.00            
ATOM   2793 HG22 THR X 176      27.057  83.259  57.051  0.00  0.00            
ATOM   2794 HG23 THR X 176      27.112  82.175  55.652  0.00  0.00            
ATOM   2795  OG1 THR X 176      24.719  83.963  56.705  0.00  0.00            
ATOM   2796  HG1 THR X 176      25.396  84.591  56.530  0.00  0.00            
ATOM   2797  C   THR X 176      23.300  82.866  54.489  0.00  0.00            
ATOM   2798  O   THR X 176      22.820  83.958  54.188  0.00  0.00            
ATOM   2799  N   PRO X 177      22.485  81.797  54.658  0.00  0.00            
ATOM   2800  CD  PRO X 177      22.897  80.413  54.763  0.00  0.00            
ATOM   2801  HD2 PRO X 177      23.171  80.175  55.789  0.00  0.00            
ATOM   2802  HD3 PRO X 177      23.726  80.170  54.081  0.00  0.00            
ATOM   2803  CG  PRO X 177      21.660  79.625  54.387  0.00  0.00            
ATOM   2804  HG2 PRO X 177      21.676  79.412  53.288  0.00  0.00            
ATOM   2805  HG3 PRO X 177      21.600  78.734  54.976  0.00  0.00            
ATOM   2806  CB  PRO X 177      20.525  80.515  54.710  0.00  0.00            
ATOM   2807  HB2 PRO X 177      20.236  80.341  55.768  0.00  0.00            
ATOM   2808  HB3 PRO X 177      19.736  80.237  53.989  0.00  0.00            
ATOM   2809  CA  PRO X 177      21.024  81.927  54.480  0.00  0.00            
ATOM   2810  HA  PRO X 177      20.755  82.292  53.481  0.00  0.00            
ATOM   2811  C   PRO X 177      20.502  82.887  55.579  0.00  0.00            
ATOM   2812  O   PRO X 177      21.035  82.958  56.669  0.00  0.00            
ATOM   2813  N   PRO X 178      19.440  83.669  55.294  0.00  0.00            
ATOM   2814  CD  PRO X 178      18.767  84.457  56.294  0.00  0.00            
ATOM   2815  HD2 PRO X 178      18.572  83.827  57.191  0.00  0.00            
ATOM   2816  HD3 PRO X 178      19.337  85.344  56.537  0.00  0.00            
ATOM   2817  CG  PRO X 178      17.437  84.823  55.629  0.00  0.00            
ATOM   2818  HG2 PRO X 178      16.563  84.760  56.278  0.00  0.00            
ATOM   2819  HG3 PRO X 178      17.532  85.766  55.185  0.00  0.00            
ATOM   2820  CB  PRO X 178      17.244  83.814  54.490  0.00  0.00            
ATOM   2821  HB2 PRO X 178      16.751  82.890  54.827  0.00  0.00            
ATOM   2822  HB3 PRO X 178      16.632  84.260  53.655  0.00  0.00            
ATOM   2823  CA  PRO X 178      18.651  83.532  54.039  0.00  0.00            
ATOM   2824  HA  PRO X 178      18.743  82.516  53.626  0.00  0.00            
ATOM   2825  C   PRO X 178      19.089  84.484  52.985  0.00  0.00            
ATOM   2826  O   PRO X 178      18.314  84.981  52.189  0.00  0.00            
ATOM   2827  N   TRP X 179      20.393  84.795  52.997  0.00  0.00            
ATOM   2828  H   TRP X 179      20.871  84.754  53.861  0.00  0.00            
ATOM   2829  CA  TRP X 179      21.014  85.574  51.871  0.00  0.00            
ATOM   2830  HA  TRP X 179      22.060  85.721  52.145  0.00  0.00            
ATOM   2831  CB  TRP X 179      20.941  84.835  50.491  0.00  0.00            
ATOM   2832  HB2 TRP X 179      21.744  85.123  49.881  0.00  0.00            
ATOM   2833  HB3 TRP X 179      20.013  85.115  50.022  0.00  0.00            
ATOM   2834  CG  TRP X 179      20.928  83.342  50.657  0.00  0.00            
ATOM   2835  CD1 TRP X 179      19.920  82.485  50.381  0.00  0.00            
ATOM   2836  HD1 TRP X 179      19.001  82.784  49.895  0.00  0.00            
ATOM   2837  NE1 TRP X 179      20.344  81.208  50.590  0.00  0.00            
ATOM   2838  HE1 TRP X 179      19.831  80.484  50.094  0.00  0.00            
ATOM   2839  CE2 TRP X 179      21.697  81.148  50.862  0.00  0.00            
ATOM   2840  CZ2 TRP X 179      22.562  80.117  51.106  0.00  0.00            
ATOM   2841  HZ2 TRP X 179      22.184  79.135  51.319  0.00  0.00            
ATOM   2842  CH2 TRP X 179      23.899  80.401  51.304  0.00  0.00            
ATOM   2843  HH2 TRP X 179      24.544  79.642  51.727  0.00  0.00            
ATOM   2844  CZ3 TRP X 179      24.372  81.711  51.182  0.00  0.00            
ATOM   2845  HZ3 TRP X 179      25.375  81.928  51.437  0.00  0.00            
ATOM   2846  CE3 TRP X 179      23.476  82.782  51.115  0.00  0.00            
ATOM   2847  HE3 TRP X 179      23.789  83.807  51.363  0.00  0.00            
ATOM   2848  CD2 TRP X 179      22.113  82.505  50.898  0.00  0.00            
ATOM   2849  C   TRP X 179      20.354  86.906  51.770  0.00  0.00            
ATOM   2850  O   TRP X 179      20.322  87.573  50.729  0.00  0.00            
ATOM   2851  N   ASH X 180      19.856  87.351  52.892  0.00  0.00            
ATOM   2852  H   ASH X 180      19.877  86.714  53.734  0.00  0.00            
ATOM   2853  CA  ASH X 180      18.915  88.477  53.014  0.00  0.00            
ATOM   2854  HA  ASH X 180      18.572  88.799  52.061  0.00  0.00            
ATOM   2855  CB  ASH X 180      17.656  87.843  53.668  0.00  0.00            
ATOM   2856  HB2 ASH X 180      17.389  86.983  53.061  0.00  0.00            
ATOM   2857  HB3 ASH X 180      17.919  87.228  54.568  0.00  0.00            
ATOM   2858  CG  ASH X 180      16.457  88.764  54.093  0.00  0.00            
ATOM   2859  OD1 ASH X 180      15.946  88.425  55.317  0.00  0.00            
ATOM   2860  OD2 ASH X 180      16.090  89.636  53.400  0.00  0.00            
ATOM   2861  HD1 ASH X 180      15.242  88.966  55.707  0.00  0.00            
ATOM   2862  C   ASH X 180      19.567  89.620  53.760  0.00  0.00            
ATOM   2863  O   ASH X 180      20.818  89.662  53.830  0.00  0.00            
ATOM   2864  N   MET X 181      18.804  90.702  54.119  0.00  0.00            
ATOM   2865  H   MET X 181      17.790  90.599  53.917  0.00  0.00            
ATOM   2866  CA  MET X 181      19.190  91.869  54.903  0.00  0.00            
ATOM   2867  HA  MET X 181      19.950  92.395  54.369  0.00  0.00            
ATOM   2868  CB  MET X 181      17.941  92.798  55.027  0.00  0.00            
ATOM   2869  HB2 MET X 181      16.972  92.329  55.184  0.00  0.00            
ATOM   2870  HB3 MET X 181      17.972  93.170  54.003  0.00  0.00            
ATOM   2871  CG  MET X 181      18.191  93.964  55.977  0.00  0.00            
ATOM   2872  HG2 MET X 181      17.481  94.691  55.623  0.00  0.00            
ATOM   2873  HG3 MET X 181      19.238  94.367  55.860  0.00  0.00            
ATOM   2874  SD  MET X 181      17.724  93.790  57.765  0.00  0.00            
ATOM   2875  CE  MET X 181      19.254  94.365  58.610  0.00  0.00            
ATOM   2876  HE1 MET X 181      19.415  95.379  58.294  0.00  0.00            
ATOM   2877  HE2 MET X 181      20.057  93.772  58.245  0.00  0.00            
ATOM   2878  HE3 MET X 181      19.130  94.244  59.690  0.00  0.00            
ATOM   2879  C   MET X 181      19.725  91.455  56.334  0.00  0.00            
ATOM   2880  O   MET X 181      20.749  91.989  56.795  0.00  0.00            
ATOM   2881  N   THR X 182      18.996  90.521  56.986  0.00  0.00            
ATOM   2882  H   THR X 182      18.061  90.379  56.689  0.00  0.00            
ATOM   2883  CA  THR X 182      19.412  89.653  58.054  0.00  0.00            
ATOM   2884  HA  THR X 182      20.044  90.287  58.764  0.00  0.00            
ATOM   2885  CB  THR X 182      18.065  89.217  58.774  0.00  0.00            
ATOM   2886  HB  THR X 182      18.238  88.420  59.524  0.00  0.00            
ATOM   2887  CG2 THR X 182      17.448  90.339  59.668  0.00  0.00            
ATOM   2888 HG21 THR X 182      17.159  91.277  59.135  0.00  0.00            
ATOM   2889 HG22 THR X 182      18.061  90.570  60.493  0.00  0.00            
ATOM   2890 HG23 THR X 182      16.491  89.962  60.062  0.00  0.00            
ATOM   2891  OG1 THR X 182      17.132  88.668  57.844  0.00  0.00            
ATOM   2892  HG1 THR X 182      16.690  87.933  58.244  0.00  0.00            
ATOM   2893  C   THR X 182      20.196  88.488  57.401  0.00  0.00            
ATOM   2894  O   THR X 182      19.674  87.803  56.470  0.00  0.00            
ATOM   2895  N   SER X 183      21.499  88.371  57.697  0.00  0.00            
ATOM   2896  H   SER X 183      21.825  89.029  58.383  0.00  0.00            
ATOM   2897  CA  SER X 183      22.478  87.452  57.265  0.00  0.00            
ATOM   2898  HA  SER X 183      22.153  86.377  57.356  0.00  0.00            
ATOM   2899  CB  SER X 183      22.777  87.713  55.733  0.00  0.00            
ATOM   2900  HB2 SER X 183      21.823  87.999  55.260  0.00  0.00            
ATOM   2901  HB3 SER X 183      23.261  88.725  55.617  0.00  0.00            
ATOM   2902  OG  SER X 183      23.435  86.630  55.097  0.00  0.00            
ATOM   2903  HG  SER X 183      22.732  85.990  54.979  0.00  0.00            
ATOM   2904  C   SER X 183      23.722  87.520  58.197  0.00  0.00            
ATOM   2905  O   SER X 183      24.480  88.459  58.104  0.00  0.00            
ATOM   2906  N   GLN X 184      23.811  86.577  59.116  0.00  0.00            
ATOM   2907  H   GLN X 184      22.864  86.113  59.181  0.00  0.00            
ATOM   2908  CA  GLN X 184      24.808  86.578  60.150  0.00  0.00            
ATOM   2909  HA  GLN X 184      25.284  87.548  60.349  0.00  0.00            
ATOM   2910  CB  GLN X 184      24.199  86.117  61.475  0.00  0.00            
ATOM   2911  HB2 GLN X 184      25.022  85.996  62.199  0.00  0.00            
ATOM   2912  HB3 GLN X 184      23.850  85.081  61.335  0.00  0.00            
ATOM   2913  CG  GLN X 184      23.004  86.841  61.990  0.00  0.00            
ATOM   2914  HG2 GLN X 184      22.185  86.751  61.293  0.00  0.00            
ATOM   2915  HG3 GLN X 184      22.684  86.379  62.898  0.00  0.00            
ATOM   2916  CD  GLN X 184      23.226  88.272  62.456  0.00  0.00            
ATOM   2917  OE1 GLN X 184      23.758  89.087  61.641  0.00  0.00            
ATOM   2918  NE2 GLN X 184      22.886  88.583  63.733  0.00  0.00            
ATOM   2919 HE21 GLN X 184      22.506  87.832  64.260  0.00  0.00            
ATOM   2920 HE22 GLN X 184      23.234  89.466  64.187  0.00  0.00            
ATOM   2921  C   GLN X 184      26.002  85.689  59.723  0.00  0.00            
ATOM   2922  O   GLN X 184      25.925  84.690  59.032  0.00  0.00            
ATOM   2923  N   ASN X 185      27.197  86.150  60.169  0.00  0.00            
ATOM   2924  H   ASN X 185      27.168  86.914  60.841  0.00  0.00            
ATOM   2925  CA  ASN X 185      28.528  85.616  59.848  0.00  0.00            
ATOM   2926  HA  ASN X 185      29.284  86.309  60.259  0.00  0.00            
ATOM   2927  CB  ASN X 185      28.659  84.242  60.457  0.00  0.00            
ATOM   2928  HB2 ASN X 185      28.324  84.284  61.487  0.00  0.00            
ATOM   2929  HB3 ASN X 185      28.055  83.518  59.940  0.00  0.00            
ATOM   2930  CG  ASN X 185      30.127  83.760  60.341  0.00  0.00            
ATOM   2931  OD1 ASN X 185      30.421  82.826  59.580  0.00  0.00            
ATOM   2932  ND2 ASN X 185      30.939  84.196  61.326  0.00  0.00            
ATOM   2933 HD21 ASN X 185      30.641  84.934  61.960  0.00  0.00            
ATOM   2934 HD22 ASN X 185      31.836  83.767  61.493  0.00  0.00            
ATOM   2935  C   ASN X 185      28.641  85.501  58.342  0.00  0.00            
ATOM   2936  O   ASN X 185      29.082  84.509  57.780  0.00  0.00            
ATOM   2937  N   SER X 186      28.294  86.589  57.659  0.00  0.00            
ATOM   2938  H   SER X 186      27.811  87.326  58.117  0.00  0.00            
ATOM   2939  CA  SER X 186      28.365  86.701  56.238  0.00  0.00            
ATOM   2940  HA  SER X 186      28.875  85.807  55.864  0.00  0.00            
ATOM   2941  CB  SER X 186      26.919  86.770  55.882  0.00  0.00            
ATOM   2942  HB2 SER X 186      26.254  85.987  56.228  0.00  0.00            
ATOM   2943  HB3 SER X 186      26.465  87.673  56.261  0.00  0.00            
ATOM   2944  OG  SER X 186      26.759  86.703  54.487  0.00  0.00            
ATOM   2945  HG  SER X 186      25.881  86.797  54.207  0.00  0.00            
ATOM   2946  C   SER X 186      29.205  87.927  55.773  0.00  0.00            
ATOM   2947  O   SER X 186      28.764  88.998  56.112  0.00  0.00            
ATOM   2948  N   PHE X 187      30.276  87.677  55.054  0.00  0.00            
ATOM   2949  H   PHE X 187      30.608  86.676  54.781  0.00  0.00            
ATOM   2950  CA  PHE X 187      31.276  88.691  54.677  0.00  0.00            
ATOM   2951  HA  PHE X 187      31.642  89.042  55.722  0.00  0.00            
ATOM   2952  CB  PHE X 187      32.549  88.184  53.950  0.00  0.00            
ATOM   2953  HB2 PHE X 187      32.200  87.433  53.214  0.00  0.00            
ATOM   2954  HB3 PHE X 187      33.139  87.617  54.647  0.00  0.00            
ATOM   2955  CG  PHE X 187      33.311  89.278  53.234  0.00  0.00            
ATOM   2956  CD1 PHE X 187      33.981  90.317  53.888  0.00  0.00            
ATOM   2957  HD1 PHE X 187      33.950  90.336  54.963  0.00  0.00            
ATOM   2958  CE1 PHE X 187      34.713  91.259  53.130  0.00  0.00            
ATOM   2959  HE1 PHE X 187      35.110  92.102  53.691  0.00  0.00            
ATOM   2960  CZ  PHE X 187      34.762  91.133  51.748  0.00  0.00            
ATOM   2961  HZ  PHE X 187      35.358  91.872  51.188  0.00  0.00            
ATOM   2962  CE2 PHE X 187      33.984  90.204  51.070  0.00  0.00            
ATOM   2963  HE2 PHE X 187      33.931  90.151  49.998  0.00  0.00            
ATOM   2964  CD2 PHE X 187      33.258  89.275  51.842  0.00  0.00            
ATOM   2965  HD2 PHE X 187      32.807  88.436  51.326  0.00  0.00            
ATOM   2966  C   PHE X 187      30.632  89.794  53.842  0.00  0.00            
ATOM   2967  O   PHE X 187      31.019  90.954  54.043  0.00  0.00            
ATOM   2968  N   ARG X 188      29.639  89.413  53.011  0.00  0.00            
ATOM   2969  H   ARG X 188      29.489  88.402  52.899  0.00  0.00            
ATOM   2970  CA  ARG X 188      28.771  90.371  52.236  0.00  0.00            
ATOM   2971  HA  ARG X 188      29.417  91.050  51.640  0.00  0.00            
ATOM   2972  CB  ARG X 188      27.815  89.631  51.246  0.00  0.00            
ATOM   2973  HB2 ARG X 188      27.165  88.996  51.916  0.00  0.00            
ATOM   2974  HB3 ARG X 188      28.411  88.976  50.701  0.00  0.00            
ATOM   2975  CG  ARG X 188      26.985  90.403  50.251  0.00  0.00            
ATOM   2976  HG2 ARG X 188      27.526  91.243  49.888  0.00  0.00            
ATOM   2977  HG3 ARG X 188      26.675  89.826  49.341  0.00  0.00            
ATOM   2978  CD  ARG X 188      25.646  91.005  50.769  0.00  0.00            
ATOM   2979  HD2 ARG X 188      25.098  91.667  49.975  0.00  0.00            
ATOM   2980  HD3 ARG X 188      25.916  91.810  51.506  0.00  0.00            
ATOM   2981  NE  ARG X 188      24.817  89.988  51.254  0.00  0.00            
ATOM   2982  HE  ARG X 188      25.134  88.983  51.049  0.00  0.00            
ATOM   2983  CZ  ARG X 188      23.812  90.219  52.059  0.00  0.00            
ATOM   2984  NH1 ARG X 188      23.416  91.399  52.455  0.00  0.00            
ATOM   2985 HH11 ARG X 188      23.621  92.248  51.896  0.00  0.00            
ATOM   2986 HH12 ARG X 188      22.742  91.623  53.154  0.00  0.00            
ATOM   2987  NH2 ARG X 188      23.117  89.250  52.589  0.00  0.00            
ATOM   2988 HH21 ARG X 188      23.307  88.277  52.337  0.00  0.00            
ATOM   2989 HH22 ARG X 188      22.170  89.413  53.109  0.00  0.00            
ATOM   2990  C   ARG X 188      28.040  91.307  53.150  0.00  0.00            
ATOM   2991  O   ARG X 188      28.044  92.481  52.826  0.00  0.00            
ATOM   2992  N   ASN X 189      27.473  90.778  54.203  0.00  0.00            
ATOM   2993  H   ASN X 189      27.698  89.830  54.501  0.00  0.00            
ATOM   2994  CA  ASN X 189      26.607  91.647  55.052  0.00  0.00            
ATOM   2995  HA  ASN X 189      25.981  92.252  54.366  0.00  0.00            
ATOM   2996  CB  ASN X 189      25.670  90.727  55.916  0.00  0.00            
ATOM   2997  HB2 ASN X 189      25.535  89.813  55.313  0.00  0.00            
ATOM   2998  HB3 ASN X 189      26.105  90.425  56.829  0.00  0.00            
ATOM   2999  CG  ASN X 189      24.207  91.304  56.072  0.00  0.00            
ATOM   3000  OD1 ASN X 189      23.706  92.012  55.190  0.00  0.00            
ATOM   3001  ND2 ASN X 189      23.444  90.978  57.098  0.00  0.00            
ATOM   3002 HD21 ASN X 189      22.477  91.305  57.130  0.00  0.00            
ATOM   3003 HD22 ASN X 189      23.759  90.500  57.931  0.00  0.00            
ATOM   3004  C   ASN X 189      27.352  92.594  55.932  0.00  0.00            
ATOM   3005  O   ASN X 189      26.735  93.506  56.463  0.00  0.00            
ATOM   3006  N   GLN X 190      28.629  92.330  56.196  0.00  0.00            
ATOM   3007  H   GLN X 190      28.863  91.538  55.750  0.00  0.00            
ATOM   3008  CA  GLN X 190      29.580  93.137  56.895  0.00  0.00            
ATOM   3009  HA  GLN X 190      29.129  93.685  57.733  0.00  0.00            
ATOM   3010  CB  GLN X 190      30.683  92.288  57.481  0.00  0.00            
ATOM   3011  HB2 GLN X 190      30.375  91.334  57.800  0.00  0.00            
ATOM   3012  HB3 GLN X 190      31.317  92.084  56.589  0.00  0.00            
ATOM   3013  CG  GLN X 190      31.607  92.949  58.568  0.00  0.00            
ATOM   3014  HG2 GLN X 190      32.613  92.408  58.775  0.00  0.00            
ATOM   3015  HG3 GLN X 190      31.991  93.831  58.121  0.00  0.00            
ATOM   3016  CD  GLN X 190      30.897  93.342  59.839  0.00  0.00            
ATOM   3017  OE1 GLN X 190      30.046  92.649  60.300  0.00  0.00            
ATOM   3018  NE2 GLN X 190      31.234  94.424  60.428  0.00  0.00            
ATOM   3019 HE21 GLN X 190      32.070  94.890  60.247  0.00  0.00            
ATOM   3020 HE22 GLN X 190      30.611  94.859  61.085  0.00  0.00            
ATOM   3021  C   GLN X 190      30.069  94.138  55.786  0.00  0.00            
ATOM   3022  O   GLN X 190      30.187  95.283  56.135  0.00  0.00            
ATOM   3023  N   LEU X 191      30.436  93.636  54.637  0.00  0.00            
ATOM   3024  H   LEU X 191      30.685  92.679  54.582  0.00  0.00            
ATOM   3025  CA  LEU X 191      30.844  94.412  53.470  0.00  0.00            
ATOM   3026  HA  LEU X 191      31.753  94.984  53.724  0.00  0.00            
ATOM   3027  CB  LEU X 191      31.297  93.441  52.357  0.00  0.00            
ATOM   3028  HB2 LEU X 191      32.083  92.734  52.616  0.00  0.00            
ATOM   3029  HB3 LEU X 191      30.454  92.804  52.117  0.00  0.00            
ATOM   3030  CG  LEU X 191      31.697  94.122  51.035  0.00  0.00            
ATOM   3031  HG  LEU X 191      31.091  95.019  50.911  0.00  0.00            
ATOM   3032  CD1 LEU X 191      33.098  94.696  51.084  0.00  0.00            
ATOM   3033 HD11 LEU X 191      33.307  95.282  51.986  0.00  0.00            
ATOM   3034 HD12 LEU X 191      33.937  93.972  50.988  0.00  0.00            
ATOM   3035 HD13 LEU X 191      33.247  95.361  50.175  0.00  0.00            
ATOM   3036  CD2 LEU X 191      31.651  93.139  49.888  0.00  0.00            
ATOM   3037 HD21 LEU X 191      32.131  92.128  50.046  0.00  0.00            
ATOM   3038 HD22 LEU X 191      30.536  92.992  49.875  0.00  0.00            
ATOM   3039 HD23 LEU X 191      32.011  93.556  48.904  0.00  0.00            
ATOM   3040  C   LEU X 191      29.792  95.484  53.054  0.00  0.00            
ATOM   3041  O   LEU X 191      30.109  96.631  52.996  0.00  0.00            
ATOM   3042  N   GLU X 192      28.518  95.083  53.024  0.00  0.00            
ATOM   3043  H   GLU X 192      28.413  94.095  53.201  0.00  0.00            
ATOM   3044  CA  GLU X 192      27.344  95.919  52.777  0.00  0.00            
ATOM   3045  HA  GLU X 192      27.582  96.636  51.965  0.00  0.00            
ATOM   3046  CB  GLU X 192      26.259  95.074  52.155  0.00  0.00            
ATOM   3047  HB2 GLU X 192      25.829  94.285  52.791  0.00  0.00            
ATOM   3048  HB3 GLU X 192      26.668  94.525  51.347  0.00  0.00            
ATOM   3049  CG  GLU X 192      25.045  95.886  51.743  0.00  0.00            
ATOM   3050  HG2 GLU X 192      24.452  96.369  52.530  0.00  0.00            
ATOM   3051  HG3 GLU X 192      25.414  96.731  51.030  0.00  0.00            
ATOM   3052  CD  GLU X 192      23.953  95.040  51.074  0.00  0.00            
ATOM   3053  OE1 GLU X 192      23.830  93.806  51.356  0.00  0.00            
ATOM   3054  OE2 GLU X 192      23.158  95.574  50.266  0.00  0.00            
ATOM   3055  C   GLU X 192      26.965  96.823  53.972  0.00  0.00            
ATOM   3056  O   GLU X 192      26.935  98.062  53.826  0.00  0.00            
ATOM   3057  N   GLY X 193      26.938  96.259  55.198  0.00  0.00            
ATOM   3058  H   GLY X 193      27.027  95.263  55.231  0.00  0.00            
ATOM   3059  CA  GLY X 193      27.099  96.925  56.448  0.00  0.00            
ATOM   3060  HA2 GLY X 193      27.933  96.356  56.892  0.00  0.00            
ATOM   3061  HA3 GLY X 193      27.440  97.949  56.384  0.00  0.00            
ATOM   3062  C   GLY X 193      25.832  96.970  57.318  0.00  0.00            
ATOM   3063  O   GLY X 193      25.373  98.078  57.597  0.00  0.00            
ATOM   3064  N   PHE X 194      25.288  95.811  57.676  0.00  0.00            
ATOM   3065  H   PHE X 194      25.705  94.969  57.373  0.00  0.00            
ATOM   3066  CA  PHE X 194      23.954  95.644  58.268  0.00  0.00            
ATOM   3067  HA  PHE X 194      23.536  96.607  58.381  0.00  0.00            
ATOM   3068  CB  PHE X 194      23.030  94.689  57.431  0.00  0.00            
ATOM   3069  HB2 PHE X 194      23.550  93.797  57.080  0.00  0.00            
ATOM   3070  HB3 PHE X 194      22.321  94.152  58.140  0.00  0.00            
ATOM   3071  CG  PHE X 194      22.233  95.289  56.330  0.00  0.00            
ATOM   3072  CD1 PHE X 194      21.171  96.132  56.573  0.00  0.00            
ATOM   3073  HD1 PHE X 194      20.966  96.378  57.607  0.00  0.00            
ATOM   3074  CE1 PHE X 194      20.574  96.937  55.596  0.00  0.00            
ATOM   3075  HE1 PHE X 194      19.763  97.584  55.856  0.00  0.00            
ATOM   3076  CZ  PHE X 194      20.899  96.753  54.246  0.00  0.00            
ATOM   3077  HZ  PHE X 194      20.621  97.430  53.452  0.00  0.00            
ATOM   3078  CE2 PHE X 194      21.944  95.917  53.944  0.00  0.00            
ATOM   3079  HE2 PHE X 194      22.211  95.867  52.923  0.00  0.00            
ATOM   3080  CD2 PHE X 194      22.623  95.145  54.945  0.00  0.00            
ATOM   3081  HD2 PHE X 194      23.424  94.439  54.652  0.00  0.00            
ATOM   3082  C   PHE X 194      24.030  95.036  59.623  0.00  0.00            
ATOM   3083  O   PHE X 194      23.077  95.146  60.410  0.00  0.00            
ATOM   3084  N   ILE X 195      25.001  94.172  59.860  0.00  0.00            
ATOM   3085  H   ILE X 195      25.738  94.005  59.132  0.00  0.00            
ATOM   3086  CA  ILE X 195      25.161  93.560  61.165  0.00  0.00            
ATOM   3087  HA  ILE X 195      24.169  93.117  61.386  0.00  0.00            
ATOM   3088  CB  ILE X 195      26.233  92.392  61.030  0.00  0.00            
ATOM   3089  HB  ILE X 195      27.164  92.788  60.778  0.00  0.00            
ATOM   3090  CG2 ILE X 195      26.363  91.600  62.401  0.00  0.00            
ATOM   3091 HG21 ILE X 195      25.550  90.895  62.684  0.00  0.00            
ATOM   3092 HG22 ILE X 195      27.268  90.955  62.381  0.00  0.00            
ATOM   3093 HG23 ILE X 195      26.488  92.318  63.296  0.00  0.00            
ATOM   3094  CG1 ILE X 195      25.894  91.402  59.950  0.00  0.00            
ATOM   3095 HG12 ILE X 195      24.904  90.973  60.099  0.00  0.00            
ATOM   3096 HG13 ILE X 195      25.788  92.031  59.025  0.00  0.00            
ATOM   3097  CD1 ILE X 195      26.937  90.221  59.841  0.00  0.00            
ATOM   3098 HD11 ILE X 195      27.924  90.524  59.585  0.00  0.00            
ATOM   3099 HD12 ILE X 195      27.013  89.598  60.781  0.00  0.00            
ATOM   3100 HD13 ILE X 195      26.764  89.567  59.057  0.00  0.00            
ATOM   3101  C   ILE X 195      25.757  94.529  62.206  0.00  0.00            
ATOM   3102  O   ILE X 195      26.937  94.841  62.276  0.00  0.00            
ATOM   3103  N   ASN X 196      24.817  94.946  63.085  0.00  0.00            
ATOM   3104  H   ASN X 196      24.001  94.427  63.028  0.00  0.00            
ATOM   3105  CA  ASN X 196      24.702  96.199  63.841  0.00  0.00            
ATOM   3106  HA  ASN X 196      23.604  96.381  64.060  0.00  0.00            
ATOM   3107  CB  ASN X 196      25.493  96.013  65.146  0.00  0.00            
ATOM   3108  HB2 ASN X 196      25.171  95.095  65.650  0.00  0.00            
ATOM   3109  HB3 ASN X 196      26.521  95.879  65.034  0.00  0.00            
ATOM   3110  CG  ASN X 196      25.184  97.072  66.273  0.00  0.00            
ATOM   3111  OD1 ASN X 196      24.037  97.437  66.452  0.00  0.00            
ATOM   3112  ND2 ASN X 196      26.119  97.390  67.103  0.00  0.00            
ATOM   3113 HD21 ASN X 196      26.033  98.004  67.871  0.00  0.00            
ATOM   3114 HD22 ASN X 196      27.077  97.076  67.132  0.00  0.00            
ATOM   3115  C   ASN X 196      25.165  97.370  62.972  0.00  0.00            
ATOM   3116  O   ASN X 196      26.237  97.895  63.241  0.00  0.00            
ATOM   3117  N   GLY X 197      24.313  97.760  62.020  0.00  0.00            
ATOM   3118  H   GLY X 197      23.377  97.373  61.994  0.00  0.00            
ATOM   3119  CA  GLY X 197      24.600  98.889  61.056  0.00  0.00            
ATOM   3120  HA2 GLY X 197      24.508  98.462  60.103  0.00  0.00            
ATOM   3121  HA3 GLY X 197      25.690  99.197  61.081  0.00  0.00            
ATOM   3122  C   GLY X 197      23.835 100.228  61.147  0.00  0.00            
ATOM   3123  O   GLY X 197      23.100 100.426  62.080  0.00  0.00            
ATOM   3124  N   PRO X 198      24.210 101.206  60.255  0.00  0.00            
ATOM   3125  CD  PRO X 198      23.634 102.589  60.254  0.00  0.00            
ATOM   3126  HD2 PRO X 198      22.547 102.558  60.258  0.00  0.00            
ATOM   3127  HD3 PRO X 198      23.933 103.156  61.172  0.00  0.00            
ATOM   3128  CG  PRO X 198      24.154 103.340  59.038  0.00  0.00            
ATOM   3129  HG2 PRO X 198      23.370 103.976  58.546  0.00  0.00            
ATOM   3130  HG3 PRO X 198      24.889 104.128  59.250  0.00  0.00            
ATOM   3131  CB  PRO X 198      24.824 102.266  58.176  0.00  0.00            
ATOM   3132  HB2 PRO X 198      24.369 102.007  57.200  0.00  0.00            
ATOM   3133  HB3 PRO X 198      25.804 102.716  57.884  0.00  0.00            
ATOM   3134  CA  PRO X 198      25.013 101.063  58.994  0.00  0.00            
ATOM   3135  HA  PRO X 198      24.671 100.164  58.491  0.00  0.00            
ATOM   3136  C   PRO X 198      26.571 100.972  59.285  0.00  0.00            
ATOM   3137  O   PRO X 198      27.024 101.625  60.239  0.00  0.00            
ATOM   3138  N   GLN X 199      27.327 100.130  58.518  0.00  0.00            
ATOM   3139  H   GLN X 199      26.803  99.712  57.763  0.00  0.00            
ATOM   3140  CA  GLN X 199      28.744  99.915  58.426  0.00  0.00            
ATOM   3141  HA  GLN X 199      29.231 100.770  58.860  0.00  0.00            
ATOM   3142  CB  GLN X 199      29.210  98.579  59.133  0.00  0.00            
ATOM   3143  HB2 GLN X 199      28.952  97.682  58.526  0.00  0.00            
ATOM   3144  HB3 GLN X 199      30.335  98.629  59.236  0.00  0.00            
ATOM   3145  CG  GLN X 199      28.722  98.416  60.600  0.00  0.00            
ATOM   3146  HG2 GLN X 199      29.322  97.560  60.868  0.00  0.00            
ATOM   3147  HG3 GLN X 199      27.670  98.103  60.486  0.00  0.00            
ATOM   3148  CD  GLN X 199      28.942  99.583  61.577  0.00  0.00            
ATOM   3149  OE1 GLN X 199      29.934 100.307  61.490  0.00  0.00            
ATOM   3150  NE2 GLN X 199      28.232  99.674  62.670  0.00  0.00            
ATOM   3151 HE21 GLN X 199      27.515  98.950  62.914  0.00  0.00            
ATOM   3152 HE22 GLN X 199      28.254 100.468  63.316  0.00  0.00            
ATOM   3153  C   GLN X 199      29.284 100.028  57.025  0.00  0.00            
ATOM   3154  O   GLN X 199      28.603 100.469  56.133  0.00  0.00            
ATOM   3155  N   LEU X 200      30.613  99.757  56.935  0.00  0.00            
ATOM   3156  H   LEU X 200      31.059  99.712  57.828  0.00  0.00            
ATOM   3157  CA  LEU X 200      31.633  99.661  55.857  0.00  0.00            
ATOM   3158  HA  LEU X 200      32.471 100.179  56.271  0.00  0.00            
ATOM   3159  CB  LEU X 200      32.079  98.201  55.575  0.00  0.00            
ATOM   3160  HB2 LEU X 200      32.246  97.628  56.532  0.00  0.00            
ATOM   3161  HB3 LEU X 200      31.216  97.741  55.018  0.00  0.00            
ATOM   3162  CG  LEU X 200      33.352  98.110  54.716  0.00  0.00            
ATOM   3163  HG  LEU X 200      33.931  99.043  54.759  0.00  0.00            
ATOM   3164  CD1 LEU X 200      34.268  96.998  55.275  0.00  0.00            
ATOM   3165 HD11 LEU X 200      35.215  97.103  54.831  0.00  0.00            
ATOM   3166 HD12 LEU X 200      33.798  95.964  55.151  0.00  0.00            
ATOM   3167 HD13 LEU X 200      34.496  97.153  56.307  0.00  0.00            
ATOM   3168  CD2 LEU X 200      33.066  97.861  53.231  0.00  0.00            
ATOM   3169 HD21 LEU X 200      33.910  97.610  52.570  0.00  0.00            
ATOM   3170 HD22 LEU X 200      32.646  98.830  52.804  0.00  0.00            
ATOM   3171 HD23 LEU X 200      32.361  97.040  53.013  0.00  0.00            
ATOM   3172  C   LEU X 200      31.208 100.397  54.549  0.00  0.00            
ATOM   3173  O   LEU X 200      31.675 101.546  54.333  0.00  0.00            
ATOM   3174  N   HID X 201      30.363  99.796  53.711  0.00  0.00            
ATOM   3175  H   HID X 201      30.177  98.836  53.780  0.00  0.00            
ATOM   3176  CA  HID X 201      29.920 100.455  52.505  0.00  0.00            
ATOM   3177  HA  HID X 201      30.716 100.959  51.940  0.00  0.00            
ATOM   3178  CB  HID X 201      29.322  99.301  51.676  0.00  0.00            
ATOM   3179  HB2 HID X 201      28.793  98.558  52.312  0.00  0.00            
ATOM   3180  HB3 HID X 201      30.088  98.731  51.183  0.00  0.00            
ATOM   3181  CG  HID X 201      28.302  99.701  50.631  0.00  0.00            
ATOM   3182  ND1 HID X 201      27.026  99.534  50.967  0.00  0.00            
ATOM   3183  HD1 HID X 201      26.592  99.310  51.870  0.00  0.00            
ATOM   3184  CE1 HID X 201      26.246  99.925  49.969  0.00  0.00            
ATOM   3185  HE1 HID X 201      25.197 100.155  50.082  0.00  0.00            
ATOM   3186  NE2 HID X 201      26.968 100.386  48.925  0.00  0.00            
ATOM   3187  CD2 HID X 201      28.297 100.026  49.298  0.00  0.00            
ATOM   3188  HD2 HID X 201      29.271 100.076  48.743  0.00  0.00            
ATOM   3189  C   HID X 201      28.920 101.530  52.947  0.00  0.00            
ATOM   3190  O   HID X 201      29.166 102.702  52.743  0.00  0.00            
ATOM   3191  N   ASN X 202      27.713 101.189  53.492  0.00  0.00            
ATOM   3192  H   ASN X 202      27.717 100.220  53.666  0.00  0.00            
ATOM   3193  CA  ASN X 202      26.570 102.114  53.622  0.00  0.00            
ATOM   3194  HA  ASN X 202      26.380 102.602  52.646  0.00  0.00            
ATOM   3195  CB  ASN X 202      25.317 101.289  54.125  0.00  0.00            
ATOM   3196  HB2 ASN X 202      25.597 100.463  54.750  0.00  0.00            
ATOM   3197  HB3 ASN X 202      24.587 101.872  54.629  0.00  0.00            
ATOM   3198  CG  ASN X 202      24.508 100.732  52.968  0.00  0.00            
ATOM   3199  OD1 ASN X 202      24.146 101.430  52.076  0.00  0.00            
ATOM   3200  ND2 ASN X 202      24.138  99.443  53.052  0.00  0.00            
ATOM   3201 HD21 ASN X 202      24.637  98.865  53.801  0.00  0.00            
ATOM   3202 HD22 ASN X 202      23.252  99.075  52.679  0.00  0.00            
ATOM   3203  C   ASN X 202      26.839 103.265  54.610  0.00  0.00            
ATOM   3204  O   ASN X 202      26.132 104.286  54.610  0.00  0.00            
ATOM   3205  N   ARN X 203      27.776 103.079  55.539  0.00  0.00            
ATOM   3206  H   ARN X 203      28.205 102.202  55.367  0.00  0.00            
ATOM   3207  CA  ARN X 203      28.197 104.033  56.564  0.00  0.00            
ATOM   3208  HA  ARN X 203      27.320 104.267  57.142  0.00  0.00            
ATOM   3209  CB  ARN X 203      29.200 103.440  57.540  0.00  0.00            
ATOM   3210  HB2 ARN X 203      30.133 102.981  57.021  0.00  0.00            
ATOM   3211  HB3 ARN X 203      28.679 102.654  58.064  0.00  0.00            
ATOM   3212  CG  ARN X 203      29.648 104.541  58.584  0.00  0.00            
ATOM   3213  HG2 ARN X 203      28.726 105.099  58.827  0.00  0.00            
ATOM   3214  HG3 ARN X 203      30.368 105.263  58.173  0.00  0.00            
ATOM   3215  CD  ARN X 203      30.195 103.918  59.910  0.00  0.00            
ATOM   3216  HD2 ARN X 203      31.183 103.601  59.685  0.00  0.00            
ATOM   3217  HD3 ARN X 203      29.665 103.010  60.108  0.00  0.00            
ATOM   3218  NE  ARN X 203      30.179 104.689  61.124  0.00  0.00            
ATOM   3219  HE  ARN X 203      30.578 105.626  61.032  0.00  0.00            
ATOM   3220  CZ  ARN X 203      30.005 104.206  62.480  0.00  0.00            
ATOM   3221  NH1 ARN X 203      30.609 104.708  63.399  0.00  0.00            
ATOM   3222 HH11 ARN X 203      31.121 105.549  63.124  0.00  0.00            
ATOM   3223  NH2 ARN X 203      29.093 103.136  62.576  0.00  0.00            
ATOM   3224 HH21 ARN X 203      29.330 102.409  61.915  0.00  0.00            
ATOM   3225 HH22 ARN X 203      28.113 103.465  62.501  0.00  0.00            
ATOM   3226  C   ARN X 203      28.752 105.279  55.871  0.00  0.00            
ATOM   3227  O   ARN X 203      28.405 106.364  56.200  0.00  0.00            
ATOM   3228  N   VAL X 204      29.613 105.107  54.854  0.00  0.00            
ATOM   3229  H   VAL X 204      29.581 104.140  54.679  0.00  0.00            
ATOM   3230  CA  VAL X 204      30.275 106.151  54.073  0.00  0.00            
ATOM   3231  HA  VAL X 204      30.608 106.958  54.761  0.00  0.00            
ATOM   3232  CB  VAL X 204      31.441 105.568  53.196  0.00  0.00            
ATOM   3233  HB  VAL X 204      31.081 104.701  52.525  0.00  0.00            
ATOM   3234  CG1 VAL X 204      31.957 106.552  52.103  0.00  0.00            
ATOM   3235 HG11 VAL X 204      33.024 106.369  51.809  0.00  0.00            
ATOM   3236 HG12 VAL X 204      31.343 106.536  51.198  0.00  0.00            
ATOM   3237 HG13 VAL X 204      31.990 107.536  52.507  0.00  0.00            
ATOM   3238  CG2 VAL X 204      32.538 105.057  54.057  0.00  0.00            
ATOM   3239 HG21 VAL X 204      32.230 104.228  54.668  0.00  0.00            
ATOM   3240 HG22 VAL X 204      33.507 104.784  53.628  0.00  0.00            
ATOM   3241 HG23 VAL X 204      32.903 105.949  54.589  0.00  0.00            
ATOM   3242  C   VAL X 204      29.178 106.857  53.226  0.00  0.00            
ATOM   3243  O   VAL X 204      29.275 108.112  53.108  0.00  0.00            
ATOM   3244  N   HID X 205      28.075 106.172  52.854  0.00  0.00            
ATOM   3245  H   HID X 205      27.898 105.231  53.152  0.00  0.00            
ATOM   3246  CA  HID X 205      26.958 106.807  52.181  0.00  0.00            
ATOM   3247  HA  HID X 205      27.453 107.456  51.469  0.00  0.00            
ATOM   3248  CB  HID X 205      25.937 105.771  51.534  0.00  0.00            
ATOM   3249  HB2 HID X 205      25.756 105.000  52.248  0.00  0.00            
ATOM   3250  HB3 HID X 205      24.974 106.258  51.282  0.00  0.00            
ATOM   3251  CG  HID X 205      26.596 105.103  50.348  0.00  0.00            
ATOM   3252  ND1 HID X 205      26.923 105.812  49.179  0.00  0.00            
ATOM   3253  HD1 HID X 205      26.756 106.834  49.085  0.00  0.00            
ATOM   3254  CE1 HID X 205      27.454 105.032  48.281  0.00  0.00            
ATOM   3255  HE1 HID X 205      27.784 105.305  47.334  0.00  0.00            
ATOM   3256  NE2 HID X 205      27.269 103.798  48.731  0.00  0.00            
ATOM   3257  CD2 HID X 205      26.794 103.814  50.031  0.00  0.00            
ATOM   3258  HD2 HID X 205      26.567 102.920  50.575  0.00  0.00            
ATOM   3259  C   HID X 205      26.254 107.800  53.112  0.00  0.00            
ATOM   3260  O   HID X 205      26.114 108.972  52.645  0.00  0.00            
ATOM   3261  N   ARG X 206      25.766 107.415  54.312  0.00  0.00            
ATOM   3262  H   ARG X 206      25.968 106.440  54.578  0.00  0.00            
ATOM   3263  CA  ARG X 206      25.195 108.362  55.217  0.00  0.00            
ATOM   3264  HA  ARG X 206      24.360 108.772  54.711  0.00  0.00            
ATOM   3265  CB  ARG X 206      24.729 107.559  56.475  0.00  0.00            
ATOM   3266  HB2 ARG X 206      25.549 106.795  56.604  0.00  0.00            
ATOM   3267  HB3 ARG X 206      24.737 108.093  57.401  0.00  0.00            
ATOM   3268  CG  ARG X 206      23.382 106.784  56.292  0.00  0.00            
ATOM   3269  HG2 ARG X 206      23.418 106.126  55.380  0.00  0.00            
ATOM   3270  HG3 ARG X 206      23.291 106.229  57.187  0.00  0.00            
ATOM   3271  CD  ARG X 206      22.097 107.648  56.234  0.00  0.00            
ATOM   3272  HD2 ARG X 206      22.174 108.343  55.419  0.00  0.00            
ATOM   3273  HD3 ARG X 206      22.126 108.228  57.157  0.00  0.00            
ATOM   3274  NE  ARG X 206      20.846 106.936  56.095  0.00  0.00            
ATOM   3275  HE  ARG X 206      20.460 106.894  55.158  0.00  0.00            
ATOM   3276  CZ  ARG X 206      20.024 106.446  57.039  0.00  0.00            
ATOM   3277  NH1 ARG X 206      20.319 106.405  58.316  0.00  0.00            
ATOM   3278 HH11 ARG X 206      20.858 107.223  58.657  0.00  0.00            
ATOM   3279 HH12 ARG X 206      20.030 105.662  58.924  0.00  0.00            
ATOM   3280  NH2 ARG X 206      18.971 105.725  56.732  0.00  0.00            
ATOM   3281 HH21 ARG X 206      18.584 105.466  55.774  0.00  0.00            
ATOM   3282 HH22 ARG X 206      18.250 105.473  57.475  0.00  0.00            
ATOM   3283  C   ARG X 206      26.101 109.514  55.703  0.00  0.00            
ATOM   3284  O   ARG X 206      25.626 110.657  55.663  0.00  0.00            
ATOM   3285  N   TRP X 207      27.409 109.258  55.951  0.00  0.00            
ATOM   3286  H   TRP X 207      27.660 108.227  56.119  0.00  0.00            
ATOM   3287  CA  TRP X 207      28.352 110.311  56.259  0.00  0.00            
ATOM   3288  HA  TRP X 207      27.980 110.838  57.174  0.00  0.00            
ATOM   3289  CB  TRP X 207      29.672 109.749  56.888  0.00  0.00            
ATOM   3290  HB2 TRP X 207      29.494 109.064  57.738  0.00  0.00            
ATOM   3291  HB3 TRP X 207      30.164 109.205  56.119  0.00  0.00            
ATOM   3292  CG  TRP X 207      30.632 110.727  57.442  0.00  0.00            
ATOM   3293  CD1 TRP X 207      30.907 110.897  58.761  0.00  0.00            
ATOM   3294  HD1 TRP X 207      30.371 110.329  59.521  0.00  0.00            
ATOM   3295  NE1 TRP X 207      31.875 111.844  58.975  0.00  0.00            
ATOM   3296  HE1 TRP X 207      32.186 112.251  59.853  0.00  0.00            
ATOM   3297  CE2 TRP X 207      32.299 112.362  57.761  0.00  0.00            
ATOM   3298  CZ2 TRP X 207      33.071 113.515  57.466  0.00  0.00            
ATOM   3299  HZ2 TRP X 207      33.526 114.052  58.294  0.00  0.00            
ATOM   3300  CH2 TRP X 207      33.290 113.835  56.128  0.00  0.00            
ATOM   3301  HH2 TRP X 207      33.837 114.641  55.918  0.00  0.00            
ATOM   3302  CZ3 TRP X 207      32.590 113.067  55.155  0.00  0.00            
ATOM   3303  HZ3 TRP X 207      32.698 113.365  54.062  0.00  0.00            
ATOM   3304  CE3 TRP X 207      31.798 111.947  55.451  0.00  0.00            
ATOM   3305  HE3 TRP X 207      31.353 111.456  54.631  0.00  0.00            
ATOM   3306  CD2 TRP X 207      31.582 111.595  56.760  0.00  0.00            
ATOM   3307  C   TRP X 207      28.626 111.297  55.116  0.00  0.00            
ATOM   3308  O   TRP X 207      28.792 112.448  55.430  0.00  0.00            
ATOM   3309  N   VAL X 208      28.733 110.843  53.872  0.00  0.00            
ATOM   3310  H   VAL X 208      28.744 109.851  53.685  0.00  0.00            
ATOM   3311  CA  VAL X 208      28.899 111.673  52.732  0.00  0.00            
ATOM   3312  HA  VAL X 208      29.403 112.552  53.072  0.00  0.00            
ATOM   3313  CB  VAL X 208      29.662 110.975  51.527  0.00  0.00            
ATOM   3314  HB  VAL X 208      29.198 109.954  51.336  0.00  0.00            
ATOM   3315  CG1 VAL X 208      29.668 111.746  50.168  0.00  0.00            
ATOM   3316 HG11 VAL X 208      30.425 111.379  49.513  0.00  0.00            
ATOM   3317 HG12 VAL X 208      28.686 111.722  49.793  0.00  0.00            
ATOM   3318 HG13 VAL X 208      29.920 112.835  50.218  0.00  0.00            
ATOM   3319  CG2 VAL X 208      31.117 110.643  51.877  0.00  0.00            
ATOM   3320 HG21 VAL X 208      31.751 110.430  51.008  0.00  0.00            
ATOM   3321 HG22 VAL X 208      31.141 109.847  52.624  0.00  0.00            
ATOM   3322 HG23 VAL X 208      31.528 111.492  52.372  0.00  0.00            
ATOM   3323  C   VAL X 208      27.645 112.288  52.156  0.00  0.00            
ATOM   3324  O   VAL X 208      27.741 113.528  51.864  0.00  0.00            
ATOM   3325  N   GLY X 209      26.439 111.654  52.308  0.00  0.00            
ATOM   3326  H   GLY X 209      26.393 110.664  52.525  0.00  0.00            
ATOM   3327  CA  GLY X 209      25.146 112.368  52.411  0.00  0.00            
ATOM   3328  HA2 GLY X 209      24.362 111.772  52.856  0.00  0.00            
ATOM   3329  HA3 GLY X 209      25.123 113.273  53.051  0.00  0.00            
ATOM   3330  C   GLY X 209      24.617 112.847  51.011  0.00  0.00            
ATOM   3331  O   GLY X 209      25.237 112.698  49.969  0.00  0.00            
ATOM   3332  N   GLY X 210      23.459 113.465  51.053  0.00  0.00            
ATOM   3333  H   GLY X 210      23.004 113.559  51.950  0.00  0.00            
ATOM   3334  CA  GLY X 210      22.802 114.158  49.937  0.00  0.00            
ATOM   3335  HA2 GLY X 210      23.281 115.077  49.576  0.00  0.00            
ATOM   3336  HA3 GLY X 210      21.779 114.486  50.203  0.00  0.00            
ATOM   3337  C   GLY X 210      22.705 113.199  48.752  0.00  0.00            
ATOM   3338  O   GLY X 210      22.239 112.038  48.943  0.00  0.00            
ATOM   3339  N   GLN X 211      23.277 113.549  47.635  0.00  0.00            
ATOM   3340  H   GLN X 211      23.873 114.376  47.620  0.00  0.00            
ATOM   3341  CA  GLN X 211      23.145 112.721  46.420  0.00  0.00            
ATOM   3342  HA  GLN X 211      22.177 112.184  46.490  0.00  0.00            
ATOM   3343  CB  GLN X 211      23.090 113.615  45.195  0.00  0.00            
ATOM   3344  HB2 GLN X 211      23.258 113.131  44.230  0.00  0.00            
ATOM   3345  HB3 GLN X 211      23.882 114.311  45.207  0.00  0.00            
ATOM   3346  CG  GLN X 211      21.690 114.185  45.030  0.00  0.00            
ATOM   3347  HG2 GLN X 211      21.093 113.375  44.482  0.00  0.00            
ATOM   3348  HG3 GLN X 211      21.261 114.510  45.981  0.00  0.00            
ATOM   3349  CD  GLN X 211      21.673 115.460  44.140  0.00  0.00            
ATOM   3350  OE1 GLN X 211      22.500 115.546  43.231  0.00  0.00            
ATOM   3351  NE2 GLN X 211      20.898 116.443  44.441  0.00  0.00            
ATOM   3352 HE21 GLN X 211      20.989 117.272  43.950  0.00  0.00            
ATOM   3353 HE22 GLN X 211      20.029 116.408  45.043  0.00  0.00            
ATOM   3354  C   GLN X 211      24.408 111.736  46.301  0.00  0.00            
ATOM   3355  O   GLN X 211      25.101 111.473  45.284  0.00  0.00            
ATOM   3356  N   MET X 212      24.685 111.286  47.484  0.00  0.00            
ATOM   3357  H   MET X 212      24.240 111.819  48.155  0.00  0.00            
ATOM   3358  CA  MET X 212      25.512 110.127  47.953  0.00  0.00            
ATOM   3359  HA  MET X 212      25.529 109.304  47.240  0.00  0.00            
ATOM   3360  CB  MET X 212      26.923 110.520  48.470  0.00  0.00            
ATOM   3361  HB2 MET X 212      27.023 111.631  48.403  0.00  0.00            
ATOM   3362  HB3 MET X 212      27.028 110.311  49.526  0.00  0.00            
ATOM   3363  CG  MET X 212      28.085 109.912  47.620  0.00  0.00            
ATOM   3364  HG2 MET X 212      27.706 109.998  46.608  0.00  0.00            
ATOM   3365  HG3 MET X 212      29.020 110.485  47.593  0.00  0.00            
ATOM   3366  SD  MET X 212      28.506 108.184  47.882  0.00  0.00            
ATOM   3367  CE  MET X 212      30.298 108.386  48.059  0.00  0.00            
ATOM   3368  HE1 MET X 212      30.647 108.845  47.132  0.00  0.00            
ATOM   3369  HE2 MET X 212      30.743 107.406  48.145  0.00  0.00            
ATOM   3370  HE3 MET X 212      30.435 108.983  48.962  0.00  0.00            
ATOM   3371  C   MET X 212      24.813 109.227  49.086  0.00  0.00            
ATOM   3372  O   MET X 212      25.171 108.073  49.216  0.00  0.00            
ATOM   3373  N   GLY X 213      23.833 109.752  49.852  0.00  0.00            
ATOM   3374  H   GLY X 213      23.603 110.710  49.611  0.00  0.00            
ATOM   3375  CA  GLY X 213      23.270 109.201  51.119  0.00  0.00            
ATOM   3376  HA2 GLY X 213      23.886 108.299  51.422  0.00  0.00            
ATOM   3377  HA3 GLY X 213      23.353 109.950  51.965  0.00  0.00            
ATOM   3378  C   GLY X 213      21.818 108.726  51.000  0.00  0.00            
ATOM   3379  O   GLY X 213      21.409 107.683  51.437  0.00  0.00            
ATOM   3380  N   VAL X 214      20.982 109.599  50.408  0.00  0.00            
ATOM   3381  H   VAL X 214      21.460 110.347  49.903  0.00  0.00            
ATOM   3382  CA  VAL X 214      19.504 109.477  50.303  0.00  0.00            
ATOM   3383  HA  VAL X 214      19.211 109.176  51.301  0.00  0.00            
ATOM   3384  CB  VAL X 214      18.982 110.937  50.069  0.00  0.00            
ATOM   3385  HB  VAL X 214      17.898 110.782  50.102  0.00  0.00            
ATOM   3386  CG1 VAL X 214      19.362 111.865  51.204  0.00  0.00            
ATOM   3387 HG11 VAL X 214      20.375 112.096  51.110  0.00  0.00            
ATOM   3388 HG12 VAL X 214      19.261 111.320  52.167  0.00  0.00            
ATOM   3389 HG13 VAL X 214      18.724 112.747  51.190  0.00  0.00            
ATOM   3390  CG2 VAL X 214      19.333 111.602  48.666  0.00  0.00            
ATOM   3391 HG21 VAL X 214      20.181 111.111  48.179  0.00  0.00            
ATOM   3392 HG22 VAL X 214      19.436 112.624  48.797  0.00  0.00            
ATOM   3393 HG23 VAL X 214      18.469 111.408  48.043  0.00  0.00            
ATOM   3394  C   VAL X 214      19.145 108.534  49.142  0.00  0.00            
ATOM   3395  O   VAL X 214      19.631 108.669  48.005  0.00  0.00            
ATOM   3396  N   VAL X 215      18.247 107.616  49.462  0.00  0.00            
ATOM   3397  H   VAL X 215      18.080 107.550  50.447  0.00  0.00            
ATOM   3398  CA  VAL X 215      17.604 106.668  48.568  0.00  0.00            
ATOM   3399  HA  VAL X 215      18.443 105.918  48.375  0.00  0.00            
ATOM   3400  CB  VAL X 215      16.626 105.819  49.346  0.00  0.00            
ATOM   3401  HB  VAL X 215      16.635 104.900  48.774  0.00  0.00            
ATOM   3402  CG1 VAL X 215      17.177 105.230  50.685  0.00  0.00            
ATOM   3403 HG11 VAL X 215      16.512 104.428  51.002  0.00  0.00            
ATOM   3404 HG12 VAL X 215      17.217 106.004  51.396  0.00  0.00            
ATOM   3405 HG13 VAL X 215      18.099 104.692  50.697  0.00  0.00            
ATOM   3406  CG2 VAL X 215      15.199 106.327  49.409  0.00  0.00            
ATOM   3407 HG21 VAL X 215      15.068 107.317  49.885  0.00  0.00            
ATOM   3408 HG22 VAL X 215      14.586 106.332  48.524  0.00  0.00            
ATOM   3409 HG23 VAL X 215      14.622 105.731  50.112  0.00  0.00            
ATOM   3410  C   VAL X 215      17.280 107.104  47.101  0.00  0.00            
ATOM   3411  O   VAL X 215      17.923 106.452  46.218  0.00  0.00            
ATOM   3412  N   PRO X 216      16.457 108.184  46.759  0.00  0.00            
ATOM   3413  CD  PRO X 216      15.846 109.177  47.687  0.00  0.00            
ATOM   3414  HD2 PRO X 216      14.985 108.756  48.175  0.00  0.00            
ATOM   3415  HD3 PRO X 216      16.575 109.449  48.429  0.00  0.00            
ATOM   3416  CG  PRO X 216      15.512 110.386  46.759  0.00  0.00            
ATOM   3417  HG2 PRO X 216      16.399 110.993  46.551  0.00  0.00            
ATOM   3418  HG3 PRO X 216      14.774 111.139  47.231  0.00  0.00            
ATOM   3419  CB  PRO X 216      15.069 109.706  45.556  0.00  0.00            
ATOM   3420  HB2 PRO X 216      14.973 110.354  44.721  0.00  0.00            
ATOM   3421  HB3 PRO X 216      14.052 109.308  45.762  0.00  0.00            
ATOM   3422  CA  PRO X 216      16.084 108.557  45.419  0.00  0.00            
ATOM   3423  HA  PRO X 216      15.463 107.777  45.034  0.00  0.00            
ATOM   3424  C   PRO X 216      17.176 108.884  44.422  0.00  0.00            
ATOM   3425  O   PRO X 216      17.179 108.361  43.325  0.00  0.00            
ATOM   3426  N   THR X 217      18.072 109.700  44.895  0.00  0.00            
ATOM   3427  H   THR X 217      17.868 110.128  45.793  0.00  0.00            
ATOM   3428  CA  THR X 217      19.108 110.323  44.029  0.00  0.00            
ATOM   3429  HA  THR X 217      19.075 110.061  42.954  0.00  0.00            
ATOM   3430  CB  THR X 217      18.859 111.851  44.170  0.00  0.00            
ATOM   3431  HB  THR X 217      19.621 112.275  43.625  0.00  0.00            
ATOM   3432  CG2 THR X 217      17.573 112.298  43.579  0.00  0.00            
ATOM   3433 HG21 THR X 217      17.458 111.888  42.602  0.00  0.00            
ATOM   3434 HG22 THR X 217      16.800 111.786  44.134  0.00  0.00            
ATOM   3435 HG23 THR X 217      17.542 113.379  43.541  0.00  0.00            
ATOM   3436  OG1 THR X 217      19.026 112.365  45.545  0.00  0.00            
ATOM   3437  HG1 THR X 217      19.676 111.866  46.002  0.00  0.00            
ATOM   3438  C   THR X 217      20.491 109.925  44.566  0.00  0.00            
ATOM   3439  O   THR X 217      21.417 110.719  44.595  0.00  0.00            
ATOM   3440  N   ALA X 218      20.696 108.758  45.080  0.00  0.00            
ATOM   3441  H   ALA X 218      19.865 108.233  45.397  0.00  0.00            
ATOM   3442  CA  ALA X 218      21.971 108.291  45.558  0.00  0.00            
ATOM   3443  HA  ALA X 218      22.289 109.046  46.258  0.00  0.00            
ATOM   3444  CB  ALA X 218      21.874 106.946  46.363  0.00  0.00            
ATOM   3445  HB1 ALA X 218      21.430 106.065  45.859  0.00  0.00            
ATOM   3446  HB2 ALA X 218      21.193 107.081  47.208  0.00  0.00            
ATOM   3447  HB3 ALA X 218      22.745 106.592  46.847  0.00  0.00            
ATOM   3448  C   ALA X 218      23.012 108.224  44.453  0.00  0.00            
ATOM   3449  O   ALA X 218      24.084 108.725  44.601  0.00  0.00            
ATOM   3450  N   PRO X 219      22.810 107.443  43.389  0.00  0.00            
ATOM   3451  CD  PRO X 219      21.604 106.763  42.898  0.00  0.00            
ATOM   3452  HD2 PRO X 219      21.387 106.043  43.635  0.00  0.00            
ATOM   3453  HD3 PRO X 219      20.756 107.396  42.744  0.00  0.00            
ATOM   3454  CG  PRO X 219      21.915 106.081  41.600  0.00  0.00            
ATOM   3455  HG2 PRO X 219      21.666 106.847  40.789  0.00  0.00            
ATOM   3456  HG3 PRO X 219      21.330 105.208  41.392  0.00  0.00            
ATOM   3457  CB  PRO X 219      23.408 105.837  41.725  0.00  0.00            
ATOM   3458  HB2 PRO X 219      23.885 105.603  40.740  0.00  0.00            
ATOM   3459  HB3 PRO X 219      23.700 105.008  42.375  0.00  0.00            
ATOM   3460  CA  PRO X 219      23.890 107.118  42.429  0.00  0.00            
ATOM   3461  HA  PRO X 219      24.857 107.019  42.967  0.00  0.00            
ATOM   3462  C   PRO X 219      24.155 108.236  41.455  0.00  0.00            
ATOM   3463  O   PRO X 219      24.540 107.979  40.306  0.00  0.00            
ATOM   3464  N   ASN X 220      24.332 109.472  41.904  0.00  0.00            
ATOM   3465  H   ASN X 220      24.300 109.500  42.904  0.00  0.00            
ATOM   3466  CA  ASN X 220      24.500 110.612  40.998  0.00  0.00            
ATOM   3467  HA  ASN X 220      24.123 110.260  39.992  0.00  0.00            
ATOM   3468  CB  ASN X 220      23.696 111.798  41.462  0.00  0.00            
ATOM   3469  HB2 ASN X 220      22.583 111.481  41.538  0.00  0.00            
ATOM   3470  HB3 ASN X 220      23.932 112.148  42.505  0.00  0.00            
ATOM   3471  CG  ASN X 220      23.702 112.962  40.477  0.00  0.00            
ATOM   3472  OD1 ASN X 220      24.134 112.927  39.326  0.00  0.00            
ATOM   3473  ND2 ASN X 220      23.256 114.086  41.054  0.00  0.00            
ATOM   3474 HD21 ASN X 220      23.088 114.096  42.029  0.00  0.00            
ATOM   3475 HD22 ASN X 220      23.758 114.920  40.608  0.00  0.00            
ATOM   3476  C   ASN X 220      25.971 111.021  41.052  0.00  0.00            
ATOM   3477  O   ASN X 220      26.665 111.122  40.048  0.00  0.00            
ATOM   3478  N   ASP X 221      26.577 111.032  42.206  0.00  0.00            
ATOM   3479  H   ASP X 221      26.074 110.677  42.958  0.00  0.00            
ATOM   3480  CA  ASP X 221      28.046 111.368  42.499  0.00  0.00            
ATOM   3481  HA  ASP X 221      28.180 112.411  42.179  0.00  0.00            
ATOM   3482  CB  ASP X 221      28.252 111.267  44.012  0.00  0.00            
ATOM   3483  HB2 ASP X 221      27.519 111.784  44.638  0.00  0.00            
ATOM   3484  HB3 ASP X 221      28.212 110.217  44.367  0.00  0.00            
ATOM   3485  CG  ASP X 221      29.710 111.769  44.415  0.00  0.00            
ATOM   3486  OD1 ASP X 221      30.513 112.095  43.590  0.00  0.00            
ATOM   3487  OD2 ASP X 221      29.923 111.970  45.637  0.00  0.00            
ATOM   3488  C   ASP X 221      29.051 110.503  41.657  0.00  0.00            
ATOM   3489  O   ASP X 221      29.057 109.318  41.724  0.00  0.00            
ATOM   3490  N   PRO X 222      29.995 111.099  40.889  0.00  0.00            
ATOM   3491  CD  PRO X 222      30.012 112.513  40.433  0.00  0.00            
ATOM   3492  HD2 PRO X 222      29.001 112.906  40.008  0.00  0.00            
ATOM   3493  HD3 PRO X 222      30.425 113.098  41.267  0.00  0.00            
ATOM   3494  CG  PRO X 222      31.014 112.499  39.266  0.00  0.00            
ATOM   3495  HG2 PRO X 222      31.468 113.482  39.117  0.00  0.00            
ATOM   3496  HG3 PRO X 222      30.475 112.208  38.369  0.00  0.00            
ATOM   3497  CB  PRO X 222      32.009 111.402  39.648  0.00  0.00            
ATOM   3498  HB2 PRO X 222      32.420 110.960  38.768  0.00  0.00            
ATOM   3499  HB3 PRO X 222      32.794 111.786  40.281  0.00  0.00            
ATOM   3500  CA  PRO X 222      31.174 110.410  40.383  0.00  0.00            
ATOM   3501  HA  PRO X 222      30.868 109.703  39.581  0.00  0.00            
ATOM   3502  C   PRO X 222      32.037 109.564  41.331  0.00  0.00            
ATOM   3503  O   PRO X 222      32.738 108.641  40.872  0.00  0.00            
ATOM   3504  N   VAL X 223      32.040 109.917  42.643  0.00  0.00            
ATOM   3505  H   VAL X 223      31.696 110.848  42.898  0.00  0.00            
ATOM   3506  CA  VAL X 223      32.739 109.294  43.779  0.00  0.00            
ATOM   3507  HA  VAL X 223      33.649 108.877  43.384  0.00  0.00            
ATOM   3508  CB  VAL X 223      33.063 110.339  44.930  0.00  0.00            
ATOM   3509  HB  VAL X 223      32.115 110.712  45.395  0.00  0.00            
ATOM   3510  CG1 VAL X 223      34.067 109.894  46.139  0.00  0.00            
ATOM   3511 HG11 VAL X 223      35.018 109.709  45.706  0.00  0.00            
ATOM   3512 HG12 VAL X 223      34.189 110.622  46.932  0.00  0.00            
ATOM   3513 HG13 VAL X 223      33.762 108.916  46.538  0.00  0.00            
ATOM   3514  CG2 VAL X 223      33.717 111.519  44.235  0.00  0.00            
ATOM   3515 HG21 VAL X 223      34.457 111.190  43.463  0.00  0.00            
ATOM   3516 HG22 VAL X 223      34.373 112.072  44.912  0.00  0.00            
ATOM   3517 HG23 VAL X 223      33.006 112.225  43.814  0.00  0.00            
ATOM   3518  C   VAL X 223      32.076 108.010  44.238  0.00  0.00            
ATOM   3519  O   VAL X 223      32.737 107.141  44.837  0.00  0.00            
ATOM   3520  N   PHE X 224      30.794 107.786  43.820  0.00  0.00            
ATOM   3521  H   PHE X 224      30.486 108.505  43.225  0.00  0.00            
ATOM   3522  CA  PHE X 224      30.054 106.574  43.993  0.00  0.00            
ATOM   3523  HA  PHE X 224      29.974 106.454  45.057  0.00  0.00            
ATOM   3524  CB  PHE X 224      28.600 106.676  43.502  0.00  0.00            
ATOM   3525  HB2 PHE X 224      28.464 106.410  42.443  0.00  0.00            
ATOM   3526  HB3 PHE X 224      28.419 107.754  43.451  0.00  0.00            
ATOM   3527  CG  PHE X 224      27.457 106.149  44.311  0.00  0.00            
ATOM   3528  CD1 PHE X 224      26.750 105.033  43.880  0.00  0.00            
ATOM   3529  HD1 PHE X 224      27.030 104.532  42.967  0.00  0.00            
ATOM   3530  CE1 PHE X 224      25.745 104.476  44.668  0.00  0.00            
ATOM   3531  HE1 PHE X 224      25.194 103.594  44.427  0.00  0.00            
ATOM   3532  CZ  PHE X 224      25.239 105.247  45.807  0.00  0.00            
ATOM   3533  HZ  PHE X 224      24.407 104.858  46.365  0.00  0.00            
ATOM   3534  CE2 PHE X 224      25.832 106.508  46.116  0.00  0.00            
ATOM   3535  HE2 PHE X 224      25.428 107.106  46.948  0.00  0.00            
ATOM   3536  CD2 PHE X 224      26.985 106.897  45.411  0.00  0.00            
ATOM   3537  HD2 PHE X 224      27.417 107.832  45.670  0.00  0.00            
ATOM   3538  C   PHE X 224      30.957 105.403  43.425  0.00  0.00            
ATOM   3539  O   PHE X 224      31.081 104.346  44.006  0.00  0.00            
ATOM   3540  N   PHE X 225      31.552 105.621  42.252  0.00  0.00            
ATOM   3541  H   PHE X 225      31.389 106.521  41.879  0.00  0.00            
ATOM   3542  CA  PHE X 225      32.495 104.756  41.469  0.00  0.00            
ATOM   3543  HA  PHE X 225      31.904 103.904  41.307  0.00  0.00            
ATOM   3544  CB  PHE X 225      32.964 105.499  40.203  0.00  0.00            
ATOM   3545  HB2 PHE X 225      33.525 106.330  40.500  0.00  0.00            
ATOM   3546  HB3 PHE X 225      32.091 105.934  39.723  0.00  0.00            
ATOM   3547  CG  PHE X 225      33.760 104.660  39.191  0.00  0.00            
ATOM   3548  CD1 PHE X 225      35.162 104.750  39.124  0.00  0.00            
ATOM   3549  HD1 PHE X 225      35.731 105.424  39.749  0.00  0.00            
ATOM   3550  CE1 PHE X 225      35.918 103.896  38.302  0.00  0.00            
ATOM   3551  HE1 PHE X 225      37.000 103.857  38.353  0.00  0.00            
ATOM   3552  CZ  PHE X 225      35.147 103.065  37.432  0.00  0.00            
ATOM   3553  HZ  PHE X 225      35.687 102.327  36.839  0.00  0.00            
ATOM   3554  CE2 PHE X 225      33.789 102.906  37.524  0.00  0.00            
ATOM   3555  HE2 PHE X 225      33.409 102.154  36.901  0.00  0.00            
ATOM   3556  CD2 PHE X 225      33.105 103.729  38.411  0.00  0.00            
ATOM   3557  HD2 PHE X 225      32.016 103.651  38.461  0.00  0.00            
ATOM   3558  C   PHE X 225      33.758 104.396  42.279  0.00  0.00            
ATOM   3559  O   PHE X 225      34.085 103.232  42.554  0.00  0.00            
ATOM   3560  N   LEU X 226      34.457 105.469  42.664  0.00  0.00            
ATOM   3561  H   LEU X 226      34.187 106.270  42.158  0.00  0.00            
ATOM   3562  CA  LEU X 226      35.589 105.458  43.562  0.00  0.00            
ATOM   3563  HA  LEU X 226      36.334 104.906  42.986  0.00  0.00            
ATOM   3564  CB  LEU X 226      36.123 106.880  43.836  0.00  0.00            
ATOM   3565  HB2 LEU X 226      37.157 106.714  44.185  0.00  0.00            
ATOM   3566  HB3 LEU X 226      35.668 107.406  44.732  0.00  0.00            
ATOM   3567  CG  LEU X 226      36.163 107.869  42.636  0.00  0.00            
ATOM   3568  HG  LEU X 226      35.201 107.975  42.242  0.00  0.00            
ATOM   3569  CD1 LEU X 226      36.692 109.183  43.112  0.00  0.00            
ATOM   3570 HD11 LEU X 226      36.741 109.961  42.342  0.00  0.00            
ATOM   3571 HD12 LEU X 226      37.707 109.074  43.491  0.00  0.00            
ATOM   3572 HD13 LEU X 226      36.039 109.490  43.929  0.00  0.00            
ATOM   3573  CD2 LEU X 226      37.055 107.301  41.517  0.00  0.00            
ATOM   3574 HD21 LEU X 226      36.849 106.233  41.370  0.00  0.00            
ATOM   3575 HD22 LEU X 226      36.930 107.833  40.592  0.00  0.00            
ATOM   3576 HD23 LEU X 226      38.108 107.365  41.814  0.00  0.00            
ATOM   3577  C   LEU X 226      35.363 104.681  44.905  0.00  0.00            
ATOM   3578  O   LEU X 226      36.217 103.964  45.316  0.00  0.00            
ATOM   3579  N   HID X 227      34.249 104.860  45.612  0.00  0.00            
ATOM   3580  H   HID X 227      33.585 105.511  45.266  0.00  0.00            
ATOM   3581  CA  HID X 227      33.728 104.019  46.647  0.00  0.00            
ATOM   3582  HA  HID X 227      34.386 103.929  47.513  0.00  0.00            
ATOM   3583  CB  HID X 227      32.343 104.644  47.027  0.00  0.00            
ATOM   3584  HB2 HID X 227      32.485 105.315  47.827  0.00  0.00            
ATOM   3585  HB3 HID X 227      31.943 105.271  46.256  0.00  0.00            
ATOM   3586  CG  HID X 227      31.284 103.779  47.576  0.00  0.00            
ATOM   3587  ND1 HID X 227      31.298 103.234  48.833  0.00  0.00            
ATOM   3588  HD1 HID X 227      31.972 103.195  49.569  0.00  0.00            
ATOM   3589  CE1 HID X 227      30.258 102.387  48.894  0.00  0.00            
ATOM   3590  HE1 HID X 227      30.165 101.804  49.796  0.00  0.00            
ATOM   3591  NE2 HID X 227      29.420 102.450  47.816  0.00  0.00            
ATOM   3592  CD2 HID X 227      30.060 103.404  47.036  0.00  0.00            
ATOM   3593  HD2 HID X 227      29.651 103.703  46.047  0.00  0.00            
ATOM   3594  C   HID X 227      33.572 102.542  46.210  0.00  0.00            
ATOM   3595  O   HID X 227      34.131 101.638  46.896  0.00  0.00            
ATOM   3596  N   HID X 228      32.693 102.264  45.165  0.00  0.00            
ATOM   3597  H   HID X 228      32.200 102.983  44.648  0.00  0.00            
ATOM   3598  CA  HID X 228      32.437 100.896  44.656  0.00  0.00            
ATOM   3599  HA  HID X 228      32.125 100.265  45.493  0.00  0.00            
ATOM   3600  CB  HID X 228      31.171 100.961  43.812  0.00  0.00            
ATOM   3601  HB2 HID X 228      31.143 101.840  43.132  0.00  0.00            
ATOM   3602  HB3 HID X 228      31.242 100.133  43.103  0.00  0.00            
ATOM   3603  CG  HID X 228      29.867 100.917  44.579  0.00  0.00            
ATOM   3604  ND1 HID X 228      29.558  99.753  45.290  0.00  0.00            
ATOM   3605  HD1 HID X 228      30.108  98.866  45.346  0.00  0.00            
ATOM   3606  CE1 HID X 228      28.409  99.939  45.900  0.00  0.00            
ATOM   3607  HE1 HID X 228      28.089  99.204  46.565  0.00  0.00            
ATOM   3608  NE2 HID X 228      27.817 101.057  45.629  0.00  0.00            
ATOM   3609  CD2 HID X 228      28.704 101.643  44.684  0.00  0.00            
ATOM   3610  HD2 HID X 228      28.435 102.477  44.164  0.00  0.00            
ATOM   3611  C   HID X 228      33.714 100.191  44.222  0.00  0.00            
ATOM   3612  O   HID X 228      33.929  98.996  44.455  0.00  0.00            
ATOM   3613  N   ALA X 229      34.748 100.965  43.795  0.00  0.00            
ATOM   3614  H   ALA X 229      34.578 101.948  43.551  0.00  0.00            
ATOM   3615  CA  ALA X 229      36.125 100.373  43.424  0.00  0.00            
ATOM   3616  HA  ALA X 229      35.964  99.533  42.690  0.00  0.00            
ATOM   3617  CB  ALA X 229      36.923 101.505  42.744  0.00  0.00            
ATOM   3618  HB1 ALA X 229      36.437 102.462  42.648  0.00  0.00            
ATOM   3619  HB2 ALA X 229      37.188 101.270  41.715  0.00  0.00            
ATOM   3620  HB3 ALA X 229      37.881 101.721  43.238  0.00  0.00            
ATOM   3621  C   ALA X 229      36.874  99.837  44.553  0.00  0.00            
ATOM   3622  O   ALA X 229      37.336  98.675  44.546  0.00  0.00            
ATOM   3623  N   ASN X 230      36.873 100.545  45.695  0.00  0.00            
ATOM   3624  H   ASN X 230      36.324 101.415  45.715  0.00  0.00            
ATOM   3625  CA  ASN X 230      37.430 100.101  46.971  0.00  0.00            
ATOM   3626  HA  ASN X 230      38.383  99.535  46.712  0.00  0.00            
ATOM   3627  CB  ASN X 230      37.808 101.274  47.855  0.00  0.00            
ATOM   3628  HB2 ASN X 230      38.356 102.016  47.254  0.00  0.00            
ATOM   3629  HB3 ASN X 230      36.929 101.720  48.210  0.00  0.00            
ATOM   3630  CG  ASN X 230      38.739 100.982  48.993  0.00  0.00            
ATOM   3631  OD1 ASN X 230      39.579 100.120  48.981  0.00  0.00            
ATOM   3632  ND2 ASN X 230      38.619 101.671  50.102  0.00  0.00            
ATOM   3633 HD21 ASN X 230      39.318 101.621  50.887  0.00  0.00            
ATOM   3634 HD22 ASN X 230      37.844 102.282  50.311  0.00  0.00            
ATOM   3635  C   ASN X 230      36.555  99.131  47.702  0.00  0.00            
ATOM   3636  O   ASN X 230      36.983  98.515  48.664  0.00  0.00            
ATOM   3637  N   VAL X 231      35.263  98.900  47.279  0.00  0.00            
ATOM   3638  H   VAL X 231      34.891  99.394  46.447  0.00  0.00            
ATOM   3639  CA  VAL X 231      34.391  97.878  47.801  0.00  0.00            
ATOM   3640  HA  VAL X 231      34.861  97.382  48.669  0.00  0.00            
ATOM   3641  CB  VAL X 231      32.996  98.470  48.252  0.00  0.00            
ATOM   3642  HB  VAL X 231      32.491  98.863  47.351  0.00  0.00            
ATOM   3643  CG1 VAL X 231      31.965  97.550  48.950  0.00  0.00            
ATOM   3644 HG11 VAL X 231      32.176  97.461  50.015  0.00  0.00            
ATOM   3645 HG12 VAL X 231      32.082  96.574  48.558  0.00  0.00            
ATOM   3646 HG13 VAL X 231      31.049  98.022  48.800  0.00  0.00            
ATOM   3647  CG2 VAL X 231      33.234  99.669  49.257  0.00  0.00            
ATOM   3648 HG21 VAL X 231      34.178 100.196  49.188  0.00  0.00            
ATOM   3649 HG22 VAL X 231      32.528 100.529  49.147  0.00  0.00            
ATOM   3650 HG23 VAL X 231      33.197  99.328  50.282  0.00  0.00            
ATOM   3651  C   VAL X 231      34.252  96.758  46.728  0.00  0.00            
ATOM   3652  O   VAL X 231      33.257  96.050  46.530  0.00  0.00            
ATOM   3653  N   ASH X 232      35.242  96.718  45.893  0.00  0.00            
ATOM   3654  H   ASH X 232      35.946  97.421  46.021  0.00  0.00            
ATOM   3655  CA  ASH X 232      35.653  95.617  45.013  0.00  0.00            
ATOM   3656  HA  ASH X 232      35.086  94.729  45.142  0.00  0.00            
ATOM   3657  CB  ASH X 232      35.477  96.104  43.555  0.00  0.00            
ATOM   3658  HB2 ASH X 232      36.101  96.975  43.365  0.00  0.00            
ATOM   3659  HB3 ASH X 232      34.482  96.367  43.408  0.00  0.00            
ATOM   3660  CG  ASH X 232      35.880  94.984  42.591  0.00  0.00            
ATOM   3661  OD1 ASH X 232      35.006  93.929  42.627  0.00  0.00            
ATOM   3662  OD2 ASH X 232      36.933  95.003  41.975  0.00  0.00            
ATOM   3663  HD1 ASH X 232      35.301  93.148  43.091  0.00  0.00            
ATOM   3664  C   ASH X 232      37.060  95.292  45.374  0.00  0.00            
ATOM   3665  O   ASH X 232      37.441  94.124  45.312  0.00  0.00            
ATOM   3666  N   ARN X 233      37.901  96.241  45.796  0.00  0.00            
ATOM   3667  H   ARN X 233      37.655  97.226  45.626  0.00  0.00            
ATOM   3668  CA  ARN X 233      39.239  95.918  46.226  0.00  0.00            
ATOM   3669  HA  ARN X 233      39.685  95.306  45.403  0.00  0.00            
ATOM   3670  CB  ARN X 233      40.092  97.232  46.430  0.00  0.00            
ATOM   3671  HB2 ARN X 233      39.483  97.932  47.018  0.00  0.00            
ATOM   3672  HB3 ARN X 233      40.188  97.716  45.470  0.00  0.00            
ATOM   3673  CG  ARN X 233      41.469  96.956  46.991  0.00  0.00            
ATOM   3674  HG2 ARN X 233      42.055  96.371  46.273  0.00  0.00            
ATOM   3675  HG3 ARN X 233      41.344  96.375  47.912  0.00  0.00            
ATOM   3676  CD  ARN X 233      42.137  98.274  47.249  0.00  0.00            
ATOM   3677  HD2 ARN X 233      43.156  98.141  47.595  0.00  0.00            
ATOM   3678  HD3 ARN X 233      42.169  98.884  46.340  0.00  0.00            
ATOM   3679  NE  ARN X 233      41.467  99.051  48.230  0.00  0.00            
ATOM   3680  HE  ARN X 233      40.514  99.141  48.008  0.00  0.00            
ATOM   3681  CZ  ARN X 233      41.720  98.844  49.642  0.00  0.00            
ATOM   3682  NH1 ARN X 233      42.577  97.994  50.063  0.00  0.00            
ATOM   3683 HH11 ARN X 233      42.214  97.063  50.073  0.00  0.00            
ATOM   3684  NH2 ARN X 233      40.922  99.653  50.531  0.00  0.00            
ATOM   3685 HH21 ARN X 233      41.289 100.600  50.560  0.00  0.00            
ATOM   3686 HH22 ARN X 233      40.988  99.355  51.476  0.00  0.00            
ATOM   3687  C   ARN X 233      39.253  95.081  47.453  0.00  0.00            
ATOM   3688  O   ARN X 233      39.978  94.082  47.535  0.00  0.00            
ATOM   3689  N   ILE X 234      38.472  95.461  48.448  0.00  0.00            
ATOM   3690  H   ILE X 234      37.983  96.345  48.413  0.00  0.00            
ATOM   3691  CA  ILE X 234      38.382  94.768  49.693  0.00  0.00            
ATOM   3692  HA  ILE X 234      39.356  94.741  50.171  0.00  0.00            
ATOM   3693  CB  ILE X 234      37.284  95.361  50.496  0.00  0.00            
ATOM   3694  HB  ILE X 234      37.346  96.422  50.760  0.00  0.00            
ATOM   3695  CG2 ILE X 234      36.053  95.080  49.708  0.00  0.00            
ATOM   3696 HG21 ILE X 234      35.732  94.066  49.896  0.00  0.00            
ATOM   3697 HG22 ILE X 234      35.204  95.715  50.043  0.00  0.00            
ATOM   3698 HG23 ILE X 234      36.273  95.244  48.627  0.00  0.00            
ATOM   3699  CG1 ILE X 234      37.414  94.643  51.839  0.00  0.00            
ATOM   3700 HG12 ILE X 234      37.101  93.616  51.643  0.00  0.00            
ATOM   3701 HG13 ILE X 234      38.480  94.674  52.162  0.00  0.00            
ATOM   3702  CD1 ILE X 234      36.666  95.278  53.028  0.00  0.00            
ATOM   3703 HD11 ILE X 234      35.602  95.189  52.922  0.00  0.00            
ATOM   3704 HD12 ILE X 234      36.761  94.697  53.929  0.00  0.00            
ATOM   3705 HD13 ILE X 234      36.925  96.335  53.148  0.00  0.00            
ATOM   3706  C   ILE X 234      37.931  93.339  49.463  0.00  0.00            
ATOM   3707  O   ILE X 234      38.409  92.372  50.065  0.00  0.00            
ATOM   3708  N   TRP X 235      36.871  93.187  48.632  0.00  0.00            
ATOM   3709  H   TRP X 235      36.326  93.991  48.305  0.00  0.00            
ATOM   3710  CA  TRP X 235      36.434  91.849  48.212  0.00  0.00            
ATOM   3711  HA  TRP X 235      36.096  91.363  49.136  0.00  0.00            
ATOM   3712  CB  TRP X 235      35.218  91.913  47.342  0.00  0.00            
ATOM   3713  HB2 TRP X 235      34.395  92.498  47.753  0.00  0.00            
ATOM   3714  HB3 TRP X 235      35.538  92.442  46.398  0.00  0.00            
ATOM   3715  CG  TRP X 235      34.670  90.586  46.896  0.00  0.00            
ATOM   3716  CD1 TRP X 235      34.655  89.416  47.569  0.00  0.00            
ATOM   3717  HD1 TRP X 235      34.900  89.381  48.616  0.00  0.00            
ATOM   3718  NE1 TRP X 235      34.154  88.401  46.813  0.00  0.00            
ATOM   3719  HE1 TRP X 235      34.421  87.452  46.950  0.00  0.00            
ATOM   3720  CE2 TRP X 235      33.605  88.910  45.682  0.00  0.00            
ATOM   3721  CZ2 TRP X 235      32.863  88.303  44.660  0.00  0.00            
ATOM   3722  HZ2 TRP X 235      32.440  87.332  44.815  0.00  0.00            
ATOM   3723  CH2 TRP X 235      32.542  89.104  43.553  0.00  0.00            
ATOM   3724  HH2 TRP X 235      32.045  88.653  42.701  0.00  0.00            
ATOM   3725  CZ3 TRP X 235      32.922  90.449  43.498  0.00  0.00            
ATOM   3726  HZ3 TRP X 235      32.832  90.991  42.571  0.00  0.00            
ATOM   3727  CE3 TRP X 235      33.583  91.075  44.568  0.00  0.00            
ATOM   3728  HE3 TRP X 235      33.906  92.107  44.440  0.00  0.00            
ATOM   3729  CD2 TRP X 235      33.975  90.312  45.672  0.00  0.00            
ATOM   3730  C   TRP X 235      37.546  90.988  47.635  0.00  0.00            
ATOM   3731  O   TRP X 235      37.727  89.805  47.999  0.00  0.00            
ATOM   3732  N   ALA X 236      38.241  91.597  46.673  0.00  0.00            
ATOM   3733  H   ALA X 236      37.949  92.470  46.237  0.00  0.00            
ATOM   3734  CA  ALA X 236      39.368  90.900  46.068  0.00  0.00            
ATOM   3735  HA  ALA X 236      38.992  89.982  45.617  0.00  0.00            
ATOM   3736  CB  ALA X 236      39.967  91.797  44.944  0.00  0.00            
ATOM   3737  HB1 ALA X 236      40.488  92.658  45.356  0.00  0.00            
ATOM   3738  HB2 ALA X 236      39.200  92.121  44.251  0.00  0.00            
ATOM   3739  HB3 ALA X 236      40.728  91.237  44.400  0.00  0.00            
ATOM   3740  C   ALA X 236      40.425  90.501  47.088  0.00  0.00            
ATOM   3741  O   ALA X 236      41.090  89.494  46.879  0.00  0.00            
ATOM   3742  N   VAL X 237      40.645  91.321  48.102  0.00  0.00            
ATOM   3743  H   VAL X 237      39.936  92.008  48.329  0.00  0.00            
ATOM   3744  CA  VAL X 237      41.610  90.927  49.154  0.00  0.00            
ATOM   3745  HA  VAL X 237      42.527  90.566  48.686  0.00  0.00            
ATOM   3746  CB  VAL X 237      41.913  92.151  50.048  0.00  0.00            
ATOM   3747  HB  VAL X 237      40.961  92.602  50.339  0.00  0.00            
ATOM   3748  CG1 VAL X 237      42.666  91.723  51.287  0.00  0.00            
ATOM   3749 HG11 VAL X 237      42.046  91.873  52.170  0.00  0.00            
ATOM   3750 HG12 VAL X 237      43.583  92.288  51.424  0.00  0.00            
ATOM   3751 HG13 VAL X 237      42.911  90.663  51.249  0.00  0.00            
ATOM   3752  CG2 VAL X 237      42.703  93.196  49.294  0.00  0.00            
ATOM   3753 HG21 VAL X 237      43.067  92.797  48.345  0.00  0.00            
ATOM   3754 HG22 VAL X 237      43.564  93.533  49.870  0.00  0.00            
ATOM   3755 HG23 VAL X 237      42.067  94.051  49.063  0.00  0.00            
ATOM   3756  C   VAL X 237      41.041  89.769  49.946  0.00  0.00            
ATOM   3757  O   VAL X 237      41.789  88.837  50.334  0.00  0.00            
ATOM   3758  N   TRP X 238      39.733  89.762  50.165  0.00  0.00            
ATOM   3759  H   TRP X 238      39.135  90.414  49.681  0.00  0.00            
ATOM   3760  CA  TRP X 238      39.093  88.668  50.892  0.00  0.00            
ATOM   3761  HA  TRP X 238      39.617  88.530  51.837  0.00  0.00            
ATOM   3762  CB  TRP X 238      37.593  89.018  51.163  0.00  0.00            
ATOM   3763  HB2 TRP X 238      37.070  89.192  50.226  0.00  0.00            
ATOM   3764  HB3 TRP X 238      37.570  89.941  51.727  0.00  0.00            
ATOM   3765  CG  TRP X 238      36.881  87.982  51.961  0.00  0.00            
ATOM   3766  CD1 TRP X 238      36.711  87.944  53.287  0.00  0.00            
ATOM   3767  HD1 TRP X 238      36.857  88.789  53.925  0.00  0.00            
ATOM   3768  NE1 TRP X 238      36.114  86.745  53.651  0.00  0.00            
ATOM   3769  HE1 TRP X 238      36.190  86.354  54.576  0.00  0.00            
ATOM   3770  CE2 TRP X 238      35.666  86.076  52.547  0.00  0.00            
ATOM   3771  CZ2 TRP X 238      35.033  84.870  52.386  0.00  0.00            
ATOM   3772  HZ2 TRP X 238      34.913  84.219  53.231  0.00  0.00            
ATOM   3773  CH2 TRP X 238      34.840  84.396  51.121  0.00  0.00            
ATOM   3774  HH2 TRP X 238      34.581  83.362  51.003  0.00  0.00            
ATOM   3775  CZ3 TRP X 238      35.317  85.071  50.010  0.00  0.00            
ATOM   3776  HZ3 TRP X 238      35.350  84.569  49.066  0.00  0.00            
ATOM   3777  CE3 TRP X 238      35.965  86.301  50.148  0.00  0.00            
ATOM   3778  HE3 TRP X 238      36.247  86.896  49.284  0.00  0.00            
ATOM   3779  CD2 TRP X 238      36.165  86.816  51.454  0.00  0.00            
ATOM   3780  C   TRP X 238      39.233  87.387  50.100  0.00  0.00            
ATOM   3781  O   TRP X 238      39.454  86.307  50.676  0.00  0.00            
ATOM   3782  N   GLN X 239      39.093  87.439  48.772  0.00  0.00            
ATOM   3783  H   GLN X 239      38.902  88.328  48.340  0.00  0.00            
ATOM   3784  CA  GLN X 239      39.208  86.254  47.943  0.00  0.00            
ATOM   3785  HA  GLN X 239      38.550  85.480  48.337  0.00  0.00            
ATOM   3786  CB  GLN X 239      38.773  86.571  46.525  0.00  0.00            
ATOM   3787  HB2 GLN X 239      39.058  85.751  45.864  0.00  0.00            
ATOM   3788  HB3 GLN X 239      39.327  87.428  46.149  0.00  0.00            
ATOM   3789  CG  GLN X 239      37.283  86.884  46.367  0.00  0.00            
ATOM   3790  HG2 GLN X 239      36.686  86.058  46.750  0.00  0.00            
ATOM   3791  HG3 GLN X 239      37.035  87.760  46.950  0.00  0.00            
ATOM   3792  CD  GLN X 239      36.905  87.119  44.916  0.00  0.00            
ATOM   3793  OE1 GLN X 239      37.226  88.157  44.353  0.00  0.00            
ATOM   3794  NE2 GLN X 239      36.130  86.208  44.351  0.00  0.00            
ATOM   3795 HE21 GLN X 239      35.987  86.228  43.351  0.00  0.00            
ATOM   3796 HE22 GLN X 239      35.894  85.377  44.874  0.00  0.00            
ATOM   3797  C   GLN X 239      40.635  85.723  47.957  0.00  0.00            
ATOM   3798  O   GLN X 239      40.837  84.519  47.854  0.00  0.00            
ATOM   3799  N   ILE X 240      41.632  86.614  48.120  0.00  0.00            
ATOM   3800  H   ILE X 240      41.399  87.569  48.333  0.00  0.00            
ATOM   3801  CA  ILE X 240      43.019  86.184  48.135  0.00  0.00            
ATOM   3802  HA  ILE X 240      43.151  85.423  47.367  0.00  0.00            
ATOM   3803  CB  ILE X 240      43.960  87.367  47.871  0.00  0.00            
ATOM   3804  HB  ILE X 240      43.621  88.210  48.471  0.00  0.00            
ATOM   3805  CG2 ILE X 240      45.390  87.045  48.272  0.00  0.00            
ATOM   3806 HG21 ILE X 240      45.764  87.737  49.022  0.00  0.00            
ATOM   3807 HG22 ILE X 240      45.449  86.036  48.678  0.00  0.00            
ATOM   3808 HG23 ILE X 240      46.059  87.076  47.411  0.00  0.00            
ATOM   3809  CG1 ILE X 240      43.894  87.739  46.391  0.00  0.00            
ATOM   3810 HG12 ILE X 240      42.863  87.755  46.041  0.00  0.00            
ATOM   3811 HG13 ILE X 240      44.402  86.982  45.803  0.00  0.00            
ATOM   3812  CD1 ILE X 240      44.546  89.080  46.091  0.00  0.00            
ATOM   3813 HD11 ILE X 240      44.423  89.782  46.918  0.00  0.00            
ATOM   3814 HD12 ILE X 240      45.619  88.972  45.916  0.00  0.00            
ATOM   3815 HD13 ILE X 240      44.072  89.476  45.193  0.00  0.00            
ATOM   3816  C   ILE X 240      43.314  85.548  49.486  0.00  0.00            
ATOM   3817  O   ILE X 240      43.983  84.530  49.556  0.00  0.00            
ATOM   3818  N   ILE X 241      42.787  86.118  50.567  0.00  0.00            
ATOM   3819  H   ILE X 241      42.438  87.057  50.519  0.00  0.00            
ATOM   3820  CA  ILE X 241      42.976  85.528  51.897  0.00  0.00            
ATOM   3821  HA  ILE X 241      44.046  85.380  52.044  0.00  0.00            
ATOM   3822  CB  ILE X 241      42.442  86.487  52.970  0.00  0.00            
ATOM   3823  HB  ILE X 241      41.412  86.744  52.728  0.00  0.00            
ATOM   3824  CG2 ILE X 241      42.454  85.795  54.335  0.00  0.00            
ATOM   3825 HG21 ILE X 241      41.792  84.931  54.326  0.00  0.00            
ATOM   3826 HG22 ILE X 241      43.454  85.456  54.599  0.00  0.00            
ATOM   3827 HG23 ILE X 241      42.111  86.473  55.121  0.00  0.00            
ATOM   3828  CG1 ILE X 241      43.272  87.763  52.993  0.00  0.00            
ATOM   3829 HG12 ILE X 241      44.302  87.560  53.282  0.00  0.00            
ATOM   3830 HG13 ILE X 241      43.321  88.156  51.981  0.00  0.00            
ATOM   3831  CD1 ILE X 241      42.680  88.841  53.887  0.00  0.00            
ATOM   3832 HD11 ILE X 241      41.603  88.710  53.990  0.00  0.00            
ATOM   3833 HD12 ILE X 241      42.855  89.826  53.448  0.00  0.00            
ATOM   3834 HD13 ILE X 241      43.127  88.831  54.883  0.00  0.00            
ATOM   3835  C   ILE X 241      42.327  84.175  52.000  0.00  0.00            
ATOM   3836  O   ILE X 241      42.972  83.168  52.344  0.00  0.00            
ATOM   3837  N   HID X 242      41.024  84.068  51.690  0.00  0.00            
ATOM   3838  H   HID X 242      40.514  84.898  51.440  0.00  0.00            
ATOM   3839  CA  HID X 242      40.284  82.826  51.766  0.00  0.00            
ATOM   3840  HA  HID X 242      40.826  82.151  52.429  0.00  0.00            
ATOM   3841  CB  HID X 242      38.901  83.073  52.330  0.00  0.00            
ATOM   3842  HB2 HID X 242      38.388  82.138  52.559  0.00  0.00            
ATOM   3843  HB3 HID X 242      38.288  83.586  51.594  0.00  0.00            
ATOM   3844  CG  HID X 242      38.898  83.910  53.566  0.00  0.00            
ATOM   3845  ND1 HID X 242      39.009  83.392  54.830  0.00  0.00            
ATOM   3846  HD1 HID X 242      39.500  82.532  55.025  0.00  0.00            
ATOM   3847  CE1 HID X 242      38.876  84.379  55.721  0.00  0.00            
ATOM   3848  HE1 HID X 242      38.524  84.219  56.726  0.00  0.00            
ATOM   3849  NE2 HID X 242      38.825  85.550  55.131  0.00  0.00            
ATOM   3850  CD2 HID X 242      38.898  85.262  53.767  0.00  0.00            
ATOM   3851  HD2 HID X 242      39.052  86.043  53.045  0.00  0.00            
ATOM   3852  C   HID X 242      40.224  82.189  50.401  0.00  0.00            
ATOM   3853  O   HID X 242      39.188  82.152  49.743  0.00  0.00            
ATOM   3854  N   ARN X 243      41.378  81.684  49.943  0.00  0.00            
ATOM   3855  H   ARN X 243      42.206  81.804  50.513  0.00  0.00            
ATOM   3856  CA  ARN X 243      41.533  81.142  48.611  0.00  0.00            
ATOM   3857  HA  ARN X 243      41.231  81.927  47.920  0.00  0.00            
ATOM   3858  CB  ARN X 243      43.007  80.776  48.370  0.00  0.00            
ATOM   3859  HB2 ARN X 243      43.660  81.554  48.771  0.00  0.00            
ATOM   3860  HB3 ARN X 243      43.191  79.869  48.942  0.00  0.00            
ATOM   3861  CG  ARN X 243      43.342  80.496  46.898  0.00  0.00            
ATOM   3862  HG2 ARN X 243      44.402  80.232  46.815  0.00  0.00            
ATOM   3863  HG3 ARN X 243      42.751  79.638  46.584  0.00  0.00            
ATOM   3864  CD  ARN X 243      43.022  81.649  45.959  0.00  0.00            
ATOM   3865  HD2 ARN X 243      43.169  82.606  46.453  0.00  0.00            
ATOM   3866  HD3 ARN X 243      43.688  81.618  45.099  0.00  0.00            
ATOM   3867  NE  ARN X 243      41.657  81.520  45.496  0.00  0.00            
ATOM   3868  HE  ARN X 243      41.008  81.450  46.264  0.00  0.00            
ATOM   3869  CZ  ARN X 243      41.193  82.361  44.452  0.00  0.00            
ATOM   3870  NH1 ARN X 243      41.918  83.208  43.878  0.00  0.00            
ATOM   3871 HH11 ARN X 243      42.898  82.997  43.974  0.00  0.00            
ATOM   3872  NH2 ARN X 243      39.832  82.149  44.115  0.00  0.00            
ATOM   3873 HH21 ARN X 243      39.544  82.867  43.472  0.00  0.00            
ATOM   3874 HH22 ARN X 243      39.702  81.262  43.655  0.00  0.00            
ATOM   3875  C   ARN X 243      40.636  79.935  48.344  0.00  0.00            
ATOM   3876  O   ARN X 243      40.364  79.621  47.179  0.00  0.00            
ATOM   3877  N   ASN X 244      40.164  79.253  49.385  0.00  0.00            
ATOM   3878  H   ASN X 244      40.130  79.702  50.287  0.00  0.00            
ATOM   3879  CA  ASN X 244      39.388  78.034  49.214  0.00  0.00            
ATOM   3880  HA  ASN X 244      39.384  77.788  48.154  0.00  0.00            
ATOM   3881  CB  ASN X 244      39.995  76.850  49.997  0.00  0.00            
ATOM   3882  HB2 ASN X 244      39.254  76.060  50.110  0.00  0.00            
ATOM   3883  HB3 ASN X 244      40.271  77.177  50.998  0.00  0.00            
ATOM   3884  CG  ASN X 244      41.227  76.293  49.306  0.00  0.00            
ATOM   3885  OD1 ASN X 244      42.337  76.804  49.483  0.00  0.00            
ATOM   3886  ND2 ASN X 244      41.037  75.264  48.475  0.00  0.00            
ATOM   3887 HD21 ASN X 244      40.674  74.393  48.836  0.00  0.00            
ATOM   3888 HD22 ASN X 244      41.555  75.255  47.610  0.00  0.00            
ATOM   3889  C   ASN X 244      37.935  78.252  49.644  0.00  0.00            
ATOM   3890  O   ASN X 244      37.163  77.297  49.725  0.00  0.00            
ATOM   3891  N   GLN X 245      37.526  79.496  49.869  0.00  0.00            
ATOM   3892  H   GLN X 245      38.207  80.227  49.996  0.00  0.00            
ATOM   3893  CA  GLN X 245      36.120  79.832  49.995  0.00  0.00            
ATOM   3894  HA  GLN X 245      35.570  78.933  50.268  0.00  0.00            
ATOM   3895  CB  GLN X 245      35.918  80.925  51.060  0.00  0.00            
ATOM   3896  HB2 GLN X 245      34.901  81.315  50.998  0.00  0.00            
ATOM   3897  HB3 GLN X 245      36.570  81.759  50.820  0.00  0.00            
ATOM   3898  CG  GLN X 245      36.231  80.452  52.480  0.00  0.00            
ATOM   3899  HG2 GLN X 245      36.145  81.287  53.171  0.00  0.00            
ATOM   3900  HG3 GLN X 245      37.252  80.087  52.527  0.00  0.00            
ATOM   3901  CD  GLN X 245      35.291  79.340  52.932  0.00  0.00            
ATOM   3902  OE1 GLN X 245      34.098  79.354  52.645  0.00  0.00            
ATOM   3903  NE2 GLN X 245      35.843  78.362  53.648  0.00  0.00            
ATOM   3904 HE21 GLN X 245      36.116  78.523  54.604  0.00  0.00            
ATOM   3905 HE22 GLN X 245      35.933  77.442  53.239  0.00  0.00            
ATOM   3906  C   GLN X 245      35.605  80.317  48.614  0.00  0.00            
ATOM   3907  O   GLN X 245      36.343  80.909  47.846  0.00  0.00            
ATOM   3908  N   ASN X 246      34.323  80.094  48.381  0.00  0.00            
ATOM   3909  H   ASN X 246      33.719  79.816  49.141  0.00  0.00            
ATOM   3910  CA  ASN X 246      33.731  80.434  47.079  0.00  0.00            
ATOM   3911  HA  ASN X 246      34.413  81.117  46.575  0.00  0.00            
ATOM   3912  CB  ASN X 246      33.550  79.184  46.227  0.00  0.00            
ATOM   3913  HB2 ASN X 246      34.316  78.443  46.428  0.00  0.00            
ATOM   3914  HB3 ASN X 246      32.591  78.719  46.471  0.00  0.00            
ATOM   3915  CG  ASN X 246      33.528  79.510  44.738  0.00  0.00            
ATOM   3916  OD1 ASN X 246      33.387  80.666  44.344  0.00  0.00            
ATOM   3917  ND2 ASN X 246      33.662  78.471  43.915  0.00  0.00            
ATOM   3918 HD21 ASN X 246      33.061  78.397  43.106  0.00  0.00            
ATOM   3919 HD22 ASN X 246      34.285  77.714  44.153  0.00  0.00            
ATOM   3920  C   ASN X 246      32.399  81.140  47.296  0.00  0.00            
ATOM   3921  O   ASN X 246      31.932  81.292  48.428  0.00  0.00            
ATOM   3922  N   TYR X 247      31.807  81.611  46.199  0.00  0.00            
ATOM   3923  H   TYR X 247      32.103  81.223  45.315  0.00  0.00            
ATOM   3924  CA  TYR X 247      30.568  82.359  46.236  0.00  0.00            
ATOM   3925  HA  TYR X 247      30.687  83.258  46.835  0.00  0.00            
ATOM   3926  CB  TYR X 247      30.203  82.777  44.813  0.00  0.00            
ATOM   3927  HB2 TYR X 247      31.020  83.349  44.367  0.00  0.00            
ATOM   3928  HB3 TYR X 247      30.079  81.889  44.196  0.00  0.00            
ATOM   3929  CG  TYR X 247      28.929  83.582  44.717  0.00  0.00            
ATOM   3930  CD1 TYR X 247      28.935  84.956  44.960  0.00  0.00            
ATOM   3931  HD1 TYR X 247      29.819  85.424  45.352  0.00  0.00            
ATOM   3932  CE1 TYR X 247      27.772  85.705  44.777  0.00  0.00            
ATOM   3933  HE1 TYR X 247      27.809  86.782  44.796  0.00  0.00            
ATOM   3934  CZ  TYR X 247      26.557  85.060  44.535  0.00  0.00            
ATOM   3935  OH  TYR X 247      25.402  85.780  44.423  0.00  0.00            
ATOM   3936  HH  TYR X 247      25.356  86.293  43.633  0.00  0.00            
ATOM   3937  CE2 TYR X 247      26.538  83.681  44.349  0.00  0.00            
ATOM   3938  HE2 TYR X 247      25.602  83.179  44.157  0.00  0.00            
ATOM   3939  CD2 TYR X 247      27.731  82.957  44.378  0.00  0.00            
ATOM   3940  HD2 TYR X 247      27.733  81.921  44.085  0.00  0.00            
ATOM   3941  C   TYR X 247      29.480  81.478  46.821  0.00  0.00            
ATOM   3942  O   TYR X 247      29.449  80.266  46.611  0.00  0.00            
ATOM   3943  N   GLN X 248      28.546  82.108  47.538  0.00  0.00            
ATOM   3944  H   GLN X 248      28.625  83.109  47.657  0.00  0.00            
ATOM   3945  CA  GLN X 248      27.346  81.454  48.007  0.00  0.00            
ATOM   3946  HA  GLN X 248      27.180  80.557  47.415  0.00  0.00            
ATOM   3947  CB  GLN X 248      27.488  81.081  49.491  0.00  0.00            
ATOM   3948  HB2 GLN X 248      26.509  80.851  49.917  0.00  0.00            
ATOM   3949  HB3 GLN X 248      27.873  81.945  50.030  0.00  0.00            
ATOM   3950  CG  GLN X 248      28.448  79.911  49.732  0.00  0.00            
ATOM   3951  HG2 GLN X 248      29.468  80.213  49.488  0.00  0.00            
ATOM   3952  HG3 GLN X 248      28.193  79.078  49.085  0.00  0.00            
ATOM   3953  CD  GLN X 248      28.401  79.435  51.178  0.00  0.00            
ATOM   3954  OE1 GLN X 248      27.425  78.818  51.602  0.00  0.00            
ATOM   3955  NE2 GLN X 248      29.486  79.697  51.908  0.00  0.00            
ATOM   3956 HE21 GLN X 248      29.576  79.277  52.824  0.00  0.00            
ATOM   3957 HE22 GLN X 248      30.285  80.132  51.477  0.00  0.00            
ATOM   3958  C   GLN X 248      26.168  82.405  47.795  0.00  0.00            
ATOM   3959  O   GLN X 248      26.323  83.619  47.931  0.00  0.00            
ATOM   3960  N   PRO X 249      24.986  81.855  47.490  0.00  0.00            
ATOM   3961  CD  PRO X 249      23.780  82.649  47.311  0.00  0.00            
ATOM   3962  HD2 PRO X 249      23.538  83.185  48.231  0.00  0.00            
ATOM   3963  HD3 PRO X 249      23.853  83.302  46.443  0.00  0.00            
ATOM   3964  CG  PRO X 249      22.709  81.626  47.003  0.00  0.00            
ATOM   3965  HG2 PRO X 249      21.744  81.902  47.429  0.00  0.00            
ATOM   3966  HG3 PRO X 249      22.637  81.543  45.918  0.00  0.00            
ATOM   3967  CB  PRO X 249      23.214  80.331  47.572  0.00  0.00            
ATOM   3968  HB2 PRO X 249      22.773  79.481  47.051  0.00  0.00            
ATOM   3969  HB3 PRO X 249      22.999  80.344  48.640  0.00  0.00            
ATOM   3970  CA  PRO X 249      24.721  80.423  47.370  0.00  0.00            
ATOM   3971  HA  PRO X 249      25.244  79.868  48.145  0.00  0.00            
ATOM   3972  C   PRO X 249      25.114  79.862  46.006  0.00  0.00            
ATOM   3973  O   PRO X 249      25.020  80.554  44.993  0.00  0.00            
ATOM   3974  N   MET X 250      25.517  78.583  45.963  0.00  0.00            
ATOM   3975  H   MET X 250      25.873  78.173  46.814  0.00  0.00            
ATOM   3976  CA  MET X 250      25.767  77.886  44.716  0.00  0.00            
ATOM   3977  HA  MET X 250      26.304  78.570  44.059  0.00  0.00            
ATOM   3978  CB  MET X 250      26.680  76.688  44.942  0.00  0.00            
ATOM   3979  HB2 MET X 250      26.251  76.026  45.696  0.00  0.00            
ATOM   3980  HB3 MET X 250      26.762  76.146  44.004  0.00  0.00            
ATOM   3981  CG  MET X 250      28.087  77.098  45.336  0.00  0.00            
ATOM   3982  HG2 MET X 250      28.632  76.224  45.708  0.00  0.00            
ATOM   3983  HG3 MET X 250      28.069  77.816  46.156  0.00  0.00            
ATOM   3984  SD  MET X 250      29.022  77.816  43.968  0.00  0.00            
ATOM   3985  CE  MET X 250      28.788  76.529  42.727  0.00  0.00            
ATOM   3986  HE1 MET X 250      28.675  76.992  41.744  0.00  0.00            
ATOM   3987  HE2 MET X 250      29.665  75.883  42.691  0.00  0.00            
ATOM   3988  HE3 MET X 250      27.903  75.928  42.938  0.00  0.00            
ATOM   3989  C   MET X 250      24.492  77.443  44.010  0.00  0.00            
ATOM   3990  O   MET X 250      24.471  77.370  42.781  0.00  0.00            
ATOM   3991  N   LYN X 251      23.435  77.142  44.772  0.00  0.00            
ATOM   3992  H   LYN X 251      23.558  77.062  45.770  0.00  0.00            
ATOM   3993  CA  LYN X 251      22.172  76.684  44.208  0.00  0.00            
ATOM   3994  HA  LYN X 251      21.952  77.290  43.328  0.00  0.00            
ATOM   3995  CB  LYN X 251      22.289  75.211  43.791  0.00  0.00            
ATOM   3996  HB2 LYN X 251      23.002  75.102  42.971  0.00  0.00            
ATOM   3997  HB3 LYN X 251      21.330  74.890  43.393  0.00  0.00            
ATOM   3998  CG  LYN X 251      22.674  74.311  44.948  0.00  0.00            
ATOM   3999  HG2 LYN X 251      23.700  74.511  45.258  0.00  0.00            
ATOM   4000  HG3 LYN X 251      22.038  74.533  45.802  0.00  0.00            
ATOM   4001  CD  LYN X 251      22.538  72.832  44.593  0.00  0.00            
ATOM   4002  HD2 LYN X 251      21.585  72.674  44.070  0.00  0.00            
ATOM   4003  HD3 LYN X 251      22.523  72.259  45.513  0.00  0.00            
ATOM   4004  CE  LYN X 251      23.707  72.313  43.740  0.00  0.00            
ATOM   4005  HE2 LYN X 251      23.675  72.768  42.751  0.00  0.00            
ATOM   4006  HE3 LYN X 251      24.638  72.608  44.212  0.00  0.00            
ATOM   4007  NZ  LYN X 251      23.638  70.872  43.613  0.00  0.00            
ATOM   4008  HZ1 LYN X 251      24.403  70.463  44.140  0.00  0.00            
ATOM   4009  HZ2 LYN X 251      22.798  70.496  44.031  0.00  0.00            
ATOM   4010  C   LYN X 251      21.040  76.858  45.217  0.00  0.00            
ATOM   4011  O   LYN X 251      21.296  77.133  46.379  0.00  0.00            
ATOM   4012  N   ASN X 252      19.806  76.733  44.738  0.00  0.00            
ATOM   4013  H   ASN X 252      19.709  76.630  43.735  0.00  0.00            
ATOM   4014  CA  ASN X 252      18.589  76.808  45.532  0.00  0.00            
ATOM   4015  HA  ASN X 252      17.759  76.727  44.829  0.00  0.00            
ATOM   4016  CB  ASN X 252      18.515  75.626  46.519  0.00  0.00            
ATOM   4017  HB2 ASN X 252      17.529  75.559  46.974  0.00  0.00            
ATOM   4018  HB3 ASN X 252      19.247  75.781  47.313  0.00  0.00            
ATOM   4019  CG  ASN X 252      18.870  74.300  45.847  0.00  0.00            
ATOM   4020  OD1 ASN X 252      19.805  73.602  46.231  0.00  0.00            
ATOM   4021  ND2 ASN X 252      18.129  73.963  44.797  0.00  0.00            
ATOM   4022 HD21 ASN X 252      18.553  73.526  43.993  0.00  0.00            
ATOM   4023 HD22 ASN X 252      17.196  74.341  44.721  0.00  0.00            
ATOM   4024  C   ASN X 252      18.468  78.104  46.297  0.00  0.00            
ATOM   4025  O   ASN X 252      17.666  78.172  47.221  0.00  0.00            
ATOM   4026  N   GLY X 253      19.137  79.160  45.830  0.00  0.00            
ATOM   4027  H   GLY X 253      19.699  79.061  44.999  0.00  0.00            
ATOM   4028  CA  GLY X 253      18.847  80.515  46.321  0.00  0.00            
ATOM   4029  HA2 GLY X 253      18.487  80.470  47.347  0.00  0.00            
ATOM   4030  HA3 GLY X 253      19.764  81.108  46.294  0.00  0.00            
ATOM   4031  C   GLY X 253      17.819  81.135  45.405  0.00  0.00            
ATOM   4032  O   GLY X 253      17.356  80.506  44.450  0.00  0.00            
ATOM   4033  N   PRO X 254      17.358  82.357  45.732  0.00  0.00            
ATOM   4034  CD  PRO X 254      17.653  83.083  46.955  0.00  0.00            
ATOM   4035  HD2 PRO X 254      17.614  82.431  47.828  0.00  0.00            
ATOM   4036  HD3 PRO X 254      18.578  83.631  46.845  0.00  0.00            
ATOM   4037  CG  PRO X 254      16.554  84.131  47.019  0.00  0.00            
ATOM   4038  HG2 PRO X 254      16.883  85.049  47.503  0.00  0.00            
ATOM   4039  HG3 PRO X 254      15.678  83.727  47.555  0.00  0.00            
ATOM   4040  CB  PRO X 254      16.159  84.392  45.578  0.00  0.00            
ATOM   4041  HB2 PRO X 254      15.126  84.711  45.475  0.00  0.00            
ATOM   4042  HB3 PRO X 254      16.801  85.182  45.157  0.00  0.00            
ATOM   4043  CA  PRO X 254      16.425  83.075  44.866  0.00  0.00            
ATOM   4044  HA  PRO X 254      15.492  82.525  44.797  0.00  0.00            
ATOM   4045  C   PRO X 254      17.092  83.246  43.511  0.00  0.00            
ATOM   4046  O   PRO X 254      18.305  83.442  43.399  0.00  0.00            
ATOM   4047  N   PHE X 255      16.287  83.255  42.439  0.00  0.00            
ATOM   4048  H   PHE X 255      15.303  83.426  42.570  0.00  0.00            
ATOM   4049  CA  PHE X 255      16.803  83.357  41.109  0.00  0.00            
ATOM   4050  HA  PHE X 255      17.582  82.622  40.969  0.00  0.00            
ATOM   4051  CB  PHE X 255      15.690  83.185  40.081  0.00  0.00            
ATOM   4052  HB2 PHE X 255      15.137  82.260  40.280  0.00  0.00            
ATOM   4053  HB3 PHE X 255      14.981  84.015  40.146  0.00  0.00            
ATOM   4054  CG  PHE X 255      16.204  83.177  38.641  0.00  0.00            
ATOM   4055  CD1 PHE X 255      17.011  82.148  38.222  0.00  0.00            
ATOM   4056  HD1 PHE X 255      17.462  81.498  38.938  0.00  0.00            
ATOM   4057  CE1 PHE X 255      17.492  82.116  36.915  0.00  0.00            
ATOM   4058  HE1 PHE X 255      18.303  81.466  36.672  0.00  0.00            
ATOM   4059  CZ  PHE X 255      17.235  83.200  36.056  0.00  0.00            
ATOM   4060  HZ  PHE X 255      17.837  83.335  35.177  0.00  0.00            
ATOM   4061  CE2 PHE X 255      16.328  84.190  36.461  0.00  0.00            
ATOM   4062  HE2 PHE X 255      15.912  84.881  35.758  0.00  0.00            
ATOM   4063  CD2 PHE X 255      15.843  84.169  37.766  0.00  0.00            
ATOM   4064  HD2 PHE X 255      15.046  84.824  38.040  0.00  0.00            
ATOM   4065  C   PHE X 255      17.398  84.761  40.929  0.00  0.00            
ATOM   4066  O   PHE X 255      16.799  85.781  41.255  0.00  0.00            
ATOM   4067  N   GLY X 256      18.634  84.794  40.445  0.00  0.00            
ATOM   4068  H   GLY X 256      19.117  83.925  40.349  0.00  0.00            
ATOM   4069  CA  GLY X 256      19.416  86.019  40.337  0.00  0.00            
ATOM   4070  HA2 GLY X 256      19.850  86.107  39.338  0.00  0.00            
ATOM   4071  HA3 GLY X 256      18.740  86.878  40.455  0.00  0.00            
ATOM   4072  C   GLY X 256      20.468  86.150  41.377  0.00  0.00            
ATOM   4073  O   GLY X 256      21.351  87.010  41.324  0.00  0.00            
ATOM   4074  N   GLN X 257      20.474  85.255  42.355  0.00  0.00            
ATOM   4075  H   GLN X 257      19.648  84.690  42.535  0.00  0.00            
ATOM   4076  CA  GLN X 257      21.492  85.220  43.412  0.00  0.00            
ATOM   4077  HA  GLN X 257      22.105  86.157  43.373  0.00  0.00            
ATOM   4078  CB  GLN X 257      20.791  85.241  44.777  0.00  0.00            
ATOM   4079  HB2 GLN X 257      21.557  85.340  45.532  0.00  0.00            
ATOM   4080  HB3 GLN X 257      20.291  84.302  44.930  0.00  0.00            
ATOM   4081  CG  GLN X 257      19.790  86.377  44.935  0.00  0.00            
ATOM   4082  HG2 GLN X 257      18.967  86.265  44.192  0.00  0.00            
ATOM   4083  HG3 GLN X 257      19.299  86.280  45.936  0.00  0.00            
ATOM   4084  CD  GLN X 257      20.430  87.782  44.826  0.00  0.00            
ATOM   4085  OE1 GLN X 257      21.634  87.915  45.107  0.00  0.00            
ATOM   4086  NE2 GLN X 257      19.743  88.873  44.410  0.00  0.00            
ATOM   4087 HE21 GLN X 257      18.749  88.668  44.149  0.00  0.00            
ATOM   4088 HE22 GLN X 257      20.123  89.807  44.408  0.00  0.00            
ATOM   4089  C   GLN X 257      22.459  84.033  43.339  0.00  0.00            
ATOM   4090  O   GLN X 257      23.445  84.039  44.102  0.00  0.00            
ATOM   4091  N   ASN X 258      22.120  82.978  42.585  0.00  0.00            
ATOM   4092  H   ASN X 258      21.468  83.128  41.846  0.00  0.00            
ATOM   4093  CA  ASN X 258      22.964  81.786  42.573  0.00  0.00            
ATOM   4094  HA  ASN X 258      23.306  81.573  43.573  0.00  0.00            
ATOM   4095  CB  ASN X 258      22.128  80.611  42.019  0.00  0.00            
ATOM   4096  HB2 ASN X 258      22.734  79.710  41.909  0.00  0.00            
ATOM   4097  HB3 ASN X 258      21.777  80.905  41.032  0.00  0.00            
ATOM   4098  CG  ASN X 258      20.926  80.278  42.888  0.00  0.00            
ATOM   4099  OD1 ASN X 258      21.070  79.787  44.020  0.00  0.00            
ATOM   4100  ND2 ASN X 258      19.767  80.544  42.346  0.00  0.00            
ATOM   4101 HD21 ASN X 258      19.677  80.755  41.367  0.00  0.00            
ATOM   4102 HD22 ASN X 258      18.976  80.630  42.982  0.00  0.00            
ATOM   4103  C   ASN X 258      24.192  81.998  41.720  0.00  0.00            
ATOM   4104  O   ASN X 258      24.334  83.033  41.039  0.00  0.00            
ATOM   4105  N   PHE X 259      25.150  81.046  41.786  0.00  0.00            
ATOM   4106  H   PHE X 259      24.845  80.114  42.027  0.00  0.00            
ATOM   4107  CA  PHE X 259      26.485  81.184  41.240  0.00  0.00            
ATOM   4108  HA  PHE X 259      26.941  82.059  41.705  0.00  0.00            
ATOM   4109  CB  PHE X 259      27.294  79.927  41.568  0.00  0.00            
ATOM   4110  HB2 PHE X 259      27.200  79.683  42.633  0.00  0.00            
ATOM   4111  HB3 PHE X 259      26.879  79.121  40.980  0.00  0.00            
ATOM   4112  CG  PHE X 259      28.758  80.086  41.190  0.00  0.00            
ATOM   4113  CD1 PHE X 259      29.499  81.129  41.739  0.00  0.00            
ATOM   4114  HD1 PHE X 259      29.086  81.764  42.501  0.00  0.00            
ATOM   4115  CE1 PHE X 259      30.812  81.316  41.329  0.00  0.00            
ATOM   4116  HE1 PHE X 259      31.339  82.225  41.554  0.00  0.00            
ATOM   4117  CZ  PHE X 259      31.446  80.402  40.507  0.00  0.00            
ATOM   4118  HZ  PHE X 259      32.464  80.547  40.185  0.00  0.00            
ATOM   4119  CE2 PHE X 259      30.728  79.268  40.116  0.00  0.00            
ATOM   4120  HE2 PHE X 259      31.240  78.432  39.675  0.00  0.00            
ATOM   4121  CD2 PHE X 259      29.392  79.131  40.418  0.00  0.00            
ATOM   4122  HD2 PHE X 259      28.875  78.213  40.190  0.00  0.00            
ATOM   4123  C   PHE X 259      26.375  81.436  39.734  0.00  0.00            
ATOM   4124  O   PHE X 259      27.173  82.169  39.150  0.00  0.00            
ATOM   4125  N   ARN X 260      25.418  80.795  39.062  0.00  0.00            
ATOM   4126  H   ARN X 260      24.678  80.327  39.553  0.00  0.00            
ATOM   4127  CA  ARN X 260      25.333  80.876  37.618  0.00  0.00            
ATOM   4128  HA  ARN X 260      26.132  81.501  37.224  0.00  0.00            
ATOM   4129  CB  ARN X 260      25.519  79.467  37.000  0.00  0.00            
ATOM   4130  HB2 ARN X 260      24.652  78.834  37.171  0.00  0.00            
ATOM   4131  HB3 ARN X 260      25.656  79.612  35.938  0.00  0.00            
ATOM   4132  CG  ARN X 260      26.805  78.789  37.483  0.00  0.00            
ATOM   4133  HG2 ARN X 260      27.682  79.328  37.145  0.00  0.00            
ATOM   4134  HG3 ARN X 260      26.787  78.789  38.572  0.00  0.00            
ATOM   4135  CD  ARN X 260      26.870  77.321  37.050  0.00  0.00            
ATOM   4136  HD2 ARN X 260      25.910  76.830  37.229  0.00  0.00            
ATOM   4137  HD3 ARN X 260      27.089  77.256  35.988  0.00  0.00            
ATOM   4138  NE  ARN X 260      27.881  76.604  37.801  0.00  0.00            
ATOM   4139  HE  ARN X 260      27.500  75.831  38.338  0.00  0.00            
ATOM   4140  CZ  ARN X 260      29.088  76.273  37.151  0.00  0.00            
ATOM   4141  NH1 ARN X 260      29.337  76.584  35.966  0.00  0.00            
ATOM   4142 HH11 ARN X 260      30.319  76.471  35.761  0.00  0.00            
ATOM   4143  NH2 ARN X 260      30.035  75.610  38.009  0.00  0.00            
ATOM   4144 HH21 ARN X 260      30.949  75.701  37.602  0.00  0.00            
ATOM   4145 HH22 ARN X 260      29.825  74.621  38.028  0.00  0.00            
ATOM   4146  C   ARN X 260      24.000  81.463  37.143  0.00  0.00            
ATOM   4147  O   ARN X 260      23.602  81.214  35.989  0.00  0.00            
ATOM   4148  N   ASH X 261      23.291  82.222  37.982  0.00  0.00            
ATOM   4149  H   ASH X 261      23.391  82.059  38.978  0.00  0.00            
ATOM   4150  CA  ASH X 261      22.115  82.911  37.505  0.00  0.00            
ATOM   4151  HA  ASH X 261      21.607  82.305  36.760  0.00  0.00            
ATOM   4152  CB  ASH X 261      21.127  83.155  38.641  0.00  0.00            
ATOM   4153  HB2 ASH X 261      21.632  83.656  39.460  0.00  0.00            
ATOM   4154  HB3 ASH X 261      20.335  83.823  38.322  0.00  0.00            
ATOM   4155  CG  ASH X 261      20.491  81.900  39.208  0.00  0.00            
ATOM   4156  OD1 ASH X 261      20.728  80.803  38.467  0.00  0.00            
ATOM   4157  OD2 ASH X 261      19.897  81.903  40.291  0.00  0.00            
ATOM   4158  HD1 ASH X 261      20.392  80.043  38.920  0.00  0.00            
ATOM   4159  C   ASH X 261      22.501  84.251  36.889  0.00  0.00            
ATOM   4160  O   ASH X 261      23.432  84.922  37.333  0.00  0.00            
ATOM   4161  N   PRO X 262      21.781  84.686  35.850  0.00  0.00            
ATOM   4162  CD  PRO X 262      20.694  84.002  35.189  0.00  0.00            
ATOM   4163  HD2 PRO X 262      21.108  83.232  34.525  0.00  0.00            
ATOM   4164  HD3 PRO X 262      19.989  83.516  35.880  0.00  0.00            
ATOM   4165  CG  PRO X 262      20.011  85.065  34.348  0.00  0.00            
ATOM   4166  HG2 PRO X 262      19.569  84.669  33.442  0.00  0.00            
ATOM   4167  HG3 PRO X 262      19.276  85.587  34.957  0.00  0.00            
ATOM   4168  CB  PRO X 262      21.121  86.030  34.055  0.00  0.00            
ATOM   4169  HB2 PRO X 262      20.747  87.026  33.824  0.00  0.00            
ATOM   4170  HB3 PRO X 262      21.717  85.603  33.248  0.00  0.00            
ATOM   4171  CA  PRO X 262      21.990  86.016  35.282  0.00  0.00            
ATOM   4172  HA  PRO X 262      23.045  86.131  35.029  0.00  0.00            
ATOM   4173  C   PRO X 262      21.610  87.103  36.256  0.00  0.00            
ATOM   4174  O   PRO X 262      20.576  87.036  36.944  0.00  0.00            
ATOM   4175  N   MET X 263      22.459  88.153  36.363  0.00  0.00            
ATOM   4176  H   MET X 263      23.356  88.108  35.904  0.00  0.00            
ATOM   4177  CA  MET X 263      22.197  89.260  37.196  0.00  0.00            
ATOM   4178  HA  MET X 263      21.530  88.965  38.000  0.00  0.00            
ATOM   4179  CB  MET X 263      23.531  89.773  37.805  0.00  0.00            
ATOM   4180  HB2 MET X 263      23.361  90.676  38.405  0.00  0.00            
ATOM   4181  HB3 MET X 263      24.180  90.048  36.977  0.00  0.00            
ATOM   4182  CG  MET X 263      24.278  88.734  38.627  0.00  0.00            
ATOM   4183  HG2 MET X 263      23.622  88.323  39.394  0.00  0.00            
ATOM   4184  HG3 MET X 263      24.583  87.908  37.985  0.00  0.00            
ATOM   4185  SD  MET X 263      25.755  89.417  39.438  0.00  0.00            
ATOM   4186  CE  MET X 263      26.801  89.720  37.996  0.00  0.00            
ATOM   4187  HE1 MET X 263      27.807  89.353  38.186  0.00  0.00            
ATOM   4188  HE2 MET X 263      26.855  90.792  37.799  0.00  0.00            
ATOM   4189  HE3 MET X 263      26.396  89.220  37.114  0.00  0.00            
ATOM   4190  C   MET X 263      21.548  90.413  36.411  0.00  0.00            
ATOM   4191  O   MET X 263      22.185  91.042  35.572  0.00  0.00            
ATOM   4192  N   TYR X 264      20.263  90.654  36.663  0.00  0.00            
ATOM   4193  H   TYR X 264      19.722  89.910  37.079  0.00  0.00            
ATOM   4194  CA  TYR X 264      19.548  91.796  36.106  0.00  0.00            
ATOM   4195  HA  TYR X 264      19.485  91.647  35.029  0.00  0.00            
ATOM   4196  CB  TYR X 264      18.126  91.880  36.693  0.00  0.00            
ATOM   4197  HB2 TYR X 264      17.604  90.939  36.516  0.00  0.00            
ATOM   4198  HB3 TYR X 264      18.184  92.017  37.768  0.00  0.00            
ATOM   4199  CG  TYR X 264      17.314  93.003  36.096  0.00  0.00            
ATOM   4200  CD1 TYR X 264      17.315  94.256  36.713  0.00  0.00            
ATOM   4201  HD1 TYR X 264      17.842  94.397  37.641  0.00  0.00            
ATOM   4202  CE1 TYR X 264      16.621  95.318  36.146  0.00  0.00            
ATOM   4203  HE1 TYR X 264      16.746  96.315  36.534  0.00  0.00            
ATOM   4204  CZ  TYR X 264      15.873  95.117  34.993  0.00  0.00            
ATOM   4205  OH  TYR X 264      15.133  96.141  34.475  0.00  0.00            
ATOM   4206  HH  TYR X 264      14.640  96.615  35.130  0.00  0.00            
ATOM   4207  CE2 TYR X 264      15.863  93.878  34.363  0.00  0.00            
ATOM   4208  HE2 TYR X 264      15.414  93.776  33.392  0.00  0.00            
ATOM   4209  CD2 TYR X 264      16.561  92.812  34.927  0.00  0.00            
ATOM   4210  HD2 TYR X 264      16.449  91.825  34.519  0.00  0.00            
ATOM   4211  C   TYR X 264      20.360  93.055  36.379  0.00  0.00            
ATOM   4212  O   TYR X 264      20.842  93.235  37.493  0.00  0.00            
ATOM   4213  N   PRO X 265      20.487  93.947  35.386  0.00  0.00            
ATOM   4214  CD  PRO X 265      21.141  95.222  35.619  0.00  0.00            
ATOM   4215  HD2 PRO X 265      20.789  95.687  36.541  0.00  0.00            
ATOM   4216  HD3 PRO X 265      22.225  95.087  35.625  0.00  0.00            
ATOM   4217  CG  PRO X 265      20.747  96.067  34.431  0.00  0.00            
ATOM   4218  HG2 PRO X 265      21.566  96.126  33.709  0.00  0.00            
ATOM   4219  HG3 PRO X 265      20.429  97.041  34.787  0.00  0.00            
ATOM   4220  CB  PRO X 265      19.550  95.381  33.808  0.00  0.00            
ATOM   4221  HB2 PRO X 265      18.640  95.720  34.299  0.00  0.00            
ATOM   4222  HB3 PRO X 265      19.479  95.589  32.740  0.00  0.00            
ATOM   4223  CA  PRO X 265      19.797  93.914  34.100  0.00  0.00            
ATOM   4224  HA  PRO X 265      18.859  93.369  34.175  0.00  0.00            
ATOM   4225  C   PRO X 265      20.646  93.312  32.982  0.00  0.00            
ATOM   4226  O   PRO X 265      20.410  93.625  31.812  0.00  0.00            
ATOM   4227  N   TRP X 266      21.612  92.441  33.305  0.00  0.00            
ATOM   4228  H   TRP X 266      21.668  92.098  34.251  0.00  0.00            
ATOM   4229  CA  TRP X 266      22.455  91.830  32.290  0.00  0.00            
ATOM   4230  HA  TRP X 266      22.166  92.223  31.317  0.00  0.00            
ATOM   4231  CB  TRP X 266      23.932  92.145  32.550  0.00  0.00            
ATOM   4232  HB2 TRP X 266      24.549  91.836  31.706  0.00  0.00            
ATOM   4233  HB3 TRP X 266      24.248  91.574  33.423  0.00  0.00            
ATOM   4234  CG  TRP X 266      24.195  93.578  32.844  0.00  0.00            
ATOM   4235  CD1 TRP X 266      24.153  94.620  31.984  0.00  0.00            
ATOM   4236  HD1 TRP X 266      24.116  94.516  30.919  0.00  0.00            
ATOM   4237  NE1 TRP X 266      24.354  95.796  32.666  0.00  0.00            
ATOM   4238  HE1 TRP X 266      24.003  96.690  32.356  0.00  0.00            
ATOM   4239  CE2 TRP X 266      24.792  95.533  33.934  0.00  0.00            
ATOM   4240  CZ2 TRP X 266      25.154  96.364  34.979  0.00  0.00            
ATOM   4241  HZ2 TRP X 266      25.001  97.426  34.912  0.00  0.00            
ATOM   4242  CH2 TRP X 266      25.546  95.786  36.177  0.00  0.00            
ATOM   4243  HH2 TRP X 266      25.797  96.418  37.007  0.00  0.00            
ATOM   4244  CZ3 TRP X 266      25.539  94.397  36.317  0.00  0.00            
ATOM   4245  HZ3 TRP X 266      26.075  93.951  37.132  0.00  0.00            
ATOM   4246  CE3 TRP X 266      25.002  93.577  35.329  0.00  0.00            
ATOM   4247  HE3 TRP X 266      24.839  92.525  35.517  0.00  0.00            
ATOM   4248  CD2 TRP X 266      24.664  94.131  34.091  0.00  0.00            
ATOM   4249  C   TRP X 266      22.241  90.324  32.293  0.00  0.00            
ATOM   4250  O   TRP X 266      21.443  89.792  33.066  0.00  0.00            
ATOM   4251  N   ASN X 267      22.991  89.634  31.434  0.00  0.00            
ATOM   4252  H   ASN X 267      23.669  90.138  30.883  0.00  0.00            
ATOM   4253  CA  ASN X 267      23.050  88.187  31.428  0.00  0.00            
ATOM   4254  HA  ASN X 267      22.175  87.783  31.933  0.00  0.00            
ATOM   4255  CB  ASN X 267      23.065  87.649  29.998  0.00  0.00            
ATOM   4256  HB2 ASN X 267      23.919  88.028  29.440  0.00  0.00            
ATOM   4257  HB3 ASN X 267      23.162  86.563  30.042  0.00  0.00            
ATOM   4258  CG  ASN X 267      21.782  87.974  29.250  0.00  0.00            
ATOM   4259  OD1 ASN X 267      20.746  88.245  29.856  0.00  0.00            
ATOM   4260  ND2 ASN X 267      21.856  87.934  27.918  0.00  0.00            
ATOM   4261 HD21 ASN X 267      22.072  88.786  27.419  0.00  0.00            
ATOM   4262 HD22 ASN X 267      21.318  87.230  27.437  0.00  0.00            
ATOM   4263  C   ASN X 267      24.289  87.705  32.172  0.00  0.00            
ATOM   4264  O   ASN X 267      24.468  86.499  32.344  0.00  0.00            
ATOM   4265  N   THR X 268      25.157  88.628  32.601  0.00  0.00            
ATOM   4266  H   THR X 268      25.049  89.589  32.310  0.00  0.00            
ATOM   4267  CA  THR X 268      26.343  88.263  33.358  0.00  0.00            
ATOM   4268  HA  THR X 268      26.952  87.595  32.753  0.00  0.00            
ATOM   4269  CB  THR X 268      27.135  89.524  33.707  0.00  0.00            
ATOM   4270  HB  THR X 268      26.530  90.186  34.323  0.00  0.00            
ATOM   4271  CG2 THR X 268      28.418  89.163  34.457  0.00  0.00            
ATOM   4272 HG21 THR X 268      29.276  89.682  34.028  0.00  0.00            
ATOM   4273 HG22 THR X 268      28.613  88.091  34.401  0.00  0.00            
ATOM   4274 HG23 THR X 268      28.346  89.438  35.509  0.00  0.00            
ATOM   4275  OG1 THR X 268      27.482  90.200  32.513  0.00  0.00            
ATOM   4276  HG1 THR X 268      27.478  91.132  32.678  0.00  0.00            
ATOM   4277  C   THR X 268      25.950  87.524  34.638  0.00  0.00            
ATOM   4278  O   THR X 268      25.044  87.935  35.359  0.00  0.00            
ATOM   4279  N   THR X 269      26.650  86.425  34.920  0.00  0.00            
ATOM   4280  H   THR X 269      27.172  85.996  34.172  0.00  0.00            
ATOM   4281  CA  THR X 269      26.482  85.673  36.154  0.00  0.00            
ATOM   4282  HA  THR X 269      25.503  85.905  36.564  0.00  0.00            
ATOM   4283  CB  THR X 269      26.588  84.178  35.823  0.00  0.00            
ATOM   4284  HB  THR X 269      26.308  83.597  36.704  0.00  0.00            
ATOM   4285  CG2 THR X 269      25.664  83.810  34.670  0.00  0.00            
ATOM   4286 HG21 THR X 269      25.981  82.880  34.200  0.00  0.00            
ATOM   4287 HG22 THR X 269      25.673  84.594  33.914  0.00  0.00            
ATOM   4288 HG23 THR X 269      24.637  83.684  35.017  0.00  0.00            
ATOM   4289  OG1 THR X 269      27.926  83.852  35.499  0.00  0.00            
ATOM   4290  HG1 THR X 269      28.312  84.573  35.024  0.00  0.00            
ATOM   4291  C   THR X 269      27.558  86.046  37.166  0.00  0.00            
ATOM   4292  O   THR X 269      28.558  86.667  36.813  0.00  0.00            
ATOM   4293  N   PRO X 270      27.380  85.681  38.439  0.00  0.00            
ATOM   4294  CD  PRO X 270      26.124  85.262  39.060  0.00  0.00            
ATOM   4295  HD2 PRO X 270      25.976  84.187  38.935  0.00  0.00            
ATOM   4296  HD3 PRO X 270      25.252  85.786  38.665  0.00  0.00            
ATOM   4297  CG  PRO X 270      26.336  85.571  40.530  0.00  0.00            
ATOM   4298  HG2 PRO X 270      25.775  84.903  41.182  0.00  0.00            
ATOM   4299  HG3 PRO X 270      26.099  86.623  40.698  0.00  0.00            
ATOM   4300  CB  PRO X 270      27.822  85.444  40.737  0.00  0.00            
ATOM   4301  HB2 PRO X 270      28.148  86.045  41.583  0.00  0.00            
ATOM   4302  HB3 PRO X 270      28.086  84.402  40.921  0.00  0.00            
ATOM   4303  CA  PRO X 270      28.414  85.948  39.425  0.00  0.00            
ATOM   4304  HA  PRO X 270      28.597  87.021  39.474  0.00  0.00            
ATOM   4305  C   PRO X 270      29.722  85.235  39.085  0.00  0.00            
ATOM   4306  O   PRO X 270      30.796  85.773  39.350  0.00  0.00            
ATOM   4307  N   GLH X 271      29.644  84.033  38.506  0.00  0.00            
ATOM   4308  H   GLH X 271      28.766  83.757  38.092  0.00  0.00            
ATOM   4309  CA  GLH X 271      30.835  83.287  38.137  0.00  0.00            
ATOM   4310  HA  GLH X 271      31.445  83.130  39.029  0.00  0.00            
ATOM   4311  CB  GLH X 271      30.451  81.900  37.620  0.00  0.00            
ATOM   4312  HB2 GLH X 271      29.664  81.983  36.869  0.00  0.00            
ATOM   4313  HB3 GLH X 271      30.077  81.352  38.479  0.00  0.00            
ATOM   4314  CG  GLH X 271      31.637  81.114  37.066  0.00  0.00            
ATOM   4315  HG2 GLH X 271      32.356  80.906  37.857  0.00  0.00            
ATOM   4316  HG3 GLH X 271      32.156  81.705  36.311  0.00  0.00            
ATOM   4317  CD  GLH X 271      31.257  79.790  36.415  0.00  0.00            
ATOM   4318  OE1 GLH X 271      29.934  79.522  36.386  0.00  0.00            
ATOM   4319  OE2 GLH X 271      32.096  79.019  35.967  0.00  0.00            
ATOM   4320  HE1 GLH X 271      29.461  79.946  37.079  0.00  0.00            
ATOM   4321  C   GLH X 271      31.647  84.066  37.108  0.00  0.00            
ATOM   4322  O   GLH X 271      32.870  83.963  37.079  0.00  0.00            
ATOM   4323  N   ASH X 272      30.976  84.825  36.237  0.00  0.00            
ATOM   4324  H   ASH X 272      29.967  84.884  36.297  0.00  0.00            
ATOM   4325  CA  ASH X 272      31.646  85.546  35.168  0.00  0.00            
ATOM   4326  HA  ASH X 272      32.165  84.839  34.522  0.00  0.00            
ATOM   4327  CB  ASH X 272      30.615  86.268  34.302  0.00  0.00            
ATOM   4328  HB2 ASH X 272      31.118  86.937  33.603  0.00  0.00            
ATOM   4329  HB3 ASH X 272      29.974  86.883  34.925  0.00  0.00            
ATOM   4330  CG  ASH X 272      29.714  85.341  33.504  0.00  0.00            
ATOM   4331  OD1 ASH X 272      30.168  84.073  33.384  0.00  0.00            
ATOM   4332  OD2 ASH X 272      28.649  85.720  33.031  0.00  0.00            
ATOM   4333  HD1 ASH X 272      30.882  84.022  32.770  0.00  0.00            
ATOM   4334  C   ASH X 272      32.664  86.551  35.707  0.00  0.00            
ATOM   4335  O   ASH X 272      33.620  86.884  35.007  0.00  0.00            
ATOM   4336  N   VAL X 273      32.468  87.042  36.936  0.00  0.00            
ATOM   4337  H   VAL X 273      31.862  86.537  37.564  0.00  0.00            
ATOM   4338  CA  VAL X 273      33.320  88.086  37.487  0.00  0.00            
ATOM   4339  HA  VAL X 273      34.129  88.275  36.785  0.00  0.00            
ATOM   4340  CB  VAL X 273      32.533  89.396  37.666  0.00  0.00            
ATOM   4341  HB  VAL X 273      33.218  90.144  38.073  0.00  0.00            
ATOM   4342  CG1 VAL X 273      32.022  89.917  36.322  0.00  0.00            
ATOM   4343 HG11 VAL X 273      32.847  90.206  35.675  0.00  0.00            
ATOM   4344 HG12 VAL X 273      31.381  90.786  36.466  0.00  0.00            
ATOM   4345 HG13 VAL X 273      31.438  89.148  35.815  0.00  0.00            
ATOM   4346  CG2 VAL X 273      31.392  89.227  38.665  0.00  0.00            
ATOM   4347 HG21 VAL X 273      31.210  90.151  39.213  0.00  0.00            
ATOM   4348 HG22 VAL X 273      30.471  88.967  38.140  0.00  0.00            
ATOM   4349 HG23 VAL X 273      31.639  88.439  39.374  0.00  0.00            
ATOM   4350  C   VAL X 273      33.941  87.631  38.809  0.00  0.00            
ATOM   4351  O   VAL X 273      34.357  88.464  39.608  0.00  0.00            
ATOM   4352  N   MET X 274      34.020  86.320  39.052  0.00  0.00            
ATOM   4353  H   MET X 274      33.872  85.661  38.300  0.00  0.00            
ATOM   4354  CA  MET X 274      34.492  85.829  40.335  0.00  0.00            
ATOM   4355  HA  MET X 274      34.030  86.439  41.113  0.00  0.00            
ATOM   4356  CB  MET X 274      34.064  84.380  40.534  0.00  0.00            
ATOM   4357  HB2 MET X 274      34.617  83.727  39.858  0.00  0.00            
ATOM   4358  HB3 MET X 274      33.009  84.324  40.285  0.00  0.00            
ATOM   4359  CG  MET X 274      34.217  83.899  41.975  0.00  0.00            
ATOM   4360  HG2 MET X 274      33.914  82.852  42.049  0.00  0.00            
ATOM   4361  HG3 MET X 274      35.260  83.944  42.283  0.00  0.00            
ATOM   4362  SD  MET X 274      33.236  84.872  43.145  0.00  0.00            
ATOM   4363  CE  MET X 274      31.629  84.863  42.318  0.00  0.00            
ATOM   4364  HE1 MET X 274      31.526  83.965  41.711  0.00  0.00            
ATOM   4365  HE2 MET X 274      30.836  84.865  43.065  0.00  0.00            
ATOM   4366  HE3 MET X 274      31.515  85.743  41.682  0.00  0.00            
ATOM   4367  C   MET X 274      36.005  85.988  40.465  0.00  0.00            
ATOM   4368  O   MET X 274      36.516  86.042  41.579  0.00  0.00            
ATOM   4369  N   ASN X 275      36.722  86.040  39.339  0.00  0.00            
ATOM   4370  H   ASN X 275      36.275  85.812  38.464  0.00  0.00            
ATOM   4371  CA  ASN X 275      38.163  86.273  39.335  0.00  0.00            
ATOM   4372  HA  ASN X 275      38.507  86.333  40.367  0.00  0.00            
ATOM   4373  CB  ASN X 275      38.868  85.119  38.616  0.00  0.00            
ATOM   4374  HB2 ASN X 275      38.623  85.107  37.557  0.00  0.00            
ATOM   4375  HB3 ASN X 275      38.516  84.175  39.034  0.00  0.00            
ATOM   4376  CG  ASN X 275      40.380  85.164  38.796  0.00  0.00            
ATOM   4377  OD1 ASN X 275      40.933  86.164  39.243  0.00  0.00            
ATOM   4378  ND2 ASN X 275      41.047  84.053  38.481  0.00  0.00            
ATOM   4379 HD21 ASN X 275      40.771  83.515  37.672  0.00  0.00            
ATOM   4380 HD22 ASN X 275      41.824  83.751  39.051  0.00  0.00            
ATOM   4381  C   ASN X 275      38.446  87.602  38.645  0.00  0.00            
ATOM   4382  O   ASN X 275      38.318  87.708  37.426  0.00  0.00            
ATOM   4383  N   HID X 276      38.805  88.620  39.430  0.00  0.00            
ATOM   4384  H   HID X 276      39.096  88.445  40.380  0.00  0.00            
ATOM   4385  CA  HID X 276      38.954  89.958  38.888  0.00  0.00            
ATOM   4386  HA  HID X 276      38.074  90.168  38.276  0.00  0.00            
ATOM   4387  CB  HID X 276      38.996  90.998  39.999  0.00  0.00            
ATOM   4388  HB2 HID X 276      38.165  90.863  40.690  0.00  0.00            
ATOM   4389  HB3 HID X 276      38.876  91.971  39.524  0.00  0.00            
ATOM   4390  CG  HID X 276      40.269  91.012  40.784  0.00  0.00            
ATOM   4391  ND1 HID X 276      40.555  90.073  41.758  0.00  0.00            
ATOM   4392  HD1 HID X 276      40.040  89.225  41.925  0.00  0.00            
ATOM   4393  CE1 HID X 276      41.788  90.318  42.190  0.00  0.00            
ATOM   4394  HE1 HID X 276      42.402  89.543  42.621  0.00  0.00            
ATOM   4395  NE2 HID X 276      42.327  91.383  41.616  0.00  0.00            
ATOM   4396  CD2 HID X 276      41.392  91.791  40.673  0.00  0.00            
ATOM   4397  HD2 HID X 276      41.664  92.483  39.892  0.00  0.00            
ATOM   4398  C   HID X 276      40.186  90.057  37.997  0.00  0.00            
ATOM   4399  O   HID X 276      40.239  90.896  37.099  0.00  0.00            
ATOM   4400  N   ARN X 277      41.203  89.228  38.249  0.00  0.00            
ATOM   4401  H   ARN X 277      41.226  88.712  39.119  0.00  0.00            
ATOM   4402  CA  ARN X 277      42.376  89.199  37.393  0.00  0.00            
ATOM   4403  HA  ARN X 277      42.741  90.222  37.312  0.00  0.00            
ATOM   4404  CB  ARN X 277      43.454  88.316  38.018  0.00  0.00            
ATOM   4405  HB2 ARN X 277      44.069  87.855  37.243  0.00  0.00            
ATOM   4406  HB3 ARN X 277      42.934  87.548  38.582  0.00  0.00            
ATOM   4407  CG  ARN X 277      44.328  89.059  39.015  0.00  0.00            
ATOM   4408  HG2 ARN X 277      45.375  89.037  38.701  0.00  0.00            
ATOM   4409  HG3 ARN X 277      43.971  90.085  39.052  0.00  0.00            
ATOM   4410  CD  ARN X 277      44.177  88.478  40.415  0.00  0.00            
ATOM   4411  HD2 ARN X 277      44.281  87.392  40.394  0.00  0.00            
ATOM   4412  HD3 ARN X 277      43.184  88.703  40.796  0.00  0.00            
ATOM   4413  NE  ARN X 277      45.140  89.050  41.326  0.00  0.00            
ATOM   4414  HE  ARN X 277      44.725  89.256  42.219  0.00  0.00            
ATOM   4415  CZ  ARN X 277      46.427  88.453  41.436  0.00  0.00            
ATOM   4416  NH1 ARN X 277      46.778  87.447  40.770  0.00  0.00            
ATOM   4417 HH11 ARN X 277      47.357  87.705  39.985  0.00  0.00            
ATOM   4418  NH2 ARN X 277      47.275  89.103  42.375  0.00  0.00            
ATOM   4419 HH21 ARN X 277      47.420  88.520  43.183  0.00  0.00            
ATOM   4420 HH22 ARN X 277      48.175  89.279  41.958  0.00  0.00            
ATOM   4421  C   ARN X 277      42.035  88.727  35.983  0.00  0.00            
ATOM   4422  O   ARN X 277      42.602  89.221  35.009  0.00  0.00            
ATOM   4423  N   LYN X 278      41.119  87.761  35.853  0.00  0.00            
ATOM   4424  H   LYN X 278      40.734  87.315  36.676  0.00  0.00            
ATOM   4425  CA  LYN X 278      40.677  87.312  34.543  0.00  0.00            
ATOM   4426  HA  LYN X 278      41.555  87.022  33.967  0.00  0.00            
ATOM   4427  CB  LYN X 278      39.786  86.080  34.687  0.00  0.00            
ATOM   4428  HB2 LYN X 278      40.289  85.324  35.290  0.00  0.00            
ATOM   4429  HB3 LYN X 278      38.895  86.362  35.237  0.00  0.00            
ATOM   4430  CG  LYN X 278      39.359  85.478  33.349  0.00  0.00            
ATOM   4431  HG2 LYN X 278      38.859  86.231  32.737  0.00  0.00            
ATOM   4432  HG3 LYN X 278      40.238  85.161  32.788  0.00  0.00            
ATOM   4433  CD  LYN X 278      38.434  84.279  33.567  0.00  0.00            
ATOM   4434  HD2 LYN X 278      38.951  83.512  34.145  0.00  0.00            
ATOM   4435  HD3 LYN X 278      37.579  84.593  34.161  0.00  0.00            
ATOM   4436  CE  LYN X 278      37.939  83.707  32.241  0.00  0.00            
ATOM   4437  HE2 LYN X 278      38.786  83.425  31.613  0.00  0.00            
ATOM   4438  HE3 LYN X 278      37.377  84.493  31.737  0.00  0.00            
ATOM   4439  NZ  LYN X 278      37.067  82.557  32.441  0.00  0.00            
ATOM   4440  HZ1 LYN X 278      37.136  82.221  33.392  0.00  0.00            
ATOM   4441  HZ2 LYN X 278      36.102  82.822  32.302  0.00  0.00            
ATOM   4442  C   LYN X 278      39.949  88.430  33.801  0.00  0.00            
ATOM   4443  O   LYN X 278      39.964  88.471  32.572  0.00  0.00            
ATOM   4444  N   LEU X 279      39.294  89.336  34.538  0.00  0.00            
ATOM   4445  H   LEU X 279      39.180  89.181  35.530  0.00  0.00            
ATOM   4446  CA  LEU X 279      38.577  90.447  33.936  0.00  0.00            
ATOM   4447  HA  LEU X 279      37.948  90.047  33.143  0.00  0.00            
ATOM   4448  CB  LEU X 279      37.681  91.107  34.978  0.00  0.00            
ATOM   4449  HB2 LEU X 279      37.195  91.988  34.550  0.00  0.00            
ATOM   4450  HB3 LEU X 279      38.328  91.425  35.790  0.00  0.00            
ATOM   4451  CG  LEU X 279      36.635  90.179  35.592  0.00  0.00            
ATOM   4452  HG  LEU X 279      37.161  89.381  36.116  0.00  0.00            
ATOM   4453  CD1 LEU X 279      35.795  90.933  36.619  0.00  0.00            
ATOM   4454 HD11 LEU X 279      36.037  91.997  36.612  0.00  0.00            
ATOM   4455 HD12 LEU X 279      34.731  90.832  36.402  0.00  0.00            
ATOM   4456 HD13 LEU X 279      35.988  90.533  37.615  0.00  0.00            
ATOM   4457  CD2 LEU X 279      35.744  89.553  34.529  0.00  0.00            
ATOM   4458 HD21 LEU X 279      34.697  89.801  34.705  0.00  0.00            
ATOM   4459 HD22 LEU X 279      35.840  88.467  34.544  0.00  0.00            
ATOM   4460 HD23 LEU X 279      36.017  89.907  33.535  0.00  0.00            
ATOM   4461  C   LEU X 279      39.514  91.499  33.333  0.00  0.00            
ATOM   4462  O   LEU X 279      39.058  92.368  32.593  0.00  0.00            
ATOM   4463  N   GLY X 280      40.815  91.426  33.626  0.00  0.00            
ATOM   4464  H   GLY X 280      41.160  90.582  34.057  0.00  0.00            
ATOM   4465  CA  GLY X 280      41.793  92.289  32.986  0.00  0.00            
ATOM   4466  HA2 GLY X 280      41.376  92.675  32.059  0.00  0.00            
ATOM   4467  HA3 GLY X 280      42.647  91.670  32.720  0.00  0.00            
ATOM   4468  C   GLY X 280      42.315  93.455  33.823  0.00  0.00            
ATOM   4469  O   GLY X 280      43.069  94.270  33.297  0.00  0.00            
ATOM   4470  N   TYR X 281      41.926  93.563  35.096  0.00  0.00            
ATOM   4471  H   TYR X 281      41.119  93.046  35.401  0.00  0.00            
ATOM   4472  CA  TYR X 281      42.416  94.639  35.942  0.00  0.00            
ATOM   4473  HA  TYR X 281      43.215  95.153  35.409  0.00  0.00            
ATOM   4474  CB  TYR X 281      41.279  95.626  36.215  0.00  0.00            
ATOM   4475  HB2 TYR X 281      41.671  96.546  36.659  0.00  0.00            
ATOM   4476  HB3 TYR X 281      40.842  95.888  35.253  0.00  0.00            
ATOM   4477  CG  TYR X 281      40.164  95.103  37.093  0.00  0.00            
ATOM   4478  CD1 TYR X 281      40.247  95.185  38.484  0.00  0.00            
ATOM   4479  HD1 TYR X 281      41.152  95.532  38.949  0.00  0.00            
ATOM   4480  CE1 TYR X 281      39.174  94.778  39.279  0.00  0.00            
ATOM   4481  HE1 TYR X 281      39.155  95.028  40.324  0.00  0.00            
ATOM   4482  CZ  TYR X 281      38.073  94.155  38.700  0.00  0.00            
ATOM   4483  OH  TYR X 281      37.054  93.685  39.475  0.00  0.00            
ATOM   4484  HH  TYR X 281      36.919  94.203  40.253  0.00  0.00            
ATOM   4485  CE2 TYR X 281      38.029  93.990  37.319  0.00  0.00            
ATOM   4486  HE2 TYR X 281      37.298  93.332  36.889  0.00  0.00            
ATOM   4487  CD2 TYR X 281      39.046  94.502  36.516  0.00  0.00            
ATOM   4488  HD2 TYR X 281      39.037  94.292  35.463  0.00  0.00            
ATOM   4489  C   TYR X 281      42.985  94.107  37.250  0.00  0.00            
ATOM   4490  O   TYR X 281      42.726  92.971  37.643  0.00  0.00            
ATOM   4491  N   VAL X 282      43.782  94.950  37.907  0.00  0.00            
ATOM   4492  H   VAL X 282      44.144  95.743  37.403  0.00  0.00            
ATOM   4493  CA  VAL X 282      44.379  94.640  39.191  0.00  0.00            
ATOM   4494  HA  VAL X 282      43.752  93.917  39.712  0.00  0.00            
ATOM   4495  CB  VAL X 282      45.763  94.026  38.957  0.00  0.00            
ATOM   4496  HB  VAL X 282      45.650  93.206  38.247  0.00  0.00            
ATOM   4497  CG1 VAL X 282      46.747  95.025  38.349  0.00  0.00            
ATOM   4498 HG11 VAL X 282      47.567  95.230  39.037  0.00  0.00            
ATOM   4499 HG12 VAL X 282      46.281  95.961  38.033  0.00  0.00            
ATOM   4500 HG13 VAL X 282      47.191  94.589  37.461  0.00  0.00            
ATOM   4501  CG2 VAL X 282      46.330  93.429  40.239  0.00  0.00            
ATOM   4502 HG21 VAL X 282      45.537  93.241  40.964  0.00  0.00            
ATOM   4503 HG22 VAL X 282      47.053  94.102  40.701  0.00  0.00            
ATOM   4504 HG23 VAL X 282      46.821  92.487  39.994  0.00  0.00            
ATOM   4505  C   VAL X 282      44.458  95.915  40.023  0.00  0.00            
ATOM   4506  O   VAL X 282      44.482  97.016  39.476  0.00  0.00            
ATOM   4507  N   TYR X 283      44.510  95.764  41.349  0.00  0.00            
ATOM   4508  H   TYR X 283      44.712  94.848  41.720  0.00  0.00            
ATOM   4509  CA  TYR X 283      44.639  96.901  42.243  0.00  0.00            
ATOM   4510  HA  TYR X 283      44.290  97.802  41.739  0.00  0.00            
ATOM   4511  CB  TYR X 283      43.776  96.706  43.488  0.00  0.00            
ATOM   4512  HB2 TYR X 283      44.043  97.449  44.241  0.00  0.00            
ATOM   4513  HB3 TYR X 283      43.966  95.729  43.926  0.00  0.00            
ATOM   4514  CG  TYR X 283      42.301  96.822  43.186  0.00  0.00            
ATOM   4515  CD1 TYR X 283      41.673  98.069  43.176  0.00  0.00            
ATOM   4516  HD1 TYR X 283      42.202  98.938  43.521  0.00  0.00            
ATOM   4517  CE1 TYR X 283      40.330  98.184  42.815  0.00  0.00            
ATOM   4518  HE1 TYR X 283      39.884  99.154  42.674  0.00  0.00            
ATOM   4519  CZ  TYR X 283      39.570  97.037  42.605  0.00  0.00            
ATOM   4520  OH  TYR X 283      38.240  97.142  42.321  0.00  0.00            
ATOM   4521  HH  TYR X 283      37.905  96.395  41.849  0.00  0.00            
ATOM   4522  CE2 TYR X 283      40.170  95.787  42.729  0.00  0.00            
ATOM   4523  HE2 TYR X 283      39.559  94.912  42.845  0.00  0.00            
ATOM   4524  CD2 TYR X 283      41.543  95.678  42.946  0.00  0.00            
ATOM   4525  HD2 TYR X 283      41.997  94.706  43.013  0.00  0.00            
ATOM   4526  C   TYR X 283      46.106  97.070  42.614  0.00  0.00            
ATOM   4527  O   TYR X 283      46.861  96.100  42.677  0.00  0.00            
ATOM   4528  N   ASH X 284      46.510  98.320  42.849  0.00  0.00            
ATOM   4529  H   ASH X 284      45.827  99.004  43.140  0.00  0.00            
ATOM   4530  CA  ASH X 284      47.912  98.659  42.985  0.00  0.00            
ATOM   4531  HA  ASH X 284      48.436  98.282  42.105  0.00  0.00            
ATOM   4532  CB  ASH X 284      48.086 100.180  43.020  0.00  0.00            
ATOM   4533  HB2 ASH X 284      49.137 100.432  43.165  0.00  0.00            
ATOM   4534  HB3 ASH X 284      47.774 100.608  42.072  0.00  0.00            
ATOM   4535  CG  ASH X 284      47.297 100.854  44.126  0.00  0.00            
ATOM   4536  OD1 ASH X 284      46.388 100.039  44.700  0.00  0.00            
ATOM   4537  OD2 ASH X 284      47.493 102.015  44.465  0.00  0.00            
ATOM   4538  HD1 ASH X 284      46.605  99.867  45.601  0.00  0.00            
ATOM   4539  C   ASH X 284      48.534  97.992  44.202  0.00  0.00            
ATOM   4540  O   ASH X 284      49.740  97.749  44.221  0.00  0.00            
ATOM   4541  N   ILE X 285      47.730  97.680  45.223  0.00  0.00            
ATOM   4542  H   ILE X 285      46.730  97.671  45.078  0.00  0.00            
ATOM   4543  CA  ILE X 285      48.263  97.058  46.422  0.00  0.00            
ATOM   4544  HA  ILE X 285      49.146  97.617  46.734  0.00  0.00            
ATOM   4545  CB  ILE X 285      47.248  97.113  47.569  0.00  0.00            
ATOM   4546  HB  ILE X 285      47.670  96.576  48.420  0.00  0.00            
ATOM   4547  CG2 ILE X 285      46.992  98.555  47.999  0.00  0.00            
ATOM   4548 HG21 ILE X 285      47.450  99.251  47.296  0.00  0.00            
ATOM   4549 HG22 ILE X 285      47.409  98.746  48.987  0.00  0.00            
ATOM   4550 HG23 ILE X 285      45.922  98.764  48.036  0.00  0.00            
ATOM   4551  CG1 ILE X 285      45.941  96.437  47.168  0.00  0.00            
ATOM   4552 HG12 ILE X 285      46.147  95.511  46.627  0.00  0.00            
ATOM   4553 HG13 ILE X 285      45.418  97.127  46.512  0.00  0.00            
ATOM   4554  CD1 ILE X 285      45.016  96.154  48.344  0.00  0.00            
ATOM   4555 HD11 ILE X 285      44.216  95.475  48.050  0.00  0.00            
ATOM   4556 HD12 ILE X 285      44.556  97.078  48.695  0.00  0.00            
ATOM   4557 HD13 ILE X 285      45.577  95.698  49.159  0.00  0.00            
ATOM   4558  C   ILE X 285      48.680  95.620  46.132  0.00  0.00            
ATOM   4559  O   ILE X 285      49.440  95.033  46.899  0.00  0.00            
ATOM   4560  N   GLH X 286      48.204  95.048  45.021  0.00  0.00            
ATOM   4561  H   GLH X 286      47.749  95.629  44.332  0.00  0.00            
ATOM   4562  CA  GLH X 286      48.523  93.676  44.653  0.00  0.00            
ATOM   4563  HA  GLH X 286      48.524  93.039  45.536  0.00  0.00            
ATOM   4564  CB  GLH X 286      47.463  93.121  43.709  0.00  0.00            
ATOM   4565  HB2 GLH X 286      47.738  92.112  43.392  0.00  0.00            
ATOM   4566  HB3 GLH X 286      47.449  93.766  42.837  0.00  0.00            
ATOM   4567  CG  GLH X 286      46.064  93.106  44.310  0.00  0.00            
ATOM   4568  HG2 GLH X 286      45.760  94.110  44.601  0.00  0.00            
ATOM   4569  HG3 GLH X 286      46.042  92.491  45.207  0.00  0.00            
ATOM   4570  CD  GLH X 286      45.060  92.508  43.342  0.00  0.00            
ATOM   4571  OE1 GLH X 286      44.240  93.437  42.806  0.00  0.00            
ATOM   4572  OE2 GLH X 286      44.978  91.305  43.124  0.00  0.00            
ATOM   4573  HE1 GLH X 286      43.338  93.173  42.869  0.00  0.00            
ATOM   4574  C   GLH X 286      49.890  93.594  43.980  0.00  0.00            
ATOM   4575  O   GLH X 286      50.361  92.494  43.697  0.00  0.00            
ATOM   4576  N   LEU X 287      50.523  94.738  43.693  0.00  0.00            
ATOM   4577  H   LEU X 287      50.034  95.614  43.800  0.00  0.00            
ATOM   4578  CA  LEU X 287      51.804  94.742  43.007  0.00  0.00            
ATOM   4579  HA  LEU X 287      51.922  93.785  42.500  0.00  0.00            
ATOM   4580  CB  LEU X 287      51.859  95.879  41.978  0.00  0.00            
ATOM   4581  HB2 LEU X 287      51.983  96.838  42.477  0.00  0.00            
ATOM   4582  HB3 LEU X 287      52.760  95.740  41.387  0.00  0.00            
ATOM   4583  CG  LEU X 287      50.676  95.945  41.005  0.00  0.00            
ATOM   4584  HG  LEU X 287      49.778  96.205  41.562  0.00  0.00            
ATOM   4585  CD1 LEU X 287      50.909  97.036  39.959  0.00  0.00            
ATOM   4586 HD11 LEU X 287      50.035  97.154  39.320  0.00  0.00            
ATOM   4587 HD12 LEU X 287      51.104  97.994  40.442  0.00  0.00            
ATOM   4588 HD13 LEU X 287      51.763  96.797  39.325  0.00  0.00            
ATOM   4589  CD2 LEU X 287      50.440  94.597  40.331  0.00  0.00            
ATOM   4590 HD21 LEU X 287      51.260  93.913  40.546  0.00  0.00            
ATOM   4591 HD22 LEU X 287      49.518  94.146  40.695  0.00  0.00            
ATOM   4592 HD23 LEU X 287      50.360  94.708  39.249  0.00  0.00            
ATOM   4593  C   LEU X 287      52.959  94.897  43.994  0.00  0.00            
ATOM   4594  O   LEU X 287      52.844  95.594  44.999  0.00  0.00            
ATOM   4595  C61 CU6 X 288      24.198  99.624  43.677  0.00  0.00            
ATOM   4596  DD2 CU6 X 288      23.757  99.238  44.404  0.00  0.00            
ATOM   4597  DD3 CU6 X 288      23.993 100.473  44.004  0.00  0.00            
ATOM   4598  DD4 CU6 X 288      24.965  99.627  44.125  0.00  0.00            
ATOM   4599  DD5 CU6 X 288      24.616  99.992  42.933  0.00  0.00            
ATOM   4600  DD6 CU6 X 288      24.380  98.761  43.344  0.00  0.00            
ATOM   4601  DD7 CU6 X 288      23.410  99.617  43.216  0.00  0.00            
ATOM   4602  C61 CU6 X 289      27.303 102.108  47.411  0.00  0.00            
ATOM   4603  DD2 CU6 X 289      27.357 102.679  48.153  0.00  0.00            
ATOM   4604  DD3 CU6 X 289      26.369 102.182  47.418  0.00  0.00            
ATOM   4605  DD4 CU6 X 289      27.352 102.818  46.854  0.00  0.00            
ATOM   4606  DD5 CU6 X 289      27.256 101.544  46.664  0.00  0.00            
ATOM   4607  DD6 CU6 X 289      28.239 102.040  47.404  0.00  0.00            
ATOM   4608  DD7 CU6 X 289      27.252 101.396  47.959  0.00  0.00            
ATOM   4609  O1  L6H X 290      25.183 102.368  47.396  0.00  0.00            
ATOM   4610  C1  L6H X 290      24.072 102.254  47.948  0.00  0.00            
ATOM   4611  C2  L6H X 290      23.362 103.366  48.513  0.00  0.00            
ATOM   4612  C3  L6H X 290      22.265 103.200  49.344  0.00  0.00            
ATOM   4613  C4  L6H X 290      21.431 104.225  49.928  0.00  0.00            
ATOM   4614  N1  L6H X 290      21.524 104.306  51.382  0.00  0.00            
ATOM   4615  C5  L6H X 290      20.797 103.656  52.397  0.00  0.00            
ATOM   4616  C6  L6H X 290      21.483 103.980  53.536  0.00  0.00            
ATOM   4617  C7  L6H X 290      21.336 103.559  54.921  0.00  0.00            
ATOM   4618  O2  L6H X 290      22.187 102.456  55.277  0.00  0.00            
ATOM   4619  C8  L6H X 290      21.784 101.588  56.292  0.00  0.00            
ATOM   4620  C9  L6H X 290      22.241 100.279  56.241  0.00  0.00            
ATOM   4621  C10 L6H X 290      21.949  99.284  57.212  0.00  0.00            
ATOM   4622  C11 L6H X 290      21.013  99.571  58.168  0.00  0.00            
ATOM   4623  C12 L6H X 290      20.671  98.578  59.144  0.00  0.00            
ATOM   4624  N2  L6H X 290      20.316  97.758  59.910  0.00  0.00            
ATOM   4625  C13 L6H X 290      20.529 100.898  58.249  0.00  0.00            
ATOM   4626  C14 L6H X 290      20.885 101.857  57.328  0.00  0.00            
ATOM   4627  H1  L6H X 290      20.455 102.830  57.500  0.00  0.00            
ATOM   4628  H2  L6H X 290      19.805 101.120  59.042  0.00  0.00            
ATOM   4629  H3  L6H X 290      22.444  98.367  57.071  0.00  0.00            
ATOM   4630  H4  L6H X 290      23.014 100.106  55.515  0.00  0.00            
ATOM   4631  H5  L6H X 290      20.328 103.197  54.988  0.00  0.00            
ATOM   4632  H6  L6H X 290      21.615 104.364  55.615  0.00  0.00            
ATOM   4633  N3  L6H X 290      22.490 104.867  53.228  0.00  0.00            
ATOM   4634  N4  L6H X 290      22.520 105.050  51.941  0.00  0.00            
ATOM   4635  H7  L6H X 290      19.971 103.037  52.073  0.00  0.00            
ATOM   4636  H8  L6H X 290      20.397 103.981  49.669  0.00  0.00            
ATOM   4637  H9  L6H X 290      21.584 105.200  49.458  0.00  0.00            
ATOM   4638  O3  L6H X 290      21.779 101.945  49.684  0.00  0.00            
ATOM   4639  C15 L6H X 290      22.397 100.874  49.028  0.00  0.00            
ATOM   4640  C16 L6H X 290      23.464 101.001  48.192  0.00  0.00            
ATOM   4641  O4  L6H X 290      24.040  99.997  47.464  0.00  0.00            
ATOM   4642  H10 L6H X 290      23.764  99.137  47.801  0.00  0.00            
ATOM   4643  H11 L6H X 290      21.770  99.929  49.079  0.00  0.00            
ATOM   4644  H12 L6H X 290      23.684 104.359  48.250  0.00  0.00            
ATOM   4645  O   HOH X 291      19.760 109.004  66.854  0.00  0.00            
ATOM   4646  H1  HOH X 291      19.446 109.849  67.153  0.00  0.00            
ATOM   4647  H2  HOH X 291      20.131 108.622  67.654  0.00  0.00            
ATOM   4648  O   HOH X 292      15.232 120.687  56.987  0.00  0.00            
ATOM   4649  H1  HOH X 292      16.128 120.562  57.251  0.00  0.00            
ATOM   4650  H2  HOH X 292      15.003 119.955  56.448  0.00  0.00            
ATOM   4651  O   HOH X 293      16.377 111.174  59.431  0.00  0.00            
ATOM   4652  H1  HOH X 293      16.462 110.393  60.016  0.00  0.00            
ATOM   4653  H2  HOH X 293      17.270 111.561  59.474  0.00  0.00            
ATOM   4654  O   HOH X 294      17.725 105.432  54.025  0.00  0.00            
ATOM   4655  H1  HOH X 294      17.032 106.128  53.883  0.00  0.00            
ATOM   4656  H2  HOH X 294      17.199 104.619  53.809  0.00  0.00            
ATOM   4657  O   HOH X 295      14.756  89.436  64.103  0.00  0.00            
ATOM   4658  H1  HOH X 295      15.115  89.735  64.981  0.00  0.00            
ATOM   4659  H2  HOH X 295      14.169  90.141  63.853  0.00  0.00            
ATOM   4660  O   HOH X 296      36.628 101.173  65.775  0.00  0.00            
ATOM   4661  H1  HOH X 296      36.039 101.876  66.110  0.00  0.00            
ATOM   4662  H2  HOH X 296      37.100 101.636  65.092  0.00  0.00            
ATOM   4663  O   HOH X 297      39.735 110.630  52.461  0.00  0.00            
ATOM   4664  H1  HOH X 297      40.427 111.310  52.371  0.00  0.00            
ATOM   4665  H2  HOH X 297      39.429 110.803  53.370  0.00  0.00            
ATOM   4666  O   HOH X 298      31.169 118.344  46.976  0.00  0.00            
ATOM   4667  H1  HOH X 298      31.028 118.113  47.892  0.00  0.00            
ATOM   4668  H2  HOH X 298      31.584 119.219  47.121  0.00  0.00            
ATOM   4669  O   HOH X 299      28.051 118.871  55.915  0.00  0.00            
ATOM   4670  H1  HOH X 299      28.268 118.179  56.591  0.00  0.00            
ATOM   4671  H2  HOH X 299      27.142 118.612  55.669  0.00  0.00            
ATOM   4672  O   HOH X 300       8.256  93.324  54.766  0.00  0.00            
ATOM   4673  H1  HOH X 300       7.967  92.389  54.720  0.00  0.00            
ATOM   4674  H2  HOH X 300       9.186  93.249  54.834  0.00  0.00            
ATOM   4675  O   HOH X 301      21.491  96.126  66.589  0.00  0.00            
ATOM   4676  H1  HOH X 301      22.243  96.152  67.224  0.00  0.00            
ATOM   4677  H2  HOH X 301      21.353  95.158  66.489  0.00  0.00            
ATOM   4678  O   HOH X 302       9.097  97.561  42.806  0.00  0.00            
ATOM   4679  H1  HOH X 302       9.743  98.193  43.158  0.00  0.00            
ATOM   4680  H2  HOH X 302       8.406  97.596  43.459  0.00  0.00            
ATOM   4681  O   HOH X 303      35.006 103.345  66.307  0.00  0.00            
ATOM   4682  H1  HOH X 303      35.127 103.622  67.245  0.00  0.00            
ATOM   4683  H2  HOH X 303      35.303 104.121  65.802  0.00  0.00            
ATOM   4684  O   HOH X 304      24.200 113.565  55.521  0.00  0.00            
ATOM   4685  H1  HOH X 304      24.333 112.691  55.895  0.00  0.00            
ATOM   4686  H2  HOH X 304      25.086 113.983  55.627  0.00  0.00            
ATOM   4687  O   HOH X 305      21.383 111.862  38.326  0.00  0.00            
ATOM   4688  H1  HOH X 305      22.132 112.210  38.839  0.00  0.00            
ATOM   4689  H2  HOH X 305      20.870 111.311  38.919  0.00  0.00            
ATOM   4690  O   HOH X 306      29.625 120.636  56.923  0.00  0.00            
ATOM   4691  H1  HOH X 306      28.970 120.070  56.457  0.00  0.00            
ATOM   4692  H2  HOH X 306      29.052 121.130  57.545  0.00  0.00            
ATOM   4693  O   HOH X 307      34.170  99.687  67.442  0.00  0.00            
ATOM   4694  H1  HOH X 307      34.527  99.815  66.523  0.00  0.00            
ATOM   4695  H2  HOH X 307      34.927  99.969  68.017  0.00  0.00            
ATOM   4696  O   HOH X 308       9.629 100.470  63.047  0.00  0.00            
ATOM   4697  H1  HOH X 308       9.294 101.309  62.655  0.00  0.00            
ATOM   4698  H2  HOH X 308       9.749 100.708  64.007  0.00  0.00            
ATOM   4699  O   HOH X 309      13.383 116.399  62.971  0.00  0.00            
ATOM   4700  H1  HOH X 309      14.123 115.848  62.617  0.00  0.00            
ATOM   4701  H2  HOH X 309      12.576 116.012  62.590  0.00  0.00            
ATOM   4702  O   HOH X 310      21.920  87.418  45.240  0.00  0.00            
ATOM   4703  H1  HOH X 310      21.353  87.257  46.004  0.00  0.00            
ATOM   4704  H2  HOH X 310      21.348  87.935  44.624  0.00  0.00            
ATOM   4705  O   HOH X 311      22.380  90.292  59.785  0.00  0.00            
ATOM   4706  H1  HOH X 311      22.051  91.183  60.018  0.00  0.00            
ATOM   4707  H2  HOH X 311      22.916  90.032  60.566  0.00  0.00            
ATOM   4708  O   HOH X 312      12.106 107.338  47.431  0.00  0.00            
ATOM   4709  H1  HOH X 312      11.224 107.321  46.988  0.00  0.00            
ATOM   4710  H2  HOH X 312      11.927 107.225  48.374  0.00  0.00            
ATOM   4711  O   HOH X 313      11.221  95.632  61.774  0.00  0.00            
ATOM   4712  H1  HOH X 313      11.393  96.521  62.113  0.00  0.00            
ATOM   4713  H2  HOH X 313      10.284  95.680  61.506  0.00  0.00            
ATOM   4714  O   HOH X 314      10.415  91.250  61.079  0.00  0.00            
ATOM   4715  H1  HOH X 314       9.627  91.550  60.674  0.00  0.00            
ATOM   4716  H2  HOH X 314      10.415  91.813  61.886  0.00  0.00            
ATOM   4717  O   HOH X 315       7.715  99.977  52.159  0.00  0.00            
ATOM   4718  H1  HOH X 315       7.399 100.558  51.490  0.00  0.00            
ATOM   4719  H2  HOH X 315       8.105 100.555  52.838  0.00  0.00            
ATOM   4720  O   HOH X 316       6.494  99.264  45.477  0.00  0.00            
ATOM   4721  H1  HOH X 316       6.502  98.742  46.282  0.00  0.00            
ATOM   4722  H2  HOH X 316       5.572  99.198  45.194  0.00  0.00            
ATOM   4723  O   HOH X 317      14.637 115.322  58.640  0.00  0.00            
ATOM   4724  H1  HOH X 317      14.442 116.214  58.404  0.00  0.00            
ATOM   4725  H2  HOH X 317      15.540 115.171  58.273  0.00  0.00            
ATOM   4726  O   HOH X 318      15.618 102.133  49.188  0.00  0.00            
ATOM   4727  H1  HOH X 318      15.234 101.670  49.923  0.00  0.00            
ATOM   4728  H2  HOH X 318      14.831 102.393  48.654  0.00  0.00            
ATOM   4729  O   HOH X 319       9.030 115.410  59.422  0.00  0.00            
ATOM   4730  H1  HOH X 319       8.558 115.276  58.581  0.00  0.00            
ATOM   4731  H2  HOH X 319       9.450 116.247  59.316  0.00  0.00            
ATOM   4732  O   HOH X 320      10.739 114.233  48.515  0.00  0.00            
ATOM   4733  H1  HOH X 320      10.692 113.294  48.771  0.00  0.00            
ATOM   4734  H2  HOH X 320       9.900 114.532  48.899  0.00  0.00            
ATOM   4735  O   HOH X 321      20.295 111.467  70.636  0.00  0.00            
ATOM   4736  H1  HOH X 321      21.139 111.514  70.171  0.00  0.00            
ATOM   4737  H2  HOH X 321      19.610 111.747  70.017  0.00  0.00            
ATOM   4738  O   HOH X 322      26.390  88.079  63.429  0.00  0.00            
ATOM   4739  H1  HOH X 322      26.165  88.965  63.105  0.00  0.00            
ATOM   4740  H2  HOH X 322      25.913  87.505  62.806  0.00  0.00            
ATOM   4741  O   HOH X 323      29.128 105.260  39.712  0.00  0.00            
ATOM   4742  H1  HOH X 323      28.307 105.747  39.932  0.00  0.00            
ATOM   4743  H2  HOH X 323      28.987 105.076  38.799  0.00  0.00            
ATOM   4744  O   HOH X 324      16.857  99.776  52.200  0.00  0.00            
ATOM   4745  H1  HOH X 324      16.528  99.104  52.834  0.00  0.00            
ATOM   4746  H2  HOH X 324      16.049 100.107  51.773  0.00  0.00            
ATOM   4747  O   HOH X 325      26.941 112.591  63.810  0.00  0.00            
ATOM   4748  H1  HOH X 325      26.077 112.346  63.322  0.00  0.00            
ATOM   4749  H2  HOH X 325      27.587 112.528  63.123  0.00  0.00            
ATOM   4750  O   HOH X 326      15.909 117.136  43.870  0.00  0.00            
ATOM   4751  H1  HOH X 326      15.930 117.889  44.506  0.00  0.00            
ATOM   4752  H2  HOH X 326      15.529 116.417  44.397  0.00  0.00            
ATOM   4753  O   HOH X 327      14.657 102.518  63.030  0.00  0.00            
ATOM   4754  H1  HOH X 327      14.948 101.603  62.863  0.00  0.00            
ATOM   4755  H2  HOH X 327      14.460 102.819  62.128  0.00  0.00            
ATOM   4756  O   HOH X 328      10.175 107.807  45.775  0.00  0.00            
ATOM   4757  H1  HOH X 328       9.853 107.528  44.900  0.00  0.00            
ATOM   4758  H2  HOH X 328       9.621 108.578  45.989  0.00  0.00            
ATOM   4759  O   HOH X 329      10.361 114.327  61.361  0.00  0.00            
ATOM   4760  H1  HOH X 329       9.688 114.795  60.826  0.00  0.00            
ATOM   4761  H2  HOH X 329      11.133 114.972  61.311  0.00  0.00            
ATOM   4762  O   HOH X 330      11.848  96.279  50.480  0.00  0.00            
ATOM   4763  H1  HOH X 330      12.236  96.669  51.276  0.00  0.00            
ATOM   4764  H2  HOH X 330      11.769  95.380  50.776  0.00  0.00            
ATOM   4765  O   HOH X 331      15.149 102.227  44.502  0.00  0.00            
ATOM   4766  H1  HOH X 331      15.150 101.283  44.388  0.00  0.00            
ATOM   4767  H2  HOH X 331      15.720 102.530  43.779  0.00  0.00            
ATOM   4768  O   HOH X 332       9.365  95.807  59.471  0.00  0.00            
ATOM   4769  H1  HOH X 332       9.686  95.659  58.597  0.00  0.00            
ATOM   4770  H2  HOH X 332       9.199  96.752  59.468  0.00  0.00            
ATOM   4771  O   HOH X 333      13.774 109.052  61.889  0.00  0.00            
ATOM   4772  H1  HOH X 333      13.708 109.790  61.271  0.00  0.00            
ATOM   4773  H2  HOH X 333      13.649 109.485  62.769  0.00  0.00            
ATOM   4774  O   HOH X 334      25.785 106.814  66.832  0.00  0.00            
ATOM   4775  H1  HOH X 334      26.723 106.914  66.984  0.00  0.00            
ATOM   4776  H2  HOH X 334      25.680 107.120  65.953  0.00  0.00            
ATOM   4777  O   HOH X 335      12.094 106.512  58.332  0.00  0.00            
ATOM   4778  H1  HOH X 335      12.868 106.148  58.784  0.00  0.00            
ATOM   4779  H2  HOH X 335      12.217 107.460  58.485  0.00  0.00            
ATOM   4780  O   HOH X 336      16.769 112.395  67.453  0.00  0.00            
ATOM   4781  H1  HOH X 336      16.993 111.724  66.778  0.00  0.00            
ATOM   4782  H2  HOH X 336      17.073 111.974  68.270  0.00  0.00            
ATOM   4783  O   HOH X 337      23.016 106.301  67.442  0.00  0.00            
ATOM   4784  H1  HOH X 337      23.791 105.776  67.593  0.00  0.00            
ATOM   4785  H2  HOH X 337      22.727 105.957  66.583  0.00  0.00            
ATOM   4786  O   HOH X 338      12.383 115.790  44.846  0.00  0.00            
ATOM   4787  H1  HOH X 338      12.935 115.232  44.258  0.00  0.00            
ATOM   4788  H2  HOH X 338      13.021 115.961  45.570  0.00  0.00            
ATOM   4789  O   HOH X 339       6.665 114.030  51.696  0.00  0.00            
ATOM   4790  H1  HOH X 339       6.328 113.145  51.632  0.00  0.00            
ATOM   4791  H2  HOH X 339       6.798 114.172  52.639  0.00  0.00            
ATOM   4792  O   HOH X 340      26.617 102.323  66.630  0.00  0.00            
ATOM   4793  H1  HOH X 340      27.346 102.895  66.444  0.00  0.00            
ATOM   4794  H2  HOH X 340      26.807 102.015  67.532  0.00  0.00            
ATOM   4795  O   HOH X 341       7.728 104.013  65.011  0.00  0.00            
ATOM   4796  H1  HOH X 341       6.780 103.881  65.012  0.00  0.00            
ATOM   4797  H2  HOH X 341       7.909 104.449  65.847  0.00  0.00            
ATOM   4798  O   HOH X 342      15.750 104.644  65.275  0.00  0.00            
ATOM   4799  H1  HOH X 342      16.252 104.161  65.943  0.00  0.00            
ATOM   4800  H2  HOH X 342      14.913 104.158  65.192  0.00  0.00            
ATOM   4801  O   HOH X 343      13.339  98.505  49.285  0.00  0.00            
ATOM   4802  H1  HOH X 343      13.749  97.683  48.956  0.00  0.00            
ATOM   4803  H2  HOH X 343      12.508  98.173  49.702  0.00  0.00            
ATOM   4804  O   HOH X 344      15.081  96.555  48.349  0.00  0.00            
ATOM   4805  H1  HOH X 344      15.063  96.727  47.371  0.00  0.00            
ATOM   4806  H2  HOH X 344      14.809  95.618  48.459  0.00  0.00            
ATOM   4807  O   HOH X 345      11.556  98.232  63.276  0.00  0.00            
ATOM   4808  H1  HOH X 345      11.029  99.033  63.135  0.00  0.00            
ATOM   4809  H2  HOH X 345      12.514  98.541  63.193  0.00  0.00            
ATOM   4810  O   HOH X 346      12.359 115.697  60.437  0.00  0.00            
ATOM   4811  H1  HOH X 346      12.671 114.799  60.677  0.00  0.00            
ATOM   4812  H2  HOH X 346      12.266 115.725  59.486  0.00  0.00            
ATOM   4813  O   HOH X 347      15.725  98.068  62.304  0.00  0.00            
ATOM   4814  H1  HOH X 347      15.365  97.625  61.518  0.00  0.00            
ATOM   4815  H2  HOH X 347      16.646  98.166  62.018  0.00  0.00            
ATOM   4816  O   HOH X 348      13.404  89.053  51.602  0.00  0.00            
ATOM   4817  H1  HOH X 348      12.898  88.664  52.342  0.00  0.00            
ATOM   4818  H2  HOH X 348      14.131  88.452  51.481  0.00  0.00            
ATOM   4819  O   HOH X 349      21.335  96.994  62.651  0.00  0.00            
ATOM   4820  H1  HOH X 349      20.917  96.395  63.277  0.00  0.00            
ATOM   4821  H2  HOH X 349      20.611  97.269  62.076  0.00  0.00            
ATOM   4822  O   HOH X 350      27.099 110.350  70.546  0.00  0.00            
ATOM   4823  H1  HOH X 350      27.456 109.448  70.430  0.00  0.00            
ATOM   4824  H2  HOH X 350      27.724 110.738  71.170  0.00  0.00            
ATOM   4825  O   HOH X 351      11.013 110.818  53.248  0.00  0.00            
ATOM   4826  H1  HOH X 351      10.652 111.639  53.572  0.00  0.00            
ATOM   4827  H2  HOH X 351      11.229 110.321  54.073  0.00  0.00            
ATOM   4828  O   HOH X 352      30.295 107.254  68.459  0.00  0.00            
ATOM   4829  H1  HOH X 352      29.861 107.725  67.746  0.00  0.00            
ATOM   4830  H2  HOH X 352      31.109 106.907  68.060  0.00  0.00            
ATOM   4831  O   HOH X 353      19.904  96.652  71.022  0.00  0.00            
ATOM   4832  H1  HOH X 353      19.067  96.984  71.347  0.00  0.00            
ATOM   4833  H2  HOH X 353      20.191  97.285  70.354  0.00  0.00            
ATOM   4834  O   HOH X 354       4.309 100.477  54.688  0.00  0.00            
ATOM   4835  H1  HOH X 354       3.915 100.494  55.569  0.00  0.00            
ATOM   4836  H2  HOH X 354       5.057  99.872  54.815  0.00  0.00            
ATOM   4837  O   HOH X 355      30.290 103.538  68.942  0.00  0.00            
ATOM   4838  H1  HOH X 355      30.636 103.971  68.132  0.00  0.00            
ATOM   4839  H2  HOH X 355      30.970 102.858  69.088  0.00  0.00            
ATOM   4840  O   HOH X 356      29.250 101.336  40.160  0.00  0.00            
ATOM   4841  H1  HOH X 356      29.560 100.490  39.855  0.00  0.00            
ATOM   4842  H2  HOH X 356      28.493 101.488  39.571  0.00  0.00            
ATOM   4843  O   HOH X 357      15.897  90.765  66.157  0.00  0.00            
ATOM   4844  H1  HOH X 357      15.415  90.458  66.965  0.00  0.00            
ATOM   4845  H2  HOH X 357      16.730  90.302  66.182  0.00  0.00            
ATOM   4846  O   HOH X 358      10.643  88.885  56.800  0.00  0.00            
ATOM   4847  H1  HOH X 358      10.458  89.589  56.143  0.00  0.00            
ATOM   4848  H2  HOH X 358       9.769  88.611  57.048  0.00  0.00            
ATOM   4849  O   HOH X 359      15.665 106.840  53.424  0.00  0.00            
ATOM   4850  H1  HOH X 359      15.427 107.272  54.260  0.00  0.00            
ATOM   4851  H2  HOH X 359      15.238 107.406  52.785  0.00  0.00            
ATOM   4852  O   HOH X 360      18.376 121.828  55.258  0.00  0.00            
ATOM   4853  H1  HOH X 360      18.211 122.655  54.745  0.00  0.00            
ATOM   4854  H2  HOH X 360      18.108 122.053  56.156  0.00  0.00            
ATOM   4855  O   HOH X 361      23.941 111.502  36.924  0.00  0.00            
ATOM   4856  H1  HOH X 361      22.993 111.586  36.757  0.00  0.00            
ATOM   4857  H2  HOH X 361      24.059 112.273  37.505  0.00  0.00            
ATOM   4858  O   HOH X 362      24.094 101.368  68.106  0.00  0.00            
ATOM   4859  H1  HOH X 362      24.194 101.324  67.126  0.00  0.00            
ATOM   4860  H2  HOH X 362      24.265 102.318  68.304  0.00  0.00            
ATOM   4861  O   HOH X 363      16.615 106.137  58.503  0.00  0.00            
ATOM   4862  H1  HOH X 363      16.534 105.929  59.454  0.00  0.00            
ATOM   4863  H2  HOH X 363      15.783 106.587  58.368  0.00  0.00            
ATOM   4864  O   HOH X 364      21.817 113.078  53.075  0.00  0.00            
ATOM   4865  H1  HOH X 364      21.886 112.422  53.771  0.00  0.00            
ATOM   4866  H2  HOH X 364      21.226 113.719  53.467  0.00  0.00            
ATOM   4867  O   HOH X 365      10.942 103.359  46.923  0.00  0.00            
ATOM   4868  H1  HOH X 365      11.454 102.872  46.242  0.00  0.00            
ATOM   4869  H2  HOH X 365      10.055 103.004  46.855  0.00  0.00            
ATOM   4870  O   HOH X 366       6.552 109.200  60.709  0.00  0.00            
ATOM   4871  H1  HOH X 366       6.065 109.348  59.879  0.00  0.00            
ATOM   4872  H2  HOH X 366       6.103 109.723  61.358  0.00  0.00            
ATOM   4873  O   HOH X 367      14.473 103.175  68.309  0.00  0.00            
ATOM   4874  H1  HOH X 367      14.526 103.927  68.903  0.00  0.00            
ATOM   4875  H2  HOH X 367      15.172 102.589  68.633  0.00  0.00            
ATOM   4876  O   HOH X 368       9.080 112.404  45.725  0.00  0.00            
ATOM   4877  H1  HOH X 368       9.565 111.750  46.223  0.00  0.00            
ATOM   4878  H2  HOH X 368       9.405 113.202  46.130  0.00  0.00            
ATOM   4879  O   HOH X 369      28.405 112.356  60.961  0.00  0.00            
ATOM   4880  H1  HOH X 369      29.218 111.844  60.869  0.00  0.00            
ATOM   4881  H2  HOH X 369      27.703 111.676  60.796  0.00  0.00            
ATOM   4882  O   HOH X 370      24.607 104.526  72.373  0.00  0.00            
ATOM   4883  H1  HOH X 370      24.410 105.394  72.775  0.00  0.00            
ATOM   4884  H2  HOH X 370      25.340 104.762  71.752  0.00  0.00            
ATOM   4885  O   HOH X 371      14.092 114.938  51.027  0.00  0.00            
ATOM   4886  H1  HOH X 371      14.973 114.695  51.278  0.00  0.00            
ATOM   4887  H2  HOH X 371      14.201 115.660  50.375  0.00  0.00            
ATOM   4888  O   HOH X 372      10.852 101.916  58.886  0.00  0.00            
ATOM   4889  H1  HOH X 372      10.023 101.436  58.709  0.00  0.00            
ATOM   4890  H2  HOH X 372      11.333 101.260  59.392  0.00  0.00            
ATOM   4891  O   HOH X 373      24.007 108.837  67.800  0.00  0.00            
ATOM   4892  H1  HOH X 373      24.596 108.829  67.017  0.00  0.00            
ATOM   4893  H2  HOH X 373      23.651 107.910  67.779  0.00  0.00            
ATOM   4894  O   HOH X 374      14.146  94.172  57.544  0.00  0.00            
ATOM   4895  H1  HOH X 374      14.751  93.661  58.078  0.00  0.00            
ATOM   4896  H2  HOH X 374      13.292  93.952  57.929  0.00  0.00            
ATOM   4897  O   HOH X 375      20.564  96.283  36.135  0.00  0.00            
ATOM   4898  H1  HOH X 375      20.618  96.435  35.183  0.00  0.00            
ATOM   4899  H2  HOH X 375      19.646  96.366  36.285  0.00  0.00            
ATOM   4900  O   HOH X 376      31.319  99.914  64.021  0.00  0.00            
ATOM   4901  H1  HOH X 376      30.593 100.148  63.416  0.00  0.00            
ATOM   4902  H2  HOH X 376      31.087  98.961  64.219  0.00  0.00            
ATOM   4903  O   HOH X 377      19.024 106.339  66.401  0.00  0.00            
ATOM   4904  H1  HOH X 377      18.549 107.145  66.436  0.00  0.00            
ATOM   4905  H2  HOH X 377      19.970 106.588  66.518  0.00  0.00            
ATOM   4906  O   HOH X 378      17.736 108.833  56.928  0.00  0.00            
ATOM   4907  H1  HOH X 378      17.929 107.923  56.988  0.00  0.00            
ATOM   4908  H2  HOH X 378      18.002 109.175  57.812  0.00  0.00            
ATOM   4909  O   HOH X 379      10.745 106.857  51.176  0.00  0.00            
ATOM   4910  H1  HOH X 379      10.377 106.263  50.525  0.00  0.00            
ATOM   4911  H2  HOH X 379      10.940 106.273  51.960  0.00  0.00            
ATOM   4912  O   HOH X 380      14.620 115.923  46.300  0.00  0.00            
ATOM   4913  H1  HOH X 380      14.426 116.372  47.113  0.00  0.00            
ATOM   4914  H2  HOH X 380      15.303 115.302  46.593  0.00  0.00            
ATOM   4915  O   HOH X 381       4.436 108.602  50.550  0.00  0.00            
ATOM   4916  H1  HOH X 381       4.055 107.822  50.106  0.00  0.00            
ATOM   4917  H2  HOH X 381       4.407 108.409  51.498  0.00  0.00            
ATOM   4918  O   HOH X 382      32.904 108.245  67.929  0.00  0.00            
ATOM   4919  H1  HOH X 382      32.692 109.202  68.014  0.00  0.00            
ATOM   4920  H2  HOH X 382      33.030 107.976  68.875  0.00  0.00            
ATOM   4921  O   HOH X 383      34.925 101.840  62.443  0.00  0.00            
ATOM   4922  H1  HOH X 383      34.393 102.606  62.699  0.00  0.00            
ATOM   4923  H2  HOH X 383      34.204 101.223  62.182  0.00  0.00            
ATOM   4924  O   HOH X 384       9.376 101.255  40.260  0.00  0.00            
ATOM   4925  H1  HOH X 384       9.441 100.722  39.476  0.00  0.00            
ATOM   4926  H2  HOH X 384       9.412 100.610  40.974  0.00  0.00            
ATOM   4927  O   HOH X 385      16.095 115.366  62.895  0.00  0.00            
ATOM   4928  H1  HOH X 385      15.871 115.913  63.692  0.00  0.00            
ATOM   4929  H2  HOH X 385      17.027 115.597  62.740  0.00  0.00            
ATOM   4930  O   HOH X 386      22.974 102.411  71.718  0.00  0.00            
ATOM   4931  H1  HOH X 386      23.450 103.223  71.948  0.00  0.00            
ATOM   4932  H2  HOH X 386      22.653 102.076  72.592  0.00  0.00            
ATOM   4933  O   HOH X 387      20.705 115.343  38.847  0.00  0.00            
ATOM   4934  H1  HOH X 387      20.939 114.601  39.438  0.00  0.00            
ATOM   4935  H2  HOH X 387      20.693 116.122  39.468  0.00  0.00            
ATOM   4936  O   HOH X 388      15.462 111.843  50.874  0.00  0.00            
ATOM   4937  H1  HOH X 388      14.908 111.838  51.662  0.00  0.00            
ATOM   4938  H2  HOH X 388      15.665 110.898  50.789  0.00  0.00            
ATOM   4939  O   HOH X 389      25.752 104.507  39.587  0.00  0.00            
ATOM   4940  H1  HOH X 389      25.865 105.449  39.327  0.00  0.00            
ATOM   4941  H2  HOH X 389      26.014 103.956  38.808  0.00  0.00            
ATOM   4942  O   HOH X 390      20.947  86.278  61.192  0.00  0.00            
ATOM   4943  H1  HOH X 390      20.718  87.208  61.203  0.00  0.00            
ATOM   4944  H2  HOH X 390      20.922  86.043  62.122  0.00  0.00            
ATOM   4945  O   HOH X 391      21.766  92.830  60.782  0.00  0.00            
ATOM   4946  H1  HOH X 391      21.844  93.606  60.240  0.00  0.00            
ATOM   4947  H2  HOH X 391      22.096  93.166  61.636  0.00  0.00            
ATOM   4948  O   HOH X 392      16.745 107.062  38.177  0.00  0.00            
ATOM   4949  H1  HOH X 392      16.771 106.863  37.203  0.00  0.00            
ATOM   4950  H2  HOH X 392      16.672 108.036  38.186  0.00  0.00            
ATOM   4951  O   HOH X 393       4.191 107.807  53.279  0.00  0.00            
ATOM   4952  H1  HOH X 393       3.810 106.930  53.335  0.00  0.00            
ATOM   4953  H2  HOH X 393       4.372 108.089  54.200  0.00  0.00            
ATOM   4954  O   HOH X 394      17.496  95.602  64.406  0.00  0.00            
ATOM   4955  H1  HOH X 394      17.178  96.510  64.669  0.00  0.00            
ATOM   4956  H2  HOH X 394      16.719  95.060  64.722  0.00  0.00            
ATOM   4957  O   HOH X 395      40.880 106.969  54.569  0.00  0.00            
ATOM   4958  H1  HOH X 395      40.436 106.678  55.343  0.00  0.00            
ATOM   4959  H2  HOH X 395      40.812 106.188  54.000  0.00  0.00            
ATOM   4960  O   HOH X 396      15.371  94.100  64.855  0.00  0.00            
ATOM   4961  H1  HOH X 396      14.747  93.984  65.553  0.00  0.00            
ATOM   4962  H2  HOH X 396      15.175  93.406  64.232  0.00  0.00            
ATOM   4963  O   HOH X 397       8.729  95.421  49.544  0.00  0.00            
ATOM   4964  H1  HOH X 397       8.137  95.979  50.054  0.00  0.00            
ATOM   4965  H2  HOH X 397       9.294  96.112  49.188  0.00  0.00            
ATOM   4966  O   HOH X 398      13.343 118.249  60.194  0.00  0.00            
ATOM   4967  H1  HOH X 398      13.013 118.745  60.931  0.00  0.00            
ATOM   4968  H2  HOH X 398      13.303 117.322  60.520  0.00  0.00            
ATOM   4969  O   HOH X 399      15.360  94.062  60.069  0.00  0.00            
ATOM   4970  H1  HOH X 399      16.342  94.107  60.057  0.00  0.00            
ATOM   4971  H2  HOH X 399      15.101  94.513  60.923  0.00  0.00            
ATOM   4972  O   HOH X 400      15.319 106.765  67.029  0.00  0.00            
ATOM   4973  H1  HOH X 400      15.232 106.077  66.326  0.00  0.00            
ATOM   4974  H2  HOH X 400      14.418 106.772  67.375  0.00  0.00            
ATOM   4975  O   HOH X 401      14.560 113.850  60.917  0.00  0.00            
ATOM   4976  H1  HOH X 401      15.138 114.078  61.668  0.00  0.00            
ATOM   4977  H2  HOH X 401      14.971 114.377  60.209  0.00  0.00            
ATOM   4978  O   HOH X 402       9.710  98.595  60.997  0.00  0.00            
ATOM   4979  H1  HOH X 402       8.782  98.306  61.005  0.00  0.00            
ATOM   4980  H2  HOH X 402       9.827  99.131  61.819  0.00  0.00            
ATOM   4981  O   HOH X 403       9.330 101.391  54.094  0.00  0.00            
ATOM   4982  H1  HOH X 403       9.805 101.849  54.801  0.00  0.00            
ATOM   4983  H2  HOH X 403       9.785 100.528  54.049  0.00  0.00            
ATOM   4984  O   HOH X 404      13.605 104.078  60.746  0.00  0.00            
ATOM   4985  H1  HOH X 404      14.015 104.009  59.870  0.00  0.00            
ATOM   4986  H2  HOH X 404      14.001 104.867  61.098  0.00  0.00            
ATOM   4987  O   HOH X 405      10.028 111.748  61.617  0.00  0.00            
ATOM   4988  H1  HOH X 405      10.888 111.335  61.603  0.00  0.00            
ATOM   4989  H2  HOH X 405      10.226 112.723  61.477  0.00  0.00            
ATOM   4990  O   HOH X 406      32.145  89.806  60.165  0.00  0.00            
ATOM   4991  H1  HOH X 406      32.629  89.225  59.595  0.00  0.00            
ATOM   4992  H2  HOH X 406      32.844  90.279  60.596  0.00  0.00            
ATOM   4993  O   HOH X 407      14.286  97.477  59.758  0.00  0.00            
ATOM   4994  H1  HOH X 407      13.312  97.361  59.679  0.00  0.00            
ATOM   4995  H2  HOH X 407      14.599  97.251  58.876  0.00  0.00            
ATOM   4996  O   HOH X 408      11.947 107.062  67.237  0.00  0.00            
ATOM   4997  H1  HOH X 408      11.022 107.289  67.158  0.00  0.00            
ATOM   4998  H2  HOH X 408      12.023 106.673  68.086  0.00  0.00            
ATOM   4999  O   HOH X 409      22.226 118.194  61.684  0.00  0.00            
ATOM   5000  H1  HOH X 409      23.170 118.310  61.747  0.00  0.00            
ATOM   5001  H2  HOH X 409      22.036 117.605  62.434  0.00  0.00            
ATOM   5002  O   HOH X 410      13.988  99.742  63.529  0.00  0.00            
ATOM   5003  H1  HOH X 410      13.360 100.092  62.897  0.00  0.00            
ATOM   5004  H2  HOH X 410      14.654  99.274  62.975  0.00  0.00            
ATOM   5005  O   HOH X 411      26.198  94.491  69.028  0.00  0.00            
ATOM   5006  H1  HOH X 411      26.709  95.287  69.272  0.00  0.00            
ATOM   5007  H2  HOH X 411      26.799  93.747  69.146  0.00  0.00            
ATOM   5008  O   HOH X 412      16.439 106.641  63.476  0.00  0.00            
ATOM   5009  H1  HOH X 412      16.410 107.416  64.056  0.00  0.00            
ATOM   5010  H2  HOH X 412      16.446 105.882  64.125  0.00  0.00            
ATOM   5011  O   HOH X 413       7.225 108.241  51.864  0.00  0.00            
ATOM   5012  H1  HOH X 413       7.694 108.811  51.251  0.00  0.00            
ATOM   5013  H2  HOH X 413       6.379 108.089  51.411  0.00  0.00            
ATOM   5014  O   HOH X 414       9.597 102.167  44.363  0.00  0.00            
ATOM   5015  H1  HOH X 414       9.458 101.400  44.965  0.00  0.00            
ATOM   5016  H2  HOH X 414      10.569 102.204  44.356  0.00  0.00            
ATOM   5017  O   HOH X 415      34.780 111.542  61.499  0.00  0.00            
ATOM   5018  H1  HOH X 415      34.030 112.135  61.490  0.00  0.00            
ATOM   5019  H2  HOH X 415      35.062 111.569  62.421  0.00  0.00            
ATOM   5020  O   HOH X 416      11.658 116.231  57.886  0.00  0.00            
ATOM   5021  H1  HOH X 416      11.295 115.917  57.043  0.00  0.00            
ATOM   5022  H2  HOH X 416      12.158 117.019  57.669  0.00  0.00            
ATOM   5023  O   HOH X 417      18.684 102.147  35.733  0.00  0.00            
ATOM   5024  H1  HOH X 417      19.097 102.036  34.882  0.00  0.00            
ATOM   5025  H2  HOH X 417      17.939 102.774  35.589  0.00  0.00            
ATOM   5026  O   HOH X 418      22.285  97.856  51.500  0.00  0.00            
ATOM   5027  H1  HOH X 418      22.388  96.898  51.312  0.00  0.00            
ATOM   5028  H2  HOH X 418      21.336  98.060  51.324  0.00  0.00            
ATOM   5029  O   HOH X 419      18.442 109.196  54.405  0.00  0.00            
ATOM   5030  H1  HOH X 419      18.144 109.081  55.340  0.00  0.00            
ATOM   5031  H2  HOH X 419      18.835 108.324  54.180  0.00  0.00            
ATOM   5032  O   HOH X 420       6.521  96.254  52.486  0.00  0.00            
ATOM   5033  H1  HOH X 420       6.803  95.394  52.656  0.00  0.00            
ATOM   5034  H2  HOH X 420       6.004  96.216  51.658  0.00  0.00            
ATOM   5035  O   HOH X 421      10.578 115.501  55.667  0.00  0.00            
ATOM   5036  H1  HOH X 421      10.183 114.749  55.165  0.00  0.00            
ATOM   5037  H2  HOH X 421      10.916 116.074  54.952  0.00  0.00            
ATOM   5038  O   HOH X 422      10.849 110.408  58.335  0.00  0.00            
ATOM   5039  H1  HOH X 422      11.076 111.352  58.255  0.00  0.00            
ATOM   5040  H2  HOH X 422       9.930 110.420  58.642  0.00  0.00            
ATOM   5041  O   HOH X 423      14.349 103.858  58.063  0.00  0.00            
ATOM   5042  H1  HOH X 423      14.064 103.576  57.194  0.00  0.00            
ATOM   5043  H2  HOH X 423      15.233 104.220  57.948  0.00  0.00            
ATOM   5044  O   HOH X 424      12.285 113.437  52.373  0.00  0.00            
ATOM   5045  H1  HOH X 424      12.551 113.443  53.316  0.00  0.00            
ATOM   5046  H2  HOH X 424      12.866 114.113  51.986  0.00  0.00            
ATOM   5047  O   HOH X 425      18.376 116.765  45.816  0.00  0.00            
ATOM   5048  H1  HOH X 425      17.656 117.375  46.102  0.00  0.00            
ATOM   5049  H2  HOH X 425      18.128 115.917  46.165  0.00  0.00            
ATOM   5050  O   HOH X 426      11.676  98.089  59.372  0.00  0.00            
ATOM   5051  H1  HOH X 426      11.043  98.205  60.115  0.00  0.00            
ATOM   5052  H2  HOH X 426      11.109  98.333  58.627  0.00  0.00            
ATOM   5053  O   HOH X 427      33.248  95.531  65.711  0.00  0.00            
ATOM   5054  H1  HOH X 427      33.146  94.782  66.278  0.00  0.00            
ATOM   5055  H2  HOH X 427      33.320  95.079  64.836  0.00  0.00            
ATOM   5056  O   HOH X 428      17.420  88.140  43.435  0.00  0.00            
ATOM   5057  H1  HOH X 428      17.217  87.655  42.621  0.00  0.00            
ATOM   5058  H2  HOH X 428      16.601  88.638  43.582  0.00  0.00            
ATOM   5059  O   HOH X 429      13.090 100.196  47.377  0.00  0.00            
ATOM   5060  H1  HOH X 429      12.194 100.422  47.657  0.00  0.00            
ATOM   5061  H2  HOH X 429      13.142  99.314  47.788  0.00  0.00            
ATOM   5062  O   HOH X 430      16.702 108.455  65.461  0.00  0.00
[truncated: 84,061 more chars]
