# Supplementary material for: Computational Analysis of Triazole-Based Kojic Acid Analogs as Tyrosinase Inhibitors by Molecular Dynamics and Free Energy Calculations
Source: Molecules. 2022 Nov 23;27(23):8141. doi: 10.3390/molecules27238141 (PMC9735930; doi:10.3390/molecules27238141)
Supplement: Supplementary file 1 [file molecules-27-08141-s001.zip › PDB-files/6i.pdb]

CRYST1    1.000    1.000    1.000  90.00  90.00  90.00 P 1           1
ATOM      1  N   LYN X   1      44.891  91.786  34.779  0.00  0.00            
ATOM      2  H   LYN X   1      44.854  91.952  33.784  0.00  0.00            
ATOM      3  CA  LYN X   1      46.176  91.826  35.453  0.00  0.00            
ATOM      4  HA  LYN X   1      46.007  92.059  36.503  0.00  0.00            
ATOM      5  CB  LYN X   1      46.883  90.473  35.338  0.00  0.00            
ATOM      6  HB2 LYN X   1      47.367  90.378  34.366  0.00  0.00            
ATOM      7  HB3 LYN X   1      47.684  90.435  36.073  0.00  0.00            
ATOM      8  CG  LYN X   1      45.961  89.281  35.576  0.00  0.00            
ATOM      9  HG2 LYN X   1      44.919  89.577  35.453  0.00  0.00            
ATOM     10  HG3 LYN X   1      46.068  88.944  36.606  0.00  0.00            
ATOM     11  CD  LYN X   1      46.304  88.135  34.628  0.00  0.00            
ATOM     12  HD2 LYN X   1      46.434  88.514  33.616  0.00  0.00            
ATOM     13  HD3 LYN X   1      47.258  87.701  34.923  0.00  0.00            
ATOM     14  CE  LYN X   1      45.232  87.052  34.654  0.00  0.00            
ATOM     15  HE2 LYN X   1      44.238  87.500  34.580  0.00  0.00            
ATOM     16  HE3 LYN X   1      45.317  86.536  35.610  0.00  0.00            
ATOM     17  NZ  LYN X   1      45.418  86.091  33.576  0.00  0.00            
ATOM     18  HZ1 LYN X   1      45.164  86.497  32.685  0.00  0.00            
ATOM     19  HZ2 LYN X   1      46.390  85.827  33.504  0.00  0.00            
ATOM     20  C   LYN X   1      47.058  92.916  34.844  0.00  0.00            
ATOM     21  O   LYN X   1      48.067  93.295  35.431  0.00  0.00            
ATOM     22  N   TYR X   2      46.670  93.414  33.671  0.00  0.00            
ATOM     23  H   TYR X   2      45.729  93.230  33.357  0.00  0.00            
ATOM     24  CA  TYR X   2      47.485  94.352  32.914  0.00  0.00            
ATOM     25  HA  TYR X   2      48.491  94.338  33.323  0.00  0.00            
ATOM     26  CB  TYR X   2      47.539  93.923  31.445  0.00  0.00            
ATOM     27  HB2 TYR X   2      47.527  92.836  31.359  0.00  0.00            
ATOM     28  HB3 TYR X   2      46.650  94.312  30.949  0.00  0.00            
ATOM     29  CG  TYR X   2      48.741  94.445  30.695  0.00  0.00            
ATOM     30  CD1 TYR X   2      49.991  94.484  31.311  0.00  0.00            
ATOM     31  HD1 TYR X   2      50.119  94.084  32.301  0.00  0.00            
ATOM     32  CE1 TYR X   2      51.078  95.059  30.652  0.00  0.00            
ATOM     33  HE1 TYR X   2      51.947  95.348  31.214  0.00  0.00            
ATOM     34  CZ  TYR X   2      50.964  95.466  29.326  0.00  0.00            
ATOM     35  OH  TYR X   2      52.034  95.975  28.654  0.00  0.00            
ATOM     36  HH  TYR X   2      52.440  96.704  29.094  0.00  0.00            
ATOM     37  CE2 TYR X   2      49.710  95.466  28.725  0.00  0.00            
ATOM     38  HE2 TYR X   2      49.552  96.054  27.841  0.00  0.00            
ATOM     39  CD2 TYR X   2      48.604  94.957  29.404  0.00  0.00            
ATOM     40  HD2 TYR X   2      47.624  95.079  28.977  0.00  0.00            
ATOM     41  C   TYR X   2      46.932  95.770  33.013  0.00  0.00            
ATOM     42  O   TYR X   2      47.351  96.644  32.259  0.00  0.00            
ATOM     43  N   ARN X   3      45.995  96.005  33.936  0.00  0.00            
ATOM     44  H   ARN X   3      45.689  95.252  34.535  0.00  0.00            
ATOM     45  CA  ARN X   3      45.368  97.308  34.099  0.00  0.00            
ATOM     46  HA  ARN X   3      45.987  98.063  33.614  0.00  0.00            
ATOM     47  CB  ARN X   3      43.975  97.272  33.456  0.00  0.00            
ATOM     48  HB2 ARN X   3      43.240  96.867  34.148  0.00  0.00            
ATOM     49  HB3 ARN X   3      44.008  96.584  32.617  0.00  0.00            
ATOM     50  CG  ARN X   3      43.490  98.609  32.912  0.00  0.00            
ATOM     51  HG2 ARN X   3      43.199  99.285  33.719  0.00  0.00            
ATOM     52  HG3 ARN X   3      44.312  99.029  32.334  0.00  0.00            
ATOM     53  CD  ARN X   3      42.321  98.374  31.968  0.00  0.00            
ATOM     54  HD2 ARN X   3      41.766  99.294  31.783  0.00  0.00            
ATOM     55  HD3 ARN X   3      42.697  98.026  31.005  0.00  0.00            
ATOM     56  NE  ARN X   3      41.450  97.364  32.521  0.00  0.00            
ATOM     57  HE  ARN X   3      42.030  96.630  32.894  0.00  0.00            
ATOM     58  CZ  ARN X   3      40.431  96.796  31.704  0.00  0.00            
ATOM     59  NH1 ARN X   3      40.255  97.107  30.502  0.00  0.00            
ATOM     60 HH11 ARN X   3      40.901  97.821  30.202  0.00  0.00            
ATOM     61  NH2 ARN X   3      39.642  95.827  32.388  0.00  0.00            
ATOM     62 HH21 ARN X   3      38.682  96.121  32.418  0.00  0.00            
ATOM     63 HH22 ARN X   3      39.950  95.656  33.331  0.00  0.00            
ATOM     64  C   ARN X   3      45.289  97.607  35.581  0.00  0.00            
ATOM     65  O   ARN X   3      44.567  96.933  36.318  0.00  0.00            
ATOM     66  N   VAL X   4      46.058  98.601  36.040  0.00  0.00            
ATOM     67  H   VAL X   4      46.733  99.011  35.415  0.00  0.00            
ATOM     68  CA  VAL X   4      46.194  98.881  37.454  0.00  0.00            
ATOM     69  HA  VAL X   4      45.911  97.986  38.003  0.00  0.00            
ATOM     70  CB  VAL X   4      47.661  99.211  37.772  0.00  0.00            
ATOM     71  HB  VAL X   4      48.266  98.325  37.587  0.00  0.00            
ATOM     72  CG1 VAL X   4      48.190 100.330  36.888  0.00  0.00            
ATOM     73 HG11 VAL X   4      48.211 100.023  35.842  0.00  0.00            
ATOM     74 HG12 VAL X   4      47.563 101.220  36.961  0.00  0.00            
ATOM     75 HG13 VAL X   4      49.200 100.566  37.222  0.00  0.00            
ATOM     76  CG2 VAL X   4      47.823  99.590  39.242  0.00  0.00            
ATOM     77 HG21 VAL X   4      47.794 100.672  39.375  0.00  0.00            
ATOM     78 HG22 VAL X   4      47.020  99.156  39.836  0.00  0.00            
ATOM     79 HG23 VAL X   4      48.770  99.225  39.641  0.00  0.00            
ATOM     80  C   VAL X   4      45.268 100.010  37.877  0.00  0.00            
ATOM     81  O   VAL X   4      45.239 101.077  37.266  0.00  0.00            
ATOM     82  N   ARN X   5      44.480  99.757  38.929  0.00  0.00            
ATOM     83  H   ARN X   5      44.331  98.794  39.192  0.00  0.00            
ATOM     84  CA  ARN X   5      43.626 100.757  39.534  0.00  0.00            
ATOM     85  HA  ARN X   5      43.500 101.572  38.824  0.00  0.00            
ATOM     86  CB  ARN X   5      42.257 100.143  39.843  0.00  0.00            
ATOM     87  HB2 ARN X   5      42.370  99.210  40.394  0.00  0.00            
ATOM     88  HB3 ARN X   5      41.711 100.818  40.500  0.00  0.00            
ATOM     89  CG  ARN X   5      41.417  99.920  38.587  0.00  0.00            
ATOM     90  HG2 ARN X   5      42.024 100.048  37.691  0.00  0.00            
ATOM     91  HG3 ARN X   5      40.640 100.682  38.536  0.00  0.00            
ATOM     92  CD  ARN X   5      40.771  98.542  38.584  0.00  0.00            
ATOM     93  HD2 ARN X   5      41.443  97.797  39.005  0.00  0.00            
ATOM     94  HD3 ARN X   5      40.562  98.242  37.557  0.00  0.00            
ATOM     95  NE  ARN X   5      39.533  98.539  39.331  0.00  0.00            
ATOM     96  HE  ARN X   5      39.625  98.021  40.190  0.00  0.00            
ATOM     97  CZ  ARN X   5      38.318  98.259  38.643  0.00  0.00            
ATOM     98  NH1 ARN X   5      38.254  98.042  37.409  0.00  0.00            
ATOM     99 HH11 ARN X   5      39.138  98.200  36.952  0.00  0.00            
ATOM    100  NH2 ARN X   5      37.175  98.264  39.487  0.00  0.00            
ATOM    101 HH21 ARN X   5      36.539  98.993  39.204  0.00  0.00            
ATOM    102 HH22 ARN X   5      36.687  97.387  39.411  0.00  0.00            
ATOM    103  C   ARN X   5      44.280 101.290  40.805  0.00  0.00            
ATOM    104  O   ARN X   5      44.491 100.540  41.757  0.00  0.00            
ATOM    105  N   LYN X   6      44.609 102.588  40.800  0.00  0.00            
ATOM    106  H   LYN X   6      44.501 103.101  39.940  0.00  0.00            
ATOM    107  CA  LYN X   6      45.414 103.183  41.847  0.00  0.00            
ATOM    108  HA  LYN X   6      46.011 102.399  42.306  0.00  0.00            
ATOM    109  CB  LYN X   6      46.335 104.255  41.250  0.00  0.00            
ATOM    110  HB2 LYN X   6      45.759 105.115  40.913  0.00  0.00            
ATOM    111  HB3 LYN X   6      46.984 104.622  42.041  0.00  0.00            
ATOM    112  CG  LYN X   6      47.215 103.753  40.114  0.00  0.00            
ATOM    113  HG2 LYN X   6      47.812 102.897  40.443  0.00  0.00            
ATOM    114  HG3 LYN X   6      46.565 103.464  39.290  0.00  0.00            
ATOM    115  CD  LYN X   6      48.122 104.866  39.597  0.00  0.00            
ATOM    116  HD2 LYN X   6      48.686 105.303  40.422  0.00  0.00            
ATOM    117  HD3 LYN X   6      47.496 105.661  39.192  0.00  0.00            
ATOM    118  CE  LYN X   6      49.069 104.363  38.508  0.00  0.00            
ATOM    119  HE2 LYN X   6      48.499 104.028  37.641  0.00  0.00            
ATOM    120  HE3 LYN X   6      49.619 103.499  38.877  0.00  0.00            
ATOM    121  NZ  LYN X   6      50.013 105.397  38.109  0.00  0.00            
ATOM    122  HZ1 LYN X   6      49.673 105.892  37.296  0.00  0.00            
ATOM    123  HZ2 LYN X   6      50.891 104.977  37.838  0.00  0.00            
ATOM    124  C   LYN X   6      44.550 103.827  42.934  0.00  0.00            
ATOM    125  O   LYN X   6      43.429 104.255  42.679  0.00  0.00            
ATOM    126  N   ASN X   7      45.124 103.930  44.130  0.00  0.00            
ATOM    127  H   ASN X   7      46.047 103.543  44.267  0.00  0.00            
ATOM    128  CA  ASN X   7      44.550 104.751  45.188  0.00  0.00            
ATOM    129  HA  ASN X   7      43.572 104.363  45.465  0.00  0.00            
ATOM    130  CB  ASN X   7      45.458 104.703  46.423  0.00  0.00            
ATOM    131  HB2 ASN X   7      45.752 103.674  46.630  0.00  0.00            
ATOM    132  HB3 ASN X   7      46.366 105.268  46.238  0.00  0.00            
ATOM    133  CG  ASN X   7      44.772 105.276  47.658  0.00  0.00            
ATOM    134  OD1 ASN X   7      43.989 106.219  47.563  0.00  0.00            
ATOM    135  ND2 ASN X   7      45.034 104.661  48.814  0.00  0.00            
ATOM    136 HD21 ASN X   7      45.985 104.416  49.046  0.00  0.00            
ATOM    137 HD22 ASN X   7      44.271 104.250  49.333  0.00  0.00            
ATOM    138  C   ASN X   7      44.426 106.181  44.674  0.00  0.00            
ATOM    139  O   ASN X   7      45.307 106.676  43.968  0.00  0.00            
ATOM    140  N   VAL X   8      43.319 106.839  45.022  0.00  0.00            
ATOM    141  H   VAL X   8      42.571 106.345  45.488  0.00  0.00            
ATOM    142  CA  VAL X   8      43.091 108.209  44.601  0.00  0.00            
ATOM    143  HA  VAL X   8      43.100 108.218  43.510  0.00  0.00            
ATOM    144  CB  VAL X   8      41.721 108.695  45.090  0.00  0.00            
ATOM    145  HB  VAL X   8      41.602 108.418  46.136  0.00  0.00            
ATOM    146  CG1 VAL X   8      41.632 110.210  44.988  0.00  0.00            
ATOM    147 HG11 VAL X   8      40.941 110.513  44.199  0.00  0.00            
ATOM    148 HG12 VAL X   8      41.274 110.644  45.922  0.00  0.00            
ATOM    149 HG13 VAL X   8      42.633 110.582  44.772  0.00  0.00            
ATOM    150  CG2 VAL X   8      40.604 108.047  44.281  0.00  0.00            
ATOM    151 HG21 VAL X   8      40.987 107.688  43.325  0.00  0.00            
ATOM    152 HG22 VAL X   8      40.183 107.200  44.817  0.00  0.00            
ATOM    153 HG23 VAL X   8      39.806 108.763  44.085  0.00  0.00            
ATOM    154  C   VAL X   8      44.224 109.123  45.061  0.00  0.00            
ATOM    155  O   VAL X   8      44.666 110.003  44.321  0.00  0.00            
ATOM    156  N   LEU X   9      44.701 108.930  46.296  0.00  0.00            
ATOM    157  H   LEU X   9      44.174 108.358  46.938  0.00  0.00            
ATOM    158  CA  LEU X   9      45.763 109.761  46.839  0.00  0.00            
ATOM    159  HA  LEU X   9      45.478 110.799  46.674  0.00  0.00            
ATOM    160  CB  LEU X   9      45.917 109.498  48.341  0.00  0.00            
ATOM    161  HB2 LEU X   9      46.762 110.061  48.732  0.00  0.00            
ATOM    162  HB3 LEU X   9      46.176 108.450  48.470  0.00  0.00            
ATOM    163  CG  LEU X   9      44.664 109.772  49.176  0.00  0.00            
ATOM    164  HG  LEU X   9      43.922 109.016  48.926  0.00  0.00            
ATOM    165  CD1 LEU X   9      44.984 109.641  50.665  0.00  0.00            
ATOM    166 HD11 LEU X   9      44.191 109.108  51.187  0.00  0.00            
ATOM    167 HD12 LEU X   9      45.085 110.627  51.121  0.00  0.00            
ATOM    168 HD13 LEU X   9      45.920 109.102  50.817  0.00  0.00            
ATOM    169  CD2 LEU X   9      44.071 111.141  48.860  0.00  0.00            
ATOM    170 HD21 LEU X   9      42.998 111.063  48.686  0.00  0.00            
ATOM    171 HD22 LEU X   9      44.223 111.826  49.696  0.00  0.00            
ATOM    172 HD23 LEU X   9      44.534 111.574  47.975  0.00  0.00            
ATOM    173  C   LEU X   9      47.115 109.545  46.148  0.00  0.00            
ATOM    174  O   LEU X   9      48.037 110.331  46.367  0.00  0.00            
ATOM    175  N   HID X  10      47.244 108.513  45.306  0.00  0.00            
ATOM    176  H   HID X  10      46.408 108.071  44.963  0.00  0.00            
ATOM    177  CA  HID X  10      48.493 108.210  44.623  0.00  0.00            
ATOM    178  HA  HID X  10      49.299 108.735  45.135  0.00  0.00            
ATOM    179  CB  HID X  10      48.780 106.707  44.651  0.00  0.00            
ATOM    180  HB2 HID X  10      49.625 106.473  44.000  0.00  0.00            
ATOM    181  HB3 HID X  10      47.926 106.158  44.262  0.00  0.00            
ATOM    182  CG  HID X  10      49.076 106.189  46.026  0.00  0.00            
ATOM    183  ND1 HID X  10      49.509 106.999  47.056  0.00  0.00            
ATOM    184  HD1 HID X  10      49.982 107.871  46.918  0.00  0.00            
ATOM    185  CE1 HID X  10      49.704 106.230  48.121  0.00  0.00            
ATOM    186  HE1 HID X  10      50.380 106.531  48.904  0.00  0.00            
ATOM    187  NE2 HID X  10      49.415 104.961  47.884  0.00  0.00            
ATOM    188  CD2 HID X  10      48.981 104.933  46.563  0.00  0.00            
ATOM    189  HD2 HID X  10      48.524 104.053  46.150  0.00  0.00            
ATOM    190  C   HID X  10      48.460 108.696  43.181  0.00  0.00            
ATOM    191  O   HID X  10      49.425 108.487  42.449  0.00  0.00            
ATOM    192  N   LEU X  11      47.361 109.334  42.763  0.00  0.00            
ATOM    193  H   LEU X  11      46.555 109.399  43.366  0.00  0.00            
ATOM    194  CA  LEU X  11      47.252 109.797  41.388  0.00  0.00            
ATOM    195  HA  LEU X  11      47.618 109.016  40.725  0.00  0.00            
ATOM    196  CB  LEU X  11      45.788 110.127  41.048  0.00  0.00            
ATOM    197  HB2 LEU X  11      45.413 110.907  41.710  0.00  0.00            
ATOM    198  HB3 LEU X  11      45.779 110.569  40.056  0.00  0.00            
ATOM    199  CG  LEU X  11      44.815 108.947  41.026  0.00  0.00            
ATOM    200  HG  LEU X  11      44.906 108.387  41.956  0.00  0.00            
ATOM    201  CD1 LEU X  11      43.381 109.464  40.921  0.00  0.00            
ATOM    202 HD11 LEU X  11      42.721 108.702  40.504  0.00  0.00            
ATOM    203 HD12 LEU X  11      43.332 110.337  40.268  0.00  0.00            
ATOM    204 HD13 LEU X  11      43.018 109.737  41.911  0.00  0.00            
ATOM    205  CD2 LEU X  11      45.132 108.009  39.866  0.00  0.00            
ATOM    206 HD21 LEU X  11      44.981 106.972  40.165  0.00  0.00            
ATOM    207 HD22 LEU X  11      46.166 108.126  39.547  0.00  0.00            
ATOM    208 HD23 LEU X  11      44.483 108.210  39.012  0.00  0.00            
ATOM    209  C   LEU X  11      48.099 111.042  41.174  0.00  0.00            
ATOM    210  O   LEU X  11      48.201 111.906  42.048  0.00  0.00            
ATOM    211  N   THR X  12      48.711 111.155  39.989  0.00  0.00            
ATOM    212  H   THR X  12      48.897 110.313  39.462  0.00  0.00            
ATOM    213  CA  THR X  12      49.366 112.383  39.575  0.00  0.00            
ATOM    214  HA  THR X  12      49.935 112.778  40.414  0.00  0.00            
ATOM    215  CB  THR X  12      50.330 112.085  38.427  0.00  0.00            
ATOM    216  HB  THR X  12      50.858 113.006  38.162  0.00  0.00            
ATOM    217  CG2 THR X  12      51.344 111.023  38.831  0.00  0.00            
ATOM    218 HG21 THR X  12      51.931 110.703  37.973  0.00  0.00            
ATOM    219 HG22 THR X  12      52.032 111.412  39.582  0.00  0.00            
ATOM    220 HG23 THR X  12      50.845 110.150  39.251  0.00  0.00            
ATOM    221  OG1 THR X  12      49.607 111.659  37.290  0.00  0.00            
ATOM    222  HG1 THR X  12      50.200 111.605  36.554  0.00  0.00            
ATOM    223  C   THR X  12      48.344 113.424  39.144  0.00  0.00            
ATOM    224  O   THR X  12      47.195 113.109  38.844  0.00  0.00            
ATOM    225  N   ASH X  13      48.770 114.691  39.132  0.00  0.00            
ATOM    226  H   ASH X  13      49.645 114.923  39.587  0.00  0.00            
ATOM    227  CA  ASH X  13      47.925 115.771  38.670  0.00  0.00            
ATOM    228  HA  ASH X  13      47.031 115.801  39.291  0.00  0.00            
ATOM    229  CB  ASH X  13      48.623 117.114  38.835  0.00  0.00            
ATOM    230  HB2 ASH X  13      49.553 117.142  38.273  0.00  0.00            
ATOM    231  HB3 ASH X  13      47.984 117.903  38.442  0.00  0.00            
ATOM    232  CG  ASH X  13      48.924 117.468  40.281  0.00  0.00            
ATOM    233  OD1 ASH X  13      48.410 116.617  41.192  0.00  0.00            
ATOM    234  OD2 ASH X  13      49.578 118.456  40.588  0.00  0.00            
ATOM    235  HD1 ASH X  13      48.595 116.932  42.064  0.00  0.00            
ATOM    236  C   ASH X  13      47.499 115.581  37.208  0.00  0.00            
ATOM    237  O   ASH X  13      46.513 116.177  36.783  0.00  0.00            
ATOM    238  N   THR X  14      48.221 114.756  36.452  0.00  0.00            
ATOM    239  H   THR X  14      48.952 114.203  36.876  0.00  0.00            
ATOM    240  CA  THR X  14      47.840 114.467  35.080  0.00  0.00            
ATOM    241  HA  THR X  14      47.370 115.352  34.655  0.00  0.00            
ATOM    242  CB  THR X  14      49.067 114.096  34.242  0.00  0.00            
ATOM    243  HB  THR X  14      49.574 113.242  34.687  0.00  0.00            
ATOM    244  CG2 THR X  14      48.660 113.752  32.809  0.00  0.00            
ATOM    245 HG21 THR X  14      49.370 114.168  32.095  0.00  0.00            
ATOM    246 HG22 THR X  14      48.629 112.672  32.662  0.00  0.00            
ATOM    247 HG23 THR X  14      47.672 114.151  32.577  0.00  0.00            
ATOM    248  OG1 THR X  14      49.962 115.194  34.205  0.00  0.00            
ATOM    249  HG1 THR X  14      50.091 115.456  33.305  0.00  0.00            
ATOM    250  C   THR X  14      46.805 113.333  35.063  0.00  0.00            
ATOM    251  O   THR X  14      45.884 113.359  34.253  0.00  0.00            
ATOM    252  N   GLH X  15      46.959 112.352  35.951  0.00  0.00            
ATOM    253  H   GLH X  15      47.834 112.260  36.447  0.00  0.00            
ATOM    254  CA  GLH X  15      45.968 111.295  36.087  0.00  0.00            
ATOM    255  HA  GLH X  15      45.802 110.883  35.093  0.00  0.00            
ATOM    256  CB  GLH X  15      46.481 110.191  37.015  0.00  0.00            
ATOM    257  HB2 GLH X  15      46.908 110.629  37.916  0.00  0.00            
ATOM    258  HB3 GLH X  15      45.632 109.594  37.339  0.00  0.00            
ATOM    259  CG  GLH X  15      47.498 109.269  36.341  0.00  0.00            
ATOM    260  HG2 GLH X  15      47.031 108.742  35.506  0.00  0.00            
ATOM    261  HG3 GLH X  15      48.318 109.852  35.929  0.00  0.00            
ATOM    262  CD  GLH X  15      48.068 108.215  37.279  0.00  0.00            
ATOM    263  OE1 GLH X  15      48.279 108.651  38.541  0.00  0.00            
ATOM    264  OE2 GLH X  15      48.334 107.078  36.905  0.00  0.00            
ATOM    265  HE1 GLH X  15      48.063 109.558  38.652  0.00  0.00            
ATOM    266  C   GLH X  15      44.621 111.832  36.584  0.00  0.00            
ATOM    267  O   GLH X  15      43.573 111.406  36.106  0.00  0.00            
ATOM    268  N   LYN X  16      44.647 112.723  37.574  0.00  0.00            
ATOM    269  H   LYN X  16      45.473 112.796  38.148  0.00  0.00            
ATOM    270  CA  LYN X  16      43.422 113.326  38.072  0.00  0.00            
ATOM    271  HA  LYN X  16      42.773 112.514  38.399  0.00  0.00            
ATOM    272  CB  LYN X  16      43.705 114.254  39.251  0.00  0.00            
ATOM    273  HB2 LYN X  16      44.446 115.003  38.977  0.00  0.00            
ATOM    274  HB3 LYN X  16      42.793 114.803  39.482  0.00  0.00            
ATOM    275  CG  LYN X  16      44.127 113.522  40.518  0.00  0.00            
ATOM    276  HG2 LYN X  16      45.025 112.925  40.335  0.00  0.00            
ATOM    277  HG3 LYN X  16      43.296 112.880  40.806  0.00  0.00            
ATOM    278  CD  LYN X  16      44.361 114.498  41.667  0.00  0.00            
ATOM    279  HD2 LYN X  16      43.400 114.848  42.044  0.00  0.00            
ATOM    280  HD3 LYN X  16      44.887 115.371  41.288  0.00  0.00            
ATOM    281  CE  LYN X  16      45.178 113.865  42.795  0.00  0.00            
ATOM    282  HE2 LYN X  16      46.177 113.614  42.432  0.00  0.00            
ATOM    283  HE3 LYN X  16      44.711 112.933  43.111  0.00  0.00            
ATOM    284  NZ  LYN X  16      45.281 114.768  43.935  0.00  0.00            
ATOM    285  HZ1 LYN X  16      46.239 115.057  44.071  0.00  0.00            
ATOM    286  HZ2 LYN X  16      44.750 115.613  43.770  0.00  0.00            
ATOM    287  C   LYN X  16      42.677 114.091  36.966  0.00  0.00            
ATOM    288  O   LYN X  16      41.460 113.994  36.871  0.00  0.00            
ATOM    289  N   ARN X  17      43.400 114.873  36.173  0.00  0.00            
ATOM    290  H   ARN X  17      44.370 115.045  36.393  0.00  0.00            
ATOM    291  CA  ARN X  17      42.775 115.651  35.110  0.00  0.00            
ATOM    292  HA  ARN X  17      41.991 116.258  35.562  0.00  0.00            
ATOM    293  CB  ARN X  17      43.804 116.597  34.502  0.00  0.00            
ATOM    294  HB2 ARN X  17      44.681 116.042  34.173  0.00  0.00            
ATOM    295  HB3 ARN X  17      44.149 117.273  35.281  0.00  0.00            
ATOM    296  CG  ARN X  17      43.253 117.439  33.357  0.00  0.00            
ATOM    297  HG2 ARN X  17      42.541 116.868  32.760  0.00  0.00            
ATOM    298  HG3 ARN X  17      42.711 118.295  33.759  0.00  0.00            
ATOM    299  CD  ARN X  17      44.391 117.933  32.474  0.00  0.00            
ATOM    300  HD2 ARN X  17      44.040 118.681  31.765  0.00  0.00            
ATOM    301  HD3 ARN X  17      44.798 117.105  31.892  0.00  0.00            
ATOM    302  NE  ARN X  17      45.438 118.498  33.293  0.00  0.00            
ATOM    303  HE  ARN X  17      45.214 119.438  33.571  0.00  0.00            
ATOM    304  CZ  ARN X  17      46.799 118.342  32.897  0.00  0.00            
ATOM    305  NH1 ARN X  17      47.160 117.694  31.884  0.00  0.00            
ATOM    306 HH11 ARN X  17      46.448 117.049  31.576  0.00  0.00            
ATOM    307  NH2 ARN X  17      47.719 118.947  33.799  0.00  0.00            
ATOM    308 HH21 ARN X  17      48.104 118.263  34.428  0.00  0.00            
ATOM    309 HH22 ARN X  17      47.307 119.685  34.345  0.00  0.00            
ATOM    310  C   ARN X  17      42.147 114.763  34.043  0.00  0.00            
ATOM    311  O   ARN X  17      41.034 115.030  33.593  0.00  0.00            
ATOM    312  N   ASH X  18      42.852 113.709  33.620  0.00  0.00            
ATOM    313  H   ASH X  18      43.812 113.595  33.916  0.00  0.00            
ATOM    314  CA  ASH X  18      42.345 112.852  32.564  0.00  0.00            
ATOM    315  HA  ASH X  18      42.049 113.499  31.738  0.00  0.00            
ATOM    316  CB  ASH X  18      43.442 111.901  32.084  0.00  0.00            
ATOM    317  HB2 ASH X  18      43.837 111.325  32.921  0.00  0.00            
ATOM    318  HB3 ASH X  18      43.027 111.184  31.378  0.00  0.00            
ATOM    319  CG  ASH X  18      44.618 112.595  31.414  0.00  0.00            
ATOM    320  OD1 ASH X  18      44.342 113.807  30.885  0.00  0.00            
ATOM    321  OD2 ASH X  18      45.730 112.083  31.352  0.00  0.00            
ATOM    322  HD1 ASH X  18      43.595 114.214  31.283  0.00  0.00            
ATOM    323  C   ASH X  18      41.106 112.068  32.988  0.00  0.00            
ATOM    324  O   ASH X  18      40.194 111.864  32.184  0.00  0.00            
ATOM    325  N   PHE X  19      41.051 111.624  34.249  0.00  0.00            
ATOM    326  H   PHE X  19      41.647 112.059  34.936  0.00  0.00            
ATOM    327  CA  PHE X  19      39.900 110.884  34.726  0.00  0.00            
ATOM    328  HA  PHE X  19      39.691 110.073  34.028  0.00  0.00            
ATOM    329  CB  PHE X  19      40.178 110.305  36.111  0.00  0.00            
ATOM    330  HB2 PHE X  19      41.015 109.606  36.072  0.00  0.00            
ATOM    331  HB3 PHE X  19      40.473 111.101  36.791  0.00  0.00            
ATOM    332  CG  PHE X  19      38.987 109.602  36.708  0.00  0.00            
ATOM    333  CD1 PHE X  19      38.599 108.341  36.258  0.00  0.00            
ATOM    334  HD1 PHE X  19      39.036 107.942  35.363  0.00  0.00            
ATOM    335  CE1 PHE X  19      37.492 107.703  36.814  0.00  0.00            
ATOM    336  HE1 PHE X  19      37.090 106.835  36.329  0.00  0.00            
ATOM    337  CZ  PHE X  19      36.799 108.293  37.866  0.00  0.00            
ATOM    338  HZ  PHE X  19      36.032 107.749  38.390  0.00  0.00            
ATOM    339  CE2 PHE X  19      37.168 109.563  38.295  0.00  0.00            
ATOM    340  HE2 PHE X  19      36.747 109.954  39.202  0.00  0.00            
ATOM    341  CD2 PHE X  19      38.231 110.233  37.693  0.00  0.00            
ATOM    342  HD2 PHE X  19      38.501 111.221  38.029  0.00  0.00            
ATOM    343  C   PHE X  19      38.681 111.797  34.766  0.00  0.00            
ATOM    344  O   PHE X  19      37.606 111.430  34.291  0.00  0.00            
ATOM    345  N   VAL X  20      38.835 112.980  35.366  0.00  0.00            
ATOM    346  H   VAL X  20      39.691 113.191  35.860  0.00  0.00            
ATOM    347  CA  VAL X  20      37.762 113.961  35.370  0.00  0.00            
ATOM    348  HA  VAL X  20      36.904 113.505  35.864  0.00  0.00            
ATOM    349  CB  VAL X  20      38.184 115.208  36.156  0.00  0.00            
ATOM    350  HB  VAL X  20      39.180 115.506  35.827  0.00  0.00            
ATOM    351  CG1 VAL X  20      37.224 116.364  35.892  0.00  0.00            
ATOM    352 HG11 VAL X  20      36.447 116.063  35.191  0.00  0.00            
ATOM    353 HG12 VAL X  20      37.757 117.214  35.466  0.00  0.00            
ATOM    354 HG13 VAL X  20      36.745 116.690  36.816  0.00  0.00            
ATOM    355  CG2 VAL X  20      38.247 114.896  37.648  0.00  0.00            
ATOM    356 HG21 VAL X  20      38.986 115.524  38.146  0.00  0.00            
ATOM    357 HG22 VAL X  20      37.283 115.079  38.123  0.00  0.00            
ATOM    358 HG23 VAL X  20      38.518 113.853  37.819  0.00  0.00            
ATOM    359  C   VAL X  20      37.330 114.314  33.947  0.00  0.00            
ATOM    360  O   VAL X  20      36.141 114.445  33.657  0.00  0.00            
ATOM    361  N   ARN X  21      38.300 114.454  33.041  0.00  0.00            
ATOM    362  H   ARN X  21      39.228 114.119  33.261  0.00  0.00            
ATOM    363  CA  ARN X  21      38.009 114.790  31.651  0.00  0.00            
ATOM    364  HA  ARN X  21      37.462 115.733  31.618  0.00  0.00            
ATOM    365  CB  ARN X  21      39.315 114.985  30.883  0.00  0.00            
ATOM    366  HB2 ARN X  21      39.548 114.097  30.298  0.00  0.00            
ATOM    367  HB3 ARN X  21      40.123 115.104  31.599  0.00  0.00            
ATOM    368  CG  ARN X  21      39.285 116.222  29.996  0.00  0.00            
ATOM    369  HG2 ARN X  21      39.863 116.048  29.082  0.00  0.00            
ATOM    370  HG3 ARN X  21      38.246 116.445  29.766  0.00  0.00            
ATOM    371  CD  ARN X  21      39.854 117.411  30.738  0.00  0.00            
ATOM    372  HD2 ARN X  21      39.321 117.556  31.680  0.00  0.00            
ATOM    373  HD3 ARN X  21      40.900 117.207  30.955  0.00  0.00            
ATOM    374  NE  ARN X  21      39.778 118.607  29.928  0.00  0.00            
ATOM    375  HE  ARN X  21      38.889 118.672  29.459  0.00  0.00            
ATOM    376  CZ  ARN X  21      40.167 119.841  30.521  0.00  0.00            
ATOM    377  NH1 ARN X  21      40.563 119.934  31.709  0.00  0.00            
ATOM    378 HH11 ARN X  21      40.163 120.727  32.183  0.00  0.00            
ATOM    379  NH2 ARN X  21      40.032 120.956  29.651  0.00  0.00            
ATOM    380 HH21 ARN X  21      40.835 121.556  29.739  0.00  0.00            
ATOM    381 HH22 ARN X  21      39.214 121.495  29.880  0.00  0.00            
ATOM    382  C   ARN X  21      37.162 113.697  31.023  0.00  0.00            
ATOM    383  O   ARN X  21      36.153 113.965  30.368  0.00  0.00            
ATOM    384  N   THR X  22      37.586 112.439  31.195  0.00  0.00            
ATOM    385  H   THR X  22      38.545 112.292  31.476  0.00  0.00            
ATOM    386  CA  THR X  22      36.898 111.320  30.594  0.00  0.00            
ATOM    387  HA  THR X  22      36.855 111.503  29.522  0.00  0.00            
ATOM    388  CB  THR X  22      37.669 110.025  30.859  0.00  0.00            
ATOM    389  HB  THR X  22      37.562 109.732  31.902  0.00  0.00            
ATOM    390  CG2 THR X  22      37.133 108.913  29.970  0.00  0.00            
ATOM    391 HG21 THR X  22      37.843 108.670  29.176  0.00  0.00            
ATOM    392 HG22 THR X  22      36.939 108.003  30.538  0.00  0.00            
ATOM    393 HG23 THR X  22      36.208 109.289  29.532  0.00  0.00            
ATOM    394  OG1 THR X  22      39.041 110.212  30.564  0.00  0.00            
ATOM    395  HG1 THR X  22      39.146 110.313  29.629  0.00  0.00            
ATOM    396  C   THR X  22      35.453 111.201  31.099  0.00  0.00            
ATOM    397  O   THR X  22      34.544 110.939  30.315  0.00  0.00            
ATOM    398  N   VAL X  23      35.241 111.356  32.404  0.00  0.00            
ATOM    399  H   VAL X  23      35.945 111.825  32.954  0.00  0.00            
ATOM    400  CA  VAL X  23      33.912 111.212  32.980  0.00  0.00            
ATOM    401  HA  VAL X  23      33.509 110.239  32.706  0.00  0.00            
ATOM    402  CB  VAL X  23      33.967 111.318  34.507  0.00  0.00            
ATOM    403  HB  VAL X  23      34.561 112.191  34.777  0.00  0.00            
ATOM    404  CG1 VAL X  23      32.569 111.485  35.102  0.00  0.00            
ATOM    405 HG11 VAL X  23      31.835 111.628  34.310  0.00  0.00            
ATOM    406 HG12 VAL X  23      32.534 112.362  35.750  0.00  0.00            
ATOM    407 HG13 VAL X  23      32.280 110.613  35.691  0.00  0.00            
ATOM    408  CG2 VAL X  23      34.645 110.094  35.097  0.00  0.00            
ATOM    409 HG21 VAL X  23      33.965 109.538  35.746  0.00  0.00            
ATOM    410 HG22 VAL X  23      34.980 109.415  34.311  0.00  0.00            
ATOM    411 HG23 VAL X  23      35.504 110.441  35.669  0.00  0.00            
ATOM    412  C   VAL X  23      32.995 112.277  32.385  0.00  0.00            
ATOM    413  O   VAL X  23      31.839 112.000  32.083  0.00  0.00            
ATOM    414  N   LEU X  24      33.512 113.490  32.184  0.00  0.00            
ATOM    415  H   LEU X  24      34.515 113.594  32.165  0.00  0.00            
ATOM    416  CA  LEU X  24      32.703 114.568  31.637  0.00  0.00            
ATOM    417  HA  LEU X  24      31.788 114.655  32.224  0.00  0.00            
ATOM    418  CB  LEU X  24      33.463 115.901  31.678  0.00  0.00            
ATOM    419  HB2 LEU X  24      34.419 115.804  31.165  0.00  0.00            
ATOM    420  HB3 LEU X  24      32.887 116.632  31.113  0.00  0.00            
ATOM    421  CG  LEU X  24      33.665 116.487  33.067  0.00  0.00            
ATOM    422  HG  LEU X  24      34.157 115.755  33.705  0.00  0.00            
ATOM    423  CD1 LEU X  24      34.559 117.722  32.990  0.00  0.00            
ATOM    424 HD11 LEU X  24      34.222 118.405  32.209  0.00  0.00            
ATOM    425 HD12 LEU X  24      35.592 117.450  32.773  0.00  0.00            
ATOM    426 HD13 LEU X  24      34.502 118.238  33.949  0.00  0.00            
ATOM    427  CD2 LEU X  24      32.325 116.858  33.701  0.00  0.00            
ATOM    428 HD21 LEU X  24      32.448 117.084  34.761  0.00  0.00            
ATOM    429 HD22 LEU X  24      31.894 117.739  33.223  0.00  0.00            
ATOM    430 HD23 LEU X  24      31.618 116.036  33.611  0.00  0.00            
ATOM    431  C   LEU X  24      32.300 114.235  30.214  0.00  0.00            
ATOM    432  O   LEU X  24      31.182 114.526  29.791  0.00  0.00            
ATOM    433  N   ILE X  25      33.208 113.620  29.436  0.00  0.00            
ATOM    434  H   ILE X  25      34.182 113.683  29.697  0.00  0.00            
ATOM    435  CA  ILE X  25      32.900 113.208  28.078  0.00  0.00            
ATOM    436  HA  ILE X  25      32.500 114.088  27.570  0.00  0.00            
ATOM    437  CB  ILE X  25      34.178 112.761  27.353  0.00  0.00            
ATOM    438  HB  ILE X  25      34.663 111.991  27.953  0.00  0.00            
ATOM    439  CG2 ILE X  25      33.842 112.146  25.995  0.00  0.00            
ATOM    440 HG21 ILE X  25      33.111 111.345  26.101  0.00  0.00            
ATOM    441 HG22 ILE X  25      34.732 111.742  25.516  0.00  0.00            
ATOM    442 HG23 ILE X  25      33.413 112.903  25.333  0.00  0.00            
ATOM    443  CG1 ILE X  25      35.139 113.950  27.217  0.00  0.00            
ATOM    444 HG12 ILE X  25      34.673 114.760  26.660  0.00  0.00            
ATOM    445 HG13 ILE X  25      35.342 114.341  28.208  0.00  0.00            
ATOM    446  CD1 ILE X  25      36.473 113.579  26.572  0.00  0.00            
ATOM    447 HD11 ILE X  25      37.261 114.247  26.916  0.00  0.00            
ATOM    448 HD12 ILE X  25      36.760 112.564  26.848  0.00  0.00            
ATOM    449 HD13 ILE X  25      36.422 113.630  25.486  0.00  0.00            
ATOM    450  C   ILE X  25      31.816 112.129  28.051  0.00  0.00            
ATOM    451  O   ILE X  25      30.853 112.245  27.294  0.00  0.00            
ATOM    452  N   LEU X  26      31.974 111.079  28.855  0.00  0.00            
ATOM    453  H   LEU X  26      32.911 110.753  29.028  0.00  0.00            
ATOM    454  CA  LEU X  26      30.942 110.067  28.981  0.00  0.00            
ATOM    455  HA  LEU X  26      30.840 109.598  28.005  0.00  0.00            
ATOM    456  CB  LEU X  26      31.337 109.030  30.040  0.00  0.00            
ATOM    457  HB2 LEU X  26      30.464 108.446  30.334  0.00  0.00            
ATOM    458  HB3 LEU X  26      31.635 109.568  30.932  0.00  0.00            
ATOM    459  CG  LEU X  26      32.493 108.099  29.675  0.00  0.00            
ATOM    460  HG  LEU X  26      33.399 108.689  29.545  0.00  0.00            
ATOM    461  CD1 LEU X  26      32.729 107.102  30.807  0.00  0.00            
ATOM    462 HD11 LEU X  26      32.941 106.109  30.399  0.00  0.00            
ATOM    463 HD12 LEU X  26      31.844 107.017  31.436  0.00  0.00            
ATOM    464 HD13 LEU X  26      33.573 107.399  31.426  0.00  0.00            
ATOM    465  CD2 LEU X  26      32.216 107.369  28.373  0.00  0.00            
ATOM    466 HD21 LEU X  26      31.241 107.638  27.967  0.00  0.00            
ATOM    467 HD22 LEU X  26      32.968 107.613  27.622  0.00  0.00            
ATOM    468 HD23 LEU X  26      32.236 106.295  28.571  0.00  0.00            
ATOM    469  C   LEU X  26      29.589 110.681  29.340  0.00  0.00            
ATOM    470  O   LEU X  26      28.558 110.222  28.862  0.00  0.00            
ATOM    471  N   LYN X  27      29.555 111.692  30.215  0.00  0.00            
ATOM    472  H   LYN X  27      30.345 111.830  30.827  0.00  0.00            
ATOM    473  CA  LYN X  27      28.316 112.395  30.517  0.00  0.00            
ATOM    474  HA  LYN X  27      27.590 111.632  30.796  0.00  0.00            
ATOM    475  CB  LYN X  27      28.541 113.345  31.687  0.00  0.00            
ATOM    476  HB2 LYN X  27      28.934 112.796  32.547  0.00  0.00            
ATOM    477  HB3 LYN X  27      29.267 114.088  31.374  0.00  0.00            
ATOM    478  CG  LYN X  27      27.292 114.104  32.084  0.00  0.00            
ATOM    479  HG2 LYN X  27      27.575 114.961  32.701  0.00  0.00            
ATOM    480  HG3 LYN X  27      26.814 114.488  31.182  0.00  0.00            
ATOM    481  CD  LYN X  27      26.291 113.225  32.821  0.00  0.00            
ATOM    482  HD2 LYN X  27      25.962 112.425  32.166  0.00  0.00            
ATOM    483  HD3 LYN X  27      26.796 112.765  33.670  0.00  0.00            
ATOM    484  CE  LYN X  27      25.105 114.049  33.304  0.00  0.00            
ATOM    485  HE2 LYN X  27      25.459 114.901  33.887  0.00  0.00            
ATOM    486  HE3 LYN X  27      24.559 114.416  32.436  0.00  0.00            
ATOM    487  NZ  LYN X  27      24.211 113.234  34.114  0.00  0.00            
ATOM    488  HZ1 LYN X  27      23.659 113.829  34.718  0.00  0.00            
ATOM    489  HZ2 LYN X  27      24.734 112.626  34.727  0.00  0.00            
ATOM    490  C   LYN X  27      27.753 113.141  29.318  0.00  0.00            
ATOM    491  O   LYN X  27      26.543 113.119  29.093  0.00  0.00            
ATOM    492  N   GLH X  28      28.619 113.816  28.547  0.00  0.00            
ATOM    493  H   GLH X  28      29.613 113.673  28.671  0.00  0.00            
ATOM    494  CA  GLH X  28      28.156 114.640  27.447  0.00  0.00            
ATOM    495  HA  GLH X  28      27.340 115.263  27.804  0.00  0.00            
ATOM    496  CB  GLH X  28      29.292 115.532  26.940  0.00  0.00            
ATOM    497  HB2 GLH X  28      30.110 114.910  26.575  0.00  0.00            
ATOM    498  HB3 GLH X  28      29.692 116.114  27.766  0.00  0.00            
ATOM    499  CG  GLH X  28      28.833 116.498  25.846  0.00  0.00            
ATOM    500  HG2 GLH X  28      28.127 116.007  25.178  0.00  0.00            
ATOM    501  HG3 GLH X  28      28.311 117.342  26.291  0.00  0.00            
ATOM    502  CD  GLH X  28      29.972 117.004  24.977  0.00  0.00            
ATOM    503  OE1 GLH X  28      31.043 117.465  25.656  0.00  0.00            
ATOM    504  OE2 GLH X  28      29.897 117.036  23.751  0.00  0.00            
ATOM    505  HE1 GLH X  28      30.828 117.795  26.508  0.00  0.00            
ATOM    506  C   GLH X  28      27.610 113.739  26.311  0.00  0.00            
ATOM    507  O   GLH X  28      26.653 114.079  25.625  0.00  0.00            
ATOM    508  N   LYN X  29      28.256 112.605  26.078  0.00  0.00            
ATOM    509  H   LYN X  29      29.149 112.422  26.514  0.00  0.00            
ATOM    510  CA  LYN X  29      27.809 111.695  25.032  0.00  0.00            
ATOM    511  HA  LYN X  29      27.646 112.303  24.141  0.00  0.00            
ATOM    512  CB  LYN X  29      28.854 110.614  24.726  0.00  0.00            
ATOM    513  HB2 LYN X  29      29.041 110.015  25.618  0.00  0.00            
ATOM    514  HB3 LYN X  29      28.442 109.934  23.985  0.00  0.00            
ATOM    515  CG  LYN X  29      30.165 111.189  24.203  0.00  0.00            
ATOM    516  HG2 LYN X  29      29.974 111.830  23.339  0.00  0.00            
ATOM    517  HG3 LYN X  29      30.637 111.811  24.959  0.00  0.00            
ATOM    518  CD  LYN X  29      31.112 110.048  23.812  0.00  0.00            
ATOM    519  HD2 LYN X  29      30.588 109.290  23.222  0.00  0.00            
ATOM    520  HD3 LYN X  29      31.475 109.595  24.734  0.00  0.00            
ATOM    521  CE  LYN X  29      32.323 110.567  23.051  0.00  0.00            
ATOM    522  HE2 LYN X  29      32.908 111.220  23.704  0.00  0.00            
ATOM    523  HE3 LYN X  29      32.974 109.731  22.787  0.00  0.00            
ATOM    524  NZ  LYN X  29      31.954 111.290  21.849  0.00  0.00            
ATOM    525  HZ1 LYN X  29      31.426 110.691  21.230  0.00  0.00            
ATOM    526  HZ2 LYN X  29      31.353 112.068  22.080  0.00  0.00            
ATOM    527  C   LYN X  29      26.465 111.043  25.372  0.00  0.00            
ATOM    528  O   LYN X  29      25.716 110.682  24.458  0.00  0.00            
ATOM    529  N   GLY X  30      26.195 110.857  26.668  0.00  0.00            
ATOM    530  H   GLY X  30      26.931 110.967  27.339  0.00  0.00            
ATOM    531  CA  GLY X  30      24.956 110.221  27.094  0.00  0.00            
ATOM    532  HA2 GLY X  30      24.442 110.826  27.833  0.00  0.00            
ATOM    533  HA3 GLY X  30      24.300 110.115  26.228  0.00  0.00            
ATOM    534  C   GLY X  30      25.188 108.822  27.655  0.00  0.00            
ATOM    535  O   GLY X  30      24.237 108.105  27.990  0.00  0.00            
ATOM    536  N   ILE X  31      26.471 108.420  27.751  0.00  0.00            
ATOM    537  H   ILE X  31      27.224 108.966  27.372  0.00  0.00            
ATOM    538  CA  ILE X  31      26.782 107.088  28.254  0.00  0.00            
ATOM    539  HA  ILE X  31      26.043 106.387  27.850  0.00  0.00            
ATOM    540  CB  ILE X  31      28.184 106.675  27.780  0.00  0.00            
ATOM    541  HB  ILE X  31      28.908 107.405  28.109  0.00  0.00            
ATOM    542  CG2 ILE X  31      28.553 105.313  28.380  0.00  0.00            
ATOM    543 HG21 ILE X  31      28.651 105.370  29.464  0.00  0.00            
ATOM    544 HG22 ILE X  31      29.511 104.965  27.993  0.00  0.00            
ATOM    545 HG23 ILE X  31      27.812 104.540  28.159  0.00  0.00            
ATOM    546  CG1 ILE X  31      28.200 106.582  26.255  0.00  0.00            
ATOM    547 HG12 ILE X  31      27.342 105.999  25.912  0.00  0.00            
ATOM    548 HG13 ILE X  31      28.076 107.581  25.848  0.00  0.00            
ATOM    549  CD1 ILE X  31      29.472 105.947  25.685  0.00  0.00            
ATOM    550 HD11 ILE X  31      29.251 105.149  24.977  0.00  0.00            
ATOM    551 HD12 ILE X  31      30.063 106.710  25.175  0.00  0.00            
ATOM    552 HD13 ILE X  31      30.080 105.543  26.489  0.00  0.00            
ATOM    553  C   ILE X  31      26.635 106.993  29.767  0.00  0.00            
ATOM    554  O   ILE X  31      26.215 105.951  30.312  0.00  0.00            
ATOM    555  N   TYR X  32      26.974 108.078  30.467  0.00  0.00            
ATOM    556  H   TYR X  32      27.052 108.972  29.988  0.00  0.00            
ATOM    557  CA  TYR X  32      27.016 108.082  31.918  0.00  0.00            
ATOM    558  HA  TYR X  32      27.687 107.292  32.256  0.00  0.00            
ATOM    559  CB  TYR X  32      27.554 109.417  32.463  0.00  0.00            
ATOM    560  HB2 TYR X  32      28.454 109.704  31.914  0.00  0.00            
ATOM    561  HB3 TYR X  32      26.821 110.200  32.264  0.00  0.00            
ATOM    562  CG  TYR X  32      27.854 109.429  33.949  0.00  0.00            
ATOM    563  CD1 TYR X  32      26.832 109.658  34.871  0.00  0.00            
ATOM    564  HD1 TYR X  32      25.816 109.679  34.533  0.00  0.00            
ATOM    565  CE1 TYR X  32      27.100 109.693  36.244  0.00  0.00            
ATOM    566  HE1 TYR X  32      26.295 109.791  36.945  0.00  0.00            
ATOM    567  CZ  TYR X  32      28.403 109.465  36.684  0.00  0.00            
ATOM    568  OH  TYR X  32      28.644 109.450  38.009  0.00  0.00            
ATOM    569  HH  TYR X  32      29.454 109.021  38.240  0.00  0.00            
ATOM    570  CE2 TYR X  32      29.434 109.224  35.768  0.00  0.00            
ATOM    571  HE2 TYR X  32      30.450 109.187  36.107  0.00  0.00            
ATOM    572  CD2 TYR X  32      29.162 109.228  34.398  0.00  0.00            
ATOM    573  HD2 TYR X  32      29.973 109.216  33.702  0.00  0.00            
ATOM    574  C   TYR X  32      25.653 107.794  32.482  0.00  0.00            
ATOM    575  O   TYR X  32      25.532 107.114  33.493  0.00  0.00            
ATOM    576  N   ASH X  33      24.605 108.377  31.877  0.00  0.00            
ATOM    577  H   ASH X  33      24.707 108.659  30.905  0.00  0.00            
ATOM    578  CA  ASH X  33      23.225 108.198  32.397  0.00  0.00            
ATOM    579  HA  ASH X  33      23.248 108.484  33.451  0.00  0.00            
ATOM    580  CB  ASH X  33      22.266 109.064  31.630  0.00  0.00            
ATOM    581  HB2 ASH X  33      22.346 108.895  30.549  0.00  0.00            
ATOM    582  HB3 ASH X  33      21.270 108.812  31.970  0.00  0.00            
ATOM    583  CG  ASH X  33      22.489 110.551  31.833  0.00  0.00            
ATOM    584  OD1 ASH X  33      23.056 110.892  33.028  0.00  0.00            
ATOM    585  OD2 ASH X  33      22.156 111.389  31.006  0.00  0.00            
ATOM    586  HD1 ASH X  33      23.258 111.815  33.036  0.00  0.00            
ATOM    587  C   ASH X  33      22.771 106.747  32.341  0.00  0.00            
ATOM    588  O   ASH X  33      21.909 106.319  33.095  0.00  0.00            
ATOM    589  N   ARN X  34      23.383 105.951  31.455  0.00  0.00            
ATOM    590  H   ARN X  34      24.236 106.254  30.992  0.00  0.00            
ATOM    591  CA  ARN X  34      23.045 104.539  31.331  0.00  0.00            
ATOM    592  HA  ARN X  34      21.987 104.450  31.147  0.00  0.00            
ATOM    593  CB  ARN X  34      23.863 103.874  30.210  0.00  0.00            
ATOM    594  HB2 ARN X  34      24.936 103.951  30.385  0.00  0.00            
ATOM    595  HB3 ARN X  34      23.539 102.823  30.276  0.00  0.00            
ATOM    596  CG  ARN X  34      23.488 104.323  28.817  0.00  0.00            
ATOM    597  HG2 ARN X  34      22.479 103.995  28.549  0.00  0.00            
ATOM    598  HG3 ARN X  34      23.449 105.412  28.792  0.00  0.00            
ATOM    599  CD  ARN X  34      24.537 103.927  27.770  0.00  0.00            
ATOM    600  HD2 ARN X  34      24.224 104.228  26.773  0.00  0.00            
ATOM    601  HD3 ARN X  34      25.475 104.415  28.062  0.00  0.00            
ATOM    602  NE  ARN X  34      24.759 102.500  27.879  0.00  0.00            
ATOM    603  HE  ARN X  34      25.735 102.267  27.740  0.00  0.00            
ATOM    604  CZ  ARN X  34      23.869 101.656  27.184  0.00  0.00            
ATOM    605  NH1 ARN X  34      22.902 102.061  26.479  0.00  0.00            
ATOM    606 HH11 ARN X  34      22.704 103.027  26.644  0.00  0.00            
ATOM    607  NH2 ARN X  34      24.186 100.261  27.291  0.00  0.00            
ATOM    608 HH21 ARN X  34      23.464  99.779  27.794  0.00  0.00            
ATOM    609 HH22 ARN X  34      24.249  99.857  26.368  0.00  0.00            
ATOM    610  C   ARN X  34      23.342 103.855  32.671  0.00  0.00            
ATOM    611  O   ARN X  34      22.608 102.953  33.095  0.00  0.00            
ATOM    612  N   TYR X  35      24.436 104.239  33.323  0.00  0.00            
ATOM    613  H   TYR X  35      25.074 104.920  32.932  0.00  0.00            
ATOM    614  CA  TYR X  35      24.795 103.615  34.580  0.00  0.00            
ATOM    615  HA  TYR X  35      24.678 102.540  34.494  0.00  0.00            
ATOM    616  CB  TYR X  35      26.266 103.875  34.865  0.00  0.00            
ATOM    617  HB2 TYR X  35      26.489 103.567  35.912  0.00  0.00            
ATOM    618  HB3 TYR X  35      26.480 104.938  34.839  0.00  0.00            
ATOM    619  CG  TYR X  35      27.143 103.182  33.890  0.00  0.00            
ATOM    620  CD1 TYR X  35      27.587 103.821  32.764  0.00  0.00            
ATOM    621  HD1 TYR X  35      27.400 104.874  32.627  0.00  0.00            
ATOM    622  CE1 TYR X  35      28.410 103.180  31.831  0.00  0.00            
ATOM    623  HE1 TYR X  35      28.955 103.798  31.121  0.00  0.00            
ATOM    624  CZ  TYR X  35      28.885 101.913  32.078  0.00  0.00            
ATOM    625  OH  TYR X  35      29.675 101.285  31.185  0.00  0.00            
ATOM    626  HH  TYR X  35      29.213 100.653  30.652  0.00  0.00            
ATOM    627  CE2 TYR X  35      28.492 101.255  33.244  0.00  0.00            
ATOM    628  HE2 TYR X  35      29.045 100.377  33.577  0.00  0.00            
ATOM    629  CD2 TYR X  35      27.583 101.899  34.080  0.00  0.00            
ATOM    630  HD2 TYR X  35      27.067 101.343  34.846  0.00  0.00            
ATOM    631  C   TYR X  35      23.891 104.048  35.739  0.00  0.00            
ATOM    632  O   TYR X  35      23.593 103.201  36.608  0.00  0.00            
ATOM    633  N   ILE X  36      23.479 105.326  35.780  0.00  0.00            
ATOM    634  H   ILE X  36      24.101 106.016  35.368  0.00  0.00            
ATOM    635  CA  ILE X  36      22.443 105.771  36.737  0.00  0.00            
ATOM    636  HA  ILE X  36      22.815 105.598  37.742  0.00  0.00            
ATOM    637  CB  ILE X  36      22.186 107.256  36.537  0.00  0.00            
ATOM    638  HB  ILE X  36      21.826 107.384  35.513  0.00  0.00            
ATOM    639  CG2 ILE X  36      21.101 107.865  37.410  0.00  0.00            
ATOM    640 HG21 ILE X  36      21.423 107.907  38.445  0.00  0.00            
ATOM    641 HG22 ILE X  36      20.141 107.323  37.355  0.00  0.00            
ATOM    642 HG23 ILE X  36      20.887 108.920  37.102  0.00  0.00            
ATOM    643  CG1 ILE X  36      23.493 108.011  36.824  0.00  0.00            
ATOM    644 HG12 ILE X  36      24.322 107.665  36.223  0.00  0.00            
ATOM    645 HG13 ILE X  36      23.759 107.855  37.844  0.00  0.00            
ATOM    646  CD1 ILE X  36      23.276 109.506  36.467  0.00  0.00            
ATOM    647 HD11 ILE X  36      24.135 110.104  36.700  0.00  0.00            
ATOM    648 HD12 ILE X  36      22.416 109.905  36.990  0.00  0.00            
ATOM    649 HD13 ILE X  36      23.103 109.696  35.405  0.00  0.00            
ATOM    650  C   ILE X  36      21.112 105.006  36.526  0.00  0.00            
ATOM    651  O   ILE X  36      20.457 104.575  37.431  0.00  0.00            
ATOM    652  N   ALA X  37      20.761 104.711  35.289  0.00  0.00            
ATOM    653  H   ALA X  37      21.488 104.672  34.587  0.00  0.00            
ATOM    654  CA  ALA X  37      19.526 103.994  35.055  0.00  0.00            
ATOM    655  HA  ALA X  37      18.774 104.436  35.726  0.00  0.00            
ATOM    656  CB  ALA X  37      19.084 104.205  33.641  0.00  0.00            
ATOM    657  HB1 ALA X  37      18.685 105.222  33.541  0.00  0.00            
ATOM    658  HB2 ALA X  37      18.292 103.516  33.357  0.00  0.00            
ATOM    659  HB3 ALA X  37      19.915 104.057  32.938  0.00  0.00            
ATOM    660  C   ALA X  37      19.676 102.538  35.383  0.00  0.00            
ATOM    661  O   ALA X  37      18.768 101.950  36.029  0.00  0.00            
ATOM    662  N   TRP X  38      20.710 101.862  34.919  0.00  0.00            
ATOM    663  H   TRP X  38      21.350 102.329  34.281  0.00  0.00            
ATOM    664  CA  TRP X  38      20.977 100.483  35.345  0.00  0.00            
ATOM    665  HA  TRP X  38      20.228  99.877  34.874  0.00  0.00            
ATOM    666  CB  TRP X  38      22.399 100.084  34.839  0.00  0.00            
ATOM    667  HB2 TRP X  38      22.905  99.396  35.520  0.00  0.00            
ATOM    668  HB3 TRP X  38      22.962 101.001  34.793  0.00  0.00            
ATOM    669  CG  TRP X  38      22.378  99.520  33.446  0.00  0.00            
ATOM    670  CD1 TRP X  38      21.256  99.143  32.728  0.00  0.00            
ATOM    671  HD1 TRP X  38      20.238  99.349  33.038  0.00  0.00            
ATOM    672  NE1 TRP X  38      21.671  98.535  31.579  0.00  0.00            
ATOM    673  HE1 TRP X  38      21.114  97.823  31.061  0.00  0.00            
ATOM    674  CE2 TRP X  38      22.993  98.717  31.372  0.00  0.00            
ATOM    675  CZ2 TRP X  38      23.831  98.500  30.267  0.00  0.00            
ATOM    676  HZ2 TRP X  38      23.424  98.342  29.263  0.00  0.00            
ATOM    677  CH2 TRP X  38      25.170  98.723  30.411  0.00  0.00            
ATOM    678  HH2 TRP X  38      25.782  98.704  29.522  0.00  0.00            
ATOM    679  CZ3 TRP X  38      25.621  99.277  31.579  0.00  0.00            
ATOM    680  HZ3 TRP X  38      26.625  99.725  31.528  0.00  0.00            
ATOM    681  CE3 TRP X  38      24.841  99.621  32.669  0.00  0.00            
ATOM    682  HE3 TRP X  38      25.271 100.055  33.559  0.00  0.00            
ATOM    683  CD2 TRP X  38      23.505  99.335  32.580  0.00  0.00            
ATOM    684  C   TRP X  38      20.834 100.308  36.853  0.00  0.00            
ATOM    685  O   TRP X  38      20.293  99.359  37.370  0.00  0.00            
ATOM    686  N   HID X  39      21.317 101.308  37.593  0.00  0.00            
ATOM    687  H   HID X  39      21.766 102.079  37.089  0.00  0.00            
ATOM    688  CA  HID X  39      21.380 101.284  39.061  0.00  0.00            
ATOM    689  HA  HID X  39      21.783 100.312  39.387  0.00  0.00            
ATOM    690  CB  HID X  39      22.432 102.409  39.490  0.00  0.00            
ATOM    691  HB2 HID X  39      23.413 102.304  39.043  0.00  0.00            
ATOM    692  HB3 HID X  39      22.061 103.401  39.347  0.00  0.00            
ATOM    693  CG  HID X  39      22.686 102.190  40.940  0.00  0.00            
ATOM    694  ND1 HID X  39      22.094 102.879  41.942  0.00  0.00            
ATOM    695  HD1 HID X  39      21.342 103.646  41.859  0.00  0.00            
ATOM    696  CE1 HID X  39      22.509 102.331  43.083  0.00  0.00            
ATOM    697  HE1 HID X  39      22.041 102.473  44.076  0.00  0.00            
ATOM    698  NE2 HID X  39      23.348 101.322  42.935  0.00  0.00            
ATOM    699  CD2 HID X  39      23.494 101.281  41.558  0.00  0.00            
ATOM    700  HD2 HID X  39      24.094 100.634  40.910  0.00  0.00            
ATOM    701  C   HID X  39      19.997 101.381  39.776  0.00  0.00            
ATOM    702  O   HID X  39      19.743 100.559  40.677  0.00  0.00            
ATOM    703  N   GLY X  40      19.101 102.278  39.324  0.00  0.00            
ATOM    704  H   GLY X  40      19.295 102.686  38.460  0.00  0.00            
ATOM    705  CA  GLY X  40      17.754 102.412  39.854  0.00  0.00            
ATOM    706  HA2 GLY X  40      17.239 103.261  39.412  0.00  0.00            
ATOM    707  HA3 GLY X  40      17.809 102.547  40.926  0.00  0.00            
ATOM    708  C   GLY X  40      16.988 101.048  39.543  0.00  0.00            
ATOM    709  O   GLY X  40      16.599 100.397  40.458  0.00  0.00            
ATOM    710  N   ALA X  41      16.825 100.675  38.281  0.00  0.00            
ATOM    711  H   ALA X  41      17.055 101.364  37.627  0.00  0.00            
ATOM    712  CA  ALA X  41      16.292  99.443  37.702  0.00  0.00            
ATOM    713  HA  ALA X  41      15.196  99.536  37.754  0.00  0.00            
ATOM    714  CB  ALA X  41      16.663  99.295  36.178  0.00  0.00            
ATOM    715  HB1 ALA X  41      17.240 100.135  35.777  0.00  0.00            
ATOM    716  HB2 ALA X  41      17.211  98.375  36.009  0.00  0.00            
ATOM    717  HB3 ALA X  41      15.726  99.242  35.654  0.00  0.00            
ATOM    718  C   ALA X  41      16.659  98.214  38.500  0.00  0.00            
ATOM    719  O   ALA X  41      15.799  97.495  39.094  0.00  0.00            
ATOM    720  N   ALA X  42      17.927  97.959  38.666  0.00  0.00            
ATOM    721  H   ALA X  42      18.558  98.658  38.247  0.00  0.00            
ATOM    722  CA  ALA X  42      18.529  96.824  39.389  0.00  0.00            
ATOM    723  HA  ALA X  42      17.859  95.973  39.452  0.00  0.00            
ATOM    724  CB  ALA X  42      19.868  96.511  38.693  0.00  0.00            
ATOM    725  HB1 ALA X  42      20.610  97.344  38.776  0.00  0.00            
ATOM    726  HB2 ALA X  42      19.823  96.206  37.627  0.00  0.00            
ATOM    727  HB3 ALA X  42      20.293  95.633  39.282  0.00  0.00            
ATOM    728  C   ALA X  42      18.724  97.127  40.904  0.00  0.00            
ATOM    729  O   ALA X  42      19.702  96.677  41.580  0.00  0.00            
ATOM    730  N   GLY X  43      17.864  97.964  41.437  0.00  0.00            
ATOM    731  H   GLY X  43      17.252  98.526  40.872  0.00  0.00            
ATOM    732  CA  GLY X  43      17.550  98.042  42.828  0.00  0.00            
ATOM    733  HA2 GLY X  43      17.847  99.020  43.323  0.00  0.00            
ATOM    734  HA3 GLY X  43      18.045  97.344  43.488  0.00  0.00            
ATOM    735  C   GLY X  43      15.991  98.091  43.040  0.00  0.00            
ATOM    736  O   GLY X  43      15.451  98.231  44.120  0.00  0.00            
ATOM    737  N   LYN X  44      15.227  97.929  41.987  0.00  0.00            
ATOM    738  H   LYN X  44      15.712  97.873  41.119  0.00  0.00            
ATOM    739  CA  LYN X  44      13.771  97.922  41.930  0.00  0.00            
ATOM    740  HA  LYN X  44      13.283  98.275  42.802  0.00  0.00            
ATOM    741  CB  LYN X  44      13.138  98.867  41.007  0.00  0.00            
ATOM    742  HB2 LYN X  44      13.423  98.555  39.965  0.00  0.00            
ATOM    743  HB3 LYN X  44      12.092  98.652  40.919  0.00  0.00            
ATOM    744  CG  LYN X  44      13.331 100.349  41.097  0.00  0.00            
ATOM    745  HG2 LYN X  44      14.366 100.579  41.048  0.00  0.00            
ATOM    746  HG3 LYN X  44      12.983 100.759  42.056  0.00  0.00            
ATOM    747  CD  LYN X  44      12.685 101.092  39.894  0.00  0.00            
ATOM    748  HD2 LYN X  44      12.610 102.091  40.089  0.00  0.00            
ATOM    749  HD3 LYN X  44      13.254 100.929  38.959  0.00  0.00            
ATOM    750  CE  LYN X  44      11.219 100.718  39.535  0.00  0.00            
ATOM    751  HE2 LYN X  44      11.257  99.653  39.341  0.00  0.00            
ATOM    752  HE3 LYN X  44      10.550 100.835  40.423  0.00  0.00            
ATOM    753  NZ  LYN X  44      10.672 101.423  38.336  0.00  0.00            
ATOM    754  HZ1 LYN X  44      11.412 101.702  37.714  0.00  0.00            
ATOM    755  HZ2 LYN X  44      10.197 102.256  38.635  0.00  0.00            
ATOM    756  C   LYN X  44      13.375  96.452  41.705  0.00  0.00            
ATOM    757  O   LYN X  44      12.365  95.963  42.171  0.00  0.00            
ATOM    758  N   PHE X  45      14.242  95.663  41.056  0.00  0.00            
ATOM    759  H   PHE X  45      15.045  96.123  40.550  0.00  0.00            
ATOM    760  CA  PHE X  45      14.047  94.331  40.699  0.00  0.00            
ATOM    761  HA  PHE X  45      13.081  94.209  40.261  0.00  0.00            
ATOM    762  CB  PHE X  45      15.025  94.120  39.563  0.00  0.00            
ATOM    763  HB2 PHE X  45      16.098  94.200  39.871  0.00  0.00            
ATOM    764  HB3 PHE X  45      14.860  94.894  38.846  0.00  0.00            
ATOM    765  CG  PHE X  45      14.751  92.778  38.855  0.00  0.00            
ATOM    766  CD1 PHE X  45      13.794  92.658  37.863  0.00  0.00            
ATOM    767  HD1 PHE X  45      13.478  93.578  37.390  0.00  0.00            
ATOM    768  CE1 PHE X  45      13.599  91.489  37.209  0.00  0.00            
ATOM    769  HE1 PHE X  45      13.088  91.488  36.285  0.00  0.00            
ATOM    770  CZ  PHE X  45      14.301  90.354  37.637  0.00  0.00            
ATOM    771  HZ  PHE X  45      14.141  89.414  37.125  0.00  0.00            
ATOM    772  CE2 PHE X  45      15.133  90.367  38.738  0.00  0.00            
ATOM    773  HE2 PHE X  45      15.499  89.444  39.183  0.00  0.00            
ATOM    774  CD2 PHE X  45      15.407  91.621  39.259  0.00  0.00            
ATOM    775  HD2 PHE X  45      16.253  91.764  39.956  0.00  0.00            
ATOM    776  C   PHE X  45      14.094  93.309  41.913  0.00  0.00            
ATOM    777  O   PHE X  45      14.986  92.487  41.964  0.00  0.00            
ATOM    778  N   HID X  46      13.103  93.337  42.796  0.00  0.00            
ATOM    779  H   HID X  46      12.517  94.178  42.809  0.00  0.00            
ATOM    780  CA  HID X  46      12.822  92.367  43.832  0.00  0.00            
ATOM    781  HA  HID X  46      13.469  92.617  44.705  0.00  0.00            
ATOM    782  CB  HID X  46      11.326  92.358  44.266  0.00  0.00            
ATOM    783  HB2 HID X  46      11.150  91.475  44.874  0.00  0.00            
ATOM    784  HB3 HID X  46      10.769  92.167  43.379  0.00  0.00            
ATOM    785  CG  HID X  46      10.921  93.579  44.988  0.00  0.00            
ATOM    786  ND1 HID X  46      11.043  93.791  46.362  0.00  0.00            
ATOM    787  HD1 HID X  46      11.139  92.982  47.065  0.00  0.00            
ATOM    788  CE1 HID X  46      10.399  94.928  46.675  0.00  0.00            
ATOM    789  HE1 HID X  46      10.292  95.329  47.690  0.00  0.00            
ATOM    790  NE2 HID X  46      10.100  95.610  45.623  0.00  0.00            
ATOM    791  CD2 HID X  46      10.415  94.768  44.531  0.00  0.00            
ATOM    792  HD2 HID X  46      10.252  95.119  43.508  0.00  0.00            
ATOM    793  C   HID X  46      13.159  90.885  43.425  0.00  0.00            
ATOM    794  O   HID X  46      12.611  90.421  42.454  0.00  0.00            
ATOM    795  N   THR X  47      13.986  90.156  44.155  0.00  0.00            
ATOM    796  H   THR X  47      14.289  90.555  45.049  0.00  0.00            
ATOM    797  CA  THR X  47      14.275  88.731  43.890  0.00  0.00            
ATOM    798  HA  THR X  47      13.598  88.385  43.120  0.00  0.00            
ATOM    799  CB  THR X  47      15.695  88.495  43.426  0.00  0.00            
ATOM    800  HB  THR X  47      15.819  87.460  43.193  0.00  0.00            
ATOM    801  CG2 THR X  47      16.059  89.367  42.155  0.00  0.00            
ATOM    802 HG21 THR X  47      16.971  88.963  41.729  0.00  0.00            
ATOM    803 HG22 THR X  47      15.248  89.305  41.422  0.00  0.00            
ATOM    804 HG23 THR X  47      16.200  90.401  42.445  0.00  0.00            
ATOM    805  OG1 THR X  47      16.622  88.860  44.457  0.00  0.00            
ATOM    806  HG1 THR X  47      17.074  88.109  44.804  0.00  0.00            
ATOM    807  C   THR X  47      14.029  87.853  45.088  0.00  0.00            
ATOM    808  O   THR X  47      14.924  87.692  45.936  0.00  0.00            
ATOM    809  N   PRO X  48      12.846  87.219  45.141  0.00  0.00            
ATOM    810  CD  PRO X  48      12.585  86.138  46.133  0.00  0.00            
ATOM    811  HD2 PRO X  48      12.631  86.562  47.142  0.00  0.00            
ATOM    812  HD3 PRO X  48      13.308  85.330  46.067  0.00  0.00            
ATOM    813  CG  PRO X  48      11.179  85.621  45.830  0.00  0.00            
ATOM    814  HG2 PRO X  48      10.462  86.122  46.448  0.00  0.00            
ATOM    815  HG3 PRO X  48      11.132  84.583  46.035  0.00  0.00            
ATOM    816  CB  PRO X  48      11.015  86.035  44.332  0.00  0.00            
ATOM    817  HB2 PRO X  48       9.945  86.116  44.074  0.00  0.00            
ATOM    818  HB3 PRO X  48      11.411  85.233  43.709  0.00  0.00            
ATOM    819  CA  PRO X  48      11.785  87.304  44.170  0.00  0.00            
ATOM    820  HA  PRO X  48      12.212  87.400  43.188  0.00  0.00            
ATOM    821  C   PRO X  48      10.884  88.494  44.549  0.00  0.00            
ATOM    822  O   PRO X  48      10.994  88.995  45.654  0.00  0.00            
ATOM    823  N   PRO X  49       9.889  88.855  43.664  0.00  0.00            
ATOM    824  CD  PRO X  49       9.777  88.428  42.268  0.00  0.00            
ATOM    825  HD2 PRO X  49      10.754  88.480  41.764  0.00  0.00            
ATOM    826  HD3 PRO X  49       9.386  87.434  42.258  0.00  0.00            
ATOM    827  CG  PRO X  49       8.803  89.420  41.662  0.00  0.00            
ATOM    828  HG2 PRO X  49       9.406  90.207  41.221  0.00  0.00            
ATOM    829  HG3 PRO X  49       8.210  88.979  40.864  0.00  0.00            
ATOM    830  CB  PRO X  49       8.006  89.917  42.857  0.00  0.00            
ATOM    831  HB2 PRO X  49       7.175  89.270  42.968  0.00  0.00            
ATOM    832  HB3 PRO X  49       7.734  90.936  42.627  0.00  0.00            
ATOM    833  CA  PRO X  49       9.013  89.915  44.005  0.00  0.00            
ATOM    834  HA  PRO X  49       9.600  90.843  44.013  0.00  0.00            
ATOM    835  C   PRO X  49       8.346  89.663  45.308  0.00  0.00            
ATOM    836  O   PRO X  49       7.878  88.538  45.586  0.00  0.00            
ATOM    837  N   GLY X  50       8.217  90.697  46.101  0.00  0.00            
ATOM    838  H   GLY X  50       8.671  91.541  45.826  0.00  0.00            
ATOM    839  CA  GLY X  50       7.651  90.630  47.439  0.00  0.00            
ATOM    840  HA2 GLY X  50       7.107  89.683  47.488  0.00  0.00            
ATOM    841  HA3 GLY X  50       6.932  91.418  47.612  0.00  0.00            
ATOM    842  C   GLY X  50       8.689  90.631  48.529  0.00  0.00            
ATOM    843  O   GLY X  50       8.631  91.265  49.562  0.00  0.00            
ATOM    844  N   SER X  51       9.798  89.942  48.300  0.00  0.00            
ATOM    845  H   SER X  51      10.014  89.684  47.378  0.00  0.00            
ATOM    846  CA  SER X  51      10.920  89.820  49.228  0.00  0.00            
ATOM    847  HA  SER X  51      10.494  89.699  50.229  0.00  0.00            
ATOM    848  CB  SER X  51      11.755  88.671  48.873  0.00  0.00            
ATOM    849  HB2 SER X  51      12.493  88.478  49.706  0.00  0.00            
ATOM    850  HB3 SER X  51      11.216  87.725  48.742  0.00  0.00            
ATOM    851  OG  SER X  51      12.577  88.904  47.733  0.00  0.00            
ATOM    852  HG  SER X  51      12.635  88.078  47.204  0.00  0.00            
ATOM    853  C   SER X  51      11.911  91.015  49.179  0.00  0.00            
ATOM    854  O   SER X  51      11.689  91.744  48.219  0.00  0.00            
ATOM    855  N   ASH X  52      12.921  91.170  49.999  0.00  0.00            
ATOM    856  H   ASH X  52      13.048  90.441  50.653  0.00  0.00            
ATOM    857  CA  ASH X  52      13.820  92.348  50.031  0.00  0.00            
ATOM    858  HA  ASH X  52      13.426  93.109  49.428  0.00  0.00            
ATOM    859  CB  ASH X  52      13.864  92.883  51.386  0.00  0.00            
ATOM    860  HB2 ASH X  52      12.759  92.928  51.617  0.00  0.00            
ATOM    861  HB3 ASH X  52      14.322  93.879  51.366  0.00  0.00            
ATOM    862  CG  ASH X  52      14.722  92.088  52.394  0.00  0.00            
ATOM    863  OD1 ASH X  52      14.642  92.707  53.624  0.00  0.00            
ATOM    864  OD2 ASH X  52      15.421  91.058  52.254  0.00  0.00            
ATOM    865  HD1 ASH X  52      15.146  92.203  54.218  0.00  0.00            
ATOM    866  C   ASH X  52      15.199  92.079  49.323  0.00  0.00            
ATOM    867  O   ASH X  52      16.091  92.948  49.347  0.00  0.00            
ATOM    868  N   ARN X  53      15.367  90.832  48.943  0.00  0.00            
ATOM    869  H   ARN X  53      14.489  90.185  49.000  0.00  0.00            
ATOM    870  CA  ARN X  53      16.397  90.222  48.210  0.00  0.00            
ATOM    871  HA  ARN X  53      17.327  90.576  48.709  0.00  0.00            
ATOM    872  CB  ARN X  53      16.265  88.651  48.329  0.00  0.00            
ATOM    873  HB2 ARN X  53      15.320  88.408  47.832  0.00  0.00            
ATOM    874  HB3 ARN X  53      17.074  88.197  47.710  0.00  0.00            
ATOM    875  CG  ARN X  53      16.314  88.188  49.762  0.00  0.00            
ATOM    876  HG2 ARN X  53      17.258  88.449  50.324  0.00  0.00            
ATOM    877  HG3 ARN X  53      15.542  88.716  50.346  0.00  0.00            
ATOM    878  CD  ARN X  53      16.036  86.672  49.896  0.00  0.00            
ATOM    879  HD2 ARN X  53      15.185  86.299  49.314  0.00  0.00            
ATOM    880  HD3 ARN X  53      15.795  86.539  50.983  0.00  0.00            
ATOM    881  NE  ARN X  53      17.319  85.974  49.575  0.00  0.00            
ATOM    882  HE  ARN X  53      18.166  86.476  49.697  0.00  0.00            
ATOM    883  CZ  ARN X  53      17.442  84.634  49.096  0.00  0.00            
ATOM    884  NH1 ARN X  53      18.567  84.113  48.677  0.00  0.00            
ATOM    885 HH11 ARN X  53      18.453  83.174  48.295  0.00  0.00            
ATOM    886  NH2 ARN X  53      16.203  83.959  49.095  0.00  0.00            
ATOM    887 HH21 ARN X  53      15.538  84.435  48.544  0.00  0.00            
ATOM    888 HH22 ARN X  53      16.277  82.906  49.018  0.00  0.00            
ATOM    889  C   ARN X  53      16.254  90.741  46.720  0.00  0.00            
ATOM    890  O   ARN X  53      15.806  90.035  45.838  0.00  0.00            
ATOM    891  N   ASN X  54      16.784  91.934  46.548  0.00  0.00            
ATOM    892  H   ASN X  54      17.208  92.433  47.371  0.00  0.00            
ATOM    893  CA  ASN X  54      16.897  92.580  45.240  0.00  0.00            
ATOM    894  HA  ASN X  54      16.056  92.336  44.566  0.00  0.00            
ATOM    895  CB  ASN X  54      16.862  94.077  45.424  0.00  0.00            
ATOM    896  HB2 ASN X  54      16.530  94.368  46.433  0.00  0.00            
ATOM    897  HB3 ASN X  54      17.835  94.544  45.328  0.00  0.00            
ATOM    898  CG  ASN X  54      16.022  94.827  44.449  0.00  0.00            
ATOM    899  OD1 ASN X  54      16.479  95.035  43.338  0.00  0.00            
ATOM    900  ND2 ASN X  54      14.802  95.362  44.814  0.00  0.00            
ATOM    901 HD21 ASN X  54      14.421  95.521  45.720  0.00  0.00            
ATOM    902 HD22 ASN X  54      14.226  95.741  44.083  0.00  0.00            
ATOM    903  C   ASN X  54      18.154  92.139  44.523  0.00  0.00            
ATOM    904  O   ASN X  54      19.103  91.609  45.119  0.00  0.00            
ATOM    905  N   ALA X  55      18.127  92.367  43.206  0.00  0.00            
ATOM    906  H   ALA X  55      17.345  92.938  42.872  0.00  0.00            
ATOM    907  CA  ALA X  55      19.097  91.981  42.211  0.00  0.00            
ATOM    908  HA  ALA X  55      18.897  90.902  42.085  0.00  0.00            
ATOM    909  CB  ALA X  55      18.811  92.678  40.919  0.00  0.00            
ATOM    910  HB1 ALA X  55      19.374  92.326  40.057  0.00  0.00            
ATOM    911  HB2 ALA X  55      18.749  93.765  40.964  0.00  0.00            
ATOM    912  HB3 ALA X  55      17.806  92.367  40.824  0.00  0.00            
ATOM    913  C   ALA X  55      20.491  92.301  42.596  0.00  0.00            
ATOM    914  O   ALA X  55      21.279  91.361  42.713  0.00  0.00            
ATOM    915  N   ALA X  56      20.898  93.556  42.603  0.00  0.00            
ATOM    916  H   ALA X  56      20.234  94.310  42.265  0.00  0.00            
ATOM    917  CA  ALA X  56      22.249  93.919  42.927  0.00  0.00            
ATOM    918  HA  ALA X  56      22.856  93.114  42.716  0.00  0.00            
ATOM    919  CB  ALA X  56      22.662  95.122  42.000  0.00  0.00            
ATOM    920  HB1 ALA X  56      22.300  94.936  40.990  0.00  0.00            
ATOM    921  HB2 ALA X  56      22.291  96.088  42.293  0.00  0.00            
ATOM    922  HB3 ALA X  56      23.773  95.255  41.866  0.00  0.00            
ATOM    923  C   ALA X  56      22.403  94.462  44.335  0.00  0.00            
ATOM    924  O   ALA X  56      23.527  94.950  44.594  0.00  0.00            
ATOM    925  N   HID X  57      21.311  94.556  45.133  0.00  0.00            
ATOM    926  H   HID X  57      20.430  94.209  44.765  0.00  0.00            
ATOM    927  CA  HID X  57      21.256  95.203  46.458  0.00  0.00            
ATOM    928  HA  HID X  57      22.254  95.438  46.755  0.00  0.00            
ATOM    929  CB  HID X  57      20.379  96.405  46.274  0.00  0.00            
ATOM    930  HB2 HID X  57      20.135  96.766  47.319  0.00  0.00            
ATOM    931  HB3 HID X  57      19.465  96.098  45.813  0.00  0.00            
ATOM    932  CG  HID X  57      20.968  97.590  45.485  0.00  0.00            
ATOM    933  ND1 HID X  57      20.165  98.680  45.056  0.00  0.00            
ATOM    934  HD1 HID X  57      19.240  98.901  45.402  0.00  0.00            
ATOM    935  CE1 HID X  57      20.932  99.526  44.353  0.00  0.00            
ATOM    936  HE1 HID X  57      20.600 100.480  43.983  0.00  0.00            
ATOM    937  NE2 HID X  57      22.163  99.097  44.354  0.00  0.00            
ATOM    938  CD2 HID X  57      22.173  97.847  44.987  0.00  0.00            
ATOM    939  HD2 HID X  57      23.020  97.250  45.105  0.00  0.00            
ATOM    940  C   HID X  57      20.518  94.254  47.439  0.00  0.00            
ATOM    941  O   HID X  57      19.396  93.848  47.052  0.00  0.00            
ATOM    942  N   MET X  58      21.037  93.970  48.651  0.00  0.00            
ATOM    943  H   MET X  58      21.944  94.246  48.880  0.00  0.00            
ATOM    944  CA  MET X  58      20.455  93.248  49.769  0.00  0.00            
ATOM    945  HA  MET X  58      21.094  93.289  50.611  0.00  0.00            
ATOM    946  CB  MET X  58      19.176  93.984  50.216  0.00  0.00            
ATOM    947  HB2 MET X  58      18.440  93.862  49.492  0.00  0.00            
ATOM    948  HB3 MET X  58      19.447  95.065  50.304  0.00  0.00            
ATOM    949  CG  MET X  58      18.533  93.508  51.522  0.00  0.00            
ATOM    950  HG2 MET X  58      17.990  92.541  51.348  0.00  0.00            
ATOM    951  HG3 MET X  58      19.298  93.265  52.314  0.00  0.00            
ATOM    952  SD  MET X  58      17.267  94.598  52.152  0.00  0.00            
ATOM    953  CE  MET X  58      18.216  96.048  52.776  0.00  0.00            
ATOM    954  HE1 MET X  58      18.977  95.874  53.499  0.00  0.00            
ATOM    955  HE2 MET X  58      17.495  96.732  53.323  0.00  0.00            
ATOM    956  HE3 MET X  58      18.688  96.600  51.948  0.00  0.00            
ATOM    957  C   MET X  58      20.251  91.622  49.524  0.00  0.00            
ATOM    958  O   MET X  58      19.445  90.944  50.208  0.00  0.00            
ATOM    959  N   SER X  59      21.109  91.034  48.668  0.00  0.00            
ATOM    960  H   SER X  59      21.757  91.681  48.192  0.00  0.00            
ATOM    961  CA  SER X  59      21.389  89.629  48.713  0.00  0.00            
ATOM    962  HA  SER X  59      21.221  89.308  49.758  0.00  0.00            
ATOM    963  CB  SER X  59      20.236  88.986  47.852  0.00  0.00            
ATOM    964  HB2 SER X  59      19.269  89.160  48.263  0.00  0.00            
ATOM    965  HB3 SER X  59      20.119  89.450  46.838  0.00  0.00            
ATOM    966  OG  SER X  59      20.270  87.563  47.737  0.00  0.00            
ATOM    967  HG  SER X  59      19.356  87.299  47.742  0.00  0.00            
ATOM    968  C   SER X  59      22.850  89.509  48.257  0.00  0.00            
ATOM    969  O   SER X  59      23.593  90.493  48.027  0.00  0.00            
ATOM    970  N   SER X  60      23.308  88.242  48.250  0.00  0.00            
ATOM    971  H   SER X  60      22.612  87.534  48.253  0.00  0.00            
ATOM    972  CA  SER X  60      24.626  87.728  47.858  0.00  0.00            
ATOM    973  HA  SER X  60      25.250  87.947  48.641  0.00  0.00            
ATOM    974  CB  SER X  60      24.506  86.217  47.668  0.00  0.00            
ATOM    975  HB2 SER X  60      25.532  85.814  47.595  0.00  0.00            
ATOM    976  HB3 SER X  60      24.008  85.878  46.798  0.00  0.00            
ATOM    977  OG  SER X  60      23.928  85.584  48.766  0.00  0.00            
ATOM    978  HG  SER X  60      22.995  85.709  48.768  0.00  0.00            
ATOM    979  C   SER X  60      25.252  88.404  46.570  0.00  0.00            
ATOM    980  O   SER X  60      26.407  88.891  46.531  0.00  0.00            
ATOM    981  N   ALA X  61      24.396  88.578  45.535  0.00  0.00            
ATOM    982  H   ALA X  61      23.489  88.198  45.613  0.00  0.00            
ATOM    983  CA  ALA X  61      24.738  89.262  44.261  0.00  0.00            
ATOM    984  HA  ALA X  61      25.710  88.861  43.922  0.00  0.00            
ATOM    985  CB  ALA X  61      23.631  89.009  43.296  0.00  0.00            
ATOM    986  HB1 ALA X  61      23.889  89.402  42.309  0.00  0.00            
ATOM    987  HB2 ALA X  61      22.681  89.350  43.699  0.00  0.00            
ATOM    988  HB3 ALA X  61      23.378  87.992  43.148  0.00  0.00            
ATOM    989  C   ALA X  61      25.105  90.746  44.305  0.00  0.00            
ATOM    990  O   ALA X  61      25.281  91.308  43.226  0.00  0.00            
ATOM    991  N   PHE X  62      25.113  91.356  45.519  0.00  0.00            
ATOM    992  H   PHE X  62      24.921  90.689  46.287  0.00  0.00            
ATOM    993  CA  PHE X  62      25.735  92.611  45.951  0.00  0.00            
ATOM    994  HA  PHE X  62      25.196  93.346  45.424  0.00  0.00            
ATOM    995  CB  PHE X  62      25.476  93.014  47.402  0.00  0.00            
ATOM    996  HB2 PHE X  62      25.548  92.114  48.045  0.00  0.00            
ATOM    997  HB3 PHE X  62      24.426  93.328  47.374  0.00  0.00            
ATOM    998  CG  PHE X  62      26.462  94.053  47.947  0.00  0.00            
ATOM    999  CD1 PHE X  62      26.158  95.453  47.958  0.00  0.00            
ATOM   1000  HD1 PHE X  62      25.231  95.762  47.512  0.00  0.00            
ATOM   1001  CE1 PHE X  62      27.040  96.374  48.549  0.00  0.00            
ATOM   1002  HE1 PHE X  62      26.622  97.330  48.651  0.00  0.00            
ATOM   1003  CZ  PHE X  62      28.179  95.871  49.147  0.00  0.00            
ATOM   1004  HZ  PHE X  62      28.831  96.617  49.597  0.00  0.00            
ATOM   1005  CE2 PHE X  62      28.603  94.506  49.076  0.00  0.00            
ATOM   1006  HE2 PHE X  62      29.491  94.172  49.507  0.00  0.00            
ATOM   1007  CD2 PHE X  62      27.751  93.617  48.467  0.00  0.00            
ATOM   1008  HD2 PHE X  62      27.905  92.543  48.368  0.00  0.00            
ATOM   1009  C   PHE X  62      27.177  92.692  45.452  0.00  0.00            
ATOM   1010  O   PHE X  62      27.365  93.603  44.643  0.00  0.00            
ATOM   1011  N   LEU X  63      28.167  91.840  45.827  0.00  0.00            
ATOM   1012  H   LEU X  63      27.999  91.120  46.457  0.00  0.00            
ATOM   1013  CA  LEU X  63      29.555  92.042  45.456  0.00  0.00            
ATOM   1014  HA  LEU X  63      29.859  93.053  45.657  0.00  0.00            
ATOM   1015  CB  LEU X  63      30.502  91.235  46.355  0.00  0.00            
ATOM   1016  HB2 LEU X  63      30.368  91.675  47.369  0.00  0.00            
ATOM   1017  HB3 LEU X  63      30.144  90.143  46.454  0.00  0.00            
ATOM   1018  CG  LEU X  63      32.001  91.074  45.917  0.00  0.00            
ATOM   1019  HG  LEU X  63      32.025  90.778  44.879  0.00  0.00            
ATOM   1020  CD1 LEU X  63      32.833  92.345  46.045  0.00  0.00            
ATOM   1021 HD11 LEU X  63      32.676  92.808  47.028  0.00  0.00            
ATOM   1022 HD12 LEU X  63      33.862  92.085  45.898  0.00  0.00            
ATOM   1023 HD13 LEU X  63      32.551  93.180  45.390  0.00  0.00            
ATOM   1024  CD2 LEU X  63      32.583  89.844  46.656  0.00  0.00            
ATOM   1025 HD21 LEU X  63      33.526  89.430  46.214  0.00  0.00            
ATOM   1026 HD22 LEU X  63      32.578  90.138  47.729  0.00  0.00            
ATOM   1027 HD23 LEU X  63      31.941  88.984  46.432  0.00  0.00            
ATOM   1028  C   LEU X  63      29.716  91.840  43.972  0.00  0.00            
ATOM   1029  O   LEU X  63      30.089  92.795  43.336  0.00  0.00            
ATOM   1030  N   PRO X  64      29.453  90.648  43.305  0.00  0.00            
ATOM   1031  CD  PRO X  64      28.681  89.580  43.897  0.00  0.00            
ATOM   1032  HD2 PRO X  64      27.762  89.859  44.286  0.00  0.00            
ATOM   1033  HD3 PRO X  64      29.266  88.933  44.545  0.00  0.00            
ATOM   1034  CG  PRO X  64      28.163  88.793  42.679  0.00  0.00            
ATOM   1035  HG2 PRO X  64      27.161  89.167  42.352  0.00  0.00            
ATOM   1036  HG3 PRO X  64      28.138  87.750  42.863  0.00  0.00            
ATOM   1037  CB  PRO X  64      29.140  89.075  41.604  0.00  0.00            
ATOM   1038  HB2 PRO X  64      28.648  89.070  40.627  0.00  0.00            
ATOM   1039  HB3 PRO X  64      30.007  88.451  41.596  0.00  0.00            
ATOM   1040  CA  PRO X  64      29.633  90.482  41.872  0.00  0.00            
ATOM   1041  HA  PRO X  64      30.647  90.619  41.620  0.00  0.00            
ATOM   1042  C   PRO X  64      28.889  91.541  40.953  0.00  0.00            
ATOM   1043  O   PRO X  64      29.405  91.939  39.903  0.00  0.00            
ATOM   1044  N   TRP X  65      27.676  91.952  41.250  0.00  0.00            
ATOM   1045  H   TRP X  65      27.180  91.723  42.086  0.00  0.00            
ATOM   1046  CA  TRP X  65      26.963  92.875  40.335  0.00  0.00            
ATOM   1047  HA  TRP X  65      27.270  92.653  39.285  0.00  0.00            
ATOM   1048  CB  TRP X  65      25.440  92.621  40.475  0.00  0.00            
ATOM   1049  HB2 TRP X  65      24.937  93.080  41.350  0.00  0.00            
ATOM   1050  HB3 TRP X  65      25.350  91.530  40.574  0.00  0.00            
ATOM   1051  CG  TRP X  65      24.566  92.926  39.229  0.00  0.00            
ATOM   1052  CD1 TRP X  65      24.809  93.656  38.126  0.00  0.00            
ATOM   1053  HD1 TRP X  65      25.650  94.316  37.962  0.00  0.00            
ATOM   1054  NE1 TRP X  65      23.800  93.554  37.229  0.00  0.00            
ATOM   1055  HE1 TRP X  65      23.868  93.996  36.309  0.00  0.00            
ATOM   1056  CE2 TRP X  65      22.777  92.749  37.711  0.00  0.00            
ATOM   1057  CZ2 TRP X  65      21.573  92.253  37.145  0.00  0.00            
ATOM   1058  HZ2 TRP X  65      21.377  92.657  36.153  0.00  0.00            
ATOM   1059  CH2 TRP X  65      20.783  91.404  37.946  0.00  0.00            
ATOM   1060  HH2 TRP X  65      19.950  90.982  37.470  0.00  0.00            
ATOM   1061  CZ3 TRP X  65      21.252  90.929  39.198  0.00  0.00            
ATOM   1062  HZ3 TRP X  65      20.631  90.291  39.816  0.00  0.00            
ATOM   1063  CE3 TRP X  65      22.409  91.544  39.707  0.00  0.00            
ATOM   1064  HE3 TRP X  65      22.763  91.352  40.748  0.00  0.00            
ATOM   1065  CD2 TRP X  65      23.231  92.368  38.991  0.00  0.00            
ATOM   1066  C   TRP X  65      27.355  94.365  40.586  0.00  0.00            
ATOM   1067  O   TRP X  65      27.000  95.216  39.762  0.00  0.00            
ATOM   1068  N   HID X  66      28.227  94.649  41.593  0.00  0.00            
ATOM   1069  H   HID X  66      28.624  93.956  42.173  0.00  0.00            
ATOM   1070  CA  HID X  66      28.856  95.953  41.672  0.00  0.00            
ATOM   1071  HA  HID X  66      28.449  96.735  40.975  0.00  0.00            
ATOM   1072  CB  HID X  66      28.737  96.464  43.160  0.00  0.00            
ATOM   1073  HB2 HID X  66      29.399  97.342  43.284  0.00  0.00            
ATOM   1074  HB3 HID X  66      28.982  95.719  43.931  0.00  0.00            
ATOM   1075  CG  HID X  66      27.408  96.954  43.596  0.00  0.00            
ATOM   1076  ND1 HID X  66      26.543  96.221  44.329  0.00  0.00            
ATOM   1077  HD1 HID X  66      26.531  95.208  44.547  0.00  0.00            
ATOM   1078  CE1 HID X  66      25.615  97.001  44.850  0.00  0.00            
ATOM   1079  HE1 HID X  66      24.929  96.662  45.554  0.00  0.00            
ATOM   1080  NE2 HID X  66      25.773  98.282  44.471  0.00  0.00            
ATOM   1081  CD2 HID X  66      26.886  98.220  43.650  0.00  0.00            
ATOM   1082  HD2 HID X  66      27.327  99.094  43.213  0.00  0.00            
ATOM   1083  C   HID X  66      30.315  95.806  41.146  0.00  0.00            
ATOM   1084  O   HID X  66      31.097  96.729  41.395  0.00  0.00            
ATOM   1085  N   ARN X  67      30.741  94.691  40.489  0.00  0.00            
ATOM   1086  H   ARN X  67      30.146  93.883  40.454  0.00  0.00            
ATOM   1087  CA  ARN X  67      32.081  94.433  39.912  0.00  0.00            
ATOM   1088  HA  ARN X  67      32.865  95.118  40.229  0.00  0.00            
ATOM   1089  CB  ARN X  67      32.652  93.080  40.319  0.00  0.00            
ATOM   1090  HB2 ARN X  67      32.877  93.161  41.362  0.00  0.00            
ATOM   1091  HB3 ARN X  67      31.850  92.361  40.127  0.00  0.00            
ATOM   1092  CG  ARN X  67      33.888  92.692  39.503  0.00  0.00            
ATOM   1093  HG2 ARN X  67      33.658  92.518  38.460  0.00  0.00            
ATOM   1094  HG3 ARN X  67      34.597  93.498  39.566  0.00  0.00            
ATOM   1095  CD  ARN X  67      34.610  91.529  40.095  0.00  0.00            
ATOM   1096  HD2 ARN X  67      33.898  90.742  40.280  0.00  0.00            
ATOM   1097  HD3 ARN X  67      35.333  91.167  39.363  0.00  0.00            
ATOM   1098  NE  ARN X  67      35.245  91.872  41.360  0.00  0.00            
ATOM   1099  HE  ARN X  67      34.666  92.491  41.915  0.00  0.00            
ATOM   1100  CZ  ARN X  67      35.953  90.871  42.110  0.00  0.00            
ATOM   1101  NH1 ARN X  67      35.959  89.644  41.752  0.00  0.00            
ATOM   1102 HH11 ARN X  67      36.592  89.519  40.971  0.00  0.00            
ATOM   1103  NH2 ARN X  67      36.595  91.356  43.276  0.00  0.00            
ATOM   1104 HH21 ARN X  67      35.922  91.549  44.012  0.00  0.00            
ATOM   1105 HH22 ARN X  67      37.159  90.632  43.660  0.00  0.00            
ATOM   1106  C   ARN X  67      31.816  94.457  38.414  0.00  0.00            
ATOM   1107  O   ARN X  67      32.648  95.033  37.708  0.00  0.00            
ATOM   1108  N   GLH X  68      30.799  93.791  37.921  0.00  0.00            
ATOM   1109  H   GLH X  68      30.195  93.295  38.588  0.00  0.00            
ATOM   1110  CA  GLH X  68      30.365  93.874  36.550  0.00  0.00            
ATOM   1111  HA  GLH X  68      31.239  93.546  35.959  0.00  0.00            
ATOM   1112  CB  GLH X  68      29.221  92.935  36.239  0.00  0.00            
ATOM   1113  HB2 GLH X  68      28.486  93.076  37.031  0.00  0.00            
ATOM   1114  HB3 GLH X  68      29.632  91.916  36.315  0.00  0.00            
ATOM   1115  CG  GLH X  68      28.621  93.088  34.839  0.00  0.00            
ATOM   1116  HG2 GLH X  68      27.611  92.631  34.818  0.00  0.00            
ATOM   1117  HG3 GLH X  68      28.480  94.174  34.644  0.00  0.00            
ATOM   1118  CD  GLH X  68      29.485  92.522  33.702  0.00  0.00            
ATOM   1119  OE1 GLH X  68      30.670  91.946  34.103  0.00  0.00            
ATOM   1120  OE2 GLH X  68      29.125  92.563  32.510  0.00  0.00            
ATOM   1121  HE1 GLH X  68      30.712  91.838  35.039  0.00  0.00            
ATOM   1122  C   GLH X  68      30.020  95.367  36.191  0.00  0.00            
ATOM   1123  O   GLH X  68      30.431  95.831  35.124  0.00  0.00            
ATOM   1124  N   TYR X  69      29.295  96.050  37.077  0.00  0.00            
ATOM   1125  H   TYR X  69      28.751  95.523  37.747  0.00  0.00            
ATOM   1126  CA  TYR X  69      28.964  97.416  36.915  0.00  0.00            
ATOM   1127  HA  TYR X  69      28.377  97.494  35.999  0.00  0.00            
ATOM   1128  CB  TYR X  69      28.090  97.861  38.119  0.00  0.00            
ATOM   1129  HB2 TYR X  69      27.141  97.373  38.130  0.00  0.00            
ATOM   1130  HB3 TYR X  69      28.541  97.616  39.068  0.00  0.00            
ATOM   1131  CG  TYR X  69      27.778  99.338  38.122  0.00  0.00            
ATOM   1132  CD1 TYR X  69      26.587  99.804  37.528  0.00  0.00            
ATOM   1133  HD1 TYR X  69      25.919  99.106  37.026  0.00  0.00            
ATOM   1134  CE1 TYR X  69      26.287 101.155  37.655  0.00  0.00            
ATOM   1135  HE1 TYR X  69      25.396 101.518  37.135  0.00  0.00            
ATOM   1136  CZ  TYR X  69      27.174 102.093  38.114  0.00  0.00            
ATOM   1137  OH  TYR X  69      26.881 103.392  38.228  0.00  0.00            
ATOM   1138  HH  TYR X  69      27.723 103.780  38.482  0.00  0.00            
ATOM   1139  CE2 TYR X  69      28.473 101.674  38.599  0.00  0.00            
ATOM   1140  HE2 TYR X  69      29.199 102.412  38.966  0.00  0.00            
ATOM   1141  CD2 TYR X  69      28.749 100.258  38.532  0.00  0.00            
ATOM   1142  HD2 TYR X  69      29.707  99.892  38.980  0.00  0.00            
ATOM   1143  C   TYR X  69      30.218  98.247  36.731  0.00  0.00            
ATOM   1144  O   TYR X  69      30.257  99.114  35.839  0.00  0.00            
ATOM   1145  N   LEU X  70      31.249  98.039  37.569  0.00  0.00            
ATOM   1146  H   LEU X  70      31.302  97.193  38.125  0.00  0.00            
ATOM   1147  CA  LEU X  70      32.468  98.813  37.435  0.00  0.00            
ATOM   1148  HA  LEU X  70      32.351  99.872  37.307  0.00  0.00            
ATOM   1149  CB  LEU X  70      33.358  98.605  38.667  0.00  0.00            
ATOM   1150  HB2 LEU X  70      34.366  98.968  38.531  0.00  0.00            
ATOM   1151  HB3 LEU X  70      33.402  97.552  38.871  0.00  0.00            
ATOM   1152  CG  LEU X  70      32.786  99.295  39.878  0.00  0.00            
ATOM   1153  HG  LEU X  70      31.703  99.114  39.852  0.00  0.00            
ATOM   1154  CD1 LEU X  70      33.442  98.807  41.128  0.00  0.00            
ATOM   1155 HD11 LEU X  70      33.774  97.756  41.133  0.00  0.00            
ATOM   1156 HD12 LEU X  70      34.372  99.343  41.309  0.00  0.00            
ATOM   1157 HD13 LEU X  70      32.800  98.923  41.996  0.00  0.00            
ATOM   1158  CD2 LEU X  70      32.825 100.830  39.866  0.00  0.00            
ATOM   1159 HD21 LEU X  70      33.799 101.030  39.429  0.00  0.00            
ATOM   1160 HD22 LEU X  70      32.073 101.343  39.235  0.00  0.00            
ATOM   1161 HD23 LEU X  70      32.783 101.344  40.855  0.00  0.00            
ATOM   1162  C   LEU X  70      33.301  98.363  36.222  0.00  0.00            
ATOM   1163  O   LEU X  70      33.947  99.187  35.608  0.00  0.00            
ATOM   1164  N   LEU X  71      33.235  97.084  35.863  0.00  0.00            
ATOM   1165  H   LEU X  71      32.398  96.554  36.144  0.00  0.00            
ATOM   1166  CA  LEU X  71      33.928  96.600  34.712  0.00  0.00            
ATOM   1167  HA  LEU X  71      34.979  96.831  34.824  0.00  0.00            
ATOM   1168  CB  LEU X  71      33.747  95.075  34.576  0.00  0.00            
ATOM   1169  HB2 LEU X  71      34.033  94.547  35.494  0.00  0.00            
ATOM   1170  HB3 LEU X  71      32.698  94.837  34.443  0.00  0.00            
ATOM   1171  CG  LEU X  71      34.557  94.440  33.461  0.00  0.00            
ATOM   1172  HG  LEU X  71      34.145  94.795  32.491  0.00  0.00            
ATOM   1173  CD1 LEU X  71      36.056  94.789  33.522  0.00  0.00            
ATOM   1174 HD11 LEU X  71      36.627  93.872  33.612  0.00  0.00            
ATOM   1175 HD12 LEU X  71      36.329  95.267  32.586  0.00  0.00            
ATOM   1176 HD13 LEU X  71      36.264  95.446  34.355  0.00  0.00            
ATOM   1177  CD2 LEU X  71      34.418  92.916  33.433  0.00  0.00            
ATOM   1178 HD21 LEU X  71      34.087  92.556  34.427  0.00  0.00            
ATOM   1179 HD22 LEU X  71      33.617  92.590  32.746  0.00  0.00            
ATOM   1180 HD23 LEU X  71      35.346  92.419  33.164  0.00  0.00            
ATOM   1181  C   LEU X  71      33.441  97.290  33.429  0.00  0.00            
ATOM   1182  O   LEU X  71      34.174  97.744  32.564  0.00  0.00            
ATOM   1183  N   ARN X  72      32.133  97.326  33.256  0.00  0.00            
ATOM   1184  H   ARN X  72      31.504  96.867  33.909  0.00  0.00            
ATOM   1185  CA  ARN X  72      31.469  97.985  32.109  0.00  0.00            
ATOM   1186  HA  ARN X  72      31.935  97.543  31.231  0.00  0.00            
ATOM   1187  CB  ARN X  72      29.977  97.758  32.166  0.00  0.00            
ATOM   1188  HB2 ARN X  72      29.559  98.150  33.094  0.00  0.00            
ATOM   1189  HB3 ARN X  72      29.542  98.390  31.388  0.00  0.00            
ATOM   1190  CG  ARN X  72      29.528  96.315  31.894  0.00  0.00            
ATOM   1191  HG2 ARN X  72      30.172  95.655  32.475  0.00  0.00            
ATOM   1192  HG3 ARN X  72      29.655  96.065  30.849  0.00  0.00            
ATOM   1193  CD  ARN X  72      28.098  96.134  32.328  0.00  0.00            
ATOM   1194  HD2 ARN X  72      27.999  96.173  33.410  0.00  0.00            
ATOM   1195  HD3 ARN X  72      27.492  96.939  31.916  0.00  0.00            
ATOM   1196  NE  ARN X  72      27.563  94.879  31.858  0.00  0.00            
ATOM   1197  HE  ARN X  72      26.893  94.511  32.506  0.00  0.00            
ATOM   1198  CZ  ARN X  72      27.119  94.616  30.518  0.00  0.00            
ATOM   1199  NH1 ARN X  72      26.703  93.497  30.177  0.00  0.00            
ATOM   1200 HH11 ARN X  72      26.702  92.824  30.929  0.00  0.00            
ATOM   1201  NH2 ARN X  72      27.241  95.730  29.636  0.00  0.00            
ATOM   1202 HH21 ARN X  72      26.691  95.516  28.834  0.00  0.00            
ATOM   1203 HH22 ARN X  72      28.206  95.830  29.349  0.00  0.00            
ATOM   1204  C   ARN X  72      31.791  99.455  32.089  0.00  0.00            
ATOM   1205  O   ARN X  72      32.071 100.018  31.021  0.00  0.00            
ATOM   1206  N   PHE X  73      31.812 100.120  33.274  0.00  0.00            
ATOM   1207  H   PHE X  73      31.607  99.622  34.122  0.00  0.00            
ATOM   1208  CA  PHE X  73      32.166 101.532  33.370  0.00  0.00            
ATOM   1209  HA  PHE X  73      31.500 102.051  32.683  0.00  0.00            
ATOM   1210  CB  PHE X  73      31.894 102.003  34.782  0.00  0.00            
ATOM   1211  HB2 PHE X  73      30.908 101.660  35.128  0.00  0.00            
ATOM   1212  HB3 PHE X  73      32.650 101.547  35.433  0.00  0.00            
ATOM   1213  CG  PHE X  73      31.970 103.499  34.979  0.00  0.00            
ATOM   1214  CD1 PHE X  73      31.018 104.355  34.403  0.00  0.00            
ATOM   1215  HD1 PHE X  73      30.319 103.940  33.692  0.00  0.00            
ATOM   1216  CE1 PHE X  73      31.134 105.746  34.543  0.00  0.00            
ATOM   1217  HE1 PHE X  73      30.506 106.373  33.942  0.00  0.00            
ATOM   1218  CZ  PHE X  73      32.213 106.279  35.200  0.00  0.00            
ATOM   1219  HZ  PHE X  73      32.405 107.329  35.093  0.00  0.00            
ATOM   1220  CE2 PHE X  73      33.214 105.450  35.681  0.00  0.00            
ATOM   1221  HE2 PHE X  73      34.141 105.884  36.034  0.00  0.00            
ATOM   1222  CD2 PHE X  73      33.082 104.072  35.580  0.00  0.00            
ATOM   1223  HD2 PHE X  73      33.925 103.453  35.845  0.00  0.00            
ATOM   1224  C   PHE X  73      33.599 101.790  32.974  0.00  0.00            
ATOM   1225  O   PHE X  73      33.859 102.792  32.296  0.00  0.00            
ATOM   1226  N   GLH X  74      34.542 100.951  33.395  0.00  0.00            
ATOM   1227  H   GLH X  74      34.254  99.995  33.618  0.00  0.00            
ATOM   1228  CA  GLH X  74      35.949 101.130  33.049  0.00  0.00            
ATOM   1229  HA  GLH X  74      36.213 102.151  33.303  0.00  0.00            
ATOM   1230  CB  GLH X  74      36.779 100.187  33.910  0.00  0.00            
ATOM   1231  HB2 GLH X  74      36.582  99.154  33.624  0.00  0.00            
ATOM   1232  HB3 GLH X  74      36.529 100.356  34.939  0.00  0.00            
ATOM   1233  CG  GLH X  74      38.269 100.479  33.772  0.00  0.00            
ATOM   1234  HG2 GLH X  74      38.488 101.520  33.962  0.00  0.00            
ATOM   1235  HG3 GLH X  74      38.569 100.213  32.764  0.00  0.00            
ATOM   1236  CD  GLH X  74      39.111  99.650  34.763  0.00  0.00            
ATOM   1237  OE1 GLH X  74      38.974  98.304  34.628  0.00  0.00            
ATOM   1238  OE2 GLH X  74      39.860 100.168  35.584  0.00  0.00            
ATOM   1239  HE1 GLH X  74      39.485  97.871  35.295  0.00  0.00            
ATOM   1240  C   GLH X  74      36.172 100.932  31.558  0.00  0.00            
ATOM   1241  O   GLH X  74      36.967 101.673  30.970  0.00  0.00            
ATOM   1242  N   ARN X  75      35.442 100.001  30.923  0.00  0.00            
ATOM   1243  H   ARN X  75      34.632  99.630  31.401  0.00  0.00            
ATOM   1244  CA  ARN X  75      35.579  99.790  29.496  0.00  0.00            
ATOM   1245  HA  ARN X  75      36.634  99.582  29.281  0.00  0.00            
ATOM   1246  CB  ARN X  75      34.809  98.549  29.034  0.00  0.00            
ATOM   1247  HB2 ARN X  75      33.718  98.633  29.000  0.00  0.00            
ATOM   1248  HB3 ARN X  75      35.024  98.523  27.978  0.00  0.00            
ATOM   1249  CG  ARN X  75      35.404  97.248  29.557  0.00  0.00            
ATOM   1250  HG2 ARN X  75      36.327  97.076  28.997  0.00  0.00            
ATOM   1251  HG3 ARN X  75      35.671  97.325  30.598  0.00  0.00            
ATOM   1252  CD  ARN X  75      34.451  96.094  29.311  0.00  0.00            
ATOM   1253  HD2 ARN X  75      34.140  96.050  28.270  0.00  0.00            
ATOM   1254  HD3 ARN X  75      33.547  96.241  29.896  0.00  0.00            
ATOM   1255  NE  ARN X  75      35.095  94.852  29.701  0.00  0.00            
ATOM   1256  HE  ARN X  75      35.964  94.733  29.224  0.00  0.00            
ATOM   1257  CZ  ARN X  75      34.297  93.666  29.701  0.00  0.00            
ATOM   1258  NH1 ARN X  75      33.100  93.612  29.344  0.00  0.00            
ATOM   1259 HH11 ARN X  75      32.760  94.505  29.019  0.00  0.00            
ATOM   1260  NH2 ARN X  75      35.016  92.504  30.083  0.00  0.00            
ATOM   1261 HH21 ARN X  75      36.015  92.615  29.970  0.00  0.00            
ATOM   1262 HH22 ARN X  75      34.744  91.717  29.519  0.00  0.00            
ATOM   1263  C   ARN X  75      35.145 101.054  28.726  0.00  0.00            
ATOM   1264  O   ARN X  75      35.784 101.427  27.762  0.00  0.00            
ATOM   1265  N   ASH X  76      34.085 101.702  29.229  0.00  0.00            
ATOM   1266  H   ASH X  76      33.723 101.475  30.150  0.00  0.00            
ATOM   1267  CA  ASH X  76      33.594 102.879  28.578  0.00  0.00            
ATOM   1268  HA  ASH X  76      33.492 102.684  27.510  0.00  0.00            
ATOM   1269  CB  ASH X  76      32.237 103.314  29.134  0.00  0.00            
ATOM   1270  HB2 ASH X  76      32.160 103.041  30.190  0.00  0.00            
ATOM   1271  HB3 ASH X  76      32.132 104.391  29.056  0.00  0.00            
ATOM   1272  CG  ASH X  76      31.042 102.666  28.441  0.00  0.00            
ATOM   1273  OD1 ASH X  76      31.202 102.418  27.133  0.00  0.00            
ATOM   1274  OD2 ASH X  76      29.996 102.396  29.021  0.00  0.00            
ATOM   1275  HD1 ASH X  76      32.098 102.544  26.863  0.00  0.00            
ATOM   1276  C   ASH X  76      34.623 103.999  28.755  0.00  0.00            
ATOM   1277  O   ASH X  76      34.786 104.859  27.888  0.00  0.00            
ATOM   1278  N   LEU X  77      35.288 104.042  29.915  0.00  0.00            
ATOM   1279  H   LEU X  77      34.999 103.483  30.706  0.00  0.00            
ATOM   1280  CA  LEU X  77      36.399 104.943  30.127  0.00  0.00            
ATOM   1281  HA  LEU X  77      36.036 105.967  30.024  0.00  0.00            
ATOM   1282  CB  LEU X  77      36.982 104.835  31.542  0.00  0.00            
ATOM   1283  HB2 LEU X  77      37.299 103.804  31.738  0.00  0.00            
ATOM   1284  HB3 LEU X  77      37.901 105.418  31.573  0.00  0.00            
ATOM   1285  CG  LEU X  77      36.098 105.334  32.707  0.00  0.00            
ATOM   1286  HG  LEU X  77      35.132 104.827  32.654  0.00  0.00            
ATOM   1287  CD1 LEU X  77      36.740 104.981  34.046  0.00  0.00            
ATOM   1288 HD11 LEU X  77      36.009 105.067  34.851  0.00  0.00            
ATOM   1289 HD12 LEU X  77      37.119 103.960  34.031  0.00  0.00            
ATOM   1290 HD13 LEU X  77      37.569 105.649  34.266  0.00  0.00            
ATOM   1291  CD2 LEU X  77      35.847 106.835  32.609  0.00  0.00            
ATOM   1292 HD21 LEU X  77      35.116 107.047  31.832  0.00  0.00            
ATOM   1293 HD22 LEU X  77      35.466 107.219  33.554  0.00  0.00            
ATOM   1294 HD23 LEU X  77      36.774 107.356  32.373  0.00  0.00            
ATOM   1295  C   LEU X  77      37.523 104.721  29.095  0.00  0.00            
ATOM   1296  O   LEU X  77      38.088 105.685  28.585  0.00  0.00            
ATOM   1297  N   GLN X  78      37.832 103.464  28.795  0.00  0.00            
ATOM   1298  H   GLN X  78      37.348 102.717  29.264  0.00  0.00            
ATOM   1299  CA  GLN X  78      38.939 103.143  27.910  0.00  0.00            
ATOM   1300  HA  GLN X  78      39.814 103.714  28.222  0.00  0.00            
ATOM   1301  CB  GLN X  78      39.284 101.647  28.030  0.00  0.00            
ATOM   1302  HB2 GLN X  78      40.008 101.384  27.253  0.00  0.00            
ATOM   1303  HB3 GLN X  78      38.375 101.083  27.841  0.00  0.00            
ATOM   1304  CG  GLN X  78      39.823 101.262  29.418  0.00  0.00            
ATOM   1305  HG2 GLN X  78      39.493 101.975  30.169  0.00  0.00            
ATOM   1306  HG3 GLN X  78      39.398 100.298  29.693  0.00  0.00            
ATOM   1307  CD  GLN X  78      41.339 101.129  29.441  0.00  0.00            
ATOM   1308  OE1 GLN X  78      41.913 100.448  28.587  0.00  0.00            
ATOM   1309  NE2 GLN X  78      41.953 101.752  30.449  0.00  0.00            
ATOM   1310 HE21 GLN X  78      42.524 101.212  31.084  0.00  0.00            
ATOM   1311 HE22 GLN X  78      41.700 102.701  30.667  0.00  0.00            
ATOM   1312  C   GLN X  78      38.623 103.508  26.467  0.00  0.00            
ATOM   1313  O   GLN X  78      39.520 103.732  25.652  0.00  0.00            
ATOM   1314  N   SER X  79      37.332 103.546  26.114  0.00  0.00            
ATOM   1315  H   SER X  79      36.629 103.605  26.837  0.00  0.00            
ATOM   1316  CA  SER X  79      36.963 103.881  24.738  0.00  0.00            
ATOM   1317  HA  SER X  79      37.541 103.264  24.057  0.00  0.00            
ATOM   1318  CB  SER X  79      35.492 103.646  24.520  0.00  0.00            
ATOM   1319  HB2 SER X  79      34.882 104.319  25.131  0.00  0.00            
ATOM   1320  HB3 SER X  79      35.301 103.872  23.469  0.00  0.00            
ATOM   1321  OG  SER X  79      35.131 102.305  24.792  0.00  0.00            
ATOM   1322  HG  SER X  79      35.915 101.798  24.919  0.00  0.00            
ATOM   1323  C   SER X  79      37.317 105.347  24.420  0.00  0.00            
ATOM   1324  O   SER X  79      37.635 105.683  23.314  0.00  0.00            
ATOM   1325  N   ILE X  80      37.239 106.224  25.390  0.00  0.00            
ATOM   1326  H   ILE X  80      36.743 105.952  26.214  0.00  0.00            
ATOM   1327  CA  ILE X  80      37.630 107.610  25.211  0.00  0.00            
ATOM   1328  HA  ILE X  80      37.320 107.925  24.208  0.00  0.00            
ATOM   1329  CB  ILE X  80      36.860 108.451  26.198  0.00  0.00            
ATOM   1330  HB  ILE X  80      37.297 108.306  27.183  0.00  0.00            
ATOM   1331  CG2 ILE X  80      36.989 109.928  25.842  0.00  0.00            
ATOM   1332 HG21 ILE X  80      37.284 110.518  26.707  0.00  0.00            
ATOM   1333 HG22 ILE X  80      36.017 110.311  25.514  0.00  0.00            
ATOM   1334 HG23 ILE X  80      37.695 110.099  25.031  0.00  0.00            
ATOM   1335  CG1 ILE X  80      35.368 108.055  26.231  0.00  0.00            
ATOM   1336 HG12 ILE X  80      35.210 107.055  26.652  0.00  0.00            
ATOM   1337 HG13 ILE X  80      34.900 108.697  26.973  0.00  0.00            
ATOM   1338  CD1 ILE X  80      34.643 108.261  24.910  0.00  0.00            
ATOM   1339 HD11 ILE X  80      35.181 108.970  24.286  0.00  0.00            
ATOM   1340 HD12 ILE X  80      33.646 108.666  25.114  0.00  0.00            
ATOM   1341 HD13 ILE X  80      34.530 107.324  24.366  0.00  0.00            
ATOM   1342  C   ILE X  80      39.174 107.812  25.383  0.00  0.00            
ATOM   1343  O   ILE X  80      39.775 108.530  24.590  0.00  0.00            
ATOM   1344  N   ASN X  81      39.726 107.181  26.442  0.00  0.00            
ATOM   1345  H   ASN X  81      39.138 106.910  27.216  0.00  0.00            
ATOM   1346  CA  ASN X  81      41.190 107.190  26.716  0.00  0.00            
ATOM   1347  HA  ASN X  81      41.704 107.436  25.790  0.00  0.00            
ATOM   1348  CB  ASN X  81      41.502 108.242  27.792  0.00  0.00            
ATOM   1349  HB2 ASN X  81      40.933 109.143  27.594  0.00  0.00            
ATOM   1350  HB3 ASN X  81      41.220 107.874  28.774  0.00  0.00            
ATOM   1351  CG  ASN X  81      42.991 108.614  27.830  0.00  0.00            
ATOM   1352  OD1 ASN X  81      43.837 107.743  27.724  0.00  0.00            
ATOM   1353  ND2 ASN X  81      43.286 109.907  27.980  0.00  0.00            
ATOM   1354 HD21 ASN X  81      43.507 110.247  28.903  0.00  0.00            
ATOM   1355 HD22 ASN X  81      42.927 110.553  27.288  0.00  0.00            
ATOM   1356  C   ASN X  81      41.662 105.814  27.159  0.00  0.00            
ATOM   1357  O   ASN X  81      41.349 105.382  28.264  0.00  0.00            
ATOM   1358  N   PRO X  82      42.404 105.069  26.336  0.00  0.00            
ATOM   1359  CD  PRO X  82      42.850 105.462  25.001  0.00  0.00            
ATOM   1360  HD2 PRO X  82      42.010 105.517  24.306  0.00  0.00            
ATOM   1361  HD3 PRO X  82      43.342 106.432  24.998  0.00  0.00            
ATOM   1362  CG  PRO X  82      43.803 104.365  24.581  0.00  0.00            
ATOM   1363  HG2 PRO X  82      43.772 104.196  23.504  0.00  0.00            
ATOM   1364  HG3 PRO X  82      44.786 104.652  24.922  0.00  0.00            
ATOM   1365  CB  PRO X  82      43.357 103.154  25.341  0.00  0.00            
ATOM   1366  HB2 PRO X  82      42.580 102.612  24.783  0.00  0.00            
ATOM   1367  HB3 PRO X  82      44.244 102.571  25.546  0.00  0.00            
ATOM   1368  CA  PRO X  82      42.816 103.708  26.654  0.00  0.00            
ATOM   1369  HA  PRO X  82      41.959 103.093  26.917  0.00  0.00            
ATOM   1370  C   PRO X  82      43.888 103.662  27.739  0.00  0.00            
ATOM   1371  O   PRO X  82      44.474 102.608  27.994  0.00  0.00            
ATOM   1372  N   GLH X  83      44.156 104.782  28.425  0.00  0.00            
ATOM   1373  H   GLH X  83      43.768 105.655  28.077  0.00  0.00            
ATOM   1374  CA  GLH X  83      45.107 104.841  29.496  0.00  0.00            
ATOM   1375  HA  GLH X  83      45.502 103.831  29.605  0.00  0.00            
ATOM   1376  CB  GLH X  83      46.236 105.815  29.129  0.00  0.00            
ATOM   1377  HB2 GLH X  83      46.773 106.095  30.032  0.00  0.00            
ATOM   1378  HB3 GLH X  83      45.826 106.733  28.737  0.00  0.00            
ATOM   1379  CG  GLH X  83      47.233 105.265  28.111  0.00  0.00            
ATOM   1380  HG2 GLH X  83      46.697 104.739  27.319  0.00  0.00            
ATOM   1381  HG3 GLH X  83      47.734 106.126  27.672  0.00  0.00            
ATOM   1382  CD  GLH X  83      48.266 104.299  28.712  0.00  0.00            
ATOM   1383  OE1 GLH X  83      49.049 104.893  29.651  0.00  0.00            
ATOM   1384  OE2 GLH X  83      48.399 103.147  28.302  0.00  0.00            
ATOM   1385  HE1 GLH X  83      49.860 104.413  29.734  0.00  0.00            
ATOM   1386  C   GLH X  83      44.500 105.263  30.817  0.00  0.00            
ATOM   1387  O   GLH X  83      45.239 105.368  31.808  0.00  0.00            
ATOM   1388  N   VAL X  84      43.170 105.483  30.851  0.00  0.00            
ATOM   1389  H   VAL X  84      42.638 105.499  29.992  0.00  0.00            
ATOM   1390  CA  VAL X  84      42.503 105.871  32.089  0.00  0.00            
ATOM   1391  HA  VAL X  84      43.250 106.258  32.776  0.00  0.00            
ATOM   1392  CB  VAL X  84      41.445 106.948  31.792  0.00  0.00            
ATOM   1393  HB  VAL X  84      40.816 106.626  30.961  0.00  0.00            
ATOM   1394  CG1 VAL X  84      40.553 107.227  33.008  0.00  0.00            
ATOM   1395 HG11 VAL X  84      41.025 106.787  33.888  0.00  0.00            
ATOM   1396 HG12 VAL X  84      40.432 108.292  33.174  0.00  0.00            
ATOM   1397 HG13 VAL X  84      39.574 106.767  32.870  0.00  0.00            
ATOM   1398  CG2 VAL X  84      42.127 108.231  31.378  0.00  0.00            
ATOM   1399 HG21 VAL X  84      43.181 108.036  31.142  0.00  0.00            
ATOM   1400 HG22 VAL X  84      41.676 108.633  30.466  0.00  0.00            
ATOM   1401 HG23 VAL X  84      42.083 108.994  32.149  0.00  0.00            
ATOM   1402  C   VAL X  84      41.802 104.632  32.711  0.00  0.00            
ATOM   1403  O   VAL X  84      41.125 103.890  32.032  0.00  0.00            
ATOM   1404  N   THR X  85      41.996 104.440  34.016  0.00  0.00            
ATOM   1405  H   THR X  85      42.419 105.210  34.506  0.00  0.00            
ATOM   1406  CA  THR X  85      41.419 103.383  34.815  0.00  0.00            
ATOM   1407  HA  THR X  85      40.751 102.812  34.175  0.00  0.00            
ATOM   1408  CB  THR X  85      42.509 102.448  35.351  0.00  0.00            
ATOM   1409  HB  THR X  85      42.022 101.596  35.837  0.00  0.00            
ATOM   1410  CG2 THR X  85      43.386 101.936  34.241  0.00  0.00            
ATOM   1411 HG21 THR X  85      44.441 102.000  34.514  0.00  0.00            
ATOM   1412 HG22 THR X  85      43.248 102.525  33.333  0.00  0.00            
ATOM   1413 HG23 THR X  85      43.166 100.893  34.001  0.00  0.00            
ATOM   1414  OG1 THR X  85      43.315 103.103  36.323  0.00  0.00            
ATOM   1415  HG1 THR X  85      42.730 103.560  36.907  0.00  0.00            
ATOM   1416  C   THR X  85      40.623 104.009  35.935  0.00  0.00            
ATOM   1417  O   THR X  85      40.626 105.207  36.149  0.00  0.00            
ATOM   1418  N   LEU X  86      39.945 103.102  36.643  0.00  0.00            
ATOM   1419  H   LEU X  86      40.208 102.136  36.612  0.00  0.00            
ATOM   1420  CA  LEU X  86      39.048 103.527  37.724  0.00  0.00            
ATOM   1421  HA  LEU X  86      38.738 104.543  37.509  0.00  0.00            
ATOM   1422  CB  LEU X  86      37.831 102.617  37.787  0.00  0.00            
ATOM   1423  HB2 LEU X  86      38.166 101.567  37.789  0.00  0.00            
ATOM   1424  HB3 LEU X  86      37.281 102.734  36.846  0.00  0.00            
ATOM   1425  CG  LEU X  86      36.876 102.814  38.969  0.00  0.00            
ATOM   1426  HG  LEU X  86      37.433 102.762  39.903  0.00  0.00            
ATOM   1427  CD1 LEU X  86      36.175 104.110  38.886  0.00  0.00            
ATOM   1428 HD11 LEU X  86      36.330 104.574  37.912  0.00  0.00            
ATOM   1429 HD12 LEU X  86      35.099 104.011  39.026  0.00  0.00            
ATOM   1430 HD13 LEU X  86      36.616 104.767  39.644  0.00  0.00            
ATOM   1431  CD2 LEU X  86      35.828 101.688  39.014  0.00  0.00            
ATOM   1432 HD21 LEU X  86      36.292 100.751  39.354  0.00  0.00            
ATOM   1433 HD22 LEU X  86      35.413 101.497  38.028  0.00  0.00            
ATOM   1434 HD23 LEU X  86      35.026 101.890  39.717  0.00  0.00            
ATOM   1435  C   LEU X  86      39.763 103.569  39.068  0.00  0.00            
ATOM   1436  O   LEU X  86      40.031 102.492  39.600  0.00  0.00            
ATOM   1437  N   PRO X  87      40.177 104.726  39.634  0.00  0.00            
ATOM   1438  CD  PRO X  87      39.984 106.021  39.032  0.00  0.00            
ATOM   1439  HD2 PRO X  87      38.932 106.190  38.785  0.00  0.00            
ATOM   1440  HD3 PRO X  87      40.589 106.165  38.129  0.00  0.00            
ATOM   1441  CG  PRO X  87      40.408 106.927  40.177  0.00  0.00            
ATOM   1442  HG2 PRO X  87      40.835 107.852  39.792  0.00  0.00            
ATOM   1443  HG3 PRO X  87      39.498 107.136  40.759  0.00  0.00            
ATOM   1444  CB  PRO X  87      41.337 106.110  41.056  0.00  0.00            
ATOM   1445  HB2 PRO X  87      41.300 106.542  42.064  0.00  0.00            
ATOM   1446  HB3 PRO X  87      42.330 106.254  40.691  0.00  0.00            
ATOM   1447  CA  PRO X  87      40.828 104.735  40.904  0.00  0.00            
ATOM   1448  HA  PRO X  87      41.683 104.039  40.947  0.00  0.00            
ATOM   1449  C   PRO X  87      39.818 104.382  42.000  0.00  0.00            
ATOM   1450  O   PRO X  87      38.622 104.441  41.817  0.00  0.00            
ATOM   1451  N   TYR X  88      40.321 104.067  43.211  0.00  0.00            
ATOM   1452  H   TYR X  88      41.248 104.453  43.395  0.00  0.00            
ATOM   1453  CA  TYR X  88      39.478 103.794  44.328  0.00  0.00            
ATOM   1454  HA  TYR X  88      38.450 103.901  44.028  0.00  0.00            
ATOM   1455  CB  TYR X  88      39.729 102.316  44.737  0.00  0.00            
ATOM   1456  HB2 TYR X  88      38.978 102.045  45.500  0.00  0.00            
ATOM   1457  HB3 TYR X  88      39.578 101.703  43.868  0.00  0.00            
ATOM   1458  CG  TYR X  88      41.093 102.055  45.305  0.00  0.00            
ATOM   1459  CD1 TYR X  88      41.400 102.251  46.644  0.00  0.00            
ATOM   1460  HD1 TYR X  88      40.730 102.801  47.279  0.00  0.00            
ATOM   1461  CE1 TYR X  88      42.666 101.972  47.135  0.00  0.00            
ATOM   1462  HE1 TYR X  88      42.928 102.333  48.109  0.00  0.00            
ATOM   1463  CZ  TYR X  88      43.659 101.478  46.283  0.00  0.00            
ATOM   1464  OH  TYR X  88      44.922 101.190  46.784  0.00  0.00            
ATOM   1465  HH  TYR X  88      44.932 100.370  47.255  0.00  0.00            
ATOM   1466  CE2 TYR X  88      43.377 101.409  44.918  0.00  0.00            
ATOM   1467  HE2 TYR X  88      44.199 101.447  44.224  0.00  0.00            
ATOM   1468  CD2 TYR X  88      42.074 101.580  44.470  0.00  0.00            
ATOM   1469  HD2 TYR X  88      41.847 101.482  43.424  0.00  0.00            
ATOM   1470  C   TYR X  88      39.721 104.706  45.494  0.00  0.00            
ATOM   1471  O   TYR X  88      40.873 105.103  45.720  0.00  0.00            
ATOM   1472  N   TRP X  89      38.695 105.083  46.204  0.00  0.00            
ATOM   1473  H   TRP X  89      37.772 104.846  45.879  0.00  0.00            
ATOM   1474  CA  TRP X  89      38.737 105.944  47.388  0.00  0.00            
ATOM   1475  HA  TRP X  89      39.619 106.604  47.247  0.00  0.00            
ATOM   1476  CB  TRP X  89      37.411 106.803  47.446  0.00  0.00            
ATOM   1477  HB2 TRP X  89      37.285 107.497  46.581  0.00  0.00            
ATOM   1478  HB3 TRP X  89      36.678 106.019  47.349  0.00  0.00            
ATOM   1479  CG  TRP X  89      37.138 107.618  48.659  0.00  0.00            
ATOM   1480  CD1 TRP X  89      38.109 108.184  49.396  0.00  0.00            
ATOM   1481  HD1 TRP X  89      39.170 108.225  49.190  0.00  0.00            
ATOM   1482  NE1 TRP X  89      37.502 108.793  50.477  0.00  0.00            
ATOM   1483  HE1 TRP X  89      37.924 109.293  51.253  0.00  0.00            
ATOM   1484  CE2 TRP X  89      36.141 108.777  50.402  0.00  0.00            
ATOM   1485  CZ2 TRP X  89      35.100 109.263  51.181  0.00  0.00            
ATOM   1486  HZ2 TRP X  89      35.239 109.773  52.117  0.00  0.00            
ATOM   1487  CH2 TRP X  89      33.769 108.957  50.836  0.00  0.00            
ATOM   1488  HH2 TRP X  89      32.959 109.442  51.353  0.00  0.00            
ATOM   1489  CZ3 TRP X  89      33.449 108.209  49.637  0.00  0.00            
ATOM   1490  HZ3 TRP X  89      32.422 107.944  49.312  0.00  0.00            
ATOM   1491  CE3 TRP X  89      34.545 107.881  48.806  0.00  0.00            
ATOM   1492  HE3 TRP X  89      34.383 107.330  47.920  0.00  0.00            
ATOM   1493  CD2 TRP X  89      35.904 108.070  49.186  0.00  0.00            
ATOM   1494  C   TRP X  89      38.877 105.068  48.611  0.00  0.00            
ATOM   1495  O   TRP X  89      37.958 104.425  49.077  0.00  0.00            
ATOM   1496  N   GLH X  90      40.072 105.084  49.212  0.00  0.00            
ATOM   1497  H   GLH X  90      40.741 105.775  48.913  0.00  0.00            
ATOM   1498  CA  GLH X  90      40.355 104.272  50.352  0.00  0.00            
ATOM   1499  HA  GLH X  90      39.749 103.363  50.361  0.00  0.00            
ATOM   1500  CB  GLH X  90      41.838 103.987  50.453  0.00  0.00            
ATOM   1501  HB2 GLH X  90      42.195 103.642  49.478  0.00  0.00            
ATOM   1502  HB3 GLH X  90      42.399 104.814  50.751  0.00  0.00            
ATOM   1503  CG  GLH X  90      42.239 102.986  51.518  0.00  0.00            
ATOM   1504  HG2 GLH X  90      41.634 102.079  51.493  0.00  0.00            
ATOM   1505  HG3 GLH X  90      42.110 103.393  52.521  0.00  0.00            
ATOM   1506  CD  GLH X  90      43.689 102.493  51.437  0.00  0.00            
ATOM   1507  OE1 GLH X  90      44.566 103.484  51.593  0.00  0.00            
ATOM   1508  OE2 GLH X  90      43.996 101.334  51.276  0.00  0.00            
ATOM   1509  HE1 GLH X  90      45.359 103.147  51.976  0.00  0.00            
ATOM   1510  C   GLH X  90      39.904 105.228  51.412  0.00  0.00            
ATOM   1511  O   GLH X  90      40.486 106.283  51.596  0.00  0.00            
ATOM   1512  N   TRP X  91      38.762 104.877  52.017  0.00  0.00            
ATOM   1513  H   TRP X  91      38.127 104.156  51.698  0.00  0.00            
ATOM   1514  CA  TRP X  91      38.132 105.669  53.013  0.00  0.00            
ATOM   1515  HA  TRP X  91      38.351 106.756  52.878  0.00  0.00            
ATOM   1516  CB  TRP X  91      36.554 105.571  52.919  0.00  0.00            
ATOM   1517  HB2 TRP X  91      36.302 106.293  52.137  0.00  0.00            
ATOM   1518  HB3 TRP X  91      36.106 105.972  53.763  0.00  0.00            
ATOM   1519  CG  TRP X  91      35.970 104.291  52.488  0.00  0.00            
ATOM   1520  CD1 TRP X  91      35.569 104.071  51.204  0.00  0.00            
ATOM   1521  HD1 TRP X  91      35.653 104.806  50.394  0.00  0.00            
ATOM   1522  NE1 TRP X  91      35.286 102.724  50.992  0.00  0.00            
ATOM   1523  HE1 TRP X  91      35.086 102.293  50.127  0.00  0.00            
ATOM   1524  CE2 TRP X  91      35.436 102.039  52.208  0.00  0.00            
ATOM   1525  CZ2 TRP X  91      35.287 100.711  52.590  0.00  0.00            
ATOM   1526  HZ2 TRP X  91      35.085  99.943  51.794  0.00  0.00            
ATOM   1527  CH2 TRP X  91      35.312 100.348  54.003  0.00  0.00            
ATOM   1528  HH2 TRP X  91      35.223  99.333  54.353  0.00  0.00            
ATOM   1529  CZ3 TRP X  91      35.670 101.297  54.960  0.00  0.00            
ATOM   1530  HZ3 TRP X  91      35.824 100.945  55.949  0.00  0.00            
ATOM   1531  CE3 TRP X  91      35.795 102.640  54.530  0.00  0.00            
ATOM   1532  HE3 TRP X  91      35.858 103.397  55.313  0.00  0.00            
ATOM   1533  CD2 TRP X  91      35.670 103.037  53.201  0.00  0.00            
ATOM   1534  C   TRP X  91      38.613 105.331  54.391  0.00  0.00            
ATOM   1535  O   TRP X  91      38.953 106.215  55.207  0.00  0.00            
ATOM   1536  N   GLH X  92      38.738 104.022  54.623  0.00  0.00            
ATOM   1537  H   GLH X  92      38.380 103.319  53.985  0.00  0.00            
ATOM   1538  CA  GLH X  92      39.359 103.491  55.821  0.00  0.00            
ATOM   1539  HA  GLH X  92      38.637 103.674  56.651  0.00  0.00            
ATOM   1540  CB  GLH X  92      39.551 102.033  55.711  0.00  0.00            
ATOM   1541  HB2 GLH X  92      38.605 101.542  55.459  0.00  0.00            
ATOM   1542  HB3 GLH X  92      39.892 101.681  56.701  0.00  0.00            
ATOM   1543  CG  GLH X  92      40.685 101.623  54.705  0.00  0.00            
ATOM   1544  HG2 GLH X  92      41.361 102.440  54.523  0.00  0.00            
ATOM   1545  HG3 GLH X  92      41.238 100.777  55.086  0.00  0.00            
ATOM   1546  CD  GLH X  92      40.288 101.284  53.293  0.00  0.00            
ATOM   1547  OE1 GLH X  92      41.372 101.191  52.487  0.00  0.00            
ATOM   1548  OE2 GLH X  92      39.140 100.904  52.917  0.00  0.00            
ATOM   1549  HE1 GLH X  92      41.196 100.700  51.688  0.00  0.00            
ATOM   1550  C   GLH X  92      40.559 104.342  56.272  0.00  0.00            
ATOM   1551  O   GLH X  92      40.831 104.305  57.457  0.00  0.00            
ATOM   1552  N   THR X  93      41.336 105.054  55.401  0.00  0.00            
ATOM   1553  H   THR X  93      41.104 104.993  54.387  0.00  0.00            
ATOM   1554  CA  THR X  93      42.459 105.873  55.866  0.00  0.00            
ATOM   1555  HA  THR X  93      42.706 105.509  56.844  0.00  0.00            
ATOM   1556  CB  THR X  93      43.615 105.740  54.869  0.00  0.00            
ATOM   1557  HB  THR X  93      44.453 106.298  55.257  0.00  0.00            
ATOM   1558  CG2 THR X  93      43.971 104.278  54.601  0.00  0.00            
ATOM   1559 HG21 THR X  93      44.885 104.055  55.192  0.00  0.00            
ATOM   1560 HG22 THR X  93      44.132 104.163  53.513  0.00  0.00            
ATOM   1561 HG23 THR X  93      43.127 103.644  54.978  0.00  0.00            
ATOM   1562  OG1 THR X  93      43.279 106.386  53.705  0.00  0.00            
ATOM   1563  HG1 THR X  93      43.995 106.358  53.066  0.00  0.00            
ATOM   1564  C   THR X  93      42.046 107.302  56.054  0.00  0.00            
ATOM   1565  O   THR X  93      42.653 108.021  56.830  0.00  0.00            
ATOM   1566  N   ASH X  94      41.054 107.780  55.276  0.00  0.00            
ATOM   1567  H   ASH X  94      40.531 107.150  54.712  0.00  0.00            
ATOM   1568  CA  ASH X  94      40.522 109.092  55.483  0.00  0.00            
ATOM   1569  HA  ASH X  94      41.313 109.805  55.437  0.00  0.00            
ATOM   1570  CB  ASH X  94      39.510 109.461  54.367  0.00  0.00            
ATOM   1571  HB2 ASH X  94      38.863 108.641  54.102  0.00  0.00            
ATOM   1572  HB3 ASH X  94      38.890 110.300  54.655  0.00  0.00            
ATOM   1573  CG  ASH X  94      40.142 109.905  53.043  0.00  0.00            
ATOM   1574  OD1 ASH X  94      41.508 109.778  52.995  0.00  0.00            
ATOM   1575  OD2 ASH X  94      39.478 110.407  52.155  0.00  0.00            
ATOM   1576  HD1 ASH X  94      41.771 109.722  52.089  0.00  0.00            
ATOM   1577  C   ASH X  94      39.848 109.213  56.852  0.00  0.00            
ATOM   1578  O   ASH X  94      39.845 110.281  57.450  0.00  0.00            
ATOM   1579  N   ALA X  95      39.266 108.117  57.366  0.00  0.00            
ATOM   1580  H   ALA X  95      39.283 107.285  56.742  0.00  0.00            
ATOM   1581  CA  ALA X  95      38.655 108.044  58.695  0.00  0.00            
ATOM   1582  HA  ALA X  95      37.889 108.828  58.739  0.00  0.00            
ATOM   1583  CB  ALA X  95      38.000 106.699  58.937  0.00  0.00            
ATOM   1584  HB1 ALA X  95      37.426 106.300  58.056  0.00  0.00            
ATOM   1585  HB2 ALA X  95      38.737 105.911  59.299  0.00  0.00            
ATOM   1586  HB3 ALA X  95      37.299 106.856  59.711  0.00  0.00            
ATOM   1587  C   ALA X  95      39.580 108.429  59.770  0.00  0.00            
ATOM   1588  O   ALA X  95      39.168 108.900  60.799  0.00  0.00            
ATOM   1589  N   GLN X  96      40.885 108.144  59.525  0.00  0.00            
ATOM   1590  H   GLN X  96      41.077 107.456  58.808  0.00  0.00            
ATOM   1591  CA  GLN X  96      41.874 108.472  60.497  0.00  0.00            
ATOM   1592  HA  GLN X  96      41.571 108.030  61.450  0.00  0.00            
ATOM   1593  CB  GLN X  96      43.200 107.858  60.115  0.00  0.00            
ATOM   1594  HB2 GLN X  96      43.594 108.271  59.185  0.00  0.00            
ATOM   1595  HB3 GLN X  96      43.890 108.140  60.903  0.00  0.00            
ATOM   1596  CG  GLN X  96      43.155 106.334  59.958  0.00  0.00            
ATOM   1597  HG2 GLN X  96      42.867 105.899  60.931  0.00  0.00            
ATOM   1598  HG3 GLN X  96      42.400 106.037  59.235  0.00  0.00            
ATOM   1599  CD  GLN X  96      44.487 105.765  59.632  0.00  0.00            
ATOM   1600  OE1 GLN X  96      44.851 105.758  58.449  0.00  0.00            
ATOM   1601  NE2 GLN X  96      45.206 105.244  60.628  0.00  0.00            
ATOM   1602 HE21 GLN X  96      46.126 105.627  60.821  0.00  0.00            
ATOM   1603 HE22 GLN X  96      45.053 104.295  60.867  0.00  0.00            
ATOM   1604  C   GLN X  96      41.980 109.970  60.682  0.00  0.00            
ATOM   1605  O   GLN X  96      42.353 110.451  61.754  0.00  0.00            
ATOM   1606  N   MET X  97      41.685 110.761  59.649  0.00  0.00            
ATOM   1607  H   MET X  97      41.537 110.361  58.743  0.00  0.00            
ATOM   1608  CA  MET X  97      41.808 112.189  59.754  0.00  0.00            
ATOM   1609  HA  MET X  97      42.757 112.484  60.186  0.00  0.00            
ATOM   1610  CB  MET X  97      41.674 112.854  58.377  0.00  0.00            
ATOM   1611  HB2 MET X  97      40.640 112.841  58.032  0.00  0.00            
ATOM   1612  HB3 MET X  97      41.905 113.907  58.495  0.00  0.00            
ATOM   1613  CG  MET X  97      42.582 112.255  57.295  0.00  0.00            
ATOM   1614  HG2 MET X  97      43.608 112.365  57.606  0.00  0.00            
ATOM   1615  HG3 MET X  97      42.393 111.196  57.221  0.00  0.00            
ATOM   1616  SD  MET X  97      42.345 112.981  55.646  0.00  0.00            
ATOM   1617  CE  MET X  97      42.483 114.726  56.067  0.00  0.00            
ATOM   1618  HE1 MET X  97      42.780 114.886  57.101  0.00  0.00            
ATOM   1619  HE2 MET X  97      41.518 115.214  55.914  0.00  0.00            
ATOM   1620  HE3 MET X  97      43.222 115.185  55.407  0.00  0.00            
ATOM   1621  C   MET X  97      40.704 112.707  60.635  0.00  0.00            
ATOM   1622  O   MET X  97      39.571 112.207  60.631  0.00  0.00            
ATOM   1623  N   GLN X  98      41.044 113.769  61.413  0.00  0.00            
ATOM   1624  H   GLN X  98      42.009 113.945  61.638  0.00  0.00            
ATOM   1625  CA  GLN X  98      40.075 114.442  62.253  0.00  0.00            
ATOM   1626  HA  GLN X  98      39.753 113.733  63.002  0.00  0.00            
ATOM   1627  CB  GLN X  98      40.771 115.606  63.022  0.00  0.00            
ATOM   1628  HB2 GLN X  98      41.251 116.234  62.290  0.00  0.00            
ATOM   1629  HB3 GLN X  98      41.556 115.225  63.656  0.00  0.00            
ATOM   1630  CG  GLN X  98      39.807 116.461  63.860  0.00  0.00            
ATOM   1631  HG2 GLN X  98      38.978 115.838  64.215  0.00  0.00            
ATOM   1632  HG3 GLN X  98      39.407 117.255  63.223  0.00  0.00            
ATOM   1633  CD  GLN X  98      40.475 117.046  65.069  0.00  0.00            
ATOM   1634  OE1 GLN X  98      41.583 116.650  65.392  0.00  0.00            
ATOM   1635  NE2 GLN X  98      39.729 117.906  65.765  0.00  0.00            
ATOM   1636 HE21 GLN X  98      40.023 118.121  66.710  0.00  0.00            
ATOM   1637 HE22 GLN X  98      38.992 118.415  65.318  0.00  0.00            
ATOM   1638  C   GLN X  98      38.809 114.887  61.449  0.00  0.00            
ATOM   1639  O   GLN X  98      37.668 114.615  61.854  0.00  0.00            
ATOM   1640  N   ASH X  99      39.035 115.646  60.382  0.00  0.00            
ATOM   1641  H   ASH X  99      39.968 116.047  60.246  0.00  0.00            
ATOM   1642  CA  ASH X  99      37.931 116.059  59.508  0.00  0.00            
ATOM   1643  HA  ASH X  99      36.972 115.730  59.881  0.00  0.00            
ATOM   1644  CB  ASH X  99      37.986 117.613  59.416  0.00  0.00            
ATOM   1645  HB2 ASH X  99      38.900 117.984  58.969  0.00  0.00            
ATOM   1646  HB3 ASH X  99      37.931 117.993  60.430  0.00  0.00            
ATOM   1647  CG  ASH X  99      36.795 118.179  58.648  0.00  0.00            
ATOM   1648  OD1 ASH X  99      35.801 117.285  58.445  0.00  0.00            
ATOM   1649  OD2 ASH X  99      36.776 119.338  58.325  0.00  0.00            
ATOM   1650  HD1 ASH X  99      36.052 116.649  57.789  0.00  0.00            
ATOM   1651  C   ASH X  99      38.167 115.451  58.108  0.00  0.00            
ATOM   1652  O   ASH X  99      39.024 115.959  57.394  0.00  0.00            
ATOM   1653  N   PRO X 100      37.497 114.314  57.770  0.00  0.00            
ATOM   1654  CD  PRO X 100      36.592 113.544  58.610  0.00  0.00            
ATOM   1655  HD2 PRO X 100      35.617 114.042  58.637  0.00  0.00            
ATOM   1656  HD3 PRO X 100      36.926 113.528  59.647  0.00  0.00            
ATOM   1657  CG  PRO X 100      36.277 112.267  57.933  0.00  0.00            
ATOM   1658  HG2 PRO X 100      35.221 111.966  58.114  0.00  0.00            
ATOM   1659  HG3 PRO X 100      36.861 111.505  58.449  0.00  0.00            
ATOM   1660  CB  PRO X 100      36.748 112.452  56.520  0.00  0.00            
ATOM   1661  HB2 PRO X 100      35.936 112.667  55.823  0.00  0.00            
ATOM   1662  HB3 PRO X 100      37.283 111.577  56.088  0.00  0.00            
ATOM   1663  CA  PRO X 100      37.689 113.685  56.497  0.00  0.00            
ATOM   1664  HA  PRO X 100      38.716 113.335  56.371  0.00  0.00            
ATOM   1665  C   PRO X 100      37.380 114.580  55.253  0.00  0.00            
ATOM   1666  O   PRO X 100      37.847 114.274  54.131  0.00  0.00            
ATOM   1667  N   SER X 101      36.636 115.684  55.458  0.00  0.00            
ATOM   1668  H   SER X 101      36.044 115.768  56.281  0.00  0.00            
ATOM   1669  CA  SER X 101      36.339 116.640  54.399  0.00  0.00            
ATOM   1670  HA  SER X 101      35.936 116.029  53.590  0.00  0.00            
ATOM   1671  CB  SER X 101      35.267 117.616  54.847  0.00  0.00            
ATOM   1672  HB2 SER X 101      34.922 118.194  53.980  0.00  0.00            
ATOM   1673  HB3 SER X 101      34.411 117.079  55.209  0.00  0.00            
ATOM   1674  OG  SER X 101      35.808 118.510  55.798  0.00  0.00            
ATOM   1675  HG  SER X 101      36.315 118.004  56.407  0.00  0.00            
ATOM   1676  C   SER X 101      37.589 117.361  53.874  0.00  0.00            
ATOM   1677  O   SER X 101      37.535 117.957  52.798  0.00  0.00            
ATOM   1678  N   GLN X 102      38.676 117.394  54.631  0.00  0.00            
ATOM   1679  H   GLN X 102      38.668 117.035  55.568  0.00  0.00            
ATOM   1680  CA  GLN X 102      39.934 117.973  54.198  0.00  0.00            
ATOM   1681  HA  GLN X 102      39.763 118.875  53.628  0.00  0.00            
ATOM   1682  CB  GLN X 102      40.766 118.389  55.429  0.00  0.00            
ATOM   1683  HB2 GLN X 102      41.757 118.691  55.089  0.00  0.00            
ATOM   1684  HB3 GLN X 102      40.939 117.481  55.996  0.00  0.00            
ATOM   1685  CG  GLN X 102      40.104 119.472  56.276  0.00  0.00            
ATOM   1686  HG2 GLN X 102      40.074 120.411  55.720  0.00  0.00            
ATOM   1687  HG3 GLN X 102      39.085 119.173  56.511  0.00  0.00            
ATOM   1688  CD  GLN X 102      40.879 119.644  57.547  0.00  0.00            
ATOM   1689  OE1 GLN X 102      41.233 118.671  58.245  0.00  0.00            
ATOM   1690  NE2 GLN X 102      41.143 120.935  57.947  0.00  0.00            
ATOM   1691 HE21 GLN X 102      40.544 121.687  57.638  0.00  0.00            
ATOM   1692 HE22 GLN X 102      41.791 121.062  58.718  0.00  0.00            
ATOM   1693  C   GLN X 102      40.755 117.062  53.248  0.00  0.00            
ATOM   1694  O   GLN X 102      41.869 117.435  52.893  0.00  0.00            
ATOM   1695  N   SER X 103      40.239 115.863  52.921  0.00  0.00            
ATOM   1696  H   SER X 103      39.260 115.676  53.050  0.00  0.00            
ATOM   1697  CA  SER X 103      41.020 114.940  52.085  0.00  0.00            
ATOM   1698  HA  SER X 103      42.025 114.885  52.538  0.00  0.00            
ATOM   1699  CB  SER X 103      40.325 113.593  52.076  0.00  0.00            
ATOM   1700  HB2 SER X 103      40.346 113.127  53.050  0.00  0.00            
ATOM   1701  HB3 SER X 103      39.290 113.728  51.807  0.00  0.00            
ATOM   1702  OG  SER X 103      40.919 112.740  51.140  0.00  0.00            
ATOM   1703  HG  SER X 103      41.692 112.355  51.522  0.00  0.00            
ATOM   1704  C   SER X 103      41.151 115.479  50.680  0.00  0.00            
ATOM   1705  O   SER X 103      40.295 116.217  50.203  0.00  0.00            
ATOM   1706  N   GLN X 104      42.261 115.146  50.021  0.00  0.00            
ATOM   1707  H   GLN X 104      42.679 114.287  50.285  0.00  0.00            
ATOM   1708  CA  GLN X 104      42.556 115.661  48.684  0.00  0.00            
ATOM   1709  HA  GLN X 104      42.465 116.736  48.782  0.00  0.00            
ATOM   1710  CB  GLN X 104      43.959 115.305  48.301  0.00  0.00            
ATOM   1711  HB2 GLN X 104      44.121 114.230  48.434  0.00  0.00            
ATOM   1712  HB3 GLN X 104      44.051 115.455  47.236  0.00  0.00            
ATOM   1713  CG  GLN X 104      45.050 116.082  49.011  0.00  0.00            
ATOM   1714  HG2 GLN X 104      44.854 117.154  48.976  0.00  0.00            
ATOM   1715  HG3 GLN X 104      45.011 115.774  50.059  0.00  0.00            
ATOM   1716  CD  GLN X 104      46.445 115.710  48.498  0.00  0.00            
ATOM   1717  OE1 GLN X 104      47.059 114.698  48.884  0.00  0.00            
ATOM   1718  NE2 GLN X 104      46.971 116.623  47.672  0.00  0.00            
ATOM   1719 HE21 GLN X 104      47.924 116.517  47.354  0.00  0.00            
ATOM   1720 HE22 GLN X 104      46.377 117.294  47.201  0.00  0.00            
ATOM   1721  C   GLN X 104      41.587 115.115  47.650  0.00  0.00            
ATOM   1722  O   GLN X 104      41.523 115.692  46.568  0.00  0.00            
ATOM   1723  N   ILE X 105      40.762 114.125  47.945  0.00  0.00            
ATOM   1724  H   ILE X 105      41.063 113.496  48.682  0.00  0.00            
ATOM   1725  CA  ILE X 105      39.780 113.631  47.040  0.00  0.00            
ATOM   1726  HA  ILE X 105      40.285 113.501  46.086  0.00  0.00            
ATOM   1727  CB  ILE X 105      39.208 112.317  47.468  0.00  0.00            
ATOM   1728  HB  ILE X 105      40.015 111.627  47.651  0.00  0.00            
ATOM   1729  CG2 ILE X 105      38.431 112.471  48.765  0.00  0.00            
ATOM   1730 HG21 ILE X 105      38.484 111.577  49.370  0.00  0.00            
ATOM   1731 HG22 ILE X 105      38.846 113.284  49.351  0.00  0.00            
ATOM   1732 HG23 ILE X 105      37.372 112.684  48.586  0.00  0.00            
ATOM   1733  CG1 ILE X 105      38.301 111.708  46.370  0.00  0.00            
ATOM   1734 HG12 ILE X 105      37.589 112.437  45.988  0.00  0.00            
ATOM   1735 HG13 ILE X 105      38.948 111.447  45.535  0.00  0.00            
ATOM   1736  CD1 ILE X 105      37.593 110.457  46.811  0.00  0.00            
ATOM   1737 HD11 ILE X 105      36.903 110.646  47.631  0.00  0.00            
ATOM   1738 HD12 ILE X 105      36.991 110.064  45.983  0.00  0.00            
ATOM   1739 HD13 ILE X 105      38.275 109.674  47.119  0.00  0.00            
ATOM   1740  C   ILE X 105      38.700 114.694  46.809  0.00  0.00            
ATOM   1741  O   ILE X 105      38.034 114.624  45.774  0.00  0.00            
ATOM   1742  N   TRP X 106      38.559 115.610  47.752  0.00  0.00            
ATOM   1743  H   TRP X 106      39.231 115.675  48.485  0.00  0.00            
ATOM   1744  CA  TRP X 106      37.510 116.620  47.675  0.00  0.00            
ATOM   1745  HA  TRP X 106      36.740 116.323  46.968  0.00  0.00            
ATOM   1746  CB  TRP X 106      36.810 116.772  49.024  0.00  0.00            
ATOM   1747  HB2 TRP X 106      35.994 117.503  48.980  0.00  0.00            
ATOM   1748  HB3 TRP X 106      37.553 117.155  49.706  0.00  0.00            
ATOM   1749  CG  TRP X 106      36.254 115.512  49.602  0.00  0.00            
ATOM   1750  CD1 TRP X 106      36.717 114.826  50.671  0.00  0.00            
ATOM   1751  HD1 TRP X 106      37.670 115.027  51.136  0.00  0.00            
ATOM   1752  NE1 TRP X 106      35.958 113.722  50.906  0.00  0.00            
ATOM   1753  HE1 TRP X 106      36.321 112.941  51.467  0.00  0.00            
ATOM   1754  CE2 TRP X 106      34.988 113.568  49.921  0.00  0.00            
ATOM   1755  CZ2 TRP X 106      33.956 112.627  49.707  0.00  0.00            
ATOM   1756  HZ2 TRP X 106      33.749 111.798  50.367  0.00  0.00            
ATOM   1757  CH2 TRP X 106      33.321 112.747  48.442  0.00  0.00            
ATOM   1758  HH2 TRP X 106      32.568 111.921  48.231  0.00  0.00            
ATOM   1759  CZ3 TRP X 106      33.534 113.772  47.549  0.00  0.00            
ATOM   1760  HZ3 TRP X 106      32.967 113.775  46.605  0.00  0.00            
ATOM   1761  CE3 TRP X 106      34.387 114.799  47.893  0.00  0.00            
ATOM   1762  HE3 TRP X 106      34.566 115.625  47.175  0.00  0.00            
ATOM   1763  CD2 TRP X 106      35.150 114.695  49.063  0.00  0.00            
ATOM   1764  C   TRP X 106      38.058 117.960  47.239  0.00  0.00            
ATOM   1765  O   TRP X 106      37.435 119.008  47.452  0.00  0.00            
ATOM   1766  N   SER X 107      39.215 117.927  46.615  0.00  0.00            
ATOM   1767  H   SER X 107      39.728 117.087  46.564  0.00  0.00            
ATOM   1768  CA  SER X 107      39.782 119.164  46.051  0.00  0.00            
ATOM   1769  HA  SER X 107      39.637 119.977  46.770  0.00  0.00            
ATOM   1770  CB  SER X 107      41.292 119.004  45.879  0.00  0.00            
ATOM   1771  HB2 SER X 107      41.787 118.915  46.833  0.00  0.00            
ATOM   1772  HB3 SER X 107      41.689 119.890  45.402  0.00  0.00            
ATOM   1773  OG  SER X 107      41.568 117.887  45.070  0.00  0.00            
ATOM   1774  HG  SER X 107      41.745 117.156  45.650  0.00  0.00            
ATOM   1775  C   SER X 107      39.122 119.569  44.721  0.00  0.00            
ATOM   1776  O   SER X 107      38.517 118.755  44.060  0.00  0.00            
ATOM   1777  N   ALA X 108      39.281 120.865  44.331  0.00  0.00            
ATOM   1778  H   ALA X 108      39.938 121.441  44.851  0.00  0.00            
ATOM   1779  CA  ALA X 108      38.581 121.428  43.213  0.00  0.00            
ATOM   1780  HA  ALA X 108      37.543 121.171  43.363  0.00  0.00            
ATOM   1781  CB  ALA X 108      38.802 122.929  43.202  0.00  0.00            
ATOM   1782  HB1 ALA X 108      39.608 123.161  42.503  0.00  0.00            
ATOM   1783  HB2 ALA X 108      39.085 123.343  44.175  0.00  0.00            
ATOM   1784  HB3 ALA X 108      37.917 123.441  42.836  0.00  0.00            
ATOM   1785  C   ALA X 108      39.012 120.794  41.898  0.00  0.00            
ATOM   1786  O   ALA X 108      38.334 120.963  40.887  0.00  0.00            
ATOM   1787  N   ASH X 109      40.167 120.082  41.910  0.00  0.00            
ATOM   1788  H   ASH X 109      40.794 120.146  42.717  0.00  0.00            
ATOM   1789  CA  ASH X 109      40.687 119.457  40.731  0.00  0.00            
ATOM   1790  HA  ASH X 109      40.316 120.025  39.875  0.00  0.00            
ATOM   1791  CB  ASH X 109      42.229 119.445  40.666  0.00  0.00            
ATOM   1792  HB2 ASH X 109      42.623 120.458  40.746  0.00  0.00            
ATOM   1793  HB3 ASH X 109      42.546 119.015  39.722  0.00  0.00            
ATOM   1794  CG  ASH X 109      42.833 118.589  41.758  0.00  0.00            
ATOM   1795  OD1 ASH X 109      42.146 118.481  42.903  0.00  0.00            
ATOM   1796  OD2 ASH X 109      43.834 117.931  41.593  0.00  0.00            
ATOM   1797  HD1 ASH X 109      42.514 117.838  43.485  0.00  0.00            
ATOM   1798  C   ASH X 109      40.125 118.012  40.534  0.00  0.00            
ATOM   1799  O   ASH X 109      40.409 117.417  39.493  0.00  0.00            
ATOM   1800  N   PHE X 110      39.347 117.508  41.486  0.00  0.00            
ATOM   1801  H   PHE X 110      39.005 118.086  42.264  0.00  0.00            
ATOM   1802  CA  PHE X 110      38.916 116.120  41.386  0.00  0.00            
ATOM   1803  HA  PHE X 110      39.203 115.775  40.391  0.00  0.00            
ATOM   1804  CB  PHE X 110      39.647 115.235  42.412  0.00  0.00            
ATOM   1805  HB2 PHE X 110      40.644 115.612  42.603  0.00  0.00            
ATOM   1806  HB3 PHE X 110      39.114 115.269  43.349  0.00  0.00            
ATOM   1807  CG  PHE X 110      39.761 113.804  41.990  0.00  0.00            
ATOM   1808  CD1 PHE X 110      40.230 113.486  40.720  0.00  0.00            
ATOM   1809  HD1 PHE X 110      40.510 114.254  40.021  0.00  0.00            
ATOM   1810  CE1 PHE X 110      40.262 112.160  40.318  0.00  0.00            
ATOM   1811  HE1 PHE X 110      40.372 111.922  39.274  0.00  0.00            
ATOM   1812  CZ  PHE X 110      39.923 111.155  41.219  0.00  0.00            
ATOM   1813  HZ  PHE X 110      40.066 110.122  40.935  0.00  0.00            
ATOM   1814  CE2 PHE X 110      39.499 111.470  42.501  0.00  0.00            
ATOM   1815  HE2 PHE X 110      39.406 110.694  43.237  0.00  0.00            
ATOM   1816  CD2 PHE X 110      39.336 112.804  42.849  0.00  0.00            
ATOM   1817  HD2 PHE X 110      38.886 113.055  43.792  0.00  0.00            
ATOM   1818  C   PHE X 110      37.417 115.916  41.552  0.00  0.00            
ATOM   1819  O   PHE X 110      36.697 115.689  40.583  0.00  0.00            
ATOM   1820  N   MET X 111      36.949 115.872  42.805  0.00  0.00            
ATOM   1821  H   MET X 111      37.572 115.935  43.585  0.00  0.00            
ATOM   1822  CA  MET X 111      35.531 115.593  43.056  0.00  0.00            
ATOM   1823  HA  MET X 111      35.099 115.260  42.110  0.00  0.00            
ATOM   1824  CB  MET X 111      35.365 114.506  44.112  0.00  0.00            
ATOM   1825  HB2 MET X 111      35.891 114.774  45.025  0.00  0.00            
ATOM   1826  HB3 MET X 111      34.328 114.427  44.418  0.00  0.00            
ATOM   1827  CG  MET X 111      35.801 113.103  43.670  0.00  0.00            
ATOM   1828  HG2 MET X 111      35.755 112.425  44.522  0.00  0.00            
ATOM   1829  HG3 MET X 111      36.846 113.131  43.368  0.00  0.00            
ATOM   1830  SD  MET X 111      34.809 112.406  42.341  0.00  0.00            
ATOM   1831  CE  MET X 111      35.949 112.721  40.963  0.00  0.00            
ATOM   1832  HE1 MET X 111      35.421 113.318  40.209  0.00  0.00            
ATOM   1833  HE2 MET X 111      36.223 111.783  40.486  0.00  0.00            
ATOM   1834  HE3 MET X 111      36.834 113.267  41.274  0.00  0.00            
ATOM   1835  C   MET X 111      34.791 116.835  43.545  0.00  0.00            
ATOM   1836  O   MET X 111      33.565 116.833  43.618  0.00  0.00            
ATOM   1837  N   GLY X 112      35.532 117.862  43.981  0.00  0.00            
ATOM   1838  H   GLY X 112      36.528 117.774  44.141  0.00  0.00            
ATOM   1839  CA  GLY X 112      34.876 119.032  44.559  0.00  0.00            
ATOM   1840  HA2 GLY X 112      33.964 119.296  44.040  0.00  0.00            
ATOM   1841  HA3 GLY X 112      35.553 119.876  44.494  0.00  0.00            
ATOM   1842  C   GLY X 112      34.647 118.790  46.039  0.00  0.00            
ATOM   1843  O   GLY X 112      34.773 117.675  46.527  0.00  0.00            
ATOM   1844  N   GLY X 113      34.221 119.855  46.716  0.00  0.00            
ATOM   1845  H   GLY X 113      34.252 120.741  46.232  0.00  0.00            
ATOM   1846  CA  GLY X 113      34.073 119.839  48.155  0.00  0.00            
ATOM   1847  HA2 GLY X 113      34.357 120.816  48.524  0.00  0.00            
ATOM   1848  HA3 GLY X 113      34.742 119.082  48.546  0.00  0.00            
ATOM   1849  C   GLY X 113      32.633 119.529  48.588  0.00  0.00            
ATOM   1850  O   GLY X 113      31.737 119.081  47.831  0.00  0.00            
ATOM   1851  N   ASN X 114      32.392 119.734  49.905  0.00  0.00            
ATOM   1852  H   ASN X 114      33.191 119.919  50.509  0.00  0.00            
ATOM   1853  CA  ASN X 114      31.069 119.505  50.506  0.00  0.00            
ATOM   1854  HA  ASN X 114      30.733 118.524  50.253  0.00  0.00            
ATOM   1855  CB  ASN X 114      31.202 119.633  52.025  0.00  0.00            
ATOM   1856  HB2 ASN X 114      32.115 119.178  52.398  0.00  0.00            
ATOM   1857  HB3 ASN X 114      31.262 120.704  52.294  0.00  0.00            
ATOM   1858  CG  ASN X 114      29.949 119.260  52.842  0.00  0.00            
ATOM   1859  OD1 ASN X 114      29.016 118.628  52.359  0.00  0.00            
ATOM   1860  ND2 ASN X 114      29.982 119.701  54.116  0.00  0.00            
ATOM   1861 HD21 ASN X 114      30.804 120.293  54.416  0.00  0.00            
ATOM   1862 HD22 ASN X 114      29.163 119.608  54.781  0.00  0.00            
ATOM   1863  C   ASN X 114      30.056 120.530  49.963  0.00  0.00            
ATOM   1864  O   ASN X 114      30.411 121.570  49.380  0.00  0.00            
ATOM   1865  N   GLY X 115      28.785 120.213  50.219  0.00  0.00            
ATOM   1866  H   GLY X 115      28.567 119.551  50.913  0.00  0.00            
ATOM   1867  CA  GLY X 115      27.739 121.073  49.776  0.00  0.00            
ATOM   1868  HA2 GLY X 115      26.799 120.546  49.860  0.00  0.00            
ATOM   1869  HA3 GLY X 115      27.857 121.296  48.727  0.00  0.00            
ATOM   1870  C   GLY X 115      27.710 122.368  50.561  0.00  0.00            
ATOM   1871  O   GLY X 115      28.229 122.499  51.648  0.00  0.00            
ATOM   1872  N   ASN X 116      27.093 123.385  49.944  0.00  0.00            
ATOM   1873  H   ASN X 116      26.493 123.165  49.155  0.00  0.00            
ATOM   1874  CA  ASN X 116      26.998 124.727  50.530  0.00  0.00            
ATOM   1875  HA  ASN X 116      27.806 124.837  51.245  0.00  0.00            
ATOM   1876  CB  ASN X 116      27.055 125.771  49.428  0.00  0.00            
ATOM   1877  HB2 ASN X 116      27.875 125.610  48.749  0.00  0.00            
ATOM   1878  HB3 ASN X 116      26.161 125.774  48.837  0.00  0.00            
ATOM   1879  CG  ASN X 116      27.208 127.176  49.986  0.00  0.00            
ATOM   1880  OD1 ASN X 116      26.945 127.409  51.178  0.00  0.00            
ATOM   1881  ND2 ASN X 116      27.588 128.133  49.163  0.00  0.00            
ATOM   1882 HD21 ASN X 116      28.554 128.420  49.150  0.00  0.00            
ATOM   1883 HD22 ASN X 116      26.910 128.743  48.746  0.00  0.00            
ATOM   1884  C   ASN X 116      25.673 124.820  51.278  0.00  0.00            
ATOM   1885  O   ASN X 116      24.621 124.844  50.640  0.00  0.00            
ATOM   1886  N   PRO X 117      25.689 124.954  52.591  0.00  0.00            
ATOM   1887  CD  PRO X 117      26.854 125.031  53.478  0.00  0.00            
ATOM   1888  HD2 PRO X 117      27.591 125.728  53.077  0.00  0.00            
ATOM   1889  HD3 PRO X 117      27.269 124.042  53.608  0.00  0.00            
ATOM   1890  CG  PRO X 117      26.311 125.420  54.784  0.00  0.00            
ATOM   1891  HG2 PRO X 117      26.861 124.984  55.598  0.00  0.00            
ATOM   1892  HG3 PRO X 117      26.379 126.486  54.861  0.00  0.00            
ATOM   1893  CB  PRO X 117      24.835 125.025  54.819  0.00  0.00            
ATOM   1894  HB2 PRO X 117      24.217 125.698  55.450  0.00  0.00            
ATOM   1895  HB3 PRO X 117      24.804 123.965  55.144  0.00  0.00            
ATOM   1896  CA  PRO X 117      24.450 125.014  53.348  0.00  0.00            
ATOM   1897  HA  PRO X 117      23.883 124.104  53.140  0.00  0.00            
ATOM   1898  C   PRO X 117      23.586 126.219  53.016  0.00  0.00            
ATOM   1899  O   PRO X 117      22.396 126.263  53.337  0.00  0.00            
ATOM   1900  N   ILE X 118      24.169 127.224  52.351  0.00  0.00            
ATOM   1901  H   ILE X 118      25.028 127.035  51.865  0.00  0.00            
ATOM   1902  CA  ILE X 118      23.419 128.408  51.932  0.00  0.00            
ATOM   1903  HA  ILE X 118      22.745 128.661  52.752  0.00  0.00            
ATOM   1904  CB  ILE X 118      24.374 129.558  51.644  0.00  0.00            
ATOM   1905  HB  ILE X 118      24.990 129.284  50.792  0.00  0.00            
ATOM   1906  CG2 ILE X 118      23.542 130.786  51.205  0.00  0.00            
ATOM   1907 HG21 ILE X 118      23.736 131.646  51.858  0.00  0.00            
ATOM   1908 HG22 ILE X 118      22.468 130.587  51.282  0.00  0.00            
ATOM   1909 HG23 ILE X 118      23.771 131.098  50.191  0.00  0.00            
ATOM   1910  CG1 ILE X 118      25.186 129.936  52.881  0.00  0.00            
ATOM   1911 HG12 ILE X 118      25.905 130.705  52.630  0.00  0.00            
ATOM   1912 HG13 ILE X 118      25.776 129.064  53.158  0.00  0.00            
ATOM   1913  CD1 ILE X 118      24.363 130.331  54.088  0.00  0.00            
ATOM   1914 HD11 ILE X 118      23.620 131.069  53.835  0.00  0.00            
ATOM   1915 HD12 ILE X 118      23.835 129.451  54.487  0.00  0.00            
ATOM   1916 HD13 ILE X 118      25.013 130.739  54.868  0.00  0.00            
ATOM   1917  C   ILE X 118      22.550 128.044  50.696  0.00  0.00            
ATOM   1918  O   ILE X 118      21.456 128.605  50.530  0.00  0.00            
ATOM   1919  N   LYN X 119      22.978 127.045  49.914  0.00  0.00            
ATOM   1920  H   LYN X 119      23.882 126.647  50.093  0.00  0.00            
ATOM   1921  CA  LYN X 119      22.275 126.702  48.675  0.00  0.00            
ATOM   1922  HA  LYN X 119      21.456 127.401  48.526  0.00  0.00            
ATOM   1923  CB  LYN X 119      23.227 126.799  47.513  0.00  0.00            
ATOM   1924  HB2 LYN X 119      23.919 125.962  47.564  0.00  0.00            
ATOM   1925  HB3 LYN X 119      22.663 126.654  46.604  0.00  0.00            
ATOM   1926  CG  LYN X 119      23.988 128.134  47.381  0.00  0.00            
ATOM   1927  HG2 LYN X 119      24.412 128.354  48.366  0.00  0.00            
ATOM   1928  HG3 LYN X 119      23.263 128.897  47.128  0.00  0.00            
ATOM   1929  CD  LYN X 119      25.067 127.993  46.312  0.00  0.00            
ATOM   1930  HD2 LYN X 119      25.775 127.191  46.538  0.00  0.00            
ATOM   1931  HD3 LYN X 119      25.654 128.914  46.345  0.00  0.00            
ATOM   1932  CE  LYN X 119      24.424 127.803  44.935  0.00  0.00            
ATOM   1933  HE2 LYN X 119      23.790 126.921  44.953  0.00  0.00            
ATOM   1934  HE3 LYN X 119      23.827 128.685  44.673  0.00  0.00            
ATOM   1935  NZ  LYN X 119      25.490 127.636  43.911  0.00  0.00            
ATOM   1936  HZ1 LYN X 119      25.898 128.519  43.653  0.00  0.00            
ATOM   1937  HZ2 LYN X 119      26.282 127.116  44.304  0.00  0.00            
ATOM   1938  C   LYN X 119      21.672 125.284  48.798  0.00  0.00            
ATOM   1939  O   LYN X 119      21.690 124.487  47.879  0.00  0.00            
ATOM   1940  N   ASH X 120      21.072 124.990  49.970  0.00  0.00            
ATOM   1941  H   ASH X 120      20.821 125.759  50.569  0.00  0.00            
ATOM   1942  CA  ASH X 120      20.518 123.682  50.255  0.00  0.00            
ATOM   1943  HA  ASH X 120      20.291 123.623  51.319  0.00  0.00            
ATOM   1944  CB  ASH X 120      19.251 123.465  49.437  0.00  0.00            
ATOM   1945  HB2 ASH X 120      18.872 122.449  49.578  0.00  0.00            
ATOM   1946  HB3 ASH X 120      19.476 123.623  48.381  0.00  0.00            
ATOM   1947  CG  ASH X 120      18.146 124.473  49.842  0.00  0.00            
ATOM   1948  OD1 ASH X 120      18.310 125.062  51.088  0.00  0.00            
ATOM   1949  OD2 ASH X 120      17.156 124.642  49.112  0.00  0.00            
ATOM   1950  HD1 ASH X 120      18.906 125.779  51.040  0.00  0.00            
ATOM   1951  C   ASH X 120      21.537 122.571  49.921  0.00  0.00            
ATOM   1952  O   ASH X 120      21.152 121.534  49.393  0.00  0.00            
ATOM   1953  N   PHE X 121      22.828 122.785  50.293  0.00  0.00            
ATOM   1954  H   PHE X 121      23.009 123.622  50.828  0.00  0.00            
ATOM   1955  CA  PHE X 121      23.852 121.772  50.201  0.00  0.00            
ATOM   1956  HA  PHE X 121      24.791 122.184  50.605  0.00  0.00            
ATOM   1957  CB  PHE X 121      23.248 120.567  50.965  0.00  0.00            
ATOM   1958  HB2 PHE X 121      24.025 119.799  50.981  0.00  0.00            
ATOM   1959  HB3 PHE X 121      23.151 120.886  51.994  0.00  0.00            
ATOM   1960  CG  PHE X 121      21.930 119.946  50.493  0.00  0.00            
ATOM   1961  CD1 PHE X 121      20.842 120.814  50.252  0.00  0.00            
ATOM   1962  HD1 PHE X 121      20.821 121.915  50.420  0.00  0.00            
ATOM   1963  CE1 PHE X 121      19.605 120.228  49.844  0.00  0.00            
ATOM   1964  HE1 PHE X 121      18.705 120.802  49.705  0.00  0.00            
ATOM   1965  CZ  PHE X 121      19.419 118.835  49.848  0.00  0.00            
ATOM   1966  HZ  PHE X 121      18.465 118.428  49.644  0.00  0.00            
ATOM   1967  CE2 PHE X 121      20.535 118.014  50.192  0.00  0.00            
ATOM   1968  HE2 PHE X 121      20.501 116.940  50.055  0.00  0.00            
ATOM   1969  CD2 PHE X 121      21.793 118.575  50.582  0.00  0.00            
ATOM   1970  HD2 PHE X 121      22.632 117.951  50.821  0.00  0.00            
ATOM   1971  C   PHE X 121      24.162 121.409  48.749  0.00  0.00            
ATOM   1972  O   PHE X 121      24.742 120.321  48.544  0.00  0.00            
ATOM   1973  N   ILE X 122      23.852 122.275  47.768  0.00  0.00            
ATOM   1974  H   ILE X 122      23.114 122.957  47.928  0.00  0.00            
ATOM   1975  CA  ILE X 122      24.305 122.111  46.373  0.00  0.00            
ATOM   1976  HA  ILE X 122      24.081 121.095  46.033  0.00  0.00            
ATOM   1977  CB  ILE X 122      23.649 123.136  45.477  0.00  0.00            
ATOM   1978  HB  ILE X 122      23.658 124.100  45.993  0.00  0.00            
ATOM   1979  CG2 ILE X 122      24.460 123.308  44.175  0.00  0.00            
ATOM   1980 HG21 ILE X 122      23.856 123.829  43.429  0.00  0.00            
ATOM   1981 HG22 ILE X 122      24.759 122.348  43.770  0.00  0.00            
ATOM   1982 HG23 ILE X 122      25.360 123.896  44.367  0.00  0.00            
ATOM   1983  CG1 ILE X 122      22.190 122.725  45.151  0.00  0.00            
ATOM   1984 HG12 ILE X 122      21.635 122.576  46.070  0.00  0.00            
ATOM   1985 HG13 ILE X 122      21.720 123.572  44.630  0.00  0.00            
ATOM   1986  CD1 ILE X 122      22.145 121.495  44.273  0.00  0.00            
ATOM   1987 HD11 ILE X 122      21.562 120.709  44.732  0.00  0.00            
ATOM   1988 HD12 ILE X 122      23.129 121.119  44.055  0.00  0.00            
ATOM   1989 HD13 ILE X 122      21.649 121.840  43.341  0.00  0.00            
ATOM   1990  C   ILE X 122      25.841 122.214  46.375  0.00  0.00            
ATOM   1991  O   ILE X 122      26.442 123.108  46.990  0.00  0.00            
ATOM   1992  N   VAL X 123      26.486 121.315  45.603  0.00  0.00            
ATOM   1993  H   VAL X 123      25.960 120.649  45.025  0.00  0.00            
ATOM   1994  CA  VAL X 123      27.934 121.379  45.507  0.00  0.00            
ATOM   1995  HA  VAL X 123      28.412 121.600  46.460  0.00  0.00            
ATOM   1996  CB  VAL X 123      28.482 120.039  45.004  0.00  0.00            
ATOM   1997  HB  VAL X 123      27.940 119.738  44.106  0.00  0.00            
ATOM   1998  CG1 VAL X 123      29.963 120.179  44.686  0.00  0.00            
ATOM   1999 HG11 VAL X 123      30.559 120.336  45.575  0.00  0.00            
ATOM   2000 HG12 VAL X 123      30.333 119.271  44.187  0.00  0.00            
ATOM   2001 HG13 VAL X 123      30.114 121.006  44.001  0.00  0.00            
ATOM   2002  CG2 VAL X 123      28.327 118.958  46.048  0.00  0.00            
ATOM   2003 HG21 VAL X 123      27.261 118.784  46.236  0.00  0.00            
ATOM   2004 HG22 VAL X 123      28.759 118.013  45.720  0.00  0.00            
ATOM   2005 HG23 VAL X 123      28.796 119.248  46.993  0.00  0.00            
ATOM   2006  C   VAL X 123      28.311 122.464  44.534  0.00  0.00            
ATOM   2007  O   VAL X 123      27.864 122.494  43.390  0.00  0.00            
ATOM   2008  N   ASH X 124      29.104 123.444  44.976  0.00  0.00            
ATOM   2009  H   ASH X 124      29.251 123.486  45.990  0.00  0.00            
ATOM   2010  CA  ASH X 124      29.467 124.607  44.185  0.00  0.00            
ATOM   2011  HA  ASH X 124      28.962 124.502  43.228  0.00  0.00            
ATOM   2012  CB  ASH X 124      28.968 125.894  44.885  0.00  0.00            
ATOM   2013  HB2 ASH X 124      27.884 125.874  44.970  0.00  0.00            
ATOM   2014  HB3 ASH X 124      29.208 126.765  44.274  0.00  0.00            
ATOM   2015  CG  ASH X 124      29.568 126.152  46.278  0.00  0.00            
ATOM   2016  OD1 ASH X 124      30.179 125.077  46.835  0.00  0.00            
ATOM   2017  OD2 ASH X 124      29.507 127.252  46.803  0.00  0.00            
ATOM   2018  HD1 ASH X 124      30.544 125.315  47.672  0.00  0.00            
ATOM   2019  C   ASH X 124      30.978 124.753  43.958  0.00  0.00            
ATOM   2020  O   ASH X 124      31.425 125.808  43.494  0.00  0.00            
ATOM   2021  N   THR X 125      31.725 123.674  44.159  0.00  0.00            
ATOM   2022  H   THR X 125      31.383 122.963  44.795  0.00  0.00            
ATOM   2023  CA  THR X 125      33.135 123.602  43.830  0.00  0.00            
ATOM   2024  HA  THR X 125      33.362 124.437  43.166  0.00  0.00            
ATOM   2025  CB  THR X 125      33.990 123.667  45.099  0.00  0.00            
ATOM   2026  HB  THR X 125      35.039 123.612  44.814  0.00  0.00            
ATOM   2027  CG2 THR X 125      33.768 124.989  45.835  0.00  0.00            
ATOM   2028 HG21 THR X 125      32.954 125.541  45.382  0.00  0.00            
ATOM   2029 HG22 THR X 125      33.516 124.792  46.873  0.00  0.00            
ATOM   2030 HG23 THR X 125      34.666 125.605  45.803  0.00  0.00            
ATOM   2031  OG1 THR X 125      33.706 122.571  45.939  0.00  0.00            
ATOM   2032  HG1 THR X 125      34.078 122.748  46.790  0.00  0.00            
ATOM   2033  C   THR X 125      33.449 122.352  43.070  0.00  0.00            
ATOM   2034  O   THR X 125      32.712 121.368  43.169  0.00  0.00            
ATOM   2035  N   GLY X 126      34.513 122.405  42.256  0.00  0.00            
ATOM   2036  H   GLY X 126      34.846 123.333  41.983  0.00  0.00            
ATOM   2037  CA  GLY X 126      34.985 121.253  41.522  0.00  0.00            
ATOM   2038  HA2 GLY X 126      36.058 121.306  41.421  0.00  0.00            
ATOM   2039  HA3 GLY X 126      34.748 120.363  42.095  0.00  0.00            
ATOM   2040  C   GLY X 126      34.320 121.140  40.147  0.00  0.00            
ATOM   2041  O   GLY X 126      33.447 121.940  39.791  0.00  0.00            
ATOM   2042  N   PRO X 127      34.741 120.154  39.335  0.00  0.00            
ATOM   2043  CD  PRO X 127      35.819 119.252  39.650  0.00  0.00            
ATOM   2044  HD2 PRO X 127      35.430 118.336  40.104  0.00  0.00            
ATOM   2045  HD3 PRO X 127      36.652 119.697  40.199  0.00  0.00            
ATOM   2046  CG  PRO X 127      36.339 118.903  38.274  0.00  0.00            
ATOM   2047  HG2 PRO X 127      37.121 119.629  37.995  0.00  0.00            
ATOM   2048  HG3 PRO X 127      36.755 117.891  38.255  0.00  0.00            
ATOM   2049  CB  PRO X 127      35.157 119.016  37.326  0.00  0.00            
ATOM   2050  HB2 PRO X 127      34.677 118.040  37.306  0.00  0.00            
ATOM   2051  HB3 PRO X 127      35.479 119.272  36.330  0.00  0.00            
ATOM   2052  CA  PRO X 127      34.285 120.072  37.957  0.00  0.00            
ATOM   2053  HA  PRO X 127      34.485 120.971  37.397  0.00  0.00            
ATOM   2054  C   PRO X 127      32.818 119.649  37.888  0.00  0.00            
ATOM   2055  O   PRO X 127      32.222 119.762  36.820  0.00  0.00            
ATOM   2056  N   PHE X 128      32.226 119.170  38.997  0.00  0.00            
ATOM   2057  H   PHE X 128      32.716 119.197  39.876  0.00  0.00            
ATOM   2058  CA  PHE X 128      30.871 118.626  38.973  0.00  0.00            
ATOM   2059  HA  PHE X 128      30.549 118.533  37.936  0.00  0.00            
ATOM   2060  CB  PHE X 128      30.856 117.215  39.553  0.00  0.00            
ATOM   2061  HB2 PHE X 128      29.871 116.765  39.397  0.00  0.00            
ATOM   2062  HB3 PHE X 128      30.988 117.252  40.629  0.00  0.00            
ATOM   2063  CG  PHE X 128      31.919 116.306  38.978  0.00  0.00            
ATOM   2064  CD1 PHE X 128      31.831 115.881  37.653  0.00  0.00            
ATOM   2065  HD1 PHE X 128      31.126 116.341  36.990  0.00  0.00            
ATOM   2066  CE1 PHE X 128      32.760 114.982  37.136  0.00  0.00            
ATOM   2067  HE1 PHE X 128      32.683 114.647  36.116  0.00  0.00            
ATOM   2068  CZ  PHE X 128      33.882 114.652  37.895  0.00  0.00            
ATOM   2069  HZ  PHE X 128      34.679 114.072  37.463  0.00  0.00            
ATOM   2070  CE2 PHE X 128      33.927 115.033  39.235  0.00  0.00            
ATOM   2071  HE2 PHE X 128      34.674 114.614  39.890  0.00  0.00            
ATOM   2072  CD2 PHE X 128      32.953 115.856  39.777  0.00  0.00            
ATOM   2073  HD2 PHE X 128      32.893 115.982  40.839  0.00  0.00            
ATOM   2074  C   PHE X 128      29.914 119.506  39.734  0.00  0.00            
ATOM   2075  O   PHE X 128      28.845 119.066  40.152  0.00  0.00            
ATOM   2076  N   ALA X 129      30.264 120.786  39.886  0.00  0.00            
ATOM   2077  H   ALA X 129      31.167 121.116  39.593  0.00  0.00            
ATOM   2078  CA  ALA X 129      29.358 121.713  40.558  0.00  0.00            
ATOM   2079  HA  ALA X 129      29.016 121.264  41.487  0.00  0.00            
ATOM   2080  CB  ALA X 129      30.141 123.005  40.865  0.00  0.00            
ATOM   2081  HB1 ALA X 129      30.822 122.874  41.698  0.00  0.00            
ATOM   2082  HB2 ALA X 129      30.679 123.352  39.999  0.00  0.00            
ATOM   2083  HB3 ALA X 129      29.435 123.798  41.139  0.00  0.00            
ATOM   2084  C   ALA X 129      28.131 122.003  39.690  0.00  0.00            
ATOM   2085  O   ALA X 129      28.110 121.795  38.485  0.00  0.00            
ATOM   2086  N   ALA X 130      27.073 122.536  40.319  0.00  0.00            
ATOM   2087  H   ALA X 130      27.043 122.509  41.333  0.00  0.00            
ATOM   2088  CA  ALA X 130      25.854 123.014  39.609  0.00  0.00            
ATOM   2089  HA  ALA X 130      25.389 122.123  39.190  0.00  0.00            
ATOM   2090  CB  ALA X 130      24.982 123.653  40.678  0.00  0.00            
ATOM   2091  HB1 ALA X 130      24.428 122.916  41.250  0.00  0.00            
ATOM   2092  HB2 ALA X 130      24.552 124.646  40.519  0.00  0.00            
ATOM   2093  HB3 ALA X 130      25.703 123.940  41.412  0.00  0.00            
ATOM   2094  C   ALA X 130      26.227 123.960  38.489  0.00  0.00            
ATOM   2095  O   ALA X 130      27.050 124.847  38.666  0.00  0.00            
ATOM   2096  N   GLY X 131      25.613 123.778  37.312  0.00  0.00            
ATOM   2097  H   GLY X 131      24.759 123.250  37.305  0.00  0.00            
ATOM   2098  CA  GLY X 131      26.008 124.573  36.147  0.00  0.00            
ATOM   2099  HA2 GLY X 131      26.326 125.564  36.437  0.00  0.00            
ATOM   2100  HA3 GLY X 131      25.104 124.675  35.549  0.00  0.00            
ATOM   2101  C   GLY X 131      27.020 123.898  35.281  0.00  0.00            
ATOM   2102  O   GLY X 131      27.194 124.332  34.137  0.00  0.00            
ATOM   2103  N   ARN X 132      27.702 122.837  35.766  0.00  0.00            
ATOM   2104  H   ARN X 132      27.540 122.515  36.705  0.00  0.00            
ATOM   2105  CA  ARN X 132      28.689 122.123  34.944  0.00  0.00            
ATOM   2106  HA  ARN X 132      28.639 122.492  33.931  0.00  0.00            
ATOM   2107  CB  ARN X 132      30.114 122.358  35.426  0.00  0.00            
ATOM   2108  HB2 ARN X 132      30.264 121.926  36.410  0.00  0.00            
ATOM   2109  HB3 ARN X 132      30.757 121.829  34.719  0.00  0.00            
ATOM   2110  CG  ARN X 132      30.544 123.798  35.407  0.00  0.00            
ATOM   2111  HG2 ARN X 132      30.483 124.195  34.414  0.00  0.00            
ATOM   2112  HG3 ARN X 132      29.911 124.353  36.070  0.00  0.00            
ATOM   2113  CD  ARN X 132      31.956 123.999  35.929  0.00  0.00            
ATOM   2114  HD2 ARN X 132      32.020 123.636  36.953  0.00  0.00            
ATOM   2115  HD3 ARN X 132      32.660 123.380  35.372  0.00  0.00            
ATOM   2116  NE  ARN X 132      32.375 125.383  35.867  0.00  0.00            
ATOM   2117  HE  ARN X 132      32.187 125.747  34.948  0.00  0.00            
ATOM   2118  CZ  ARN X 132      33.678 125.712  36.384  0.00  0.00            
ATOM   2119  NH1 ARN X 132      34.429 124.901  36.931  0.00  0.00            
ATOM   2120 HH11 ARN X 132      35.105 124.555  36.261  0.00  0.00            
ATOM   2121  NH2 ARN X 132      33.978 127.103  36.246  0.00  0.00            
ATOM   2122 HH21 ARN X 132      33.301 127.682  36.729  0.00  0.00            
ATOM   2123 HH22 ARN X 132      34.882 127.311  36.614  0.00  0.00            
ATOM   2124  C   ARN X 132      28.400 120.604  34.919  0.00  0.00            
ATOM   2125  O   ARN X 132      29.176 119.858  34.349  0.00  0.00            
ATOM   2126  N   TRP X 133      27.339 120.169  35.580  0.00  0.00            
ATOM   2127  H   TRP X 133      26.559 120.788  35.701  0.00  0.00            
ATOM   2128  CA  TRP X 133      27.082 118.762  35.722  0.00  0.00            
ATOM   2129  HA  TRP X 133      27.210 118.259  34.768  0.00  0.00            
ATOM   2130  CB  TRP X 133      27.982 118.135  36.765  0.00  0.00            
ATOM   2131  HB2 TRP X 133      27.967 118.727  37.672  0.00  0.00            
ATOM   2132  HB3 TRP X 133      28.996 118.202  36.404  0.00  0.00            
ATOM   2133  CG  TRP X 133      27.703 116.721  37.078  0.00  0.00            
ATOM   2134  CD1 TRP X 133      26.953 116.216  38.111  0.00  0.00            
ATOM   2135  HD1 TRP X 133      26.639 116.783  38.961  0.00  0.00            
ATOM   2136  NE1 TRP X 133      26.934 114.847  38.056  0.00  0.00            
ATOM   2137  HE1 TRP X 133      26.700 114.290  38.863  0.00  0.00            
ATOM   2138  CE2 TRP X 133      27.751 114.406  37.042  0.00  0.00            
ATOM   2139  CZ2 TRP X 133      28.128 113.133  36.673  0.00  0.00            
ATOM   2140  HZ2 TRP X 133      27.950 112.285  37.336  0.00  0.00            
ATOM   2141  CH2 TRP X 133      28.982 112.946  35.593  0.00  0.00            
ATOM   2142  HH2 TRP X 133      29.189 111.980  35.223  0.00  0.00            
ATOM   2143  CZ3 TRP X 133      29.467 114.073  34.922  0.00  0.00            
ATOM   2144  HZ3 TRP X 133      30.125 113.979  34.083  0.00  0.00            
ATOM   2145  CE3 TRP X 133      29.096 115.353  35.320  0.00  0.00            
ATOM   2146  HE3 TRP X 133      29.295 116.196  34.648  0.00  0.00            
ATOM   2147  CD2 TRP X 133      28.265 115.568  36.407  0.00  0.00            
ATOM   2148  C   TRP X 133      25.594 118.611  36.126  0.00  0.00            
ATOM   2149  O   TRP X 133      25.239 118.907  37.249  0.00  0.00            
ATOM   2150  N   THR X 134      24.742 118.170  35.182  0.00  0.00            
ATOM   2151  H   THR X 134      25.010 118.176  34.212  0.00  0.00            
ATOM   2152  CA  THR X 134      23.314 117.970  35.497  0.00  0.00            
ATOM   2153  HA  THR X 134      23.021 118.718  36.245  0.00  0.00            
ATOM   2154  CB  THR X 134      22.487 118.210  34.181  0.00  0.00            
ATOM   2155  HB  THR X 134      21.434 118.054  34.412  0.00  0.00            
ATOM   2156  CG2 THR X 134      22.717 119.623  33.649  0.00  0.00            
ATOM   2157 HG21 THR X 134      22.358 119.731  32.630  0.00  0.00            
ATOM   2158 HG22 THR X 134      22.195 120.371  34.260  0.00  0.00            
ATOM   2159 HG23 THR X 134      23.796 119.829  33.677  0.00  0.00            
ATOM   2160  OG1 THR X 134      22.913 117.264  33.194  0.00  0.00            
ATOM   2161  HG1 THR X 134      22.348 117.290  32.440  0.00  0.00            
ATOM   2162  C   THR X 134      23.038 116.571  36.040  0.00  0.00            
ATOM   2163  O   THR X 134      23.568 115.593  35.572  0.00  0.00            
ATOM   2164  N   THR X 135      22.157 116.515  37.012  0.00  0.00            
ATOM   2165  H   THR X 135      21.950 117.372  37.494  0.00  0.00            
ATOM   2166  CA  THR X 135      21.728 115.237  37.615  0.00  0.00            
ATOM   2167  HA  THR X 135      22.393 114.468  37.230  0.00  0.00            
ATOM   2168  CB  THR X 135      21.821 115.325  39.126  0.00  0.00            
ATOM   2169  HB  THR X 135      21.360 114.423  39.519  0.00  0.00            
ATOM   2170  CG2 THR X 135      23.251 115.385  39.556  0.00  0.00            
ATOM   2171 HG21 THR X 135      23.451 116.356  40.020  0.00  0.00            
ATOM   2172 HG22 THR X 135      23.489 114.607  40.269  0.00  0.00            
ATOM   2173 HG23 THR X 135      23.895 115.229  38.688  0.00  0.00            
ATOM   2174  OG1 THR X 135      21.098 116.442  39.575  0.00  0.00            
ATOM   2175  HG1 THR X 135      21.293 116.544  40.489  0.00  0.00            
ATOM   2176  C   THR X 135      20.322 114.891  37.127  0.00  0.00            
ATOM   2177  O   THR X 135      19.519 115.788  36.784  0.00  0.00            
ATOM   2178  N   ILE X 136      19.948 113.615  37.232  0.00  0.00            
ATOM   2179  H   ILE X 136      20.606 112.956  37.639  0.00  0.00            
ATOM   2180  CA  ILE X 136      18.597 113.157  37.004  0.00  0.00            
ATOM   2181  HA  ILE X 136      17.949 113.974  36.784  0.00  0.00            
ATOM   2182  CB  ILE X 136      18.581 112.100  35.876  0.00  0.00            
ATOM   2183  HB  ILE X 136      17.569 111.793  35.733  0.00  0.00            
ATOM   2184  CG2 ILE X 136      18.983 112.804  34.564  0.00  0.00            
ATOM   2185 HG21 ILE X 136      20.005 112.519  34.337  0.00  0.00            
ATOM   2186 HG22 ILE X 136      18.379 112.516  33.715  0.00  0.00            
ATOM   2187 HG23 ILE X 136      18.930 113.879  34.729  0.00  0.00            
ATOM   2188  CG1 ILE X 136      19.450 110.861  36.156  0.00  0.00            
ATOM   2189 HG12 ILE X 136      20.476 111.129  36.446  0.00  0.00            
ATOM   2190 HG13 ILE X 136      19.052 110.335  36.999  0.00  0.00            
ATOM   2191  CD1 ILE X 136      19.590 109.906  34.999  0.00  0.00            
ATOM   2192 HD11 ILE X 136      19.020 109.013  35.218  0.00  0.00            
ATOM   2193 HD12 ILE X 136      19.174 110.345  34.100  0.00  0.00            
ATOM   2194 HD13 ILE X 136      20.615 109.640  34.797  0.00  0.00            
ATOM   2195  C   ILE X 136      18.040 112.503  38.275  0.00  0.00            
ATOM   2196  O   ILE X 136      18.779 112.017  39.110  0.00  0.00            
ATOM   2197  N   ASH X 137      16.709 112.581  38.417  0.00  0.00            
ATOM   2198  H   ASH X 137      16.105 112.882  37.637  0.00  0.00            
ATOM   2199  CA  ASH X 137      16.055 112.122  39.633  0.00  0.00            
ATOM   2200  HA  ASH X 137      16.737 112.178  40.487  0.00  0.00            
ATOM   2201  CB  ASH X 137      14.858 113.009  39.934  0.00  0.00            
ATOM   2202  HB2 ASH X 137      15.138 114.048  40.297  0.00  0.00            
ATOM   2203  HB3 ASH X 137      14.474 112.278  40.696  0.00  0.00            
ATOM   2204  CG  ASH X 137      13.815 113.136  38.815  0.00  0.00            
ATOM   2205  OD1 ASH X 137      13.727 112.031  38.029  0.00  0.00            
ATOM   2206  OD2 ASH X 137      13.159 114.172  38.663  0.00  0.00            
ATOM   2207  HD1 ASH X 137      14.351 112.115  37.325  0.00  0.00            
ATOM   2208  C   ASH X 137      15.658 110.705  39.356  0.00  0.00            
ATOM   2209  O   ASH X 137      16.118 110.113  38.362  0.00  0.00            
ATOM   2210  N   GLH X 138      14.886 110.134  40.277  0.00  0.00            
ATOM   2211  H   GLH X 138      14.701 110.816  41.007  0.00  0.00            
ATOM   2212  CA  GLH X 138      14.317 108.838  40.429  0.00  0.00            
ATOM   2213  HA  GLH X 138      15.220 108.197  40.503  0.00  0.00            
ATOM   2214  CB  GLH X 138      13.516 108.723  41.782  0.00  0.00            
ATOM   2215  HB2 GLH X 138      13.033 107.757  41.860  0.00  0.00            
ATOM   2216  HB3 GLH X 138      14.277 108.606  42.578  0.00  0.00            
ATOM   2217  CG  GLH X 138      12.555 109.933  42.282  0.00  0.00            
ATOM   2218  HG2 GLH X 138      11.891 110.220  41.446  0.00  0.00            
ATOM   2219  HG3 GLH X 138      11.954 109.521  43.050  0.00  0.00            
ATOM   2220  CD  GLH X 138      13.206 111.280  42.694  0.00  0.00            
ATOM   2221  OE1 GLH X 138      12.346 111.967  43.478  0.00  0.00            
ATOM   2222  OE2 GLH X 138      14.329 111.684  42.415  0.00  0.00            
ATOM   2223  HE1 GLH X 138      12.794 112.702  43.930  0.00  0.00            
ATOM   2224  C   GLH X 138      13.519 108.424  39.195  0.00  0.00            
ATOM   2225  O   GLH X 138      13.366 107.256  38.949  0.00  0.00            
ATOM   2226  N   GLN X 139      12.919 109.437  38.602  0.00  0.00            
ATOM   2227  H   GLN X 139      13.016 110.357  38.995  0.00  0.00            
ATOM   2228  CA  GLN X 139      12.050 109.122  37.513  0.00  0.00            
ATOM   2229  HA  GLN X 139      11.697 108.097  37.621  0.00  0.00            
ATOM   2230  CB  GLN X 139      10.821 110.064  37.593  0.00  0.00            
ATOM   2231  HB2 GLN X 139      11.142 111.093  37.565  0.00  0.00            
ATOM   2232  HB3 GLN X 139      10.272 109.959  36.658  0.00  0.00            
ATOM   2233  CG  GLN X 139       9.934 109.913  38.828  0.00  0.00            
ATOM   2234  HG2 GLN X 139      10.467 109.980  39.776  0.00  0.00            
ATOM   2235  HG3 GLN X 139       9.150 110.665  38.843  0.00  0.00            
ATOM   2236  CD  GLN X 139       9.254 108.544  38.750  0.00  0.00            
ATOM   2237  OE1 GLN X 139       8.864 108.019  37.692  0.00  0.00            
ATOM   2238  NE2 GLN X 139       9.096 107.955  39.907  0.00  0.00            
ATOM   2239 HE21 GLN X 139       8.457 108.373  40.608  0.00  0.00            
ATOM   2240 HE22 GLN X 139       9.206 106.958  40.003  0.00  0.00            
ATOM   2241  C   GLN X 139      12.720 109.283  36.150  0.00  0.00            
ATOM   2242  O   GLN X 139      12.145 109.129  35.053  0.00  0.00            
ATOM   2243  N   GLY X 140      14.018 109.635  36.174  0.00  0.00            
ATOM   2244  H   GLY X 140      14.519 109.855  37.021  0.00  0.00            
ATOM   2245  CA  GLY X 140      14.773 109.768  34.927  0.00  0.00            
ATOM   2246  HA2 GLY X 140      14.368 109.105  34.192  0.00  0.00            
ATOM   2247  HA3 GLY X 140      15.806 109.508  35.135  0.00  0.00            
ATOM   2248  C   GLY X 140      14.748 111.191  34.365  0.00  0.00            
ATOM   2249  O   GLY X 140      15.219 111.438  33.238  0.00  0.00            
ATOM   2250  N   ASN X 141      14.216 112.162  35.125  0.00  0.00            
ATOM   2251  H   ASN X 141      13.751 111.933  36.010  0.00  0.00            
ATOM   2252  CA  ASN X 141      14.184 113.584  34.709  0.00  0.00            
ATOM   2253  HA  ASN X 141      14.345 113.646  33.641  0.00  0.00            
ATOM   2254  CB  ASN X 141      12.836 114.176  34.968  0.00  0.00            
ATOM   2255  HB2 ASN X 141      12.733 115.194  34.607  0.00  0.00            
ATOM   2256  HB3 ASN X 141      12.716 114.216  36.062  0.00  0.00            
ATOM   2257  CG  ASN X 141      11.700 113.320  34.444  0.00  0.00            
ATOM   2258  OD1 ASN X 141      11.651 112.889  33.280  0.00  0.00            
ATOM   2259  ND2 ASN X 141      10.681 112.993  35.267  0.00  0.00            
ATOM   2260 HD21 ASN X 141       9.738 113.042  34.971  0.00  0.00            
ATOM   2261 HD22 ASN X 141      10.893 112.844  36.239  0.00  0.00            
ATOM   2262  C   ASN X 141      15.207 114.434  35.431  0.00  0.00            
ATOM   2263  O   ASN X 141      15.663 114.084  36.531  0.00  0.00            
ATOM   2264  N   PRO X 142      15.680 115.494  34.777  0.00  0.00            
ATOM   2265  CD  PRO X 142      15.376 115.924  33.429  0.00  0.00            
ATOM   2266  HD2 PRO X 142      14.397 116.421  33.442  0.00  0.00            
ATOM   2267  HD3 PRO X 142      15.528 115.124  32.719  0.00  0.00            
ATOM   2268  CG  PRO X 142      16.451 116.925  33.137  0.00  0.00            
ATOM   2269  HG2 PRO X 142      16.138 117.740  32.488  0.00  0.00            
ATOM   2270  HG3 PRO X 142      17.318 116.436  32.675  0.00  0.00            
ATOM   2271  CB  PRO X 142      16.849 117.470  34.471  0.00  0.00            
ATOM   2272  HB2 PRO X 142      16.169 118.301  34.753  0.00  0.00            
ATOM   2273  HB3 PRO X 142      17.900 117.804  34.451  0.00  0.00            
ATOM   2274  CA  PRO X 142      16.678 116.293  35.430  0.00  0.00            
ATOM   2275  HA  PRO X 142      17.637 115.761  35.492  0.00  0.00            
ATOM   2276  C   PRO X 142      16.256 116.785  36.832  0.00  0.00            
ATOM   2277  O   PRO X 142      15.089 117.078  37.064  0.00  0.00            
ATOM   2278  N   SER X 143      17.298 116.899  37.705  0.00  0.00            
ATOM   2279  H   SER X 143      18.162 116.419  37.501  0.00  0.00            
ATOM   2280  CA  SER X 143      17.083 117.309  39.074  0.00  0.00            
ATOM   2281  HA  SER X 143      16.022 117.531  39.192  0.00  0.00            
ATOM   2282  CB  SER X 143      17.445 116.178  40.032  0.00  0.00            
ATOM   2283  HB2 SER X 143      16.717 115.362  39.903  0.00  0.00            
ATOM   2284  HB3 SER X 143      17.347 116.524  41.033  0.00  0.00            
ATOM   2285  OG  SER X 143      18.724 115.675  39.728  0.00  0.00            
ATOM   2286  HG  SER X 143      18.825 114.940  40.303  0.00  0.00            
ATOM   2287  C   SER X 143      17.853 118.544  39.509  0.00  0.00            
ATOM   2288  O   SER X 143      17.525 119.028  40.558  0.00  0.00            
ATOM   2289  N   GLY X 144      18.750 119.065  38.701  0.00  0.00            
ATOM   2290  H   GLY X 144      18.926 118.608  37.810  0.00  0.00            
ATOM   2291  CA  GLY X 144      19.204 120.408  38.902  0.00  0.00            
ATOM   2292  HA2 GLY X 144      19.430 120.812  37.922  0.00  0.00            
ATOM   2293  HA3 GLY X 144      18.386 120.965  39.299  0.00  0.00            
ATOM   2294  C   GLY X 144      20.386 120.568  39.830  0.00  0.00            
ATOM   2295  O   GLY X 144      20.541 121.659  40.405  0.00  0.00            
ATOM   2296  N   GLY X 145      21.237 119.543  40.057  0.00  0.00            
ATOM   2297  H   GLY X 145      20.918 118.597  39.951  0.00  0.00            
ATOM   2298  CA  GLY X 145      22.522 119.853  40.713  0.00  0.00            
ATOM   2299  HA2 GLY X 145      23.333 119.909  40.032  0.00  0.00            
ATOM   2300  HA3 GLY X 145      22.445 120.799  41.157  0.00  0.00            
ATOM   2301  C   GLY X 145      22.885 118.793  41.743  0.00  0.00            
ATOM   2302  O   GLY X 145      22.023 118.314  42.470  0.00  0.00            
ATOM   2303  N   LEU X 146      24.197 118.474  41.774  0.00  0.00            
ATOM   2304  H   LEU X 146      24.833 118.727  41.040  0.00  0.00            
ATOM   2305  CA  LEU X 146      24.731 117.492  42.739  0.00  0.00            
ATOM   2306  HA  LEU X 146      24.172 116.573  42.714  0.00  0.00            
ATOM   2307  CB  LEU X 146      26.154 117.127  42.374  0.00  0.00            
ATOM   2308  HB2 LEU X 146      26.735 117.955  42.131  0.00  0.00            
ATOM   2309  HB3 LEU X 146      26.081 116.584  41.424  0.00  0.00            
ATOM   2310  CG  LEU X 146      26.944 116.135  43.259  0.00  0.00            
ATOM   2311  HG  LEU X 146      27.313 116.670  44.109  0.00  0.00            
ATOM   2312  CD1 LEU X 146      26.144 114.778  43.618  0.00  0.00            
ATOM   2313 HD11 LEU X 146      25.160 114.960  44.178  0.00  0.00            
ATOM   2314 HD12 LEU X 146      26.747 114.156  44.321  0.00  0.00            
ATOM   2315 HD13 LEU X 146      25.899 114.229  42.645  0.00  0.00            
ATOM   2316  CD2 LEU X 146      28.291 115.848  42.557  0.00  0.00            
ATOM   2317 HD21 LEU X 146      27.958 115.366  41.636  0.00  0.00            
ATOM   2318 HD22 LEU X 146      28.966 115.146  43.145  0.00  0.00            
ATOM   2319 HD23 LEU X 146      28.906 116.759  42.389  0.00  0.00            
ATOM   2320  C   LEU X 146      24.701 118.164  44.145  0.00  0.00            
ATOM   2321  O   LEU X 146      25.167 119.275  44.282  0.00  0.00            
ATOM   2322  N   LYN X 147      24.206 117.432  45.221  0.00  0.00            
ATOM   2323  H   LYN X 147      24.190 116.442  45.076  0.00  0.00            
ATOM   2324  CA  LYN X 147      24.093 117.991  46.597  0.00  0.00            
ATOM   2325  HA  LYN X 147      24.741 118.914  46.664  0.00  0.00            
ATOM   2326  CB  LYN X 147      22.597 118.393  46.945  0.00  0.00            
ATOM   2327  HB2 LYN X 147      22.785 118.893  47.839  0.00  0.00            
ATOM   2328  HB3 LYN X 147      21.900 117.665  47.285  0.00  0.00            
ATOM   2329  CG  LYN X 147      21.861 119.326  45.940  0.00  0.00            
ATOM   2330  HG2 LYN X 147      22.013 119.025  44.886  0.00  0.00            
ATOM   2331  HG3 LYN X 147      22.353 120.298  46.030  0.00  0.00            
ATOM   2332  CD  LYN X 147      20.388 119.539  46.226  0.00  0.00            
ATOM   2333  HD2 LYN X 147      20.380 120.086  47.152  0.00  0.00            
ATOM   2334  HD3 LYN X 147      19.741 118.617  46.277  0.00  0.00            
ATOM   2335  CE  LYN X 147      19.633 120.488  45.196  0.00  0.00            
ATOM   2336  HE2 LYN X 147      19.565 119.863  44.263  0.00  0.00            
ATOM   2337  HE3 LYN X 147      20.117 121.432  45.011  0.00  0.00            
ATOM   2338  NZ  LYN X 147      18.383 120.927  45.739  0.00  0.00            
ATOM   2339  HZ1 LYN X 147      18.473 121.045  46.694  0.00  0.00            
ATOM   2340  HZ2 LYN X 147      18.040 121.829  45.363  0.00  0.00            
ATOM   2341  C   LYN X 147      24.471 116.845  47.481  0.00  0.00            
ATOM   2342  O   LYN X 147      24.014 115.695  47.408  0.00  0.00            
ATOM   2343  N   ARG X 148      25.409 117.196  48.330  0.00  0.00            
ATOM   2344  H   ARG X 148      25.628 118.148  48.327  0.00  0.00            
ATOM   2345  CA  ARG X 148      26.083 116.308  49.298  0.00  0.00            
ATOM   2346  HA  ARG X 148      25.509 115.384  49.481  0.00  0.00            
ATOM   2347  CB  ARG X 148      27.559 116.030  48.944  0.00  0.00            
ATOM   2348  HB2 ARG X 148      27.924 115.366  49.779  0.00  0.00            
ATOM   2349  HB3 ARG X 148      28.208 116.926  49.148  0.00  0.00            
ATOM   2350  CG  ARG X 148      27.864 115.424  47.515  0.00  0.00            
ATOM   2351  HG2 ARG X 148      27.590 114.436  47.472  0.00  0.00            
ATOM   2352  HG3 ARG X 148      27.279 115.979  46.757  0.00  0.00            
ATOM   2353  CD  ARG X 148      29.434 115.353  47.403  0.00  0.00            
ATOM   2354  HD2 ARG X 148      29.841 114.813  48.216  0.00  0.00            
ATOM   2355  HD3 ARG X 148      29.886 116.386  47.477  0.00  0.00            
ATOM   2356  NE  ARG X 148      29.824 114.633  46.219  0.00  0.00            
ATOM   2357  HE  ARG X 148      29.447 113.723  45.985  0.00  0.00            
ATOM   2358  CZ  ARG X 148      30.834 114.899  45.352  0.00  0.00            
ATOM   2359  NH1 ARG X 148      31.232 116.182  45.349  0.00  0.00            
ATOM   2360 HH11 ARG X 148      30.755 116.914  45.818  0.00  0.00            
ATOM   2361 HH12 ARG X 148      31.885 116.345  44.623  0.00  0.00            
ATOM   2362  NH2 ARG X 148      31.184 113.982  44.433  0.00  0.00            
ATOM   2363 HH21 ARG X 148      32.050 114.118  43.886  0.00  0.00            
ATOM   2364 HH22 ARG X 148      30.606 113.091  44.364  0.00  0.00            
ATOM   2365  C   ARG X 148      26.043 116.986  50.681  0.00  0.00            
ATOM   2366  O   ARG X 148      25.791 118.212  50.727  0.00  0.00            
ATOM   2367  N   ASN X 149      26.165 116.277  51.805  0.00  0.00            
ATOM   2368  H   ASN X 149      26.236 115.282  51.859  0.00  0.00            
ATOM   2369  CA  ASN X 149      26.092 116.843  53.135  0.00  0.00            
ATOM   2370  HA  ASN X 149      26.701 117.783  53.161  0.00  0.00            
ATOM   2371  CB  ASN X 149      24.661 117.022  53.729  0.00  0.00            
ATOM   2372  HB2 ASN X 149      24.049 117.430  52.929  0.00  0.00            
ATOM   2373  HB3 ASN X 149      24.209 116.152  54.144  0.00  0.00            
ATOM   2374  CG  ASN X 149      24.681 118.101  54.828  0.00  0.00            
ATOM   2375  OD1 ASN X 149      25.680 118.265  55.439  0.00  0.00            
ATOM   2376  ND2 ASN X 149      23.579 118.766  55.020  0.00  0.00            
ATOM   2377 HD21 ASN X 149      23.585 119.460  55.770  0.00  0.00            
ATOM   2378 HD22 ASN X 149      22.759 118.527  54.420  0.00  0.00            
ATOM   2379  C   ASN X 149      26.998 116.023  54.082  0.00  0.00            
ATOM   2380  O   ASN X 149      26.524 115.100  54.748  0.00  0.00            
ATOM   2381  N   PHE X 150      28.280 116.377  54.064  0.00  0.00            
ATOM   2382  H   PHE X 150      28.497 117.267  53.624  0.00  0.00            
ATOM   2383  CA  PHE X 150      29.293 115.583  54.758  0.00  0.00            
ATOM   2384  HA  PHE X 150      29.511 114.577  54.319  0.00  0.00            
ATOM   2385  CB  PHE X 150      30.725 116.203  54.634  0.00  0.00            
ATOM   2386  HB2 PHE X 150      31.429 115.617  55.232  0.00  0.00            
ATOM   2387  HB3 PHE X 150      30.789 117.174  54.961  0.00  0.00            
ATOM   2388  CG  PHE X 150      31.355 116.155  53.325  0.00  0.00            
ATOM   2389  CD1 PHE X 150      30.612 115.892  52.110  0.00  0.00            
ATOM   2390  HD1 PHE X 150      29.554 115.643  52.176  0.00  0.00            
ATOM   2391  CE1 PHE X 150      31.293 115.950  50.839  0.00  0.00            
ATOM   2392  HE1 PHE X 150      30.786 115.646  49.951  0.00  0.00            
ATOM   2393  CZ  PHE X 150      32.692 116.300  50.791  0.00  0.00            
ATOM   2394  HZ  PHE X 150      33.259 116.177  49.934  0.00  0.00            
ATOM   2395  CE2 PHE X 150      33.405 116.530  51.994  0.00  0.00            
ATOM   2396  HE2 PHE X 150      34.426 116.551  51.935  0.00  0.00            
ATOM   2397  CD2 PHE X 150      32.727 116.574  53.264  0.00  0.00            
ATOM   2398  HD2 PHE X 150      33.198 116.805  54.189  0.00  0.00            
ATOM   2399  C   PHE X 150      29.040 115.440  56.273  0.00  0.00            
ATOM   2400  O   PHE X 150      28.944 116.495  56.949  0.00  0.00            
ATOM   2401  N   GLY X 151      28.949 114.191  56.682  0.00  0.00            
ATOM   2402  H   GLY X 151      28.554 113.597  55.956  0.00  0.00            
ATOM   2403  CA  GLY X 151      28.890 113.632  58.007  0.00  0.00            
ATOM   2404  HA2 GLY X 151      28.863 112.540  57.983  0.00  0.00            
ATOM   2405  HA3 GLY X 151      29.861 113.751  58.500  0.00  0.00            
ATOM   2406  C   GLY X 151      27.852 114.376  58.859  0.00  0.00            
ATOM   2407  O   GLY X 151      28.216 115.014  59.887  0.00  0.00            
ATOM   2408  N   ALA X 152      26.561 114.311  58.480  0.00  0.00            
ATOM   2409  H   ALA X 152      26.388 113.707  57.619  0.00  0.00            
ATOM   2410  CA  ALA X 152      25.402 115.083  59.067  0.00  0.00            
ATOM   2411  HA  ALA X 152      25.704 115.580  59.998  0.00  0.00            
ATOM   2412  CB  ALA X 152      24.953 116.043  57.904  0.00  0.00            
ATOM   2413  HB1 ALA X 152      24.370 115.600  57.088  0.00  0.00            
ATOM   2414  HB2 ALA X 152      24.498 116.910  58.449  0.00  0.00            
ATOM   2415  HB3 ALA X 152      25.843 116.485  57.441  0.00  0.00            
ATOM   2416  C   ALA X 152      24.119 114.272  59.295  0.00  0.00            
ATOM   2417  O   ALA X 152      23.046 114.864  59.620  0.00  0.00            
ATOM   2418  N   THR X 153      24.152 112.984  58.960  0.00  0.00            
ATOM   2419  H   THR X 153      24.981 112.566  58.574  0.00  0.00            
ATOM   2420  CA  THR X 153      23.259 111.979  59.516  0.00  0.00            
ATOM   2421  HA  THR X 153      22.262 112.274  59.666  0.00  0.00            
ATOM   2422  CB  THR X 153      23.297 110.813  58.452  0.00  0.00            
ATOM   2423  HB  THR X 153      22.794 110.004  58.959  0.00  0.00            
ATOM   2424  CG2 THR X 153      22.490 110.989  57.253  0.00  0.00            
ATOM   2425 HG21 THR X 153      21.456 111.329  57.528  0.00  0.00            
ATOM   2426 HG22 THR X 153      22.866 111.923  56.769  0.00  0.00            
ATOM   2427 HG23 THR X 153      22.397 110.207  56.547  0.00  0.00            
ATOM   2428  OG1 THR X 153      24.559 110.477  58.041  0.00  0.00            
ATOM   2429  HG1 THR X 153      24.848 111.007  57.293  0.00  0.00            
ATOM   2430  C   THR X 153      23.791 111.522  60.874  0.00  0.00            
ATOM   2431  O   THR X 153      24.911 111.180  61.037  0.00  0.00            
ATOM   2432  N   LYN X 154      22.974 111.656  61.917  0.00  0.00            
ATOM   2433  H   LYN X 154      21.989 111.759  61.670  0.00  0.00            
ATOM   2434  CA  LYN X 154      23.181 111.316  63.286  0.00  0.00            
ATOM   2435  HA  LYN X 154      23.851 112.071  63.664  0.00  0.00            
ATOM   2436  CB  LYN X 154      21.835 111.438  64.094  0.00  0.00            
ATOM   2437  HB2 LYN X 154      21.952 111.233  65.184  0.00  0.00            
ATOM   2438  HB3 LYN X 154      21.508 112.485  64.041  0.00  0.00            
ATOM   2439  CG  LYN X 154      20.718 110.481  63.668  0.00  0.00            
ATOM   2440  HG2 LYN X 154      21.211 109.563  63.308  0.00  0.00            
ATOM   2441  HG3 LYN X 154      20.096 110.878  62.864  0.00  0.00            
ATOM   2442  CD  LYN X 154      19.818 110.160  64.875  0.00  0.00            
ATOM   2443  HD2 LYN X 154      19.381 111.138  65.161  0.00  0.00            
ATOM   2444  HD3 LYN X 154      20.298 109.763  65.733  0.00  0.00            
ATOM   2445  CE  LYN X 154      18.710 109.135  64.629  0.00  0.00            
ATOM   2446  HE2 LYN X 154      18.152 109.255  63.696  0.00  0.00            
ATOM   2447  HE3 LYN X 154      19.140 108.144  64.678  0.00  0.00            
ATOM   2448  NZ  LYN X 154      17.626 109.201  65.586  0.00  0.00            
ATOM   2449  HZ1 LYN X 154      17.091 110.090  65.569  0.00  0.00            
ATOM   2450  HZ2 LYN X 154      18.007 109.144  66.528  0.00  0.00            
ATOM   2451  C   LYN X 154      23.965 110.035  63.613  0.00  0.00            
ATOM   2452  O   LYN X 154      24.925 110.094  64.394  0.00  0.00            
ATOM   2453  N   GLU X 155      23.647 108.977  62.950  0.00  0.00            
ATOM   2454  H   GLU X 155      22.956 108.958  62.236  0.00  0.00            
ATOM   2455  CA  GLU X 155      24.265 107.611  62.997  0.00  0.00            
ATOM   2456  HA  GLU X 155      24.367 107.399  64.082  0.00  0.00            
ATOM   2457  CB  GLU X 155      23.331 106.614  62.437  0.00  0.00            
ATOM   2458  HB2 GLU X 155      23.621 105.591  62.738  0.00  0.00            
ATOM   2459  HB3 GLU X 155      22.417 106.736  62.957  0.00  0.00            
ATOM   2460  CG  GLU X 155      22.986 106.605  60.931  0.00  0.00            
ATOM   2461  HG2 GLU X 155      23.814 106.738  60.202  0.00  0.00            
ATOM   2462  HG3 GLU X 155      22.607 105.577  60.714  0.00  0.00            
ATOM   2463  CD  GLU X 155      21.816 107.500  60.621  0.00  0.00            
ATOM   2464  OE1 GLU X 155      20.941 106.936  59.895  0.00  0.00            
ATOM   2465  OE2 GLU X 155      21.772 108.702  60.965  0.00  0.00            
ATOM   2466  C   GLU X 155      25.678 107.630  62.403  0.00  0.00            
ATOM   2467  O   GLU X 155      26.372 106.567  62.395  0.00  0.00            
ATOM   2468  N   ALA X 156      26.060 108.648  61.648  0.00  0.00            
ATOM   2469  H   ALA X 156      25.490 109.446  61.710  0.00  0.00            
ATOM   2470  CA  ALA X 156      27.189 108.569  60.715  0.00  0.00            
ATOM   2471  HA  ALA X 156      27.765 107.694  60.995  0.00  0.00            
ATOM   2472  CB  ALA X 156      26.648 108.215  59.300  0.00  0.00            
ATOM   2473  HB1 ALA X 156      27.381 107.739  58.672  0.00  0.00            
ATOM   2474  HB2 ALA X 156      26.384 109.110  58.725  0.00  0.00            
ATOM   2475  HB3 ALA X 156      25.834 107.463  59.394  0.00  0.00            
ATOM   2476  C   ALA X 156      27.925 109.853  60.800  0.00  0.00            
ATOM   2477  O   ALA X 156      28.159 110.530  59.783  0.00  0.00            
ATOM   2478  N   PRO X 157      28.484 110.292  61.942  0.00  0.00            
ATOM   2479  CD  PRO X 157      28.431 109.710  63.260  0.00  0.00            
ATOM   2480  HD2 PRO X 157      28.386 108.596  63.324  0.00  0.00            
ATOM   2481  HD3 PRO X 157      27.431 110.079  63.516  0.00  0.00            
ATOM   2482  CG  PRO X 157      29.459 110.448  64.117  0.00  0.00            
ATOM   2483  HG2 PRO X 157      30.411 109.923  64.039  0.00  0.00            
ATOM   2484  HG3 PRO X 157      29.123 110.439  65.159  0.00  0.00            
ATOM   2485  CB  PRO X 157      29.539 111.891  63.405  0.00  0.00            
ATOM   2486  HB2 PRO X 157      28.673 112.522  63.613  0.00  0.00            
ATOM   2487  HB3 PRO X 157      30.489 112.473  63.471  0.00  0.00            
ATOM   2488  CA  PRO X 157      29.413 111.418  61.957  0.00  0.00            
ATOM   2489  HA  PRO X 157      28.964 112.210  61.324  0.00  0.00            
ATOM   2490  C   PRO X 157      30.681 111.148  61.258  0.00  0.00            
ATOM   2491  O   PRO X 157      31.285 112.110  60.663  0.00  0.00            
ATOM   2492  N   THR X 158      31.265 109.960  61.396  0.00  0.00            
ATOM   2493  H   THR X 158      30.718 109.335  61.859  0.00  0.00            
ATOM   2494  CA  THR X 158      32.573 109.502  60.913  0.00  0.00            
ATOM   2495  HA  THR X 158      33.033 110.364  60.349  0.00  0.00            
ATOM   2496  CB  THR X 158      33.439 109.064  62.121  0.00  0.00            
ATOM   2497  HB  THR X 158      34.310 108.476  61.872  0.00  0.00            
ATOM   2498  CG2 THR X 158      33.903 110.170  63.011  0.00  0.00            
ATOM   2499 HG21 THR X 158      33.127 110.818  63.266  0.00  0.00            
ATOM   2500 HG22 THR X 158      34.432 109.803  63.915  0.00  0.00            
ATOM   2501 HG23 THR X 158      34.723 110.683  62.540  0.00  0.00            
ATOM   2502  OG1 THR X 158      32.709 108.083  62.859  0.00  0.00            
ATOM   2503  HG1 THR X 158      33.332 107.334  63.005  0.00  0.00            
ATOM   2504  C   THR X 158      32.537 108.390  59.824  0.00  0.00            
ATOM   2505  O   THR X 158      31.609 107.571  59.713  0.00  0.00            
ATOM   2506  N   LEU X 159      33.613 108.399  59.005  0.00  0.00            
ATOM   2507  H   LEU X 159      34.410 108.999  59.243  0.00  0.00            
ATOM   2508  CA  LEU X 159      33.762 107.302  58.081  0.00  0.00            
ATOM   2509  HA  LEU X 159      32.847 107.073  57.427  0.00  0.00            
ATOM   2510  CB  LEU X 159      34.937 107.706  57.222  0.00  0.00            
ATOM   2511  HB2 LEU X 159      35.674 108.110  57.871  0.00  0.00            
ATOM   2512  HB3 LEU X 159      35.490 106.904  56.681  0.00  0.00            
ATOM   2513  CG  LEU X 159      34.634 108.802  56.105  0.00  0.00            
ATOM   2514  HG  LEU X 159      34.257 109.688  56.588  0.00  0.00            
ATOM   2515  CD1 LEU X 159      35.865 109.324  55.454  0.00  0.00            
ATOM   2516 HD11 LEU X 159      35.670 110.171  54.781  0.00  0.00            
ATOM   2517 HD12 LEU X 159      36.564 109.591  56.215  0.00  0.00            
ATOM   2518 HD13 LEU X 159      36.267 108.465  54.868  0.00  0.00            
ATOM   2519  CD2 LEU X 159      33.737 108.269  54.942  0.00  0.00            
ATOM   2520 HD21 LEU X 159      32.843 107.951  55.380  0.00  0.00            
ATOM   2521 HD22 LEU X 159      34.246 107.433  54.436  0.00  0.00            
ATOM   2522 HD23 LEU X 159      33.573 109.132  54.255  0.00  0.00            
ATOM   2523  C   LEU X 159      34.186 105.993  58.873  0.00  0.00            
ATOM   2524  O   LEU X 159      34.776 106.127  59.899  0.00  0.00            
ATOM   2525  N   PRO X 160      33.918 104.777  58.378  0.00  0.00            
ATOM   2526  CD  PRO X 160      33.066 104.636  57.175  0.00  0.00            
ATOM   2527  HD2 PRO X 160      33.616 105.184  56.312  0.00  0.00            
ATOM   2528  HD3 PRO X 160      31.987 105.023  57.149  0.00  0.00            
ATOM   2529  CG  PRO X 160      32.908 103.102  56.929  0.00  0.00            
ATOM   2530  HG2 PRO X 160      33.462 102.694  56.104  0.00  0.00            
ATOM   2531  HG3 PRO X 160      31.899 102.769  56.793  0.00  0.00            
ATOM   2532  CB  PRO X 160      33.392 102.475  58.243  0.00  0.00            
ATOM   2533  HB2 PRO X 160      32.538 102.374  58.940  0.00  0.00            
ATOM   2534  HB3 PRO X 160      33.831 101.443  58.066  0.00  0.00            
ATOM   2535  CA  PRO X 160      34.274 103.502  59.015  0.00  0.00            
ATOM   2536  HA  PRO X 160      33.987 103.515  60.010  0.00  0.00            
ATOM   2537  C   PRO X 160      35.746 103.289  58.867  0.00  0.00            
ATOM   2538  O   PRO X 160      36.346 103.460  57.792  0.00  0.00            
ATOM   2539  N   THR X 161      36.423 103.039  59.967  0.00  0.00            
ATOM   2540  H   THR X 161      35.891 102.878  60.839  0.00  0.00            
ATOM   2541  CA  THR X 161      37.864 102.880  59.965  0.00  0.00            
ATOM   2542  HA  THR X 161      38.135 103.746  59.343  0.00  0.00            
ATOM   2543  CB  THR X 161      38.402 103.071  61.425  0.00  0.00            
ATOM   2544  HB  THR X 161      39.493 102.901  61.312  0.00  0.00            
ATOM   2545  CG2 THR X 161      38.199 104.447  61.983  0.00  0.00            
ATOM   2546 HG21 THR X 161      38.574 105.202  61.271  0.00  0.00            
ATOM   2547 HG22 THR X 161      37.177 104.609  62.263  0.00  0.00            
ATOM   2548 HG23 THR X 161      38.763 104.511  62.888  0.00  0.00            
ATOM   2549  OG1 THR X 161      37.983 102.077  62.257  0.00  0.00            
ATOM   2550  HG1 THR X 161      37.322 102.336  62.918  0.00  0.00            
ATOM   2551  C   THR X 161      38.495 101.590  59.442  0.00  0.00            
ATOM   2552  O   THR X 161      37.871 100.604  59.040  0.00  0.00            
ATOM   2553  N   ARN X 162      39.798 101.536  59.675  0.00  0.00            
ATOM   2554  H   ARN X 162      40.240 102.449  59.756  0.00  0.00            
ATOM   2555  CA  ARN X 162      40.580 100.379  59.252  0.00  0.00            
ATOM   2556  HA  ARN X 162      40.463 100.250  58.174  0.00  0.00            
ATOM   2557  CB  ARN X 162      42.066 100.668  59.463  0.00  0.00            
ATOM   2558  HB2 ARN X 162      42.298 100.844  60.524  0.00  0.00            
ATOM   2559  HB3 ARN X 162      42.608  99.787  59.188  0.00  0.00            
ATOM   2560  CG  ARN X 162      42.652 101.822  58.667  0.00  0.00            
ATOM   2561  HG2 ARN X 162      42.533 101.650  57.592  0.00  0.00            
ATOM   2562  HG3 ARN X 162      42.110 102.701  58.913  0.00  0.00            
ATOM   2563  CD  ARN X 162      44.117 102.125  59.032  0.00  0.00            
ATOM   2564  HD2 ARN X 162      44.602 103.067  58.747  0.00  0.00            
ATOM   2565  HD3 ARN X 162      44.106 102.226  60.097  0.00  0.00            
ATOM   2566  NE  ARN X 162      44.913 100.921  58.793  0.00  0.00            
ATOM   2567  HE  ARN X 162      44.424 100.023  58.903  0.00  0.00            
ATOM   2568  CZ  ARN X 162      46.277 100.882  59.206  0.00  0.00            
ATOM   2569  NH1 ARN X 162      46.778 101.859  59.847  0.00  0.00            
ATOM   2570 HH11 ARN X 162      46.784 101.726  60.853  0.00  0.00            
ATOM   2571  NH2 ARN X 162      46.878  99.643  58.927  0.00  0.00            
ATOM   2572 HH21 ARN X 162      46.716  98.968  59.675  0.00  0.00            
ATOM   2573 HH22 ARN X 162      46.609  99.254  58.044  0.00  0.00            
ATOM   2574  C   ARN X 162      40.197  99.104  60.003  0.00  0.00            
ATOM   2575  O   ARN X 162      40.204  98.048  59.398  0.00  0.00            
ATOM   2576  N   ASH X 163      39.941  99.245  61.295  0.00  0.00            
ATOM   2577  H   ASH X 163      40.149 100.137  61.752  0.00  0.00            
ATOM   2578  CA  ASH X 163      39.570  98.083  62.102  0.00  0.00            
ATOM   2579  HA  ASH X 163      40.350  97.266  62.001  0.00  0.00            
ATOM   2580  CB  ASH X 163      39.464  98.540  63.612  0.00  0.00            
ATOM   2581  HB2 ASH X 163      39.038  97.764  64.228  0.00  0.00            
ATOM   2582  HB3 ASH X 163      38.832  99.411  63.701  0.00  0.00            
ATOM   2583  CG  ASH X 163      40.817  98.819  64.274  0.00  0.00            
ATOM   2584  OD1 ASH X 163      41.922  98.855  63.472  0.00  0.00            
ATOM   2585  OD2 ASH X 163      40.905  98.936  65.473  0.00  0.00            
ATOM   2586  HD1 ASH X 163      42.694  99.018  63.975  0.00  0.00            
ATOM   2587  C   ASH X 163      38.274  97.506  61.682  0.00  0.00            
ATOM   2588  O   ASH X 163      38.157  96.273  61.619  0.00  0.00            
ATOM   2589  N   ASH X 164      37.277  98.255  61.263  0.00  0.00            
ATOM   2590  H   ASH X 164      37.288  99.284  61.426  0.00  0.00            
ATOM   2591  CA  ASH X 164      36.112  97.658  60.573  0.00  0.00            
ATOM   2592  HA  ASH X 164      35.530  96.996  61.197  0.00  0.00            
ATOM   2593  CB  ASH X 164      35.089  98.830  60.219  0.00  0.00            
ATOM   2594  HB2 ASH X 164      34.569  99.157  61.144  0.00  0.00            
ATOM   2595  HB3 ASH X 164      35.643  99.598  59.730  0.00  0.00            
ATOM   2596  CG  ASH X 164      34.093  98.478  59.113  0.00  0.00            
ATOM   2597  OD1 ASH X 164      33.163  97.610  59.436  0.00  0.00            
ATOM   2598  OD2 ASH X 164      34.207  98.839  57.959  0.00  0.00            
ATOM   2599  HD1 ASH X 164      33.262  97.395  60.377  0.00  0.00            
ATOM   2600  C   ASH X 164      36.482  96.813  59.362  0.00  0.00            
ATOM   2601  O   ASH X 164      35.971  95.706  59.210  0.00  0.00            
ATOM   2602  N   VAL X 165      37.408  97.333  58.582  0.00  0.00            
ATOM   2603  H   VAL X 165      37.859  98.210  58.826  0.00  0.00            
ATOM   2604  CA  VAL X 165      37.884  96.608  57.389  0.00  0.00            
ATOM   2605  HA  VAL X 165      36.941  96.368  56.843  0.00  0.00            
ATOM   2606  CB  VAL X 165      38.787  97.428  56.437  0.00  0.00            
ATOM   2607  HB  VAL X 165      39.727  97.565  56.944  0.00  0.00            
ATOM   2608  CG1 VAL X 165      39.033  96.546  55.183  0.00  0.00            
ATOM   2609 HG11 VAL X 165      38.286  96.651  54.385  0.00  0.00            
ATOM   2610 HG12 VAL X 165      40.000  96.835  54.727  0.00  0.00            
ATOM   2611 HG13 VAL X 165      39.154  95.509  55.538  0.00  0.00            
ATOM   2612  CG2 VAL X 165      38.326  98.810  56.030  0.00  0.00            
ATOM   2613 HG21 VAL X 165      37.412  98.672  55.463  0.00  0.00            
ATOM   2614 HG22 VAL X 165      39.075  99.218  55.429  0.00  0.00            
ATOM   2615 HG23 VAL X 165      38.218  99.462  56.917  0.00  0.00            
ATOM   2616  C   VAL X 165      38.447  95.278  57.756  0.00  0.00            
ATOM   2617  O   VAL X 165      38.053  94.238  57.177  0.00  0.00            
ATOM   2618  N   LEU X 166      39.397  95.303  58.703  0.00  0.00            
ATOM   2619  H   LEU X 166      39.851  96.175  58.854  0.00  0.00            
ATOM   2620  CA  LEU X 166      39.998  94.070  59.112  0.00  0.00            
ATOM   2621  HA  LEU X 166      40.461  93.561  58.279  0.00  0.00            
ATOM   2622  CB  LEU X 166      41.093  94.459  60.106  0.00  0.00            
ATOM   2623  HB2 LEU X 166      41.506  93.567  60.560  0.00  0.00            
ATOM   2624  HB3 LEU X 166      40.610  94.985  60.897  0.00  0.00            
ATOM   2625  CG  LEU X 166      42.254  95.273  59.561  0.00  0.00            
ATOM   2626  HG  LEU X 166      41.884  96.201  59.137  0.00  0.00            
ATOM   2627  CD1 LEU X 166      43.236  95.684  60.673  0.00  0.00            
ATOM   2628 HD11 LEU X 166      43.380  96.766  60.717  0.00  0.00            
ATOM   2629 HD12 LEU X 166      42.825  95.388  61.646  0.00  0.00            
ATOM   2630 HD13 LEU X 166      44.216  95.210  60.556  0.00  0.00            
ATOM   2631  CD2 LEU X 166      43.001  94.503  58.450  0.00  0.00            
ATOM   2632 HD21 LEU X 166      44.013  94.891  58.295  0.00  0.00            
ATOM   2633 HD22 LEU X 166      42.442  94.583  57.524  0.00  0.00            
ATOM   2634 HD23 LEU X 166      43.089  93.455  58.742  0.00  0.00            
ATOM   2635  C   LEU X 166      39.009  93.075  59.718  0.00  0.00            
ATOM   2636  O   LEU X 166      39.116  91.912  59.474  0.00  0.00            
ATOM   2637  N   ASN X 167      38.082  93.530  60.594  0.00  0.00            
ATOM   2638  H   ASN X 167      38.244  94.431  61.045  0.00  0.00            
ATOM   2639  CA  ASN X 167      37.147  92.649  61.200  0.00  0.00            
ATOM   2640  HA  ASN X 167      37.727  91.839  61.655  0.00  0.00            
ATOM   2641  CB  ASN X 167      36.348  93.361  62.254  0.00  0.00            
ATOM   2642  HB2 ASN X 167      35.921  94.333  61.897  0.00  0.00            
ATOM   2643  HB3 ASN X 167      35.536  92.687  62.504  0.00  0.00            
ATOM   2644  CG  ASN X 167      37.183  93.654  63.491  0.00  0.00            
ATOM   2645  OD1 ASN X 167      38.026  92.832  63.855  0.00  0.00            
ATOM   2646  ND2 ASN X 167      36.946  94.806  64.116  0.00  0.00            
ATOM   2647 HD21 ASN X 167      37.637  95.500  64.172  0.00  0.00            
ATOM   2648 HD22 ASN X 167      36.136  94.887  64.703  0.00  0.00            
ATOM   2649  C   ASN X 167      36.203  92.018  60.186  0.00  0.00            
ATOM   2650  O   ASN X 167      35.749  90.902  60.363  0.00  0.00            
ATOM   2651  N   ALA X 168      36.006  92.692  59.041  0.00  0.00            
ATOM   2652  H   ALA X 168      36.587  93.490  58.776  0.00  0.00            
ATOM   2653  CA  ALA X 168      35.203  92.120  57.988  0.00  0.00            
ATOM   2654  HA  ALA X 168      34.280  91.674  58.448  0.00  0.00            
ATOM   2655  CB  ALA X 168      34.953  93.261  56.951  0.00  0.00            
ATOM   2656  HB1 ALA X 168      35.844  93.702  56.497  0.00  0.00            
ATOM   2657  HB2 ALA X 168      34.318  92.802  56.146  0.00  0.00            
ATOM   2658  HB3 ALA X 168      34.380  94.088  57.324  0.00  0.00            
ATOM   2659  C   ALA X 168      35.943  91.043  57.236  0.00  0.00            
ATOM   2660  O   ALA X 168      35.383  90.068  56.798  0.00  0.00            
ATOM   2661  N   LEU X 169      37.233  91.267  57.033  0.00  0.00            
ATOM   2662  H   LEU X 169      37.643  92.122  57.359  0.00  0.00            
ATOM   2663  CA  LEU X 169      38.111  90.310  56.408  0.00  0.00            
ATOM   2664  HA  LEU X 169      37.638  90.037  55.459  0.00  0.00            
ATOM   2665  CB  LEU X 169      39.477  90.902  56.151  0.00  0.00            
ATOM   2666  HB2 LEU X 169      40.165  90.111  55.837  0.00  0.00            
ATOM   2667  HB3 LEU X 169      39.858  91.266  57.099  0.00  0.00            
ATOM   2668  CG  LEU X 169      39.512  92.052  55.070  0.00  0.00            
ATOM   2669  HG  LEU X 169      38.819  92.797  55.445  0.00  0.00            
ATOM   2670  CD1 LEU X 169      40.929  92.661  55.095  0.00  0.00            
ATOM   2671 HD11 LEU X 169      41.194  92.987  54.095  0.00  0.00            
ATOM   2672 HD12 LEU X 169      40.919  93.540  55.741  0.00  0.00            
ATOM   2673 HD13 LEU X 169      41.663  91.952  55.470  0.00  0.00            
ATOM   2674  CD2 LEU X 169      39.097  91.543  53.737  0.00  0.00            
ATOM   2675 HD21 LEU X 169      38.322  92.203  53.343  0.00  0.00            
ATOM   2676 HD22 LEU X 169      38.700  90.537  53.770  0.00  0.00            
ATOM   2677 HD23 LEU X 169      39.991  91.619  53.129  0.00  0.00            
ATOM   2678  C   LEU X 169      38.257  89.000  57.196  0.00  0.00            
ATOM   2679  O   LEU X 169      38.677  87.983  56.646  0.00  0.00            
ATOM   2680  N   LYN X 170      37.918  88.969  58.469  0.00  0.00            
ATOM   2681  H   LYN X 170      37.818  89.838  58.989  0.00  0.00            
ATOM   2682  CA  LYN X 170      37.993  87.744  59.296  0.00  0.00            
ATOM   2683  HA  LYN X 170      38.929  87.278  59.064  0.00  0.00            
ATOM   2684  CB  LYN X 170      37.977  88.076  60.811  0.00  0.00            
ATOM   2685  HB2 LYN X 170      37.049  88.580  61.059  0.00  0.00            
ATOM   2686  HB3 LYN X 170      38.009  87.141  61.333  0.00  0.00            
ATOM   2687  CG  LYN X 170      39.150  88.901  61.277  0.00  0.00            
ATOM   2688  HG2 LYN X 170      40.066  88.347  61.053  0.00  0.00            
ATOM   2689  HG3 LYN X 170      39.106  89.842  60.752  0.00  0.00            
ATOM   2690  CD  LYN X 170      38.983  89.216  62.765  0.00  0.00            
ATOM   2691  HD2 LYN X 170      39.038  88.281  63.329  0.00  0.00            
ATOM   2692  HD3 LYN X 170      38.009  89.680  62.892  0.00  0.00            
ATOM   2693  CE  LYN X 170      40.060  90.175  63.258  0.00  0.00            
ATOM   2694  HE2 LYN X 170      40.110  91.014  62.573  0.00  0.00            
ATOM   2695  HE3 LYN X 170      41.038  89.706  63.232  0.00  0.00            
ATOM   2696  NZ  LYN X 170      39.793  90.661  64.615  0.00  0.00            
ATOM   2697  HZ1 LYN X 170      38.797  90.725  64.759  0.00  0.00            
ATOM   2698  HZ2 LYN X 170      40.122  89.973  65.287  0.00  0.00            
ATOM   2699  C   LYN X 170      36.856  86.754  58.984  0.00  0.00            
ATOM   2700  O   LYN X 170      37.034  85.582  59.302  0.00  0.00            
ATOM   2701  N   ILE X 171      35.733  87.232  58.451  0.00  0.00            
ATOM   2702  H   ILE X 171      35.537  88.218  58.463  0.00  0.00            
ATOM   2703  CA  ILE X 171      34.604  86.348  58.225  0.00  0.00            
ATOM   2704  HA  ILE X 171      34.361  85.901  59.196  0.00  0.00            
ATOM   2705  CB  ILE X 171      33.406  87.155  57.766  0.00  0.00            
ATOM   2706  HB  ILE X 171      33.566  87.495  56.739  0.00  0.00            
ATOM   2707  CG2 ILE X 171      32.145  86.325  57.766  0.00  0.00            
ATOM   2708 HG21 ILE X 171      32.290  85.329  57.330  0.00  0.00            
ATOM   2709 HG22 ILE X 171      31.754  86.200  58.776  0.00  0.00            
ATOM   2710 HG23 ILE X 171      31.396  86.866  57.195  0.00  0.00            
ATOM   2711  CG1 ILE X 171      33.245  88.397  58.643  0.00  0.00            
ATOM   2712 HG12 ILE X 171      32.648  89.160  58.124  0.00  0.00            
ATOM   2713 HG13 ILE X 171      34.217  88.885  58.769  0.00  0.00            
ATOM   2714  CD1 ILE X 171      32.582  88.112  60.002  0.00  0.00            
ATOM   2715 HD11 ILE X 171      31.662  87.553  59.897  0.00  0.00            
ATOM   2716 HD12 ILE X 171      32.392  89.038  60.548  0.00  0.00            
ATOM   2717 HD13 ILE X 171      33.267  87.515  60.602  0.00  0.00            
ATOM   2718  C   ILE X 171      34.949  85.224  57.248  0.00  0.00            
ATOM   2719  O   ILE X 171      35.603  85.460  56.239  0.00  0.00            
ATOM   2720  N   THR X 172      34.483  84.006  57.598  0.00  0.00            
ATOM   2721  H   THR X 172      33.680  83.928  58.196  0.00  0.00            
ATOM   2722  CA  THR X 172      34.853  82.830  56.817  0.00  0.00            
ATOM   2723  HA  THR X 172      35.851  83.019  56.379  0.00  0.00            
ATOM   2724  CB  THR X 172      34.960  81.588  57.751  0.00  0.00            
ATOM   2725  HB  THR X 172      33.972  81.414  58.159  0.00  0.00            
ATOM   2726  CG2 THR X 172      35.360  80.398  56.880  0.00  0.00            
ATOM   2727 HG21 THR X 172      35.224  79.460  57.423  0.00  0.00            
ATOM   2728 HG22 THR X 172      36.414  80.428  56.595  0.00  0.00            
ATOM   2729 HG23 THR X 172      34.736  80.397  55.983  0.00  0.00            
ATOM   2730  OG1 THR X 172      35.950  81.839  58.747  0.00  0.00            
ATOM   2731  HG1 THR X 172      36.469  82.575  58.488  0.00  0.00            
ATOM   2732  C   THR X 172      33.930  82.624  55.636  0.00  0.00            
ATOM   2733  O   THR X 172      34.385  82.332  54.537  0.00  0.00            
ATOM   2734  N   GLN X 173      32.616  82.689  55.883  0.00  0.00            
ATOM   2735  H   GLN X 173      32.326  82.741  56.859  0.00  0.00            
ATOM   2736  CA  GLN X 173      31.630  82.466  54.808  0.00  0.00            
ATOM   2737  HA  GLN X 173      32.021  81.681  54.170  0.00  0.00            
ATOM   2738  CB  GLN X 173      30.301  82.069  55.500  0.00  0.00            
ATOM   2739  HB2 GLN X 173      29.526  82.013  54.744  0.00  0.00            
ATOM   2740  HB3 GLN X 173      30.034  82.863  56.173  0.00  0.00            
ATOM   2741  CG  GLN X 173      30.377  80.803  56.312  0.00  0.00            
ATOM   2742  HG2 GLN X 173      29.412  80.510  56.688  0.00  0.00            
ATOM   2743  HG3 GLN X 173      31.025  80.933  57.165  0.00  0.00            
ATOM   2744  CD  GLN X 173      30.917  79.640  55.478  0.00  0.00            
ATOM   2745  OE1 GLN X 173      30.361  79.206  54.492  0.00  0.00            
ATOM   2746  NE2 GLN X 173      32.048  79.060  55.855  0.00  0.00            
ATOM   2747 HE21 GLN X 173      32.924  79.542  55.756  0.00  0.00            
ATOM   2748 HE22 GLN X 173      32.032  78.070  55.986  0.00  0.00            
ATOM   2749  C   GLN X 173      31.432  83.806  54.013  0.00  0.00            
ATOM   2750  O   GLN X 173      31.291  84.893  54.576  0.00  0.00            
ATOM   2751  N   TYR X 174      31.403  83.670  52.707  0.00  0.00            
ATOM   2752  H   TYR X 174      31.735  82.785  52.303  0.00  0.00            
ATOM   2753  CA  TYR X 174      30.988  84.758  51.850  0.00  0.00            
ATOM   2754  HA  TYR X 174      31.679  85.581  52.025  0.00  0.00            
ATOM   2755  CB  TYR X 174      31.062  84.298  50.376  0.00  0.00            
ATOM   2756  HB2 TYR X 174      32.055  84.041  50.050  0.00  0.00            
ATOM   2757  HB3 TYR X 174      30.517  83.365  50.274  0.00  0.00            
ATOM   2758  CG  TYR X 174      30.501  85.290  49.389  0.00  0.00            
ATOM   2759  CD1 TYR X 174      31.334  86.328  48.942  0.00  0.00            
ATOM   2760  HD1 TYR X 174      32.380  86.373  49.210  0.00  0.00            
ATOM   2761  CE1 TYR X 174      30.831  87.217  47.989  0.00  0.00            
ATOM   2762  HE1 TYR X 174      31.556  87.803  47.405  0.00  0.00            
ATOM   2763  CZ  TYR X 174      29.514  87.227  47.545  0.00  0.00            
ATOM   2764  OH  TYR X 174      29.044  88.173  46.718  0.00  0.00            
ATOM   2765  HH  TYR X 174      28.651  88.899  47.167  0.00  0.00            
ATOM   2766  CE2 TYR X 174      28.688  86.267  48.105  0.00  0.00            
ATOM   2767  HE2 TYR X 174      27.618  86.323  47.930  0.00  0.00            
ATOM   2768  CD2 TYR X 174      29.160  85.281  48.988  0.00  0.00            
ATOM   2769  HD2 TYR X 174      28.508  84.485  49.359  0.00  0.00            
ATOM   2770  C   TYR X 174      29.599  85.227  52.192  0.00  0.00            
ATOM   2771  O   TYR X 174      29.374  86.395  52.357  0.00  0.00            
ATOM   2772  N   ASH X 175      28.632  84.288  52.258  0.00  0.00            
ATOM   2773  H   ASH X 175      28.750  83.386  51.849  0.00  0.00            
ATOM   2774  CA  ASH X 175      27.279  84.633  52.641  0.00  0.00            
ATOM   2775  HA  ASH X 175      27.300  85.426  53.384  0.00  0.00            
ATOM   2776  CB  ASH X 175      26.429  85.156  51.480  0.00  0.00            
ATOM   2777  HB2 ASH X 175      26.079  84.296  50.902  0.00  0.00            
ATOM   2778  HB3 ASH X 175      27.019  85.705  50.789  0.00  0.00            
ATOM   2779  CG  ASH X 175      25.219  85.967  51.990  0.00  0.00            
ATOM   2780  OD1 ASH X 175      24.316  86.374  51.105  0.00  0.00            
ATOM   2781  OD2 ASH X 175      24.999  86.255  53.113  0.00  0.00            
ATOM   2782  HD1 ASH X 175      24.343  85.874  50.277  0.00  0.00            
ATOM   2783  C   ASH X 175      26.604  83.423  53.295  0.00  0.00            
ATOM   2784  O   ASH X 175      27.058  82.268  53.189  0.00  0.00            
ATOM   2785  N   THR X 176      25.498  83.673  54.004  0.00  0.00            
ATOM   2786  H   THR X 176      25.100  84.590  53.930  0.00  0.00            
ATOM   2787  CA  THR X 176      24.759  82.641  54.741  0.00  0.00            
ATOM   2788  HA  THR X 176      25.064  81.684  54.328  0.00  0.00            
ATOM   2789  CB  THR X 176      25.051  82.690  56.240  0.00  0.00            
ATOM   2790  HB  THR X 176      24.493  81.923  56.748  0.00  0.00            
ATOM   2791  CG2 THR X 176      26.499  82.446  56.537  0.00  0.00            
ATOM   2792 HG21 THR X 176      26.611  81.617  57.234  0.00  0.00            
ATOM   2793 HG22 THR X 176      26.984  83.307  56.996  0.00  0.00            
ATOM   2794 HG23 THR X 176      27.035  82.226  55.604  0.00  0.00            
ATOM   2795  OG1 THR X 176      24.685  83.956  56.774  0.00  0.00            
ATOM   2796  HG1 THR X 176      25.353  84.579  56.556  0.00  0.00            
ATOM   2797  C   THR X 176      23.277  82.869  54.529  0.00  0.00            
ATOM   2798  O   THR X 176      22.844  83.980  54.280  0.00  0.00            
ATOM   2799  N   PRO X 177      22.480  81.796  54.674  0.00  0.00            
ATOM   2800  CD  PRO X 177      22.931  80.395  54.738  0.00  0.00            
ATOM   2801  HD2 PRO X 177      23.138  80.134  55.788  0.00  0.00            
ATOM   2802  HD3 PRO X 177      23.794  80.093  54.090  0.00  0.00            
ATOM   2803  CG  PRO X 177      21.696  79.634  54.365  0.00  0.00            
ATOM   2804  HG2 PRO X 177      21.659  79.422  53.267  0.00  0.00            
ATOM   2805  HG3 PRO X 177      21.590  78.719  54.964  0.00  0.00            
ATOM   2806  CB  PRO X 177      20.530  80.535  54.726  0.00  0.00            
ATOM   2807  HB2 PRO X 177      20.249  80.370  55.755  0.00  0.00            
ATOM   2808  HB3 PRO X 177      19.743  80.317  54.013  0.00  0.00            
ATOM   2809  CA  PRO X 177      21.041  81.956  54.525  0.00  0.00            
ATOM   2810  HA  PRO X 177      20.811  82.247  53.490  0.00  0.00            
ATOM   2811  C   PRO X 177      20.444  82.836  55.610  0.00  0.00            
ATOM   2812  O   PRO X 177      20.994  82.928  56.705  0.00  0.00            
ATOM   2813  N   PRO X 178      19.369  83.563  55.314  0.00  0.00            
ATOM   2814  CD  PRO X 178      18.722  84.412  56.314  0.00  0.00            
ATOM   2815  HD2 PRO X 178      18.540  83.822  57.210  0.00  0.00            
ATOM   2816  HD3 PRO X 178      19.313  85.296  56.517  0.00  0.00            
ATOM   2817  CG  PRO X 178      17.395  84.812  55.644  0.00  0.00            
ATOM   2818  HG2 PRO X 178      16.558  84.768  56.333  0.00  0.00            
ATOM   2819  HG3 PRO X 178      17.565  85.798  55.133  0.00  0.00            
ATOM   2820  CB  PRO X 178      17.154  83.833  54.511  0.00  0.00            
ATOM   2821  HB2 PRO X 178      16.667  82.922  54.855  0.00  0.00            
ATOM   2822  HB3 PRO X 178      16.618  84.251  53.660  0.00  0.00            
ATOM   2823  CA  PRO X 178      18.610  83.544  54.060  0.00  0.00            
ATOM   2824  HA  PRO X 178      18.636  82.551  53.639  0.00  0.00            
ATOM   2825  C   PRO X 178      19.062  84.540  52.999  0.00  0.00            
ATOM   2826  O   PRO X 178      18.231  84.999  52.230  0.00  0.00            
ATOM   2827  N   TRP X 179      20.411  84.777  52.892  0.00  0.00            
ATOM   2828  H   TRP X 179      20.841  84.800  53.830  0.00  0.00            
ATOM   2829  CA  TRP X 179      21.005  85.637  51.852  0.00  0.00            
ATOM   2830  HA  TRP X 179      22.046  85.754  52.067  0.00  0.00            
ATOM   2831  CB  TRP X 179      20.895  84.847  50.533  0.00  0.00            
ATOM   2832  HB2 TRP X 179      21.676  85.191  49.882  0.00  0.00            
ATOM   2833  HB3 TRP X 179      19.952  85.194  50.085  0.00  0.00            
ATOM   2834  CG  TRP X 179      20.947  83.350  50.574  0.00  0.00            
ATOM   2835  CD1 TRP X 179      19.900  82.505  50.401  0.00  0.00            
ATOM   2836  HD1 TRP X 179      19.055  82.801  49.814  0.00  0.00            
ATOM   2837  NE1 TRP X 179      20.327  81.233  50.608  0.00  0.00            
ATOM   2838  HE1 TRP X 179      19.783  80.446  50.189  0.00  0.00            
ATOM   2839  CE2 TRP X 179      21.656  81.122  50.855  0.00  0.00            
ATOM   2840  CZ2 TRP X 179      22.566  80.132  51.035  0.00  0.00            
ATOM   2841  HZ2 TRP X 179      22.212  79.147  51.272  0.00  0.00            
ATOM   2842  CH2 TRP X 179      23.899  80.422  51.236  0.00  0.00            
ATOM   2843  HH2 TRP X 179      24.543  79.654  51.694  0.00  0.00            
ATOM   2844  CZ3 TRP X 179      24.387  81.711  51.170  0.00  0.00            
ATOM   2845  HZ3 TRP X 179      25.395  81.902  51.401  0.00  0.00            
ATOM   2846  CE3 TRP X 179      23.463  82.759  51.162  0.00  0.00            
ATOM   2847  HE3 TRP X 179      23.780  83.760  51.355  0.00  0.00            
ATOM   2848  CD2 TRP X 179      22.074  82.511  50.876  0.00  0.00            
ATOM   2849  C   TRP X 179      20.205  86.881  51.688  0.00  0.00            
ATOM   2850  O   TRP X 179      19.888  87.244  50.597  0.00  0.00            
ATOM   2851  N   ASH X 180      19.746  87.483  52.757  0.00  0.00            
ATOM   2852  H   ASH X 180      19.964  86.922  53.608  0.00  0.00            
ATOM   2853  CA  ASH X 180      18.833  88.616  52.851  0.00  0.00            
ATOM   2854  HA  ASH X 180      18.772  88.988  51.813  0.00  0.00            
ATOM   2855  CB  ASH X 180      17.479  88.119  53.276  0.00  0.00            
ATOM   2856  HB2 ASH X 180      16.864  89.013  53.085  0.00  0.00            
ATOM   2857  HB3 ASH X 180      17.074  87.362  52.627  0.00  0.00            
ATOM   2858  CG  ASH X 180      17.215  87.682  54.739  0.00  0.00            
ATOM   2859  OD1 ASH X 180      15.987  87.066  54.896  0.00  0.00            
ATOM   2860  OD2 ASH X 180      18.096  87.839  55.604  0.00  0.00            
ATOM   2861  HD1 ASH X 180      15.702  86.798  55.800  0.00  0.00            
ATOM   2862  C   ASH X 180      19.522  89.717  53.626  0.00  0.00            
ATOM   2863  O   ASH X 180      20.689  89.659  54.023  0.00  0.00            
ATOM   2864  N   MET X 181      18.734  90.716  54.035  0.00  0.00            
ATOM   2865  H   MET X 181      17.853  90.688  53.528  0.00  0.00            
ATOM   2866  CA  MET X 181      19.034  91.793  54.993  0.00  0.00            
ATOM   2867  HA  MET X 181      19.682  92.520  54.497  0.00  0.00            
ATOM   2868  CB  MET X 181      17.670  92.561  55.210  0.00  0.00            
ATOM   2869  HB2 MET X 181      16.982  91.879  55.613  0.00  0.00            
ATOM   2870  HB3 MET X 181      17.243  92.771  54.245  0.00  0.00            
ATOM   2871  CG  MET X 181      17.631  93.876  55.971  0.00  0.00            
ATOM   2872  HG2 MET X 181      18.081  94.531  55.272  0.00  0.00            
ATOM   2873  HG3 MET X 181      18.267  93.940  56.872  0.00  0.00            
ATOM   2874  SD  MET X 181      16.024  94.505  56.359  0.00  0.00            
ATOM   2875  CE  MET X 181      16.435  96.238  56.752  0.00  0.00            
ATOM   2876  HE1 MET X 181      17.026  96.384  57.656  0.00  0.00            
ATOM   2877  HE2 MET X 181      15.432  96.637  56.971  0.00  0.00            
ATOM   2878  HE3 MET X 181      16.910  96.806  55.949  0.00  0.00            
ATOM   2879  C   MET X 181      19.662  91.414  56.335  0.00  0.00            
ATOM   2880  O   MET X 181      20.415  92.159  56.970  0.00  0.00            
ATOM   2881  N   THR X 182      19.326  90.218  56.830  0.00  0.00            
ATOM   2882  H   THR X 182      18.778  89.590  56.215  0.00  0.00            
ATOM   2883  CA  THR X 182      19.563  89.738  58.164  0.00  0.00            
ATOM   2884  HA  THR X 182      20.306  90.403  58.666  0.00  0.00            
ATOM   2885  CB  THR X 182      18.119  89.843  58.858  0.00  0.00            
ATOM   2886  HB  THR X 182      18.218  89.457  59.914  0.00  0.00            
ATOM   2887  CG2 THR X 182      17.626  91.253  58.912  0.00  0.00            
ATOM   2888 HG21 THR X 182      16.750  91.314  59.490  0.00  0.00            
ATOM   2889 HG22 THR X 182      17.144  91.439  57.989  0.00  0.00            
ATOM   2890 HG23 THR X 182      18.443  91.951  59.043  0.00  0.00            
ATOM   2891  OG1 THR X 182      17.222  89.012  58.139  0.00  0.00            
ATOM   2892  HG1 THR X 182      17.571  88.112  58.194  0.00  0.00            
ATOM   2893  C   THR X 182      20.200  88.325  58.066  0.00  0.00            
ATOM   2894  O   THR X 182      19.549  87.349  58.373  0.00  0.00            
ATOM   2895  N   SER X 183      21.407  88.356  57.584  0.00  0.00            
ATOM   2896  H   SER X 183      21.643  89.320  57.423  0.00  0.00            
ATOM   2897  CA  SER X 183      22.342  87.361  57.271  0.00  0.00            
ATOM   2898  HA  SER X 183      21.872  86.329  57.502  0.00  0.00            
ATOM   2899  CB  SER X 183      22.577  87.423  55.764  0.00  0.00            
ATOM   2900  HB2 SER X 183      22.774  88.464  55.392  0.00  0.00            
ATOM   2901  HB3 SER X 183      23.417  86.739  55.582  0.00  0.00            
ATOM   2902  OG  SER X 183      21.388  86.913  55.153  0.00  0.00            
ATOM   2903  HG  SER X 183      21.028  86.098  55.542  0.00  0.00            
ATOM   2904  C   SER X 183      23.667  87.494  58.083  0.00  0.00            
ATOM   2905  O   SER X 183      24.553  88.365  57.866  0.00  0.00            
ATOM   2906  N   GLN X 184      23.774  86.624  59.132  0.00  0.00            
ATOM   2907  H   GLN X 184      22.936  86.133  59.289  0.00  0.00            
ATOM   2908  CA  GLN X 184      24.851  86.542  60.177  0.00  0.00            
ATOM   2909  HA  GLN X 184      25.230  87.517  60.349  0.00  0.00            
ATOM   2910  CB  GLN X 184      24.228  85.985  61.416  0.00  0.00            
ATOM   2911  HB2 GLN X 184      25.020  86.002  62.161  0.00  0.00            
ATOM   2912  HB3 GLN X 184      23.883  84.966  61.246  0.00  0.00            
ATOM   2913  CG  GLN X 184      23.068  86.800  61.967  0.00  0.00            
ATOM   2914  HG2 GLN X 184      22.178  86.632  61.264  0.00  0.00            
ATOM   2915  HG3 GLN X 184      22.782  86.337  62.917  0.00  0.00            
ATOM   2916  CD  GLN X 184      23.512  88.315  62.087  0.00  0.00            
ATOM   2917  OE1 GLN X 184      23.089  89.210  61.352  0.00  0.00            
ATOM   2918  NE2 GLN X 184      24.469  88.547  62.904  0.00  0.00            
ATOM   2919 HE21 GLN X 184      24.508  87.878  63.688  0.00  0.00            
ATOM   2920 HE22 GLN X 184      24.799  89.531  63.064  0.00  0.00            
ATOM   2921  C   GLN X 184      26.053  85.681  59.754  0.00  0.00            
ATOM   2922  O   GLN X 184      25.964  84.670  59.067  0.00  0.00            
ATOM   2923  N   ASN X 185      27.214  86.177  60.187  0.00  0.00            
ATOM   2924  H   ASN X 185      27.197  87.005  60.804  0.00  0.00            
ATOM   2925  CA  ASN X 185      28.454  85.572  59.845  0.00  0.00            
ATOM   2926  HA  ASN X 185      29.264  86.192  60.268  0.00  0.00            
ATOM   2927  CB  ASN X 185      28.646  84.251  60.544  0.00  0.00            
ATOM   2928  HB2 ASN X 185      28.385  84.223  61.590  0.00  0.00            
ATOM   2929  HB3 ASN X 185      28.018  83.481  60.057  0.00  0.00            
ATOM   2930  CG  ASN X 185      30.076  83.780  60.454  0.00  0.00            
ATOM   2931  OD1 ASN X 185      30.454  82.927  59.643  0.00  0.00            
ATOM   2932  ND2 ASN X 185      30.966  84.208  61.313  0.00  0.00            
ATOM   2933 HD21 ASN X 185      30.635  84.882  62.004  0.00  0.00            
ATOM   2934 HD22 ASN X 185      31.866  83.739  61.401  0.00  0.00            
ATOM   2935  C   ASN X 185      28.585  85.443  58.325  0.00  0.00            
ATOM   2936  O   ASN X 185      28.992  84.430  57.781  0.00  0.00            
ATOM   2937  N   SER X 186      28.297  86.589  57.660  0.00  0.00            
ATOM   2938  H   SER X 186      27.726  87.279  58.135  0.00  0.00            
ATOM   2939  CA  SER X 186      28.457  86.654  56.224  0.00  0.00            
ATOM   2940  HA  SER X 186      29.010  85.777  55.845  0.00  0.00            
ATOM   2941  CB  SER X 186      27.081  86.704  55.498  0.00  0.00            
ATOM   2942  HB2 SER X 186      26.677  85.706  55.540  0.00  0.00            
ATOM   2943  HB3 SER X 186      26.411  87.323  56.050  0.00  0.00            
ATOM   2944  OG  SER X 186      27.209  87.231  54.165  0.00  0.00            
ATOM   2945  HG  SER X 186      26.426  86.917  53.692  0.00  0.00            
ATOM   2946  C   SER X 186      29.283  87.926  55.852  0.00  0.00            
ATOM   2947  O   SER X 186      28.916  89.027  56.185  0.00  0.00            
ATOM   2948  N   PHE X 187      30.418  87.695  55.087  0.00  0.00            
ATOM   2949  H   PHE X 187      30.715  86.690  54.998  0.00  0.00            
ATOM   2950  CA  PHE X 187      31.282  88.734  54.549  0.00  0.00            
ATOM   2951  HA  PHE X 187      31.634  89.349  55.345  0.00  0.00            
ATOM   2952  CB  PHE X 187      32.505  88.121  53.882  0.00  0.00            
ATOM   2953  HB2 PHE X 187      32.108  87.425  53.216  0.00  0.00            
ATOM   2954  HB3 PHE X 187      33.076  87.591  54.627  0.00  0.00            
ATOM   2955  CG  PHE X 187      33.340  89.113  53.171  0.00  0.00            
ATOM   2956  CD1 PHE X 187      34.171  89.990  53.940  0.00  0.00            
ATOM   2957  HD1 PHE X 187      34.137  90.014  55.051  0.00  0.00            
ATOM   2958  CE1 PHE X 187      34.942  90.982  53.256  0.00  0.00            
ATOM   2959  HE1 PHE X 187      35.395  91.687  53.868  0.00  0.00            
ATOM   2960  CZ  PHE X 187      34.825  91.183  51.916  0.00  0.00            
ATOM   2961  HZ  PHE X 187      35.255  91.986  51.460  0.00  0.00            
ATOM   2962  CE2 PHE X 187      34.025  90.310  51.121  0.00  0.00            
ATOM   2963  HE2 PHE X 187      33.969  90.325  50.056  0.00  0.00            
ATOM   2964  CD2 PHE X 187      33.369  89.222  51.784  0.00  0.00            
ATOM   2965  HD2 PHE X 187      32.810  88.497  51.231  0.00  0.00            
ATOM   2966  C   PHE X 187      30.597  89.650  53.552  0.00  0.00            
ATOM   2967  O   PHE X 187      31.071  90.705  53.291  0.00  0.00            
ATOM   2968  N   ARG X 188      29.473  89.241  53.011  0.00  0.00            
ATOM   2969  H   ARG X 188      29.050  88.362  53.324  0.00  0.00            
ATOM   2970  CA  ARG X 188      28.677  90.118  52.171  0.00  0.00            
ATOM   2971  HA  ARG X 188      29.341  90.487  51.495  0.00  0.00            
ATOM   2972  CB  ARG X 188      27.528  89.363  51.418  0.00  0.00            
ATOM   2973  HB2 ARG X 188      26.866  88.774  52.058  0.00  0.00            
ATOM   2974  HB3 ARG X 188      28.101  88.566  50.874  0.00  0.00            
ATOM   2975  CG  ARG X 188      26.701  90.220  50.408  0.00  0.00            
ATOM   2976  HG2 ARG X 188      27.146  91.211  50.075  0.00  0.00            
ATOM   2977  HG3 ARG X 188      26.563  89.613  49.473  0.00  0.00            
ATOM   2978  CD  ARG X 188      25.342  90.731  51.045  0.00  0.00            
ATOM   2979  HD2 ARG X 188      24.908  91.408  50.293  0.00  0.00            
ATOM   2980  HD3 ARG X 188      25.543  91.333  51.952  0.00  0.00            
ATOM   2981  NE  ARG X 188      24.413  89.541  51.290  0.00  0.00            
ATOM   2982  HE  ARG X 188      24.683  88.709  50.703  0.00  0.00            
ATOM   2983  CZ  ARG X 188      23.351  89.658  52.135  0.00  0.00            
ATOM   2984  NH1 ARG X 188      22.958  90.852  52.658  0.00  0.00            
ATOM   2985 HH11 ARG X 188      23.361  91.792  52.409  0.00  0.00            
ATOM   2986 HH12 ARG X 188      22.125  91.019  53.204  0.00  0.00            
ATOM   2987  NH2 ARG X 188      22.798  88.516  52.505  0.00  0.00            
ATOM   2988 HH21 ARG X 188      23.057  87.644  52.094  0.00  0.00            
ATOM   2989 HH22 ARG X 188      22.083  88.510  53.258  0.00  0.00            
ATOM   2990  C   ARG X 188      28.033  91.160  53.043  0.00  0.00            
ATOM   2991  O   ARG X 188      28.244  92.328  52.836  0.00  0.00            
ATOM   2992  N   ASN X 189      27.135  90.803  53.987  0.00  0.00            
ATOM   2993  H   ASN X 189      26.917  89.783  54.132  0.00  0.00            
ATOM   2994  CA  ASN X 189      26.461  91.627  54.956  0.00  0.00            
ATOM   2995  HA  ASN X 189      25.894  92.246  54.409  0.00  0.00            
ATOM   2996  CB  ASN X 189      25.520  90.804  55.873  0.00  0.00            
ATOM   2997  HB2 ASN X 189      24.800  90.088  55.303  0.00  0.00            
ATOM   2998  HB3 ASN X 189      26.026  90.113  56.506  0.00  0.00            
ATOM   2999  CG  ASN X 189      24.420  91.600  56.606  0.00  0.00            
ATOM   3000  OD1 ASN X 189      23.841  92.489  55.991  0.00  0.00            
ATOM   3001  ND2 ASN X 189      24.088  91.149  57.790  0.00  0.00            
ATOM   3002 HD21 ASN X 189      23.471  91.737  58.390  0.00  0.00            
ATOM   3003 HD22 ASN X 189      24.599  90.370  58.263  0.00  0.00            
ATOM   3004  C   ASN X 189      27.341  92.565  55.755  0.00  0.00            
ATOM   3005  O   ASN X 189      26.890  93.646  56.119  0.00  0.00            
ATOM   3006  N   GLN X 190      28.569  92.136  56.043  0.00  0.00            
ATOM   3007  H   GLN X 190      28.695  91.143  55.882  0.00  0.00            
ATOM   3008  CA  GLN X 190      29.691  92.882  56.560  0.00  0.00            
ATOM   3009  HA  GLN X 190      29.316  93.404  57.448  0.00  0.00            
ATOM   3010  CB  GLN X 190      30.824  91.933  56.958  0.00  0.00            
ATOM   3011  HB2 GLN X 190      30.326  91.096  57.539  0.00  0.00            
ATOM   3012  HB3 GLN X 190      31.246  91.445  56.119  0.00  0.00            
ATOM   3013  CG  GLN X 190      31.727  92.706  57.979  0.00  0.00            
ATOM   3014  HG2 GLN X 190      32.516  92.012  58.269  0.00  0.00            
ATOM   3015  HG3 GLN X 190      32.164  93.607  57.497  0.00  0.00            
ATOM   3016  CD  GLN X 190      31.039  93.087  59.311  0.00  0.00            
ATOM   3017  OE1 GLN X 190      30.664  92.258  60.133  0.00  0.00            
ATOM   3018  NE2 GLN X 190      30.791  94.371  59.457  0.00  0.00            
ATOM   3019 HE21 GLN X 190      31.065  95.006  58.717  0.00  0.00            
ATOM   3020 HE22 GLN X 190      30.423  94.771  60.284  0.00  0.00            
ATOM   3021  C   GLN X 190      30.135  94.042  55.655  0.00  0.00            
ATOM   3022  O   GLN X 190      30.227  95.197  56.014  0.00  0.00            
ATOM   3023  N   LEU X 191      30.463  93.679  54.390  0.00  0.00            
ATOM   3024  H   LEU X 191      30.449  92.668  54.128  0.00  0.00            
ATOM   3025  CA  LEU X 191      30.937  94.553  53.334  0.00  0.00            
ATOM   3026  HA  LEU X 191      31.703  95.104  53.790  0.00  0.00            
ATOM   3027  CB  LEU X 191      31.652  93.707  52.227  0.00  0.00            
ATOM   3028  HB2 LEU X 191      32.286  92.845  52.493  0.00  0.00            
ATOM   3029  HB3 LEU X 191      30.773  93.175  51.751  0.00  0.00            
ATOM   3030  CG  LEU X 191      32.489  94.597  51.242  0.00  0.00            
ATOM   3031  HG  LEU X 191      31.968  95.461  50.909  0.00  0.00            
ATOM   3032  CD1 LEU X 191      33.772  95.073  51.983  0.00  0.00            
ATOM   3033 HD11 LEU X 191      34.509  94.303  52.101  0.00  0.00            
ATOM   3034 HD12 LEU X 191      34.153  95.934  51.344  0.00  0.00            
ATOM   3035 HD13 LEU X 191      33.500  95.458  52.930  0.00  0.00            
ATOM   3036  CD2 LEU X 191      32.974  93.686  50.073  0.00  0.00            
ATOM   3037 HD21 LEU X 191      32.240  92.928  49.780  0.00  0.00            
ATOM   3038 HD22 LEU X 191      33.178  94.256  49.183  0.00  0.00            
ATOM   3039 HD23 LEU X 191      33.863  93.200  50.376  0.00  0.00            
ATOM   3040  C   LEU X 191      29.854  95.467  52.808  0.00  0.00            
ATOM   3041  O   LEU X 191      30.171  96.576  52.406  0.00  0.00            
ATOM   3042  N   GLU X 192      28.560  95.084  52.930  0.00  0.00            
ATOM   3043  H   GLU X 192      28.337  94.090  53.176  0.00  0.00            
ATOM   3044  CA  GLU X 192      27.443  95.979  52.884  0.00  0.00            
ATOM   3045  HA  GLU X 192      27.531  96.693  52.105  0.00  0.00            
ATOM   3046  CB  GLU X 192      26.116  95.210  52.839  0.00  0.00            
ATOM   3047  HB2 GLU X 192      25.337  95.933  53.217  0.00  0.00            
ATOM   3048  HB3 GLU X 192      26.032  94.445  53.580  0.00  0.00            
ATOM   3049  CG  GLU X 192      25.732  94.469  51.582  0.00  0.00            
ATOM   3050  HG2 GLU X 192      25.951  95.110  50.819  0.00  0.00            
ATOM   3051  HG3 GLU X 192      26.276  93.554  51.363  0.00  0.00            
ATOM   3052  CD  GLU X 192      24.256  94.113  51.535  0.00  0.00            
ATOM   3053  OE1 GLU X 192      23.834  93.288  52.320  0.00  0.00            
ATOM   3054  OE2 GLU X 192      23.610  94.683  50.656  0.00  0.00            
ATOM   3055  C   GLU X 192      27.410  96.904  54.167  0.00  0.00            
ATOM   3056  O   GLU X 192      27.364  98.153  54.180  0.00  0.00            
ATOM   3057  N   GLY X 193      27.535  96.214  55.336  0.00  0.00            
ATOM   3058  H   GLY X 193      27.706  95.234  55.211  0.00  0.00            
ATOM   3059  CA  GLY X 193      27.614  96.784  56.621  0.00  0.00            
ATOM   3060  HA2 GLY X 193      28.072  96.157  57.414  0.00  0.00            
ATOM   3061  HA3 GLY X 193      28.245  97.702  56.535  0.00  0.00            
ATOM   3062  C   GLY X 193      26.256  97.224  57.014  0.00  0.00            
ATOM   3063  O   GLY X 193      26.076  98.377  57.381  0.00  0.00            
ATOM   3064  N   PHE X 194      25.387  96.196  57.109  0.00  0.00            
ATOM   3065  H   PHE X 194      25.749  95.275  56.966  0.00  0.00            
ATOM   3066  CA  PHE X 194      23.996  96.231  57.606  0.00  0.00            
ATOM   3067  HA  PHE X 194      23.778  97.281  57.760  0.00  0.00            
ATOM   3068  CB  PHE X 194      22.970  95.648  56.622  0.00  0.00            
ATOM   3069  HB2 PHE X 194      23.508  95.663  55.672  0.00  0.00            
ATOM   3070  HB3 PHE X 194      22.595  94.685  56.879  0.00  0.00            
ATOM   3071  CG  PHE X 194      21.758  96.500  56.392  0.00  0.00            
ATOM   3072  CD1 PHE X 194      20.820  96.610  57.455  0.00  0.00            
ATOM   3073  HD1 PHE X 194      20.824  96.096  58.360  0.00  0.00            
ATOM   3074  CE1 PHE X 194      19.659  97.357  57.351  0.00  0.00            
ATOM   3075  HE1 PHE X 194      18.918  97.430  58.134  0.00  0.00            
ATOM   3076  CZ  PHE X 194      19.461  98.103  56.219  0.00  0.00            
ATOM   3077  HZ  PHE X 194      18.597  98.840  56.234  0.00  0.00            
ATOM   3078  CE2 PHE X 194      20.261  97.945  55.103  0.00  0.00            
ATOM   3079  HE2 PHE X 194      20.074  98.477  54.209  0.00  0.00            
ATOM   3080  CD2 PHE X 194      21.395  97.077  55.166  0.00  0.00            
ATOM   3081  HD2 PHE X 194      22.144  97.065  54.352  0.00  0.00            
ATOM   3082  C   PHE X 194      23.955  95.633  58.989  0.00  0.00            
ATOM   3083  O   PHE X 194      23.308  96.237  59.825  0.00  0.00            
ATOM   3084  N   ILE X 195      24.673  94.611  59.296  0.00  0.00            
ATOM   3085  H   ILE X 195      24.916  94.010  58.531  0.00  0.00            
ATOM   3086  CA  ILE X 195      25.028  94.137  60.624  0.00  0.00            
ATOM   3087  HA  ILE X 195      24.167  93.872  61.213  0.00  0.00            
ATOM   3088  CB  ILE X 195      25.794  92.752  60.480  0.00  0.00            
ATOM   3089  HB  ILE X 195      25.137  92.004  60.082  0.00  0.00            
ATOM   3090  CG2 ILE X 195      27.051  93.016  59.510  0.00  0.00            
ATOM   3091 HG21 ILE X 195      28.000  93.152  60.141  0.00  0.00            
ATOM   3092 HG22 ILE X 195      27.352  92.181  58.961  0.00  0.00            
ATOM   3093 HG23 ILE X 195      26.947  93.910  58.770  0.00  0.00            
ATOM   3094  CG1 ILE X 195      26.104  92.177  61.870  0.00  0.00            
ATOM   3095 HG12 ILE X 195      26.822  92.795  62.434  0.00  0.00            
ATOM   3096 HG13 ILE X 195      25.131  92.167  62.342  0.00  0.00            
ATOM   3097  CD1 ILE X 195      26.626  90.764  61.783  0.00  0.00            
ATOM   3098 HD11 ILE X 195      25.981  90.128  61.148  0.00  0.00            
ATOM   3099 HD12 ILE X 195      27.584  90.950  61.244  0.00  0.00            
ATOM   3100 HD13 ILE X 195      26.761  90.369  62.789  0.00  0.00            
ATOM   3101  C   ILE X 195      25.733  95.164  61.563  0.00  0.00            
ATOM   3102  O   ILE X 195      26.874  95.577  61.305  0.00  0.00            
ATOM   3103  N   ASN X 196      25.042  95.620  62.623  0.00  0.00            
ATOM   3104  H   ASN X 196      24.131  95.147  62.777  0.00  0.00            
ATOM   3105  CA  ASN X 196      25.485  96.712  63.515  0.00  0.00            
ATOM   3106  HA  ASN X 196      24.644  96.919  64.175  0.00  0.00            
ATOM   3107  CB  ASN X 196      26.584  96.134  64.500  0.00  0.00            
ATOM   3108  HB2 ASN X 196      26.295  95.189  65.024  0.00  0.00            
ATOM   3109  HB3 ASN X 196      27.427  95.983  63.876  0.00  0.00            
ATOM   3110  CG  ASN X 196      27.018  96.899  65.768  0.00  0.00            
ATOM   3111  OD1 ASN X 196      26.318  97.808  66.208  0.00  0.00            
ATOM   3112  ND2 ASN X 196      28.114  96.389  66.296  0.00  0.00            
ATOM   3113 HD21 ASN X 196      28.541  96.851  67.107  0.00  0.00            
ATOM   3114 HD22 ASN X 196      28.634  95.569  66.011  0.00  0.00            
ATOM   3115  C   ASN X 196      25.691  97.960  62.746  0.00  0.00            
ATOM   3116  O   ASN X 196      26.671  98.661  62.804  0.00  0.00            
ATOM   3117  N   GLY X 197      24.753  98.259  61.844  0.00  0.00            
ATOM   3118  H   GLY X 197      23.799  97.824  61.963  0.00  0.00            
ATOM   3119  CA  GLY X 197      24.877  99.143  60.660  0.00  0.00            
ATOM   3120  HA2 GLY X 197      24.485  98.742  59.717  0.00  0.00            
ATOM   3121  HA3 GLY X 197      25.936  99.283  60.492  0.00  0.00            
ATOM   3122  C   GLY X 197      24.207 100.588  60.831  0.00  0.00            
ATOM   3123  O   GLY X 197      23.659 100.805  61.897  0.00  0.00            
ATOM   3124  N   PRO X 198      24.067 101.527  59.796  0.00  0.00            
ATOM   3125  CD  PRO X 198      23.326 102.876  59.925  0.00  0.00            
ATOM   3126  HD2 PRO X 198      22.267 102.731  60.188  0.00  0.00            
ATOM   3127  HD3 PRO X 198      23.716 103.430  60.744  0.00  0.00            
ATOM   3128  CG  PRO X 198      23.462 103.592  58.545  0.00  0.00            
ATOM   3129  HG2 PRO X 198      22.452 103.858  58.127  0.00  0.00            
ATOM   3130  HG3 PRO X 198      23.921 104.595  58.641  0.00  0.00            
ATOM   3131  CB  PRO X 198      24.300 102.714  57.636  0.00  0.00            
ATOM   3132  HB2 PRO X 198      23.716 102.260  56.844  0.00  0.00            
ATOM   3133  HB3 PRO X 198      25.073 103.327  57.135  0.00  0.00            
ATOM   3134  CA  PRO X 198      24.810 101.472  58.490  0.00  0.00            
ATOM   3135  HA  PRO X 198      24.579 100.514  58.054  0.00  0.00            
ATOM   3136  C   PRO X 198      26.350 101.500  58.867  0.00  0.00            
ATOM   3137  O   PRO X 198      26.690 102.488  59.529  0.00  0.00            
ATOM   3138  N   GLN X 199      27.186 100.562  58.491  0.00  0.00            
ATOM   3139  H   GLN X 199      26.810  99.839  57.927  0.00  0.00            
ATOM   3140  CA  GLN X 199      28.618 100.467  58.523  0.00  0.00            
ATOM   3141  HA  GLN X 199      29.016 101.334  59.028  0.00  0.00            
ATOM   3142  CB  GLN X 199      29.072  99.086  59.127  0.00  0.00            
ATOM   3143  HB2 GLN X 199      28.208  98.397  59.047  0.00  0.00            
ATOM   3144  HB3 GLN X 199      29.852  98.607  58.607  0.00  0.00            
ATOM   3145  CG  GLN X 199      29.500  99.246  60.586  0.00  0.00            
ATOM   3146  HG2 GLN X 199      29.742  98.257  60.944  0.00  0.00            
ATOM   3147  HG3 GLN X 199      28.578  99.605  61.060  0.00  0.00            
ATOM   3148  CD  GLN X 199      30.615 100.249  60.861  0.00  0.00            
ATOM   3149  OE1 GLN X 199      31.276 100.708  59.898  0.00  0.00            
ATOM   3150  NE2 GLN X 199      30.791 100.637  62.118  0.00  0.00            
ATOM   3151 HE21 GLN X 199      31.624 101.196  62.226  0.00  0.00            
ATOM   3152 HE22 GLN X 199      30.288 100.405  62.916  0.00  0.00            
ATOM   3153  C   GLN X 199      29.101 100.574  57.087  0.00  0.00            
ATOM   3154  O   GLN X 199      28.332 100.720  56.162  0.00  0.00            
ATOM   3155  N   LEU X 200      30.414 100.417  56.926  0.00  0.00            
ATOM   3156  H   LEU X 200      30.996 100.417  57.742  0.00  0.00            
ATOM   3157  CA  LEU X 200      31.285 100.164  55.784  0.00  0.00            
ATOM   3158  HA  LEU X 200      32.288 100.657  55.938  0.00  0.00            
ATOM   3159  CB  LEU X 200      31.586  98.581  55.843  0.00  0.00            
ATOM   3160  HB2 LEU X 200      31.695  98.272  56.853  0.00  0.00            
ATOM   3161  HB3 LEU X 200      30.665  98.020  55.539  0.00  0.00            
ATOM   3162  CG  LEU X 200      32.877  98.144  55.112  0.00  0.00            
ATOM   3163  HG  LEU X 200      33.534  98.938  55.532  0.00  0.00            
ATOM   3164  CD1 LEU X 200      33.445  96.809  55.568  0.00  0.00            
ATOM   3165 HD11 LEU X 200      32.625  96.053  55.434  0.00  0.00            
ATOM   3166 HD12 LEU X 200      33.858  96.849  56.554  0.00  0.00            
ATOM   3167 HD13 LEU X 200      34.327  96.562  54.893  0.00  0.00            
ATOM   3168  CD2 LEU X 200      32.940  98.235  53.559  0.00  0.00            
ATOM   3169 HD21 LEU X 200      32.794  99.274  53.225  0.00  0.00            
ATOM   3170 HD22 LEU X 200      32.080  97.706  53.219  0.00  0.00            
ATOM   3171 HD23 LEU X 200      33.872  97.806  53.167  0.00  0.00            
ATOM   3172  C   LEU X 200      30.798 100.809  54.502  0.00  0.00            
ATOM   3173  O   LEU X 200      30.667 102.032  54.426  0.00  0.00            
ATOM   3174  N   HID X 201      30.297  99.893  53.590  0.00  0.00            
ATOM   3175  H   HID X 201      30.475  98.908  53.758  0.00  0.00            
ATOM   3176  CA  HID X 201      29.733 100.344  52.286  0.00  0.00            
ATOM   3177  HA  HID X 201      30.538 100.674  51.680  0.00  0.00            
ATOM   3178  CB  HID X 201      29.254  99.118  51.466  0.00  0.00            
ATOM   3179  HB2 HID X 201      28.754  98.491  52.172  0.00  0.00            
ATOM   3180  HB3 HID X 201      30.083  98.522  51.085  0.00  0.00            
ATOM   3181  CG  HID X 201      28.384  99.424  50.257  0.00  0.00            
ATOM   3182  ND1 HID X 201      27.039  99.453  50.407  0.00  0.00            
ATOM   3183  HD1 HID X 201      26.462  99.115  51.196  0.00  0.00            
ATOM   3184  CE1 HID X 201      26.522 100.044  49.378  0.00  0.00            
ATOM   3185  HE1 HID X 201      25.535 100.406  49.363  0.00  0.00            
ATOM   3186  NE2 HID X 201      27.389 100.129  48.430  0.00  0.00            
ATOM   3187  CD2 HID X 201      28.600  99.700  48.947  0.00  0.00            
ATOM   3188  HD2 HID X 201      29.460  99.719  48.279  0.00  0.00            
ATOM   3189  C   HID X 201      28.643 101.336  52.417  0.00  0.00            
ATOM   3190  O   HID X 201      28.675 102.311  51.701  0.00  0.00            
ATOM   3191  N   ASN X 202      27.589 100.967  53.213  0.00  0.00            
ATOM   3192  H   ASN X 202      27.593 100.075  53.657  0.00  0.00            
ATOM   3193  CA  ASN X 202      26.452 101.783  53.419  0.00  0.00            
ATOM   3194  HA  ASN X 202      26.058 102.132  52.406  0.00  0.00            
ATOM   3195  CB  ASN X 202      25.406 100.859  54.133  0.00  0.00            
ATOM   3196  HB2 ASN X 202      25.904 100.180  54.832  0.00  0.00            
ATOM   3197  HB3 ASN X 202      24.721 101.561  54.670  0.00  0.00            
ATOM   3198  CG  ASN X 202      24.602 100.031  53.150  0.00  0.00            
ATOM   3199  OD1 ASN X 202      25.014  99.441  52.193  0.00  0.00            
ATOM   3200  ND2 ASN X 202      23.288 100.028  53.351  0.00  0.00            
ATOM   3201 HD21 ASN X 202      22.804 100.546  54.093  0.00  0.00            
ATOM   3202 HD22 ASN X 202      22.650  99.606  52.694  0.00  0.00            
ATOM   3203  C   ASN X 202      26.816 103.144  54.072  0.00  0.00            
ATOM   3204  O   ASN X 202      26.118 104.172  53.888  0.00  0.00            
ATOM   3205  N   ARN X 203      27.846 103.222  54.935  0.00  0.00            
ATOM   3206  H   ARN X 203      28.246 102.327  55.229  0.00  0.00            
ATOM   3207  CA  ARN X 203      28.220 104.439  55.652  0.00  0.00            
ATOM   3208  HA  ARN X 203      27.312 104.794  56.071  0.00  0.00            
ATOM   3209  CB  ARN X 203      29.187 104.149  56.818  0.00  0.00            
ATOM   3210  HB2 ARN X 203      30.291 104.324  56.477  0.00  0.00            
ATOM   3211  HB3 ARN X 203      29.115 103.158  57.183  0.00  0.00            
ATOM   3212  CG  ARN X 203      28.998 105.109  57.944  0.00  0.00            
ATOM   3213  HG2 ARN X 203      27.975 105.147  58.094  0.00  0.00            
ATOM   3214  HG3 ARN X 203      29.338 106.149  57.842  0.00  0.00            
ATOM   3215  CD  ARN X 203      29.710 104.606  59.152  0.00  0.00            
ATOM   3216  HD2 ARN X 203      30.692 104.364  58.752  0.00  0.00            
ATOM   3217  HD3 ARN X 203      29.265 103.699  59.542  0.00  0.00            
ATOM   3218  NE  ARN X 203      29.669 105.664  60.152  0.00  0.00            
ATOM   3219  HE  ARN X 203      30.279 106.497  59.948  0.00  0.00            
ATOM   3220  CZ  ARN X 203      29.878 105.307  61.566  0.00  0.00            
ATOM   3221  NH1 ARN X 203      29.871 104.129  61.975  0.00  0.00            
ATOM   3222 HH11 ARN X 203      29.974 103.424  61.187  0.00  0.00            
ATOM   3223  NH2 ARN X 203      29.847 106.481  62.334  0.00  0.00            
ATOM   3224 HH21 ARN X 203      30.313 106.313  63.195  0.00  0.00            
ATOM   3225 HH22 ARN X 203      28.931 106.767  62.520  0.00  0.00            
ATOM   3226  C   ARN X 203      28.829 105.465  54.649  0.00  0.00            
ATOM   3227  O   ARN X 203      28.538 106.613  54.602  0.00  0.00            
ATOM   3228  N   VAL X 204      29.494 104.970  53.574  0.00  0.00            
ATOM   3229  H   VAL X 204      29.590 103.963  53.476  0.00  0.00            
ATOM   3230  CA  VAL X 204      29.989 105.803  52.429  0.00  0.00            
ATOM   3231  HA  VAL X 204      30.041 106.894  52.732  0.00  0.00            
ATOM   3232  CB  VAL X 204      31.395 105.504  51.899  0.00  0.00            
ATOM   3233  HB  VAL X 204      31.521 106.129  50.995  0.00  0.00            
ATOM   3234  CG1 VAL X 204      32.538 105.888  52.797  0.00  0.00            
ATOM   3235 HG11 VAL X 204      32.680 105.205  53.689  0.00  0.00            
ATOM   3236 HG12 VAL X 204      33.432 105.814  52.174  0.00  0.00            
ATOM   3237 HG13 VAL X 204      32.421 106.850  53.251  0.00  0.00            
ATOM   3238  CG2 VAL X 204      31.603 104.033  51.509  0.00  0.00            
ATOM   3239 HG21 VAL X 204      31.511 103.318  52.340  0.00  0.00            
ATOM   3240 HG22 VAL X 204      30.850 103.664  50.810  0.00  0.00            
ATOM   3241 HG23 VAL X 204      32.604 103.792  51.150  0.00  0.00            
ATOM   3242  C   VAL X 204      28.952 105.805  51.320  0.00  0.00            
ATOM   3243  O   VAL X 204      29.285 105.670  50.147  0.00  0.00            
ATOM   3244  N   HID X 205      27.693 106.021  51.722  0.00  0.00            
ATOM   3245  H   HID X 205      27.656 106.064  52.720  0.00  0.00            
ATOM   3246  CA  HID X 205      26.467 106.507  51.049  0.00  0.00            
ATOM   3247  HA  HID X 205      26.701 106.998  50.104  0.00  0.00            
ATOM   3248  CB  HID X 205      25.489 105.346  50.801  0.00  0.00            
ATOM   3249  HB2 HID X 205      25.457 104.707  51.717  0.00  0.00            
ATOM   3250  HB3 HID X 205      24.544 105.838  50.660  0.00  0.00            
ATOM   3251  CG  HID X 205      25.551 104.569  49.513  0.00  0.00            
ATOM   3252  ND1 HID X 205      25.160 105.026  48.248  0.00  0.00            
ATOM   3253  HD1 HID X 205      24.660 105.899  48.034  0.00  0.00            
ATOM   3254  CE1 HID X 205      25.493 104.049  47.321  0.00  0.00            
ATOM   3255  HE1 HID X 205      25.352 104.197  46.284  0.00  0.00            
ATOM   3256  NE2 HID X 205      26.082 102.967  47.926  0.00  0.00            
ATOM   3257  CD2 HID X 205      25.984 103.305  49.286  0.00  0.00            
ATOM   3258  HD2 HID X 205      26.297 102.612  50.068  0.00  0.00            
ATOM   3259  C   HID X 205      25.967 107.652  52.026  0.00  0.00            
ATOM   3260  O   HID X 205      26.056 108.834  51.702  0.00  0.00            
ATOM   3261  N   ARG X 206      25.362 107.218  53.194  0.00  0.00            
ATOM   3262  H   ARG X 206      25.456 106.253  53.406  0.00  0.00            
ATOM   3263  CA  ARG X 206      24.967 107.952  54.403  0.00  0.00            
ATOM   3264  HA  ARG X 206      23.979 108.400  54.191  0.00  0.00            
ATOM   3265  CB  ARG X 206      24.906 106.929  55.586  0.00  0.00            
ATOM   3266  HB2 ARG X 206      25.587 106.103  55.390  0.00  0.00            
ATOM   3267  HB3 ARG X 206      25.142 107.461  56.528  0.00  0.00            
ATOM   3268  CG  ARG X 206      23.546 106.261  55.845  0.00  0.00            
ATOM   3269  HG2 ARG X 206      23.183 105.969  54.842  0.00  0.00            
ATOM   3270  HG3 ARG X 206      23.773 105.315  56.406  0.00  0.00            
ATOM   3271  CD  ARG X 206      22.619 107.150  56.621  0.00  0.00            
ATOM   3272  HD2 ARG X 206      22.810 108.169  56.398  0.00  0.00            
ATOM   3273  HD3 ARG X 206      22.619 107.029  57.704  0.00  0.00            
ATOM   3274  NE  ARG X 206      21.242 107.037  55.957  0.00  0.00            
ATOM   3275  HE  ARG X 206      21.190 107.543  55.069  0.00  0.00            
ATOM   3276  CZ  ARG X 206      20.073 106.588  56.449  0.00  0.00            
ATOM   3277  NH1 ARG X 206      20.006 106.166  57.671  0.00  0.00            
ATOM   3278 HH11 ARG X 206      20.607 106.435  58.525  0.00  0.00            
ATOM   3279 HH12 ARG X 206      19.171 105.662  58.050  0.00  0.00            
ATOM   3280  NH2 ARG X 206      19.103 106.475  55.587  0.00  0.00            
ATOM   3281 HH21 ARG X 206      19.069 106.773  54.614  0.00  0.00            
ATOM   3282 HH22 ARG X 206      18.190 106.063  55.918  0.00  0.00            
ATOM   3283  C   ARG X 206      25.912 109.158  54.771  0.00  0.00            
ATOM   3284  O   ARG X 206      25.459 110.289  54.812  0.00  0.00            
ATOM   3285  N   TRP X 207      27.240 108.919  54.943  0.00  0.00            
ATOM   3286  H   TRP X 207      27.550 107.973  54.841  0.00  0.00            
ATOM   3287  CA  TRP X 207      28.183 109.985  55.344  0.00  0.00            
ATOM   3288  HA  TRP X 207      27.780 110.475  56.238  0.00  0.00            
ATOM   3289  CB  TRP X 207      29.666 109.534  55.605  0.00  0.00            
ATOM   3290  HB2 TRP X 207      29.625 108.760  56.379  0.00  0.00            
ATOM   3291  HB3 TRP X 207      30.012 109.045  54.690  0.00  0.00            
ATOM   3292  CG  TRP X 207      30.623 110.504  56.255  0.00  0.00            
ATOM   3293  CD1 TRP X 207      30.809 110.684  57.578  0.00  0.00            
ATOM   3294  HD1 TRP X 207      30.218 110.235  58.360  0.00  0.00            
ATOM   3295  NE1 TRP X 207      31.857 111.547  57.794  0.00  0.00            
ATOM   3296  HE1 TRP X 207      31.980 111.735  58.720  0.00  0.00            
ATOM   3297  CE2 TRP X 207      32.273 112.177  56.631  0.00  0.00            
ATOM   3298  CZ2 TRP X 207      33.308 113.051  56.326  0.00  0.00            
ATOM   3299  HZ2 TRP X 207      33.949 113.381  57.155  0.00  0.00            
ATOM   3300  CH2 TRP X 207      33.503 113.415  55.028  0.00  0.00            
ATOM   3301  HH2 TRP X 207      34.284 114.067  54.770  0.00  0.00            
ATOM   3302  CZ3 TRP X 207      32.701 112.850  53.997  0.00  0.00            
ATOM   3303  HZ3 TRP X 207      32.934 113.050  52.970  0.00  0.00            
ATOM   3304  CE3 TRP X 207      31.607 111.983  54.352  0.00  0.00            
ATOM   3305  HE3 TRP X 207      31.158 111.434  53.524  0.00  0.00            
ATOM   3306  CD2 TRP X 207      31.413 111.526  55.670  0.00  0.00            
ATOM   3307  C   TRP X 207      28.279 111.136  54.364  0.00  0.00            
ATOM   3308  O   TRP X 207      28.202 112.287  54.802  0.00  0.00            
ATOM   3309  N   VAL X 208      28.287 110.856  53.034  0.00  0.00            
ATOM   3310  H   VAL X 208      28.215 109.888  52.746  0.00  0.00            
ATOM   3311  CA  VAL X 208      28.311 111.849  51.968  0.00  0.00            
ATOM   3312  HA  VAL X 208      29.090 112.577  52.263  0.00  0.00            
ATOM   3313  CB  VAL X 208      28.876 111.220  50.689  0.00  0.00            
ATOM   3314  HB  VAL X 208      28.267 110.274  50.620  0.00  0.00            
ATOM   3315  CG1 VAL X 208      28.837 112.165  49.414  0.00  0.00            
ATOM   3316 HG11 VAL X 208      27.778 112.275  49.193  0.00  0.00            
ATOM   3317 HG12 VAL X 208      29.257 113.128  49.664  0.00  0.00            
ATOM   3318 HG13 VAL X 208      29.326 111.726  48.524  0.00  0.00            
ATOM   3319  CG2 VAL X 208      30.259 110.625  50.932  0.00  0.00            
ATOM   3320 HG21 VAL X 208      30.485 110.053  50.055  0.00  0.00            
ATOM   3321 HG22 VAL X 208      30.321 109.971  51.817  0.00  0.00            
ATOM   3322 HG23 VAL X 208      31.062 111.405  51.033  0.00  0.00            
ATOM   3323  C   VAL X 208      27.065 112.576  51.796  0.00  0.00            
ATOM   3324  O   VAL X 208      27.042 113.753  51.413  0.00  0.00            
ATOM   3325  N   GLY X 209      25.982 111.991  52.278  0.00  0.00            
ATOM   3326  H   GLY X 209      26.096 111.037  52.480  0.00  0.00            
ATOM   3327  CA  GLY X 209      24.555 112.380  52.144  0.00  0.00            
ATOM   3328  HA2 GLY X 209      23.895 111.861  52.826  0.00  0.00            
ATOM   3329  HA3 GLY X 209      24.655 113.426  52.440  0.00  0.00            
ATOM   3330  C   GLY X 209      23.954 112.493  50.737  0.00  0.00            
ATOM   3331  O   GLY X 209      24.392 111.870  49.760  0.00  0.00            
ATOM   3332  N   GLY X 210      22.840 113.306  50.719  0.00  0.00            
ATOM   3333  H   GLY X 210      22.714 113.733  51.648  0.00  0.00            
ATOM   3334  CA  GLY X 210      21.911 113.570  49.589  0.00  0.00            
ATOM   3335  HA2 GLY X 210      21.947 114.679  49.364  0.00  0.00            
ATOM   3336  HA3 GLY X 210      20.896 113.358  50.006  0.00  0.00            
ATOM   3337  C   GLY X 210      22.005 112.586  48.304  0.00  0.00            
ATOM   3338  O   GLY X 210      21.470 111.501  48.431  0.00  0.00            
ATOM   3339  N   GLN X 211      22.611 113.105  47.185  0.00  0.00            
ATOM   3340  H   GLN X 211      22.914 114.054  47.298  0.00  0.00            
ATOM   3341  CA  GLN X 211      22.520 112.387  45.880  0.00  0.00            
ATOM   3342  HA  GLN X 211      21.590 111.822  45.699  0.00  0.00            
ATOM   3343  CB  GLN X 211      22.719 113.471  44.745  0.00  0.00            
ATOM   3344  HB2 GLN X 211      22.943 112.893  43.934  0.00  0.00            
ATOM   3345  HB3 GLN X 211      23.481 114.208  45.087  0.00  0.00            
ATOM   3346  CG  GLN X 211      21.560 114.444  44.318  0.00  0.00            
ATOM   3347  HG2 GLN X 211      21.183 115.034  45.200  0.00  0.00            
ATOM   3348  HG3 GLN X 211      21.902 115.213  43.662  0.00  0.00            
ATOM   3349  CD  GLN X 211      20.386 113.594  43.590  0.00  0.00            
ATOM   3350  OE1 GLN X 211      20.261 112.350  43.735  0.00  0.00            
ATOM   3351  NE2 GLN X 211      19.408 114.202  42.902  0.00  0.00            
ATOM   3352 HE21 GLN X 211      18.655 113.648  42.576  0.00  0.00            
ATOM   3353 HE22 GLN X 211      19.575 115.150  42.661  0.00  0.00            
ATOM   3354  C   GLN X 211      23.423 111.198  45.755  0.00  0.00            
ATOM   3355  O   GLN X 211      23.278 110.412  44.785  0.00  0.00            
ATOM   3356  N   MET X 212      24.235 110.943  46.810  0.00  0.00            
ATOM   3357  H   MET X 212      24.053 111.427  47.643  0.00  0.00            
ATOM   3358  CA  MET X 212      24.934 109.666  47.006  0.00  0.00            
ATOM   3359  HA  MET X 212      24.918 109.102  46.037  0.00  0.00            
ATOM   3360  CB  MET X 212      26.397 109.869  47.393  0.00  0.00            
ATOM   3361  HB2 MET X 212      26.867 110.708  46.892  0.00  0.00            
ATOM   3362  HB3 MET X 212      26.443 110.182  48.436  0.00  0.00            
ATOM   3363  CG  MET X 212      27.134 108.539  47.347  0.00  0.00            
ATOM   3364  HG2 MET X 212      26.597 107.734  47.930  0.00  0.00            
ATOM   3365  HG3 MET X 212      27.219 108.213  46.280  0.00  0.00            
ATOM   3366  SD  MET X 212      28.690 108.432  48.185  0.00  0.00            
ATOM   3367  CE  MET X 212      29.764 109.331  47.010  0.00  0.00            
ATOM   3368  HE1 MET X 212      29.738 110.437  46.933  0.00  0.00            
ATOM   3369  HE2 MET X 212      29.389 109.082  45.991  0.00  0.00            
ATOM   3370  HE3 MET X 212      30.886 109.018  47.089  0.00  0.00            
ATOM   3371  C   MET X 212      24.261 108.747  48.016  0.00  0.00            
ATOM   3372  O   MET X 212      24.250 107.519  47.822  0.00  0.00            
ATOM   3373  N   GLY X 213      23.628 109.242  49.030  0.00  0.00            
ATOM   3374  H   GLY X 213      23.444 110.264  48.995  0.00  0.00            
ATOM   3375  CA  GLY X 213      22.972 108.581  50.167  0.00  0.00            
ATOM   3376  HA2 GLY X 213      23.732 108.089  50.773  0.00  0.00            
ATOM   3377  HA3 GLY X 213      22.618 109.256  50.950  0.00  0.00            
ATOM   3378  C   GLY X 213      21.792 107.702  49.788  0.00  0.00            
ATOM   3379  O   GLY X 213      21.657 106.585  50.306  0.00  0.00            
ATOM   3380  N   VAL X 214      20.917 108.301  48.899  0.00  0.00            
ATOM   3381  H   VAL X 214      21.217 109.204  48.544  0.00  0.00            
ATOM   3382  CA  VAL X 214      19.775 107.601  48.400  0.00  0.00            
ATOM   3383  HA  VAL X 214      19.205 107.426  49.276  0.00  0.00            
ATOM   3384  CB  VAL X 214      18.955 108.586  47.688  0.00  0.00            
ATOM   3385  HB  VAL X 214      18.097 107.915  47.292  0.00  0.00            
ATOM   3386  CG1 VAL X 214      18.289 109.705  48.566  0.00  0.00            
ATOM   3387 HG11 VAL X 214      17.961 109.438  49.542  0.00  0.00            
ATOM   3388 HG12 VAL X 214      17.396 110.149  48.110  0.00  0.00            
ATOM   3389 HG13 VAL X 214      19.010 110.486  48.716  0.00  0.00            
ATOM   3390  CG2 VAL X 214      19.601 109.148  46.488  0.00  0.00            
ATOM   3391 HG21 VAL X 214      18.917 109.840  45.990  0.00  0.00            
ATOM   3392 HG22 VAL X 214      19.988 108.359  45.752  0.00  0.00            
ATOM   3393 HG23 VAL X 214      20.438 109.825  46.725  0.00  0.00            
ATOM   3394  C   VAL X 214      20.068 106.313  47.610  0.00  0.00            
ATOM   3395  O   VAL X 214      21.159 106.017  47.022  0.00  0.00            
ATOM   3396  N   VAL X 215      19.037 105.422  47.644  0.00  0.00            
ATOM   3397  H   VAL X 215      18.191 105.907  48.030  0.00  0.00            
ATOM   3398  CA  VAL X 215      19.038 104.096  46.978  0.00  0.00            
ATOM   3399  HA  VAL X 215      19.924 103.595  47.383  0.00  0.00            
ATOM   3400  CB  VAL X 215      18.015 103.162  47.573  0.00  0.00            
ATOM   3401  HB  VAL X 215      16.994 103.606  47.408  0.00  0.00            
ATOM   3402  CG1 VAL X 215      18.123 101.765  46.905  0.00  0.00            
ATOM   3403 HG11 VAL X 215      17.788 101.647  45.895  0.00  0.00            
ATOM   3404 HG12 VAL X 215      17.468 101.062  47.492  0.00  0.00            
ATOM   3405 HG13 VAL X 215      19.125 101.391  47.049  0.00  0.00            
ATOM   3406  CG2 VAL X 215      18.230 102.953  49.056  0.00  0.00            
ATOM   3407 HG21 VAL X 215      18.309 103.828  49.747  0.00  0.00            
ATOM   3408 HG22 VAL X 215      17.457 102.302  49.529  0.00  0.00            
ATOM   3409 HG23 VAL X 215      19.127 102.377  49.237  0.00  0.00            
ATOM   3410  C   VAL X 215      19.205 104.038  45.400  0.00  0.00            
ATOM   3411  O   VAL X 215      20.057 103.287  44.979  0.00  0.00            
ATOM   3412  N   PRO X 216      18.434 104.851  44.669  0.00  0.00            
ATOM   3413  CD  PRO X 216      17.293 105.525  45.129  0.00  0.00            
ATOM   3414  HD2 PRO X 216      16.600 104.667  45.538  0.00  0.00            
ATOM   3415  HD3 PRO X 216      17.503 106.422  45.769  0.00  0.00            
ATOM   3416  CG  PRO X 216      16.578 106.040  43.970  0.00  0.00            
ATOM   3417  HG2 PRO X 216      16.887 107.113  43.765  0.00  0.00            
ATOM   3418  HG3 PRO X 216      15.483 106.009  43.979  0.00  0.00            
ATOM   3419  CB  PRO X 216      17.072 105.139  42.752  0.00  0.00            
ATOM   3420  HB2 PRO X 216      17.057 105.682  41.817  0.00  0.00            
ATOM   3421  HB3 PRO X 216      16.417 104.273  42.684  0.00  0.00            
ATOM   3422  CA  PRO X 216      18.473 104.745  43.189  0.00  0.00            
ATOM   3423  HA  PRO X 216      18.490 103.707  42.862  0.00  0.00            
ATOM   3424  C   PRO X 216      19.679 105.482  42.439  0.00  0.00            
ATOM   3425  O   PRO X 216      20.429 104.842  41.647  0.00  0.00            
ATOM   3426  N   THR X 217      19.576 106.856  42.605  0.00  0.00            
ATOM   3427  H   THR X 217      18.904 107.192  43.257  0.00  0.00            
ATOM   3428  CA  THR X 217      20.366 107.774  41.830  0.00  0.00            
ATOM   3429  HA  THR X 217      20.538 107.344  40.883  0.00  0.00            
ATOM   3430  CB  THR X 217      19.565 109.132  41.650  0.00  0.00            
ATOM   3431  HB  THR X 217      20.302 109.890  41.298  0.00  0.00            
ATOM   3432  CG2 THR X 217      18.297 108.983  40.709  0.00  0.00            
ATOM   3433 HG21 THR X 217      17.516 108.222  40.935  0.00  0.00            
ATOM   3434 HG22 THR X 217      17.824 109.994  40.682  0.00  0.00            
ATOM   3435 HG23 THR X 217      18.667 108.792  39.700  0.00  0.00            
ATOM   3436  OG1 THR X 217      19.171 109.590  42.960  0.00  0.00            
ATOM   3437  HG1 THR X 217      19.650 110.412  43.217  0.00  0.00            
ATOM   3438  C   THR X 217      21.710 108.091  42.516  0.00  0.00            
ATOM   3439  O   THR X 217      22.348 109.086  42.137  0.00  0.00            
ATOM   3440  N   ALA X 218      22.160 107.155  43.372  0.00  0.00            
ATOM   3441  H   ALA X 218      21.546 106.418  43.678  0.00  0.00            
ATOM   3442  CA  ALA X 218      23.470 106.944  43.957  0.00  0.00            
ATOM   3443  HA  ALA X 218      23.565 107.663  44.676  0.00  0.00            
ATOM   3444  CB  ALA X 218      23.514 105.618  44.616  0.00  0.00            
ATOM   3445  HB1 ALA X 218      24.568 105.477  44.819  0.00  0.00            
ATOM   3446  HB2 ALA X 218      23.150 104.877  44.039  0.00  0.00            
ATOM   3447  HB3 ALA X 218      23.148 105.499  45.624  0.00  0.00            
ATOM   3448  C   ALA X 218      24.649 107.334  42.985  0.00  0.00            
ATOM   3449  O   ALA X 218      25.528 108.074  43.396  0.00  0.00            
ATOM   3450  N   PRO X 219      24.586 106.888  41.770  0.00  0.00            
ATOM   3451  CD  PRO X 219      23.720 105.836  41.219  0.00  0.00            
ATOM   3452  HD2 PRO X 219      23.637 104.994  41.784  0.00  0.00            
ATOM   3453  HD3 PRO X 219      22.750 106.219  40.948  0.00  0.00            
ATOM   3454  CG  PRO X 219      24.217 105.508  39.796  0.00  0.00            
ATOM   3455  HG2 PRO X 219      23.677 105.849  38.905  0.00  0.00            
ATOM   3456  HG3 PRO X 219      24.207 104.417  39.797  0.00  0.00            
ATOM   3457  CB  PRO X 219      25.619 106.070  39.701  0.00  0.00            
ATOM   3458  HB2 PRO X 219      25.883 106.498  38.683  0.00  0.00            
ATOM   3459  HB3 PRO X 219      26.355 105.359  39.978  0.00  0.00            
ATOM   3460  CA  PRO X 219      25.610 107.217  40.778  0.00  0.00            
ATOM   3461  HA  PRO X 219      26.645 107.266  41.180  0.00  0.00            
ATOM   3462  C   PRO X 219      25.564 108.679  40.158  0.00  0.00            
ATOM   3463  O   PRO X 219      26.404 108.918  39.259  0.00  0.00            
ATOM   3464  N   ASN X 220      24.656 109.576  40.569  0.00  0.00            
ATOM   3465  H   ASN X 220      24.006 109.430  41.313  0.00  0.00            
ATOM   3466  CA  ASN X 220      24.697 111.007  40.145  0.00  0.00            
ATOM   3467  HA  ASN X 220      24.541 111.022  39.038  0.00  0.00            
ATOM   3468  CB  ASN X 220      23.333 111.687  40.542  0.00  0.00            
ATOM   3469  HB2 ASN X 220      22.530 111.082  40.135  0.00  0.00            
ATOM   3470  HB3 ASN X 220      23.239 111.777  41.559  0.00  0.00            
ATOM   3471  CG  ASN X 220      23.286 113.236  40.211  0.00  0.00            
ATOM   3472  OD1 ASN X 220      23.805 114.036  41.022  0.00  0.00            
ATOM   3473  ND2 ASN X 220      22.756 113.628  39.085  0.00  0.00            
ATOM   3474 HD21 ASN X 220      22.240 112.948  38.471  0.00  0.00            
ATOM   3475 HD22 ASN X 220      22.705 114.559  38.904  0.00  0.00            
ATOM   3476  C   ASN X 220      25.954 111.678  40.617  0.00  0.00            
ATOM   3477  O   ASN X 220      26.412 112.582  39.904  0.00  0.00            
ATOM   3478  N   ASP X 221      26.484 111.160  41.721  0.00  0.00            
ATOM   3479  H   ASP X 221      26.075 110.324  42.125  0.00  0.00            
ATOM   3480  CA  ASP X 221      27.819 111.443  42.209  0.00  0.00            
ATOM   3481  HA  ASP X 221      28.089 112.455  42.028  0.00  0.00            
ATOM   3482  CB  ASP X 221      27.755 111.220  43.757  0.00  0.00            
ATOM   3483  HB2 ASP X 221      26.748 111.553  44.184  0.00  0.00            
ATOM   3484  HB3 ASP X 221      27.747 110.154  43.879  0.00  0.00            
ATOM   3485  CG  ASP X 221      28.927 111.727  44.519  0.00  0.00            
ATOM   3486  OD1 ASP X 221      30.000 111.740  43.966  0.00  0.00            
ATOM   3487  OD2 ASP X 221      28.672 112.343  45.561  0.00  0.00            
ATOM   3488  C   ASP X 221      28.862 110.537  41.441  0.00  0.00            
ATOM   3489  O   ASP X 221      28.688 109.319  41.494  0.00  0.00            
ATOM   3490  N   PRO X 222      29.932 111.106  40.856  0.00  0.00            
ATOM   3491  CD  PRO X 222      29.931 112.544  40.416  0.00  0.00            
ATOM   3492  HD2 PRO X 222      28.957 112.784  39.958  0.00  0.00            
ATOM   3493  HD3 PRO X 222      30.191 113.248  41.220  0.00  0.00            
ATOM   3494  CG  PRO X 222      31.027 112.525  39.268  0.00  0.00            
ATOM   3495  HG2 PRO X 222      31.580 113.474  39.101  0.00  0.00            
ATOM   3496  HG3 PRO X 222      30.443 112.207  38.388  0.00  0.00            
ATOM   3497  CB  PRO X 222      31.935 111.429  39.686  0.00  0.00            
ATOM   3498  HB2 PRO X 222      32.378 111.002  38.771  0.00  0.00            
ATOM   3499  HB3 PRO X 222      32.758 111.727  40.243  0.00  0.00            
ATOM   3500  CA  PRO X 222      31.101 110.393  40.341  0.00  0.00            
ATOM   3501  HA  PRO X 222      30.683 109.735  39.569  0.00  0.00            
ATOM   3502  C   PRO X 222      31.919 109.587  41.433  0.00  0.00            
ATOM   3503  O   PRO X 222      32.672 108.678  41.043  0.00  0.00            
ATOM   3504  N   VAL X 223      31.857 109.940  42.751  0.00  0.00            
ATOM   3505  H   VAL X 223      31.220 110.635  43.143  0.00  0.00            
ATOM   3506  CA  VAL X 223      32.565 109.189  43.832  0.00  0.00            
ATOM   3507  HA  VAL X 223      33.555 108.813  43.390  0.00  0.00            
ATOM   3508  CB  VAL X 223      32.870 110.168  45.023  0.00  0.00            
ATOM   3509  HB  VAL X 223      31.994 110.405  45.505  0.00  0.00            
ATOM   3510  CG1 VAL X 223      33.797 109.511  46.080  0.00  0.00            
ATOM   3511 HG11 VAL X 223      34.763 109.217  45.708  0.00  0.00            
ATOM   3512 HG12 VAL X 223      33.805 110.126  46.946  0.00  0.00            
ATOM   3513 HG13 VAL X 223      33.317 108.547  46.416  0.00  0.00            
ATOM   3514  CG2 VAL X 223      33.537 111.514  44.514  0.00  0.00            
ATOM   3515 HG21 VAL X 223      33.652 112.254  45.271  0.00  0.00            
ATOM   3516 HG22 VAL X 223      32.739 112.008  43.931  0.00  0.00            
ATOM   3517 HG23 VAL X 223      34.375 111.234  43.930  0.00  0.00            
ATOM   3518  C   VAL X 223      31.804 107.870  44.207  0.00  0.00            
ATOM   3519  O   VAL X 223      32.387 107.072  44.971  0.00  0.00            
ATOM   3520  N   PHE X 224      30.697 107.645  43.510  0.00  0.00            
ATOM   3521  H   PHE X 224      30.393 108.397  42.949  0.00  0.00            
ATOM   3522  CA  PHE X 224      30.045 106.326  43.542  0.00  0.00            
ATOM   3523  HA  PHE X 224      30.015 106.021  44.640  0.00  0.00            
ATOM   3524  CB  PHE X 224      28.527 106.362  43.069  0.00  0.00            
ATOM   3525  HB2 PHE X 224      28.513 106.822  42.129  0.00  0.00            
ATOM   3526  HB3 PHE X 224      28.038 106.970  43.770  0.00  0.00            
ATOM   3527  CG  PHE X 224      27.772 105.005  43.046  0.00  0.00            
ATOM   3528  CD1 PHE X 224      27.812 104.295  41.822  0.00  0.00            
ATOM   3529  HD1 PHE X 224      28.348 104.639  41.020  0.00  0.00            
ATOM   3530  CE1 PHE X 224      27.107 103.138  41.725  0.00  0.00            
ATOM   3531  HE1 PHE X 224      27.137 102.711  40.758  0.00  0.00            
ATOM   3532  CZ  PHE X 224      26.445 102.578  42.824  0.00  0.00            
ATOM   3533  HZ  PHE X 224      25.881 101.709  42.627  0.00  0.00            
ATOM   3534  CE2 PHE X 224      26.401 103.308  44.066  0.00  0.00            
ATOM   3535  HE2 PHE X 224      25.727 102.949  44.832  0.00  0.00            
ATOM   3536  CD2 PHE X 224      27.114 104.509  44.146  0.00  0.00            
ATOM   3537  HD2 PHE X 224      26.896 105.233  44.984  0.00  0.00            
ATOM   3538  C   PHE X 224      30.898 105.181  42.873  0.00  0.00            
ATOM   3539  O   PHE X 224      30.876 104.035  43.274  0.00  0.00            
ATOM   3540  N   PHE X 225      31.494 105.470  41.690  0.00  0.00            
ATOM   3541  H   PHE X 225      31.402 106.378  41.325  0.00  0.00            
ATOM   3542  CA  PHE X 225      32.526 104.686  41.132  0.00  0.00            
ATOM   3543  HA  PHE X 225      32.054 103.805  40.775  0.00  0.00            
ATOM   3544  CB  PHE X 225      33.084 105.500  39.891  0.00  0.00            
ATOM   3545  HB2 PHE X 225      33.315 106.517  40.075  0.00  0.00            
ATOM   3546  HB3 PHE X 225      32.322 105.588  39.118  0.00  0.00            
ATOM   3547  CG  PHE X 225      34.321 105.007  39.148  0.00  0.00            
ATOM   3548  CD1 PHE X 225      34.150 103.890  38.260  0.00  0.00            
ATOM   3549  HD1 PHE X 225      33.272 103.386  38.295  0.00  0.00            
ATOM   3550  CE1 PHE X 225      35.237 103.470  37.427  0.00  0.00            
ATOM   3551  HE1 PHE X 225      35.057 102.642  36.708  0.00  0.00            
ATOM   3552  CZ  PHE X 225      36.552 104.037  37.549  0.00  0.00            
ATOM   3553  HZ  PHE X 225      37.339 103.714  36.947  0.00  0.00            
ATOM   3554  CE2 PHE X 225      36.787 104.904  38.653  0.00  0.00            
ATOM   3555  HE2 PHE X 225      37.743 105.321  38.862  0.00  0.00            
ATOM   3556  CD2 PHE X 225      35.639 105.510  39.340  0.00  0.00            
ATOM   3557  HD2 PHE X 225      35.905 106.357  39.981  0.00  0.00            
ATOM   3558  C   PHE X 225      33.715 104.458  42.172  0.00  0.00            
ATOM   3559  O   PHE X 225      34.099 103.347  42.356  0.00  0.00            
ATOM   3560  N   LEU X 226      34.314 105.509  42.664  0.00  0.00            
ATOM   3561  H   LEU X 226      33.836 106.331  42.318  0.00  0.00            
ATOM   3562  CA  LEU X 226      35.452 105.525  43.556  0.00  0.00            
ATOM   3563  HA  LEU X 226      36.276 105.159  42.942  0.00  0.00            
ATOM   3564  CB  LEU X 226      35.874 106.925  43.869  0.00  0.00            
ATOM   3565  HB2 LEU X 226      36.788 106.911  44.458  0.00  0.00            
ATOM   3566  HB3 LEU X 226      35.048 107.297  44.428  0.00  0.00            
ATOM   3567  CG  LEU X 226      36.165 107.820  42.658  0.00  0.00            
ATOM   3568  HG  LEU X 226      35.192 108.029  42.204  0.00  0.00            
ATOM   3569  CD1 LEU X 226      36.708 109.185  43.115  0.00  0.00            
ATOM   3570 HD11 LEU X 226      36.739 109.919  42.308  0.00  0.00            
ATOM   3571 HD12 LEU X 226      37.726 109.088  43.522  0.00  0.00            
ATOM   3572 HD13 LEU X 226      36.097 109.519  43.899  0.00  0.00            
ATOM   3573  CD2 LEU X 226      37.087 107.299  41.558  0.00  0.00            
ATOM   3574 HD21 LEU X 226      36.849 106.246  41.361  0.00  0.00            
ATOM   3575 HD22 LEU X 226      36.894 107.788  40.604  0.00  0.00            
ATOM   3576 HD23 LEU X 226      38.132 107.328  41.872  0.00  0.00            
ATOM   3577  C   LEU X 226      35.216 104.644  44.830  0.00  0.00            
ATOM   3578  O   LEU X 226      36.040 103.788  45.191  0.00  0.00            
ATOM   3579  N   HID X 227      34.088 104.980  45.450  0.00  0.00            
ATOM   3580  H   HID X 227      33.551 105.767  45.073  0.00  0.00            
ATOM   3581  CA  HID X 227      33.638 104.210  46.639  0.00  0.00            
ATOM   3582  HA  HID X 227      34.485 104.284  47.300  0.00  0.00            
ATOM   3583  CB  HID X 227      32.490 104.891  47.485  0.00  0.00            
ATOM   3584  HB2 HID X 227      32.546 104.616  48.538  0.00  0.00            
ATOM   3585  HB3 HID X 227      32.560 105.960  47.443  0.00  0.00            
ATOM   3586  CG  HID X 227      31.018 104.692  47.129  0.00  0.00            
ATOM   3587  ND1 HID X 227      30.138 105.696  47.310  0.00  0.00            
ATOM   3588  HD1 HID X 227      30.213 106.641  47.609  0.00  0.00            
ATOM   3589  CE1 HID X 227      28.877 105.167  47.143  0.00  0.00            
ATOM   3590  HE1 HID X 227      28.020 105.769  47.236  0.00  0.00            
ATOM   3591  NE2 HID X 227      28.832 103.870  46.741  0.00  0.00            
ATOM   3592  CD2 HID X 227      30.221 103.598  46.799  0.00  0.00            
ATOM   3593  HD2 HID X 227      30.652 102.619  46.513  0.00  0.00            
ATOM   3594  C   HID X 227      33.364 102.740  46.450  0.00  0.00            
ATOM   3595  O   HID X 227      33.504 102.000  47.395  0.00  0.00            
ATOM   3596  N   HID X 228      32.962 102.331  45.259  0.00  0.00            
ATOM   3597  H   HID X 228      32.858 103.001  44.514  0.00  0.00            
ATOM   3598  CA  HID X 228      32.617 100.951  44.886  0.00  0.00            
ATOM   3599  HA  HID X 228      32.300 100.368  45.754  0.00  0.00            
ATOM   3600  CB  HID X 228      31.358 100.773  43.935  0.00  0.00            
ATOM   3601  HB2 HID X 228      31.227 101.629  43.272  0.00  0.00            
ATOM   3602  HB3 HID X 228      31.647  99.957  43.296  0.00  0.00            
ATOM   3603  CG  HID X 228      30.081 100.502  44.701  0.00  0.00            
ATOM   3604  ND1 HID X 228      29.766  99.312  45.281  0.00  0.00            
ATOM   3605  HD1 HID X 228      30.308  98.436  45.175  0.00  0.00            
ATOM   3606  CE1 HID X 228      28.491  99.345  45.723  0.00  0.00            
ATOM   3607  HE1 HID X 228      27.938  98.454  46.137  0.00  0.00            
ATOM   3608  NE2 HID X 228      27.995 100.600  45.598  0.00  0.00            
ATOM   3609  CD2 HID X 228      28.984 101.302  44.881  0.00  0.00            
ATOM   3610  HD2 HID X 228      28.816 102.305  44.447  0.00  0.00            
ATOM   3611  C   HID X 228      33.862 100.202  44.361  0.00  0.00            
ATOM   3612  O   HID X 228      33.866  98.988  44.422  0.00  0.00            
ATOM   3613  N   ALA X 229      34.911 100.931  43.965  0.00  0.00            
ATOM   3614  H   ALA X 229      34.794 101.924  44.088  0.00  0.00            
ATOM   3615  CA  ALA X 229      36.218 100.469  43.578  0.00  0.00            
ATOM   3616  HA  ALA X 229      36.108  99.575  42.957  0.00  0.00            
ATOM   3617  CB  ALA X 229      36.886 101.564  42.700  0.00  0.00            
ATOM   3618  HB1 ALA X 229      36.254 102.442  42.582  0.00  0.00            
ATOM   3619  HB2 ALA X 229      37.086 101.229  41.707  0.00  0.00            
ATOM   3620  HB3 ALA X 229      37.846 101.839  43.184  0.00  0.00            
ATOM   3621  C   ALA X 229      37.023  99.958  44.826  0.00  0.00            
ATOM   3622  O   ALA X 229      37.386  98.773  44.835  0.00  0.00            
ATOM   3623  N   ASN X 230      37.084 100.769  45.860  0.00  0.00            
ATOM   3624  H   ASN X 230      36.807 101.741  45.717  0.00  0.00            
ATOM   3625  CA  ASN X 230      37.546 100.382  47.185  0.00  0.00            
ATOM   3626  HA  ASN X 230      38.302  99.587  47.074  0.00  0.00            
ATOM   3627  CB  ASN X 230      38.353 101.558  47.756  0.00  0.00            
ATOM   3628  HB2 ASN X 230      39.074 101.919  46.967  0.00  0.00            
ATOM   3629  HB3 ASN X 230      37.655 102.297  47.935  0.00  0.00            
ATOM   3630  CG  ASN X 230      39.098 101.212  49.036  0.00  0.00            
ATOM   3631  OD1 ASN X 230      40.317 100.909  48.921  0.00  0.00            
ATOM   3632  ND2 ASN X 230      38.456 101.294  50.195  0.00  0.00            
ATOM   3633 HD21 ASN X 230      38.941 101.078  51.063  0.00  0.00            
ATOM   3634 HD22 ASN X 230      37.533 101.721  50.115  0.00  0.00            
ATOM   3635  C   ASN X 230      36.373  99.881  48.036  0.00  0.00            
ATOM   3636  O   ASN X 230      35.939 100.416  49.039  0.00  0.00            
ATOM   3637  N   VAL X 231      35.742  98.852  47.474  0.00  0.00            
ATOM   3638  H   VAL X 231      36.141  98.578  46.575  0.00  0.00            
ATOM   3639  CA  VAL X 231      34.854  97.907  48.004  0.00  0.00            
ATOM   3640  HA  VAL X 231      35.229  97.611  48.951  0.00  0.00            
ATOM   3641  CB  VAL X 231      33.414  98.476  48.170  0.00  0.00            
ATOM   3642  HB  VAL X 231      33.392  99.536  47.766  0.00  0.00            
ATOM   3643  CG1 VAL X 231      32.397  97.734  47.359  0.00  0.00            
ATOM   3644 HG11 VAL X 231      32.678  97.823  46.333  0.00  0.00            
ATOM   3645 HG12 VAL X 231      31.412  98.199  47.485  0.00  0.00            
ATOM   3646 HG13 VAL X 231      32.250  96.659  47.654  0.00  0.00            
ATOM   3647  CG2 VAL X 231      32.967  98.527  49.614  0.00  0.00            
ATOM   3648 HG21 VAL X 231      33.660  99.081  50.251  0.00  0.00            
ATOM   3649 HG22 VAL X 231      32.094  99.127  49.687  0.00  0.00            
ATOM   3650 HG23 VAL X 231      32.793  97.608  50.077  0.00  0.00            
ATOM   3651  C   VAL X 231      35.081  96.675  47.164  0.00  0.00            
ATOM   3652  O   VAL X 231      35.513  95.632  47.710  0.00  0.00            
ATOM   3653  N   ASH X 232      34.962  96.683  45.857  0.00  0.00            
ATOM   3654  H   ASH X 232      34.491  97.400  45.347  0.00  0.00            
ATOM   3655  CA  ASH X 232      35.571  95.645  45.037  0.00  0.00            
ATOM   3656  HA  ASH X 232      34.860  94.787  45.204  0.00  0.00            
ATOM   3657  CB  ASH X 232      35.484  96.102  43.555  0.00  0.00            
ATOM   3658  HB2 ASH X 232      36.135  96.963  43.336  0.00  0.00            
ATOM   3659  HB3 ASH X 232      34.451  96.433  43.352  0.00  0.00            
ATOM   3660  CG  ASH X 232      35.943  94.974  42.655  0.00  0.00            
ATOM   3661  OD1 ASH X 232      35.019  93.976  42.586  0.00  0.00            
ATOM   3662  OD2 ASH X 232      36.954  95.060  41.997  0.00  0.00            
ATOM   3663  HD1 ASH X 232      35.299  93.205  43.077  0.00  0.00            
ATOM   3664  C   ASH X 232      37.003  95.274  45.386  0.00  0.00            
ATOM   3665  O   ASH X 232      37.366  94.106  45.292  0.00  0.00            
ATOM   3666  N   ARN X 233      37.876  96.238  45.797  0.00  0.00            
ATOM   3667  H   ARN X 233      37.648  97.212  45.674  0.00  0.00            
ATOM   3668  CA  ARN X 233      39.256  95.918  46.189  0.00  0.00            
ATOM   3669  HA  ARN X 233      39.682  95.325  45.388  0.00  0.00            
ATOM   3670  CB  ARN X 233      40.039  97.229  46.426  0.00  0.00            
ATOM   3671  HB2 ARN X 233      39.474  97.922  47.049  0.00  0.00            
ATOM   3672  HB3 ARN X 233      40.194  97.700  45.443  0.00  0.00            
ATOM   3673  CG  ARN X 233      41.426  97.003  46.973  0.00  0.00            
ATOM   3674  HG2 ARN X 233      41.987  96.389  46.243  0.00  0.00            
ATOM   3675  HG3 ARN X 233      41.348  96.403  47.890  0.00  0.00            
ATOM   3676  CD  ARN X 233      42.177  98.285  47.298  0.00  0.00            
ATOM   3677  HD2 ARN X 233      43.206  98.132  47.640  0.00  0.00            
ATOM   3678  HD3 ARN X 233      42.219  98.904  46.395  0.00  0.00            
ATOM   3679  NE  ARN X 233      41.443  99.039  48.290  0.00  0.00            
ATOM   3680  HE  ARN X 233      40.462  99.069  48.060  0.00  0.00            
ATOM   3681  CZ  ARN X 233      41.716  98.849  49.634  0.00  0.00            
ATOM   3682  NH1 ARN X 233      42.577  98.068  50.094  0.00  0.00            
ATOM   3683 HH11 ARN X 233      42.220  97.115  50.069  0.00  0.00            
ATOM   3684  NH2 ARN X 233      40.913  99.678  50.488  0.00  0.00            
ATOM   3685 HH21 ARN X 233      41.261 100.620  50.510  0.00  0.00            
ATOM   3686 HH22 ARN X 233      40.989  99.309  51.427  0.00  0.00            
ATOM   3687  C   ARN X 233      39.234  95.090  47.432  0.00  0.00            
ATOM   3688  O   ARN X 233      39.908  94.058  47.513  0.00  0.00            
ATOM   3689  N   ILE X 234      38.455  95.483  48.427  0.00  0.00            
ATOM   3690  H   ILE X 234      38.018  96.400  48.383  0.00  0.00            
ATOM   3691  CA  ILE X 234      38.381  94.725  49.703  0.00  0.00            
ATOM   3692  HA  ILE X 234      39.396  94.643  50.129  0.00  0.00            
ATOM   3693  CB  ILE X 234      37.473  95.495  50.644  0.00  0.00            
ATOM   3694  HB  ILE X 234      36.468  95.296  50.250  0.00  0.00            
ATOM   3695  CG2 ILE X 234      37.550  94.956  52.064  0.00  0.00            
ATOM   3696 HG21 ILE X 234      37.380  93.929  52.045  0.00  0.00            
ATOM   3697 HG22 ILE X 234      38.544  95.172  52.533  0.00  0.00            
ATOM   3698 HG23 ILE X 234      36.645  95.439  52.568  0.00  0.00            
ATOM   3699  CG1 ILE X 234      37.810  97.040  50.505  0.00  0.00            
ATOM   3700 HG12 ILE X 234      38.806  97.259  50.706  0.00  0.00            
ATOM   3701 HG13 ILE X 234      37.572  97.360  49.500  0.00  0.00            
ATOM   3702  CD1 ILE X 234      36.929  97.898  51.426  0.00  0.00            
ATOM   3703 HD11 ILE X 234      37.304  98.947  51.345  0.00  0.00            
ATOM   3704 HD12 ILE X 234      35.906  97.906  51.060  0.00  0.00            
ATOM   3705 HD13 ILE X 234      36.948  97.621  52.459  0.00  0.00            
ATOM   3706  C   ILE X 234      37.875  93.328  49.469  0.00  0.00            
ATOM   3707  O   ILE X 234      38.415  92.411  50.091  0.00  0.00            
ATOM   3708  N   TRP X 235      36.843  93.191  48.624  0.00  0.00            
ATOM   3709  H   TRP X 235      36.367  93.967  48.279  0.00  0.00            
ATOM   3710  CA  TRP X 235      36.407  91.832  48.246  0.00  0.00            
ATOM   3711  HA  TRP X 235      36.115  91.316  49.174  0.00  0.00            
ATOM   3712  CB  TRP X 235      35.254  91.945  47.304  0.00  0.00            
ATOM   3713  HB2 TRP X 235      34.446  92.537  47.743  0.00  0.00            
ATOM   3714  HB3 TRP X 235      35.524  92.465  46.371  0.00  0.00            
ATOM   3715  CG  TRP X 235      34.705  90.620  46.884  0.00  0.00            
ATOM   3716  CD1 TRP X 235      34.668  89.481  47.592  0.00  0.00            
ATOM   3717  HD1 TRP X 235      34.871  89.424  48.643  0.00  0.00            
ATOM   3718  NE1 TRP X 235      34.159  88.446  46.811  0.00  0.00            
ATOM   3719  HE1 TRP X 235      34.468  87.490  46.927  0.00  0.00            
ATOM   3720  CE2 TRP X 235      33.633  88.977  45.650  0.00  0.00            
ATOM   3721  CZ2 TRP X 235      32.943  88.355  44.641  0.00  0.00            
ATOM   3722  HZ2 TRP X 235      32.503  87.400  44.805  0.00  0.00            
ATOM   3723  CH2 TRP X 235      32.545  89.109  43.569  0.00  0.00            
ATOM   3724  HH2 TRP X 235      32.031  88.642  42.768  0.00  0.00            
ATOM   3725  CZ3 TRP X 235      32.888  90.458  43.476  0.00  0.00            
ATOM   3726  HZ3 TRP X 235      32.822  90.991  42.519  0.00  0.00            
ATOM   3727  CE3 TRP X 235      33.530  91.102  44.539  0.00  0.00            
ATOM   3728  HE3 TRP X 235      33.910  92.110  44.439  0.00  0.00            
ATOM   3729  CD2 TRP X 235      33.963  90.347  45.653  0.00  0.00            
ATOM   3730  C   TRP X 235      37.543  91.021  47.620  0.00  0.00            
ATOM   3731  O   TRP X 235      37.764  89.865  47.954  0.00  0.00            
ATOM   3732  N   ALA X 236      38.276  91.613  46.691  0.00  0.00            
ATOM   3733  H   ALA X 236      37.961  92.492  46.275  0.00  0.00            
ATOM   3734  CA  ALA X 236      39.398  90.948  46.036  0.00  0.00            
ATOM   3735  HA  ALA X 236      39.006  90.047  45.552  0.00  0.00            
ATOM   3736  CB  ALA X 236      39.989  91.816  44.947  0.00  0.00            
ATOM   3737  HB1 ALA X 236      40.484  92.670  45.391  0.00  0.00            
ATOM   3738  HB2 ALA X 236      39.231  92.134  44.241  0.00  0.00            
ATOM   3739  HB3 ALA X 236      40.731  91.233  44.388  0.00  0.00            
ATOM   3740  C   ALA X 236      40.451  90.500  47.052  0.00  0.00            
ATOM   3741  O   ALA X 236      41.077  89.473  46.906  0.00  0.00            
ATOM   3742  N   VAL X 237      40.634  91.288  48.116  0.00  0.00            
ATOM   3743  H   VAL X 237      39.944  91.983  48.339  0.00  0.00            
ATOM   3744  CA  VAL X 237      41.586  90.922  49.143  0.00  0.00            
ATOM   3745  HA  VAL X 237      42.518  90.605  48.676  0.00  0.00            
ATOM   3746  CB  VAL X 237      41.882  92.125  50.046  0.00  0.00            
ATOM   3747  HB  VAL X 237      40.940  92.576  50.364  0.00  0.00            
ATOM   3748  CG1 VAL X 237      42.665  91.716  51.301  0.00  0.00            
ATOM   3749 HG11 VAL X 237      42.056  91.881  52.187  0.00  0.00            
ATOM   3750 HG12 VAL X 237      43.584  92.296  51.422  0.00  0.00            
ATOM   3751 HG13 VAL X 237      42.920  90.658  51.253  0.00  0.00            
ATOM   3752  CG2 VAL X 237      42.678  93.205  49.306  0.00  0.00            
ATOM   3753 HG21 VAL X 237      43.054  92.817  48.352  0.00  0.00            
ATOM   3754 HG22 VAL X 237      43.548  93.546  49.869  0.00  0.00            
ATOM   3755 HG23 VAL X 237      42.033  94.055  49.080  0.00  0.00            
ATOM   3756  C   VAL X 237      41.051  89.767  49.939  0.00  0.00            
ATOM   3757  O   VAL X 237      41.802  88.878  50.328  0.00  0.00            
ATOM   3758  N   TRP X 238      39.742  89.743  50.158  0.00  0.00            
ATOM   3759  H   TRP X 238      39.141  90.401  49.673  0.00  0.00            
ATOM   3760  CA  TRP X 238      39.112  88.666  50.893  0.00  0.00            
ATOM   3761  HA  TRP X 238      39.637  88.518  51.838  0.00  0.00            
ATOM   3762  CB  TRP X 238      37.639  89.006  51.160  0.00  0.00            
ATOM   3763  HB2 TRP X 238      37.108  89.187  50.222  0.00  0.00            
ATOM   3764  HB3 TRP X 238      37.595  89.936  51.732  0.00  0.00            
ATOM   3765  CG  TRP X 238      36.922  87.959  51.956  0.00  0.00            
ATOM   3766  CD1 TRP X 238      36.712  87.927  53.293  0.00  0.00            
ATOM   3767  HD1 TRP X 238      36.826  88.789  53.917  0.00  0.00            
ATOM   3768  NE1 TRP X 238      36.096  86.754  53.636  0.00  0.00            
ATOM   3769  HE1 TRP X 238      36.139  86.363  54.565  0.00  0.00            
ATOM   3770  CE2 TRP X 238      35.692  86.081  52.528  0.00  0.00            
ATOM   3771  CZ2 TRP X 238      35.053  84.870  52.375  0.00  0.00            
ATOM   3772  HZ2 TRP X 238      34.921  84.214  53.214  0.00  0.00            
ATOM   3773  CH2 TRP X 238      34.834  84.416  51.095  0.00  0.00            
ATOM   3774  HH2 TRP X 238      34.587  83.383  50.987  0.00  0.00            
ATOM   3775  CZ3 TRP X 238      35.315  85.106  49.985  0.00  0.00            
ATOM   3776  HZ3 TRP X 238      35.353  84.595  49.047  0.00  0.00            
ATOM   3777  CE3 TRP X 238      35.931  86.336  50.150  0.00  0.00            
ATOM   3778  HE3 TRP X 238      36.234  86.910  49.291  0.00  0.00            
ATOM   3779  CD2 TRP X 238      36.197  86.812  51.431  0.00  0.00            
ATOM   3780  C   TRP X 238      39.237  87.375  50.106  0.00  0.00            
ATOM   3781  O   TRP X 238      39.447  86.313  50.705  0.00  0.00            
ATOM   3782  N   GLN X 239      39.096  87.443  48.757  0.00  0.00            
ATOM   3783  H   GLN X 239      38.894  88.327  48.309  0.00  0.00            
ATOM   3784  CA  GLN X 239      39.215  86.264  47.930  0.00  0.00            
ATOM   3785  HA  GLN X 239      38.565  85.493  48.344  0.00  0.00            
ATOM   3786  CB  GLN X 239      38.778  86.564  46.499  0.00  0.00            
ATOM   3787  HB2 GLN X 239      39.062  85.746  45.841  0.00  0.00            
ATOM   3788  HB3 GLN X 239      39.337  87.430  46.153  0.00  0.00            
ATOM   3789  CG  GLN X 239      37.274  86.859  46.373  0.00  0.00            
ATOM   3790  HG2 GLN X 239      36.688  86.035  46.775  0.00  0.00            
ATOM   3791  HG3 GLN X 239      37.045  87.744  46.961  0.00  0.00            
ATOM   3792  CD  GLN X 239      36.886  87.133  44.917  0.00  0.00            
ATOM   3793  OE1 GLN X 239      37.265  88.144  44.323  0.00  0.00            
ATOM   3794  NE2 GLN X 239      36.135  86.194  44.336  0.00  0.00            
ATOM   3795 HE21 GLN X 239      35.977  86.225  43.339  0.00  0.00            
ATOM   3796 HE22 GLN X 239      35.878  85.372  44.862  0.00  0.00            
ATOM   3797  C   GLN X 239      40.647  85.726  47.968  0.00  0.00            
ATOM   3798  O   GLN X 239      40.847  84.527  47.839  0.00  0.00            
ATOM   3799  N   ILE X 240      41.623  86.625  48.131  0.00  0.00            
ATOM   3800  H   ILE X 240      41.408  87.580  48.333  0.00  0.00            
ATOM   3801  CA  ILE X 240      43.013  86.191  48.150  0.00  0.00            
ATOM   3802  HA  ILE X 240      43.165  85.437  47.373  0.00  0.00            
ATOM   3803  CB  ILE X 240      43.966  87.384  47.877  0.00  0.00            
ATOM   3804  HB  ILE X 240      43.635  88.227  48.476  0.00  0.00            
ATOM   3805  CG2 ILE X 240      45.399  87.036  48.256  0.00  0.00            
ATOM   3806 HG21 ILE X 240      45.766  87.727  49.012  0.00  0.00            
ATOM   3807 HG22 ILE X 240      45.455  86.032  48.675  0.00  0.00            
ATOM   3808 HG23 ILE X 240      46.066  87.074  47.396  0.00  0.00            
ATOM   3809  CG1 ILE X 240      43.891  87.761  46.397  0.00  0.00            
ATOM   3810 HG12 ILE X 240      42.858  87.776  46.048  0.00  0.00            
ATOM   3811 HG13 ILE X 240      44.396  86.991  45.814  0.00  0.00            
ATOM   3812  CD1 ILE X 240      44.565  89.086  46.071  0.00  0.00            
ATOM   3813 HD11 ILE X 240      44.441  89.786  46.901  0.00  0.00            
ATOM   3814 HD12 ILE X 240      45.633  88.963  45.902  0.00  0.00            
ATOM   3815 HD13 ILE X 240      44.084  89.478  45.178  0.00  0.00            
ATOM   3816  C   ILE X 240      43.296  85.509  49.468  0.00  0.00            
ATOM   3817  O   ILE X 240      44.006  84.513  49.530  0.00  0.00            
ATOM   3818  N   ILE X 241      42.789  86.085  50.563  0.00  0.00            
ATOM   3819  H   ILE X 241      42.447  87.033  50.506  0.00  0.00            
ATOM   3820  CA  ILE X 241      42.984  85.521  51.882  0.00  0.00            
ATOM   3821  HA  ILE X 241      44.056  85.397  52.017  0.00  0.00            
ATOM   3822  CB  ILE X 241      42.447  86.471  52.967  0.00  0.00            
ATOM   3823  HB  ILE X 241      41.418  86.739  52.723  0.00  0.00            
ATOM   3824  CG2 ILE X 241      42.449  85.807  54.355  0.00  0.00            
ATOM   3825 HG21 ILE X 241      41.790  84.937  54.356  0.00  0.00            
ATOM   3826 HG22 ILE X 241      43.453  85.471  54.608  0.00  0.00            
ATOM   3827 HG23 ILE X 241      42.111  86.498  55.124  0.00  0.00            
ATOM   3828  CG1 ILE X 241      43.272  87.763  52.998  0.00  0.00            
ATOM   3829 HG12 ILE X 241      44.304  87.564  53.283  0.00  0.00            
ATOM   3830 HG13 ILE X 241      43.318  88.152  51.982  0.00  0.00            
ATOM   3831  CD1 ILE X 241      42.684  88.860  53.888  0.00  0.00            
ATOM   3832 HD11 ILE X 241      41.608  88.717  53.996  0.00  0.00            
ATOM   3833 HD12 ILE X 241      42.856  89.840  53.453  0.00  0.00            
ATOM   3834 HD13 ILE X 241      43.132  88.836  54.878  0.00  0.00            
ATOM   3835  C   ILE X 241      42.332  84.142  51.999  0.00  0.00            
ATOM   3836  O   ILE X 241      42.968  83.146  52.349  0.00  0.00            
ATOM   3837  N   HID X 242      41.029  84.063  51.704  0.00  0.00            
ATOM   3838  H   HID X 242      40.528  84.906  51.446  0.00  0.00            
ATOM   3839  CA  HID X 242      40.284  82.816  51.781  0.00  0.00            
ATOM   3840  HA  HID X 242      40.822  82.143  52.448  0.00  0.00            
ATOM   3841  CB  HID X 242      38.888  83.069  52.338  0.00  0.00            
ATOM   3842  HB2 HID X 242      38.382  82.130  52.557  0.00  0.00            
ATOM   3843  HB3 HID X 242      38.283  83.581  51.594  0.00  0.00            
ATOM   3844  CG  HID X 242      38.892  83.919  53.577  0.00  0.00            
ATOM   3845  ND1 HID X 242      39.014  83.381  54.839  0.00  0.00            
ATOM   3846  HD1 HID X 242      39.512  82.529  55.030  0.00  0.00            
ATOM   3847  CE1 HID X 242      38.873  84.373  55.712  0.00  0.00            
ATOM   3848  HE1 HID X 242      38.533  84.218  56.720  0.00  0.00            
ATOM   3849  NE2 HID X 242      38.826  85.551  55.130  0.00  0.00            
ATOM   3850  CD2 HID X 242      38.899  85.275  53.769  0.00  0.00            
ATOM   3851  HD2 HID X 242      39.062  86.053  53.044  0.00  0.00            
ATOM   3852  C   HID X 242      40.229  82.177  50.409  0.00  0.00            
ATOM   3853  O   HID X 242      39.180  82.152  49.763  0.00  0.00            
ATOM   3854  N   ARN X 243      41.387  81.685  49.955  0.00  0.00            
ATOM   3855  H   ARN X 243      42.213  81.809  50.525  0.00  0.00            
ATOM   3856  CA  ARN X 243      41.533  81.145  48.618  0.00  0.00            
ATOM   3857  HA  ARN X 243      41.237  81.934  47.927  0.00  0.00            
ATOM   3858  CB  ARN X 243      43.007  80.784  48.372  0.00  0.00            
ATOM   3859  HB2 ARN X 243      43.661  81.558  48.776  0.00  0.00            
ATOM   3860  HB3 ARN X 243      43.191  79.874  48.941  0.00  0.00            
ATOM   3861  CG  ARN X 243      43.355  80.488  46.921  0.00  0.00            
ATOM   3862  HG2 ARN X 243      44.412  80.229  46.828  0.00  0.00            
ATOM   3863  HG3 ARN X 243      42.757  79.640  46.599  0.00  0.00            
ATOM   3864  CD  ARN X 243      43.014  81.637  45.985  0.00  0.00            
ATOM   3865  HD2 ARN X 243      43.166  82.605  46.457  0.00  0.00            
ATOM   3866  HD3 ARN X 243      43.676  81.613  45.115  0.00  0.00            
ATOM   3867  NE  ARN X 243      41.649  81.509  45.510  0.00  0.00            
ATOM   3868  HE  ARN X 243      41.002  81.460  46.278  0.00  0.00            
ATOM   3869  CZ  ARN X 243      41.201  82.372  44.468  0.00  0.00            
ATOM   3870  NH1 ARN X 243      41.918  83.212  43.868  0.00  0.00            
ATOM   3871 HH11 ARN X 243      42.898  83.000  43.969  0.00  0.00            
ATOM   3872  NH2 ARN X 243      39.843  82.139  44.121  0.00  0.00            
ATOM   3873 HH21 ARN X 243      39.549  82.855  43.474  0.00  0.00            
ATOM   3874 HH22 ARN X 243      39.714  81.255  43.659  0.00  0.00            
ATOM   3875  C   ARN X 243      40.637  79.932  48.343  0.00  0.00            
ATOM   3876  O   ARN X 243      40.365  79.619  47.180  0.00  0.00            
ATOM   3877  N   ASN X 244      40.166  79.247  49.395  0.00  0.00            
ATOM   3878  H   ASN X 244      40.127  79.721  50.281  0.00  0.00            
ATOM   3879  CA  ASN X 244      39.394  78.032  49.220  0.00  0.00            
ATOM   3880  HA  ASN X 244      39.396  77.787  48.158  0.00  0.00            
ATOM   3881  CB  ASN X 244      39.992  76.852  50.007  0.00  0.00            
ATOM   3882  HB2 ASN X 244      39.251  76.062  50.115  0.00  0.00            
ATOM   3883  HB3 ASN X 244      40.273  77.179  51.005  0.00  0.00            
ATOM   3884  CG  ASN X 244      41.221  76.298  49.296  0.00  0.00            
ATOM   3885  OD1 ASN X 244      42.321  76.805  49.487  0.00  0.00            
ATOM   3886  ND2 ASN X 244      41.039  75.269  48.473  0.00  0.00            
ATOM   3887 HD21 ASN X 244      40.670  74.401  48.838  0.00  0.00            
ATOM   3888 HD22 ASN X 244      41.550  75.257  47.606  0.00  0.00            
ATOM   3889  C   ASN X 244      37.934  78.255  49.629  0.00  0.00            
ATOM   3890  O   ASN X 244      37.182  77.297  49.721  0.00  0.00            
ATOM   3891  N   GLN X 245      37.526  79.499  49.859  0.00  0.00            
ATOM   3892  H   GLN X 245      38.213  80.225  50.005  0.00  0.00            
ATOM   3893  CA  GLN X 245      36.110  79.833  49.980  0.00  0.00            
ATOM   3894  HA  GLN X 245      35.559  78.935  50.251  0.00  0.00            
ATOM   3895  CB  GLN X 245      35.926  80.921  51.043  0.00  0.00            
ATOM   3896  HB2 GLN X 245      34.913  81.315  50.991  0.00  0.00            
ATOM   3897  HB3 GLN X 245      36.575  81.756  50.814  0.00  0.00            
ATOM   3898  CG  GLN X 245      36.216  80.457  52.476  0.00  0.00            
ATOM   3899  HG2 GLN X 245      36.135  81.295  53.172  0.00  0.00            
ATOM   3900  HG3 GLN X 245      37.241  80.087  52.531  0.00  0.00            
ATOM   3901  CD  GLN X 245      35.285  79.342  52.934  0.00  0.00            
ATOM   3902  OE1 GLN X 245      34.093  79.354  52.645  0.00  0.00            
ATOM   3903  NE2 GLN X 245      35.844  78.363  53.637  0.00  0.00            
ATOM   3904 HE21 GLN X 245      36.121  78.521  54.595  0.00  0.00            
ATOM   3905 HE22 GLN X 245      35.934  77.442  53.229  0.00  0.00            
ATOM   3906  C   GLN X 245      35.602  80.338  48.641  0.00  0.00            
ATOM   3907  O   GLN X 245      36.355  80.908  47.845  0.00  0.00            
ATOM   3908  N   ASN X 246      34.312  80.087  48.374  0.00  0.00            
ATOM   3909  H   ASN X 246      33.700  79.803  49.125  0.00  0.00            
ATOM   3910  CA  ASN X 246      33.733  80.435  47.091  0.00  0.00            
ATOM   3911  HA  ASN X 246      34.415  81.118  46.588  0.00  0.00            
ATOM   3912  CB  ASN X 246      33.540  79.183  46.233  0.00  0.00            
ATOM   3913  HB2 ASN X 246      34.305  78.439  46.430  0.00  0.00            
ATOM   3914  HB3 ASN X 246      32.582  78.719  46.472  0.00  0.00            
ATOM   3915  CG  ASN X 246      33.528  79.511  44.746  0.00  0.00            
ATOM   3916  OD1 ASN X 246      33.385  80.663  44.345  0.00  0.00            
ATOM   3917  ND2 ASN X 246      33.661  78.474  43.916  0.00  0.00            
ATOM   3918 HD21 ASN X 246      33.067  78.404  43.103  0.00  0.00            
ATOM   3919 HD22 ASN X 246      34.270  77.705  44.158  0.00  0.00            
ATOM   3920  C   ASN X 246      32.407  81.143  47.302  0.00  0.00            
ATOM   3921  O   ASN X 246      31.922  81.291  48.428  0.00  0.00            
ATOM   3922  N   TYR X 247      31.815  81.604  46.193  0.00  0.00            
ATOM   3923  H   TYR X 247      32.116  81.214  45.315  0.00  0.00            
ATOM   3924  CA  TYR X 247      30.567  82.344  46.222  0.00  0.00            
ATOM   3925  HA  TYR X 247      30.687  83.245  46.823  0.00  0.00            
ATOM   3926  CB  TYR X 247      30.209  82.779  44.802  0.00  0.00            
ATOM   3927  HB2 TYR X 247      31.025  83.351  44.361  0.00  0.00            
ATOM   3928  HB3 TYR X 247      30.080  81.893  44.188  0.00  0.00            
ATOM   3929  CG  TYR X 247      28.928  83.582  44.721  0.00  0.00            
ATOM   3930  CD1 TYR X 247      28.926  84.961  44.958  0.00  0.00            
ATOM   3931  HD1 TYR X 247      29.809  85.430  45.355  0.00  0.00            
ATOM   3932  CE1 TYR X 247      27.761  85.712  44.784  0.00  0.00            
ATOM   3933  HE1 TYR X 247      27.803  86.788  44.805  0.00  0.00            
ATOM   3934  CZ  TYR X 247      26.559  85.063  44.522  0.00  0.00            
ATOM   3935  OH  TYR X 247      25.405  85.777  44.434  0.00  0.00            
ATOM   3936  HH  TYR X 247      25.349  86.292  43.643  0.00  0.00            
ATOM   3937  CE2 TYR X 247      26.537  83.681  44.341  0.00  0.00            
ATOM   3938  HE2 TYR X 247      25.600  83.180  44.158  0.00  0.00            
ATOM   3939  CD2 TYR X 247      27.726  82.952  44.391  0.00  0.00            
ATOM   3940  HD2 TYR X 247      27.727  81.919  44.093  0.00  0.00            
ATOM   3941  C   TYR X 247      29.475  81.469  46.817  0.00  0.00            
ATOM   3942  O   TYR X 247      29.449  80.250  46.612  0.00  0.00            
ATOM   3943  N   GLN X 248      28.546  82.111  47.534  0.00  0.00            
ATOM   3944  H   GLN X 248      28.615  83.111  47.651  0.00  0.00            
ATOM   3945  CA  GLN X 248      27.341  81.453  48.012  0.00  0.00            
ATOM   3946  HA  GLN X 248      27.178  80.556  47.417  0.00  0.00            
ATOM   3947  CB  GLN X 248      27.481  81.083  49.490  0.00  0.00            
ATOM   3948  HB2 GLN X 248      26.505  80.852  49.917  0.00  0.00            
ATOM   3949  HB3 GLN X 248      27.867  81.945  50.028  0.00  0.00            
ATOM   3950  CG  GLN X 248      28.442  79.919  49.736  0.00  0.00            
ATOM   3951  HG2 GLN X 248      29.462  80.207  49.486  0.00  0.00            
ATOM   3952  HG3 GLN X 248      28.189  79.080  49.093  0.00  0.00            
ATOM   3953  CD  GLN X 248      28.396  79.455  51.181  0.00  0.00            
ATOM   3954  OE1 GLN X 248      27.434  78.820  51.600  0.00  0.00            
ATOM   3955  NE2 GLN X 248      29.480  79.691  51.926  0.00  0.00            
ATOM   3956 HE21 GLN X 248      29.570  79.266  52.836  0.00  0.00            
ATOM   3957 HE22 GLN X 248      30.281  80.126  51.493  0.00  0.00            
ATOM   3958  C   GLN X 248      26.162  82.400  47.801  0.00  0.00            
ATOM   3959  O   GLN X 248      26.323  83.610  47.931  0.00  0.00            
ATOM   3960  N   PRO X 249      24.983  81.856  47.490  0.00  0.00            
ATOM   3961  CD  PRO X 249      23.777  82.650  47.312  0.00  0.00            
ATOM   3962  HD2 PRO X 249      23.535  83.191  48.231  0.00  0.00            
ATOM   3963  HD3 PRO X 249      23.854  83.302  46.442  0.00  0.00            
ATOM   3964  CG  PRO X 249      22.706  81.627  46.991  0.00  0.00            
ATOM   3965  HG2 PRO X 249      21.742  81.898  47.422  0.00  0.00            
ATOM   3966  HG3 PRO X 249      22.638  81.545  45.908  0.00  0.00            
ATOM   3967  CB  PRO X 249      23.216  80.336  47.566  0.00  0.00            
ATOM   3968  HB2 PRO X 249      22.774  79.476  47.061  0.00  0.00            
ATOM   3969  HB3 PRO X 249      23.007  80.358  48.636  0.00  0.00            
ATOM   3970  CA  PRO X 249      24.720  80.427  47.361  0.00  0.00            
ATOM   3971  HA  PRO X 249      25.243  79.871  48.139  0.00  0.00            
ATOM   3972  C   PRO X 249      25.098  79.861  46.002  0.00  0.00            
ATOM   3973  O   PRO X 249      25.019  80.565  44.991  0.00  0.00            
ATOM   3974  N   MET X 250      25.511  78.579  45.968  0.00  0.00            
ATOM   3975  H   MET X 250      25.884  78.178  46.814  0.00  0.00            
ATOM   3976  CA  MET X 250      25.770  77.882  44.721  0.00  0.00            
ATOM   3977  HA  MET X 250      26.306  78.578  44.068  0.00  0.00            
ATOM   3978  CB  MET X 250      26.702  76.691  44.930  0.00  0.00            
ATOM   3979  HB2 MET X 250      26.258  76.026  45.679  0.00  0.00            
ATOM   3980  HB3 MET X 250      26.771  76.146  43.993  0.00  0.00            
ATOM   3981  CG  MET X 250      28.113  77.095  45.342  0.00  0.00            
ATOM   3982  HG2 MET X 250      28.647  76.223  45.717  0.00  0.00            
ATOM   3983  HG3 MET X 250      28.075  77.816  46.153  0.00  0.00            
ATOM   3984  SD  MET X 250      29.018  77.818  43.968  0.00  0.00            
ATOM   3985  CE  MET X 250      28.785  76.526  42.727  0.00  0.00            
ATOM   3986  HE1 MET X 250      28.674  76.991  41.745  0.00  0.00            
ATOM   3987  HE2 MET X 250      29.664  75.882  42.691  0.00  0.00            
ATOM   3988  HE3 MET X 250      27.902  75.923  42.938  0.00  0.00            
ATOM   3989  C   MET X 250      24.486  77.446  44.003  0.00  0.00            
ATOM   3990  O   MET X 250      24.471  77.369  42.771  0.00  0.00            
ATOM   3991  N   LYN X 251      23.429  77.146  44.766  0.00  0.00            
ATOM   3992  H   LYN X 251      23.548  77.070  45.767  0.00  0.00            
ATOM   3993  CA  LYN X 251      22.176  76.679  44.203  0.00  0.00            
ATOM   3994  HA  LYN X 251      21.952  77.284  43.323  0.00  0.00            
ATOM   3995  CB  LYN X 251      22.312  75.217  43.769  0.00  0.00            
ATOM   3996  HB2 LYN X 251      23.006  75.104  42.939  0.00  0.00            
ATOM   3997  HB3 LYN X 251      21.340  74.892  43.392  0.00  0.00            
ATOM   3998  CG  LYN X 251      22.688  74.297  44.931  0.00  0.00            
ATOM   3999  HG2 LYN X 251      23.708  74.496  45.265  0.00  0.00            
ATOM   4000  HG3 LYN X 251      22.043  74.525  45.783  0.00  0.00            
ATOM   4001  CD  LYN X 251      22.516  72.822  44.562  0.00  0.00            
ATOM   4002  HD2 LYN X 251      21.566  72.671  44.047  0.00  0.00            
ATOM   4003  HD3 LYN X 251      22.509  72.259  45.491  0.00  0.00            
ATOM   4004  CE  LYN X 251      23.678  72.334  43.735  0.00  0.00            
ATOM   4005  HE2 LYN X 251      23.666  72.781  42.746  0.00  0.00            
ATOM   4006  HE3 LYN X 251      24.607  72.635  44.217  0.00  0.00            
ATOM   4007  NZ  LYN X 251      23.663  70.866  43.637  0.00  0.00            
ATOM   4008  HZ1 LYN X 251      24.426  70.462  44.158  0.00  0.00            
ATOM   4009  HZ2 LYN X 251      22.812  70.487  44.032  0.00  0.00            
ATOM   4010  C   LYN X 251      21.057  76.882  45.215  0.00  0.00            
ATOM   4011  O   LYN X 251      21.287  77.144  46.402  0.00  0.00            
ATOM   4012  N   ASN X 252      19.816  76.742  44.731  0.00  0.00            
ATOM   4013  H   ASN X 252      19.713  76.622  43.731  0.00  0.00            
ATOM   4014  CA  ASN X 252      18.602  76.798  45.518  0.00  0.00            
ATOM   4015  HA  ASN X 252      17.764  76.715  44.829  0.00  0.00            
ATOM   4016  CB  ASN X 252      18.540  75.625  46.507  0.00  0.00            
ATOM   4017  HB2 ASN X 252      17.545  75.556  46.948  0.00  0.00            
ATOM   4018  HB3 ASN X 252      19.249  75.787  47.314  0.00  0.00            
ATOM   4019  CG  ASN X 252      18.869  74.292  45.837  0.00  0.00            
ATOM   4020  OD1 ASN X 252      19.805  73.607  46.232  0.00  0.00            
ATOM   4021  ND2 ASN X 252      18.108  73.969  44.799  0.00  0.00            
ATOM   4022 HD21 ASN X 252      18.539  73.537  43.993  0.00  0.00            
ATOM   4023 HD22 ASN X 252      17.181  74.357  44.727  0.00  0.00            
ATOM   4024  C   ASN X 252      18.446  78.105  46.276  0.00  0.00            
ATOM   4025  O   ASN X 252      17.669  78.175  47.229  0.00  0.00            
ATOM   4026  N   GLY X 253      19.125  79.176  45.839  0.00  0.00            
ATOM   4027  H   GLY X 253      19.704  79.081  45.018  0.00  0.00            
ATOM   4028  CA  GLY X 253      18.838  80.506  46.308  0.00  0.00            
ATOM   4029  HA2 GLY X 253      18.492  80.469  47.338  0.00  0.00            
ATOM   4030  HA3 GLY X 253      19.747  81.104  46.274  0.00  0.00            
ATOM   4031  C   GLY X 253      17.789  81.125  45.410  0.00  0.00            
ATOM   4032  O   GLY X 253      17.335  80.518  44.450  0.00  0.00            
ATOM   4033  N   PRO X 254      17.371  82.354  45.720  0.00  0.00            
ATOM   4034  CD  PRO X 254      17.626  83.073  46.949  0.00  0.00            
ATOM   4035  HD2 PRO X 254      17.624  82.425  47.840  0.00  0.00            
ATOM   4036  HD3 PRO X 254      18.563  83.639  46.842  0.00  0.00            
ATOM   4037  CG  PRO X 254      16.539  84.109  47.012  0.00  0.00            
ATOM   4038  HG2 PRO X 254      16.869  85.010  47.521  0.00  0.00            
ATOM   4039  HG3 PRO X 254      15.680  83.712  47.537  0.00  0.00            
ATOM   4040  CB  PRO X 254      16.195  84.401  45.556  0.00  0.00            
ATOM   4041  HB2 PRO X 254      15.147  84.708  45.459  0.00  0.00            
ATOM   4042  HB3 PRO X 254      16.842  85.174  45.159  0.00  0.00            
ATOM   4043  CA  PRO X 254      16.423  83.071  44.869  0.00  0.00            
ATOM   4044  HA  PRO X 254      15.493  82.521  44.793  0.00  0.00            
ATOM   4045  C   PRO X 254      17.086  83.217  43.509  0.00  0.00            
ATOM   4046  O   PRO X 254      18.292  83.422  43.389  0.00  0.00            
ATOM   4047  N   PHE X 255      16.273  83.264  42.458  0.00  0.00            
ATOM   4048  H   PHE X 255      15.303  83.460  42.600  0.00  0.00            
ATOM   4049  CA  PHE X 255      16.800  83.396  41.092  0.00  0.00            
ATOM   4050  HA  PHE X 255      17.589  82.657  40.931  0.00  0.00            
ATOM   4051  CB  PHE X 255      15.674  83.196  40.062  0.00  0.00            
ATOM   4052  HB2 PHE X 255      15.156  82.248  40.236  0.00  0.00            
ATOM   4053  HB3 PHE X 255      14.920  83.949  40.178  0.00  0.00            
ATOM   4054  CG  PHE X 255      16.196  83.175  38.650  0.00  0.00            
ATOM   4055  CD1 PHE X 255      17.017  82.129  38.188  0.00  0.00            
ATOM   4056  HD1 PHE X 255      17.471  81.470  38.907  0.00  0.00            
ATOM   4057  CE1 PHE X 255      17.522  82.137  36.892  0.00  0.00            
ATOM   4058  HE1 PHE X 255      18.320  81.475  36.637  0.00  0.00            
ATOM   4059  CZ  PHE X 255      17.229  83.201  36.070  0.00  0.00            
ATOM   4060  HZ  PHE X 255      17.821  83.344  35.186  0.00  0.00            
ATOM   4061  CE2 PHE X 255      16.341  84.189  36.481  0.00  0.00            
ATOM   4062  HE2 PHE X 255      15.912  84.861  35.758  0.00  0.00            
ATOM   4063  CD2 PHE X 255      15.844  84.188  37.785  0.00  0.00            
ATOM   4064  HD2 PHE X 255      15.043  84.848  38.046  0.00  0.00            
ATOM   4065  C   PHE X 255      17.424  84.737  40.946  0.00  0.00            
ATOM   4066  O   PHE X 255      16.798  85.743  41.275  0.00  0.00            
ATOM   4067  N   GLY X 256      18.658  84.796  40.430  0.00  0.00            
ATOM   4068  H   GLY X 256      19.138  83.912  40.375  0.00  0.00            
ATOM   4069  CA  GLY X 256      19.403  86.013  40.294  0.00  0.00            
ATOM   4070  HA2 GLY X 256      19.858  86.113  39.312  0.00  0.00            
ATOM   4071  HA3 GLY X 256      18.748  86.865  40.465  0.00  0.00            
ATOM   4072  C   GLY X 256      20.498  86.077  41.360  0.00  0.00            
ATOM   4073  O   GLY X 256      21.336  86.965  41.312  0.00  0.00            
ATOM   4074  N   GLN X 257      20.454  85.196  42.382  0.00  0.00            
ATOM   4075  H   GLN X 257      19.634  84.661  42.525  0.00  0.00            
ATOM   4076  CA  GLN X 257      21.479  85.244  43.460  0.00  0.00            
ATOM   4077  HA  GLN X 257      22.084  86.132  43.332  0.00  0.00            
ATOM   4078  CB  GLN X 257      20.791  85.220  44.807  0.00  0.00            
ATOM   4079  HB2 GLN X 257      21.522  85.298  45.626  0.00  0.00            
ATOM   4080  HB3 GLN X 257      20.255  84.279  44.953  0.00  0.00            
ATOM   4081  CG  GLN X 257      19.801  86.377  44.949  0.00  0.00            
ATOM   4082  HG2 GLN X 257      18.952  86.310  44.214  0.00  0.00            
ATOM   4083  HG3 GLN X 257      19.315  86.284  45.925  0.00  0.00            
ATOM   4084  CD  GLN X 257      20.419  87.757  44.778  0.00  0.00            
ATOM   4085  OE1 GLN X 257      21.520  87.979  45.171  0.00  0.00            
ATOM   4086  NE2 GLN X 257      19.739  88.735  44.169  0.00  0.00            
ATOM   4087 HE21 GLN X 257      18.825  88.500  43.805  0.00  0.00            
ATOM   4088 HE22 GLN X 257      20.094  89.650  44.014  0.00  0.00            
ATOM   4089  C   GLN X 257      22.428  84.058  43.310  0.00  0.00            
ATOM   4090  O   GLN X 257      23.452  84.083  43.956  0.00  0.00            
ATOM   4091  N   ASN X 258      22.110  83.023  42.557  0.00  0.00            
ATOM   4092  H   ASN X 258      21.440  83.141  41.841  0.00  0.00            
ATOM   4093  CA  ASN X 258      22.922  81.798  42.585  0.00  0.00            
ATOM   4094  HA  ASN X 258      23.211  81.568  43.616  0.00  0.00            
ATOM   4095  CB  ASN X 258      22.144  80.593  42.027  0.00  0.00            
ATOM   4096  HB2 ASN X 258      22.773  79.712  41.934  0.00  0.00            
ATOM   4097  HB3 ASN X 258      21.758  80.871  41.060  0.00  0.00            
ATOM   4098  CG  ASN X 258      20.941  80.269  42.867  0.00  0.00            
ATOM   4099  OD1 ASN X 258      21.124  79.800  44.009  0.00  0.00            
ATOM   4100  ND2 ASN X 258      19.734  80.502  42.355  0.00  0.00            
ATOM   4101 HD21 ASN X 258      19.627  80.716  41.375  0.00  0.00            
ATOM   4102 HD22 ASN X 258      18.966  80.637  42.978  0.00  0.00            
ATOM   4103  C   ASN X 258      24.181  81.980  41.714  0.00  0.00            
ATOM   4104  O   ASN X 258      24.362  83.003  41.068  0.00  0.00            
ATOM   4105  N   PHE X 259      25.115  81.042  41.816  0.00  0.00            
ATOM   4106  H   PHE X 259      24.852  80.112  42.122  0.00  0.00            
ATOM   4107  CA  PHE X 259      26.440  81.186  41.274  0.00  0.00            
ATOM   4108  HA  PHE X 259      26.913  82.078  41.702  0.00  0.00            
ATOM   4109  CB  PHE X 259      27.288  79.966  41.545  0.00  0.00            
ATOM   4110  HB2 PHE X 259      27.190  79.684  42.591  0.00  0.00            
ATOM   4111  HB3 PHE X 259      26.888  79.168  40.933  0.00  0.00            
ATOM   4112  CG  PHE X 259      28.775  80.108  41.215  0.00  0.00            
ATOM   4113  CD1 PHE X 259      29.518  81.155  41.738  0.00  0.00            
ATOM   4114  HD1 PHE X 259      29.095  81.771  42.514  0.00  0.00            
ATOM   4115  CE1 PHE X 259      30.824  81.328  41.311  0.00  0.00            
ATOM   4116  HE1 PHE X 259      31.352  82.240  41.567  0.00  0.00            
ATOM   4117  CZ  PHE X 259      31.450  80.355  40.528  0.00  0.00            
ATOM   4118  HZ  PHE X 259      32.464  80.499  40.210  0.00  0.00            
ATOM   4119  CE2 PHE X 259      30.722  79.266  40.082  0.00  0.00            
ATOM   4120  HE2 PHE X 259      31.230  78.415  39.670  0.00  0.00            
ATOM   4121  CD2 PHE X 259      29.394  79.130  40.408  0.00  0.00            
ATOM   4122  HD2 PHE X 259      28.876  78.213  40.183  0.00  0.00            
ATOM   4123  C   PHE X 259      26.364  81.436  39.741  0.00  0.00            
ATOM   4124  O   PHE X 259      27.201  82.135  39.170  0.00  0.00            
ATOM   4125  N   ARN X 260      25.404  80.800  39.077  0.00  0.00            
ATOM   4126  H   ARN X 260      24.690  80.294  39.588  0.00  0.00            
ATOM   4127  CA  ARN X 260      25.341  80.844  37.605  0.00  0.00            
ATOM   4128  HA  ARN X 260      26.128  81.486  37.227  0.00  0.00            
ATOM   4129  CB  ARN X 260      25.541  79.441  36.975  0.00  0.00            
ATOM   4130  HB2 ARN X 260      24.664  78.839  37.181  0.00  0.00            
ATOM   4131  HB3 ARN X 260      25.648  79.604  35.913  0.00  0.00            
ATOM   4132  CG  ARN X 260      26.782  78.758  37.482  0.00  0.00            
ATOM   4133  HG2 ARN X 260      27.671  79.301  37.155  0.00  0.00            
ATOM   4134  HG3 ARN X 260      26.755  78.777  38.571  0.00  0.00            
ATOM   4135  CD  ARN X 260      26.856  77.301  37.056  0.00  0.00            
ATOM   4136  HD2 ARN X 260      25.902  76.807  37.237  0.00  0.00            
ATOM   4137  HD3 ARN X 260      27.077  77.232  35.992  0.00  0.00            
ATOM   4138  NE  ARN X 260      27.867  76.622  37.811  0.00  0.00            
ATOM   4139  HE  ARN X 260      27.481  75.861  38.339  0.00  0.00            
ATOM   4140  CZ  ARN X 260      29.103  76.302  37.164  0.00  0.00            
ATOM   4141  NH1 ARN X 260      29.368  76.580  35.973  0.00  0.00            
ATOM   4142 HH11 ARN X 260      30.334  76.447  35.743  0.00  0.00            
ATOM   4143  NH2 ARN X 260      30.001  75.600  37.986  0.00  0.00            
ATOM   4144 HH21 ARN X 260      30.932  75.703  37.627  0.00  0.00            
ATOM   4145 HH22 ARN X 260      29.806  74.607  37.999  0.00  0.00            
ATOM   4146  C   ARN X 260      23.999  81.463  37.124  0.00  0.00            
ATOM   4147  O   ARN X 260      23.587  81.233  35.990  0.00  0.00            
ATOM   4148  N   ASH X 261      23.289  82.196  37.989  0.00  0.00            
ATOM   4149  H   ASH X 261      23.413  82.101  38.986  0.00  0.00            
ATOM   4150  CA  ASH X 261      22.101  82.919  37.514  0.00  0.00            
ATOM   4151  HA  ASH X 261      21.601  82.299  36.778  0.00  0.00            
ATOM   4152  CB  ASH X 261      21.142  83.172  38.675  0.00  0.00            
ATOM   4153  HB2 ASH X 261      21.658  83.691  39.496  0.00  0.00            
ATOM   4154  HB3 ASH X 261      20.338  83.829  38.332  0.00  0.00            
ATOM   4155  CG  ASH X 261      20.499  81.917  39.216  0.00  0.00            
ATOM   4156  OD1 ASH X 261      20.749  80.812  38.501  0.00  0.00            
ATOM   4157  OD2 ASH X 261      19.834  81.929  40.235  0.00  0.00            
ATOM   4158  HD1 ASH X 261      20.393  80.049  38.931  0.00  0.00            
ATOM   4159  C   ASH X 261      22.486  84.262  36.890  0.00  0.00            
ATOM   4160  O   ASH X 261      23.425  84.921  37.345  0.00  0.00            
ATOM   4161  N   PRO X 262      21.771  84.689  35.832  0.00  0.00            
ATOM   4162  CD  PRO X 262      20.661  83.997  35.177  0.00  0.00            
ATOM   4163  HD2 PRO X 262      21.069  83.227  34.518  0.00  0.00            
ATOM   4164  HD3 PRO X 262      19.970  83.536  35.878  0.00  0.00            
ATOM   4165  CG  PRO X 262      20.009  85.068  34.360  0.00  0.00            
ATOM   4166  HG2 PRO X 262      19.558  84.670  33.444  0.00  0.00            
ATOM   4167  HG3 PRO X 262      19.272  85.589  34.969  0.00  0.00            
ATOM   4168  CB  PRO X 262      21.151  86.040  34.039  0.00  0.00            
ATOM   4169  HB2 PRO X 262      20.746  87.034  33.833  0.00  0.00            
ATOM   4170  HB3 PRO X 262      21.729  85.613  33.219  0.00  0.00            
ATOM   4171  CA  PRO X 262      22.009  86.018  35.285  0.00  0.00            
ATOM   4172  HA  PRO X 262      23.062  86.132  35.034  0.00  0.00            
ATOM   4173  C   PRO X 262      21.608  87.108  36.264  0.00  0.00            
ATOM   4174  O   PRO X 262      20.573  87.044  36.944  0.00  0.00            
ATOM   4175  N   MET X 263      22.466  88.147  36.372  0.00  0.00            
ATOM   4176  H   MET X 263      23.356  88.098  35.901  0.00  0.00            
ATOM   4177  CA  MET X 263      22.224  89.276  37.223  0.00  0.00            
ATOM   4178  HA  MET X 263      21.541  88.983  38.013  0.00  0.00            
ATOM   4179  CB  MET X 263      23.566  89.767  37.806  0.00  0.00            
ATOM   4180  HB2 MET X 263      23.392  90.676  38.399  0.00  0.00            
ATOM   4181  HB3 MET X 263      24.208  90.030  36.969  0.00  0.00            
ATOM   4182  CG  MET X 263      24.283  88.738  38.634  0.00  0.00            
ATOM   4183  HG2 MET X 263      23.614  88.333  39.402  0.00  0.00            
ATOM   4184  HG3 MET X 263      24.578  87.901  37.993  0.00  0.00            
ATOM   4185  SD  MET X 263      25.752  89.415  39.436  0.00  0.00            
ATOM   4186  CE  MET X 263      26.788  89.728  37.985  0.00  0.00            
ATOM   4187  HE1 MET X 263      27.796  89.360  38.181  0.00  0.00            
ATOM   4188  HE2 MET X 263      26.849  90.799  37.794  0.00  0.00            
ATOM   4189  HE3 MET X 263      26.389  89.224  37.105  0.00  0.00            
ATOM   4190  C   MET X 263      21.566  90.404  36.424  0.00  0.00            
ATOM   4191  O   MET X 263      22.178  91.044  35.560  0.00  0.00            
ATOM   4192  N   TYR X 264      20.264  90.647  36.653  0.00  0.00            
ATOM   4193  H   TYR X 264      19.715  89.913  37.079  0.00  0.00            
ATOM   4194  CA  TYR X 264      19.562  91.788  36.087  0.00  0.00            
ATOM   4195  HA  TYR X 264      19.498  91.646  35.014  0.00  0.00            
ATOM   4196  CB  TYR X 264      18.136  91.875  36.669  0.00  0.00            
ATOM   4197  HB2 TYR X 264      17.604  90.934  36.512  0.00  0.00            
ATOM   4198  HB3 TYR X 264      18.194  92.013  37.749  0.00  0.00            
ATOM   4199  CG  TYR X 264      17.314  93.012  36.103  0.00  0.00            
ATOM   4200  CD1 TYR X 264      17.318  94.272  36.709  0.00  0.00            
ATOM   4201  HD1 TYR X 264      17.841  94.407  37.639  0.00  0.00            
ATOM   4202  CE1 TYR X 264      16.615  95.329  36.144  0.00  0.00            
ATOM   4203  HE1 TYR X 264      16.743  96.323  36.534  0.00  0.00            
ATOM   4204  CZ  TYR X 264      15.862  95.118  34.994  0.00  0.00            
ATOM   4205  OH  TYR X 264      15.131  96.149  34.485  0.00  0.00            
ATOM   4206  HH  TYR X 264      14.647  96.630  35.139  0.00  0.00            
ATOM   4207  CE2 TYR X 264      15.867  93.877  34.364  0.00  0.00            
ATOM   4208  HE2 TYR X 264      15.418  93.769  33.392  0.00  0.00            
ATOM   4209  CD2 TYR X 264      16.562  92.818  34.945  0.00  0.00            
ATOM   4210  HD2 TYR X 264      16.455  91.830  34.532  0.00  0.00            
ATOM   4211  C   TYR X 264      20.348  93.059  36.385  0.00  0.00            
ATOM   4212  O   TYR X 264      20.841  93.227  37.502  0.00  0.00            
ATOM   4213  N   PRO X 265      20.491  93.952  35.395  0.00  0.00            
ATOM   4214  CD  PRO X 265      21.147  95.221  35.623  0.00  0.00            
ATOM   4215  HD2 PRO X 265      20.796  95.684  36.543  0.00  0.00            
ATOM   4216  HD3 PRO X 265      22.229  95.088  35.631  0.00  0.00            
ATOM   4217  CG  PRO X 265      20.745  96.067  34.425  0.00  0.00            
ATOM   4218  HG2 PRO X 265      21.565  96.117  33.702  0.00  0.00            
ATOM   4219  HG3 PRO X 265      20.439  97.048  34.775  0.00  0.00            
ATOM   4220  CB  PRO X 265      19.557  95.381  33.800  0.00  0.00            
ATOM   4221  HB2 PRO X 265      18.644  95.723  34.290  0.00  0.00            
ATOM   4222  HB3 PRO X 265      19.479  95.594  32.732  0.00  0.00            
ATOM   4223  CA  PRO X 265      19.802  93.908  34.100  0.00  0.00            
ATOM   4224  HA  PRO X 265      18.861  93.369  34.175  0.00  0.00            
ATOM   4225  C   PRO X 265      20.651  93.307  32.973  0.00  0.00            
ATOM   4226  O   PRO X 265      20.421  93.619  31.808  0.00  0.00            
ATOM   4227  N   TRP X 266      21.614  92.443  33.296  0.00  0.00            
ATOM   4228  H   TRP X 266      21.663  92.102  34.244  0.00  0.00            
ATOM   4229  CA  TRP X 266      22.457  91.829  32.283  0.00  0.00            
ATOM   4230  HA  TRP X 266      22.168  92.222  31.312  0.00  0.00            
ATOM   4231  CB  TRP X 266      23.933  92.150  32.552  0.00  0.00            
ATOM   4232  HB2 TRP X 266      24.551  91.838  31.709  0.00  0.00            
ATOM   4233  HB3 TRP X 266      24.245  91.574  33.424  0.00  0.00            
ATOM   4234  CG  TRP X 266      24.198  93.584  32.846  0.00  0.00            
ATOM   4235  CD1 TRP X 266      24.145  94.622  31.984  0.00  0.00            
ATOM   4236  HD1 TRP X 266      24.111  94.515  30.918  0.00  0.00            
ATOM   4237  NE1 TRP X 266      24.372  95.795  32.662  0.00  0.00            
ATOM   4238  HE1 TRP X 266      24.008  96.688  32.356  0.00  0.00            
ATOM   4239  CE2 TRP X 266      24.797  95.538  33.939  0.00  0.00            
ATOM   4240  CZ2 TRP X 266      25.160  96.372  34.984  0.00  0.00            
ATOM   4241  HZ2 TRP X 266      25.003  97.431  34.913  0.00  0.00            
ATOM   4242  CH2 TRP X 266      25.553  95.792  36.177  0.00  0.00            
ATOM   4243  HH2 TRP X 266      25.801  96.422  37.009  0.00  0.00            
ATOM   4244  CZ3 TRP X 266      25.540  94.403  36.315  0.00  0.00            
ATOM   4245  HZ3 TRP X 266      26.075  93.953  37.130  0.00  0.00            
ATOM   4246  CE3 TRP X 266      25.005  93.579  35.327  0.00  0.00            
ATOM   4247  HE3 TRP X 266      24.840  92.527  35.515  0.00  0.00            
ATOM   4248  CD2 TRP X 266      24.666  94.137  34.092  0.00  0.00            
ATOM   4249  C   TRP X 266      22.239  90.320  32.295  0.00  0.00            
ATOM   4250  O   TRP X 266      21.444  89.786  33.066  0.00  0.00            
ATOM   4251  N   ASN X 267      22.987  89.632  31.437  0.00  0.00            
ATOM   4252  H   ASN X 267      23.665  90.135  30.883  0.00  0.00            
ATOM   4253  CA  ASN X 267      23.045  88.185  31.432  0.00  0.00            
ATOM   4254  HA  ASN X 267      22.172  87.781  31.939  0.00  0.00            
ATOM   4255  CB  ASN X 267      23.063  87.654  30.007  0.00  0.00            
ATOM   4256  HB2 ASN X 267      23.918  88.028  29.446  0.00  0.00            
ATOM   4257  HB3 ASN X 267      23.157  86.566  30.044  0.00  0.00            
ATOM   4258  CG  ASN X 267      21.781  87.989  29.258  0.00  0.00            
ATOM   4259  OD1 ASN X 267      20.749  88.248  29.868  0.00  0.00            
ATOM   4260  ND2 ASN X 267      21.840  87.937  27.927  0.00  0.00            
ATOM   4261 HD21 ASN X 267      22.071  88.781  27.420  0.00  0.00            
ATOM   4262 HD22 ASN X 267      21.318  87.222  27.442  0.00  0.00            
ATOM   4263  C   ASN X 267      24.295  87.704  32.157  0.00  0.00            
ATOM   4264  O   ASN X 267      24.462  86.502  32.346  0.00  0.00            
ATOM   4265  N   THR X 268      25.152  88.627  32.602  0.00  0.00            
ATOM   4266  H   THR X 268      25.048  89.588  32.310  0.00  0.00            
ATOM   4267  CA  THR X 268      26.339  88.256  33.361  0.00  0.00            
ATOM   4268  HA  THR X 268      26.950  87.591  32.755  0.00  0.00            
ATOM   4269  CB  THR X 268      27.136  89.520  33.704  0.00  0.00            
ATOM   4270  HB  THR X 268      26.530  90.185  34.318  0.00  0.00            
ATOM   4271  CG2 THR X 268      28.420  89.176  34.458  0.00  0.00            
ATOM   4272 HG21 THR X 268      29.278  89.688  34.028  0.00  0.00            
ATOM   4273 HG22 THR X 268      28.615  88.102  34.402  0.00  0.00            
ATOM   4274 HG23 THR X 268      28.346  89.445  35.511  0.00  0.00            
ATOM   4275  OG1 THR X 268      27.481  90.206  32.511  0.00  0.00            
ATOM   4276  HG1 THR X 268      27.475  91.137  32.680  0.00  0.00            
ATOM   4277  C   THR X 268      25.958  87.528  34.642  0.00  0.00            
ATOM   4278  O   THR X 268      25.043  87.934  35.359  0.00  0.00            
ATOM   4279  N   THR X 269      26.654  86.422  34.922  0.00  0.00            
ATOM   4280  H   THR X 269      27.175  85.989  34.174  0.00  0.00            
ATOM   4281  CA  THR X 269      26.478  85.675  36.153  0.00  0.00            
ATOM   4282  HA  THR X 269      25.500  85.907  36.562  0.00  0.00            
ATOM   4283  CB  THR X 269      26.581  84.186  35.821  0.00  0.00            
ATOM   4284  HB  THR X 269      26.305  83.601  36.700  0.00  0.00            
ATOM   4285  CG2 THR X 269      25.662  83.815  34.668  0.00  0.00            
ATOM   4286 HG21 THR X 269      25.983  82.886  34.199  0.00  0.00            
ATOM   4287 HG22 THR X 269      25.669  84.597  33.909  0.00  0.00            
ATOM   4288 HG23 THR X 269      24.637  83.685  35.016  0.00  0.00            
ATOM   4289  OG1 THR X 269      27.922  83.850  35.500  0.00  0.00            
ATOM   4290  HG1 THR X 269      28.313  84.569  35.026  0.00  0.00            
ATOM   4291  C   THR X 269      27.554  86.048  37.163  0.00  0.00            
ATOM   4292  O   THR X 269      28.555  86.666  36.813  0.00  0.00            
ATOM   4293  N   PRO X 270      27.382  85.677  38.435  0.00  0.00            
ATOM   4294  CD  PRO X 270      26.121  85.272  39.058  0.00  0.00            
ATOM   4295  HD2 PRO X 270      25.974  84.197  38.931  0.00  0.00            
ATOM   4296  HD3 PRO X 270      25.250  85.794  38.665  0.00  0.00            
ATOM   4297  CG  PRO X 270      26.339  85.566  40.534  0.00  0.00            
ATOM   4298  HG2 PRO X 270      25.776  84.900  41.184  0.00  0.00            
ATOM   4299  HG3 PRO X 270      26.104  86.619  40.699  0.00  0.00            
ATOM   4300  CB  PRO X 270      27.825  85.440  40.740  0.00  0.00            
ATOM   4301  HB2 PRO X 270      28.147  86.043  41.585  0.00  0.00            
ATOM   4302  HB3 PRO X 270      28.089  84.400  40.924  0.00  0.00            
ATOM   4303  CA  PRO X 270      28.410  85.953  39.428  0.00  0.00            
ATOM   4304  HA  PRO X 270      28.594  87.025  39.477  0.00  0.00            
ATOM   4305  C   PRO X 270      29.718  85.240  39.095  0.00  0.00            
ATOM   4306  O   PRO X 270      30.797  85.768  39.346  0.00  0.00            
ATOM   4307  N   GLH X 271      29.645  84.042  38.512  0.00  0.00            
ATOM   4308  H   GLH X 271      28.768  83.763  38.096  0.00  0.00            
ATOM   4309  CA  GLH X 271      30.837  83.290  38.134  0.00  0.00            
ATOM   4310  HA  GLH X 271      31.446  83.131  39.025  0.00  0.00            
ATOM   4311  CB  GLH X 271      30.454  81.902  37.621  0.00  0.00            
ATOM   4312  HB2 GLH X 271      29.667  81.984  36.871  0.00  0.00            
ATOM   4313  HB3 GLH X 271      30.080  81.352  38.480  0.00  0.00            
ATOM   4314  CG  GLH X 271      31.639  81.114  37.060  0.00  0.00            
ATOM   4315  HG2 GLH X 271      32.357  80.907  37.853  0.00  0.00            
ATOM   4316  HG3 GLH X 271      32.158  81.703  36.307  0.00  0.00            
ATOM   4317  CD  GLH X 271      31.257  79.790  36.416  0.00  0.00            
ATOM   4318  OE1 GLH X 271      29.933  79.521  36.385  0.00  0.00            
ATOM   4319  OE2 GLH X 271      32.095  79.019  35.966  0.00  0.00            
ATOM   4320  HE1 GLH X 271      29.460  79.947  37.077  0.00  0.00            
ATOM   4321  C   GLH X 271      31.651  84.057  37.097  0.00  0.00            
ATOM   4322  O   GLH X 271      32.880  83.963  37.085  0.00  0.00            
ATOM   4323  N   ASH X 272      30.961  84.828  36.245  0.00  0.00            
ATOM   4324  H   ASH X 272      29.955  84.885  36.305  0.00  0.00            
ATOM   4325  CA  ASH X 272      31.634  85.549  35.170  0.00  0.00            
ATOM   4326  HA  ASH X 272      32.155  84.840  34.524  0.00  0.00            
ATOM   4327  CB  ASH X 272      30.628  86.275  34.284  0.00  0.00            
ATOM   4328  HB2 ASH X 272      31.130  86.942  33.589  0.00  0.00            
ATOM   4329  HB3 ASH X 272      29.984  86.888  34.914  0.00  0.00            
ATOM   4330  CG  ASH X 272      29.710  85.340  33.513  0.00  0.00            
ATOM   4331  OD1 ASH X 272      30.167  84.075  33.382  0.00  0.00            
ATOM   4332  OD2 ASH X 272      28.652  85.720  33.030  0.00  0.00            
ATOM   4333  HD1 ASH X 272      30.882  84.024  32.771  0.00  0.00            
ATOM   4334  C   ASH X 272      32.670  86.539  35.710  0.00  0.00            
ATOM   4335  O   ASH X 272      33.620  86.888  35.009  0.00  0.00            
ATOM   4336  N   VAL X 273      32.465  87.040  36.932  0.00  0.00            
ATOM   4337  H   VAL X 273      31.860  86.536  37.563  0.00  0.00            
ATOM   4338  CA  VAL X 273      33.322  88.082  37.485  0.00  0.00            
ATOM   4339  HA  VAL X 273      34.131  88.273  36.786  0.00  0.00            
ATOM   4340  CB  VAL X 273      32.541  89.395  37.667  0.00  0.00            
ATOM   4341  HB  VAL X 273      33.222  90.145  38.076  0.00  0.00            
ATOM   4342  CG1 VAL X 273      32.012  89.913  36.336  0.00  0.00            
ATOM   4343 HG11 VAL X 273      32.836  90.204  35.685  0.00  0.00            
ATOM   4344 HG12 VAL X 273      31.373  90.786  36.473  0.00  0.00            
ATOM   4345 HG13 VAL X 273      31.435  89.146  35.820  0.00  0.00            
ATOM   4346  CG2 VAL X 273      31.390  89.233  38.646  0.00  0.00            
ATOM   4347 HG21 VAL X 273      31.212  90.154  39.203  0.00  0.00            
ATOM   4348 HG22 VAL X 273      30.469  88.972  38.127  0.00  0.00            
ATOM   4349 HG23 VAL X 273      31.633  88.446  39.361  0.00  0.00            
ATOM   4350  C   VAL X 273      33.937  87.632  38.811  0.00  0.00            
ATOM   4351  O   VAL X 273      34.359  88.464  39.608  0.00  0.00            
ATOM   4352  N   MET X 274      34.019  86.322  39.047  0.00  0.00            
ATOM   4353  H   MET X 274      33.871  85.662  38.297  0.00  0.00            
ATOM   4354  CA  MET X 274      34.492  85.831  40.333  0.00  0.00            
ATOM   4355  HA  MET X 274      34.031  86.441  41.112  0.00  0.00            
ATOM   4356  CB  MET X 274      34.062  84.381  40.536  0.00  0.00            
ATOM   4357  HB2 MET X 274      34.614  83.727  39.859  0.00  0.00            
ATOM   4358  HB3 MET X 274      33.006  84.327  40.286  0.00  0.00            
ATOM   4359  CG  MET X 274      34.215  83.898  41.976  0.00  0.00            
ATOM   4360  HG2 MET X 274      33.911  82.852  42.049  0.00  0.00            
ATOM   4361  HG3 MET X 274      35.258  83.945  42.281  0.00  0.00            
ATOM   4362  SD  MET X 274      33.235  84.874  43.146  0.00  0.00            
ATOM   4363  CE  MET X 274      31.631  84.863  42.318  0.00  0.00            
ATOM   4364  HE1 MET X 274      31.526  83.965  41.710  0.00  0.00            
ATOM   4365  HE2 MET X 274      30.838  84.866  43.066  0.00  0.00            
ATOM   4366  HE3 MET X 274      31.517  85.741  41.680  0.00  0.00            
ATOM   4367  C   MET X 274      36.005  85.982  40.464  0.00  0.00            
ATOM   4368  O   MET X 274      36.518  86.042  41.577  0.00  0.00            
ATOM   4369  N   ASN X 275      36.725  86.044  39.340  0.00  0.00            
ATOM   4370  H   ASN X 275      36.277  85.810  38.466  0.00  0.00            
ATOM   4371  CA  ASN X 275      38.163  86.272  39.335  0.00  0.00            
ATOM   4372  HA  ASN X 275      38.509  86.333  40.367  0.00  0.00            
ATOM   4373  CB  ASN X 275      38.866  85.116  38.615  0.00  0.00            
ATOM   4374  HB2 ASN X 275      38.622  85.104  37.557  0.00  0.00            
ATOM   4375  HB3 ASN X 275      38.515  84.173  39.034  0.00  0.00            
ATOM   4376  CG  ASN X 275      40.379  85.166  38.794  0.00  0.00            
ATOM   4377  OD1 ASN X 275      40.934  86.166  39.243  0.00  0.00            
ATOM   4378  ND2 ASN X 275      41.045  84.055  38.479  0.00  0.00            
ATOM   4379 HD21 ASN X 275      40.769  83.518  37.670  0.00  0.00            
ATOM   4380 HD22 ASN X 275      41.822  83.752  39.049  0.00  0.00            
ATOM   4381  C   ASN X 275      38.442  87.602  38.647  0.00  0.00            
ATOM   4382  O   ASN X 275      38.319  87.710  37.429  0.00  0.00            
ATOM   4383  N   HID X 276      38.804  88.623  39.427  0.00  0.00            
ATOM   4384  H   HID X 276      39.097  88.446  40.377  0.00  0.00            
ATOM   4385  CA  HID X 276      38.956  89.960  38.884  0.00  0.00            
ATOM   4386  HA  HID X 276      38.077  90.170  38.272  0.00  0.00            
ATOM   4387  CB  HID X 276      38.993  90.996  39.998  0.00  0.00            
ATOM   4388  HB2 HID X 276      38.164  90.862  40.692  0.00  0.00            
ATOM   4389  HB3 HID X 276      38.875  91.970  39.521  0.00  0.00            
ATOM   4390  CG  HID X 276      40.268  91.012  40.783  0.00  0.00            
ATOM   4391  ND1 HID X 276      40.555  90.077  41.758  0.00  0.00            
ATOM   4392  HD1 HID X 276      40.042  89.227  41.925  0.00  0.00            
ATOM   4393  CE1 HID X 276      41.789  90.318  42.191  0.00  0.00            
ATOM   4394  HE1 HID X 276      42.401  89.542  42.621  0.00  0.00            
ATOM   4395  NE2 HID X 276      42.332  91.380  41.617  0.00  0.00            
ATOM   4396  CD2 HID X 276      41.394  91.789  40.674  0.00  0.00            
ATOM   4397  HD2 HID X 276      41.665  92.479  39.893  0.00  0.00            
ATOM   4398  C   HID X 276      40.191  90.059  37.998  0.00  0.00            
ATOM   4399  O   HID X 276      40.236  90.895  37.097  0.00  0.00            
ATOM   4400  N   ARN X 277      41.202  89.223  38.249  0.00  0.00            
ATOM   4401  H   ARN X 277      41.228  88.710  39.119  0.00  0.00            
ATOM   4402  CA  ARN X 277      42.375  89.200  37.392  0.00  0.00            
ATOM   4403  HA  ARN X 277      42.739  90.223  37.312  0.00  0.00            
ATOM   4404  CB  ARN X 277      43.451  88.321  38.018  0.00  0.00            
ATOM   4405  HB2 ARN X 277      44.064  87.857  37.242  0.00  0.00            
ATOM   4406  HB3 ARN X 277      42.933  87.550  38.581  0.00  0.00            
ATOM   4407  CG  ARN X 277      44.330  89.059  39.017  0.00  0.00            
ATOM   4408  HG2 ARN X 277      45.376  89.036  38.701  0.00  0.00            
ATOM   4409  HG3 ARN X 277      43.973  90.085  39.052  0.00  0.00            
ATOM   4410  CD  ARN X 277      44.178  88.476  40.415  0.00  0.00            
ATOM   4411  HD2 ARN X 277      44.279  87.391  40.395  0.00  0.00            
ATOM   4412  HD3 ARN X 277      43.186  88.702  40.796  0.00  0.00            
ATOM   4413  NE  ARN X 277      45.140  89.050  41.325  0.00  0.00            
ATOM   4414  HE  ARN X 277      44.724  89.257  42.218  0.00  0.00            
ATOM   4415  CZ  ARN X 277      46.427  88.451  41.436  0.00  0.00            
ATOM   4416  NH1 ARN X 277      46.776  87.448  40.769  0.00  0.00            
ATOM   4417 HH11 ARN X 277      47.356  87.709  39.984  0.00  0.00            
ATOM   4418  NH2 ARN X 277      47.273  89.103  42.374  0.00  0.00            
ATOM   4419 HH21 ARN X 277      47.421  88.520  43.182  0.00  0.00            
ATOM   4420 HH22 ARN X 277      48.173  89.279  41.958  0.00  0.00            
ATOM   4421  C   ARN X 277      42.035  88.727  35.982  0.00  0.00            
ATOM   4422  O   ARN X 277      42.602  89.224  35.010  0.00  0.00            
ATOM   4423  N   LYN X 278      41.118  87.761  35.854  0.00  0.00            
ATOM   4424  H   LYN X 278      40.733  87.315  36.676  0.00  0.00            
ATOM   4425  CA  LYN X 278      40.678  87.311  34.543  0.00  0.00            
ATOM   4426  HA  LYN X 278      41.557  87.020  33.966  0.00  0.00            
ATOM   4427  CB  LYN X 278      39.785  86.082  34.684  0.00  0.00            
ATOM   4428  HB2 LYN X 278      40.287  85.324  35.288  0.00  0.00            
ATOM   4429  HB3 LYN X 278      38.894  86.365  35.236  0.00  0.00            
ATOM   4430  CG  LYN X 278      39.357  85.476  33.347  0.00  0.00            
ATOM   4431  HG2 LYN X 278      38.857  86.229  32.735  0.00  0.00            
ATOM   4432  HG3 LYN X 278      40.236  85.161  32.787  0.00  0.00            
ATOM   4433  CD  LYN X 278      38.433  84.277  33.568  0.00  0.00            
ATOM   4434  HD2 LYN X 278      38.951  83.510  34.144  0.00  0.00            
ATOM   4435  HD3 LYN X 278      37.575  84.592  34.160  0.00  0.00            
ATOM   4436  CE  LYN X 278      37.940  83.705  32.240  0.00  0.00            
ATOM   4437  HE2 LYN X 278      38.790  83.425  31.613  0.00  0.00            
ATOM   4438  HE3 LYN X 278      37.377  84.492  31.737  0.00  0.00            
ATOM   4439  NZ  LYN X 278      37.067  82.556  32.440  0.00  0.00            
ATOM   4440  HZ1 LYN X 278      37.134  82.224  33.392  0.00  0.00            
ATOM   4441  HZ2 LYN X 278      36.101  82.822  32.303  0.00  0.00            
ATOM   4442  C   LYN X 278      39.949  88.431  33.801  0.00  0.00            
ATOM   4443  O   LYN X 278      39.966  88.475  32.573  0.00  0.00            
ATOM   4444  N   LEU X 279      39.298  89.335  34.539  0.00  0.00            
ATOM   4445  H   LEU X 279      39.181  89.180  35.531  0.00  0.00            
ATOM   4446  CA  LEU X 279      38.580  90.447  33.937  0.00  0.00            
ATOM   4447  HA  LEU X 279      37.948  90.047  33.145  0.00  0.00            
ATOM   4448  CB  LEU X 279      37.681  91.107  34.979  0.00  0.00            
ATOM   4449  HB2 LEU X 279      37.197  91.988  34.549  0.00  0.00            
ATOM   4450  HB3 LEU X 279      38.327  91.425  35.790  0.00  0.00            
ATOM   4451  CG  LEU X 279      36.634  90.180  35.592  0.00  0.00            
ATOM   4452  HG  LEU X 279      37.159  89.380  36.113  0.00  0.00            
ATOM   4453  CD1 LEU X 279      35.795  90.935  36.620  0.00  0.00            
ATOM   4454 HD11 LEU X 279      36.037  91.998  36.612  0.00  0.00            
ATOM   4455 HD12 LEU X 279      34.732  90.833  36.404  0.00  0.00            
ATOM   4456 HD13 LEU X 279      35.990  90.533  37.614  0.00  0.00            
ATOM   4457  CD2 LEU X 279      35.743  89.551  34.527  0.00  0.00            
ATOM   4458 HD21 LEU X 279      34.697  89.798  34.703  0.00  0.00            
ATOM   4459 HD22 LEU X 279      35.839  88.465  34.544  0.00  0.00            
ATOM   4460 HD23 LEU X 279      36.020  89.905  33.535  0.00  0.00            
ATOM   4461  C   LEU X 279      39.516  91.498  33.331  0.00  0.00            
ATOM   4462  O   LEU X 279      39.057  92.368  32.594  0.00  0.00            
ATOM   4463  N   GLY X 280      40.817  91.427  33.626  0.00  0.00            
ATOM   4464  H   GLY X 280      41.161  90.582  34.057  0.00  0.00            
ATOM   4465  CA  GLY X 280      41.794  92.289  32.987  0.00  0.00            
ATOM   4466  HA2 GLY X 280      41.378  92.677  32.061  0.00  0.00            
ATOM   4467  HA3 GLY X 280      42.648  91.670  32.721  0.00  0.00            
ATOM   4468  C   GLY X 280      42.316  93.454  33.823  0.00  0.00            
ATOM   4469  O   GLY X 280      43.069  94.270  33.296  0.00  0.00            
ATOM   4470  N   TYR X 281      41.927  93.564  35.096  0.00  0.00            
ATOM   4471  H   TYR X 281      41.119  93.046  35.400  0.00  0.00            
ATOM   4472  CA  TYR X 281      42.416  94.641  35.941  0.00  0.00            
ATOM   4473  HA  TYR X 281      43.215  95.154  35.408  0.00  0.00            
ATOM   4474  CB  TYR X 281      41.278  95.628  36.215  0.00  0.00            
ATOM   4475  HB2 TYR X 281      41.671  96.546  36.662  0.00  0.00            
ATOM   4476  HB3 TYR X 281      40.842  95.889  35.252  0.00  0.00            
ATOM   4477  CG  TYR X 281      40.163  95.104  37.093  0.00  0.00            
ATOM   4478  CD1 TYR X 281      40.247  95.184  38.485  0.00  0.00            
ATOM   4479  HD1 TYR X 281      41.153  95.530  38.950  0.00  0.00            
ATOM   4480  CE1 TYR X 281      39.176  94.776  39.280  0.00  0.00            
ATOM   4481  HE1 TYR X 281      39.156  95.026  40.325  0.00  0.00            
ATOM   4482  CZ  TYR X 281      38.073  94.154  38.699  0.00  0.00            
ATOM   4483  OH  TYR X 281      37.055  93.686  39.476  0.00  0.00            
ATOM   4484  HH  TYR X 281      36.919  94.203  40.255  0.00  0.00            
ATOM   4485  CE2 TYR X 281      38.029  93.990  37.320  0.00  0.00            
ATOM   4486  HE2 TYR X 281      37.298  93.332  36.890  0.00  0.00            
ATOM   4487  CD2 TYR X 281      39.046  94.501  36.517  0.00  0.00            
ATOM   4488  HD2 TYR X 281      39.038  94.289  35.463  0.00  0.00            
ATOM   4489  C   TYR X 281      42.985  94.109  37.247  0.00  0.00            
ATOM   4490  O   TYR X 281      42.727  92.974  37.643  0.00  0.00            
ATOM   4491  N   VAL X 282      43.781  94.950  37.908  0.00  0.00            
ATOM   4492  H   VAL X 282      44.145  95.744  37.403  0.00  0.00            
ATOM   4493  CA  VAL X 282      44.378  94.639  39.192  0.00  0.00            
ATOM   4494  HA  VAL X 282      43.750  93.917  39.713  0.00  0.00            
ATOM   4495  CB  VAL X 282      45.764  94.024  38.956  0.00  0.00            
ATOM   4496  HB  VAL X 282      45.651  93.204  38.245  0.00  0.00            
ATOM   4497  CG1 VAL X 282      46.746  95.026  38.348  0.00  0.00            
ATOM   4498 HG11 VAL X 282      47.568  95.230  39.036  0.00  0.00            
ATOM   4499 HG12 VAL X 282      46.279  95.962  38.033  0.00  0.00            
ATOM   4500 HG13 VAL X 282      47.189  94.591  37.459  0.00  0.00            
ATOM   4501  CG2 VAL X 282      46.329  93.427  40.240  0.00  0.00            
ATOM   4502 HG21 VAL X 282      45.535  93.241  40.964  0.00  0.00            
ATOM   4503 HG22 VAL X 282      47.052  94.100  40.702  0.00  0.00            
ATOM   4504 HG23 VAL X 282      46.820  92.487  39.993  0.00  0.00            
ATOM   4505  C   VAL X 282      44.459  95.915  40.022  0.00  0.00            
ATOM   4506  O   VAL X 282      44.481  97.017  39.477  0.00  0.00            
ATOM   4507  N   TYR X 283      44.511  95.765  41.347  0.00  0.00            
ATOM   4508  H   TYR X 283      44.710  94.849  41.718  0.00  0.00            
ATOM   4509  CA  TYR X 283      44.639  96.902  42.241  0.00  0.00            
ATOM   4510  HA  TYR X 283      44.291  97.802  41.738  0.00  0.00            
ATOM   4511  CB  TYR X 283      43.776  96.705  43.488  0.00  0.00            
ATOM   4512  HB2 TYR X 283      44.042  97.448  44.242  0.00  0.00            
ATOM   4513  HB3 TYR X 283      43.966  95.728  43.925  0.00  0.00            
ATOM   4514  CG  TYR X 283      42.300  96.823  43.186  0.00  0.00            
ATOM   4515  CD1 TYR X 283      41.672  98.070  43.176  0.00  0.00            
ATOM   4516  HD1 TYR X 283      42.204  98.938  43.521  0.00  0.00            
ATOM   4517  CE1 TYR X 283      40.328  98.185  42.816  0.00  0.00            
ATOM   4518  HE1 TYR X 283      39.883  99.154  42.675  0.00  0.00            
ATOM   4519  CZ  TYR X 283      39.569  97.037  42.605  0.00  0.00            
ATOM   4520  OH  TYR X 283      38.239  97.140  42.325  0.00  0.00            
ATOM   4521  HH  TYR X 283      37.905  96.395  41.850  0.00  0.00            
ATOM   4522  CE2 TYR X 283      40.171  95.786  42.730  0.00  0.00            
ATOM   4523  HE2 TYR X 283      39.559  94.912  42.847  0.00  0.00            
ATOM   4524  CD2 TYR X 283      41.543  95.679  42.947  0.00  0.00            
ATOM   4525  HD2 TYR X 283      41.998  94.706  43.013  0.00  0.00            
ATOM   4526  C   TYR X 283      46.106  97.070  42.614  0.00  0.00            
ATOM   4527  O   TYR X 283      46.861  96.101  42.678  0.00  0.00            
ATOM   4528  N   ASH X 284      46.511  98.319  42.850  0.00  0.00            
ATOM   4529  H   ASH X 284      45.828  99.004  43.142  0.00  0.00            
ATOM   4530  CA  ASH X 284      47.911  98.659  42.985  0.00  0.00            
ATOM   4531  HA  ASH X 284      48.434  98.281  42.104  0.00  0.00            
ATOM   4532  CB  ASH X 284      48.086 100.179  43.021  0.00  0.00            
ATOM   4533  HB2 ASH X 284      49.136 100.431  43.170  0.00  0.00            
ATOM   4534  HB3 ASH X 284      47.775 100.609  42.074  0.00  0.00            
ATOM   4535  CG  ASH X 284      47.298 100.854  44.128  0.00  0.00            
ATOM   4536  OD1 ASH X 284      46.389 100.036  44.700  0.00  0.00            
ATOM   4537  OD2 ASH X 284      47.495 102.016  44.466  0.00  0.00            
ATOM   4538  HD1 ASH X 284      46.607  99.868  45.601  0.00  0.00            
ATOM   4539  C   ASH X 284      48.535  97.991  44.204  0.00  0.00            
ATOM   4540  O   ASH X 284      49.739  97.749  44.221  0.00  0.00            
ATOM   4541  N   ILE X 285      47.729  97.681  45.222  0.00  0.00            
ATOM   4542  H   ILE X 285      46.730  97.673  45.077  0.00  0.00            
ATOM   4543  CA  ILE X 285      48.264  97.059  46.423  0.00  0.00            
ATOM   4544  HA  ILE X 285      49.148  97.615  46.734  0.00  0.00            
ATOM   4545  CB  ILE X 285      47.246  97.113  47.570  0.00  0.00            
ATOM   4546  HB  ILE X 285      47.668  96.576  48.420  0.00  0.00            
ATOM   4547  CG2 ILE X 285      46.991  98.555  47.998  0.00  0.00            
ATOM   4548 HG21 ILE X 285      47.450  99.251  47.297  0.00  0.00            
ATOM   4549 HG22 ILE X 285      47.408  98.748  48.987  0.00  0.00            
ATOM   4550 HG23 ILE X 285      45.922  98.764  48.035  0.00  0.00            
ATOM   4551  CG1 ILE X 285      45.940  96.437  47.168  0.00  0.00            
ATOM   4552 HG12 ILE X 285      46.146  95.510  46.628  0.00  0.00            
ATOM   4553 HG13 ILE X 285      45.418  97.128  46.512  0.00  0.00            
ATOM   4554  CD1 ILE X 285      45.015  96.154  48.344  0.00  0.00            
ATOM   4555 HD11 ILE X 285      44.215  95.476  48.048  0.00  0.00            
ATOM   4556 HD12 ILE X 285      44.556  97.078  48.695  0.00  0.00            
ATOM   4557 HD13 ILE X 285      45.576  95.698  49.158  0.00  0.00            
ATOM   4558  C   ILE X 285      48.682  95.620  46.131  0.00  0.00            
ATOM   4559  O   ILE X 285      49.440  95.033  46.899  0.00  0.00            
ATOM   4560  N   GLH X 286      48.204  95.048  45.021  0.00  0.00            
ATOM   4561  H   GLH X 286      47.747  95.627  44.332  0.00  0.00            
ATOM   4562  CA  GLH X 286      48.523  93.675  44.655  0.00  0.00            
ATOM   4563  HA  GLH X 286      48.522  93.039  45.538  0.00  0.00            
ATOM   4564  CB  GLH X 286      47.463  93.121  43.709  0.00  0.00            
ATOM   4565  HB2 GLH X 286      47.737  92.112  43.392  0.00  0.00            
ATOM   4566  HB3 GLH X 286      47.450  93.767  42.837  0.00  0.00            
ATOM   4567  CG  GLH X 286      46.063  93.106  44.310  0.00  0.00            
ATOM   4568  HG2 GLH X 286      45.763  94.111  44.602  0.00  0.00            
ATOM   4569  HG3 GLH X 286      46.041  92.488  45.207  0.00  0.00            
ATOM   4570  CD  GLH X 286      45.060  92.508  43.341  0.00  0.00            
ATOM   4571  OE1 GLH X 286      44.240  93.436  42.807  0.00  0.00            
ATOM   4572  OE2 GLH X 286      44.979  91.306  43.121  0.00  0.00            
ATOM   4573  HE1 GLH X 286      43.337  93.173  42.869  0.00  0.00            
ATOM   4574  C   GLH X 286      49.890  93.594  43.981  0.00  0.00            
ATOM   4575  O   GLH X 286      50.359  92.493  43.697  0.00  0.00            
ATOM   4576  N   LEU X 287      50.522  94.738  43.695  0.00  0.00            
ATOM   4577  H   LEU X 287      50.033  95.614  43.803  0.00  0.00            
ATOM   4578  CA  LEU X 287      51.803  94.743  43.006  0.00  0.00            
ATOM   4579  HA  LEU X 287      51.921  93.786  42.502  0.00  0.00            
ATOM   4580  CB  LEU X 287      51.858  95.880  41.977  0.00  0.00            
ATOM   4581  HB2 LEU X 287      51.981  96.839  42.477  0.00  0.00            
ATOM   4582  HB3 LEU X 287      52.760  95.742  41.387  0.00  0.00            
ATOM   4583  CG  LEU X 287      50.676  95.944  41.005  0.00  0.00            
ATOM   4584  HG  LEU X 287      49.779  96.206  41.562  0.00  0.00            
ATOM   4585  CD1 LEU X 287      50.911  97.035  39.960  0.00  0.00            
ATOM   4586 HD11 LEU X 287      50.035  97.155  39.320  0.00  0.00            
ATOM   4587 HD12 LEU X 287      51.107  97.992  40.441  0.00  0.00            
ATOM   4588 HD13 LEU X 287      51.763  96.794  39.324  0.00  0.00            
ATOM   4589  CD2 LEU X 287      50.442  94.597  40.331  0.00  0.00            
ATOM   4590 HD21 LEU X 287      51.261  93.912  40.545  0.00  0.00            
ATOM   4591 HD22 LEU X 287      49.521  94.145  40.695  0.00  0.00            
ATOM   4592 HD23 LEU X 287      50.362  94.709  39.249  0.00  0.00            
ATOM   4593  C   LEU X 287      52.958  94.896  43.993  0.00  0.00            
ATOM   4594  O   LEU X 287      52.846  95.593  45.000  0.00  0.00            
ATOM   4595  C61 CU6 X 288      24.233  99.713  43.937  0.00  0.00            
ATOM   4596  DD2 CU6 X 288      24.838  99.106  44.282  0.00  0.00            
ATOM   4597  DD3 CU6 X 288      24.217 100.186  44.731  0.00  0.00            
ATOM   4598  DD4 CU6 X 288      24.914 100.232  43.638  0.00  0.00            
ATOM   4599  DD5 CU6 X 288      23.617 100.310  43.560  0.00  0.00            
ATOM   4600  DD6 CU6 X 288      24.235  99.223  43.131  0.00  0.00            
ATOM   4601  DD7 CU6 X 288      23.553  99.204  44.219  0.00  0.00            
ATOM   4602  C61 CU6 X 289      28.011 101.905  47.345  0.00  0.00            
ATOM   4603  DD2 CU6 X 289      27.746 101.167  47.858  0.00  0.00            
ATOM   4604  DD3 CU6 X 289      28.155 102.404  48.139  0.00  0.00            
ATOM   4605  DD4 CU6 X 289      28.864 101.615  47.375  0.00  0.00            
ATOM   4606  DD5 CU6 X 289      28.274 102.643  46.844  0.00  0.00            
ATOM   4607  DD6 CU6 X 289      27.870 101.419  46.571  0.00  0.00            
ATOM   4608  DD7 CU6 X 289      27.153 102.195  47.317  0.00  0.00            
ATOM   4609  O1  L6I X 290      24.072 100.898  45.684  0.00  0.00            
ATOM   4610  C1  L6I X 290      23.499 100.937  46.760  0.00  0.00            
ATOM   4611  C2  L6I X 290      22.920 102.140  47.265  0.00  0.00            
ATOM   4612  C3  L6I X 290      22.399 102.176  48.503  0.00  0.00            
ATOM   4613  C4  L6I X 290      21.930 103.484  49.211  0.00  0.00            
ATOM   4614  N1  L6I X 290      22.093 103.398  50.683  0.00  0.00            
ATOM   4615  C5  L6I X 290      21.106 103.306  51.654  0.00  0.00            
ATOM   4616  C6  L6I X 290      21.780 103.081  52.823  0.00  0.00            
ATOM   4617  C7  L6I X 290      21.181 102.985  54.200  0.00  0.00            
ATOM   4618  O2  L6I X 290      21.592 101.775  54.808  0.00  0.00            
ATOM   4619  C8  L6I X 290      21.195 101.416  56.080  0.00  0.00            
ATOM   4620  C9  L6I X 290      21.977 100.375  56.602  0.00  0.00            
ATOM   4621  C10 L6I X 290      21.812  99.920  57.919  0.00  0.00            
ATOM   4622  C11 L6I X 290      20.772 100.456  58.672  0.00  0.00            
ATOM   4623  N2  L6I X 290      20.609  99.894  60.047  0.00  0.00            
ATOM   4624  O3  L6I X 290      19.901 100.527  60.801  0.00  0.00            
ATOM   4625  O4  L6I X 290      21.159  98.854  60.347  0.00  0.00            
ATOM   4626  C12 L6I X 290      20.019 101.505  58.188  0.00  0.00            
ATOM   4627  C13 L6I X 290      20.170 101.978  56.894  0.00  0.00            
ATOM   4628  H1  L6I X 290      19.522 102.789  56.569  0.00  0.00            
ATOM   4629  H2  L6I X 290      19.349 101.948  58.881  0.00  0.00            
ATOM   4630  H3  L6I X 290      22.497  99.170  58.342  0.00  0.00            
ATOM   4631  H4  L6I X 290      22.743  99.964  56.049  0.00  0.00            
ATOM   4632  H5  L6I X 290      20.042 102.963  53.973  0.00  0.00            
ATOM   4633  H6  L6I X 290      21.376 103.843  54.874  0.00  0.00            
ATOM   4634  N3  L6I X 290      23.191 103.099  52.586  0.00  0.00            
ATOM   4635  N4  L6I X 290      23.319 103.276  51.265  0.00  0.00            
ATOM   4636  H7  L6I X 290      20.082 103.417  51.415  0.00  0.00            
ATOM   4637  H8  L6I X 290      20.936 103.658  49.024  0.00  0.00            
ATOM   4638  H9  L6I X 290      22.369 104.372  48.820  0.00  0.00            
ATOM   4639  O5  L6I X 290      22.275 101.062  49.293  0.00  0.00            
ATOM   4640  C14 L6I X 290      22.791  99.887  48.860  0.00  0.00            
ATOM   4641  C15 L6I X 290      23.430  99.774  47.688  0.00  0.00            
ATOM   4642  O6  L6I X 290      24.125  98.705  47.376  0.00  0.00            
ATOM   4643  H10 L6I X 290      23.902  98.079  48.072  0.00  0.00            
ATOM   4644  H11 L6I X 290      22.684  99.202  49.687  0.00  0.00            
ATOM   4645  H12 L6I X 290      23.062 103.044  46.681  0.00  0.00            
ATOM   4646  O   HOH X 291      19.855  91.925  62.868  0.00  0.00            
ATOM   4647  H1  HOH X 291      20.420  92.021  63.590  0.00  0.00            
ATOM   4648  H2  HOH X 291      19.608  91.000  62.929  0.00  0.00            
ATOM   4649  O   HOH X 292      22.096  98.507  68.914  0.00  0.00            
ATOM   4650  H1  HOH X 292      21.842  99.126  69.601  0.00  0.00            
ATOM   4651  H2  HOH X 292      22.056  99.040  68.088  0.00  0.00            
ATOM   4652  O   HOH X 293      18.014 104.470  58.867  0.00  0.00            
ATOM   4653  H1  HOH X 293      18.171 103.847  59.655  0.00  0.00            
ATOM   4654  H2  HOH X 293      17.786 103.875  58.126  0.00  0.00            
ATOM   4655  O   HOH X 294      18.434 103.166  61.221  0.00  0.00            
ATOM   4656  H1  HOH X 294      18.067 103.228  62.125  0.00  0.00            
ATOM   4657  H2  HOH X 294      19.401 103.020  61.365  0.00  0.00            
ATOM   4658  O   HOH X 295       9.471 102.496  55.535  0.00  0.00            
ATOM   4659  H1  HOH X 295      10.349 102.140  55.875  0.00  0.00            
ATOM   4660  H2  HOH X 295       9.521 102.221  54.608  0.00  0.00            
ATOM   4661  O   HOH X 296      13.408 111.846  52.451  0.00  0.00            
ATOM   4662  H1  HOH X 296      13.883 112.682  52.442  0.00  0.00            
ATOM   4663  H2  HOH X 296      12.641 112.079  53.009  0.00  0.00            
ATOM   4664  O   HOH X 297      28.036 102.834  63.775  0.00  0.00            
ATOM   4665  H1  HOH X 297      28.742 103.236  63.298  0.00  0.00            
ATOM   4666  H2  HOH X 297      27.294 103.033  63.171  0.00  0.00            
ATOM   4667  O   HOH X 298      32.904 113.908  62.468  0.00  0.00            
ATOM   4668  H1  HOH X 298      32.329 114.684  62.224  0.00  0.00            
ATOM   4669  H2  HOH X 298      32.622 113.257  61.814  0.00  0.00            
ATOM   4670  O   HOH X 299      26.059 101.271  69.252  0.00  0.00            
ATOM   4671  H1  HOH X 299      25.941 102.151  69.690  0.00  0.00            
ATOM   4672  H2  HOH X 299      26.493 100.749  69.943  0.00  0.00            
ATOM   4673  O   HOH X 300      23.265 110.817  70.775  0.00  0.00            
ATOM   4674  H1  HOH X 300      24.065 110.561  71.248  0.00  0.00            
ATOM   4675  H2  HOH X 300      23.603 111.570  70.238  0.00  0.00            
ATOM   4676  O   HOH X 301      29.471  97.741  63.315  0.00  0.00            
ATOM   4677  H1  HOH X 301      28.647  98.112  62.932  0.00  0.00            
ATOM   4678  H2  HOH X 301      29.555  98.249  64.158  0.00  0.00            
ATOM   4679  O   HOH X 302      21.959 122.299  55.242  0.00  0.00            
ATOM   4680  H1  HOH X 302      22.356 121.491  55.595  0.00  0.00            
ATOM   4681  H2  HOH X 302      22.222 122.940  55.918  0.00  0.00            
ATOM   4682  O   HOH X 303      22.230 105.681  72.300  0.00  0.00            
ATOM   4683  H1  HOH X 303      22.230 105.056  73.044  0.00  0.00            
ATOM   4684  H2  HOH X 303      23.076 105.515  71.862  0.00  0.00            
ATOM   4685  O   HOH X 304       4.190 102.238  49.295  0.00  0.00            
ATOM   4686  H1  HOH X 304       3.712 102.283  48.468  0.00  0.00            
ATOM   4687  H2  HOH X 304       3.862 102.997  49.777  0.00  0.00            
ATOM   4688  O   HOH X 305      10.697 112.810  61.533  0.00  0.00            
ATOM   4689  H1  HOH X 305      10.884 112.359  60.706  0.00  0.00            
ATOM   4690  H2  HOH X 305      10.046 112.231  61.970  0.00  0.00            
ATOM   4691  O   HOH X 306       9.449 102.489  46.305  0.00  0.00            
ATOM   4692  H1  HOH X 306      10.279 102.371  45.830  0.00  0.00            
ATOM   4693  H2  HOH X 306       9.650 102.024  47.129  0.00  0.00            
ATOM   4694  O   HOH X 307      17.336  99.876  53.687  0.00  0.00            
ATOM   4695  H1  HOH X 307      16.673  99.248  53.924  0.00  0.00            
ATOM   4696  H2  HOH X 307      16.818 100.687  53.460  0.00  0.00            
ATOM   4697  O   HOH X 308       9.128 111.130  62.841  0.00  0.00            
ATOM   4698  H1  HOH X 308       9.136 111.704  63.625  0.00  0.00            
ATOM   4699  H2  HOH X 308       9.636 110.343  63.127  0.00  0.00            
ATOM   4700  O   HOH X 309      16.197  94.538  60.248  0.00  0.00            
ATOM   4701  H1  HOH X 309      16.273  94.450  61.215  0.00  0.00            
ATOM   4702  H2  HOH X 309      17.028  94.163  59.882  0.00  0.00            
ATOM   4703  O   HOH X 310      10.571  90.691  59.804  0.00  0.00            
ATOM   4704  H1  HOH X 310      11.187  91.425  59.875  0.00  0.00            
ATOM   4705  H2  HOH X 310       9.735  91.070  59.537  0.00  0.00            
ATOM   4706  O   HOH X 311      13.695 109.352  57.464  0.00  0.00            
ATOM   4707  H1  HOH X 311      14.589 109.163  57.171  0.00  0.00            
ATOM   4708  H2  HOH X 311      13.713 110.296  57.698  0.00  0.00            
ATOM   4709  O   HOH X 312       9.088 113.557  59.354  0.00  0.00            
ATOM   4710  H1  HOH X 312       8.757 114.433  59.544  0.00  0.00            
ATOM   4711  H2  HOH X 312       8.336 113.007  59.558  0.00  0.00            
ATOM   4712  O   HOH X 313      17.980 104.448  52.388  0.00  0.00            
ATOM   4713  H1  HOH X 313      17.687 105.209  51.931  0.00  0.00            
ATOM   4714  H2  HOH X 313      18.639 104.825  52.960  0.00  0.00            
ATOM   4715  O   HOH X 314       8.702  92.441  61.659  0.00  0.00            
ATOM   4716  H1  HOH X 314       8.610  93.401  61.817  0.00  0.00            
ATOM   4717  H2  HOH X 314       8.373  92.370  60.730  0.00  0.00            
ATOM   4718  O   HOH X 315      27.341 106.131  71.325  0.00  0.00            
ATOM   4719  H1  HOH X 315      26.534 106.626  71.497  0.00  0.00            
ATOM   4720  H2  HOH X 315      27.771 106.577  70.587  0.00  0.00            
ATOM   4721  O   HOH X 316      16.372 102.150  52.837  0.00  0.00            
ATOM   4722  H1  HOH X 316      16.076 102.196  51.919  0.00  0.00            
ATOM   4723  H2  HOH X 316      16.977 102.910  52.808  0.00  0.00            
ATOM   4724  O   HOH X 317      18.387 120.979  59.301  0.00  0.00            
ATOM   4725  H1  HOH X 317      18.093 120.681  58.398  0.00  0.00            
ATOM   4726  H2  HOH X 317      19.356 121.176  59.159  0.00  0.00            
ATOM   4727  O   HOH X 318      20.281 116.109  65.548  0.00  0.00            
ATOM   4728  H1  HOH X 318      19.628 116.211  66.312  0.00  0.00            
ATOM   4729  H2  HOH X 318      21.067 115.670  65.882  0.00  0.00            
ATOM   4730  O   HOH X 319       6.751 104.441  50.337  0.00  0.00            
ATOM   4731  H1  HOH X 319       6.692 105.413  50.485  0.00  0.00            
ATOM   4732  H2  HOH X 319       6.089 104.294  49.683  0.00  0.00            
ATOM   4733  O   HOH X 320      18.370 115.620  67.313  0.00  0.00            
ATOM   4734  H1  HOH X 320      18.974 115.061  67.841  0.00  0.00            
ATOM   4735  H2  HOH X 320      17.521 115.096  67.298  0.00  0.00            
ATOM   4736  O   HOH X 321      17.338 117.381  58.633  0.00  0.00            
ATOM   4737  H1  HOH X 321      17.796 118.216  58.519  0.00  0.00            
ATOM   4738  H2  HOH X 321      17.830 116.887  59.324  0.00  0.00            
ATOM   4739  O   HOH X 322      20.149 110.534  60.496  0.00  0.00            
ATOM   4740  H1  HOH X 322      19.448 110.453  61.158  0.00  0.00            
ATOM   4741  H2  HOH X 322      20.752 109.791  60.748  0.00  0.00            
ATOM   4742  O   HOH X 323      20.423  89.602  61.160  0.00  0.00            
ATOM   4743  H1  HOH X 323      21.321  89.677  60.758  0.00  0.00            
ATOM   4744  H2  HOH X 323      20.195  90.538  61.373  0.00  0.00            
ATOM   4745  O   HOH X 324      21.996  93.301  53.992  0.00  0.00            
ATOM   4746  H1  HOH X 324      22.742  93.529  53.421  0.00  0.00            
ATOM   4747  H2  HOH X 324      22.501  92.845  54.693  0.00  0.00            
ATOM   4748  O   HOH X 325      13.789  96.313  52.183  0.00  0.00            
ATOM   4749  H1  HOH X 325      14.493  95.939  52.705  0.00  0.00            
ATOM   4750  H2  HOH X 325      13.009  96.157  52.746  0.00  0.00            
ATOM   4751  O   HOH X 326      15.147 105.109  39.032  0.00  0.00            
ATOM   4752  H1  HOH X 326      16.053 105.407  39.284  0.00  0.00            
ATOM   4753  H2  HOH X 326      14.735 105.904  38.701  0.00  0.00            
ATOM   4754  O   HOH X 327      15.407  95.939  49.742  0.00  0.00            
ATOM   4755  H1  HOH X 327      14.910  96.274  50.493  0.00  0.00            
ATOM   4756  H2  HOH X 327      15.826  95.110  50.077  0.00  0.00            
ATOM   4757  O   HOH X 328      11.918 103.073  53.864  0.00  0.00            
ATOM   4758  H1  HOH X 328      11.841 102.656  52.959  0.00  0.00            
ATOM   4759  H2  HOH X 328      12.078 102.333  54.495  0.00  0.00            
ATOM   4760  O   HOH X 329      15.811  92.124  66.491  0.00  0.00            
ATOM   4761  H1  HOH X 329      15.167  92.071  67.199  0.00  0.00            
ATOM   4762  H2  HOH X 329      16.121  93.021  66.524  0.00  0.00            
ATOM   4763  O   HOH X 330      12.181 104.907  65.382  0.00  0.00            
ATOM   4764  H1  HOH X 330      11.438 105.466  65.772  0.00  0.00            
ATOM   4765  H2  HOH X 330      12.902 104.930  66.004  0.00  0.00            
ATOM   4766  O   HOH X 331      22.065  97.374  36.083  0.00  0.00            
ATOM   4767  H1  HOH X 331      21.326  97.509  36.690  0.00  0.00            
ATOM   4768  H2  HOH X 331      22.498  98.219  36.030  0.00  0.00            
ATOM   4769  O   HOH X 332      13.921  94.469  58.882  0.00  0.00            
ATOM   4770  H1  HOH X 332      14.051  95.422  58.772  0.00  0.00            
ATOM   4771  H2  HOH X 332      14.829  94.250  59.205  0.00  0.00            
ATOM   4772  O   HOH X 333      13.811 108.842  61.537  0.00  0.00            
ATOM   4773  H1  HOH X 333      13.491 107.946  61.273  0.00  0.00            
ATOM   4774  H2  HOH X 333      14.789 108.769  61.446  0.00  0.00            
ATOM   4775  O   HOH X 334      13.982 102.234  49.048  0.00  0.00            
ATOM   4776  H1  HOH X 334      14.587 102.845  49.551  0.00  0.00            
ATOM   4777  H2  HOH X 334      13.893 102.695  48.190  0.00  0.00            
ATOM   4778  O   HOH X 335      17.371 107.696  70.563  0.00  0.00            
ATOM   4779  H1  HOH X 335      17.410 108.680  70.679  0.00  0.00            
ATOM   4780  H2  HOH X 335      18.251 107.404  70.859  0.00  0.00            
ATOM   4781  O   HOH X 336      18.061  99.202  50.937  0.00  0.00            
ATOM   4782  H1  HOH X 336      18.148  99.097  51.900  0.00  0.00            
ATOM   4783  H2  HOH X 336      17.230  99.685  50.821  0.00  0.00            
ATOM   4784  O   HOH X 337      19.351 116.898  43.039  0.00  0.00            
ATOM   4785  H1  HOH X 337      18.533 117.183  42.569  0.00  0.00            
ATOM   4786  H2  HOH X 337      19.943 117.699  43.006  0.00  0.00            
ATOM   4787  O   HOH X 338      27.149 109.146  66.623  0.00  0.00            
ATOM   4788  H1  HOH X 338      27.230 108.372  66.041  0.00  0.00            
ATOM   4789  H2  HOH X 338      28.032 109.422  66.838  0.00  0.00            
ATOM   4790  O   HOH X 339      16.593 108.670  57.079  0.00  0.00            
ATOM   4791  H1  HOH X 339      16.294 108.919  57.962  0.00  0.00            
ATOM   4792  H2  HOH X 339      17.531 109.000  57.060  0.00  0.00            
ATOM   4793  O   HOH X 340      27.673 119.981  46.323  0.00  0.00            
ATOM   4794  H1  HOH X 340      27.089 119.633  45.583  0.00  0.00            
ATOM   4795  H2  HOH X 340      27.002 120.391  46.917  0.00  0.00            
ATOM   4796  O   HOH X 341       8.287 114.443  54.425  0.00  0.00            
ATOM   4797  H1  HOH X 341       8.982 115.092  54.447  0.00  0.00            
ATOM   4798  H2  HOH X 341       8.000 114.548  53.521  0.00  0.00            
ATOM   4799  O   HOH X 342      18.496 115.272  63.771  0.00  0.00            
ATOM   4800  H1  HOH X 342      19.000 115.691  64.466  0.00  0.00            
ATOM   4801  H2  HOH X 342      18.107 116.074  63.305  0.00  0.00            
ATOM   4802  O   HOH X 343      16.576 111.847  61.768  0.00  0.00            
ATOM   4803  H1  HOH X 343      17.483 112.066  61.455  0.00  0.00            
ATOM   4804  H2  HOH X 343      16.462 110.920  61.440  0.00  0.00            
ATOM   4805  O   HOH X 344      23.643 102.936  63.700  0.00  0.00            
ATOM   4806  H1  HOH X 344      23.782 102.038  63.315  0.00  0.00            
ATOM   4807  H2  HOH X 344      24.400 103.372  63.284  0.00  0.00            
ATOM   4808  O   HOH X 345      35.681 110.090  59.922  0.00  0.00            
ATOM   4809  H1  HOH X 345      36.021 110.921  60.268  0.00  0.00            
ATOM   4810  H2  HOH X 345      36.018 109.441  60.571  0.00  0.00            
ATOM   4811  O   HOH X 346      11.407 117.570  47.690  0.00  0.00            
ATOM   4812  H1  HOH X 346      10.883 117.953  48.375  0.00  0.00            
ATOM   4813  H2  HOH X 346      11.442 116.611  47.875  0.00  0.00            
ATOM   4814  O   HOH X 347      37.102 111.728  61.719  0.00  0.00            
ATOM   4815  H1  HOH X 347      37.449 111.408  62.540  0.00  0.00            
ATOM   4816  H2  HOH X 347      37.835 112.129  61.235  0.00  0.00            
ATOM   4817  O   HOH X 348      25.910  94.818  68.422  0.00  0.00            
ATOM   4818  H1  HOH X 348      26.411  95.540  68.069  0.00  0.00            
ATOM   4819  H2  HOH X 348      25.159  95.255  68.868  0.00  0.00            
ATOM   4820  O   HOH X 349      26.839  89.269  64.912  0.00  0.00            
ATOM   4821  H1  HOH X 349      27.667  89.759  65.067  0.00  0.00            
ATOM   4822  H2  HOH X 349      27.052  88.351  65.237  0.00  0.00            
ATOM   4823  O   HOH X 350      11.555  97.029  49.214  0.00  0.00            
ATOM   4824  H1  HOH X 350      10.733  97.559  49.182  0.00  0.00            
ATOM   4825  H2  HOH X 350      12.069  97.390  48.501  0.00  0.00            
ATOM   4826  O   HOH X 351      26.000 111.479  66.526  0.00  0.00            
ATOM   4827  H1  HOH X 351      25.177 111.830  66.127  0.00  0.00            
ATOM   4828  H2  HOH X 351      26.168 110.655  66.076  0.00  0.00            
ATOM   4829  O   HOH X 352      10.698 114.587  48.457  0.00  0.00            
ATOM   4830  H1  HOH X 352      10.364 113.954  47.793  0.00  0.00            
ATOM   4831  H2  HOH X 352      10.085 114.451  49.187  0.00  0.00            
ATOM   4832  O   HOH X 353      18.573 110.068  54.396  0.00  0.00            
ATOM   4833  H1  HOH X 353      17.944 110.768  54.193  0.00  0.00            
ATOM   4834  H2  HOH X 353      17.988 109.274  54.362  0.00  0.00            
ATOM   4835  O   HOH X 354      24.182 115.166  62.970  0.00  0.00            
ATOM   4836  H1  HOH X 354      24.655 115.453  63.786  0.00  0.00            
ATOM   4837  H2  HOH X 354      24.774 114.457  62.690  0.00  0.00            
ATOM   4838  O   HOH X 355       6.747 113.604  56.498  0.00  0.00            
ATOM   4839  H1  HOH X 355       7.485 113.011  56.455  0.00  0.00            
ATOM   4840  H2  HOH X 355       6.847 114.141  55.696  0.00  0.00            
ATOM   4841  O   HOH X 356       9.507 114.814  51.139  0.00  0.00            
ATOM   4842  H1  HOH X 356       9.965 113.927  51.202  0.00  0.00            
ATOM   4843  H2  HOH X 356       8.615 114.529  50.889  0.00  0.00            
ATOM   4844  O   HOH X 357      14.686 115.318  66.564  0.00  0.00            
ATOM   4845  H1  HOH X 357      14.840 114.925  67.404  0.00  0.00            
ATOM   4846  H2  HOH X 357      15.528 115.707  66.385  0.00  0.00            
ATOM   4847  O   HOH X 358      14.211 115.672  60.790  0.00  0.00            
ATOM   4848  H1  HOH X 358      14.147 116.615  60.887  0.00  0.00            
ATOM   4849  H2  HOH X 358      14.707 115.393  61.586  0.00  0.00            
ATOM   4850  O   HOH X 359       8.991 107.797  42.112  0.00  0.00            
ATOM   4851  H1  HOH X 359       8.199 107.336  42.367  0.00  0.00            
ATOM   4852  H2  HOH X 359       9.214 107.442  41.232  0.00  0.00            
ATOM   4853  O   HOH X 360      22.094 112.545  67.352  0.00  0.00            
ATOM   4854  H1  HOH X 360      22.527 113.437  67.386  0.00  0.00            
ATOM   4855  H2  HOH X 360      21.169 112.773  67.426  0.00  0.00            
ATOM   4856  O   HOH X 361      21.179 117.383  54.066  0.00  0.00            
ATOM   4857  H1  HOH X 361      20.286 117.353  53.642  0.00  0.00            
ATOM   4858  H2  HOH X 361      20.895 117.548  54.987  0.00  0.00            
ATOM   4859  O   HOH X 362      28.099 119.053  56.003  0.00  0.00            
ATOM   4860  H1  HOH X 362      28.174 118.150  56.352  0.00  0.00            
ATOM   4861  H2  HOH X 362      27.166 119.071  55.780  0.00  0.00            
ATOM   4862  O   HOH X 363       5.589 108.568  48.498  0.00  0.00            
ATOM   4863  H1  HOH X 363       4.818 108.917  48.935  0.00  0.00            
ATOM   4864  H2  HOH X 363       5.340 107.696  48.213  0.00  0.00            
ATOM   4865  O   HOH X 364      16.232 106.351  48.311  0.00  0.00            
ATOM   4866  H1  HOH X 364      15.953 107.279  48.332  0.00  0.00            
ATOM   4867  H2  HOH X 364      15.437 105.831  48.096  0.00  0.00            
ATOM   4868  O   HOH X 365      30.627  87.565  59.126  0.00  0.00            
ATOM   4869  H1  HOH X 365      31.135  88.413  59.148  0.00  0.00            
ATOM   4870  H2  HOH X 365      31.018  87.090  59.895  0.00  0.00            
ATOM   4871  O   HOH X 366      19.503  84.821  56.412  0.00  0.00            
ATOM   4872  H1  HOH X 366      19.002  84.034  56.711  0.00  0.00            
ATOM   4873  H2  HOH X 366      19.014  85.550  56.731  0.00  0.00            
ATOM   4874  O   HOH X 367      27.658 120.330  50.125  0.00  0.00            
ATOM   4875  H1  HOH X 367      28.505 119.974  49.845  0.00  0.00            
ATOM   4876  H2  HOH X 367      27.391 119.729  50.787  0.00  0.00            
ATOM   4877  O   HOH X 368      21.413  99.877  71.488  0.00  0.00            
ATOM   4878  H1  HOH X 368      21.443 100.769  71.109  0.00  0.00            
ATOM   4879  H2  HOH X 368      20.514  99.651  71.308  0.00  0.00            
ATOM   4880  O   HOH X 369      13.597 115.791  51.829  0.00  0.00            
ATOM   4881  H1  HOH X 369      13.879 115.184  52.529  0.00  0.00            
ATOM   4882  H2  HOH X 369      14.373 116.391  51.747  0.00  0.00            
ATOM   4883  O   HOH X 370      10.558 112.375  51.356  0.00  0.00            
ATOM   4884  H1  HOH X 370      10.774 111.514  51.007  0.00  0.00            
ATOM   4885  H2  HOH X 370      10.588 112.246  52.305  0.00  0.00            
ATOM   4886  O   HOH X 371      35.923 101.583  66.044  0.00  0.00            
ATOM   4887  H1  HOH X 371      35.184 101.047  65.678  0.00  0.00            
ATOM   4888  H2  HOH X 371      35.607 101.921  66.878  0.00  0.00            
ATOM   4889  O   HOH X 372      11.081 111.232  53.965  0.00  0.00            
ATOM   4890  H1  HOH X 372      10.688 111.743  54.713  0.00  0.00            
ATOM   4891  H2  HOH X 372      11.205 110.384  54.380  0.00  0.00            
ATOM   4892  O   HOH X 373      16.852 108.209  54.428  0.00  0.00            
ATOM   4893  H1  HOH X 373      16.087 107.588  54.229  0.00  0.00            
ATOM   4894  H2  HOH X 373      16.790 108.277  55.413  0.00  0.00            
ATOM   4895  O   HOH X 374      21.095  98.696  51.912  0.00  0.00            
ATOM   4896  H1  HOH X 374      20.802  98.474  51.030  0.00  0.00            
ATOM   4897  H2  HOH X 374      21.381  97.851  52.276  0.00  0.00            
ATOM   4898  O   HOH X 375      16.735 117.013  55.871  0.00  0.00            
ATOM   4899  H1  HOH X 375      16.338 116.646  56.674  0.00  0.00            
ATOM   4900  H2  HOH X 375      16.098 117.735  55.723  0.00  0.00            
ATOM   4901  O   HOH X 376      11.846 101.306  55.783  0.00  0.00            
ATOM   4902  H1  HOH X 376      11.621 100.422  55.484  0.00  0.00            
ATOM   4903  H2  HOH X 376      12.693 101.148  56.189  0.00  0.00            
ATOM   4904  O   HOH X 377      14.991 119.402  55.976  0.00  0.00            
ATOM   4905  H1  HOH X 377      14.468 119.373  56.841  0.00  0.00            
ATOM   4906  H2  HOH X 377      14.384 119.477  55.285  0.00  0.00            
ATOM   4907  O   HOH X 378       4.829 109.239  54.399  0.00  0.00            
ATOM   4908  H1  HOH X 378       4.364 108.973  55.206  0.00  0.00            
ATOM   4909  H2  HOH X 378       5.543 109.791  54.735  0.00  0.00            
ATOM   4910  O   HOH X 379      12.131  88.693  60.097  0.00  0.00            
ATOM   4911  H1  HOH X 379      11.995  87.986  59.471  0.00  0.00            
ATOM   4912  H2  HOH X 379      11.318  89.276  59.949  0.00  0.00            
ATOM   4913  O   HOH X 380       3.907 104.569  52.393  0.00  0.00            
ATOM   4914  H1  HOH X 380       4.761 104.164  52.157  0.00  0.00            
ATOM   4915  H2  HOH X 380       4.112 105.215  53.123  0.00  0.00            
ATOM   4916  O   HOH X 381      16.374 115.015  44.439  0.00  0.00            
ATOM   4917  H1  HOH X 381      16.246 115.806  43.888  0.00  0.00            
ATOM   4918  H2  HOH X 381      17.256 115.070  44.762  0.00  0.00            
ATOM   4919  O   HOH X 382      24.000  98.368  42.348  0.00  0.00            
ATOM   4920  H1  HOH X 382      23.128  98.302  41.837  0.00  0.00            
ATOM   4921  H2  HOH X 382      24.581  97.949  41.662  0.00  0.00            
ATOM   4922  O   HOH X 383      31.307  96.327  66.524  0.00  0.00            
ATOM   4923  H1  HOH X 383      30.737  95.640  66.154  0.00  0.00            
ATOM   4924  H2  HOH X 383      30.728  96.751  67.172  0.00  0.00            
ATOM   4925  O   HOH X 384      11.126  98.055  60.741  0.00  0.00            
ATOM   4926  H1  HOH X 384      10.196  98.314  60.608  0.00  0.00            
ATOM   4927  H2  HOH X 384      11.139  97.878  61.709  0.00  0.00            
ATOM   4928  O   HOH X 385      11.645 102.745  63.871  0.00  0.00            
ATOM   4929  H1  HOH X 385      10.697 102.799  63.790  0.00  0.00            
ATOM   4930  H2  HOH X 385      11.900 103.548  64.356  0.00  0.00            
ATOM   4931  O   HOH X 386      13.819 100.221  52.987  0.00  0.00            
ATOM   4932  H1  HOH X 386      13.679 100.742  52.182  0.00  0.00            
ATOM   4933  H2  HOH X 386      12.908 100.095  53.279  0.00  0.00            
ATOM   4934  O   HOH X 387       4.821 106.707  59.551  0.00  0.00            
ATOM   4935  H1  HOH X 387       5.776 106.648  59.414  0.00  0.00            
ATOM   4936  H2  HOH X 387       4.520 107.478  59.025  0.00  0.00            
ATOM   4937  O   HOH X 388      11.082  98.085  45.040  0.00  0.00            
ATOM   4938  H1  HOH X 388      10.823  97.151  45.217  0.00  0.00            
ATOM   4939  H2  HOH X 388      10.382  98.564  45.511  0.00  0.00            
ATOM   4940  O   HOH X 389       8.635  95.604  57.337  0.00  0.00            
ATOM   4941  H1  HOH X 389       7.876  95.433  57.899  0.00  0.00            
ATOM   4942  H2  HOH X 389       9.316  95.772  57.977  0.00  0.00            
ATOM   4943  O   HOH X 390      28.416 119.092  60.972  0.00  0.00            
ATOM   4944  H1  HOH X 390      29.127 118.512  60.579  0.00  0.00            
ATOM   4945  H2  HOH X 390      28.172 119.697  60.207  0.00  0.00            
ATOM   4946  O   HOH X 391      23.817  96.816  67.393  0.00  0.00            
ATOM   4947  H1  HOH X 391      23.505  97.725  67.593  0.00  0.00            
ATOM   4948  H2  HOH X 391      24.690  96.992  67.066  0.00  0.00            
ATOM   4949  O   HOH X 392       6.005 102.938  61.159  0.00  0.00            
ATOM   4950  H1  HOH X 392       5.181 103.209  60.713  0.00  0.00            
ATOM   4951  H2  HOH X 392       5.991 101.970  61.111  0.00  0.00            
ATOM   4952  O   HOH X 393      10.092 106.156  66.964  0.00  0.00            
ATOM   4953  H1  HOH X 393      10.763 106.238  67.686  0.00  0.00            
ATOM   4954  H2  HOH X 393       9.343 105.703  67.369  0.00  0.00            
ATOM   4955  O   HOH X 394      16.242 111.061  53.900  0.00  0.00            
ATOM   4956  H1  HOH X 394      15.860 111.719  54.443  0.00  0.00            
ATOM   4957  H2  HOH X 394      15.868 110.264  54.291  0.00  0.00            
ATOM   4958  O   HOH X 395      11.233  91.974  62.642  0.00  0.00            
ATOM   4959  H1  HOH X 395      11.053  91.506  63.458  0.00  0.00            
ATOM   4960  H2  HOH X 395      10.380  92.046  62.255  0.00  0.00            
ATOM   4961  O   HOH X 396      17.809 106.146  36.181  0.00  0.00            
ATOM   4962  H1  HOH X 396      17.942 107.127  36.183  0.00  0.00            
ATOM   4963  H2  HOH X 396      17.443 105.961  35.309  0.00  0.00            
ATOM   4964  O   HOH X 397       9.037  98.102  49.574  0.00  0.00            
ATOM   4965  H1  HOH X 397       8.769  97.185  49.811  0.00  0.00            
ATOM   4966  H2  HOH X 397       8.316  98.417  49.031  0.00  0.00            
ATOM   4967  O   HOH X 398      24.402 115.044  68.887  0.00  0.00            
ATOM   4968  H1  HOH X 398      24.980 114.461  69.437  0.00  0.00            
ATOM   4969  H2  HOH X 398      24.895 115.852  68.867  0.00  0.00            
ATOM   4970  O   HOH X 399      24.055 106.358  66.395  0.00  0.00            
ATOM   4971  H1  HOH X 399      23.976 105.399  66.411  0.00  0.00            
ATOM   4972  H2  HOH X 399      24.939 106.494  66.015  0.00  0.00            
ATOM   4973  O   HOH X 400      12.064 110.264  48.603  0.00  0.00            
ATOM   4974  H1  HOH X 400      11.482 109.552  48.298  0.00  0.00            
ATOM   4975  H2  HOH X 400      12.102 110.878  47.864  0.00  0.00            
ATOM   4976  O   HOH X 401      14.219 110.920  63.163  0.00  0.00            
ATOM   4977  H1  HOH X 401      14.907 111.416  62.697  0.00  0.00            
ATOM   4978  H2  HOH X 401      13.962 110.296  62.483  0.00  0.00            
ATOM   4979  O   HOH X 402      21.951 118.982  61.134  0.00  0.00            
ATOM   4980  H1  HOH X 402      22.864 118.823  61.368  0.00  0.00            
ATOM   4981  H2  HOH X 402      21.472 118.601  61.893  0.00  0.00            
ATOM   4982  O   HOH X 403      28.320 104.501  66.343  0.00  0.00            
ATOM   4983  H1  HOH X 403      28.477 103.828  67.074  0.00  0.00            
ATOM   4984  H2  HOH X 403      27.968 103.898  65.653  0.00  0.00            
ATOM   4985  O   HOH X 404      15.538 107.665  64.877  0.00  0.00            
ATOM   4986  H1  HOH X 404      16.464 107.978  64.903  0.00  0.00            
ATOM   4987  H2  HOH X 404      15.553 106.751  65.193  0.00  0.00            
ATOM   4988  O   HOH X 405      14.184  94.742  67.293  0.00  0.00            
ATOM   4989  H1  HOH X 405      14.000  94.607  66.356  0.00  0.00            
ATOM   4990  H2  HOH X 405      14.694  95.539  67.292  0.00  0.00            
ATOM   4991  O   HOH X 406      17.521 102.805  63.880  0.00  0.00            
ATOM   4992  H1  HOH X 406      17.313 103.737  64.054  0.00  0.00            
ATOM   4993  H2  HOH X 406      16.628 102.434  64.064  0.00  0.00            
ATOM   4994  O   HOH X 407      20.053 116.157  59.817  0.00  0.00            
ATOM   4995  H1  HOH X 407      20.140 116.647  58.998  0.00  0.00            
ATOM   4996  H2  HOH X 407      20.983 116.017  60.061  0.00  0.00            
ATOM   4997  O   HOH X 408      22.781 115.551  66.763  0.00  0.00            
ATOM   4998  H1  HOH X 408      23.345 115.955  66.053  0.00  0.00            
ATOM   4999  H2  HOH X 408      23.139 115.920  67.571  0.00  0.00            
ATOM   5000  O   HOH X 409      32.104 113.824  65.426  0.00  0.00            
ATOM   5001  H1  HOH X 409      32.643 113.934  64.610  0.00  0.00            
ATOM   5002  H2  HOH X 409      31.377 114.501  65.311  0.00  0.00            
ATOM   5003  O   HOH X 410      14.725 115.399  57.969  0.00  0.00            
ATOM   5004  H1  HOH X 410      15.339 115.755  58.651  0.00  0.00            
ATOM   5005  H2  HOH X 410      14.013 115.013  58.517  0.00  0.00            
ATOM   5006  O   HOH X 411      21.561  85.222  48.827  0.00  0.00            
ATOM   5007  H1  HOH X 411      21.037  86.052  48.679  0.00  0.00            
ATOM   5008  H2  HOH X 411      20.845  84.647  49.125  0.00  0.00            
ATOM   5009  O   HOH X 412      33.832 105.676  62.395  0.00  0.00            
ATOM   5010  H1  HOH X 412      33.223 104.922  62.255  0.00  0.00            
ATOM   5011  H2  HOH X 412      34.199 105.783  61.514  0.00  0.00            
ATOM   5012  O   HOH X 413      26.715 103.583  70.557  0.00  0.00            
ATOM   5013  H1  HOH X 413      26.884 104.430  70.937  0.00  0.00            
ATOM   5014  H2  HOH X 413      27.563 103.100  70.750  0.00  0.00            
ATOM   5015  O   HOH X 414      16.665 100.735  61.187  0.00  0.00            
ATOM   5016  H1  HOH X 414      17.200 101.529  60.916  0.00  0.00            
ATOM   5017  H2  HOH X 414      16.587 100.745  62.155  0.00  0.00            
ATOM   5018  O   HOH X 415       9.772  98.588  56.175  0.00  0.00            
ATOM   5019  H1  HOH X 415       9.458  99.147  56.898  0.00  0.00            
ATOM   5020  H2  HOH X 415       8.940  98.163  55.894  0.00  0.00            
ATOM   5021  O   HOH X 416      28.545 105.452  38.189  0.00  0.00            
ATOM   5022  H1  HOH X 416      28.782 106.183  38.817  0.00  0.00            
ATOM   5023  H2  HOH X 416      28.014 105.928  37.526  0.00  0.00            
ATOM   5024  O   HOH X 417      12.837 113.812  59.543  0.00  0.00            
ATOM   5025  H1  HOH X 417      13.408 114.452  60.067  0.00  0.00            
ATOM   5026  H2  HOH X 417      12.238 113.535  60.259  0.00  0.00            
ATOM   5027  O   HOH X 418      15.004  95.263  64.286  0.00  0.00            
ATOM   5028  H1  HOH X 418      14.476  94.724  63.673  0.00  0.00            
ATOM   5029  H2  HOH X 418      15.330  95.967  63.702  0.00  0.00            
ATOM   5030  O   HOH X 419      27.307 106.867  65.218  0.00  0.00            
ATOM   5031  H1  HOH X 419      27.038 106.707  64.287  0.00  0.00            
ATOM   5032  H2  HOH X 419      27.659 106.004  65.511  0.00  0.00            
ATOM   5033  O   HOH X 420       8.342 110.512  60.392  0.00  0.00            
ATOM   5034  H1  HOH X 420       7.584 109.895  60.361  0.00  0.00            
ATOM   5035  H2  HOH X 420       8.354 110.818  61.303  0.00  0.00            
ATOM   5036  O   HOH X 421      20.793 114.433  56.080  0.00  0.00            
ATOM   5037  H1  HOH X 421      21.138 114.086  56.885  0.00  0.00            
ATOM   5038  H2  HOH X 421      20.368 113.662  55.679  0.00  0.00            
ATOM   5039  O   HOH X 422      19.336 109.004  58.568  0.00  0.00            
ATOM   5040  H1  HOH X 422      19.637 109.804  59.018  0.00  0.00            
ATOM   5041  H2  HOH X 422      20.054 108.401  58.708  0.00  0.00            
ATOM   5042  O   HOH X 423      24.598 118.271  61.913  0.00  0.00            
ATOM   5043  H1  HOH X 423      24.381 117.336  61.822  0.00  0.00            
ATOM   5044  H2  HOH X 423      25.593 118.369  61.843  0.00  0.00            
ATOM   5045  O   HOH X 424      24.866  97.001  40.237  0.00  0.00            
ATOM   5046  H1  HOH X 424      24.141  96.694  39.657  0.00  0.00            
ATOM   5047  H2  HOH X 424      25.653  96.511  39.917  0.00  0.00            
ATOM   5048  O   HOH X 425      10.744 115.780  61.062  0.00  0.00            
ATOM   5049  H1  HOH X 425      10.987 116.043  61.962  0.00  0.00            
ATOM   5050  H2  HOH X 425      10.556 114.832  61.220  0.00  0.00            
ATOM   5051  O   HOH X 426      13.642 117.283  44.999  0.00  0.00            
ATOM   5052  H1  HOH X 426      14.105 116.852  45.726  0.00  0.00            
ATOM   5053  H2  HOH X 426      12.739 117.047  45.195  0.00  0.00            
ATOM   5054  O   HOH X 427       6.332  98.097  58.916  0.00  0.00            
ATOM   5055  H1  HOH X 427       5.669  98.317  58.221  0.00  0.00            
ATOM   5056  H2  HOH X 427       6.184  97.152  59.122  0.00  0.00            
ATOM   5057  O   HOH X 428      13.310 104.820  55.981  0.00  0.00            
ATOM   5058  H1  HOH X 428      12.588 105.051  56.588  0.00  0.00            
ATOM   5059  H2  HOH X 428      13.180 103.867  55.853  0.00  0.00            
ATOM   5060  O   HOH X 429      16.009 106.595  68.194  0.00  0.00            
ATOM   5061  H1  HOH X 429      15.529 107.430  68.280  0.00  0.00            
ATOM   5062  H2  HOH X 429      16.192 106.380  69.116  0.00  0.00
[truncated: 86,273 more chars]
