# Supplementary material for: Computational Analysis of Triazole-Based Kojic Acid Analogs as Tyrosinase Inhibitors by Molecular Dynamics and Free Energy Calculations
Source: Molecules. 2022 Nov 23;27(23):8141. doi: 10.3390/molecules27238141 (PMC9735930; doi:10.3390/molecules27238141)
Supplement: Supplementary file 1 [file molecules-27-08141-s001.zip › PDB-files/6j.pdb]

CRYST1    1.000    1.000    1.000  90.00  90.00  90.00 P 1           1
ATOM      1  N   LYN X   1      44.890  91.787  34.779  0.00  0.00            
ATOM      2  H   LYN X   1      44.853  91.950  33.783  0.00  0.00            
ATOM      3  CA  LYN X   1      46.175  91.825  35.452  0.00  0.00            
ATOM      4  HA  LYN X   1      46.006  92.058  36.501  0.00  0.00            
ATOM      5  CB  LYN X   1      46.884  90.474  35.338  0.00  0.00            
ATOM      6  HB2 LYN X   1      47.368  90.378  34.366  0.00  0.00            
ATOM      7  HB3 LYN X   1      47.685  90.437  36.074  0.00  0.00            
ATOM      8  CG  LYN X   1      45.963  89.281  35.578  0.00  0.00            
ATOM      9  HG2 LYN X   1      44.920  89.576  35.453  0.00  0.00            
ATOM     10  HG3 LYN X   1      46.070  88.943  36.607  0.00  0.00            
ATOM     11  CD  LYN X   1      46.304  88.135  34.625  0.00  0.00            
ATOM     12  HD2 LYN X   1      46.432  88.516  33.613  0.00  0.00            
ATOM     13  HD3 LYN X   1      47.257  87.701  34.921  0.00  0.00            
ATOM     14  CE  LYN X   1      45.231  87.051  34.654  0.00  0.00            
ATOM     15  HE2 LYN X   1      44.238  87.499  34.581  0.00  0.00            
ATOM     16  HE3 LYN X   1      45.317  86.536  35.610  0.00  0.00            
ATOM     17  NZ  LYN X   1      45.417  86.090  33.576  0.00  0.00            
ATOM     18  HZ1 LYN X   1      45.165  86.498  32.687  0.00  0.00            
ATOM     19  HZ2 LYN X   1      46.390  85.825  33.504  0.00  0.00            
ATOM     20  C   LYN X   1      47.060  92.920  34.843  0.00  0.00            
ATOM     21  O   LYN X   1      48.068  93.293  35.431  0.00  0.00            
ATOM     22  N   TYR X   2      46.666  93.413  33.673  0.00  0.00            
ATOM     23  H   TYR X   2      45.724  93.231  33.361  0.00  0.00            
ATOM     24  CA  TYR X   2      47.485  94.348  32.912  0.00  0.00            
ATOM     25  HA  TYR X   2      48.492  94.334  33.322  0.00  0.00            
ATOM     26  CB  TYR X   2      47.539  93.921  31.445  0.00  0.00            
ATOM     27  HB2 TYR X   2      47.525  92.835  31.358  0.00  0.00            
ATOM     28  HB3 TYR X   2      46.651  94.313  30.950  0.00  0.00            
ATOM     29  CG  TYR X   2      48.742  94.447  30.696  0.00  0.00            
ATOM     30  CD1 TYR X   2      49.992  94.486  31.312  0.00  0.00            
ATOM     31  HD1 TYR X   2      50.117  94.085  32.303  0.00  0.00            
ATOM     32  CE1 TYR X   2      51.080  95.056  30.651  0.00  0.00            
ATOM     33  HE1 TYR X   2      51.949  95.347  31.214  0.00  0.00            
ATOM     34  CZ  TYR X   2      50.964  95.466  29.324  0.00  0.00            
ATOM     35  OH  TYR X   2      52.035  95.976  28.654  0.00  0.00            
ATOM     36  HH  TYR X   2      52.441  96.704  29.093  0.00  0.00            
ATOM     37  CE2 TYR X   2      49.708  95.464  28.726  0.00  0.00            
ATOM     38  HE2 TYR X   2      49.550  96.054  27.841  0.00  0.00            
ATOM     39  CD2 TYR X   2      48.603  94.957  29.405  0.00  0.00            
ATOM     40  HD2 TYR X   2      47.624  95.078  28.977  0.00  0.00            
ATOM     41  C   TYR X   2      46.933  95.775  33.016  0.00  0.00            
ATOM     42  O   TYR X   2      47.352  96.643  32.259  0.00  0.00            
ATOM     43  N   ARN X   3      45.996  96.002  33.936  0.00  0.00            
ATOM     44  H   ARN X   3      45.693  95.249  34.534  0.00  0.00            
ATOM     45  CA  ARN X   3      45.366  97.307  34.097  0.00  0.00            
ATOM     46  HA  ARN X   3      45.984  98.062  33.610  0.00  0.00            
ATOM     47  CB  ARN X   3      43.975  97.272  33.457  0.00  0.00            
ATOM     48  HB2 ARN X   3      43.242  96.865  34.152  0.00  0.00            
ATOM     49  HB3 ARN X   3      44.007  96.582  32.620  0.00  0.00            
ATOM     50  CG  ARN X   3      43.491  98.608  32.912  0.00  0.00            
ATOM     51  HG2 ARN X   3      43.200  99.285  33.719  0.00  0.00            
ATOM     52  HG3 ARN X   3      44.313  99.028  32.334  0.00  0.00            
ATOM     53  CD  ARN X   3      42.321  98.374  31.967  0.00  0.00            
ATOM     54  HD2 ARN X   3      41.769  99.295  31.784  0.00  0.00            
ATOM     55  HD3 ARN X   3      42.696  98.026  31.004  0.00  0.00            
ATOM     56  NE  ARN X   3      41.452  97.362  32.522  0.00  0.00            
ATOM     57  HE  ARN X   3      42.031  96.630  32.896  0.00  0.00            
ATOM     58  CZ  ARN X   3      40.433  96.794  31.705  0.00  0.00            
ATOM     59  NH1 ARN X   3      40.252  97.106  30.503  0.00  0.00            
ATOM     60 HH11 ARN X   3      40.899  97.820  30.204  0.00  0.00            
ATOM     61  NH2 ARN X   3      39.642  95.826  32.385  0.00  0.00            
ATOM     62 HH21 ARN X   3      38.682  96.122  32.418  0.00  0.00            
ATOM     63 HH22 ARN X   3      39.949  95.656  33.329  0.00  0.00            
ATOM     64  C   ARN X   3      45.286  97.612  35.589  0.00  0.00            
ATOM     65  O   ARN X   3      44.569  96.931  36.318  0.00  0.00            
ATOM     66  N   VAL X   4      46.059  98.599  36.038  0.00  0.00            
ATOM     67  H   VAL X   4      46.733  99.006  35.408  0.00  0.00            
ATOM     68  CA  VAL X   4      46.195  98.882  37.456  0.00  0.00            
ATOM     69  HA  VAL X   4      45.911  97.987  38.006  0.00  0.00            
ATOM     70  CB  VAL X   4      47.660  99.213  37.771  0.00  0.00            
ATOM     71  HB  VAL X   4      48.265  98.325  37.585  0.00  0.00            
ATOM     72  CG1 VAL X   4      48.188 100.331  36.886  0.00  0.00            
ATOM     73 HG11 VAL X   4      48.210 100.022  35.839  0.00  0.00            
ATOM     74 HG12 VAL X   4      47.564 101.222  36.961  0.00  0.00            
ATOM     75 HG13 VAL X   4      49.199 100.566  37.222  0.00  0.00            
ATOM     76  CG2 VAL X   4      47.824  99.587  39.244  0.00  0.00            
ATOM     77 HG21 VAL X   4      47.795 100.669  39.375  0.00  0.00            
ATOM     78 HG22 VAL X   4      47.019  99.156  39.837  0.00  0.00            
ATOM     79 HG23 VAL X   4      48.772  99.223  39.643  0.00  0.00            
ATOM     80  C   VAL X   4      45.266 100.008  37.877  0.00  0.00            
ATOM     81  O   VAL X   4      45.239 101.078  37.267  0.00  0.00            
ATOM     82  N   ARN X   5      44.482  99.754  38.931  0.00  0.00            
ATOM     83  H   ARN X   5      44.333  98.793  39.194  0.00  0.00            
ATOM     84  CA  ARN X   5      43.624 100.756  39.532  0.00  0.00            
ATOM     85  HA  ARN X   5      43.503 101.572  38.822  0.00  0.00            
ATOM     86  CB  ARN X   5      42.257 100.144  39.842  0.00  0.00            
ATOM     87  HB2 ARN X   5      42.370  99.210  40.393  0.00  0.00            
ATOM     88  HB3 ARN X   5      41.710 100.815  40.501  0.00  0.00            
ATOM     89  CG  ARN X   5      41.418  99.920  38.586  0.00  0.00            
ATOM     90  HG2 ARN X   5      42.025 100.047  37.689  0.00  0.00            
ATOM     91  HG3 ARN X   5      40.640 100.681  38.539  0.00  0.00            
ATOM     92  CD  ARN X   5      40.773  98.541  38.585  0.00  0.00            
ATOM     93  HD2 ARN X   5      41.444  97.798  39.007  0.00  0.00            
ATOM     94  HD3 ARN X   5      40.565  98.241  37.558  0.00  0.00            
ATOM     95  NE  ARN X   5      39.533  98.541  39.330  0.00  0.00            
ATOM     96  HE  ARN X   5      39.625  98.022  40.188  0.00  0.00            
ATOM     97  CZ  ARN X   5      38.317  98.260  38.642  0.00  0.00            
ATOM     98  NH1 ARN X   5      38.251  98.040  37.408  0.00  0.00            
ATOM     99 HH11 ARN X   5      39.136  98.198  36.953  0.00  0.00            
ATOM    100  NH2 ARN X   5      37.174  98.264  39.486  0.00  0.00            
ATOM    101 HH21 ARN X   5      36.539  98.992  39.204  0.00  0.00            
ATOM    102 HH22 ARN X   5      36.686  97.387  39.408  0.00  0.00            
ATOM    103  C   ARN X   5      44.274 101.290  40.804  0.00  0.00            
ATOM    104  O   ARN X   5      44.494 100.543  41.757  0.00  0.00            
ATOM    105  N   LYN X   6      44.611 102.586  40.801  0.00  0.00            
ATOM    106  H   LYN X   6      44.503 103.101  39.941  0.00  0.00            
ATOM    107  CA  LYN X   6      45.414 103.182  41.851  0.00  0.00            
ATOM    108  HA  LYN X   6      46.011 102.399  42.309  0.00  0.00            
ATOM    109  CB  LYN X   6      46.334 104.254  41.252  0.00  0.00            
ATOM    110  HB2 LYN X   6      45.758 105.116  40.915  0.00  0.00            
ATOM    111  HB3 LYN X   6      46.983 104.623  42.042  0.00  0.00            
ATOM    112  CG  LYN X   6      47.215 103.755  40.114  0.00  0.00            
ATOM    113  HG2 LYN X   6      47.812 102.900  40.444  0.00  0.00            
ATOM    114  HG3 LYN X   6      46.566 103.464  39.291  0.00  0.00            
ATOM    115  CD  LYN X   6      48.123 104.867  39.595  0.00  0.00            
ATOM    116  HD2 LYN X   6      48.689 105.302  40.418  0.00  0.00            
ATOM    117  HD3 LYN X   6      47.497 105.661  39.193  0.00  0.00            
ATOM    118  CE  LYN X   6      49.069 104.361  38.507  0.00  0.00            
ATOM    119  HE2 LYN X   6      48.497 104.028  37.640  0.00  0.00            
ATOM    120  HE3 LYN X   6      49.619 103.497  38.876  0.00  0.00            
ATOM    121  NZ  LYN X   6      50.014 105.397  38.112  0.00  0.00            
ATOM    122  HZ1 LYN X   6      49.674 105.892  37.298  0.00  0.00            
ATOM    123  HZ2 LYN X   6      50.892 104.978  37.836  0.00  0.00            
ATOM    124  C   LYN X   6      44.552 103.831  42.932  0.00  0.00            
ATOM    125  O   LYN X   6      43.427 104.254  42.678  0.00  0.00            
ATOM    126  N   ASN X   7      45.124 103.930  44.132  0.00  0.00            
ATOM    127  H   ASN X   7      46.046 103.542  44.270  0.00  0.00            
ATOM    128  CA  ASN X   7      44.554 104.753  45.187  0.00  0.00            
ATOM    129  HA  ASN X   7      43.574 104.366  45.463  0.00  0.00            
ATOM    130  CB  ASN X   7      45.462 104.705  46.422  0.00  0.00            
ATOM    131  HB2 ASN X   7      45.751 103.675  46.631  0.00  0.00            
ATOM    132  HB3 ASN X   7      46.372 105.268  46.241  0.00  0.00            
ATOM    133  CG  ASN X   7      44.769 105.273  47.656  0.00  0.00            
ATOM    134  OD1 ASN X   7      43.990 106.220  47.565  0.00  0.00            
ATOM    135  ND2 ASN X   7      45.034 104.664  48.812  0.00  0.00            
ATOM    136 HD21 ASN X   7      45.983 104.420  49.043  0.00  0.00            
ATOM    137 HD22 ASN X   7      44.272 104.252  49.333  0.00  0.00            
ATOM    138  C   ASN X   7      44.422 106.177  44.674  0.00  0.00            
ATOM    139  O   ASN X   7      45.301 106.676  43.967  0.00  0.00            
ATOM    140  N   VAL X   8      43.316 106.841  45.023  0.00  0.00            
ATOM    141  H   VAL X   8      42.569 106.346  45.488  0.00  0.00            
ATOM    142  CA  VAL X   8      43.090 108.209  44.601  0.00  0.00            
ATOM    143  HA  VAL X   8      43.100 108.217  43.511  0.00  0.00            
ATOM    144  CB  VAL X   8      41.722 108.696  45.090  0.00  0.00            
ATOM    145  HB  VAL X   8      41.602 108.420  46.137  0.00  0.00            
ATOM    146  CG1 VAL X   8      41.626 110.210  44.988  0.00  0.00            
ATOM    147 HG11 VAL X   8      40.936 110.511  44.198  0.00  0.00            
ATOM    148 HG12 VAL X   8      41.270 110.644  45.925  0.00  0.00            
ATOM    149 HG13 VAL X   8      42.627 110.582  44.770  0.00  0.00            
ATOM    150  CG2 VAL X   8      40.607 108.046  44.279  0.00  0.00            
ATOM    151 HG21 VAL X   8      40.988 107.688  43.323  0.00  0.00            
ATOM    152 HG22 VAL X   8      40.185 107.198  44.816  0.00  0.00            
ATOM    153 HG23 VAL X   8      39.805 108.759  44.084  0.00  0.00            
ATOM    154  C   VAL X   8      44.226 109.121  45.061  0.00  0.00            
ATOM    155  O   VAL X   8      44.666 110.001  44.321  0.00  0.00            
ATOM    156  N   LEU X   9      44.699 108.930  46.295  0.00  0.00            
ATOM    157  H   LEU X   9      44.173 108.355  46.937  0.00  0.00            
ATOM    158  CA  LEU X   9      45.755 109.762  46.841  0.00  0.00            
ATOM    159  HA  LEU X   9      45.472 110.800  46.677  0.00  0.00            
ATOM    160  CB  LEU X   9      45.915 109.498  48.341  0.00  0.00            
ATOM    161  HB2 LEU X   9      46.761 110.063  48.731  0.00  0.00            
ATOM    162  HB3 LEU X   9      46.179 108.451  48.471  0.00  0.00            
ATOM    163  CG  LEU X   9      44.663 109.773  49.176  0.00  0.00            
ATOM    164  HG  LEU X   9      43.920 109.015  48.924  0.00  0.00            
ATOM    165  CD1 LEU X   9      44.985 109.638  50.667  0.00  0.00            
ATOM    166 HD11 LEU X   9      44.192 109.106  51.189  0.00  0.00            
ATOM    167 HD12 LEU X   9      45.083 110.626  51.121  0.00  0.00            
ATOM    168 HD13 LEU X   9      45.920 109.101  50.817  0.00  0.00            
ATOM    169  CD2 LEU X   9      44.072 111.142  48.853  0.00  0.00            
ATOM    170 HD21 LEU X   9      42.999 111.064  48.683  0.00  0.00            
ATOM    171 HD22 LEU X   9      44.225 111.826  49.689  0.00  0.00            
ATOM    172 HD23 LEU X   9      44.537 111.574  47.970  0.00  0.00            
ATOM    173  C   LEU X   9      47.117 109.543  46.144  0.00  0.00            
ATOM    174  O   LEU X   9      48.033 110.327  46.366  0.00  0.00            
ATOM    175  N   HID X  10      47.242 108.513  45.309  0.00  0.00            
ATOM    176  H   HID X  10      46.403 108.078  44.961  0.00  0.00            
ATOM    177  CA  HID X  10      48.494 108.210  44.628  0.00  0.00            
ATOM    178  HA  HID X  10      49.301 108.732  45.139  0.00  0.00            
ATOM    179  CB  HID X  10      48.780 106.707  44.652  0.00  0.00            
ATOM    180  HB2 HID X  10      49.623 106.473  44.001  0.00  0.00            
ATOM    181  HB3 HID X  10      47.926 106.159  44.264  0.00  0.00            
ATOM    182  CG  HID X  10      49.075 106.189  46.026  0.00  0.00            
ATOM    183  ND1 HID X  10      49.511 106.999  47.055  0.00  0.00            
ATOM    184  HD1 HID X  10      49.983 107.870  46.917  0.00  0.00            
ATOM    185  CE1 HID X  10      49.706 106.231  48.119  0.00  0.00            
ATOM    186  HE1 HID X  10      50.377 106.532  48.903  0.00  0.00            
ATOM    187  NE2 HID X  10      49.412 104.960  47.884  0.00  0.00            
ATOM    188  CD2 HID X  10      48.981 104.933  46.563  0.00  0.00            
ATOM    189  HD2 HID X  10      48.521 104.054  46.149  0.00  0.00            
ATOM    190  C   HID X  10      48.459 108.699  43.176  0.00  0.00            
ATOM    191  O   HID X  10      49.421 108.487  42.450  0.00  0.00            
ATOM    192  N   LEU X  11      47.363 109.332  42.765  0.00  0.00            
ATOM    193  H   LEU X  11      46.559 109.394  43.372  0.00  0.00            
ATOM    194  CA  LEU X  11      47.250 109.795  41.387  0.00  0.00            
ATOM    195  HA  LEU X  11      47.618 109.016  40.724  0.00  0.00            
ATOM    196  CB  LEU X  11      45.788 110.125  41.047  0.00  0.00            
ATOM    197  HB2 LEU X  11      45.417 110.907  41.710  0.00  0.00            
ATOM    198  HB3 LEU X  11      45.779 110.569  40.055  0.00  0.00            
ATOM    199  CG  LEU X  11      44.813 108.947  41.028  0.00  0.00            
ATOM    200  HG  LEU X  11      44.906 108.387  41.956  0.00  0.00            
ATOM    201  CD1 LEU X  11      43.378 109.465  40.920  0.00  0.00            
ATOM    202 HD11 LEU X  11      42.719 108.703  40.505  0.00  0.00            
ATOM    203 HD12 LEU X  11      43.329 110.338  40.268  0.00  0.00            
ATOM    204 HD13 LEU X  11      43.017 109.737  41.911  0.00  0.00            
ATOM    205  CD2 LEU X  11      45.135 108.011  39.868  0.00  0.00            
ATOM    206 HD21 LEU X  11      44.983 106.972  40.165  0.00  0.00            
ATOM    207 HD22 LEU X  11      46.168 108.127  39.548  0.00  0.00            
ATOM    208 HD23 LEU X  11      44.484 108.210  39.014  0.00  0.00            
ATOM    209  C   LEU X  11      48.098 111.045  41.173  0.00  0.00            
ATOM    210  O   LEU X  11      48.202 111.907  42.047  0.00  0.00            
ATOM    211  N   THR X  12      48.712 111.155  39.993  0.00  0.00            
ATOM    212  H   THR X  12      48.897 110.314  39.465  0.00  0.00            
ATOM    213  CA  THR X  12      49.366 112.385  39.578  0.00  0.00            
ATOM    214  HA  THR X  12      49.935 112.781  40.416  0.00  0.00            
ATOM    215  CB  THR X  12      50.329 112.081  38.427  0.00  0.00            
ATOM    216  HB  THR X  12      50.856 113.000  38.161  0.00  0.00            
ATOM    217  CG2 THR X  12      51.346 111.023  38.830  0.00  0.00            
ATOM    218 HG21 THR X  12      51.932 110.702  37.970  0.00  0.00            
ATOM    219 HG22 THR X  12      52.034 111.413  39.581  0.00  0.00            
ATOM    220 HG23 THR X  12      50.846 110.151  39.250  0.00  0.00            
ATOM    221  OG1 THR X  12      49.605 111.658  37.286  0.00  0.00            
ATOM    222  HG1 THR X  12      50.198 111.605  36.551  0.00  0.00            
ATOM    223  C   THR X  12      48.347 113.421  39.146  0.00  0.00            
ATOM    224  O   THR X  12      47.192 113.111  38.846  0.00  0.00            
ATOM    225  N   ASH X  13      48.772 114.690  39.131  0.00  0.00            
ATOM    226  H   ASH X  13      49.645 114.925  39.585  0.00  0.00            
ATOM    227  CA  ASH X  13      47.924 115.770  38.668  0.00  0.00            
ATOM    228  HA  ASH X  13      47.029 115.799  39.287  0.00  0.00            
ATOM    229  CB  ASH X  13      48.625 117.114  38.838  0.00  0.00            
ATOM    230  HB2 ASH X  13      49.556 117.144  38.277  0.00  0.00            
ATOM    231  HB3 ASH X  13      47.986 117.903  38.442  0.00  0.00            
ATOM    232  CG  ASH X  13      48.926 117.469  40.282  0.00  0.00            
ATOM    233  OD1 ASH X  13      48.408 116.616  41.193  0.00  0.00            
ATOM    234  OD2 ASH X  13      49.580 118.457  40.589  0.00  0.00            
ATOM    235  HD1 ASH X  13      48.594 116.931  42.065  0.00  0.00            
ATOM    236  C   ASH X  13      47.498 115.580  37.218  0.00  0.00            
ATOM    237  O   ASH X  13      46.512 116.177  36.780  0.00  0.00            
ATOM    238  N   THR X  14      48.224 114.751  36.451  0.00  0.00            
ATOM    239  H   THR X  14      48.958 114.199  36.867  0.00  0.00            
ATOM    240  CA  THR X  14      47.838 114.462  35.081  0.00  0.00            
ATOM    241  HA  THR X  14      47.366 115.348  34.658  0.00  0.00            
ATOM    242  CB  THR X  14      49.067 114.095  34.241  0.00  0.00            
ATOM    243  HB  THR X  14      49.576 113.240  34.684  0.00  0.00            
ATOM    244  CG2 THR X  14      48.658 113.751  32.808  0.00  0.00            
ATOM    245 HG21 THR X  14      49.367 114.168  32.093  0.00  0.00            
ATOM    246 HG22 THR X  14      48.627 112.671  32.661  0.00  0.00            
ATOM    247 HG23 THR X  14      47.670 114.151  32.578  0.00  0.00            
ATOM    248  OG1 THR X  14      49.961 115.192  34.206  0.00  0.00            
ATOM    249  HG1 THR X  14      50.092 115.456  33.307  0.00  0.00            
ATOM    250  C   THR X  14      46.814 113.348  35.061  0.00  0.00            
ATOM    251  O   THR X  14      45.880 113.359  34.250  0.00  0.00            
ATOM    252  N   GLH X  15      46.959 112.351  35.953  0.00  0.00            
ATOM    253  H   GLH X  15      47.831 112.251  36.453  0.00  0.00            
ATOM    254  CA  GLH X  15      45.970 111.298  36.087  0.00  0.00            
ATOM    255  HA  GLH X  15      45.800 110.887  35.091  0.00  0.00            
ATOM    256  CB  GLH X  15      46.485 110.192  37.016  0.00  0.00            
ATOM    257  HB2 GLH X  15      46.911 110.626  37.918  0.00  0.00            
ATOM    258  HB3 GLH X  15      45.636 109.593  37.337  0.00  0.00            
ATOM    259  CG  GLH X  15      47.497 109.270  36.339  0.00  0.00            
ATOM    260  HG2 GLH X  15      47.031 108.744  35.507  0.00  0.00            
ATOM    261  HG3 GLH X  15      48.318 109.852  35.928  0.00  0.00            
ATOM    262  CD  GLH X  15      48.069 108.217  37.277  0.00  0.00            
ATOM    263  OE1 GLH X  15      48.281 108.648  38.539  0.00  0.00            
ATOM    264  OE2 GLH X  15      48.331 107.079  36.906  0.00  0.00            
ATOM    265  HE1 GLH X  15      48.065 109.556  38.652  0.00  0.00            
ATOM    266  C   GLH X  15      44.633 111.828  36.587  0.00  0.00            
ATOM    267  O   GLH X  15      43.581 111.404  36.105  0.00  0.00            
ATOM    268  N   LYN X  16      44.644 112.721  37.583  0.00  0.00            
ATOM    269  H   LYN X  16      45.471 112.801  38.155  0.00  0.00            
ATOM    270  CA  LYN X  16      43.417 113.322  38.074  0.00  0.00            
ATOM    271  HA  LYN X  16      42.770 112.509  38.399  0.00  0.00            
ATOM    272  CB  LYN X  16      43.704 114.256  39.250  0.00  0.00            
ATOM    273  HB2 LYN X  16      44.448 115.002  38.979  0.00  0.00            
ATOM    274  HB3 LYN X  16      42.793 114.805  39.481  0.00  0.00            
ATOM    275  CG  LYN X  16      44.123 113.524  40.518  0.00  0.00            
ATOM    276  HG2 LYN X  16      45.022 112.928  40.336  0.00  0.00            
ATOM    277  HG3 LYN X  16      43.293 112.882  40.807  0.00  0.00            
ATOM    278  CD  LYN X  16      44.361 114.498  41.666  0.00  0.00            
ATOM    279  HD2 LYN X  16      43.400 114.850  42.045  0.00  0.00            
ATOM    280  HD3 LYN X  16      44.884 115.373  41.287  0.00  0.00            
ATOM    281  CE  LYN X  16      45.179 113.867  42.797  0.00  0.00            
ATOM    282  HE2 LYN X  16      46.177 113.616  42.434  0.00  0.00            
ATOM    283  HE3 LYN X  16      44.714 112.934  43.111  0.00  0.00            
ATOM    284  NZ  LYN X  16      45.280 114.768  43.935  0.00  0.00            
ATOM    285  HZ1 LYN X  16      46.239 115.058  44.071  0.00  0.00            
ATOM    286  HZ2 LYN X  16      44.752 115.613  43.766  0.00  0.00            
ATOM    287  C   LYN X  16      42.672 114.084  36.976  0.00  0.00            
ATOM    288  O   LYN X  16      41.450 113.991  36.873  0.00  0.00            
ATOM    289  N   ARN X  17      43.398 114.863  36.173  0.00  0.00            
ATOM    290  H   ARN X  17      44.369 115.040  36.390  0.00  0.00            
ATOM    291  CA  ARN X  17      42.779 115.650  35.113  0.00  0.00            
ATOM    292  HA  ARN X  17      41.996 116.259  35.566  0.00  0.00            
ATOM    293  CB  ARN X  17      43.804 116.593  34.497  0.00  0.00            
ATOM    294  HB2 ARN X  17      44.681 116.039  34.170  0.00  0.00            
ATOM    295  HB3 ARN X  17      44.153 117.270  35.274  0.00  0.00            
ATOM    296  CG  ARN X  17      43.248 117.435  33.354  0.00  0.00            
ATOM    297  HG2 ARN X  17      42.538 116.865  32.757  0.00  0.00            
ATOM    298  HG3 ARN X  17      42.709 118.290  33.759  0.00  0.00            
ATOM    299  CD  ARN X  17      44.385 117.934  32.480  0.00  0.00            
ATOM    300  HD2 ARN X  17      44.037 118.682  31.768  0.00  0.00            
ATOM    301  HD3 ARN X  17      44.794 117.107  31.895  0.00  0.00            
ATOM    302  NE  ARN X  17      45.437 118.502  33.295  0.00  0.00            
ATOM    303  HE  ARN X  17      45.214 119.442  33.576  0.00  0.00            
ATOM    304  CZ  ARN X  17      46.799 118.347  32.892  0.00  0.00            
ATOM    305  NH1 ARN X  17      47.165 117.695  31.882  0.00  0.00            
ATOM    306 HH11 ARN X  17      46.452 117.050  31.579  0.00  0.00            
ATOM    307  NH2 ARN X  17      47.718 118.945  33.798  0.00  0.00            
ATOM    308 HH21 ARN X  17      48.104 118.260  34.426  0.00  0.00            
ATOM    309 HH22 ARN X  17      47.310 119.684  34.345  0.00  0.00            
ATOM    310  C   ARN X  17      42.141 114.761  34.046  0.00  0.00            
ATOM    311  O   ARN X  17      41.035 115.035  33.592  0.00  0.00            
ATOM    312  N   ASH X  18      42.848 113.709  33.631  0.00  0.00            
ATOM    313  H   ASH X  18      43.809 113.601  33.921  0.00  0.00            
ATOM    314  CA  ASH X  18      42.353 112.857  32.565  0.00  0.00            
ATOM    315  HA  ASH X  18      42.055 113.502  31.738  0.00  0.00            
ATOM    316  CB  ASH X  18      43.446 111.905  32.087  0.00  0.00            
ATOM    317  HB2 ASH X  18      43.837 111.325  32.922  0.00  0.00            
ATOM    318  HB3 ASH X  18      43.026 111.189  31.380  0.00  0.00            
ATOM    319  CG  ASH X  18      44.620 112.596  31.410  0.00  0.00            
ATOM    320  OD1 ASH X  18      44.337 113.810  30.886  0.00  0.00            
ATOM    321  OD2 ASH X  18      45.731 112.081  31.356  0.00  0.00            
ATOM    322  HD1 ASH X  18      43.590 114.214  31.286  0.00  0.00            
ATOM    323  C   ASH X  18      41.102 112.067  32.992  0.00  0.00            
ATOM    324  O   ASH X  18      40.196 111.866  32.191  0.00  0.00            
ATOM    325  N   PHE X  19      41.042 111.635  34.245  0.00  0.00            
ATOM    326  H   PHE X  19      41.643 112.065  34.932  0.00  0.00            
ATOM    327  CA  PHE X  19      39.896 110.881  34.720  0.00  0.00            
ATOM    328  HA  PHE X  19      39.689 110.070  34.023  0.00  0.00            
ATOM    329  CB  PHE X  19      40.183 110.301  36.101  0.00  0.00            
ATOM    330  HB2 PHE X  19      41.019 109.601  36.065  0.00  0.00            
ATOM    331  HB3 PHE X  19      40.474 111.097  36.783  0.00  0.00            
ATOM    332  CG  PHE X  19      38.993 109.606  36.711  0.00  0.00            
ATOM    333  CD1 PHE X  19      38.604 108.346  36.262  0.00  0.00            
ATOM    334  HD1 PHE X  19      39.036 107.947  35.365  0.00  0.00            
ATOM    335  CE1 PHE X  19      37.499 107.704  36.818  0.00  0.00            
ATOM    336  HE1 PHE X  19      37.095 106.838  36.329  0.00  0.00            
ATOM    337  CZ  PHE X  19      36.804 108.288  37.871  0.00  0.00            
ATOM    338  HZ  PHE X  19      36.033 107.747  38.392  0.00  0.00            
ATOM    339  CE2 PHE X  19      37.172 109.560  38.297  0.00  0.00            
ATOM    340  HE2 PHE X  19      36.748 109.953  39.201  0.00  0.00            
ATOM    341  CD2 PHE X  19      38.235 110.235  37.697  0.00  0.00            
ATOM    342  HD2 PHE X  19      38.500 111.223  38.029  0.00  0.00            
ATOM    343  C   PHE X  19      38.675 111.798  34.772  0.00  0.00            
ATOM    344  O   PHE X  19      37.613 111.427  34.291  0.00  0.00            
ATOM    345  N   VAL X  20      38.836 112.984  35.354  0.00  0.00            
ATOM    346  H   VAL X  20      39.692 113.189  35.853  0.00  0.00            
ATOM    347  CA  VAL X  20      37.761 113.963  35.362  0.00  0.00            
ATOM    348  HA  VAL X  20      36.904 113.506  35.859  0.00  0.00            
ATOM    349  CB  VAL X  20      38.182 115.202  36.159  0.00  0.00            
ATOM    350  HB  VAL X  20      39.177 115.501  35.829  0.00  0.00            
ATOM    351  CG1 VAL X  20      37.229 116.366  35.895  0.00  0.00            
ATOM    352 HG11 VAL X  20      36.451 116.065  35.193  0.00  0.00            
ATOM    353 HG12 VAL X  20      37.760 117.215  35.467  0.00  0.00            
ATOM    354 HG13 VAL X  20      36.746 116.693  36.816  0.00  0.00            
ATOM    355  CG2 VAL X  20      38.246 114.887  37.655  0.00  0.00            
ATOM    356 HG21 VAL X  20      38.985 115.522  38.147  0.00  0.00            
ATOM    357 HG22 VAL X  20      37.283 115.075  38.127  0.00  0.00            
ATOM    358 HG23 VAL X  20      38.522 113.849  37.825  0.00  0.00            
ATOM    359  C   VAL X  20      37.330 114.312  33.937  0.00  0.00            
ATOM    360  O   VAL X  20      36.138 114.442  33.661  0.00  0.00            
ATOM    361  N   ARN X  21      38.305 114.451  33.035  0.00  0.00            
ATOM    362  H   ARN X  21      39.232 114.120  33.258  0.00  0.00            
ATOM    363  CA  ARN X  21      38.009 114.791  31.658  0.00  0.00            
ATOM    364  HA  ARN X  21      37.460 115.734  31.625  0.00  0.00            
ATOM    365  CB  ARN X  21      39.318 114.981  30.888  0.00  0.00            
ATOM    366  HB2 ARN X  21      39.542 114.097  30.296  0.00  0.00            
ATOM    367  HB3 ARN X  21      40.130 115.098  31.598  0.00  0.00            
ATOM    368  CG  ARN X  21      39.291 116.218  30.002  0.00  0.00            
ATOM    369  HG2 ARN X  21      39.866 116.044  29.088  0.00  0.00            
ATOM    370  HG3 ARN X  21      38.252 116.439  29.766  0.00  0.00            
ATOM    371  CD  ARN X  21      39.849 117.420  30.734  0.00  0.00            
ATOM    372  HD2 ARN X  21      39.319 117.561  31.680  0.00  0.00            
ATOM    373  HD3 ARN X  21      40.896 117.213  30.954  0.00  0.00            
ATOM    374  NE  ARN X  21      39.775 118.610  29.920  0.00  0.00            
ATOM    375  HE  ARN X  21      38.884 118.673  29.457  0.00  0.00            
ATOM    376  CZ  ARN X  21      40.164 119.838  30.525  0.00  0.00            
ATOM    377  NH1 ARN X  21      40.565 119.934  31.712  0.00  0.00            
ATOM    378 HH11 ARN X  21      40.165 120.731  32.182  0.00  0.00            
ATOM    379  NH2 ARN X  21      40.035 120.947  29.650  0.00  0.00            
ATOM    380 HH21 ARN X  21      40.834 121.553  29.742  0.00  0.00            
ATOM    381 HH22 ARN X  21      39.215 121.486  29.872  0.00  0.00            
ATOM    382  C   ARN X  21      37.160 113.688  31.041  0.00  0.00            
ATOM    383  O   ARN X  21      36.162 113.958  30.373  0.00  0.00            
ATOM    384  N   THR X  22      37.600 112.437  31.185  0.00  0.00            
ATOM    385  H   THR X  22      38.558 112.293  31.470  0.00  0.00            
ATOM    386  CA  THR X  22      36.900 111.314  30.589  0.00  0.00            
ATOM    387  HA  THR X  22      36.853 111.498  29.518  0.00  0.00            
ATOM    388  CB  THR X  22      37.674 110.022  30.857  0.00  0.00            
ATOM    389  HB  THR X  22      37.570 109.732  31.901  0.00  0.00            
ATOM    390  CG2 THR X  22      37.141 108.916  29.965  0.00  0.00            
ATOM    391 HG21 THR X  22      37.848 108.671  29.171  0.00  0.00            
ATOM    392 HG22 THR X  22      36.944 108.006  30.535  0.00  0.00            
ATOM    393 HG23 THR X  22      36.213 109.290  29.530  0.00  0.00            
ATOM    394  OG1 THR X  22      39.038 110.218  30.550  0.00  0.00            
ATOM    395  HG1 THR X  22      39.141 110.319  29.617  0.00  0.00            
ATOM    396  C   THR X  22      35.458 111.187  31.091  0.00  0.00            
ATOM    397  O   THR X  22      34.536 110.942  30.308  0.00  0.00            
ATOM    398  N   VAL X  23      35.238 111.345  32.403  0.00  0.00            
ATOM    399  H   VAL X  23      35.937 111.828  32.950  0.00  0.00            
ATOM    400  CA  VAL X  23      33.905 111.214  32.974  0.00  0.00            
ATOM    401  HA  VAL X  23      33.505 110.239  32.702  0.00  0.00            
ATOM    402  CB  VAL X  23      33.964 111.311  34.508  0.00  0.00            
ATOM    403  HB  VAL X  23      34.559 112.185  34.776  0.00  0.00            
ATOM    404  CG1 VAL X  23      32.566 111.494  35.104  0.00  0.00            
ATOM    405 HG11 VAL X  23      31.832 111.632  34.312  0.00  0.00            
ATOM    406 HG12 VAL X  23      32.535 112.368  35.754  0.00  0.00            
ATOM    407 HG13 VAL X  23      32.277 110.621  35.691  0.00  0.00            
ATOM    408  CG2 VAL X  23      34.654 110.093  35.097  0.00  0.00            
ATOM    409 HG21 VAL X  23      33.972 109.535  35.744  0.00  0.00            
ATOM    410 HG22 VAL X  23      34.983 109.414  34.309  0.00  0.00            
ATOM    411 HG23 VAL X  23      35.510 110.440  35.671  0.00  0.00            
ATOM    412  C   VAL X  23      32.989 112.278  32.386  0.00  0.00            
ATOM    413  O   VAL X  23      31.832 112.004  32.081  0.00  0.00            
ATOM    414  N   LEU X  24      33.504 113.495  32.192  0.00  0.00            
ATOM    415  H   LEU X  24      34.509 113.594  32.168  0.00  0.00            
ATOM    416  CA  LEU X  24      32.697 114.570  31.632  0.00  0.00            
ATOM    417  HA  LEU X  24      31.783 114.658  32.221  0.00  0.00            
ATOM    418  CB  LEU X  24      33.456 115.904  31.676  0.00  0.00            
ATOM    419  HB2 LEU X  24      34.414 115.803  31.169  0.00  0.00            
ATOM    420  HB3 LEU X  24      32.885 116.633  31.112  0.00  0.00            
ATOM    421  CG  LEU X  24      33.663 116.491  33.070  0.00  0.00            
ATOM    422  HG  LEU X  24      34.156 115.757  33.707  0.00  0.00            
ATOM    423  CD1 LEU X  24      34.556 117.725  32.998  0.00  0.00            
ATOM    424 HD11 LEU X  24      34.223 118.406  32.212  0.00  0.00            
ATOM    425 HD12 LEU X  24      35.588 117.448  32.775  0.00  0.00            
ATOM    426 HD13 LEU X  24      34.505 118.244  33.955  0.00  0.00            
ATOM    427  CD2 LEU X  24      32.328 116.869  33.706  0.00  0.00            
ATOM    428 HD21 LEU X  24      32.452 117.092  34.766  0.00  0.00            
ATOM    429 HD22 LEU X  24      31.898 117.745  33.224  0.00  0.00            
ATOM    430 HD23 LEU X  24      31.617 116.047  33.615  0.00  0.00            
ATOM    431  C   LEU X  24      32.303 114.231  30.208  0.00  0.00            
ATOM    432  O   LEU X  24      31.189 114.522  29.780  0.00  0.00            
ATOM    433  N   ILE X  25      33.216 113.636  29.428  0.00  0.00            
ATOM    434  H   ILE X  25      34.188 113.686  29.695  0.00  0.00            
ATOM    435  CA  ILE X  25      32.896 113.204  28.079  0.00  0.00            
ATOM    436  HA  ILE X  25      32.496 114.081  27.569  0.00  0.00            
ATOM    437  CB  ILE X  25      34.168 112.759  27.356  0.00  0.00            
ATOM    438  HB  ILE X  25      34.655 111.986  27.951  0.00  0.00            
ATOM    439  CG2 ILE X  25      33.821 112.168  25.992  0.00  0.00            
ATOM    440 HG21 ILE X  25      33.104 111.355  26.098  0.00  0.00            
ATOM    441 HG22 ILE X  25      34.716 111.756  25.521  0.00  0.00            
ATOM    442 HG23 ILE X  25      33.402 112.920  25.327  0.00  0.00            
ATOM    443  CG1 ILE X  25      35.148 113.933  27.218  0.00  0.00            
ATOM    444 HG12 ILE X  25      34.682 114.746  26.658  0.00  0.00            
ATOM    445 HG13 ILE X  25      35.343 114.337  28.209  0.00  0.00            
ATOM    446  CD1 ILE X  25      36.486 113.561  26.578  0.00  0.00            
ATOM    447 HD11 ILE X  25      37.266 114.243  26.917  0.00  0.00            
ATOM    448 HD12 ILE X  25      36.770 112.548  26.852  0.00  0.00            
ATOM    449 HD13 ILE X  25      36.428 113.625  25.491  0.00  0.00            
ATOM    450  C   ILE X  25      31.813 112.129  28.059  0.00  0.00            
ATOM    451  O   ILE X  25      30.852 112.241  27.296  0.00  0.00            
ATOM    452  N   LEU X  26      31.977 111.072  28.863  0.00  0.00            
ATOM    453  H   LEU X  26      32.917 110.746  29.007  0.00  0.00            
ATOM    454  CA  LEU X  26      30.936 110.067  28.994  0.00  0.00            
ATOM    455  HA  LEU X  26      30.839 109.594  28.017  0.00  0.00            
ATOM    456  CB  LEU X  26      31.334 109.029  30.048  0.00  0.00            
ATOM    457  HB2 LEU X  26      30.462 108.444  30.334  0.00  0.00            
ATOM    458  HB3 LEU X  26      31.631 109.568  30.940  0.00  0.00            
ATOM    459  CG  LEU X  26      32.490 108.098  29.672  0.00  0.00            
ATOM    460  HG  LEU X  26      33.394 108.690  29.545  0.00  0.00            
ATOM    461  CD1 LEU X  26      32.737 107.085  30.786  0.00  0.00            
ATOM    462 HD11 LEU X  26      32.943 106.094  30.385  0.00  0.00            
ATOM    463 HD12 LEU X  26      31.854 107.008  31.424  0.00  0.00            
ATOM    464 HD13 LEU X  26      33.573 107.391  31.415  0.00  0.00            
ATOM    465  CD2 LEU X  26      32.215 107.367  28.368  0.00  0.00            
ATOM    466 HD21 LEU X  26      31.239 107.637  27.967  0.00  0.00            
ATOM    467 HD22 LEU X  26      32.967 107.614  27.616  0.00  0.00            
ATOM    468 HD23 LEU X  26      32.238 106.295  28.568  0.00  0.00            
ATOM    469  C   LEU X  26      29.577 110.684  29.335  0.00  0.00            
ATOM    470  O   LEU X  26      28.540 110.217  28.859  0.00  0.00            
ATOM    471  N   LYN X  27      29.560 111.698  30.201  0.00  0.00            
ATOM    472  H   LYN X  27      30.345 111.823  30.823  0.00  0.00            
ATOM    473  CA  LYN X  27      28.325 112.384  30.520  0.00  0.00            
ATOM    474  HA  LYN X  27      27.600 111.622  30.799  0.00  0.00            
ATOM    475  CB  LYN X  27      28.540 113.334  31.697  0.00  0.00            
ATOM    476  HB2 LYN X  27      28.935 112.794  32.561  0.00  0.00            
ATOM    477  HB3 LYN X  27      29.265 114.076  31.376  0.00  0.00            
ATOM    478  CG  LYN X  27      27.298 114.119  32.080  0.00  0.00            
ATOM    479  HG2 LYN X  27      27.584 114.974  32.700  0.00  0.00            
ATOM    480  HG3 LYN X  27      26.813 114.497  31.184  0.00  0.00            
ATOM    481  CD  LYN X  27      26.316 113.231  32.821  0.00  0.00            
ATOM    482  HD2 LYN X  27      25.973 112.431  32.161  0.00  0.00            
ATOM    483  HD3 LYN X  27      26.808 112.760  33.664  0.00  0.00            
ATOM    484  CE  LYN X  27      25.123 114.045  33.314  0.00  0.00            
ATOM    485  HE2 LYN X  27      25.469 114.904  33.899  0.00  0.00            
ATOM    486  HE3 LYN X  27      24.577 114.415  32.449  0.00  0.00            
ATOM    487  NZ  LYN X  27      24.209 113.239  34.110  0.00  0.00            
ATOM    488  HZ1 LYN X  27      23.647 113.835  34.704  0.00  0.00            
ATOM    489  HZ2 LYN X  27      24.729 112.639  34.735  0.00  0.00            
ATOM    490  C   LYN X  27      27.775 113.143  29.312  0.00  0.00            
ATOM    491  O   LYN X  27      26.575 113.133  29.084  0.00  0.00            
ATOM    492  N   GLH X  28      28.636 113.815  28.543  0.00  0.00            
ATOM    493  H   GLH X  28      29.630 113.681  28.664  0.00  0.00            
ATOM    494  CA  GLH X  28      28.155 114.632  27.428  0.00  0.00            
ATOM    495  HA  GLH X  28      27.339 115.259  27.788  0.00  0.00            
ATOM    496  CB  GLH X  28      29.291 115.525  26.933  0.00  0.00            
ATOM    497  HB2 GLH X  28      30.120 114.915  26.577  0.00  0.00            
ATOM    498  HB3 GLH X  28      29.674 116.108  27.767  0.00  0.00            
ATOM    499  CG  GLH X  28      28.833 116.503  25.847  0.00  0.00            
ATOM    500  HG2 GLH X  28      28.109 116.025  25.182  0.00  0.00            
ATOM    501  HG3 GLH X  28      28.326 117.350  26.306  0.00  0.00            
ATOM    502  CD  GLH X  28      29.966 117.006  24.970  0.00  0.00            
ATOM    503  OE1 GLH X  28      31.042 117.462  25.653  0.00  0.00            
ATOM    504  OE2 GLH X  28      29.894 117.030  23.746  0.00  0.00            
ATOM    505  HE1 GLH X  28      30.832 117.782  26.511  0.00  0.00            
ATOM    506  C   GLH X  28      27.617 113.742  26.310  0.00  0.00            
ATOM    507  O   GLH X  28      26.643 114.100  25.650  0.00  0.00            
ATOM    508  N   LYN X  29      28.257 112.594  26.067  0.00  0.00            
ATOM    509  H   LYN X  29      29.151 112.421  26.505  0.00  0.00            
ATOM    510  CA  LYN X  29      27.806 111.696  25.031  0.00  0.00            
ATOM    511  HA  LYN X  29      27.653 112.301  24.136  0.00  0.00            
ATOM    512  CB  LYN X  29      28.846 110.625  24.745  0.00  0.00            
ATOM    513  HB2 LYN X  29      29.040 110.023  25.630  0.00  0.00            
ATOM    514  HB3 LYN X  29      28.437 109.938  24.006  0.00  0.00            
ATOM    515  CG  LYN X  29      30.155 111.189  24.190  0.00  0.00            
ATOM    516  HG2 LYN X  29      29.970 111.832  23.335  0.00  0.00            
ATOM    517  HG3 LYN X  29      30.640 111.799  24.943  0.00  0.00            
ATOM    518  CD  LYN X  29      31.107 110.061  23.791  0.00  0.00            
ATOM    519  HD2 LYN X  29      30.584 109.301  23.208  0.00  0.00            
ATOM    520  HD3 LYN X  29      31.460 109.602  24.717  0.00  0.00            
ATOM    521  CE  LYN X  29      32.344 110.567  23.053  0.00  0.00            
ATOM    522  HE2 LYN X  29      32.922 111.213  23.710  0.00  0.00            
ATOM    523  HE3 LYN X  29      32.974 109.724  22.785  0.00  0.00            
ATOM    524  NZ  LYN X  29      31.946 111.287  21.861  0.00  0.00            
ATOM    525  HZ1 LYN X  29      31.426 110.692  21.232  0.00  0.00            
ATOM    526  HZ2 LYN X  29      31.348 112.069  22.082  0.00  0.00            
ATOM    527  C   LYN X  29      26.480 111.047  25.360  0.00  0.00            
ATOM    528  O   LYN X  29      25.719 110.692  24.473  0.00  0.00            
ATOM    529  N   GLY X  30      26.170 110.840  26.644  0.00  0.00            
ATOM    530  H   GLY X  30      26.898 110.957  27.334  0.00  0.00            
ATOM    531  CA  GLY X  30      24.929 110.206  27.067  0.00  0.00            
ATOM    532  HA2 GLY X  30      24.439 110.818  27.821  0.00  0.00            
ATOM    533  HA3 GLY X  30      24.271 110.111  26.214  0.00  0.00            
ATOM    534  C   GLY X  30      25.193 108.840  27.640  0.00  0.00            
ATOM    535  O   GLY X  30      24.253 108.125  27.995  0.00  0.00            
ATOM    536  N   ILE X  31      26.453 108.395  27.786  0.00  0.00            
ATOM    537  H   ILE X  31      27.220 108.925  27.392  0.00  0.00            
ATOM    538  CA  ILE X  31      26.764 107.054  28.271  0.00  0.00            
ATOM    539  HA  ILE X  31      26.017 106.379  27.850  0.00  0.00            
ATOM    540  CB  ILE X  31      28.166 106.647  27.813  0.00  0.00            
ATOM    541  HB  ILE X  31      28.894 107.388  28.134  0.00  0.00            
ATOM    542  CG2 ILE X  31      28.578 105.300  28.385  0.00  0.00            
ATOM    543 HG21 ILE X  31      28.660 105.368  29.471  0.00  0.00            
ATOM    544 HG22 ILE X  31      29.531 104.951  27.998  0.00  0.00            
ATOM    545 HG23 ILE X  31      27.824 104.538  28.163  0.00  0.00            
ATOM    546  CG1 ILE X  31      28.208 106.604  26.286  0.00  0.00            
ATOM    547 HG12 ILE X  31      27.346 106.044  25.893  0.00  0.00            
ATOM    548 HG13 ILE X  31      28.099 107.598  25.874  0.00  0.00            
ATOM    549  CD1 ILE X  31      29.476 105.971  25.730  0.00  0.00            
ATOM    550 HD11 ILE X  31      29.238 105.183  25.008  0.00  0.00            
ATOM    551 HD12 ILE X  31      30.066 106.719  25.194  0.00  0.00            
ATOM    552 HD13 ILE X  31      30.097 105.542  26.508  0.00  0.00            
ATOM    553  C   ILE X  31      26.631 106.996  29.788  0.00  0.00            
ATOM    554  O   ILE X  31      26.210 105.983  30.345  0.00  0.00            
ATOM    555  N   TYR X  32      26.961 108.082  30.463  0.00  0.00            
ATOM    556  H   TYR X  32      27.068 108.968  30.000  0.00  0.00            
ATOM    557  CA  TYR X  32      27.031 108.045  31.940  0.00  0.00            
ATOM    558  HA  TYR X  32      27.691 107.246  32.263  0.00  0.00            
ATOM    559  CB  TYR X  32      27.529 109.392  32.471  0.00  0.00            
ATOM    560  HB2 TYR X  32      28.428 109.690  31.918  0.00  0.00            
ATOM    561  HB3 TYR X  32      26.802 110.178  32.261  0.00  0.00            
ATOM    562  CG  TYR X  32      27.863 109.438  33.934  0.00  0.00            
ATOM    563  CD1 TYR X  32      26.838 109.657  34.860  0.00  0.00            
ATOM    564  HD1 TYR X  32      25.803 109.675  34.539  0.00  0.00            
ATOM    565  CE1 TYR X  32      27.105 109.672  36.230  0.00  0.00            
ATOM    566  HE1 TYR X  32      26.291 109.786  36.937  0.00  0.00            
ATOM    567  CZ  TYR X  32      28.402 109.436  36.690  0.00  0.00            
ATOM    568  OH  TYR X  32      28.629 109.479  38.036  0.00  0.00            
ATOM    569  HH  TYR X  32      29.438 109.033  38.253  0.00  0.00            
ATOM    570  CE2 TYR X  32      29.441 109.201  35.780  0.00  0.00            
ATOM    571  HE2 TYR X  32      30.460 109.193  36.114  0.00  0.00            
ATOM    572  CD2 TYR X  32      29.166 109.229  34.402  0.00  0.00            
ATOM    573  HD2 TYR X  32      29.984 109.221  33.709  0.00  0.00            
ATOM    574  C   TYR X  32      25.645 107.780  32.528  0.00  0.00            
ATOM    575  O   TYR X  32      25.501 107.092  33.528  0.00  0.00            
ATOM    576  N   ASH X  33      24.605 108.316  31.875  0.00  0.00            
ATOM    577  H   ASH X  33      24.698 108.640  30.921  0.00  0.00            
ATOM    578  CA  ASH X  33      23.239 108.202  32.416  0.00  0.00            
ATOM    579  HA  ASH X  33      23.212 108.486  33.464  0.00  0.00            
ATOM    580  CB  ASH X  33      22.256 109.061  31.627  0.00  0.00            
ATOM    581  HB2 ASH X  33      22.345 108.885  30.558  0.00  0.00            
ATOM    582  HB3 ASH X  33      21.249 108.813  31.953  0.00  0.00            
ATOM    583  CG  ASH X  33      22.471 110.561  31.849  0.00  0.00            
ATOM    584  OD1 ASH X  33      23.063 110.862  33.025  0.00  0.00            
ATOM    585  OD2 ASH X  33      22.102 111.404  31.021  0.00  0.00            
ATOM    586  HD1 ASH X  33      23.255 111.790  33.038  0.00  0.00            
ATOM    587  C   ASH X  33      22.807 106.747  32.355  0.00  0.00            
ATOM    588  O   ASH X  33      21.895 106.357  33.083  0.00  0.00            
ATOM    589  N   ARN X  34      23.411 105.959  31.443  0.00  0.00            
ATOM    590  H   ARN X  34      24.258 106.267  30.976  0.00  0.00            
ATOM    591  CA  ARN X  34      23.036 104.561  31.363  0.00  0.00            
ATOM    592  HA  ARN X  34      21.973 104.422  31.157  0.00  0.00            
ATOM    593  CB  ARN X  34      23.817 103.860  30.262  0.00  0.00            
ATOM    594  HB2 ARN X  34      24.888 103.959  30.385  0.00  0.00            
ATOM    595  HB3 ARN X  34      23.590 102.796  30.337  0.00  0.00            
ATOM    596  CG  ARN X  34      23.481 104.339  28.824  0.00  0.00            
ATOM    597  HG2 ARN X  34      22.492 103.991  28.550  0.00  0.00            
ATOM    598  HG3 ARN X  34      23.432 105.434  28.816  0.00  0.00            
ATOM    599  CD  ARN X  34      24.557 103.912  27.843  0.00  0.00            
ATOM    600  HD2 ARN X  34      24.269 104.182  26.809  0.00  0.00            
ATOM    601  HD3 ARN X  34      25.505 104.389  28.095  0.00  0.00            
ATOM    602  NE  ARN X  34      24.758 102.478  27.856  0.00  0.00            
ATOM    603  HE  ARN X  34      25.737 102.275  27.721  0.00  0.00            
ATOM    604  CZ  ARN X  34      23.885 101.606  27.130  0.00  0.00            
ATOM    605  NH1 ARN X  34      22.893 102.007  26.468  0.00  0.00            
ATOM    606 HH11 ARN X  34      22.713 102.990  26.634  0.00  0.00            
ATOM    607  NH2 ARN X  34      24.248 100.259  27.261  0.00  0.00            
ATOM    608 HH21 ARN X  34      23.539  99.760  27.781  0.00  0.00            
ATOM    609 HH22 ARN X  34      24.317  99.819  26.360  0.00  0.00            
ATOM    610  C   ARN X  34      23.325 103.882  32.681  0.00  0.00            
ATOM    611  O   ARN X  34      22.615 102.954  33.065  0.00  0.00            
ATOM    612  N   TYR X  35      24.443 104.237  33.346  0.00  0.00            
ATOM    613  H   TYR X  35      25.099 104.874  32.907  0.00  0.00            
ATOM    614  CA  TYR X  35      24.801 103.634  34.591  0.00  0.00            
ATOM    615  HA  TYR X  35      24.667 102.562  34.483  0.00  0.00            
ATOM    616  CB  TYR X  35      26.276 103.908  34.905  0.00  0.00            
ATOM    617  HB2 TYR X  35      26.517 103.552  35.908  0.00  0.00            
ATOM    618  HB3 TYR X  35      26.447 104.983  34.827  0.00  0.00            
ATOM    619  CG  TYR X  35      27.164 103.182  33.885  0.00  0.00            
ATOM    620  CD1 TYR X  35      27.593 103.852  32.743  0.00  0.00            
ATOM    621  HD1 TYR X  35      27.369 104.905  32.616  0.00  0.00            
ATOM    622  CE1 TYR X  35      28.447 103.223  31.852  0.00  0.00            
ATOM    623  HE1 TYR X  35      28.944 103.795  31.098  0.00  0.00            
ATOM    624  CZ  TYR X  35      28.873 101.925  32.094  0.00  0.00            
ATOM    625  OH  TYR X  35      29.707 101.301  31.190  0.00  0.00            
ATOM    626  HH  TYR X  35      29.232 100.670  30.658  0.00  0.00            
ATOM    627  CE2 TYR X  35      28.489 101.278  33.261  0.00  0.00            
ATOM    628  HE2 TYR X  35      29.020 100.402  33.570  0.00  0.00            
ATOM    629  CD2 TYR X  35      27.584 101.877  34.089  0.00  0.00            
ATOM    630  HD2 TYR X  35      27.095 101.293  34.848  0.00  0.00            
ATOM    631  C   TYR X  35      23.902 104.040  35.718  0.00  0.00            
ATOM    632  O   TYR X  35      23.632 103.192  36.572  0.00  0.00            
ATOM    633  N   ILE X  36      23.477 105.290  35.766  0.00  0.00            
ATOM    634  H   ILE X  36      24.106 106.024  35.384  0.00  0.00            
ATOM    635  CA  ILE X  36      22.453 105.777  36.700  0.00  0.00            
ATOM    636  HA  ILE X  36      22.832 105.643  37.725  0.00  0.00            
ATOM    637  CB  ILE X  36      22.197 107.294  36.391  0.00  0.00            
ATOM    638  HB  ILE X  36      21.736 107.417  35.356  0.00  0.00            
ATOM    639  CG2 ILE X  36      21.315 107.877  37.510  0.00  0.00            
ATOM    640 HG21 ILE X  36      20.284 107.549  37.542  0.00  0.00            
ATOM    641 HG22 ILE X  36      21.335 108.951  37.425  0.00  0.00            
ATOM    642 HG23 ILE X  36      21.715 107.707  38.522  0.00  0.00            
ATOM    643  CG1 ILE X  36      23.508 108.068  36.511  0.00  0.00            
ATOM    644 HG12 ILE X  36      24.232 107.544  35.891  0.00  0.00            
ATOM    645 HG13 ILE X  36      23.876 107.838  37.497  0.00  0.00            
ATOM    646  CD1 ILE X  36      23.293 109.568  36.358  0.00  0.00            
ATOM    647 HD11 ILE X  36      24.162 110.119  36.710  0.00  0.00            
ATOM    648 HD12 ILE X  36      22.452 109.891  36.949  0.00  0.00            
ATOM    649 HD13 ILE X  36      23.109 109.839  35.340  0.00  0.00            
ATOM    650  C   ILE X  36      21.132 105.028  36.489  0.00  0.00            
ATOM    651  O   ILE X  36      20.485 104.748  37.515  0.00  0.00            
ATOM    652  N   ALA X  37      20.726 104.682  35.270  0.00  0.00            
ATOM    653  H   ALA X  37      21.469 104.530  34.598  0.00  0.00            
ATOM    654  CA  ALA X  37      19.466 104.030  35.046  0.00  0.00            
ATOM    655  HA  ALA X  37      18.741 104.437  35.754  0.00  0.00            
ATOM    656  CB  ALA X  37      19.030 104.202  33.596  0.00  0.00            
ATOM    657  HB1 ALA X  37      18.612 105.203  33.480  0.00  0.00            
ATOM    658  HB2 ALA X  37      18.271 103.488  33.350  0.00  0.00            
ATOM    659  HB3 ALA X  37      19.924 104.077  32.926  0.00  0.00            
ATOM    660  C   ALA X  37      19.665 102.570  35.384  0.00  0.00            
ATOM    661  O   ALA X  37      18.816 101.929  36.004  0.00  0.00            
ATOM    662  N   TRP X  38      20.771 101.940  34.964  0.00  0.00            
ATOM    663  H   TRP X  38      21.327 102.355  34.263  0.00  0.00            
ATOM    664  CA  TRP X  38      21.033 100.582  35.269  0.00  0.00            
ATOM    665  HA  TRP X  38      20.287  99.926  34.867  0.00  0.00            
ATOM    666  CB  TRP X  38      22.424 100.135  34.797  0.00  0.00            
ATOM    667  HB2 TRP X  38      22.912  99.354  35.444  0.00  0.00            
ATOM    668  HB3 TRP X  38      23.064 101.003  34.756  0.00  0.00            
ATOM    669  CG  TRP X  38      22.402  99.496  33.452  0.00  0.00            
ATOM    670  CD1 TRP X  38      21.285  99.176  32.755  0.00  0.00            
ATOM    671  HD1 TRP X  38      20.266  99.447  33.013  0.00  0.00            
ATOM    672  NE1 TRP X  38      21.637  98.558  31.566  0.00  0.00            
ATOM    673  HE1 TRP X  38      21.069  97.899  31.057  0.00  0.00            
ATOM    674  CE2 TRP X  38      22.989  98.675  31.356  0.00  0.00            
ATOM    675  CZ2 TRP X  38      23.811  98.444  30.276  0.00  0.00            
ATOM    676  HZ2 TRP X  38      23.413  98.333  29.293  0.00  0.00            
ATOM    677  CH2 TRP X  38      25.123  98.761  30.351  0.00  0.00            
ATOM    678  HH2 TRP X  38      25.737  98.706  29.471  0.00  0.00            
ATOM    679  CZ3 TRP X  38      25.673  99.336  31.508  0.00  0.00            
ATOM    680  HZ3 TRP X  38      26.662  99.758  31.513  0.00  0.00            
ATOM    681  CE3 TRP X  38      24.858  99.551  32.639  0.00  0.00            
ATOM    682  HE3 TRP X  38      25.277  99.994  33.523  0.00  0.00            
ATOM    683  CD2 TRP X  38      23.498  99.287  32.530  0.00  0.00            
ATOM    684  C   TRP X  38      20.948 100.391  36.786  0.00  0.00            
ATOM    685  O   TRP X  38      20.191  99.553  37.244  0.00  0.00            
ATOM    686  N   HID X  39      21.797 101.148  37.481  0.00  0.00            
ATOM    687  H   HID X  39      22.436 101.787  36.931  0.00  0.00            
ATOM    688  CA  HID X  39      21.928 101.075  38.915  0.00  0.00            
ATOM    689  HA  HID X  39      22.087 100.060  39.126  0.00  0.00            
ATOM    690  CB  HID X  39      23.117 101.983  39.320  0.00  0.00            
ATOM    691  HB2 HID X  39      23.779 102.498  38.542  0.00  0.00            
ATOM    692  HB3 HID X  39      22.758 102.767  40.016  0.00  0.00            
ATOM    693  CG  HID X  39      24.107 101.321  40.104  0.00  0.00            
ATOM    694  ND1 HID X  39      24.889 100.229  39.637  0.00  0.00            
ATOM    695  HD1 HID X  39      25.189  99.962  38.713  0.00  0.00            
ATOM    696  CE1 HID X  39      25.626  99.924  40.705  0.00  0.00            
ATOM    697  HE1 HID X  39      26.386  99.156  40.639  0.00  0.00            
ATOM    698  NE2 HID X  39      25.193 100.458  41.866  0.00  0.00            
ATOM    699  CD2 HID X  39      24.266 101.460  41.475  0.00  0.00            
ATOM    700  HD2 HID X  39      23.841 102.098  42.165  0.00  0.00            
ATOM    701  C   HID X  39      20.637 101.496  39.698  0.00  0.00            
ATOM    702  O   HID X  39      20.498 101.093  40.868  0.00  0.00            
ATOM    703  N   GLY X  40      19.615 102.207  39.088  0.00  0.00            
ATOM    704  H   GLY X  40      19.697 102.695  38.153  0.00  0.00            
ATOM    705  CA  GLY X  40      18.219 102.448  39.612  0.00  0.00            
ATOM    706  HA2 GLY X  40      17.776 103.281  39.063  0.00  0.00            
ATOM    707  HA3 GLY X  40      18.293 102.677  40.657  0.00  0.00            
ATOM    708  C   GLY X  40      17.373 101.202  39.501  0.00  0.00            
ATOM    709  O   GLY X  40      16.782 100.753  40.507  0.00  0.00            
ATOM    710  N   ALA X  41      17.268 100.734  38.261  0.00  0.00            
ATOM    711  H   ALA X  41      17.788 101.206  37.484  0.00  0.00            
ATOM    712  CA  ALA X  41      16.509  99.562  37.782  0.00  0.00            
ATOM    713  HA  ALA X  41      15.406  99.665  38.028  0.00  0.00            
ATOM    714  CB  ALA X  41      16.685  99.447  36.215  0.00  0.00            
ATOM    715  HB1 ALA X  41      17.276 100.242  35.710  0.00  0.00            
ATOM    716  HB2 ALA X  41      17.144  98.442  36.066  0.00  0.00            
ATOM    717  HB3 ALA X  41      15.700  99.322  35.712  0.00  0.00            
ATOM    718  C   ALA X  41      16.973  98.304  38.475  0.00  0.00            
ATOM    719  O   ALA X  41      16.127  97.702  39.130  0.00  0.00            
ATOM    720  N   ALA X  42      18.308  98.015  38.463  0.00  0.00            
ATOM    721  H   ALA X  42      18.971  98.626  38.003  0.00  0.00            
ATOM    722  CA  ALA X  42      18.971  97.000  39.342  0.00  0.00            
ATOM    723  HA  ALA X  42      18.325  96.208  39.501  0.00  0.00            
ATOM    724  CB  ALA X  42      20.271  96.580  38.659  0.00  0.00            
ATOM    725  HB1 ALA X  42      21.094  97.314  38.763  0.00  0.00            
ATOM    726  HB2 ALA X  42      20.228  96.374  37.609  0.00  0.00            
ATOM    727  HB3 ALA X  42      20.630  95.695  39.172  0.00  0.00            
ATOM    728  C   ALA X  42      19.060  97.642  40.727  0.00  0.00            
ATOM    729  O   ALA X  42      20.135  98.068  41.240  0.00  0.00            
ATOM    730  N   GLY X  43      17.875  97.753  41.322  0.00  0.00            
ATOM    731  H   GLY X  43      17.061  97.444  40.818  0.00  0.00            
ATOM    732  CA  GLY X  43      17.527  98.409  42.618  0.00  0.00            
ATOM    733  HA2 GLY X  43      17.767  99.429  42.606  0.00  0.00            
ATOM    734  HA3 GLY X  43      18.200  98.018  43.351  0.00  0.00            
ATOM    735  C   GLY X  43      16.025  98.218  42.900  0.00  0.00            
ATOM    736  O   GLY X  43      15.612  97.863  43.969  0.00  0.00            
ATOM    737  N   LYN X  44      15.200  98.416  41.871  0.00  0.00            
ATOM    738  H   LYN X  44      15.714  99.029  41.178  0.00  0.00            
ATOM    739  CA  LYN X  44      13.793  98.247  41.809  0.00  0.00            
ATOM    740  HA  LYN X  44      13.413  98.532  42.782  0.00  0.00            
ATOM    741  CB  LYN X  44      13.283  99.058  40.678  0.00  0.00            
ATOM    742  HB2 LYN X  44      13.797  98.901  39.732  0.00  0.00            
ATOM    743  HB3 LYN X  44      12.267  98.770  40.619  0.00  0.00            
ATOM    744  CG  LYN X  44      13.281 100.583  40.875  0.00  0.00            
ATOM    745  HG2 LYN X  44      14.341 100.959  40.923  0.00  0.00            
ATOM    746  HG3 LYN X  44      12.652 100.974  41.621  0.00  0.00            
ATOM    747  CD  LYN X  44      12.640 101.219  39.605  0.00  0.00            
ATOM    748  HD2 LYN X  44      12.605 102.257  39.546  0.00  0.00            
ATOM    749  HD3 LYN X  44      13.256 100.828  38.784  0.00  0.00            
ATOM    750  CE  LYN X  44      11.193 100.760  39.515  0.00  0.00            
ATOM    751  HE2 LYN X  44      11.234  99.699  39.333  0.00  0.00            
ATOM    752  HE3 LYN X  44      10.508 100.884  40.348  0.00  0.00            
ATOM    753  NZ  LYN X  44      10.557 101.405  38.373  0.00  0.00            
ATOM    754  HZ1 LYN X  44      11.317 101.681  37.775  0.00  0.00            
ATOM    755  HZ2 LYN X  44      10.097 102.271  38.601  0.00  0.00            
ATOM    756  C   LYN X  44      13.484  96.783  41.698  0.00  0.00            
ATOM    757  O   LYN X  44      12.492  96.317  42.296  0.00  0.00            
ATOM    758  N   PHE X  45      14.228  96.057  40.916  0.00  0.00            
ATOM    759  H   PHE X  45      14.936  96.598  40.395  0.00  0.00            
ATOM    760  CA  PHE X  45      14.061  94.520  40.608  0.00  0.00            
ATOM    761  HA  PHE X  45      13.092  94.498  40.127  0.00  0.00            
ATOM    762  CB  PHE X  45      15.041  94.066  39.512  0.00  0.00            
ATOM    763  HB2 PHE X  45      16.039  94.063  39.939  0.00  0.00            
ATOM    764  HB3 PHE X  45      14.947  94.841  38.802  0.00  0.00            
ATOM    765  CG  PHE X  45      14.754  92.769  38.893  0.00  0.00            
ATOM    766  CD1 PHE X  45      13.855  92.730  37.841  0.00  0.00            
ATOM    767  HD1 PHE X  45      13.568  93.636  37.368  0.00  0.00            
ATOM    768  CE1 PHE X  45      13.608  91.482  37.260  0.00  0.00            
ATOM    769  HE1 PHE X  45      13.126  91.472  36.272  0.00  0.00            
ATOM    770  CZ  PHE X  45      14.216  90.292  37.678  0.00  0.00            
ATOM    771  HZ  PHE X  45      14.083  89.394  37.092  0.00  0.00            
ATOM    772  CE2 PHE X  45      15.153  90.411  38.689  0.00  0.00            
ATOM    773  HE2 PHE X  45      15.594  89.518  39.142  0.00  0.00            
ATOM    774  CD2 PHE X  45      15.493  91.608  39.273  0.00  0.00            
ATOM    775  HD2 PHE X  45      16.267  91.680  39.981  0.00  0.00            
ATOM    776  C   PHE X  45      14.114  93.543  41.854  0.00  0.00            
ATOM    777  O   PHE X  45      15.201  92.956  42.054  0.00  0.00            
ATOM    778  N   HID X  46      13.095  93.383  42.704  0.00  0.00            
ATOM    779  H   HID X  46      12.382  94.034  42.550  0.00  0.00            
ATOM    780  CA  HID X  46      13.017  92.373  43.810  0.00  0.00            
ATOM    781  HA  HID X  46      13.800  92.578  44.535  0.00  0.00            
ATOM    782  CB  HID X  46      11.690  92.539  44.596  0.00  0.00            
ATOM    783  HB2 HID X  46      11.503  91.746  45.315  0.00  0.00            
ATOM    784  HB3 HID X  46      10.847  92.429  43.979  0.00  0.00            
ATOM    785  CG  HID X  46      11.584  93.884  45.310  0.00  0.00            
ATOM    786  ND1 HID X  46      11.829  94.015  46.690  0.00  0.00            
ATOM    787  HD1 HID X  46      12.124  93.204  47.184  0.00  0.00            
ATOM    788  CE1 HID X  46      11.467  95.245  47.067  0.00  0.00            
ATOM    789  HE1 HID X  46      11.459  95.691  48.110  0.00  0.00            
ATOM    790  NE2 HID X  46      11.176  95.990  46.009  0.00  0.00            
ATOM    791  CD2 HID X  46      11.149  95.129  44.903  0.00  0.00            
ATOM    792  HD2 HID X  46      10.858  95.485  43.929  0.00  0.00            
ATOM    793  C   HID X  46      13.195  90.858  43.442  0.00  0.00            
ATOM    794  O   HID X  46      12.554  90.442  42.479  0.00  0.00            
ATOM    795  N   THR X  47      14.014  90.119  44.164  0.00  0.00            
ATOM    796  H   THR X  47      14.347  90.514  45.035  0.00  0.00            
ATOM    797  CA  THR X  47      14.242  88.712  43.898  0.00  0.00            
ATOM    798  HA  THR X  47      13.612  88.356  43.075  0.00  0.00            
ATOM    799  CB  THR X  47      15.711  88.519  43.426  0.00  0.00            
ATOM    800  HB  THR X  47      15.887  87.469  43.196  0.00  0.00            
ATOM    801  CG2 THR X  47      16.011  89.367  42.159  0.00  0.00            
ATOM    802 HG21 THR X  47      16.933  88.964  41.682  0.00  0.00            
ATOM    803 HG22 THR X  47      15.204  89.279  41.466  0.00  0.00            
ATOM    804 HG23 THR X  47      16.174  90.406  42.442  0.00  0.00            
ATOM    805  OG1 THR X  47      16.603  88.853  44.470  0.00  0.00            
ATOM    806  HG1 THR X  47      16.983  88.052  44.844  0.00  0.00            
ATOM    807  C   THR X  47      14.021  87.823  45.098  0.00  0.00            
ATOM    808  O   THR X  47      14.870  87.627  45.898  0.00  0.00            
ATOM    809  N   PRO X  48      12.834  87.204  45.156  0.00  0.00            
ATOM    810  CD  PRO X  48      12.624  86.154  46.168  0.00  0.00            
ATOM    811  HD2 PRO X  48      12.618  86.516  47.131  0.00  0.00            
ATOM    812  HD3 PRO X  48      13.341  85.357  46.107  0.00  0.00            
ATOM    813  CG  PRO X  48      11.209  85.627  45.827  0.00  0.00            
ATOM    814  HG2 PRO X  48      10.433  86.161  46.401  0.00  0.00            
ATOM    815  HG3 PRO X  48      11.007  84.564  45.955  0.00  0.00            
ATOM    816  CB  PRO X  48      10.954  86.021  44.365  0.00  0.00            
ATOM    817  HB2 PRO X  48       9.896  86.073  44.153  0.00  0.00            
ATOM    818  HB3 PRO X  48      11.361  85.275  43.698  0.00  0.00            
ATOM    819  CA  PRO X  48      11.738  87.292  44.197  0.00  0.00            
ATOM    820  HA  PRO X  48      12.159  87.387  43.171  0.00  0.00            
ATOM    821  C   PRO X  48      10.841  88.481  44.508  0.00  0.00            
ATOM    822  O   PRO X  48      11.037  89.025  45.578  0.00  0.00            
ATOM    823  N   PRO X  49       9.867  88.836  43.656  0.00  0.00            
ATOM    824  CD  PRO X  49       9.752  88.388  42.265  0.00  0.00            
ATOM    825  HD2 PRO X  49      10.695  88.405  41.723  0.00  0.00            
ATOM    826  HD3 PRO X  49       9.341  87.386  42.228  0.00  0.00            
ATOM    827  CG  PRO X  49       8.860  89.366  41.613  0.00  0.00            
ATOM    828  HG2 PRO X  49       9.353  90.234  41.161  0.00  0.00            
ATOM    829  HG3 PRO X  49       8.171  88.917  40.871  0.00  0.00            
ATOM    830  CB  PRO X  49       8.024  89.917  42.801  0.00  0.00            
ATOM    831  HB2 PRO X  49       7.193  89.289  43.018  0.00  0.00            
ATOM    832  HB3 PRO X  49       7.773  90.972  42.551  0.00  0.00            
ATOM    833  CA  PRO X  49       8.991  89.951  43.965  0.00  0.00            
ATOM    834  HA  PRO X  49       9.543  90.881  44.016  0.00  0.00            
ATOM    835  C   PRO X  49       8.302  89.696  45.317  0.00  0.00            
ATOM    836  O   PRO X  49       7.912  88.572  45.586  0.00  0.00            
ATOM    837  N   GLY X  50       8.193  90.750  46.162  0.00  0.00            
ATOM    838  H   GLY X  50       8.671  91.644  45.962  0.00  0.00            
ATOM    839  CA  GLY X  50       7.637  90.613  47.445  0.00  0.00            
ATOM    840  HA2 GLY X  50       7.041  89.697  47.469  0.00  0.00            
ATOM    841  HA3 GLY X  50       6.944  91.443  47.626  0.00  0.00            
ATOM    842  C   GLY X  50       8.687  90.586  48.542  0.00  0.00            
ATOM    843  O   GLY X  50       8.599  91.257  49.572  0.00  0.00            
ATOM    844  N   SER X  51       9.779  89.854  48.281  0.00  0.00            
ATOM    845  H   SER X  51       9.913  89.504  47.341  0.00  0.00            
ATOM    846  CA  SER X  51      10.874  89.801  49.169  0.00  0.00            
ATOM    847  HA  SER X  51      10.430  89.681  50.166  0.00  0.00            
ATOM    848  CB  SER X  51      11.834  88.629  48.848  0.00  0.00            
ATOM    849  HB2 SER X  51      12.496  88.469  49.704  0.00  0.00            
ATOM    850  HB3 SER X  51      11.174  87.701  48.685  0.00  0.00            
ATOM    851  OG  SER X  51      12.567  88.965  47.714  0.00  0.00            
ATOM    852  HG  SER X  51      12.684  88.159  47.226  0.00  0.00            
ATOM    853  C   SER X  51      11.739  91.016  49.297  0.00  0.00            
ATOM    854  O   SER X  51      11.988  91.736  48.352  0.00  0.00            
ATOM    855  N   ASH X  52      12.261  91.044  50.539  0.00  0.00            
ATOM    856  H   ASH X  52      11.801  90.337  51.165  0.00  0.00            
ATOM    857  CA  ASH X  52      13.180  92.011  51.078  0.00  0.00            
ATOM    858  HA  ASH X  52      12.665  92.881  51.557  0.00  0.00            
ATOM    859  CB  ASH X  52      13.998  91.406  52.248  0.00  0.00            
ATOM    860  HB2 ASH X  52      14.339  90.417  52.005  0.00  0.00            
ATOM    861  HB3 ASH X  52      13.359  91.220  53.094  0.00  0.00            
ATOM    862  CG  ASH X  52      15.221  92.265  52.716  0.00  0.00            
ATOM    863  OD1 ASH X  52      14.901  93.459  53.354  0.00  0.00            
ATOM    864  OD2 ASH X  52      16.377  91.902  52.603  0.00  0.00            
ATOM    865  HD1 ASH X  52      15.754  93.863  53.502  0.00  0.00            
ATOM    866  C   ASH X  52      14.213  92.546  50.024  0.00  0.00            
ATOM    867  O   ASH X  52      14.445  93.730  49.842  0.00  0.00            
ATOM    868  N   ARN X  53      14.912  91.606  49.352  0.00  0.00            
ATOM    869  H   ARN X  53      14.723  90.634  49.555  0.00  0.00            
ATOM    870  CA  ARN X  53      16.099  91.800  48.570  0.00  0.00            
ATOM    871  HA  ARN X  53      16.536  92.745  48.898  0.00  0.00            
ATOM    872  CB  ARN X  53      17.041  90.623  48.850  0.00  0.00            
ATOM    873  HB2 ARN X  53      17.918  90.870  48.213  0.00  0.00            
ATOM    874  HB3 ARN X  53      17.364  90.783  49.888  0.00  0.00            
ATOM    875  CG  ARN X  53      16.377  89.250  48.699  0.00  0.00            
ATOM    876  HG2 ARN X  53      15.981  89.173  49.684  0.00  0.00            
ATOM    877  HG3 ARN X  53      15.611  89.264  47.901  0.00  0.00            
ATOM    878  CD  ARN X  53      17.384  88.035  48.582  0.00  0.00            
ATOM    879  HD2 ARN X  53      17.974  88.089  49.467  0.00  0.00            
ATOM    880  HD3 ARN X  53      18.019  88.075  47.671  0.00  0.00            
ATOM    881  NE  ARN X  53      16.703  86.725  48.694  0.00  0.00            
ATOM    882  HE  ARN X  53      15.767  86.819  48.389  0.00  0.00            
ATOM    883  CZ  ARN X  53      17.274  85.488  48.981  0.00  0.00            
ATOM    884  NH1 ARN X  53      18.490  85.247  48.932  0.00  0.00            
ATOM    885 HH11 ARN X  53      18.745  84.355  49.353  0.00  0.00            
ATOM    886  NH2 ARN X  53      16.299  84.599  49.468  0.00  0.00            
ATOM    887 HH21 ARN X  53      15.674  85.167  50.062  0.00  0.00            
ATOM    888 HH22 ARN X  53      15.856  84.075  48.804  0.00  0.00            
ATOM    889  C   ARN X  53      15.802  91.942  47.093  0.00  0.00            
ATOM    890  O   ARN X  53      14.842  91.350  46.519  0.00  0.00            
ATOM    891  N   ASN X  54      16.613  92.706  46.372  0.00  0.00            
ATOM    892  H   ASN X  54      17.475  93.080  46.765  0.00  0.00            
ATOM    893  CA  ASN X  54      16.598  93.001  44.923  0.00  0.00            
ATOM    894  HA  ASN X  54      15.782  92.448  44.399  0.00  0.00            
ATOM    895  CB  ASN X  54      16.264  94.523  44.743  0.00  0.00            
ATOM    896  HB2 ASN X  54      16.134  94.712  43.640  0.00  0.00            
ATOM    897  HB3 ASN X  54      15.290  94.661  45.235  0.00  0.00            
ATOM    898  CG  ASN X  54      17.383  95.450  45.238  0.00  0.00            
ATOM    899  OD1 ASN X  54      18.471  95.531  44.641  0.00  0.00            
ATOM    900  ND2 ASN X  54      17.150  96.291  46.250  0.00  0.00            
ATOM    901 HD21 ASN X  54      16.282  96.254  46.728  0.00  0.00            
ATOM    902 HD22 ASN X  54      17.858  97.038  46.444  0.00  0.00            
ATOM    903  C   ASN X  54      17.865  92.438  44.297  0.00  0.00            
ATOM    904  O   ASN X  54      18.894  92.096  44.913  0.00  0.00            
ATOM    905  N   ALA X  55      17.801  92.286  42.978  0.00  0.00            
ATOM    906  H   ALA X  55      17.023  92.743  42.500  0.00  0.00            
ATOM    907  CA  ALA X  55      18.859  91.939  42.013  0.00  0.00            
ATOM    908  HA  ALA X  55      19.304  91.056  42.491  0.00  0.00            
ATOM    909  CB  ALA X  55      18.201  91.583  40.640  0.00  0.00            
ATOM    910  HB1 ALA X  55      18.738  90.983  39.905  0.00  0.00            
ATOM    911  HB2 ALA X  55      17.851  92.507  40.184  0.00  0.00            
ATOM    912  HB3 ALA X  55      17.300  90.979  40.942  0.00  0.00            
ATOM    913  C   ALA X  55      19.915  93.026  41.807  0.00  0.00            
ATOM    914  O   ALA X  55      20.208  93.495  40.712  0.00  0.00            
ATOM    915  N   ALA X  56      20.517  93.375  42.978  0.00  0.00            
ATOM    916  H   ALA X  56      20.210  92.900  43.781  0.00  0.00            
ATOM    917  CA  ALA X  56      21.603  94.329  43.215  0.00  0.00            
ATOM    918  HA  ALA X  56      22.497  94.023  42.682  0.00  0.00            
ATOM    919  CB  ALA X  56      21.276  95.721  42.733  0.00  0.00            
ATOM    920  HB1 ALA X  56      21.313  95.835  41.661  0.00  0.00            
ATOM    921  HB2 ALA X  56      20.248  96.003  42.985  0.00  0.00            
ATOM    922  HB3 ALA X  56      21.857  96.483  43.194  0.00  0.00            
ATOM    923  C   ALA X  56      21.964  94.447  44.671  0.00  0.00            
ATOM    924  O   ALA X  56      23.136  94.463  45.044  0.00  0.00            
ATOM    925  N   HID X  57      21.003  94.666  45.545  0.00  0.00            
ATOM    926  H   HID X  57      20.068  94.780  45.216  0.00  0.00            
ATOM    927  CA  HID X  57      21.179  95.028  46.981  0.00  0.00            
ATOM    928  HA  HID X  57      22.268  95.016  47.298  0.00  0.00            
ATOM    929  CB  HID X  57      20.592  96.390  47.105  0.00  0.00            
ATOM    930  HB2 HID X  57      20.909  96.665  48.142  0.00  0.00            
ATOM    931  HB3 HID X  57      19.487  96.374  47.119  0.00  0.00            
ATOM    932  CG  HID X  57      21.257  97.395  46.235  0.00  0.00            
ATOM    933  ND1 HID X  57      20.671  98.601  46.002  0.00  0.00            
ATOM    934  HD1 HID X  57      19.741  98.895  46.403  0.00  0.00            
ATOM    935  CE1 HID X  57      21.374  99.310  45.136  0.00  0.00            
ATOM    936  HE1 HID X  57      21.219 100.332  44.823  0.00  0.00            
ATOM    937  NE2 HID X  57      22.550  98.690  44.977  0.00  0.00            
ATOM    938  CD2 HID X  57      22.494  97.493  45.655  0.00  0.00            
ATOM    939  HD2 HID X  57      23.358  96.815  45.722  0.00  0.00            
ATOM    940  C   HID X  57      20.410  94.122  47.925  0.00  0.00            
ATOM    941  O   HID X  57      19.499  93.431  47.541  0.00  0.00            
ATOM    942  N   MET X  58      20.810  94.144  49.215  0.00  0.00            
ATOM    943  H   MET X  58      21.743  94.543  49.408  0.00  0.00            
ATOM    944  CA  MET X  58      20.378  93.272  50.268  0.00  0.00            
ATOM    945  HA  MET X  58      21.214  93.496  51.015  0.00  0.00            
ATOM    946  CB  MET X  58      18.949  93.677  50.778  0.00  0.00            
ATOM    947  HB2 MET X  58      18.449  92.734  51.218  0.00  0.00            
ATOM    948  HB3 MET X  58      18.338  93.925  49.905  0.00  0.00            
ATOM    949  CG  MET X  58      18.942  94.802  51.809  0.00  0.00            
ATOM    950  HG2 MET X  58      19.498  94.393  52.674  0.00  0.00            
ATOM    951  HG3 MET X  58      19.487  95.688  51.362  0.00  0.00            
ATOM    952  SD  MET X  58      17.270  95.325  52.327  0.00  0.00            
ATOM    953  CE  MET X  58      16.720  96.265  50.835  0.00  0.00            
ATOM    954  HE1 MET X  58      17.450  96.999  50.667  0.00  0.00            
ATOM    955  HE2 MET X  58      15.801  96.814  51.140  0.00  0.00            
ATOM    956  HE3 MET X  58      16.507  95.676  49.944  0.00  0.00            
ATOM    957  C   MET X  58      20.461  91.789  49.912  0.00  0.00            
ATOM    958  O   MET X  58      19.641  90.975  50.278  0.00  0.00            
ATOM    959  N   SER X  59      21.529  91.421  49.123  0.00  0.00            
ATOM    960  H   SER X  59      22.290  92.029  48.992  0.00  0.00            
ATOM    961  CA  SER X  59      21.695  90.121  48.497  0.00  0.00            
ATOM    962  HA  SER X  59      21.252  89.364  49.092  0.00  0.00            
ATOM    963  CB  SER X  59      20.931  90.307  47.186  0.00  0.00            
ATOM    964  HB2 SER X  59      21.174  89.351  46.650  0.00  0.00            
ATOM    965  HB3 SER X  59      19.896  90.420  47.337  0.00  0.00            
ATOM    966  OG  SER X  59      21.351  91.402  46.328  0.00  0.00            
ATOM    967  HG  SER X  59      21.097  92.221  46.773  0.00  0.00            
ATOM    968  C   SER X  59      23.102  89.641  48.234  0.00  0.00            
ATOM    969  O   SER X  59      23.935  90.489  47.989  0.00  0.00            
ATOM    970  N   SER X  60      23.333  88.273  48.134  0.00  0.00            
ATOM    971  H   SER X  60      22.476  87.709  48.169  0.00  0.00            
ATOM    972  CA  SER X  60      24.683  87.714  47.892  0.00  0.00            
ATOM    973  HA  SER X  60      25.304  87.936  48.739  0.00  0.00            
ATOM    974  CB  SER X  60      24.558  86.167  47.718  0.00  0.00            
ATOM    975  HB2 SER X  60      25.569  85.803  47.603  0.00  0.00            
ATOM    976  HB3 SER X  60      23.906  85.871  46.854  0.00  0.00            
ATOM    977  OG  SER X  60      23.974  85.533  48.879  0.00  0.00            
ATOM    978  HG  SER X  60      23.031  85.652  48.802  0.00  0.00            
ATOM    979  C   SER X  60      25.275  88.232  46.586  0.00  0.00            
ATOM    980  O   SER X  60      26.516  88.393  46.564  0.00  0.00            
ATOM    981  N   ALA X  61      24.458  88.540  45.521  0.00  0.00            
ATOM    982  H   ALA X  61      23.448  88.353  45.733  0.00  0.00            
ATOM    983  CA  ALA X  61      24.864  89.205  44.231  0.00  0.00            
ATOM    984  HA  ALA X  61      25.599  88.574  43.809  0.00  0.00            
ATOM    985  CB  ALA X  61      23.690  89.256  43.228  0.00  0.00            
ATOM    986  HB1 ALA X  61      23.884  89.884  42.355  0.00  0.00            
ATOM    987  HB2 ALA X  61      22.830  89.679  43.729  0.00  0.00            
ATOM    988  HB3 ALA X  61      23.426  88.301  42.819  0.00  0.00            
ATOM    989  C   ALA X  61      25.532  90.610  44.305  0.00  0.00            
ATOM    990  O   ALA X  61      26.220  91.052  43.378  0.00  0.00            
ATOM    991  N   PHE X  62      25.469  91.276  45.508  0.00  0.00            
ATOM    992  H   PHE X  62      25.006  90.749  46.261  0.00  0.00            
ATOM    993  CA  PHE X  62      26.014  92.605  45.876  0.00  0.00            
ATOM    994  HA  PHE X  62      25.333  93.294  45.302  0.00  0.00            
ATOM    995  CB  PHE X  62      25.863  92.906  47.382  0.00  0.00            
ATOM    996  HB2 PHE X  62      26.282  92.092  47.975  0.00  0.00            
ATOM    997  HB3 PHE X  62      24.784  92.908  47.562  0.00  0.00            
ATOM    998  CG  PHE X  62      26.464  94.165  47.941  0.00  0.00            
ATOM    999  CD1 PHE X  62      25.912  95.443  47.740  0.00  0.00            
ATOM   1000  HD1 PHE X  62      25.026  95.473  47.167  0.00  0.00            
ATOM   1001  CE1 PHE X  62      26.552  96.561  48.190  0.00  0.00            
ATOM   1002  HE1 PHE X  62      25.969  97.511  48.157  0.00  0.00            
ATOM   1003  CZ  PHE X  62      27.647  96.418  49.068  0.00  0.00            
ATOM   1004  HZ  PHE X  62      27.996  97.231  49.673  0.00  0.00            
ATOM   1005  CE2 PHE X  62      28.260  95.142  49.248  0.00  0.00            
ATOM   1006  HE2 PHE X  62      29.038  94.988  49.985  0.00  0.00            
ATOM   1007  CD2 PHE X  62      27.646  94.011  48.662  0.00  0.00            
ATOM   1008  HD2 PHE X  62      28.030  92.996  48.780  0.00  0.00            
ATOM   1009  C   PHE X  62      27.407  92.948  45.452  0.00  0.00            
ATOM   1010  O   PHE X  62      27.537  94.067  44.968  0.00  0.00            
ATOM   1011  N   LEU X  63      28.409  92.070  45.674  0.00  0.00            
ATOM   1012  H   LEU X  63      28.128  91.259  46.140  0.00  0.00            
ATOM   1013  CA  LEU X  63      29.805  92.276  45.231  0.00  0.00            
ATOM   1014  HA  LEU X  63      30.063  93.332  45.375  0.00  0.00            
ATOM   1015  CB  LEU X  63      30.604  91.376  46.148  0.00  0.00            
ATOM   1016  HB2 LEU X  63      30.421  91.687  47.145  0.00  0.00            
ATOM   1017  HB3 LEU X  63      30.207  90.379  46.105  0.00  0.00            
ATOM   1018  CG  LEU X  63      32.145  91.314  45.963  0.00  0.00            
ATOM   1019  HG  LEU X  63      32.372  90.864  45.014  0.00  0.00            
ATOM   1020  CD1 LEU X  63      32.814  92.662  46.080  0.00  0.00            
ATOM   1021 HD11 LEU X  63      32.674  92.883  47.186  0.00  0.00            
ATOM   1022 HD12 LEU X  63      33.920  92.564  45.947  0.00  0.00            
ATOM   1023 HD13 LEU X  63      32.365  93.470  45.487  0.00  0.00            
ATOM   1024  CD2 LEU X  63      32.771  90.340  46.968  0.00  0.00            
ATOM   1025 HD21 LEU X  63      32.407  89.304  46.843  0.00  0.00            
ATOM   1026 HD22 LEU X  63      33.842  90.334  46.785  0.00  0.00            
ATOM   1027 HD23 LEU X  63      32.572  90.631  47.993  0.00  0.00            
ATOM   1028  C   LEU X  63      30.014  91.996  43.711  0.00  0.00            
ATOM   1029  O   LEU X  63      30.451  92.897  42.961  0.00  0.00            
ATOM   1030  N   PRO X  64      29.619  90.794  43.172  0.00  0.00            
ATOM   1031  CD  PRO X  64      28.838  89.694  43.778  0.00  0.00            
ATOM   1032  HD2 PRO X  64      28.103  89.995  44.535  0.00  0.00            
ATOM   1033  HD3 PRO X  64      29.605  89.105  44.366  0.00  0.00            
ATOM   1034  CG  PRO X  64      28.232  88.867  42.662  0.00  0.00            
ATOM   1035  HG2 PRO X  64      27.219  89.220  42.409  0.00  0.00            
ATOM   1036  HG3 PRO X  64      28.144  87.793  42.894  0.00  0.00            
ATOM   1037  CB  PRO X  64      29.118  89.100  41.530  0.00  0.00            
ATOM   1038  HB2 PRO X  64      28.571  88.983  40.637  0.00  0.00            
ATOM   1039  HB3 PRO X  64      29.965  88.406  41.570  0.00  0.00            
ATOM   1040  CA  PRO X  64      29.581  90.554  41.762  0.00  0.00            
ATOM   1041  HA  PRO X  64      30.610  90.643  41.461  0.00  0.00            
ATOM   1042  C   PRO X  64      28.830  91.540  40.842  0.00  0.00            
ATOM   1043  O   PRO X  64      29.343  91.978  39.826  0.00  0.00            
ATOM   1044  N   TRP X  65      27.612  91.988  41.270  0.00  0.00            
ATOM   1045  H   TRP X  65      27.150  91.616  42.117  0.00  0.00            
ATOM   1046  CA  TRP X  65      26.868  93.001  40.411  0.00  0.00            
ATOM   1047  HA  TRP X  65      27.299  93.044  39.449  0.00  0.00            
ATOM   1048  CB  TRP X  65      25.476  92.502  40.443  0.00  0.00            
ATOM   1049  HB2 TRP X  65      25.037  92.635  41.439  0.00  0.00            
ATOM   1050  HB3 TRP X  65      25.416  91.463  40.300  0.00  0.00            
ATOM   1051  CG  TRP X  65      24.528  93.056  39.464  0.00  0.00            
ATOM   1052  CD1 TRP X  65      23.261  93.271  39.754  0.00  0.00            
ATOM   1053  HD1 TRP X  65      22.887  92.953  40.755  0.00  0.00            
ATOM   1054  NE1 TRP X  65      22.526  93.750  38.675  0.00  0.00            
ATOM   1055  HE1 TRP X  65      21.499  93.752  38.643  0.00  0.00            
ATOM   1056  CE2 TRP X  65      23.376  93.916  37.621  0.00  0.00            
ATOM   1057  CZ2 TRP X  65      23.093  94.472  36.393  0.00  0.00            
ATOM   1058  HZ2 TRP X  65      22.051  94.817  36.212  0.00  0.00            
ATOM   1059  CH2 TRP X  65      24.044  94.422  35.353  0.00  0.00            
ATOM   1060  HH2 TRP X  65      23.780  94.630  34.337  0.00  0.00            
ATOM   1061  CZ3 TRP X  65      25.356  93.968  35.690  0.00  0.00            
ATOM   1062  HZ3 TRP X  65      26.095  93.650  34.929  0.00  0.00            
ATOM   1063  CE3 TRP X  65      25.676  93.499  37.006  0.00  0.00            
ATOM   1064  HE3 TRP X  65      26.700  93.221  37.237  0.00  0.00            
ATOM   1065  CD2 TRP X  65      24.629  93.426  38.025  0.00  0.00            
ATOM   1066  C   TRP X  65      27.001  94.364  40.985  0.00  0.00            
ATOM   1067  O   TRP X  65      26.036  95.166  41.053  0.00  0.00            
ATOM   1068  N   HID X  66      28.236  94.631  41.377  0.00  0.00            
ATOM   1069  H   HID X  66      28.784  93.827  41.696  0.00  0.00            
ATOM   1070  CA  HID X  66      28.798  95.975  41.289  0.00  0.00            
ATOM   1071  HA  HID X  66      28.172  96.621  40.675  0.00  0.00            
ATOM   1072  CB  HID X  66      28.964  96.661  42.670  0.00  0.00            
ATOM   1073  HB2 HID X  66      29.737  97.456  42.601  0.00  0.00            
ATOM   1074  HB3 HID X  66      29.466  95.933  43.366  0.00  0.00            
ATOM   1075  CG  HID X  66      27.767  97.322  43.414  0.00  0.00            
ATOM   1076  ND1 HID X  66      27.106  96.620  44.411  0.00  0.00            
ATOM   1077  HD1 HID X  66      27.302  95.644  44.673  0.00  0.00            
ATOM   1078  CE1 HID X  66      26.132  97.419  44.946  0.00  0.00            
ATOM   1079  HE1 HID X  66      25.411  97.127  45.652  0.00  0.00            
ATOM   1080  NE2 HID X  66      26.086  98.618  44.361  0.00  0.00            
ATOM   1081  CD2 HID X  66      27.162  98.558  43.463  0.00  0.00            
ATOM   1082  HD2 HID X  66      27.492  99.502  42.905  0.00  0.00            
ATOM   1083  C   HID X  66      30.031  95.832  40.391  0.00  0.00            
ATOM   1084  O   HID X  66      30.360  96.784  39.693  0.00  0.00            
ATOM   1085  N   ARN X  67      30.776  94.690  40.502  0.00  0.00            
ATOM   1086  H   ARN X  67      30.478  94.095  41.248  0.00  0.00            
ATOM   1087  CA  ARN X  67      32.119  94.441  39.882  0.00  0.00            
ATOM   1088  HA  ARN X  67      32.746  95.242  40.286  0.00  0.00            
ATOM   1089  CB  ARN X  67      32.648  93.070  40.311  0.00  0.00            
ATOM   1090  HB2 ARN X  67      32.825  93.063  41.391  0.00  0.00            
ATOM   1091  HB3 ARN X  67      31.886  92.295  40.110  0.00  0.00            
ATOM   1092  CG  ARN X  67      33.921  92.693  39.565  0.00  0.00            
ATOM   1093  HG2 ARN X  67      33.619  92.504  38.504  0.00  0.00            
ATOM   1094  HG3 ARN X  67      34.618  93.512  39.535  0.00  0.00            
ATOM   1095  CD  ARN X  67      34.613  91.481  40.115  0.00  0.00            
ATOM   1096  HD2 ARN X  67      33.895  90.665  40.292  0.00  0.00            
ATOM   1097  HD3 ARN X  67      35.311  91.113  39.380  0.00  0.00            
ATOM   1098  NE  ARN X  67      35.254  91.823  41.336  0.00  0.00            
ATOM   1099  HE  ARN X  67      34.680  92.422  41.893  0.00  0.00            
ATOM   1100  CZ  ARN X  67      35.951  90.866  42.111  0.00  0.00            
ATOM   1101  NH1 ARN X  67      36.006  89.656  41.802  0.00  0.00            
ATOM   1102 HH11 ARN X  67      36.537  89.480  40.968  0.00  0.00            
ATOM   1103  NH2 ARN X  67      36.606  91.393  43.255  0.00  0.00            
ATOM   1104 HH21 ARN X  67      35.927  91.596  44.007  0.00  0.00            
ATOM   1105 HH22 ARN X  67      37.206  90.699  43.666  0.00  0.00            
ATOM   1106  C   ARN X  67      31.881  94.482  38.347  0.00  0.00            
ATOM   1107  O   ARN X  67      32.556  95.158  37.547  0.00  0.00            
ATOM   1108  N   GLH X  68      30.791  93.830  37.935  0.00  0.00            
ATOM   1109  H   GLH X  68      30.185  93.286  38.573  0.00  0.00            
ATOM   1110  CA  GLH X  68      30.423  93.893  36.529  0.00  0.00            
ATOM   1111  HA  GLH X  68      31.234  93.642  35.909  0.00  0.00            
ATOM   1112  CB  GLH X  68      29.237  92.946  36.266  0.00  0.00            
ATOM   1113  HB2 GLH X  68      28.465  93.059  36.998  0.00  0.00            
ATOM   1114  HB3 GLH X  68      29.651  91.953  36.289  0.00  0.00            
ATOM   1115  CG  GLH X  68      28.578  93.097  34.864  0.00  0.00            
ATOM   1116  HG2 GLH X  68      27.605  92.597  34.828  0.00  0.00            
ATOM   1117  HG3 GLH X  68      28.449  94.156  34.665  0.00  0.00            
ATOM   1118  CD  GLH X  68      29.461  92.533  33.746  0.00  0.00            
ATOM   1119  OE1 GLH X  68      30.570  91.949  34.125  0.00  0.00            
ATOM   1120  OE2 GLH X  68      29.150  92.580  32.572  0.00  0.00            
ATOM   1121  HE1 GLH X  68      30.659  91.825  35.053  0.00  0.00            
ATOM   1122  C   GLH X  68      30.047  95.324  36.187  0.00  0.00            
ATOM   1123  O   GLH X  68      30.369  95.836  35.126  0.00  0.00            
ATOM   1124  N   TYR X  69      29.263  96.008  37.060  0.00  0.00            
ATOM   1125  H   TYR X  69      28.789  95.511  37.788  0.00  0.00            
ATOM   1126  CA  TYR X  69      29.014  97.396  36.894  0.00  0.00            
ATOM   1127  HA  TYR X  69      28.396  97.496  36.021  0.00  0.00            
ATOM   1128  CB  TYR X  69      28.046  97.910  38.026  0.00  0.00            
ATOM   1129  HB2 TYR X  69      27.377  97.050  38.346  0.00  0.00            
ATOM   1130  HB3 TYR X  69      28.567  98.306  38.912  0.00  0.00            
ATOM   1131  CG  TYR X  69      27.169  98.940  37.440  0.00  0.00            
ATOM   1132  CD1 TYR X  69      25.913  98.597  36.874  0.00  0.00            
ATOM   1133  HD1 TYR X  69      25.565  97.520  36.951  0.00  0.00            
ATOM   1134  CE1 TYR X  69      25.118  99.578  36.296  0.00  0.00            
ATOM   1135  HE1 TYR X  69      24.194  99.370  35.808  0.00  0.00            
ATOM   1136  CZ  TYR X  69      25.489 100.925  36.313  0.00  0.00            
ATOM   1137  OH  TYR X  69      24.560 101.792  35.815  0.00  0.00            
ATOM   1138  HH  TYR X  69      24.992 102.616  35.531  0.00  0.00            
ATOM   1139  CE2 TYR X  69      26.767 101.289  36.885  0.00  0.00            
ATOM   1140  HE2 TYR X  69      26.983 102.352  37.095  0.00  0.00            
ATOM   1141  CD2 TYR X  69      27.647 100.326  37.430  0.00  0.00            
ATOM   1142  HD2 TYR X  69      28.551 100.700  37.942  0.00  0.00            
ATOM   1143  C   TYR X  69      30.238  98.326  36.698  0.00  0.00            
ATOM   1144  O   TYR X  69      30.293  99.071  35.734  0.00  0.00            
ATOM   1145  N   LEU X  70      31.281  98.092  37.544  0.00  0.00            
ATOM   1146  H   LEU X  70      31.322  97.214  38.052  0.00  0.00            
ATOM   1147  CA  LEU X  70      32.501  98.798  37.438  0.00  0.00            
ATOM   1148  HA  LEU X  70      32.280  99.880  37.359  0.00  0.00            
ATOM   1149  CB  LEU X  70      33.314  98.576  38.736  0.00  0.00            
ATOM   1150  HB2 LEU X  70      34.362  98.943  38.577  0.00  0.00            
ATOM   1151  HB3 LEU X  70      33.417  97.488  38.919  0.00  0.00            
ATOM   1152  CG  LEU X  70      32.651  99.226  40.021  0.00  0.00            
ATOM   1153  HG  LEU X  70      31.576  99.296  39.886  0.00  0.00            
ATOM   1154  CD1 LEU X  70      32.910  98.278  41.227  0.00  0.00            
ATOM   1155 HD11 LEU X  70      32.748  97.254  40.946  0.00  0.00            
ATOM   1156 HD12 LEU X  70      33.994  98.387  41.514  0.00  0.00            
ATOM   1157 HD13 LEU X  70      32.309  98.453  42.124  0.00  0.00            
ATOM   1158  CD2 LEU X  70      33.173 100.647  40.343  0.00  0.00            
ATOM   1159 HD21 LEU X  70      33.162 101.159  39.375  0.00  0.00            
ATOM   1160 HD22 LEU X  70      32.545 101.114  41.110  0.00  0.00            
ATOM   1161 HD23 LEU X  70      34.187 100.835  40.735  0.00  0.00            
ATOM   1162  C   LEU X  70      33.347  98.363  36.215  0.00  0.00            
ATOM   1163  O   LEU X  70      33.994  99.172  35.550  0.00  0.00            
ATOM   1164  N   LEU X  71      33.177  97.086  35.805  0.00  0.00            
ATOM   1165  H   LEU X  71      32.393  96.569  36.138  0.00  0.00            
ATOM   1166  CA  LEU X  71      33.923  96.547  34.671  0.00  0.00            
ATOM   1167  HA  LEU X  71      34.973  96.811  34.809  0.00  0.00            
ATOM   1168  CB  LEU X  71      33.768  95.030  34.561  0.00  0.00            
ATOM   1169  HB2 LEU X  71      34.033  94.582  35.526  0.00  0.00            
ATOM   1170  HB3 LEU X  71      32.706  94.817  34.416  0.00  0.00            
ATOM   1171  CG  LEU X  71      34.535  94.394  33.425  0.00  0.00            
ATOM   1172  HG  LEU X  71      34.146  94.749  32.473  0.00  0.00            
ATOM   1173  CD1 LEU X  71      36.003  94.749  33.475  0.00  0.00            
ATOM   1174 HD11 LEU X  71      36.628  93.854  33.595  0.00  0.00            
ATOM   1175 HD12 LEU X  71      36.325  95.251  32.554  0.00  0.00            
ATOM   1176 HD13 LEU X  71      36.228  95.400  34.310  0.00  0.00            
ATOM   1177  CD2 LEU X  71      34.335  92.895  33.426  0.00  0.00            
ATOM   1178 HD21 LEU X  71      34.028  92.534  34.423  0.00  0.00            
ATOM   1179 HD22 LEU X  71      33.562  92.605  32.718  0.00  0.00            
ATOM   1180 HD23 LEU X  71      35.268  92.402  33.147  0.00  0.00            
ATOM   1181  C   LEU X  71      33.417  97.217  33.379  0.00  0.00            
ATOM   1182  O   LEU X  71      34.209  97.749  32.613  0.00  0.00            
ATOM   1183  N   ARN X  72      32.086  97.283  33.248  0.00  0.00            
ATOM   1184  H   ARN X  72      31.518  96.844  33.960  0.00  0.00            
ATOM   1185  CA  ARN X  72      31.479  97.961  32.123  0.00  0.00            
ATOM   1186  HA  ARN X  72      31.906  97.497  31.239  0.00  0.00            
ATOM   1187  CB  ARN X  72      29.967  97.787  32.156  0.00  0.00            
ATOM   1188  HB2 ARN X  72      29.540  98.138  33.087  0.00  0.00            
ATOM   1189  HB3 ARN X  72      29.544  98.406  31.364  0.00  0.00            
ATOM   1190  CG  ARN X  72      29.535  96.330  31.919  0.00  0.00            
ATOM   1191  HG2 ARN X  72      30.190  95.655  32.462  0.00  0.00            
ATOM   1192  HG3 ARN X  72      29.647  96.097  30.873  0.00  0.00            
ATOM   1193  CD  ARN X  72      28.070  96.087  32.336  0.00  0.00            
ATOM   1194  HD2 ARN X  72      28.003  96.126  33.427  0.00  0.00            
ATOM   1195  HD3 ARN X  72      27.481  96.923  31.937  0.00  0.00            
ATOM   1196  NE  ARN X  72      27.552  94.844  31.872  0.00  0.00            
ATOM   1197  HE  ARN X  72      26.893  94.466  32.522  0.00  0.00            
ATOM   1198  CZ  ARN X  72      27.121  94.594  30.536  0.00  0.00            
ATOM   1199  NH1 ARN X  72      26.670  93.471  30.145  0.00  0.00            
ATOM   1200 HH11 ARN X  72      26.651  92.816  30.911  0.00  0.00            
ATOM   1201  NH2 ARN X  72      27.252  95.714  29.658  0.00  0.00            
ATOM   1202 HH21 ARN X  72      26.697  95.494  28.848  0.00  0.00            
ATOM   1203 HH22 ARN X  72      28.198  95.858  29.339  0.00  0.00            
ATOM   1204  C   ARN X  72      31.807  99.452  32.110  0.00  0.00            
ATOM   1205  O   ARN X  72      32.050 100.000  31.062  0.00  0.00            
ATOM   1206  N   PHE X  73      31.858 100.068  33.276  0.00  0.00            
ATOM   1207  H   PHE X  73      31.605  99.578  34.126  0.00  0.00            
ATOM   1208  CA  PHE X  73      32.177 101.505  33.370  0.00  0.00            
ATOM   1209  HA  PHE X  73      31.517 102.044  32.682  0.00  0.00            
ATOM   1210  CB  PHE X  73      31.905 101.991  34.808  0.00  0.00            
ATOM   1211  HB2 PHE X  73      30.918 101.676  35.129  0.00  0.00            
ATOM   1212  HB3 PHE X  73      32.637 101.538  35.450  0.00  0.00            
ATOM   1213  CG  PHE X  73      31.999 103.483  34.977  0.00  0.00            
ATOM   1214  CD1 PHE X  73      31.023 104.309  34.428  0.00  0.00            
ATOM   1215  HD1 PHE X  73      30.325 103.909  33.720  0.00  0.00            
ATOM   1216  CE1 PHE X  73      31.100 105.697  34.555  0.00  0.00            
ATOM   1217  HE1 PHE X  73      30.491 106.333  33.934  0.00  0.00            
ATOM   1218  CZ  PHE X  73      32.188 106.274  35.202  0.00  0.00            
ATOM   1219  HZ  PHE X  73      32.389 107.321  35.074  0.00  0.00            
ATOM   1220  CE2 PHE X  73      33.204 105.455  35.713  0.00  0.00            
ATOM   1221  HE2 PHE X  73      34.131 105.894  36.041  0.00  0.00            
ATOM   1222  CD2 PHE X  73      33.110 104.065  35.588  0.00  0.00            
ATOM   1223  HD2 PHE X  73      33.938 103.438  35.855  0.00  0.00            
ATOM   1224  C   PHE X  73      33.613 101.771  32.953  0.00  0.00            
ATOM   1225  O   PHE X  73      33.879 102.787  32.310  0.00  0.00            
ATOM   1226  N   GLH X  74      34.541 100.912  33.359  0.00  0.00            
ATOM   1227  H   GLH X  74      34.269  99.988  33.659  0.00  0.00            
ATOM   1228  CA  GLH X  74      35.942 101.135  33.042  0.00  0.00            
ATOM   1229  HA  GLH X  74      36.214 102.152  33.318  0.00  0.00            
ATOM   1230  CB  GLH X  74      36.779 100.161  33.870  0.00  0.00            
ATOM   1231  HB2 GLH X  74      36.575  99.122  33.594  0.00  0.00            
ATOM   1232  HB3 GLH X  74      36.529 100.347  34.922  0.00  0.00            
ATOM   1233  CG  GLH X  74      38.274 100.455  33.769  0.00  0.00            
ATOM   1234  HG2 GLH X  74      38.478 101.505  33.979  0.00  0.00            
ATOM   1235  HG3 GLH X  74      38.586 100.225  32.754  0.00  0.00            
ATOM   1236  CD  GLH X  74      39.125  99.647  34.744  0.00  0.00            
ATOM   1237  OE1 GLH X  74      38.954  98.310  34.630  0.00  0.00            
ATOM   1238  OE2 GLH X  74      39.870 100.180  35.578  0.00  0.00            
ATOM   1239  HE1 GLH X  74      39.481  97.876  35.285  0.00  0.00            
ATOM   1240  C   GLH X  74      36.173 100.984  31.540  0.00  0.00            
ATOM   1241  O   GLH X  74      36.993 101.681  30.963  0.00  0.00            
ATOM   1242  N   ARN X  75      35.444 100.019  30.935  0.00  0.00            
ATOM   1243  H   ARN X  75      34.637  99.639  31.414  0.00  0.00            
ATOM   1244  CA  ARN X  75      35.596  99.790  29.511  0.00  0.00            
ATOM   1245  HA  ARN X  75      36.640  99.585  29.290  0.00  0.00            
ATOM   1246  CB  ARN X  75      34.825  98.559  29.026  0.00  0.00            
ATOM   1247  HB2 ARN X  75      33.729  98.644  29.020  0.00  0.00            
ATOM   1248  HB3 ARN X  75      35.025  98.554  27.971  0.00  0.00            
ATOM   1249  CG  ARN X  75      35.400  97.248  29.492  0.00  0.00            
ATOM   1250  HG2 ARN X  75      36.337  97.057  28.971  0.00  0.00            
ATOM   1251  HG3 ARN X  75      35.653  97.307  30.544  0.00  0.00            
ATOM   1252  CD  ARN X  75      34.433  96.092  29.304  0.00  0.00            
ATOM   1253  HD2 ARN X  75      34.110  96.027  28.263  0.00  0.00            
ATOM   1254  HD3 ARN X  75      33.543  96.242  29.906  0.00  0.00            
ATOM   1255  NE  ARN X  75      35.076  94.865  29.707  0.00  0.00            
ATOM   1256  HE  ARN X  75      35.949  94.749  29.232  0.00  0.00            
ATOM   1257  CZ  ARN X  75      34.318  93.649  29.671  0.00  0.00            
ATOM   1258  NH1 ARN X  75      33.115  93.614  29.357  0.00  0.00            
ATOM   1259 HH11 ARN X  75      32.779  94.503  29.015  0.00  0.00            
ATOM   1260  NH2 ARN X  75      35.022  92.503  30.084  0.00  0.00            
ATOM   1261 HH21 ARN X  75      36.019  92.609  29.974  0.00  0.00            
ATOM   1262 HH22 ARN X  75      34.739  91.710  29.533  0.00  0.00            
ATOM   1263  C   ARN X  75      35.136 101.057  28.747  0.00  0.00            
ATOM   1264  O   ARN X  75      35.752 101.434  27.746  0.00  0.00            
ATOM   1265  N   ASH X  76      34.059 101.661  29.203  0.00  0.00            
ATOM   1266  H   ASH X  76      33.781 101.448  30.151  0.00  0.00            
ATOM   1267  CA  ASH X  76      33.591 102.888  28.588  0.00  0.00            
ATOM   1268  HA  ASH X  76      33.497 102.720  27.514  0.00  0.00            
ATOM   1269  CB  ASH X  76      32.232 103.308  29.150  0.00  0.00            
ATOM   1270  HB2 ASH X  76      32.173 103.053  30.206  0.00  0.00            
ATOM   1271  HB3 ASH X  76      32.123 104.388  29.046  0.00  0.00            
ATOM   1272  CG  ASH X  76      31.055 102.642  28.456  0.00  0.00            
ATOM   1273  OD1 ASH X  76      31.240 102.432  27.128  0.00  0.00            
ATOM   1274  OD2 ASH X  76      30.002 102.409  29.029  0.00  0.00            
ATOM   1275  HD1 ASH X  76      32.132 102.564  26.863  0.00  0.00            
ATOM   1276  C   ASH X  76      34.617 104.003  28.789  0.00  0.00            
ATOM   1277  O   ASH X  76      34.791 104.846  27.915  0.00  0.00            
ATOM   1278  N   LEU X  77      35.312 104.018  29.922  0.00  0.00            
ATOM   1279  H   LEU X  77      34.946 103.517  30.721  0.00  0.00            
ATOM   1280  CA  LEU X  77      36.398 104.957  30.142  0.00  0.00            
ATOM   1281  HA  LEU X  77      36.033 105.976  30.023  0.00  0.00            
ATOM   1282  CB  LEU X  77      36.963 104.826  31.560  0.00  0.00            
ATOM   1283  HB2 LEU X  77      37.268 103.804  31.754  0.00  0.00            
ATOM   1284  HB3 LEU X  77      37.871 105.410  31.583  0.00  0.00            
ATOM   1285  CG  LEU X  77      36.070 105.316  32.689  0.00  0.00            
ATOM   1286  HG  LEU X  77      35.112 104.804  32.641  0.00  0.00            
ATOM   1287  CD1 LEU X  77      36.714 104.980  34.037  0.00  0.00            
ATOM   1288 HD11 LEU X  77      35.994 105.068  34.851  0.00  0.00            
ATOM   1289 HD12 LEU X  77      37.103 103.961  34.045  0.00  0.00            
ATOM   1290 HD13 LEU X  77      37.548 105.652  34.256  0.00  0.00            
ATOM   1291  CD2 LEU X  77      35.838 106.824  32.605  0.00  0.00            
ATOM   1292 HD21 LEU X  77      35.108 107.052  31.832  0.00  0.00            
ATOM   1293 HD22 LEU X  77      35.462 107.210  33.553  0.00  0.00            
ATOM   1294 HD23 LEU X  77      36.767 107.347  32.380  0.00  0.00            
ATOM   1295  C   LEU X  77      37.505 104.728  29.114  0.00  0.00            
ATOM   1296  O   LEU X  77      38.090 105.687  28.595  0.00  0.00            
ATOM   1297  N   GLN X  78      37.840 103.462  28.823  0.00  0.00            
ATOM   1298  H   GLN X  78      37.346 102.697  29.255  0.00  0.00            
ATOM   1299  CA  GLN X  78      38.927 103.143  27.920  0.00  0.00            
ATOM   1300  HA  GLN X  78      39.810 103.707  28.229  0.00  0.00            
ATOM   1301  CB  GLN X  78      39.296 101.661  28.050  0.00  0.00            
ATOM   1302  HB2 GLN X  78      40.013 101.387  27.276  0.00  0.00            
ATOM   1303  HB3 GLN X  78      38.398 101.083  27.856  0.00  0.00            
ATOM   1304  CG  GLN X  78      39.827 101.271  29.418  0.00  0.00            
ATOM   1305  HG2 GLN X  78      39.508 101.978  30.179  0.00  0.00            
ATOM   1306  HG3 GLN X  78      39.405 100.301  29.692  0.00  0.00            
ATOM   1307  CD  GLN X  78      41.345 101.134  29.434  0.00  0.00            
ATOM   1308  OE1 GLN X  78      41.920 100.450  28.589  0.00  0.00            
ATOM   1309  NE2 GLN X  78      41.949 101.755  30.444  0.00  0.00            
ATOM   1310 HE21 GLN X  78      42.529 101.222  31.076  0.00  0.00            
ATOM   1311 HE22 GLN X  78      41.684 102.698  30.681  0.00  0.00            
ATOM   1312  C   GLN X  78      38.622 103.506  26.452  0.00  0.00            
ATOM   1313  O   GLN X  78      39.537 103.723  25.654  0.00  0.00            
ATOM   1314  N   SER X  79      37.333 103.572  26.101  0.00  0.00            
ATOM   1315  H   SER X  79      36.626 103.602  26.821  0.00  0.00            
ATOM   1316  CA  SER X  79      36.964 103.885  24.744  0.00  0.00            
ATOM   1317  HA  SER X  79      37.530 103.253  24.064  0.00  0.00            
ATOM   1318  CB  SER X  79      35.472 103.664  24.518  0.00  0.00            
ATOM   1319  HB2 SER X  79      34.863 104.317  25.127  0.00  0.00            
ATOM   1320  HB3 SER X  79      35.290 103.882  23.470  0.00  0.00            
ATOM   1321  OG  SER X  79      35.137 102.319  24.769  0.00  0.00            
ATOM   1322  HG  SER X  79      35.924 101.819  24.922  0.00  0.00            
ATOM   1323  C   SER X  79      37.348 105.338  24.413  0.00  0.00            
ATOM   1324  O   SER X  79      37.628 105.672  23.281  0.00  0.00            
ATOM   1325  N   ILE X  80      37.249 106.213  25.379  0.00  0.00            
ATOM   1326  H   ILE X  80      36.743 105.943  26.203  0.00  0.00            
ATOM   1327  CA  ILE X  80      37.624 107.616  25.212  0.00  0.00            
ATOM   1328  HA  ILE X  80      37.334 107.926  24.204  0.00  0.00            
ATOM   1329  CB  ILE X  80      36.869 108.458  26.194  0.00  0.00            
ATOM   1330  HB  ILE X  80      37.300 108.307  27.183  0.00  0.00            
ATOM   1331  CG2 ILE X  80      36.960 109.951  25.851  0.00  0.00            
ATOM   1332 HG21 ILE X  80      37.282 110.539  26.705  0.00  0.00            
ATOM   1333 HG22 ILE X  80      35.997 110.326  25.502  0.00  0.00            
ATOM   1334 HG23 ILE X  80      37.681 110.097  25.043  0.00  0.00            
ATOM   1335  CG1 ILE X  80      35.383 108.037  26.251  0.00  0.00            
ATOM   1336 HG12 ILE X  80      35.221 107.040  26.669  0.00  0.00            
ATOM   1337 HG13 ILE X  80      34.916 108.708  26.963  0.00  0.00            
ATOM   1338  CD1 ILE X  80      34.636 108.264  24.945  0.00  0.00            
ATOM   1339 HD11 ILE X  80      35.167 108.969  24.309  0.00  0.00            
ATOM   1340 HD12 ILE X  80      33.644 108.666  25.139  0.00  0.00            
ATOM   1341 HD13 ILE X  80      34.521 107.335  24.393  0.00  0.00            
ATOM   1342  C   ILE X  80      39.159 107.771  25.391  0.00  0.00            
ATOM   1343  O   ILE X  80      39.762 108.490  24.603  0.00  0.00            
ATOM   1344  N   ASN X  81      39.739 107.161  26.443  0.00  0.00            
ATOM   1345  H   ASN X  81      39.158 106.912  27.236  0.00  0.00            
ATOM   1346  CA  ASN X  81      41.181 107.173  26.709  0.00  0.00            
ATOM   1347  HA  ASN X  81      41.696 107.434  25.786  0.00  0.00            
ATOM   1348  CB  ASN X  81      41.508 108.244  27.784  0.00  0.00            
ATOM   1349  HB2 ASN X  81      40.923 109.142  27.602  0.00  0.00            
ATOM   1350  HB3 ASN X  81      41.233 107.873  28.768  0.00  0.00            
ATOM   1351  CG  ASN X  81      43.008 108.616  27.807  0.00  0.00            
ATOM   1352  OD1 ASN X  81      43.860 107.736  27.723  0.00  0.00            
ATOM   1353  ND2 ASN X  81      43.281 109.907  27.969  0.00  0.00            
ATOM   1354 HD21 ASN X  81      43.498 110.246  28.896  0.00  0.00            
ATOM   1355 HD22 ASN X  81      42.918 110.560  27.294  0.00  0.00            
ATOM   1356  C   ASN X  81      41.657 105.800  27.157  0.00  0.00            
ATOM   1357  O   ASN X  81      41.357 105.393  28.281  0.00  0.00            
ATOM   1358  N   PRO X  82      42.394 105.072  26.299  0.00  0.00            
ATOM   1359  CD  PRO X  82      42.849 105.489  24.977  0.00  0.00            
ATOM   1360  HD2 PRO X  82      41.994 105.518  24.287  0.00  0.00            
ATOM   1361  HD3 PRO X  82      43.346 106.456  24.983  0.00  0.00            
ATOM   1362  CG  PRO X  82      43.771 104.369  24.562  0.00  0.00            
ATOM   1363  HG2 PRO X  82      43.764 104.195  23.492  0.00  0.00            
ATOM   1364  HG3 PRO X  82      44.758 104.667  24.914  0.00  0.00            
ATOM   1365  CB  PRO X  82      43.367 103.150  25.339  0.00  0.00            
ATOM   1366  HB2 PRO X  82      42.584 102.605  24.796  0.00  0.00            
ATOM   1367  HB3 PRO X  82      44.264 102.568  25.545  0.00  0.00            
ATOM   1368  CA  PRO X  82      42.827 103.709  26.634  0.00  0.00            
ATOM   1369  HA  PRO X  82      41.967 103.096  26.905  0.00  0.00            
ATOM   1370  C   PRO X  82      43.887 103.669  27.734  0.00  0.00            
ATOM   1371  O   PRO X  82      44.447 102.613  27.994  0.00  0.00            
ATOM   1372  N   GLH X  83      44.144 104.795  28.420  0.00  0.00            
ATOM   1373  H   GLH X  83      43.743 105.659  28.091  0.00  0.00            
ATOM   1374  CA  GLH X  83      45.126 104.853  29.500  0.00  0.00            
ATOM   1375  HA  GLH X  83      45.541 103.847  29.624  0.00  0.00            
ATOM   1376  CB  GLH X  83      46.266 105.802  29.154  0.00  0.00            
ATOM   1377  HB2 GLH X  83      46.796 106.113  30.060  0.00  0.00            
ATOM   1378  HB3 GLH X  83      45.843 106.721  28.733  0.00  0.00            
ATOM   1379  CG  GLH X  83      47.228 105.262  28.127  0.00  0.00            
ATOM   1380  HG2 GLH X  83      46.713 104.734  27.342  0.00  0.00            
ATOM   1381  HG3 GLH X  83      47.717 106.114  27.670  0.00  0.00            
ATOM   1382  CD  GLH X  83      48.267 104.312  28.698  0.00  0.00            
ATOM   1383  OE1 GLH X  83      49.055 104.908  29.637  0.00  0.00            
ATOM   1384  OE2 GLH X  83      48.403 103.152  28.293  0.00  0.00            
ATOM   1385  HE1 GLH X  83      49.852 104.407  29.735  0.00  0.00            
ATOM   1386  C   GLH X  83      44.490 105.252  30.822  0.00  0.00            
ATOM   1387  O   GLH X  83      45.223 105.390  31.804  0.00  0.00            
ATOM   1388  N   VAL X  84      43.162 105.461  30.859  0.00  0.00            
ATOM   1389  H   VAL X  84      42.640 105.500  29.997  0.00  0.00            
ATOM   1390  CA  VAL X  84      42.501 105.854  32.084  0.00  0.00            
ATOM   1391  HA  VAL X  84      43.240 106.212  32.797  0.00  0.00            
ATOM   1392  CB  VAL X  84      41.469 106.943  31.779  0.00  0.00            
ATOM   1393  HB  VAL X  84      40.822 106.622  30.961  0.00  0.00            
ATOM   1394  CG1 VAL X  84      40.570 107.190  32.995  0.00  0.00            
ATOM   1395 HG11 VAL X  84      41.028 106.767  33.891  0.00  0.00            
ATOM   1396 HG12 VAL X  84      40.435 108.259  33.171  0.00  0.00            
ATOM   1397 HG13 VAL X  84      39.583 106.746  32.856  0.00  0.00            
ATOM   1398  CG2 VAL X  84      42.156 108.231  31.348  0.00  0.00            
ATOM   1399 HG21 VAL X  84      43.205 108.042  31.117  0.00  0.00            
ATOM   1400 HG22 VAL X  84      41.683 108.623  30.444  0.00  0.00            
ATOM   1401 HG23 VAL X  84      42.096 108.986  32.132  0.00  0.00            
ATOM   1402  C   VAL X  84      41.828 104.637  32.688  0.00  0.00            
ATOM   1403  O   VAL X  84      41.104 103.845  32.041  0.00  0.00            
ATOM   1404  N   THR X  85      42.056 104.476  33.992  0.00  0.00            
ATOM   1405  H   THR X  85      42.432 105.241  34.525  0.00  0.00            
ATOM   1406  CA  THR X  85      41.464 103.405  34.793  0.00  0.00            
ATOM   1407  HA  THR X  85      40.804 102.816  34.151  0.00  0.00            
ATOM   1408  CB  THR X  85      42.514 102.444  35.334  0.00  0.00            
ATOM   1409  HB  THR X  85      42.029 101.591  35.838  0.00  0.00            
ATOM   1410  CG2 THR X  85      43.410 101.939  34.212  0.00  0.00            
ATOM   1411 HG21 THR X  85      44.454 101.994  34.518  0.00  0.00            
ATOM   1412 HG22 THR X  85      43.290 102.521  33.313  0.00  0.00            
ATOM   1413 HG23 THR X  85      43.205 100.889  33.977  0.00  0.00            
ATOM   1414  OG1 THR X  85      43.317 103.117  36.328  0.00  0.00            
ATOM   1415  HG1 THR X  85      42.755 103.590  36.919  0.00  0.00            
ATOM   1416  C   THR X  85      40.640 104.003  35.912  0.00  0.00            
ATOM   1417  O   THR X  85      40.642 105.235  36.128  0.00  0.00            
ATOM   1418  N   LEU X  86      39.971 103.105  36.668  0.00  0.00            
ATOM   1419  H   LEU X  86      40.195 102.125  36.578  0.00  0.00            
ATOM   1420  CA  LEU X  86      39.103 103.514  37.773  0.00  0.00            
ATOM   1421  HA  LEU X  86      38.737 104.534  37.606  0.00  0.00            
ATOM   1422  CB  LEU X  86      37.861 102.580  37.798  0.00  0.00            
ATOM   1423  HB2 LEU X  86      38.144 101.538  37.781  0.00  0.00            
ATOM   1424  HB3 LEU X  86      37.272 102.731  36.891  0.00  0.00            
ATOM   1425  CG  LEU X  86      36.919 102.765  38.966  0.00  0.00            
ATOM   1426  HG  LEU X  86      37.468 102.761  39.910  0.00  0.00            
ATOM   1427  CD1 LEU X  86      36.187 104.117  38.860  0.00  0.00            
ATOM   1428 HD11 LEU X  86      36.347 104.600  37.903  0.00  0.00            
ATOM   1429 HD12 LEU X  86      35.117 104.020  39.033  0.00  0.00            
ATOM   1430 HD13 LEU X  86      36.621 104.762  39.624  0.00  0.00            
ATOM   1431  CD2 LEU X  86      35.876 101.642  39.070  0.00  0.00            
ATOM   1432 HD21 LEU X  86      36.335 100.702  39.378  0.00  0.00            
ATOM   1433 HD22 LEU X  86      35.418 101.462  38.079  0.00  0.00            
ATOM   1434 HD23 LEU X  86      35.045 101.893  39.731  0.00  0.00            
ATOM   1435  C   LEU X  86      39.806 103.531  39.138  0.00  0.00            
ATOM   1436  O   LEU X  86      40.040 102.437  39.677  0.00  0.00            
ATOM   1437  N   PRO X  87      40.212 104.734  39.632  0.00  0.00            
ATOM   1438  CD  PRO X  87      39.951 106.043  39.076  0.00  0.00            
ATOM   1439  HD2 PRO X  87      38.929 106.155  38.824  0.00  0.00            
ATOM   1440  HD3 PRO X  87      40.548 106.180  38.164  0.00  0.00            
ATOM   1441  CG  PRO X  87      40.409 106.968  40.178  0.00  0.00            
ATOM   1442  HG2 PRO X  87      40.876 107.870  39.776  0.00  0.00            
ATOM   1443  HG3 PRO X  87      39.508 107.187  40.755  0.00  0.00            
ATOM   1444  CB  PRO X  87      41.335 106.195  41.047  0.00  0.00            
ATOM   1445  HB2 PRO X  87      41.281 106.544  42.087  0.00  0.00            
ATOM   1446  HB3 PRO X  87      42.380 106.274  40.674  0.00  0.00            
ATOM   1447  CA  PRO X  87      40.839 104.776  40.919  0.00  0.00            
ATOM   1448  HA  PRO X  87      41.642 104.042  40.929  0.00  0.00            
ATOM   1449  C   PRO X  87      39.764 104.400  41.956  0.00  0.00            
ATOM   1450  O   PRO X  87      38.574 104.382  41.734  0.00  0.00            
ATOM   1451  N   TYR X  88      40.296 104.116  43.155  0.00  0.00            
ATOM   1452  H   TYR X  88      41.221 104.461  43.386  0.00  0.00            
ATOM   1453  CA  TYR X  88      39.435 103.786  44.305  0.00  0.00            
ATOM   1454  HA  TYR X  88      38.404 103.928  44.057  0.00  0.00            
ATOM   1455  CB  TYR X  88      39.678 102.325  44.748  0.00  0.00            
ATOM   1456  HB2 TYR X  88      38.951 102.028  45.509  0.00  0.00            
ATOM   1457  HB3 TYR X  88      39.570 101.689  43.858  0.00  0.00            
ATOM   1458  CG  TYR X  88      41.088 102.020  45.299  0.00  0.00            
ATOM   1459  CD1 TYR X  88      41.403 102.257  46.633  0.00  0.00            
ATOM   1460  HD1 TYR X  88      40.759 102.832  47.249  0.00  0.00            
ATOM   1461  CE1 TYR X  88      42.648 101.948  47.149  0.00  0.00            
ATOM   1462  HE1 TYR X  88      42.956 102.408  48.071  0.00  0.00            
ATOM   1463  CZ  TYR X  88      43.640 101.427  46.332  0.00  0.00            
ATOM   1464  OH  TYR X  88      44.929 101.196  46.773  0.00  0.00            
ATOM   1465  HH  TYR X  88      44.966 100.379  47.248  0.00  0.00            
ATOM   1466  CE2 TYR X  88      43.351 101.362  44.950  0.00  0.00            
ATOM   1467  HE2 TYR X  88      44.185 101.433  44.269  0.00  0.00            
ATOM   1468  CD2 TYR X  88      42.100 101.633  44.429  0.00  0.00            
ATOM   1469  HD2 TYR X  88      41.888 101.502  43.379  0.00  0.00            
ATOM   1470  C   TYR X  88      39.721 104.720  45.436  0.00  0.00            
ATOM   1471  O   TYR X  88      40.852 105.148  45.662  0.00  0.00            
ATOM   1472  N   TRP X  89      38.661 105.002  46.234  0.00  0.00            
ATOM   1473  H   TRP X  89      37.752 104.774  45.858  0.00  0.00            
ATOM   1474  CA  TRP X  89      38.718 105.877  47.401  0.00  0.00            
ATOM   1475  HA  TRP X  89      39.616 106.528  47.309  0.00  0.00            
ATOM   1476  CB  TRP X  89      37.539 106.909  47.386  0.00  0.00            
ATOM   1477  HB2 TRP X  89      37.621 107.613  46.568  0.00  0.00            
ATOM   1478  HB3 TRP X  89      36.663 106.291  47.190  0.00  0.00            
ATOM   1479  CG  TRP X  89      37.323 107.654  48.662  0.00  0.00            
ATOM   1480  CD1 TRP X  89      38.286 108.004  49.567  0.00  0.00            
ATOM   1481  HD1 TRP X  89      39.374 107.813  49.407  0.00  0.00            
ATOM   1482  NE1 TRP X  89      37.717 108.725  50.601  0.00  0.00            
ATOM   1483  HE1 TRP X  89      38.250 109.229  51.319  0.00  0.00            
ATOM   1484  CE2 TRP X  89      36.354 108.685  50.459  0.00  0.00            
ATOM   1485  CZ2 TRP X  89      35.349 108.938  51.409  0.00  0.00            
ATOM   1486  HZ2 TRP X  89      35.576 109.188  52.417  0.00  0.00            
ATOM   1487  CH2 TRP X  89      34.022 108.598  51.110  0.00  0.00            
ATOM   1488  HH2 TRP X  89      33.412 108.752  51.974  0.00  0.00            
ATOM   1489  CZ3 TRP X  89      33.675 108.096  49.801  0.00  0.00            
ATOM   1490  HZ3 TRP X  89      32.682 107.751  49.578  0.00  0.00            
ATOM   1491  CE3 TRP X  89      34.654 107.772  48.874  0.00  0.00            
ATOM   1492  HE3 TRP X  89      34.495 107.114  48.017  0.00  0.00            
ATOM   1493  CD2 TRP X  89      36.025 108.009  49.215  0.00  0.00            
ATOM   1494  C   TRP X  89      38.856 105.059  48.670  0.00  0.00            
ATOM   1495  O   TRP X  89      37.892 104.410  49.093  0.00  0.00            
ATOM   1496  N   GLH X  90      40.033 105.031  49.204  0.00  0.00            
ATOM   1497  H   GLH X  90      40.731 105.700  48.920  0.00  0.00            
ATOM   1498  CA  GLH X  90      40.306 104.233  50.409  0.00  0.00            
ATOM   1499  HA  GLH X  90      39.801 103.277  50.313  0.00  0.00            
ATOM   1500  CB  GLH X  90      41.846 103.960  50.455  0.00  0.00            
ATOM   1501  HB2 GLH X  90      42.297 103.634  49.531  0.00  0.00            
ATOM   1502  HB3 GLH X  90      42.393 104.886  50.684  0.00  0.00            
ATOM   1503  CG  GLH X  90      42.248 102.916  51.524  0.00  0.00            
ATOM   1504  HG2 GLH X  90      41.573 102.044  51.402  0.00  0.00            
ATOM   1505  HG3 GLH X  90      42.047 103.376  52.520  0.00  0.00            
ATOM   1506  CD  GLH X  90      43.707 102.467  51.461  0.00  0.00            
ATOM   1507  OE1 GLH X  90      44.591 103.478  51.632  0.00  0.00            
ATOM   1508  OE2 GLH X  90      43.989 101.266  51.333  0.00  0.00            
ATOM   1509  HE1 GLH X  90      45.411 103.157  51.968  0.00  0.00            
ATOM   1510  C   GLH X  90      39.789 105.030  51.662  0.00  0.00            
ATOM   1511  O   GLH X  90      40.544 105.667  52.399  0.00  0.00            
ATOM   1512  N   TRP X  91      38.417 105.036  51.750  0.00  0.00            
ATOM   1513  H   TRP X  91      37.950 104.528  51.022  0.00  0.00            
ATOM   1514  CA  TRP X  91      37.669 105.621  52.830  0.00  0.00            
ATOM   1515  HA  TRP X  91      37.939 106.694  52.736  0.00  0.00            
ATOM   1516  CB  TRP X  91      36.222 105.298  52.477  0.00  0.00            
ATOM   1517  HB2 TRP X  91      35.969 105.957  51.675  0.00  0.00            
ATOM   1518  HB3 TRP X  91      35.575 105.575  53.366  0.00  0.00            
ATOM   1519  CG  TRP X  91      35.814 103.924  52.169  0.00  0.00            
ATOM   1520  CD1 TRP X  91      35.423 103.511  50.950  0.00  0.00            
ATOM   1521  HD1 TRP X  91      35.420 104.171  50.066  0.00  0.00            
ATOM   1522  NE1 TRP X  91      35.106 102.157  51.004  0.00  0.00            
ATOM   1523  HE1 TRP X  91      35.112 101.558  50.144  0.00  0.00            
ATOM   1524  CE2 TRP X  91      35.186 101.685  52.263  0.00  0.00            
ATOM   1525  CZ2 TRP X  91      34.999 100.412  52.811  0.00  0.00            
ATOM   1526  HZ2 TRP X  91      34.579  99.623  52.162  0.00  0.00            
ATOM   1527  CH2 TRP X  91      35.125 100.180  54.214  0.00  0.00            
ATOM   1528  HH2 TRP X  91      34.813  99.248  54.682  0.00  0.00            
ATOM   1529  CZ3 TRP X  91      35.604 101.219  55.027  0.00  0.00            
ATOM   1530  HZ3 TRP X  91      35.757 101.062  56.072  0.00  0.00            
ATOM   1531  CE3 TRP X  91      35.853 102.511  54.444  0.00  0.00            
ATOM   1532  HE3 TRP X  91      36.285 103.332  54.988  0.00  0.00            
ATOM   1533  CD2 TRP X  91      35.638 102.785  53.043  0.00  0.00            
ATOM   1534  C   TRP X  91      38.135 105.268  54.254  0.00  0.00            
ATOM   1535  O   TRP X  91      37.733 105.974  55.231  0.00  0.00            
ATOM   1536  N   GLH X  92      38.798 104.086  54.465  0.00  0.00            
ATOM   1537  H   GLH X  92      38.865 103.486  53.641  0.00  0.00            
ATOM   1538  CA  GLH X  92      39.313 103.606  55.750  0.00  0.00            
ATOM   1539  HA  GLH X  92      38.531 103.810  56.513  0.00  0.00            
ATOM   1540  CB  GLH X  92      39.559 102.122  55.732  0.00  0.00            
ATOM   1541  HB2 GLH X  92      38.618 101.664  55.381  0.00  0.00            
ATOM   1542  HB3 GLH X  92      39.628 101.773  56.731  0.00  0.00            
ATOM   1543  CG  GLH X  92      40.661 101.653  54.753  0.00  0.00            
ATOM   1544  HG2 GLH X  92      41.349 102.456  54.512  0.00  0.00            
ATOM   1545  HG3 GLH X  92      41.215 100.828  55.184  0.00  0.00            
ATOM   1546  CD  GLH X  92      40.083 101.126  53.459  0.00  0.00            
ATOM   1547  OE1 GLH X  92      39.199 101.939  52.883  0.00  0.00            
ATOM   1548  OE2 GLH X  92      40.469 100.084  52.929  0.00  0.00            
ATOM   1549  HE1 GLH X  92      38.974 101.613  52.012  0.00  0.00            
ATOM   1550  C   GLH X  92      40.567 104.348  56.268  0.00  0.00            
ATOM   1551  O   GLH X  92      40.841 104.287  57.477  0.00  0.00            
ATOM   1552  N   THR X  93      41.343 105.028  55.392  0.00  0.00            
ATOM   1553  H   THR X  93      41.080 105.064  54.430  0.00  0.00            
ATOM   1554  CA  THR X  93      42.456 105.822  55.861  0.00  0.00            
ATOM   1555  HA  THR X  93      42.720 105.493  56.859  0.00  0.00            
ATOM   1556  CB  THR X  93      43.614 105.730  54.910  0.00  0.00            
ATOM   1557  HB  THR X  93      44.458 106.297  55.298  0.00  0.00            
ATOM   1558  CG2 THR X  93      43.913 104.296  54.616  0.00  0.00            
ATOM   1559 HG21 THR X  93      44.841 104.000  55.121  0.00  0.00            
ATOM   1560 HG22 THR X  93      44.066 104.197  53.537  0.00  0.00            
ATOM   1561 HG23 THR X  93      43.110 103.665  54.961  0.00  0.00            
ATOM   1562  OG1 THR X  93      43.248 106.309  53.683  0.00  0.00            
ATOM   1563  HG1 THR X  93      43.997 106.336  53.087  0.00  0.00            
ATOM   1564  C   THR X  93      42.033 107.290  56.035  0.00  0.00            
ATOM   1565  O   THR X  93      42.597 108.008  56.865  0.00  0.00            
ATOM   1566  N   ASH X  94      41.065 107.772  55.244  0.00  0.00            
ATOM   1567  H   ASH X  94      40.555 107.133  54.664  0.00  0.00            
ATOM   1568  CA  ASH X  94      40.471 109.115  55.503  0.00  0.00            
ATOM   1569  HA  ASH X  94      41.287 109.876  55.484  0.00  0.00            
ATOM   1570  CB  ASH X  94      39.505 109.538  54.381  0.00  0.00            
ATOM   1571  HB2 ASH X  94      38.832 108.705  54.119  0.00  0.00            
ATOM   1572  HB3 ASH X  94      38.840 110.333  54.692  0.00  0.00            
ATOM   1573  CG  ASH X  94      40.164 109.916  53.069  0.00  0.00            
ATOM   1574  OD1 ASH X  94      41.478 109.697  52.972  0.00  0.00            
ATOM   1575  OD2 ASH X  94      39.532 110.451  52.181  0.00  0.00            
ATOM   1576  HD1 ASH X  94      41.763 109.739  52.077  0.00  0.00            
ATOM   1577  C   ASH X  94      39.783 109.220  56.820  0.00  0.00            
ATOM   1578  O   ASH X  94      39.774 110.287  57.460  0.00  0.00            
ATOM   1579  N   ALA X  95      39.235 108.127  57.314  0.00  0.00            
ATOM   1580  H   ALA X  95      39.405 107.251  56.833  0.00  0.00            
ATOM   1581  CA  ALA X  95      38.527 108.162  58.594  0.00  0.00            
ATOM   1582  HA  ALA X  95      37.828 108.991  58.592  0.00  0.00            
ATOM   1583  CB  ALA X  95      37.693 106.841  58.807  0.00  0.00            
ATOM   1584  HB1 ALA X  95      38.379 105.959  59.021  0.00  0.00            
ATOM   1585  HB2 ALA X  95      37.033 107.017  59.646  0.00  0.00            
ATOM   1586  HB3 ALA X  95      36.997 106.483  58.030  0.00  0.00            
ATOM   1587  C   ALA X  95      39.528 108.453  59.723  0.00  0.00            
ATOM   1588  O   ALA X  95      39.118 108.944  60.761  0.00  0.00            
ATOM   1589  N   GLN X  96      40.822 108.186  59.525  0.00  0.00            
ATOM   1590  H   GLN X  96      41.048 107.487  58.816  0.00  0.00            
ATOM   1591  CA  GLN X  96      41.854 108.488  60.478  0.00  0.00            
ATOM   1592  HA  GLN X  96      41.549 108.030  61.427  0.00  0.00            
ATOM   1593  CB  GLN X  96      43.205 107.858  60.090  0.00  0.00            
ATOM   1594  HB2 GLN X  96      43.562 108.286  59.173  0.00  0.00            
ATOM   1595  HB3 GLN X  96      43.912 108.133  60.860  0.00  0.00            
ATOM   1596  CG  GLN X  96      43.149 106.325  60.018  0.00  0.00            
ATOM   1597  HG2 GLN X  96      42.783 105.880  60.957  0.00  0.00            
ATOM   1598  HG3 GLN X  96      42.416 106.062  59.257  0.00  0.00            
ATOM   1599  CD  GLN X  96      44.465 105.720  59.629  0.00  0.00            
ATOM   1600  OE1 GLN X  96      44.832 105.704  58.443  0.00  0.00            
ATOM   1601  NE2 GLN X  96      45.214 105.243  60.630  0.00  0.00            
ATOM   1602 HE21 GLN X  96      46.105 105.642  60.841  0.00  0.00            
ATOM   1603 HE22 GLN X  96      45.064 104.281  60.887  0.00  0.00            
ATOM   1604  C   GLN X  96      41.994 110.007  60.673  0.00  0.00            
ATOM   1605  O   GLN X  96      42.415 110.487  61.733  0.00  0.00            
ATOM   1606  N   MET X  97      41.716 110.810  59.640  0.00  0.00            
ATOM   1607  H   MET X  97      41.518 110.416  58.742  0.00  0.00            
ATOM   1608  CA  MET X  97      41.796 112.245  59.761  0.00  0.00            
ATOM   1609  HA  MET X  97      42.790 112.469  60.159  0.00  0.00            
ATOM   1610  CB  MET X  97      41.659 112.891  58.383  0.00  0.00            
ATOM   1611  HB2 MET X  97      40.618 112.836  58.042  0.00  0.00            
ATOM   1612  HB3 MET X  97      41.905 113.938  58.485  0.00  0.00            
ATOM   1613  CG  MET X  97      42.560 112.267  57.313  0.00  0.00            
ATOM   1614  HG2 MET X  97      43.606 112.347  57.638  0.00  0.00            
ATOM   1615  HG3 MET X  97      42.352 111.190  57.242  0.00  0.00            
ATOM   1616  SD  MET X  97      42.361 112.975  55.673  0.00  0.00            
ATOM   1617  CE  MET X  97      42.489 114.726  56.062  0.00  0.00            
ATOM   1618  HE1 MET X  97      42.785 114.870  57.099  0.00  0.00            
ATOM   1619  HE2 MET X  97      41.523 115.220  55.918  0.00  0.00            
ATOM   1620  HE3 MET X  97      43.234 115.189  55.409  0.00  0.00            
ATOM   1621  C   MET X  97      40.724 112.757  60.713  0.00  0.00            
ATOM   1622  O   MET X  97      39.588 112.231  60.740  0.00  0.00            
ATOM   1623  N   GLN X  98      41.081 113.808  61.468  0.00  0.00            
ATOM   1624  H   GLN X  98      42.048 113.985  61.622  0.00  0.00            
ATOM   1625  CA  GLN X  98      40.073 114.450  62.293  0.00  0.00            
ATOM   1626  HA  GLN X  98      39.701 113.743  63.011  0.00  0.00            
ATOM   1627  CB  GLN X  98      40.734 115.606  63.033  0.00  0.00            
ATOM   1628  HB2 GLN X  98      41.256 116.277  62.320  0.00  0.00            
ATOM   1629  HB3 GLN X  98      41.537 115.212  63.663  0.00  0.00            
ATOM   1630  CG  GLN X  98      39.768 116.427  63.863  0.00  0.00            
ATOM   1631  HG2 GLN X  98      38.921 115.813  64.228  0.00  0.00            
ATOM   1632  HG3 GLN X  98      39.392 117.240  63.233  0.00  0.00            
ATOM   1633  CD  GLN X  98      40.479 117.070  65.043  0.00  0.00            
ATOM   1634  OE1 GLN X  98      41.641 116.737  65.344  0.00  0.00            
ATOM   1635  NE2 GLN X  98      39.751 117.915  65.795  0.00  0.00            
ATOM   1636 HE21 GLN X  98      40.042 118.160  66.726  0.00  0.00            
ATOM   1637 HE22 GLN X  98      38.989 118.408  65.355  0.00  0.00            
ATOM   1638  C   GLN X  98      38.819 114.913  61.505  0.00  0.00            
ATOM   1639  O   GLN X  98      37.669 114.618  61.865  0.00  0.00            
ATOM   1640  N   ASH X  99      39.087 115.716  60.432  0.00  0.00            
ATOM   1641  H   ASH X  99      39.988 116.093  60.243  0.00  0.00            
ATOM   1642  CA  ASH X  99      37.999 116.056  59.533  0.00  0.00            
ATOM   1643  HA  ASH X  99      37.034 115.721  59.901  0.00  0.00            
ATOM   1644  CB  ASH X  99      37.974 117.616  59.455  0.00  0.00            
ATOM   1645  HB2 ASH X  99      38.891 117.992  58.975  0.00  0.00            
ATOM   1646  HB3 ASH X  99      37.924 118.035  60.449  0.00  0.00            
ATOM   1647  CG  ASH X  99      36.809 118.136  58.720  0.00  0.00            
ATOM   1648  OD1 ASH X  99      35.782 117.266  58.472  0.00  0.00            
ATOM   1649  OD2 ASH X  99      36.804 119.261  58.282  0.00  0.00            
ATOM   1650  HD1 ASH X  99      36.029 116.621  57.844  0.00  0.00            
ATOM   1651  C   ASH X  99      38.225 115.477  58.133  0.00  0.00            
ATOM   1652  O   ASH X  99      39.042 116.012  57.329  0.00  0.00            
ATOM   1653  N   PRO X 100      37.505 114.383  57.774  0.00  0.00            
ATOM   1654  CD  PRO X 100      36.605 113.649  58.675  0.00  0.00            
ATOM   1655  HD2 PRO X 100      35.607 114.056  58.627  0.00  0.00            
ATOM   1656  HD3 PRO X 100      36.934 113.562  59.688  0.00  0.00            
ATOM   1657  CG  PRO X 100      36.402 112.320  57.962  0.00  0.00            
ATOM   1658  HG2 PRO X 100      35.367 111.988  58.244  0.00  0.00            
ATOM   1659  HG3 PRO X 100      37.155 111.639  58.330  0.00  0.00            
ATOM   1660  CB  PRO X 100      36.672 112.608  56.490  0.00  0.00            
ATOM   1661  HB2 PRO X 100      35.749 112.834  56.009  0.00  0.00            
ATOM   1662  HB3 PRO X 100      37.027 111.756  55.845  0.00  0.00            
ATOM   1663  CA  PRO X 100      37.693 113.735  56.478  0.00  0.00            
ATOM   1664  HA  PRO X 100      38.681 113.310  56.375  0.00  0.00            
ATOM   1665  C   PRO X 100      37.346 114.625  55.317  0.00  0.00            
ATOM   1666  O   PRO X 100      37.729 114.323  54.149  0.00  0.00            
ATOM   1667  N   SER X 101      36.659 115.780  55.513  0.00  0.00            
ATOM   1668  H   SER X 101      36.067 115.817  56.343  0.00  0.00            
ATOM   1669  CA  SER X 101      36.368 116.693  54.412  0.00  0.00            
ATOM   1670  HA  SER X 101      35.997 116.044  53.592  0.00  0.00            
ATOM   1671  CB  SER X 101      35.267 117.663  54.768  0.00  0.00            
ATOM   1672  HB2 SER X 101      34.931 118.214  53.913  0.00  0.00            
ATOM   1673  HB3 SER X 101      34.451 117.103  55.177  0.00  0.00            
ATOM   1674  OG  SER X 101      35.761 118.522  55.799  0.00  0.00            
ATOM   1675  HG  SER X 101      36.338 118.037  56.371  0.00  0.00            
ATOM   1676  C   SER X 101      37.582 117.408  53.875  0.00  0.00            
ATOM   1677  O   SER X 101      37.528 118.035  52.825  0.00  0.00            
ATOM   1678  N   GLN X 102      38.712 117.385  54.598  0.00  0.00            
ATOM   1679  H   GLN X 102      38.664 117.040  55.571  0.00  0.00            
ATOM   1680  CA  GLN X 102      39.946 118.018  54.152  0.00  0.00            
ATOM   1681  HA  GLN X 102      39.718 118.927  53.622  0.00  0.00            
ATOM   1682  CB  GLN X 102      40.785 118.392  55.358  0.00  0.00            
ATOM   1683  HB2 GLN X 102      41.786 118.698  55.065  0.00  0.00            
ATOM   1684  HB3 GLN X 102      40.922 117.499  55.974  0.00  0.00            
ATOM   1685  CG  GLN X 102      40.138 119.443  56.260  0.00  0.00            
ATOM   1686  HG2 GLN X 102      40.098 120.411  55.739  0.00  0.00            
ATOM   1687  HG3 GLN X 102      39.106 119.182  56.488  0.00  0.00            
ATOM   1688  CD  GLN X 102      40.869 119.637  57.583  0.00  0.00            
ATOM   1689  OE1 GLN X 102      41.212 118.680  58.245  0.00  0.00            
ATOM   1690  NE2 GLN X 102      41.133 120.881  57.966  0.00  0.00            
ATOM   1691 HE21 GLN X 102      40.586 121.642  57.587  0.00  0.00            
ATOM   1692 HE22 GLN X 102      41.773 121.060  58.727  0.00  0.00            
ATOM   1693  C   GLN X 102      40.777 117.112  53.231  0.00  0.00            
ATOM   1694  O   GLN X 102      41.887 117.456  52.876  0.00  0.00            
ATOM   1695  N   SER X 103      40.269 115.911  52.910  0.00  0.00            
ATOM   1696  H   SER X 103      39.285 115.746  53.067  0.00  0.00            
ATOM   1697  CA  SER X 103      41.034 114.969  52.097  0.00  0.00            
ATOM   1698  HA  SER X 103      42.033 114.881  52.539  0.00  0.00            
ATOM   1699  CB  SER X 103      40.339 113.620  52.090  0.00  0.00            
ATOM   1700  HB2 SER X 103      40.365 113.120  53.066  0.00  0.00            
ATOM   1701  HB3 SER X 103      39.290 113.726  51.826  0.00  0.00            
ATOM   1702  OG  SER X 103      40.906 112.733  51.131  0.00  0.00            
ATOM   1703  HG  SER X 103      41.702 112.371  51.499  0.00  0.00            
ATOM   1704  C   SER X 103      41.150 115.512  50.697  0.00  0.00            
ATOM   1705  O   SER X 103      40.277 116.223  50.214  0.00  0.00            
ATOM   1706  N   GLN X 104      42.241 115.119  50.014  0.00  0.00            
ATOM   1707  H   GLN X 104      42.743 114.291  50.328  0.00  0.00            
ATOM   1708  CA  GLN X 104      42.559 115.647  48.702  0.00  0.00            
ATOM   1709  HA  GLN X 104      42.458 116.735  48.786  0.00  0.00            
ATOM   1710  CB  GLN X 104      43.966 115.296  48.303  0.00  0.00            
ATOM   1711  HB2 GLN X 104      44.136 114.230  48.432  0.00  0.00            
ATOM   1712  HB3 GLN X 104      44.061 115.470  47.234  0.00  0.00            
ATOM   1713  CG  GLN X 104      45.062 116.099  49.063  0.00  0.00            
ATOM   1714  HG2 GLN X 104      44.872 117.168  48.968  0.00  0.00            
ATOM   1715  HG3 GLN X 104      45.015 115.784  50.106  0.00  0.00            
ATOM   1716  CD  GLN X 104      46.426 115.745  48.514  0.00  0.00            
ATOM   1717  OE1 GLN X 104      47.049 114.736  48.861  0.00  0.00            
ATOM   1718  NE2 GLN X 104      46.991 116.606  47.646  0.00  0.00            
ATOM   1719 HE21 GLN X 104      47.945 116.503  47.345  0.00  0.00            
ATOM   1720 HE22 GLN X 104      46.426 117.336  47.229  0.00  0.00            
ATOM   1721  C   GLN X 104      41.576 115.159  47.659  0.00  0.00            
ATOM   1722  O   GLN X 104      41.500 115.725  46.559  0.00  0.00            
ATOM   1723  N   ILE X 105      40.808 114.089  47.956  0.00  0.00            
ATOM   1724  H   ILE X 105      41.074 113.465  48.722  0.00  0.00            
ATOM   1725  CA  ILE X 105      39.769 113.620  47.039  0.00  0.00            
ATOM   1726  HA  ILE X 105      40.283 113.491  46.078  0.00  0.00            
ATOM   1727  CB  ILE X 105      39.195 112.293  47.455  0.00  0.00            
ATOM   1728  HB  ILE X 105      40.030 111.618  47.645  0.00  0.00            
ATOM   1729  CG2 ILE X 105      38.412 112.485  48.777  0.00  0.00            
ATOM   1730 HG21 ILE X 105      38.456 111.579  49.391  0.00  0.00            
ATOM   1731 HG22 ILE X 105      38.825 113.306  49.360  0.00  0.00            
ATOM   1732 HG23 ILE X 105      37.360 112.699  48.591  0.00  0.00            
ATOM   1733  CG1 ILE X 105      38.318 111.706  46.375  0.00  0.00            
ATOM   1734 HG12 ILE X 105      37.635 112.461  46.023  0.00  0.00            
ATOM   1735 HG13 ILE X 105      38.939 111.453  45.535  0.00  0.00            
ATOM   1736  CD1 ILE X 105      37.549 110.414  46.803  0.00  0.00            
ATOM   1737 HD11 ILE X 105      36.900 110.673  47.631  0.00  0.00            
ATOM   1738 HD12 ILE X 105      36.948 110.051  45.988  0.00  0.00            
ATOM   1739 HD13 ILE X 105      38.246 109.645  47.131  0.00  0.00            
ATOM   1740  C   ILE X 105      38.689 114.650  46.811  0.00  0.00            
ATOM   1741  O   ILE X 105      38.023 114.642  45.780  0.00  0.00            
ATOM   1742  N   TRP X 106      38.514 115.585  47.764  0.00  0.00            
ATOM   1743  H   TRP X 106      39.250 115.754  48.424  0.00  0.00            
ATOM   1744  CA  TRP X 106      37.474 116.628  47.673  0.00  0.00            
ATOM   1745  HA  TRP X 106      36.737 116.282  46.938  0.00  0.00            
ATOM   1746  CB  TRP X 106      36.770 116.744  49.031  0.00  0.00            
ATOM   1747  HB2 TRP X 106      35.969 117.497  48.970  0.00  0.00            
ATOM   1748  HB3 TRP X 106      37.502 117.152  49.751  0.00  0.00            
ATOM   1749  CG  TRP X 106      36.190 115.521  49.562  0.00  0.00            
ATOM   1750  CD1 TRP X 106      36.682 114.871  50.662  0.00  0.00            
ATOM   1751  HD1 TRP X 106      37.598 115.037  51.100  0.00  0.00            
ATOM   1752  NE1 TRP X 106      35.934 113.732  50.869  0.00  0.00            
ATOM   1753  HE1 TRP X 106      36.289 112.946  51.407  0.00  0.00            
ATOM   1754  CE2 TRP X 106      34.963 113.564  49.899  0.00  0.00            
ATOM   1755  CZ2 TRP X 106      33.991 112.576  49.686  0.00  0.00            
ATOM   1756  HZ2 TRP X 106      33.944 111.733  50.346  0.00  0.00            
ATOM   1757  CH2 TRP X 106      33.003 112.803  48.691  0.00  0.00            
ATOM   1758  HH2 TRP X 106      32.203 112.077  48.599  0.00  0.00            
ATOM   1759  CZ3 TRP X 106      33.117 113.895  47.847  0.00  0.00            
ATOM   1760  HZ3 TRP X 106      32.334 113.971  47.085  0.00  0.00            
ATOM   1761  CE3 TRP X 106      34.252 114.761  47.941  0.00  0.00            
ATOM   1762  HE3 TRP X 106      34.298 115.563  47.227  0.00  0.00            
ATOM   1763  CD2 TRP X 106      35.124 114.700  49.041  0.00  0.00            
ATOM   1764  C   TRP X 106      38.076 117.959  47.215  0.00  0.00            
ATOM   1765  O   TRP X 106      37.463 118.958  47.477  0.00  0.00            
ATOM   1766  N   SER X 107      39.220 117.951  46.545  0.00  0.00            
ATOM   1767  H   SER X 107      39.762 117.104  46.550  0.00  0.00            
ATOM   1768  CA  SER X 107      39.789 119.202  46.088  0.00  0.00            
ATOM   1769  HA  SER X 107      39.583 120.003  46.797  0.00  0.00            
ATOM   1770  CB  SER X 107      41.304 119.005  45.899  0.00  0.00            
ATOM   1771  HB2 SER X 107      41.783 118.899  46.860  0.00  0.00            
ATOM   1772  HB3 SER X 107      41.700 119.876  45.407  0.00  0.00            
ATOM   1773  OG  SER X 107      41.627 117.928  45.059  0.00  0.00            
ATOM   1774  HG  SER X 107      41.749 117.167  45.624  0.00  0.00            
ATOM   1775  C   SER X 107      39.122 119.596  44.764  0.00  0.00            
ATOM   1776  O   SER X 107      38.491 118.765  44.091  0.00  0.00            
ATOM   1777  N   ALA X 108      39.228 120.864  44.408  0.00  0.00            
ATOM   1778  H   ALA X 108      39.954 121.420  44.862  0.00  0.00            
ATOM   1779  CA  ALA X 108      38.581 121.435  43.234  0.00  0.00            
ATOM   1780  HA  ALA X 108      37.511 121.247  43.357  0.00  0.00            
ATOM   1781  CB  ALA X 108      38.786 122.962  43.166  0.00  0.00            
ATOM   1782  HB1 ALA X 108      39.585 123.230  42.482  0.00  0.00            
ATOM   1783  HB2 ALA X 108      39.045 123.349  44.157  0.00  0.00            
ATOM   1784  HB3 ALA X 108      37.860 123.421  42.825  0.00  0.00            
ATOM   1785  C   ALA X 108      39.042 120.790  41.930  0.00  0.00            
ATOM   1786  O   ALA X 108      38.359 120.913  40.899  0.00  0.00            
ATOM   1787  N   ASH X 109      40.175 120.095  41.907  0.00  0.00            
ATOM   1788  H   ASH X 109      40.790 120.119  42.678  0.00  0.00            
ATOM   1789  CA  ASH X 109      40.665 119.451  40.699  0.00  0.00            
ATOM   1790  HA  ASH X 109      40.312 120.035  39.848  0.00  0.00            
ATOM   1791  CB  ASH X 109      42.199 119.448  40.691  0.00  0.00            
ATOM   1792  HB2 ASH X 109      42.586 120.453  40.784  0.00  0.00            
ATOM   1793  HB3 ASH X 109      42.540 119.049  39.737  0.00  0.00            
ATOM   1794  CG  ASH X 109      42.823 118.555  41.739  0.00  0.00            
ATOM   1795  OD1 ASH X 109      42.105 118.503  42.891  0.00  0.00            
ATOM   1796  OD2 ASH X 109      43.870 117.919  41.604  0.00  0.00            
ATOM   1797  HD1 ASH X 109      42.497 117.876  43.482  0.00  0.00            
ATOM   1798  C   ASH X 109      40.143 118.032  40.504  0.00  0.00            
ATOM   1799  O   ASH X 109      40.429 117.395  39.487  0.00  0.00            
ATOM   1800  N   PHE X 110      39.366 117.491  41.461  0.00  0.00            
ATOM   1801  H   PHE X 110      39.000 118.065  42.210  0.00  0.00            
ATOM   1802  CA  PHE X 110      38.923 116.122  41.388  0.00  0.00            
ATOM   1803  HA  PHE X 110      39.174 115.810  40.372  0.00  0.00            
ATOM   1804  CB  PHE X 110      39.684 115.256  42.391  0.00  0.00            
ATOM   1805  HB2 PHE X 110      40.685 115.618  42.543  0.00  0.00            
ATOM   1806  HB3 PHE X 110      39.176 115.308  43.357  0.00  0.00            
ATOM   1807  CG  PHE X 110      39.760 113.834  41.971  0.00  0.00            
ATOM   1808  CD1 PHE X 110      40.230 113.507  40.698  0.00  0.00            
ATOM   1809  HD1 PHE X 110      40.525 114.278  40.008  0.00  0.00            
ATOM   1810  CE1 PHE X 110      40.273 112.134  40.327  0.00  0.00            
ATOM   1811  HE1 PHE X 110      40.378 111.895  39.282  0.00  0.00            
ATOM   1812  CZ  PHE X 110      39.960 111.131  41.233  0.00  0.00            
ATOM   1813  HZ  PHE X 110      40.093 110.101  40.939  0.00  0.00            
ATOM   1814  CE2 PHE X 110      39.505 111.471  42.497  0.00  0.00            
ATOM   1815  HE2 PHE X 110      39.413 110.700  43.238  0.00  0.00            
ATOM   1816  CD2 PHE X 110      39.311 112.814  42.823  0.00  0.00            
ATOM   1817  HD2 PHE X 110      38.880 113.048  43.781  0.00  0.00            
ATOM   1818  C   PHE X 110      37.416 115.917  41.538  0.00  0.00            
ATOM   1819  O   PHE X 110      36.722 115.688  40.553  0.00  0.00            
ATOM   1820  N   MET X 111      36.941 115.856  42.787  0.00  0.00            
ATOM   1821  H   MET X 111      37.596 115.937  43.559  0.00  0.00            
ATOM   1822  CA  MET X 111      35.546 115.599  43.033  0.00  0.00            
ATOM   1823  HA  MET X 111      35.102 115.295  42.095  0.00  0.00            
ATOM   1824  CB  MET X 111      35.374 114.522  44.089  0.00  0.00            
ATOM   1825  HB2 MET X 111      35.876 114.763  45.028  0.00  0.00            
ATOM   1826  HB3 MET X 111      34.328 114.449  44.373  0.00  0.00            
ATOM   1827  CG  MET X 111      35.802 113.128  43.662  0.00  0.00            
ATOM   1828  HG2 MET X 111      35.755 112.434  44.509  0.00  0.00            
ATOM   1829  HG3 MET X 111      36.844 113.123  43.368  0.00  0.00            
ATOM   1830  SD  MET X 111      34.795 112.412  42.340  0.00  0.00            
ATOM   1831  CE  MET X 111      35.921 112.747  40.961  0.00  0.00            
ATOM   1832  HE1 MET X 111      35.396 113.335  40.205  0.00  0.00            
ATOM   1833  HE2 MET X 111      36.205 111.802  40.491  0.00  0.00            
ATOM   1834  HE3 MET X 111      36.818 113.276  41.273  0.00  0.00            
ATOM   1835  C   MET X 111      34.785 116.843  43.519  0.00  0.00            
ATOM   1836  O   MET X 111      33.548 116.833  43.577  0.00  0.00            
ATOM   1837  N   GLY X 112      35.515 117.886  43.978  0.00  0.00            
ATOM   1838  H   GLY X 112      36.504 117.765  44.122  0.00  0.00            
ATOM   1839  CA  GLY X 112      34.889 119.053  44.552  0.00  0.00            
ATOM   1840  HA2 GLY X 112      33.977 119.295  44.022  0.00  0.00            
ATOM   1841  HA3 GLY X 112      35.553 119.905  44.468  0.00  0.00            
ATOM   1842  C   GLY X 112      34.557 118.802  46.020  0.00  0.00            
ATOM   1843  O   GLY X 112      34.771 117.678  46.499  0.00  0.00            
ATOM   1844  N   GLY X 113      34.163 119.872  46.709  0.00  0.00            
ATOM   1845  H   GLY X 113      34.221 120.774  46.275  0.00  0.00            
ATOM   1846  CA  GLY X 113      34.066 119.834  48.137  0.00  0.00            
ATOM   1847  HA2 GLY X 113      34.376 120.811  48.527  0.00  0.00            
ATOM   1848  HA3 GLY X 113      34.711 119.063  48.558  0.00  0.00            
ATOM   1849  C   GLY X 113      32.660 119.528  48.592  0.00  0.00            
ATOM   1850  O   GLY X 113      31.803 119.102  47.841  0.00  0.00            
ATOM   1851  N   ASN X 114      32.362 119.767  49.872  0.00  0.00            
ATOM   1852  H   ASN X 114      33.124 119.981  50.509  0.00  0.00            
ATOM   1853  CA  ASN X 114      31.035 119.555  50.465  0.00  0.00            
ATOM   1854  HA  ASN X 114      30.786 118.524  50.224  0.00  0.00            
ATOM   1855  CB  ASN X 114      31.128 119.647  51.943  0.00  0.00            
ATOM   1856  HB2 ASN X 114      32.064 119.157  52.373  0.00  0.00            
ATOM   1857  HB3 ASN X 114      31.258 120.683  52.199  0.00  0.00            
ATOM   1858  CG  ASN X 114      29.837 119.223  52.659  0.00  0.00            
ATOM   1859  OD1 ASN X 114      28.958 118.656  52.044  0.00  0.00            
ATOM   1860  ND2 ASN X 114      29.711 119.581  53.906  0.00  0.00            
ATOM   1861 HD21 ASN X 114      30.509 119.997  54.447  0.00  0.00            
ATOM   1862 HD22 ASN X 114      28.882 119.507  54.451  0.00  0.00            
ATOM   1863  C   ASN X 114      30.054 120.558  49.928  0.00  0.00            
ATOM   1864  O   ASN X 114      30.393 121.540  49.316  0.00  0.00            
ATOM   1865  N   GLY X 115      28.796 120.210  50.239  0.00  0.00            
ATOM   1866  H   GLY X 115      28.633 119.567  51.039  0.00  0.00            
ATOM   1867  CA  GLY X 115      27.702 121.086  49.791  0.00  0.00            
ATOM   1868  HA2 GLY X 115      26.757 120.572  49.879  0.00  0.00            
ATOM   1869  HA3 GLY X 115      27.835 121.292  48.731  0.00  0.00            
ATOM   1870  C   GLY X 115      27.691 122.393  50.503  0.00  0.00            
ATOM   1871  O   GLY X 115      28.201 122.495  51.632  0.00  0.00            
ATOM   1872  N   ASN X 116      27.089 123.423  49.880  0.00  0.00            
ATOM   1873  H   ASN X 116      26.437 123.145  49.167  0.00  0.00            
ATOM   1874  CA  ASN X 116      26.945 124.741  50.476  0.00  0.00            
ATOM   1875  HA  ASN X 116      27.776 124.832  51.180  0.00  0.00            
ATOM   1876  CB  ASN X 116      27.077 125.803  49.426  0.00  0.00            
ATOM   1877  HB2 ASN X 116      27.890 125.577  48.742  0.00  0.00            
ATOM   1878  HB3 ASN X 116      26.167 125.759  48.839  0.00  0.00            
ATOM   1879  CG  ASN X 116      27.220 127.212  50.013  0.00  0.00            
ATOM   1880  OD1 ASN X 116      26.940 127.378  51.179  0.00  0.00            
ATOM   1881  ND2 ASN X 116      27.582 128.167  49.137  0.00  0.00            
ATOM   1882 HD21 ASN X 116      28.553 128.443  49.189  0.00  0.00            
ATOM   1883 HD22 ASN X 116      26.892 128.814  48.803  0.00  0.00            
ATOM   1884  C   ASN X 116      25.655 124.837  51.257  0.00  0.00            
ATOM   1885  O   ASN X 116      24.625 124.794  50.617  0.00  0.00            
ATOM   1886  N   PRO X 117      25.654 124.915  52.598  0.00  0.00            
ATOM   1887  CD  PRO X 117      26.823 124.997  53.485  0.00  0.00            
ATOM   1888  HD2 PRO X 117      27.578 125.687  53.102  0.00  0.00            
ATOM   1889  HD3 PRO X 117      27.269 124.002  53.575  0.00  0.00            
ATOM   1890  CG  PRO X 117      26.289 125.406  54.810  0.00  0.00            
ATOM   1891  HG2 PRO X 117      26.855 125.000  55.645  0.00  0.00            
ATOM   1892  HG3 PRO X 117      26.349 126.490  54.903  0.00  0.00            
ATOM   1893  CB  PRO X 117      24.836 125.009  54.829  0.00  0.00            
ATOM   1894  HB2 PRO X 117      24.247 125.682  55.450  0.00  0.00            
ATOM   1895  HB3 PRO X 117      24.829 123.977  55.168  0.00  0.00            
ATOM   1896  CA  PRO X 117      24.418 125.009  53.347  0.00  0.00            
ATOM   1897  HA  PRO X 117      23.824 124.129  53.136  0.00  0.00            
ATOM   1898  C   PRO X 117      23.576 126.242  53.017  0.00  0.00            
ATOM   1899  O   PRO X 117      22.410 126.242  53.352  0.00  0.00            
ATOM   1900  N   ILE X 118      24.159 127.257  52.345  0.00  0.00            
ATOM   1901  H   ILE X 118      25.053 127.098  51.916  0.00  0.00            
ATOM   1902  CA  ILE X 118      23.382 128.421  51.926  0.00  0.00            
ATOM   1903  HA  ILE X 118      22.734 128.693  52.761  0.00  0.00            
ATOM   1904  CB  ILE X 118      24.304 129.589  51.665  0.00  0.00            
ATOM   1905  HB  ILE X 118      24.964 129.312  50.827  0.00  0.00            
ATOM   1906  CG2 ILE X 118      23.533 130.817  51.248  0.00  0.00            
ATOM   1907 HG21 ILE X 118      23.761 131.668  51.872  0.00  0.00            
ATOM   1908 HG22 ILE X 118      22.464 130.582  51.280  0.00  0.00            
ATOM   1909 HG23 ILE X 118      23.783 131.070  50.208  0.00  0.00            
ATOM   1910  CG1 ILE X 118      25.202 129.901  52.859  0.00  0.00            
ATOM   1911 HG12 ILE X 118      25.913 130.685  52.611  0.00  0.00            
ATOM   1912 HG13 ILE X 118      25.773 129.026  53.111  0.00  0.00            
ATOM   1913  CD1 ILE X 118      24.384 130.322  54.079  0.00  0.00            
ATOM   1914 HD11 ILE X 118      23.644 131.081  53.824  0.00  0.00            
ATOM   1915 HD12 ILE X 118      23.849 129.467  54.491  0.00  0.00            
ATOM   1916 HD13 ILE X 118      25.022 130.733  54.861  0.00  0.00            
ATOM   1917  C   ILE X 118      22.514 128.029  50.715  0.00  0.00            
ATOM   1918  O   ILE X 118      21.478 128.617  50.525  0.00  0.00            
ATOM   1919  N   LYN X 119      22.974 127.058  49.927  0.00  0.00            
ATOM   1920  H   LYN X 119      23.884 126.668  50.107  0.00  0.00            
ATOM   1921  CA  LYN X 119      22.303 126.710  48.705  0.00  0.00            
ATOM   1922  HA  LYN X 119      21.508 127.434  48.538  0.00  0.00            
ATOM   1923  CB  LYN X 119      23.280 126.750  47.512  0.00  0.00            
ATOM   1924  HB2 LYN X 119      23.946 125.898  47.553  0.00  0.00            
ATOM   1925  HB3 LYN X 119      22.703 126.655  46.599  0.00  0.00            
ATOM   1926  CG  LYN X 119      24.023 128.038  47.404  0.00  0.00            
ATOM   1927  HG2 LYN X 119      24.450 128.339  48.346  0.00  0.00            
ATOM   1928  HG3 LYN X 119      23.296 128.811  47.136  0.00  0.00            
ATOM   1929  CD  LYN X 119      25.128 127.982  46.322  0.00  0.00            
ATOM   1930  HD2 LYN X 119      25.852 127.206  46.537  0.00  0.00            
ATOM   1931  HD3 LYN X 119      25.666 128.925  46.370  0.00  0.00            
ATOM   1932  CE  LYN X 119      24.538 127.811  44.925  0.00  0.00            
ATOM   1933  HE2 LYN X 119      23.871 126.952  44.923  0.00  0.00            
ATOM   1934  HE3 LYN X 119      23.918 128.668  44.670  0.00  0.00            
ATOM   1935  NZ  LYN X 119      25.602 127.650  43.918  0.00  0.00            
ATOM   1936  HZ1 LYN X 119      25.952 128.551  43.649  0.00  0.00            
ATOM   1937  HZ2 LYN X 119      26.362 127.121  44.316  0.00  0.00            
ATOM   1938  C   LYN X 119      21.682 125.295  48.787  0.00  0.00            
ATOM   1939  O   LYN X 119      21.721 124.531  47.830  0.00  0.00            
ATOM   1940  N   ASH X 120      21.101 124.988  49.963  0.00  0.00            
ATOM   1941  H   ASH X 120      20.862 125.771  50.572  0.00  0.00            
ATOM   1942  CA  ASH X 120      20.547 123.702  50.291  0.00  0.00            
ATOM   1943  HA  ASH X 120      20.292 123.597  51.343  0.00  0.00            
ATOM   1944  CB  ASH X 120      19.238 123.489  49.474  0.00  0.00            
ATOM   1945  HB2 ASH X 120      18.867 122.454  49.585  0.00  0.00            
ATOM   1946  HB3 ASH X 120      19.453 123.596  48.418  0.00  0.00            
ATOM   1947  CG  ASH X 120      18.103 124.448  49.846  0.00  0.00            
ATOM   1948  OD1 ASH X 120      18.277 125.039  51.058  0.00  0.00            
ATOM   1949  OD2 ASH X 120      17.131 124.685  49.159  0.00  0.00            
ATOM   1950  HD1 ASH X 120      18.973 125.678  51.022  0.00  0.00            
ATOM   1951  C   ASH X 120      21.562 122.611  49.956  0.00  0.00            
ATOM   1952  O   ASH X 120      21.165 121.567  49.440  0.00  0.00            
ATOM   1953  N   PHE X 121      22.825 122.806  50.315  0.00  0.00            
ATOM   1954  H   PHE X 121      23.036 123.664  50.766  0.00  0.00            
ATOM   1955  CA  PHE X 121      23.890 121.797  50.176  0.00  0.00            
ATOM   1956  HA  PHE X 121      24.807 122.182  50.596  0.00  0.00            
ATOM   1957  CB  PHE X 121      23.446 120.578  50.985  0.00  0.00            
ATOM   1958  HB2 PHE X 121      24.146 119.720  50.882  0.00  0.00            
ATOM   1959  HB3 PHE X 121      23.438 120.710  52.123  0.00  0.00            
ATOM   1960  CG  PHE X 121      22.078 120.084  50.615  0.00  0.00            
ATOM   1961  CD1 PHE X 121      21.925 118.720  50.365  0.00  0.00            
ATOM   1962  HD1 PHE X 121      22.811 118.178  50.238  0.00  0.00            
ATOM   1963  CE1 PHE X 121      20.650 118.148  50.254  0.00  0.00            
ATOM   1964  HE1 PHE X 121      20.634 117.115  50.045  0.00  0.00            
ATOM   1965  CZ  PHE X 121      19.515 118.972  50.431  0.00  0.00            
ATOM   1966  HZ  PHE X 121      18.513 118.542  50.476  0.00  0.00            
ATOM   1967  CE2 PHE X 121      19.675 120.325  50.687  0.00  0.00            
ATOM   1968  HE2 PHE X 121      18.760 120.910  50.819  0.00  0.00            
ATOM   1969  CD2 PHE X 121      20.962 120.958  50.742  0.00  0.00            
ATOM   1970  HD2 PHE X 121      21.083 122.035  50.942  0.00  0.00            
ATOM   1971  C   PHE X 121      24.136 121.418  48.729  0.00  0.00            
ATOM   1972  O   PHE X 121      24.724 120.385  48.443  0.00  0.00            
ATOM   1973  N   ILE X 122      23.807 122.295  47.777  0.00  0.00            
ATOM   1974  H   ILE X 122      23.085 122.995  47.920  0.00  0.00            
ATOM   1975  CA  ILE X 122      24.293 122.088  46.412  0.00  0.00            
ATOM   1976  HA  ILE X 122      24.031 121.088  46.085  0.00  0.00            
ATOM   1977  CB  ILE X 122      23.655 123.118  45.468  0.00  0.00            
ATOM   1978  HB  ILE X 122      23.622 124.081  45.985  0.00  0.00            
ATOM   1979  CG2 ILE X 122      24.474 123.301  44.211  0.00  0.00            
ATOM   1980 HG21 ILE X 122      23.893 123.836  43.453  0.00  0.00            
ATOM   1981 HG22 ILE X 122      24.765 122.349  43.779  0.00  0.00            
ATOM   1982 HG23 ILE X 122      25.359 123.898  44.414  0.00  0.00            
ATOM   1983  CG1 ILE X 122      22.221 122.784  45.118  0.00  0.00            
ATOM   1984 HG12 ILE X 122      21.671 122.641  46.065  0.00  0.00            
ATOM   1985 HG13 ILE X 122      21.747 123.625  44.628  0.00  0.00            
ATOM   1986  CD1 ILE X 122      22.104 121.563  44.254  0.00  0.00            
ATOM   1987 HD11 ILE X 122      21.526 120.767  44.732  0.00  0.00            
ATOM   1988 HD12 ILE X 122      23.078 121.115  44.018  0.00  0.00            
ATOM   1989 HD13 ILE X 122      21.589 121.860  43.337  0.00  0.00            
ATOM   1990  C   ILE X 122      25.795 122.203  46.349  0.00  0.00            
ATOM   1991  O   ILE X 122      26.402 123.072  46.989  0.00  0.00            
ATOM   1992  N   VAL X 123      26.458 121.308  45.607  0.00  0.00            
ATOM   1993  H   VAL X 123      25.932 120.679  45.016  0.00  0.00            
ATOM   1994  CA  VAL X 123      27.909 121.338  45.495  0.00  0.00            
ATOM   1995  HA  VAL X 123      28.358 121.567  46.458  0.00  0.00            
ATOM   1996  CB  VAL X 123      28.482 120.011  45.004  0.00  0.00            
ATOM   1997  HB  VAL X 123      27.960 119.729  44.095  0.00  0.00            
ATOM   1998  CG1 VAL X 123      29.959 120.148  44.643  0.00  0.00            
ATOM   1999 HG11 VAL X 123      30.571 120.335  45.537  0.00  0.00            
ATOM   2000 HG12 VAL X 123      30.325 119.258  44.128  0.00  0.00            
ATOM   2001 HG13 VAL X 123      30.107 121.001  43.984  0.00  0.00            
ATOM   2002  CG2 VAL X 123      28.294 118.919  46.069  0.00  0.00            
ATOM   2003 HG21 VAL X 123      27.219 118.769  46.242  0.00  0.00            
ATOM   2004 HG22 VAL X 123      28.727 117.979  45.726  0.00  0.00            
ATOM   2005 HG23 VAL X 123      28.765 119.226  47.000  0.00  0.00            
ATOM   2006  C   VAL X 123      28.299 122.506  44.531  0.00  0.00            
ATOM   2007  O   VAL X 123      27.837 122.517  43.392  0.00  0.00            
ATOM   2008  N   ASH X 124      29.074 123.489  45.001  0.00  0.00            
ATOM   2009  H   ASH X 124      29.279 123.494  45.992  0.00  0.00            
ATOM   2010  CA  ASH X 124      29.481 124.612  44.184  0.00  0.00            
ATOM   2011  HA  ASH X 124      28.956 124.513  43.236  0.00  0.00            
ATOM   2012  CB  ASH X 124      28.969 125.881  44.881  0.00  0.00            
ATOM   2013  HB2 ASH X 124      27.877 125.869  45.008  0.00  0.00            
ATOM   2014  HB3 ASH X 124      29.194 126.759  44.269  0.00  0.00            
ATOM   2015  CG  ASH X 124      29.556 126.133  46.291  0.00  0.00            
ATOM   2016  OD1 ASH X 124      30.177 125.073  46.823  0.00  0.00            
ATOM   2017  OD2 ASH X 124      29.547 127.255  46.798  0.00  0.00            
ATOM   2018  HD1 ASH X 124      30.504 125.311  47.676  0.00  0.00            
ATOM   2019  C   ASH X 124      30.970 124.712  43.909  0.00  0.00            
ATOM   2020  O   ASH X 124      31.392 125.782  43.487  0.00  0.00            
ATOM   2021  N   THR X 125      31.754 123.648  44.165  0.00  0.00            
ATOM   2022  H   THR X 125      31.408 122.951  44.819  0.00  0.00            
ATOM   2023  CA  THR X 125      33.158 123.627  43.816  0.00  0.00            
ATOM   2024  HA  THR X 125      33.356 124.477  43.169  0.00  0.00            
ATOM   2025  CB  THR X 125      33.986 123.691  45.077  0.00  0.00            
ATOM   2026  HB  THR X 125      35.040 123.615  44.802  0.00  0.00            
ATOM   2027  CG2 THR X 125      33.771 124.992  45.841  0.00  0.00            
ATOM   2028 HG21 THR X 125      32.955 125.553  45.397  0.00  0.00            
ATOM   2029 HG22 THR X 125      33.522 124.797  46.880  0.00  0.00            
ATOM   2030 HG23 THR X 125      34.663 125.615  45.811  0.00  0.00            
ATOM   2031  OG1 THR X 125      33.716 122.602  45.937  0.00  0.00            
ATOM   2032  HG1 THR X 125      34.105 122.763  46.779  0.00  0.00            
ATOM   2033  C   THR X 125      33.480 122.349  43.062  0.00  0.00            
ATOM   2034  O   THR X 125      32.738 121.378  43.139  0.00  0.00            
ATOM   2035  N   GLY X 126      34.517 122.392  42.258  0.00  0.00            
ATOM   2036  H   GLY X 126      34.851 123.305  41.980  0.00  0.00            
ATOM   2037  CA  GLY X 126      34.973 121.254  41.516  0.00  0.00            
ATOM   2038  HA2 GLY X 126      36.055 121.304  41.405  0.00  0.00            
ATOM   2039  HA3 GLY X 126      34.748 120.353  42.069  0.00  0.00            
ATOM   2040  C   GLY X 126      34.336 121.148  40.133  0.00  0.00            
ATOM   2041  O   GLY X 126      33.466 121.946  39.797  0.00  0.00            
ATOM   2042  N   PRO X 127      34.719 120.138  39.351  0.00  0.00            
ATOM   2043  CD  PRO X 127      35.822 119.256  39.632  0.00  0.00            
ATOM   2044  HD2 PRO X 127      35.422 118.350  40.091  0.00  0.00            
ATOM   2045  HD3 PRO X 127      36.629 119.715  40.194  0.00  0.00            
ATOM   2046  CG  PRO X 127      36.375 118.875  38.283  0.00  0.00            
ATOM   2047  HG2 PRO X 127      37.139 119.615  37.986  0.00  0.00            
ATOM   2048  HG3 PRO X 127      36.790 117.875  38.251  0.00  0.00            
ATOM   2049  CB  PRO X 127      35.177 118.986  37.344  0.00  0.00            
ATOM   2050  HB2 PRO X 127      34.681 118.032  37.282  0.00  0.00            
ATOM   2051  HB3 PRO X 127      35.497 119.294  36.360  0.00  0.00            
ATOM   2052  CA  PRO X 127      34.280 120.039  37.980  0.00  0.00            
ATOM   2053  HA  PRO X 127      34.497 120.964  37.434  0.00  0.00            
ATOM   2054  C   PRO X 127      32.809 119.638  37.880  0.00  0.00            
ATOM   2055  O   PRO X 127      32.207 119.773  36.816  0.00  0.00            
ATOM   2056  N   PHE X 128      32.235 119.122  38.975  0.00  0.00            
ATOM   2057  H   PHE X 128      32.700 119.201  39.866  0.00  0.00            
ATOM   2058  CA  PHE X 128      30.873 118.604  38.965  0.00  0.00            
ATOM   2059  HA  PHE X 128      30.544 118.523  37.933  0.00  0.00            
ATOM   2060  CB  PHE X 128      30.834 117.201  39.548  0.00  0.00            
ATOM   2061  HB2 PHE X 128      29.850 116.755  39.385  0.00  0.00            
ATOM   2062  HB3 PHE X 128      30.971 117.242  40.630  0.00  0.00            
ATOM   2063  CG  PHE X 128      31.888 116.301  38.968  0.00  0.00            
ATOM   2064  CD1 PHE X 128      31.817 115.863  37.643  0.00  0.00            
ATOM   2065  HD1 PHE X 128      31.117 116.339  36.977  0.00  0.00            
ATOM   2066  CE1 PHE X 128      32.781 114.997  37.130  0.00  0.00            
ATOM   2067  HE1 PHE X 128      32.710 114.660  36.113  0.00  0.00            
ATOM   2068  CZ  PHE X 128      33.890 114.674  37.903  0.00  0.00            
ATOM   2069  HZ  PHE X 128      34.687 114.109  37.463  0.00  0.00            
ATOM   2070  CE2 PHE X 128      33.950 115.057  39.247  0.00  0.00            
ATOM   2071  HE2 PHE X 128      34.702 114.647  39.897  0.00  0.00            
ATOM   2072  CD2 PHE X 128      32.938 115.859  39.772  0.00  0.00            
ATOM   2073  HD2 PHE X 128      32.898 116.001  40.831  0.00  0.00            
ATOM   2074  C   PHE X 128      29.892 119.505  39.715  0.00  0.00            
ATOM   2075  O   PHE X 128      28.833 119.054  40.174  0.00  0.00            
ATOM   2076  N   ALA X 129      30.234 120.792  39.892  0.00  0.00            
ATOM   2077  H   ALA X 129      31.143 121.134  39.614  0.00  0.00            
ATOM   2078  CA  ALA X 129      29.334 121.729  40.544  0.00  0.00            
ATOM   2079  HA  ALA X 129      28.995 121.246  41.461  0.00  0.00            
ATOM   2080  CB  ALA X 129      30.079 123.025  40.912  0.00  0.00            
ATOM   2081  HB1 ALA X 129      30.782 122.864  41.732  0.00  0.00            
ATOM   2082  HB2 ALA X 129      30.654 123.374  40.048  0.00  0.00            
ATOM   2083  HB3 ALA X 129      29.378 123.820  41.181  0.00  0.00            
ATOM   2084  C   ALA X 129      28.123 122.033  39.683  0.00  0.00            
ATOM   2085  O   ALA X 129      28.127 121.770  38.472  0.00  0.00            
ATOM   2086  N   ALA X 130      27.065 122.563  40.326  0.00  0.00            
ATOM   2087  H   ALA X 130      27.024 122.510  41.335  0.00  0.00            
ATOM   2088  CA  ALA X 130      25.870 122.987  39.621  0.00  0.00            
ATOM   2089  HA  ALA X 130      25.419 122.111  39.171  0.00  0.00            
ATOM   2090  CB  ALA X 130      24.966 123.651  40.658  0.00  0.00            
ATOM   2091  HB1 ALA X 130      24.426 122.937  41.270  0.00  0.00            
ATOM   2092  HB2 ALA X 130      24.552 124.658  40.543  0.00  0.00            
ATOM   2093  HB3 ALA X 130      25.703 123.923  41.374  0.00  0.00            
ATOM   2094  C   ALA X 130      26.263 123.945  38.511  0.00  0.00            
ATOM   2095  O   ALA X 130      27.058 124.851  38.707  0.00  0.00            
ATOM   2096  N   GLY X 131      25.672 123.750  37.334  0.00  0.00            
ATOM   2097  H   GLY X 131      24.808 123.202  37.315  0.00  0.00            
ATOM   2098  CA  GLY X 131      26.003 124.526  36.157  0.00  0.00            
ATOM   2099  HA2 GLY X 131      26.341 125.521  36.462  0.00  0.00            
ATOM   2100  HA3 GLY X 131      25.083 124.674  35.572  0.00  0.00            
ATOM   2101  C   GLY X 131      27.021 123.882  35.272  0.00  0.00            
ATOM   2102  O   GLY X 131      27.212 124.341  34.158  0.00  0.00            
ATOM   2103  N   ARN X 132      27.751 122.866  35.761  0.00  0.00            
ATOM   2104  H   ARN X 132      27.550 122.516  36.685  0.00  0.00            
ATOM   2105  CA  ARN X 132      28.662 122.135  34.922  0.00  0.00            
ATOM   2106  HA  ARN X 132      28.616 122.506  33.921  0.00  0.00            
ATOM   2107  CB  ARN X 132      30.113 122.331  35.402  0.00  0.00            
ATOM   2108  HB2 ARN X 132      30.255 121.921  36.391  0.00  0.00            
ATOM   2109  HB3 ARN X 132      30.747 121.829  34.696  0.00  0.00            
ATOM   2110  CG  ARN X 132      30.561 123.784  35.401  0.00  0.00            
ATOM   2111  HG2 ARN X 132      30.480 124.203  34.393  0.00  0.00            
ATOM   2112  HG3 ARN X 132      29.892 124.306  36.081  0.00  0.00            
ATOM   2113  CD  ARN X 132      31.943 123.964  35.951  0.00  0.00            
ATOM   2114  HD2 ARN X 132      31.982 123.611  36.989  0.00  0.00            
ATOM   2115  HD3 ARN X 132      32.637 123.343  35.384  0.00  0.00            
ATOM   2116  NE  ARN X 132      32.397 125.350  35.863  0.00  0.00            
ATOM   2117  HE  ARN X 132      32.203 125.727  34.936  0.00  0.00            
ATOM   2118  CZ  ARN X 132      33.661 125.757  36.394  0.00  0.00            
ATOM   2119  NH1 ARN X 132      34.457 124.946  36.918  0.00  0.00            
ATOM   2120 HH11 ARN X 132      35.095 124.543  36.241  0.00  0.00            
ATOM   2121  NH2 ARN X 132      33.962 127.147  36.254  0.00  0.00            
ATOM   2122 HH21 ARN X 132      33.279 127.693  36.755  0.00  0.00            
ATOM   2123 HH22 ARN X 132      34.871 127.339  36.633  0.00  0.00            
ATOM   2124  C   ARN X 132      28.370 120.639  34.894  0.00  0.00            
ATOM   2125  O   ARN X 132      29.177 119.880  34.353  0.00  0.00            
ATOM   2126  N   TRP X 133      27.300 120.199  35.516  0.00  0.00            
ATOM   2127  H   TRP X 133      26.541 120.812  35.731  0.00  0.00            
ATOM   2128  CA  TRP X 133      27.033 118.779  35.711  0.00  0.00            
ATOM   2129  HA  TRP X 133      27.187 118.263  34.766  0.00  0.00            
ATOM   2130  CB  TRP X 133      27.973 118.155  36.771  0.00  0.00            
ATOM   2131  HB2 TRP X 133      27.900 118.709  37.715  0.00  0.00            
ATOM   2132  HB3 TRP X 133      29.009 118.226  36.417  0.00  0.00            
ATOM   2133  CG  TRP X 133      27.665 116.727  37.063  0.00  0.00            
ATOM   2134  CD1 TRP X 133      26.982 116.238  38.129  0.00  0.00            
ATOM   2135  HD1 TRP X 133      26.670 116.805  38.974  0.00  0.00            
ATOM   2136  NE1 TRP X 133      26.952 114.845  38.066  0.00  0.00            
ATOM   2137  HE1 TRP X 133      26.697 114.293  38.850  0.00  0.00            
ATOM   2138  CE2 TRP X 133      27.785 114.406  37.067  0.00  0.00            
ATOM   2139  CZ2 TRP X 133      28.157 113.123  36.667  0.00  0.00            
ATOM   2140  HZ2 TRP X 133      27.968 112.312  37.349  0.00  0.00            
ATOM   2141  CH2 TRP X 133      28.963 112.949  35.543  0.00  0.00            
ATOM   2142  HH2 TRP X 133      29.221 111.978  35.188  0.00  0.00            
ATOM   2143  CZ3 TRP X 133      29.480 114.066  34.908  0.00  0.00            
ATOM   2144  HZ3 TRP X 133      30.159 113.941  34.085  0.00  0.00            
ATOM   2145  CE3 TRP X 133      29.117 115.359  35.314  0.00  0.00            
ATOM   2146  HE3 TRP X 133      29.338 116.172  34.638  0.00  0.00            
ATOM   2147  CD2 TRP X 133      28.267 115.567  36.421  0.00  0.00            
ATOM   2148  C   TRP X 133      25.569 118.607  36.143  0.00  0.00            
ATOM   2149  O   TRP X 133      25.267 118.913  37.299  0.00  0.00            
ATOM   2150  N   THR X 134      24.693 118.153  35.223  0.00  0.00            
ATOM   2151  H   THR X 134      25.016 118.128  34.268  0.00  0.00            
ATOM   2152  CA  THR X 134      23.275 117.950  35.477  0.00  0.00            
ATOM   2153  HA  THR X 134      22.983 118.660  36.226  0.00  0.00            
ATOM   2154  CB  THR X 134      22.485 118.208  34.205  0.00  0.00            
ATOM   2155  HB  THR X 134      21.440 118.023  34.395  0.00  0.00            
ATOM   2156  CG2 THR X 134      22.714 119.613  33.678  0.00  0.00            
ATOM   2157 HG21 THR X 134      22.367 119.694  32.640  0.00  0.00            
ATOM   2158 HG22 THR X 134      22.204 120.358  34.292  0.00  0.00            
ATOM   2159 HG23 THR X 134      23.789 119.802  33.689  0.00  0.00            
ATOM   2160  OG1 THR X 134      22.900 117.247  33.224  0.00  0.00            
ATOM   2161  HG1 THR X 134      22.314 117.313  32.479  0.00  0.00            
ATOM   2162  C   THR X 134      23.046 116.571  35.992  0.00  0.00            
ATOM   2163  O   THR X 134      23.633 115.598  35.565  0.00  0.00            
ATOM   2164  N   THR X 135      22.149 116.490  36.959  0.00  0.00            
ATOM   2165  H   THR X 135      21.932 117.345  37.465  0.00  0.00            
ATOM   2166  CA  THR X 135      21.737 115.235  37.573  0.00  0.00            
ATOM   2167  HA  THR X 135      22.398 114.461  37.198  0.00  0.00            
ATOM   2168  CB  THR X 135      21.833 115.342  39.089  0.00  0.00            
ATOM   2169  HB  THR X 135      21.377 114.450  39.535  0.00  0.00            
ATOM   2170  CG2 THR X 135      23.285 115.451  39.588  0.00  0.00            
ATOM   2171 HG21 THR X 135      23.486 116.399  40.041  0.00  0.00            
ATOM   2172 HG22 THR X 135      23.500 114.643  40.271  0.00  0.00            
ATOM   2173 HG23 THR X 135      23.914 115.262  38.694  0.00  0.00            
ATOM   2174  OG1 THR X 135      21.082 116.443  39.594  0.00  0.00            
ATOM   2175  HG1 THR X 135      21.262 116.561  40.511  0.00  0.00            
ATOM   2176  C   THR X 135      20.283 114.924  37.165  0.00  0.00            
ATOM   2177  O   THR X 135      19.487 115.782  36.740  0.00  0.00            
ATOM   2178  N   ILE X 136      19.966 113.645  37.305  0.00  0.00            
ATOM   2179  H   ILE X 136      20.645 112.988  37.686  0.00  0.00            
ATOM   2180  CA  ILE X 136      18.628 113.147  36.997  0.00  0.00            
ATOM   2181  HA  ILE X 136      18.014 114.010  36.771  0.00  0.00            
ATOM   2182  CB  ILE X 136      18.631 112.144  35.851  0.00  0.00            
ATOM   2183  HB  ILE X 136      17.571 111.775  35.785  0.00  0.00            
ATOM   2184  CG2 ILE X 136      18.994 112.774  34.559  0.00  0.00            
ATOM   2185 HG21 ILE X 136      20.019 112.506  34.326  0.00  0.00            
ATOM   2186 HG22 ILE X 136      18.373 112.481  33.719  0.00  0.00            
ATOM   2187 HG23 ILE X 136      18.964 113.851  34.713  0.00  0.00            
ATOM   2188  CG1 ILE X 136      19.455 110.899  36.181  0.00  0.00            
ATOM   2189 HG12 ILE X 136      20.437 111.207  36.505  0.00  0.00            
ATOM   2190 HG13 ILE X 136      19.032 110.358  37.021  0.00  0.00            
ATOM   2191  CD1 ILE X 136      19.567 109.916  35.012  0.00  0.00            
ATOM   2192 HD11 ILE X 136      19.017 109.001  35.218  0.00  0.00            
ATOM   2193 HD12 ILE X 136      19.158 110.370  34.106  0.00  0.00            
ATOM   2194 HD13 ILE X 136      20.593 109.638  34.822  0.00  0.00            
ATOM   2195  C   ILE X 136      18.051 112.563  38.307  0.00  0.00            
ATOM   2196  O   ILE X 136      18.740 112.001  39.170  0.00  0.00            
ATOM   2197  N   ASH X 137      16.720 112.676  38.433  0.00  0.00            
ATOM   2198  H   ASH X 137      16.119 112.841  37.612  0.00  0.00            
ATOM   2199  CA  ASH X 137      16.175 112.167  39.623  0.00  0.00            
ATOM   2200  HA  ASH X 137      16.824 112.157  40.466  0.00  0.00            
ATOM   2201  CB  ASH X 137      14.897 112.974  39.927  0.00  0.00            
ATOM   2202  HB2 ASH X 137      15.202 113.993  40.315  0.00  0.00            
ATOM   2203  HB3 ASH X 137      14.476 112.246  40.631  0.00  0.00            
ATOM   2204  CG  ASH X 137      13.879 113.197  38.776  0.00  0.00            
ATOM   2205  OD1 ASH X 137      13.648 112.120  37.999  0.00  0.00            
ATOM   2206  OD2 ASH X 137      13.207 114.224  38.670  0.00  0.00            
ATOM   2207  HD1 ASH X 137      14.381 111.944  37.392  0.00  0.00            
ATOM   2208  C   ASH X 137      15.723 110.728  39.306  0.00  0.00            
ATOM   2209  O   ASH X 137      15.873 110.233  38.204  0.00  0.00            
ATOM   2210  N   GLH X 138      15.124 110.011  40.302  0.00  0.00            
ATOM   2211  H   GLH X 138      15.094 110.512  41.146  0.00  0.00            
ATOM   2212  CA  GLH X 138      14.595 108.625  40.309  0.00  0.00            
ATOM   2213  HA  GLH X 138      15.478 107.977  40.122  0.00  0.00            
ATOM   2214  CB  GLH X 138      13.987 108.231  41.743  0.00  0.00            
ATOM   2215  HB2 GLH X 138      13.387 107.316  41.533  0.00  0.00            
ATOM   2216  HB3 GLH X 138      14.747 108.004  42.463  0.00  0.00            
ATOM   2217  CG  GLH X 138      13.029 109.284  42.429  0.00  0.00            
ATOM   2218  HG2 GLH X 138      13.583 110.285  42.444  0.00  0.00            
ATOM   2219  HG3 GLH X 138      12.138 109.390  41.792  0.00  0.00            
ATOM   2220  CD  GLH X 138      12.551 109.004  43.851  0.00  0.00            
ATOM   2221  OE1 GLH X 138      11.907 110.049  44.421  0.00  0.00            
ATOM   2222  OE2 GLH X 138      12.632 107.959  44.487  0.00  0.00            
ATOM   2223  HE1 GLH X 138      11.708 109.899  45.343  0.00  0.00            
ATOM   2224  C   GLH X 138      13.592 108.348  39.196  0.00  0.00            
ATOM   2225  O   GLH X 138      13.368 107.154  38.927  0.00  0.00            
ATOM   2226  N   GLN X 139      12.928 109.379  38.684  0.00  0.00            
ATOM   2227  H   GLN X 139      12.990 110.293  39.090  0.00  0.00            
ATOM   2228  CA  GLN X 139      12.043 109.132  37.532  0.00  0.00            
ATOM   2229  HA  GLN X 139      11.668 108.091  37.625  0.00  0.00            
ATOM   2230  CB  GLN X 139      10.810 110.113  37.574  0.00  0.00            
ATOM   2231  HB2 GLN X 139      11.146 111.153  37.532  0.00  0.00            
ATOM   2232  HB3 GLN X 139      10.255 109.916  36.675  0.00  0.00            
ATOM   2233  CG  GLN X 139       9.921 109.935  38.854  0.00  0.00            
ATOM   2234  HG2 GLN X 139      10.523 109.968  39.727  0.00  0.00            
ATOM   2235  HG3 GLN X 139       9.137 110.690  38.855  0.00  0.00            
ATOM   2236  CD  GLN X 139       9.303 108.558  38.777  0.00  0.00            
ATOM   2237  OE1 GLN X 139       8.971 108.075  37.670  0.00  0.00            
ATOM   2238  NE2 GLN X 139       9.086 107.893  39.941  0.00  0.00            
ATOM   2239 HE21 GLN X 139       8.426 108.339  40.558  0.00  0.00            
ATOM   2240 HE22 GLN X 139       9.159 106.905  40.014  0.00  0.00            
ATOM   2241  C   GLN X 139      12.697 109.284  36.200  0.00  0.00            
ATOM   2242  O   GLN X 139      12.096 109.081  35.129  0.00  0.00            
ATOM   2243  N   GLY X 140      13.981 109.628  36.228  0.00  0.00            
ATOM   2244  H   GLY X 140      14.433 109.849  37.109  0.00  0.00            
ATOM   2245  CA  GLY X 140      14.736 109.773  34.980  0.00  0.00            
ATOM   2246  HA2 GLY X 140      14.327 109.124  34.199  0.00  0.00            
ATOM   2247  HA3 GLY X 140      15.775 109.484  35.110  0.00  0.00            
ATOM   2248  C   GLY X 140      14.714 111.204  34.395  0.00  0.00            
ATOM   2249  O   GLY X 140      15.166 111.422  33.301  0.00  0.00            
ATOM   2250  N   ASN X 141      14.235 112.196  35.169  0.00  0.00            
ATOM   2251  H   ASN X 141      13.704 111.980  35.988  0.00  0.00            
ATOM   2252  CA  ASN X 141      14.195 113.561  34.681  0.00  0.00            
ATOM   2253  HA  ASN X 141      14.404 113.575  33.602  0.00  0.00            
ATOM   2254  CB  ASN X 141      12.778 114.139  34.975  0.00  0.00            
ATOM   2255  HB2 ASN X 141      12.723 115.145  34.588  0.00  0.00            
ATOM   2256  HB3 ASN X 141      12.691 114.208  36.081  0.00  0.00            
ATOM   2257  CG  ASN X 141      11.627 113.313  34.452  0.00  0.00            
ATOM   2258  OD1 ASN X 141      11.718 112.947  33.296  0.00  0.00            
ATOM   2259  ND2 ASN X 141      10.629 113.002  35.288  0.00  0.00            
ATOM   2260 HD21 ASN X 141       9.677 113.110  35.011  0.00  0.00            
ATOM   2261 HD22 ASN X 141      10.860 112.888  36.283  0.00  0.00            
ATOM   2262  C   ASN X 141      15.248 114.390  35.399  0.00  0.00            
ATOM   2263  O   ASN X 141      15.633 114.052  36.508  0.00  0.00            
ATOM   2264  N   PRO X 142      15.683 115.529  34.806  0.00  0.00            
ATOM   2265  CD  PRO X 142      15.396 115.918  33.431  0.00  0.00            
ATOM   2266  HD2 PRO X 142      14.420 116.409  33.381  0.00  0.00            
ATOM   2267  HD3 PRO X 142      15.516 115.098  32.687  0.00  0.00            
ATOM   2268  CG  PRO X 142      16.507 116.929  33.134  0.00  0.00            
ATOM   2269  HG2 PRO X 142      16.102 117.699  32.470  0.00  0.00            
ATOM   2270  HG3 PRO X 142      17.345 116.455  32.645  0.00  0.00            
ATOM   2271  CB  PRO X 142      16.909 117.523  34.496  0.00  0.00            
ATOM   2272  HB2 PRO X 142      16.232 118.331  34.772  0.00  0.00            
ATOM   2273  HB3 PRO X 142      17.952 117.780  34.429  0.00  0.00            
ATOM   2274  CA  PRO X 142      16.738 116.360  35.411  0.00  0.00            
ATOM   2275  HA  PRO X 142      17.654 115.770  35.447  0.00  0.00            
ATOM   2276  C   PRO X 142      16.349 116.876  36.791  0.00  0.00            
ATOM   2277  O   PRO X 142      15.172 117.081  37.050  0.00  0.00            
ATOM   2278  N   SER X 143      17.309 116.909  37.709  0.00  0.00            
ATOM   2279  H   SER X 143      18.150 116.409  37.498  0.00  0.00            
ATOM   2280  CA  SER X 143      17.057 117.330  39.067  0.00  0.00            
ATOM   2281  HA  SER X 143      15.994 117.599  39.147  0.00  0.00            
ATOM   2282  CB  SER X 143      17.386 116.121  39.993  0.00  0.00            
ATOM   2283  HB2 SER X 143      16.643 115.309  39.929  0.00  0.00            
ATOM   2284  HB3 SER X 143      17.400 116.503  41.021  0.00  0.00            
ATOM   2285  OG  SER X 143      18.725 115.615  39.748  0.00  0.00            
ATOM   2286  HG  SER X 143      18.887 114.909  40.367  0.00  0.00            
ATOM   2287  C   SER X 143      17.824 118.537  39.509  0.00  0.00            
ATOM   2288  O   SER X 143      17.527 119.021  40.588  0.00  0.00            
ATOM   2289  N   GLY X 144      18.769 118.994  38.699  0.00  0.00            
ATOM   2290  H   GLY X 144      18.925 118.553  37.813  0.00  0.00            
ATOM   2291  CA  GLY X 144      19.237 120.369  38.837  0.00  0.00            
ATOM   2292  HA2 GLY X 144      19.513 120.759  37.891  0.00  0.00            
ATOM   2293  HA3 GLY X 144      18.434 121.008  39.222  0.00  0.00            
ATOM   2294  C   GLY X 144      20.387 120.576  39.817  0.00  0.00            
ATOM   2295  O   GLY X 144      20.510 121.600  40.462  0.00  0.00            
ATOM   2296  N   GLY X 145      21.264 119.589  39.984  0.00  0.00            
ATOM   2297  H   GLY X 145      20.933 118.646  39.915  0.00  0.00            
ATOM   2298  CA  GLY X 145      22.508 119.792  40.722  0.00  0.00            
ATOM   2299  HA2 GLY X 145      23.329 119.896  40.013  0.00  0.00            
ATOM   2300  HA3 GLY X 145      22.477 120.780  41.231  0.00  0.00            
ATOM   2301  C   GLY X 145      22.885 118.745  41.746  0.00  0.00            
ATOM   2302  O   GLY X 145      22.045 118.271  42.498  0.00  0.00            
ATOM   2303  N   LEU X 146      24.195 118.377  41.777  0.00  0.00            
ATOM   2304  H   LEU X 146      24.844 118.736  41.089  0.00  0.00            
ATOM   2305  CA  LEU X 146      24.751 117.545  42.779  0.00  0.00            
ATOM   2306  HA  LEU X 146      24.164 116.607  42.734  0.00  0.00            
ATOM   2307  CB  LEU X 146      26.153 117.103  42.340  0.00  0.00            
ATOM   2308  HB2 LEU X 146      26.769 117.953  42.241  0.00  0.00            
ATOM   2309  HB3 LEU X 146      26.018 116.616  41.390  0.00  0.00            
ATOM   2310  CG  LEU X 146      26.840 116.057  43.280  0.00  0.00            
ATOM   2311  HG  LEU X 146      26.897 116.448  44.279  0.00  0.00            
ATOM   2312  CD1 LEU X 146      25.939 114.876  43.421  0.00  0.00            
ATOM   2313 HD11 LEU X 146      24.970 115.169  43.824  0.00  0.00            
ATOM   2314 HD12 LEU X 146      26.398 114.145  44.088  0.00  0.00            
ATOM   2315 HD13 LEU X 146      25.930 114.291  42.485  0.00  0.00            
ATOM   2316  CD2 LEU X 146      28.163 115.682  42.705  0.00  0.00            
ATOM   2317 HD21 LEU X 146      28.155 115.675  41.622  0.00  0.00            
ATOM   2318 HD22 LEU X 146      28.536 114.715  42.999  0.00  0.00            
ATOM   2319 HD23 LEU X 146      28.946 116.411  42.961  0.00  0.00            
ATOM   2320  C   LEU X 146      24.813 118.352  44.130  0.00  0.00            
ATOM   2321  O   LEU X 146      25.182 119.518  44.135  0.00  0.00            
ATOM   2322  N   LYN X 147      24.724 117.716  45.269  0.00  0.00            
ATOM   2323  H   LYN X 147      24.472 116.740  45.253  0.00  0.00            
ATOM   2324  CA  LYN X 147      25.422 118.136  46.504  0.00  0.00            
ATOM   2325  HA  LYN X 147      26.294 118.787  46.314  0.00  0.00            
ATOM   2326  CB  LYN X 147      24.320 118.853  47.325  0.00  0.00            
ATOM   2327  HB2 LYN X 147      24.681 118.993  48.345  0.00  0.00            
ATOM   2328  HB3 LYN X 147      23.457 118.236  47.500  0.00  0.00            
ATOM   2329  CG  LYN X 147      23.845 120.092  46.652  0.00  0.00            
ATOM   2330  HG2 LYN X 147      23.456 120.004  45.703  0.00  0.00            
ATOM   2331  HG3 LYN X 147      24.774 120.659  46.499  0.00  0.00            
ATOM   2332  CD  LYN X 147      22.730 120.776  47.485  0.00  0.00            
ATOM   2333  HD2 LYN X 147      22.934 120.964  48.515  0.00  0.00            
ATOM   2334  HD3 LYN X 147      21.859 120.135  47.366  0.00  0.00            
ATOM   2335  CE  LYN X 147      22.313 122.113  46.830  0.00  0.00            
ATOM   2336  HE2 LYN X 147      22.316 121.908  45.700  0.00  0.00            
ATOM   2337  HE3 LYN X 147      23.041 122.898  47.017  0.00  0.00            
ATOM   2338  NZ  LYN X 147      21.050 122.601  47.398  0.00  0.00            
ATOM   2339  HZ1 LYN X 147      20.704 123.347  46.822  0.00  0.00            
ATOM   2340  HZ2 LYN X 147      21.211 122.919  48.301  0.00  0.00            
ATOM   2341  C   LYN X 147      25.746 116.803  47.196  0.00  0.00            
ATOM   2342  O   LYN X 147      25.000 115.826  47.094  0.00  0.00            
ATOM   2343  N   ARG X 148      26.703 116.927  48.090  0.00  0.00            
ATOM   2344  H   ARG X 148      27.131 117.796  48.274  0.00  0.00            
ATOM   2345  CA  ARG X 148      26.901 116.034  49.229  0.00  0.00            
ATOM   2346  HA  ARG X 148      26.234 115.204  49.210  0.00  0.00            
ATOM   2347  CB  ARG X 148      28.293 115.475  49.181  0.00  0.00            
ATOM   2348  HB2 ARG X 148      28.458 114.852  50.125  0.00  0.00            
ATOM   2349  HB3 ARG X 148      28.954 116.357  49.265  0.00  0.00            
ATOM   2350  CG  ARG X 148      28.776 114.637  47.995  0.00  0.00            
ATOM   2351  HG2 ARG X 148      29.636 114.066  48.369  0.00  0.00            
ATOM   2352  HG3 ARG X 148      28.109 113.815  47.993  0.00  0.00            
ATOM   2353  CD  ARG X 148      28.983 115.274  46.663  0.00  0.00            
ATOM   2354  HD2 ARG X 148      29.406 116.300  46.663  0.00  0.00            
ATOM   2355  HD3 ARG X 148      28.025 115.546  46.300  0.00  0.00            
ATOM   2356  NE  ARG X 148      29.668 114.440  45.723  0.00  0.00            
ATOM   2357  HE  ARG X 148      29.268 113.504  45.521  0.00  0.00            
ATOM   2358  CZ  ARG X 148      30.759 114.823  45.018  0.00  0.00            
ATOM   2359  NH1 ARG X 148      31.316 116.034  45.163  0.00  0.00            
ATOM   2360 HH11 ARG X 148      31.054 116.700  45.950  0.00  0.00            
ATOM   2361 HH12 ARG X 148      32.120 116.286  44.691  0.00  0.00            
ATOM   2362  NH2 ARG X 148      31.363 113.963  44.294  0.00  0.00            
ATOM   2363 HH21 ARG X 148      32.297 114.116  43.972  0.00  0.00            
ATOM   2364 HH22 ARG X 148      30.660 113.191  44.034  0.00  0.00            
ATOM   2365  C   ARG X 148      26.593 116.774  50.519  0.00  0.00            
ATOM   2366  O   ARG X 148      26.306 117.976  50.439  0.00  0.00            
ATOM   2367  N   ASN X 149      26.712 116.127  51.653  0.00  0.00            
ATOM   2368  H   ASN X 149      27.044 115.144  51.681  0.00  0.00            
ATOM   2369  CA  ASN X 149      26.344 116.781  52.903  0.00  0.00            
ATOM   2370  HA  ASN X 149      26.682 117.808  52.824  0.00  0.00            
ATOM   2371  CB  ASN X 149      24.736 116.747  53.070  0.00  0.00            
ATOM   2372  HB2 ASN X 149      24.304 117.079  52.144  0.00  0.00            
ATOM   2373  HB3 ASN X 149      24.391 115.724  53.299  0.00  0.00            
ATOM   2374  CG  ASN X 149      24.213 117.806  54.075  0.00  0.00            
ATOM   2375  OD1 ASN X 149      24.972 118.609  54.527  0.00  0.00            
ATOM   2376  ND2 ASN X 149      22.949 117.747  54.476  0.00  0.00            
ATOM   2377 HD21 ASN X 149      22.510 118.443  55.103  0.00  0.00            
ATOM   2378 HD22 ASN X 149      22.389 116.969  54.161  0.00  0.00            
ATOM   2379  C   ASN X 149      27.080 116.058  54.077  0.00  0.00            
ATOM   2380  O   ASN X 149      26.514 115.035  54.457  0.00  0.00            
ATOM   2381  N   PHE X 150      28.330 116.355  54.357  0.00  0.00            
ATOM   2382  H   PHE X 150      28.726 117.129  53.835  0.00  0.00            
ATOM   2383  CA  PHE X 150      29.225 115.529  55.120  0.00  0.00            
ATOM   2384  HA  PHE X 150      29.062 114.495  54.663  0.00  0.00            
ATOM   2385  CB  PHE X 150      30.687 116.016  54.913  0.00  0.00            
ATOM   2386  HB2 PHE X 150      31.270 115.439  55.610  0.00  0.00            
ATOM   2387  HB3 PHE X 150      30.807 117.088  55.235  0.00  0.00            
ATOM   2388  CG  PHE X 150      31.405 116.028  53.561  0.00  0.00            
ATOM   2389  CD1 PHE X 150      30.759 115.861  52.326  0.00  0.00            
ATOM   2390  HD1 PHE X 150      29.678 115.675  52.369  0.00  0.00            
ATOM   2391  CE1 PHE X 150      31.555 115.723  51.199  0.00  0.00            
ATOM   2392  HE1 PHE X 150      30.976 115.432  50.317  0.00  0.00            
ATOM   2393  CZ  PHE X 150      32.961 115.792  51.210  0.00  0.00            
ATOM   2394  HZ  PHE X 150      33.453 115.698  50.215  0.00  0.00            
ATOM   2395  CE2 PHE X 150      33.564 116.110  52.439  0.00  0.00            
ATOM   2396  HE2 PHE X 150      34.666 116.329  52.453  0.00  0.00            
ATOM   2397  CD2 PHE X 150      32.791 116.216  53.578  0.00  0.00            
ATOM   2398  HD2 PHE X 150      33.311 116.481  54.555  0.00  0.00            
ATOM   2399  C   PHE X 150      28.921 115.672  56.646  0.00  0.00            
ATOM   2400  O   PHE X 150      28.701 116.815  57.110  0.00  0.00            
ATOM   2401  N   GLY X 151      28.977 114.517  57.339  0.00  0.00            
ATOM   2402  H   GLY X 151      29.144 113.705  56.789  0.00  0.00            
ATOM   2403  CA  GLY X 151      28.708 114.363  58.771  0.00  0.00            
ATOM   2404  HA2 GLY X 151      28.771 113.303  58.988  0.00  0.00            
ATOM   2405  HA3 GLY X 151      29.464 114.935  59.304  0.00  0.00            
ATOM   2406  C   GLY X 151      27.445 114.944  59.261  0.00  0.00            
ATOM   2407  O   GLY X 151      27.584 115.962  59.999  0.00  0.00            
ATOM   2408  N   ALA X 152      26.252 114.638  58.627  0.00  0.00            
ATOM   2409  H   ALA X 152      26.199 113.844  57.933  0.00  0.00            
ATOM   2410  CA  ALA X 152      24.978 115.283  58.987  0.00  0.00            
ATOM   2411  HA  ALA X 152      25.039 115.660  59.998  0.00  0.00            
ATOM   2412  CB  ALA X 152      24.832 116.549  58.141  0.00  0.00            
ATOM   2413  HB1 ALA X 152      25.349 116.468  57.210  0.00  0.00            
ATOM   2414  HB2 ALA X 152      23.806 116.775  57.884  0.00  0.00            
ATOM   2415  HB3 ALA X 152      25.240 117.356  58.727  0.00  0.00            
ATOM   2416  C   ALA X 152      23.842 114.272  58.987  0.00  0.00            
ATOM   2417  O   ALA X 152      22.808 114.520  58.422  0.00  0.00            
ATOM   2418  N   THR X 153      24.114 113.072  59.595  0.00  0.00            
ATOM   2419  H   THR X 153      25.032 113.048  60.042  0.00  0.00            
ATOM   2420  CA  THR X 153      23.083 112.070  59.948  0.00  0.00            
ATOM   2421  HA  THR X 153      22.141 112.656  59.961  0.00  0.00            
ATOM   2422  CB  THR X 153      22.914 110.921  58.882  0.00  0.00            
ATOM   2423  HB  THR X 153      22.038 110.306  59.138  0.00  0.00            
ATOM   2424  CG2 THR X 153      22.599 111.504  57.475  0.00  0.00            
ATOM   2425 HG21 THR X 153      21.670 112.079  57.566  0.00  0.00            
ATOM   2426 HG22 THR X 153      23.358 112.184  57.103  0.00  0.00            
ATOM   2427 HG23 THR X 153      22.473 110.676  56.792  0.00  0.00            
ATOM   2428  OG1 THR X 153      23.964 110.066  58.813  0.00  0.00            
ATOM   2429  HG1 THR X 153      24.676 110.567  58.420  0.00  0.00            
ATOM   2430  C   THR X 153      23.287 111.469  61.395  0.00  0.00            
ATOM   2431  O   THR X 153      24.386 111.575  62.051  0.00  0.00            
ATOM   2432  N   LYN X 154      22.223 110.826  61.856  0.00  0.00            
ATOM   2433  H   LYN X 154      21.375 110.591  61.382  0.00  0.00            
ATOM   2434  CA  LYN X 154      22.229 110.197  63.172  0.00  0.00            
ATOM   2435  HA  LYN X 154      22.858 110.793  63.827  0.00  0.00            
ATOM   2436  CB  LYN X 154      20.883 110.125  63.763  0.00  0.00            
ATOM   2437  HB2 LYN X 154      20.349 109.656  62.986  0.00  0.00            
ATOM   2438  HB3 LYN X 154      20.850 109.440  64.537  0.00  0.00            
ATOM   2439  CG  LYN X 154      20.154 111.464  63.961  0.00  0.00            
ATOM   2440  HG2 LYN X 154      20.154 112.058  63.066  0.00  0.00            
ATOM   2441  HG3 LYN X 154      20.651 112.117  64.603  0.00  0.00            
ATOM   2442  CD  LYN X 154      18.638 111.360  64.378  0.00  0.00            
ATOM   2443  HD2 LYN X 154      18.337 112.187  64.977  0.00  0.00            
ATOM   2444  HD3 LYN X 154      18.465 110.480  64.944  0.00  0.00            
ATOM   2445  CE  LYN X 154      17.696 111.229  63.156  0.00  0.00            
ATOM   2446  HE2 LYN X 154      17.571 112.128  62.560  0.00  0.00            
ATOM   2447  HE3 LYN X 154      18.075 110.364  62.581  0.00  0.00            
ATOM   2448  NZ  LYN X 154      16.362 110.808  63.524  0.00  0.00            
ATOM   2449  HZ1 LYN X 154      16.377 109.849  63.653  0.00  0.00            
ATOM   2450  HZ2 LYN X 154      15.832 111.007  62.697  0.00  0.00            
ATOM   2451  C   LYN X 154      22.916 108.779  63.083  0.00  0.00            
ATOM   2452  O   LYN X 154      23.863 108.404  63.827  0.00  0.00            
ATOM   2453  N   GLU X 155      22.425 108.016  62.103  0.00  0.00            
ATOM   2454  H   GLU X 155      21.827 108.547  61.447  0.00  0.00            
ATOM   2455  CA  GLU X 155      23.008 106.774  61.577  0.00  0.00            
ATOM   2456  HA  GLU X 155      22.879 106.118  62.398  0.00  0.00            
ATOM   2457  CB  GLU X 155      22.139 106.088  60.595  0.00  0.00            
ATOM   2458  HB2 GLU X 155      22.480 105.079  60.485  0.00  0.00            
ATOM   2459  HB3 GLU X 155      21.149 105.983  61.049  0.00  0.00            
ATOM   2460  CG  GLU X 155      21.863 106.652  59.158  0.00  0.00            
ATOM   2461  HG2 GLU X 155      22.682 107.020  58.666  0.00  0.00            
ATOM   2462  HG3 GLU X 155      21.590 105.774  58.508  0.00  0.00            
ATOM   2463  CD  GLU X 155      20.741 107.712  59.155  0.00  0.00            
ATOM   2464  OE1 GLU X 155      20.080 107.793  58.121  0.00  0.00            
ATOM   2465  OE2 GLU X 155      20.540 108.415  60.122  0.00  0.00            
ATOM   2466  C   GLU X 155      24.468 106.626  61.288  0.00  0.00            
ATOM   2467  O   GLU X 155      24.976 105.555  61.590  0.00  0.00            
ATOM   2468  N   ALA X 156      25.090 107.737  60.833  0.00  0.00            
ATOM   2469  H   ALA X 156      24.476 108.588  60.621  0.00  0.00            
ATOM   2470  CA  ALA X 156      26.524 107.775  60.604  0.00  0.00            
ATOM   2471  HA  ALA X 156      27.000 106.878  60.981  0.00  0.00            
ATOM   2472  CB  ALA X 156      26.838 107.720  59.069  0.00  0.00            
ATOM   2473  HB1 ALA X 156      27.952 107.732  58.940  0.00  0.00            
ATOM   2474  HB2 ALA X 156      26.515 108.654  58.605  0.00  0.00            
ATOM   2475  HB3 ALA X 156      26.427 106.851  58.547  0.00  0.00            
ATOM   2476  C   ALA X 156      27.082 108.936  61.305  0.00  0.00            
ATOM   2477  O   ALA X 156      27.212 110.018  60.617  0.00  0.00            
ATOM   2478  N   PRO X 157      27.557 108.753  62.558  0.00  0.00            
ATOM   2479  CD  PRO X 157      27.282 107.633  63.460  0.00  0.00            
ATOM   2480  HD2 PRO X 157      27.986 106.758  63.343  0.00  0.00            
ATOM   2481  HD3 PRO X 157      26.297 107.255  63.431  0.00  0.00            
ATOM   2482  CG  PRO X 157      27.470 108.145  64.804  0.00  0.00            
ATOM   2483  HG2 PRO X 157      27.649 107.268  65.465  0.00  0.00            
ATOM   2484  HG3 PRO X 157      26.582 108.609  65.167  0.00  0.00            
ATOM   2485  CB  PRO X 157      28.620 109.155  64.663  0.00  0.00            
ATOM   2486  HB2 PRO X 157      28.524 109.983  65.335  0.00  0.00            
ATOM   2487  HB3 PRO X 157      29.561 108.700  64.873  0.00  0.00            
ATOM   2488  CA  PRO X 157      28.451 109.746  63.255  0.00  0.00            
ATOM   2489  HA  PRO X 157      27.907 110.714  63.250  0.00  0.00            
ATOM   2490  C   PRO X 157      29.783 110.002  62.564  0.00  0.00            
ATOM   2491  O   PRO X 157      30.074 111.103  62.071  0.00  0.00            
ATOM   2492  N   THR X 158      30.735 109.073  62.539  0.00  0.00            
ATOM   2493  H   THR X 158      30.495 108.092  62.806  0.00  0.00            
ATOM   2494  CA  THR X 158      32.035 109.246  61.863  0.00  0.00            
ATOM   2495  HA  THR X 158      32.116 110.203  61.347  0.00  0.00            
ATOM   2496  CB  THR X 158      33.151 109.008  62.916  0.00  0.00            
ATOM   2497  HB  THR X 158      34.039 108.979  62.305  0.00  0.00            
ATOM   2498  CG2 THR X 158      33.265 110.096  63.960  0.00  0.00            
ATOM   2499 HG21 THR X 158      32.415 110.014  64.568  0.00  0.00            
ATOM   2500 HG22 THR X 158      34.152 109.915  64.656  0.00  0.00            
ATOM   2501 HG23 THR X 158      33.410 111.051  63.519  0.00  0.00            
ATOM   2502  OG1 THR X 158      32.905 107.722  63.530  0.00  0.00            
ATOM   2503  HG1 THR X 158      32.071 107.864  64.017  0.00  0.00            
ATOM   2504  C   THR X 158      32.085 108.215  60.763  0.00  0.00            
ATOM   2505  O   THR X 158      31.144 107.446  60.658  0.00  0.00            
ATOM   2506  N   LEU X 159      33.194 108.140  60.031  0.00  0.00            
ATOM   2507  H   LEU X 159      33.987 108.763  60.321  0.00  0.00            
ATOM   2508  CA  LEU X 159      33.425 107.104  58.972  0.00  0.00            
ATOM   2509  HA  LEU X 159      32.538 107.028  58.442  0.00  0.00            
ATOM   2510  CB  LEU X 159      34.395 107.732  57.896  0.00  0.00            
ATOM   2511  HB2 LEU X 159      35.227 108.204  58.409  0.00  0.00            
ATOM   2512  HB3 LEU X 159      34.780 106.856  57.305  0.00  0.00            
ATOM   2513  CG  LEU X 159      33.831 108.684  56.913  0.00  0.00            
ATOM   2514  HG  LEU X 159      33.270 109.325  57.523  0.00  0.00            
ATOM   2515  CD1 LEU X 159      34.895 109.543  56.244  0.00  0.00            
ATOM   2516 HD11 LEU X 159      34.550 110.477  55.837  0.00  0.00            
ATOM   2517 HD12 LEU X 159      35.722 109.888  56.770  0.00  0.00            
ATOM   2518 HD13 LEU X 159      35.246 108.941  55.365  0.00  0.00            
ATOM   2519  CD2 LEU X 159      33.008 107.946  55.828  0.00  0.00            
ATOM   2520 HD21 LEU X 159      33.757 107.335  55.317  0.00  0.00            
ATOM   2521 HD22 LEU X 159      32.546 108.665  55.086  0.00  0.00            
ATOM   2522 HD23 LEU X 159      32.247 107.373  56.395  0.00  0.00            
ATOM   2523  C   LEU X 159      33.830 105.675  59.470  0.00  0.00            
ATOM   2524  O   LEU X 159      34.159 105.627  60.668  0.00  0.00            
ATOM   2525  N   PRO X 160      33.696 104.576  58.663  0.00  0.00            
ATOM   2526  CD  PRO X 160      33.159 104.592  57.294  0.00  0.00            
ATOM   2527  HD2 PRO X 160      33.695 105.197  56.587  0.00  0.00            
ATOM   2528  HD3 PRO X 160      32.142 105.045  57.446  0.00  0.00            
ATOM   2529  CG  PRO X 160      33.293 103.154  56.868  0.00  0.00            
ATOM   2530  HG2 PRO X 160      34.244 102.896  56.486  0.00  0.00            
ATOM   2531  HG3 PRO X 160      32.672 102.791  56.026  0.00  0.00            
ATOM   2532  CB  PRO X 160      33.317 102.322  58.086  0.00  0.00            
ATOM   2533  HB2 PRO X 160      32.274 102.153  58.444  0.00  0.00            
ATOM   2534  HB3 PRO X 160      33.723 101.307  57.971  0.00  0.00            
ATOM   2535  CA  PRO X 160      34.070 103.205  59.055  0.00  0.00            
ATOM   2536  HA  PRO X 160      33.772 103.121  60.112  0.00  0.00            
ATOM   2537  C   PRO X 160      35.642 103.172  58.936  0.00  0.00            
ATOM   2538  O   PRO X 160      36.280 103.739  58.106  0.00  0.00            
ATOM   2539  N   THR X 161      36.215 102.454  59.855  0.00  0.00            
ATOM   2540  H   THR X 161      35.638 102.019  60.475  0.00  0.00            
ATOM   2541  CA  THR X 161      37.619 102.522  60.297  0.00  0.00            
ATOM   2542  HA  THR X 161      38.058 103.437  59.912  0.00  0.00            
ATOM   2543  CB  THR X 161      37.677 102.501  61.825  0.00  0.00            
ATOM   2544  HB  THR X 161      38.683 102.447  62.219  0.00  0.00            
ATOM   2545  CG2 THR X 161      36.858 103.601  62.571  0.00  0.00            
ATOM   2546 HG21 THR X 161      36.761 104.516  61.942  0.00  0.00            
ATOM   2547 HG22 THR X 161      35.813 103.297  62.656  0.00  0.00            
ATOM   2548 HG23 THR X 161      37.292 103.934  63.512  0.00  0.00            
ATOM   2549  OG1 THR X 161      37.140 101.227  62.146  0.00  0.00            
ATOM   2550  HG1 THR X 161      37.210 101.255  63.116  0.00  0.00            
ATOM   2551  C   THR X 161      38.440 101.340  59.614  0.00  0.00            
ATOM   2552  O   THR X 161      37.890 100.358  59.085  0.00  0.00            
ATOM   2553  N   ARN X 162      39.778 101.449  59.616  0.00  0.00            
ATOM   2554  H   ARN X 162      40.257 102.326  59.785  0.00  0.00            
ATOM   2555  CA  ARN X 162      40.677 100.355  59.237  0.00  0.00            
ATOM   2556  HA  ARN X 162      40.474 100.232  58.162  0.00  0.00            
ATOM   2557  CB  ARN X 162      42.103 100.691  59.463  0.00  0.00            
ATOM   2558  HB2 ARN X 162      42.343 100.835  60.534  0.00  0.00            
ATOM   2559  HB3 ARN X 162      42.688  99.798  59.228  0.00  0.00            
ATOM   2560  CG  ARN X 162      42.630 101.871  58.658  0.00  0.00            
ATOM   2561  HG2 ARN X 162      42.558 101.651  57.597  0.00  0.00            
ATOM   2562  HG3 ARN X 162      42.058 102.736  58.826  0.00  0.00            
ATOM   2563  CD  ARN X 162      44.100 102.144  59.027  0.00  0.00            
ATOM   2564  HD2 ARN X 162      44.597 103.074  58.759  0.00  0.00            
ATOM   2565  HD3 ARN X 162      44.141 102.183  60.107  0.00  0.00            
ATOM   2566  NE  ARN X 162      44.924 100.969  58.714  0.00  0.00            
ATOM   2567  HE  ARN X 162      44.443 100.117  59.002  0.00  0.00            
ATOM   2568  CZ  ARN X 162      46.272 100.910  59.200  0.00  0.00            
ATOM   2569  NH1 ARN X 162      46.799 101.886  59.820  0.00  0.00            
ATOM   2570 HH11 ARN X 162      46.695 101.774  60.809  0.00  0.00            
ATOM   2571  NH2 ARN X 162      46.853  99.662  58.971  0.00  0.00            
ATOM   2572 HH21 ARN X 162      46.693  98.966  59.688  0.00  0.00            
ATOM   2573 HH22 ARN X 162      46.603  99.235  58.094  0.00  0.00            
ATOM   2574  C   ARN X 162      40.266  99.117  60.010  0.00  0.00            
ATOM   2575  O   ARN X 162      40.206  98.074  59.402  0.00  0.00            
ATOM   2576  N   ASH X 163      39.984  99.248  61.303  0.00  0.00            
ATOM   2577  H   ASH X 163      40.251 100.098  61.753  0.00  0.00            
ATOM   2578  CA  ASH X 163      39.619  98.091  62.088  0.00  0.00            
ATOM   2579  HA  ASH X 163      40.364  97.281  61.995  0.00  0.00            
ATOM   2580  CB  ASH X 163      39.446  98.479  63.637  0.00  0.00            
ATOM   2581  HB2 ASH X 163      38.968  97.691  64.177  0.00  0.00            
ATOM   2582  HB3 ASH X 163      38.796  99.389  63.664  0.00  0.00            
ATOM   2583  CG  ASH X 163      40.746  98.829  64.300  0.00  0.00            
ATOM   2584  OD1 ASH X 163      41.790  98.843  63.405  0.00  0.00            
ATOM   2585  OD2 ASH X 163      40.872  98.963  65.523  0.00  0.00            
ATOM   2586  HD1 ASH X 163      42.594  98.990  63.899  0.00  0.00            
ATOM   2587  C   ASH X 163      38.333  97.460  61.592  0.00  0.00            
ATOM   2588  O   ASH X 163      38.161  96.251  61.594  0.00  0.00            
ATOM   2589  N   ASH X 164      37.428  98.266  61.058  0.00  0.00            
ATOM   2590  H   ASH X 164      37.616  99.289  61.093  0.00  0.00            
ATOM   2591  CA  ASH X 164      36.149  97.776  60.488  0.00  0.00            
ATOM   2592  HA  ASH X 164      35.800  96.994  61.096  0.00  0.00            
ATOM   2593  CB  ASH X 164      35.143  98.852  60.240  0.00  0.00            
ATOM   2594  HB2 ASH X 164      35.675  99.500  59.507  0.00  0.00            
ATOM   2595  HB3 ASH X 164      34.276  98.490  59.686  0.00  0.00            
ATOM   2596  CG  ASH X 164      34.561  99.352  61.568  0.00  0.00            
ATOM   2597  OD1 ASH X 164      34.305 100.695  61.672  0.00  0.00            
ATOM   2598  OD2 ASH X 164      34.376  98.549  62.496  0.00  0.00            
ATOM   2599  HD1 ASH X 164      34.335 100.825  62.599  0.00  0.00            
ATOM   2600  C   ASH X 164      36.401  96.898  59.234  0.00  0.00            
ATOM   2601  O   ASH X 164      35.867  95.760  59.024  0.00  0.00            
ATOM   2602  N   VAL X 165      37.385  97.374  58.441  0.00  0.00            
ATOM   2603  H   VAL X 165      37.808  98.293  58.609  0.00  0.00            
ATOM   2604  CA  VAL X 165      37.766  96.579  57.291  0.00  0.00            
ATOM   2605  HA  VAL X 165      36.882  96.332  56.724  0.00  0.00            
ATOM   2606  CB  VAL X 165      38.722  97.388  56.431  0.00  0.00            
ATOM   2607  HB  VAL X 165      39.643  97.543  56.957  0.00  0.00            
ATOM   2608  CG1 VAL X 165      39.019  96.577  55.230  0.00  0.00            
ATOM   2609 HG11 VAL X 165      38.249  96.627  54.479  0.00  0.00            
ATOM   2610 HG12 VAL X 165      39.920  96.949  54.725  0.00  0.00            
ATOM   2611 HG13 VAL X 165      39.130  95.538  55.480  0.00  0.00            
ATOM   2612  CG2 VAL X 165      38.268  98.794  56.021  0.00  0.00            
ATOM   2613 HG21 VAL X 165      39.176  99.189  55.612  0.00  0.00            
ATOM   2614 HG22 VAL X 165      38.058  99.401  56.920  0.00  0.00            
ATOM   2615 HG23 VAL X 165      37.437  98.782  55.342  0.00  0.00            
ATOM   2616  C   VAL X 165      38.406  95.219  57.730  0.00  0.00            
ATOM   2617  O   VAL X 165      38.045  94.194  57.169  0.00  0.00            
ATOM   2618  N   LEU X 166      39.340  95.234  58.717  0.00  0.00            
ATOM   2619  H   LEU X 166      39.720  96.166  58.903  0.00  0.00            
ATOM   2620  CA  LEU X 166      40.056  94.078  59.140  0.00  0.00            
ATOM   2621  HA  LEU X 166      40.451  93.648  58.257  0.00  0.00            
ATOM   2622  CB  LEU X 166      41.132  94.439  60.150  0.00  0.00            
ATOM   2623  HB2 LEU X 166      41.473  93.503  60.612  0.00  0.00            
ATOM   2624  HB3 LEU X 166      40.666  95.012  60.973  0.00  0.00            
ATOM   2625  CG  LEU X 166      42.235  95.277  59.552  0.00  0.00            
ATOM   2626  HG  LEU X 166      41.782  96.180  59.159  0.00  0.00            
ATOM   2627  CD1 LEU X 166      43.222  95.624  60.705  0.00  0.00            
ATOM   2628 HD11 LEU X 166      43.379  96.701  60.768  0.00  0.00            
ATOM   2629 HD12 LEU X 166      42.818  95.355  61.650  0.00  0.00            
ATOM   2630 HD13 LEU X 166      44.194  95.208  60.545  0.00  0.00            
ATOM   2631  CD2 LEU X 166      42.965  94.505  58.474  0.00  0.00            
ATOM   2632 HD21 LEU X 166      43.973  94.920  58.359  0.00  0.00            
ATOM   2633 HD22 LEU X 166      42.442  94.586  57.508  0.00  0.00            
ATOM   2634 HD23 LEU X 166      43.109  93.476  58.764  0.00  0.00            
ATOM   2635  C   LEU X 166      39.063  93.064  59.769  0.00  0.00            
ATOM   2636  O   LEU X 166      39.120  91.858  59.447  0.00  0.00            
ATOM   2637  N   ASN X 167      38.114  93.559  60.605  0.00  0.00            
ATOM   2638  H   ASN X 167      38.283  94.469  61.011  0.00  0.00            
ATOM   2639  CA  ASN X 167      37.125  92.675  61.184  0.00  0.00            
ATOM   2640  HA  ASN X 167      37.709  91.853  61.625  0.00  0.00            
ATOM   2641  CB  ASN X 167      36.311  93.309  62.258  0.00  0.00            
ATOM   2642  HB2 ASN X 167      35.968  94.267  61.879  0.00  0.00            
ATOM   2643  HB3 ASN X 167      35.475  92.744  62.581  0.00  0.00            
ATOM   2644  CG  ASN X 167      37.169  93.616  63.514  0.00  0.00            
ATOM   2645  OD1 ASN X 167      38.021  92.817  63.868  0.00  0.00            
ATOM   2646  ND2 ASN X 167      36.933  94.818  64.130  0.00  0.00            
ATOM   2647 HD21 ASN X 167      37.656  95.506  64.240  0.00  0.00            
ATOM   2648 HD22 ASN X 167      36.103  94.882  64.682  0.00  0.00            
ATOM   2649  C   ASN X 167      36.209  91.984  60.162  0.00  0.00            
ATOM   2650  O   ASN X 167      35.768  90.841  60.340  0.00  0.00            
ATOM   2651  N   ALA X 168      35.969  92.649  59.027  0.00  0.00            
ATOM   2652  H   ALA X 168      36.546  93.446  58.794  0.00  0.00            
ATOM   2653  CA  ALA X 168      35.101  92.089  58.031  0.00  0.00            
ATOM   2654  HA  ALA X 168      34.281  91.582  58.493  0.00  0.00            
ATOM   2655  CB  ALA X 168      34.424  93.012  57.046  0.00  0.00            
ATOM   2656  HB1 ALA X 168      33.795  92.437  56.337  0.00  0.00            
ATOM   2657  HB2 ALA X 168      33.729  93.646  57.552  0.00  0.00            
ATOM   2658  HB3 ALA X 168      35.096  93.635  56.416  0.00  0.00            
ATOM   2659  C   ALA X 168      35.898  91.025  57.268  0.00  0.00            
ATOM   2660  O   ALA X 168      35.290  90.081  56.733  0.00  0.00            
ATOM   2661  N   LEU X 169      37.214  91.237  57.077  0.00  0.00            
ATOM   2662  H   LEU X 169      37.632  92.110  57.386  0.00  0.00            
ATOM   2663  CA  LEU X 169      38.072  90.241  56.403  0.00  0.00            
ATOM   2664  HA  LEU X 169      37.603  90.008  55.444  0.00  0.00            
ATOM   2665  CB  LEU X 169      39.460  90.870  56.145  0.00  0.00            
ATOM   2666  HB2 LEU X 169      40.167  90.084  55.828  0.00  0.00            
ATOM   2667  HB3 LEU X 169      39.870  91.244  57.077  0.00  0.00            
ATOM   2668  CG  LEU X 169      39.478  92.029  55.164  0.00  0.00            
ATOM   2669  HG  LEU X 169      38.754  92.774  55.489  0.00  0.00            
ATOM   2670  CD1 LEU X 169      40.876  92.676  55.066  0.00  0.00            
ATOM   2671 HD11 LEU X 169      41.137  92.973  54.050  0.00  0.00            
ATOM   2672 HD12 LEU X 169      40.942  93.551  55.711  0.00  0.00            
ATOM   2673 HD13 LEU X 169      41.637  91.977  55.438  0.00  0.00            
ATOM   2674  CD2 LEU X 169      39.081  91.582  53.776  0.00  0.00            
ATOM   2675 HD21 LEU X 169      38.302  92.225  53.356  0.00  0.00            
ATOM   2676 HD22 LEU X 169      38.710  90.555  53.792  0.00  0.00            
ATOM   2677 HD23 LEU X 169      39.979  91.621  53.152  0.00  0.00            
ATOM   2678  C   LEU X 169      38.195  88.925  57.185  0.00  0.00            
ATOM   2679  O   LEU X 169      38.708  88.004  56.617  0.00  0.00            
ATOM   2680  N   LYN X 170      37.898  88.925  58.455  0.00  0.00            
ATOM   2681  H   LYN X 170      37.861  89.818  58.942  0.00  0.00            
ATOM   2682  CA  LYN X 170      38.013  87.739  59.283  0.00  0.00            
ATOM   2683  HA  LYN X 170      38.953  87.269  59.048  0.00  0.00            
ATOM   2684  CB  LYN X 170      37.953  88.093  60.796  0.00  0.00            
ATOM   2685  HB2 LYN X 170      37.021  88.609  61.040  0.00  0.00            
ATOM   2686  HB3 LYN X 170      37.970  87.138  61.315  0.00  0.00            
ATOM   2687  CG  LYN X 170      39.163  88.909  61.289  0.00  0.00            
ATOM   2688  HG2 LYN X 170      40.071  88.342  61.092  0.00  0.00            
ATOM   2689  HG3 LYN X 170      39.175  89.848  60.762  0.00  0.00            
ATOM   2690  CD  LYN X 170      38.992  89.229  62.777  0.00  0.00            
ATOM   2691  HD2 LYN X 170      39.026  88.312  63.368  0.00  0.00            
ATOM   2692  HD3 LYN X 170      38.021  89.695  62.880  0.00  0.00            
ATOM   2693  CE  LYN X 170      40.076  90.183  63.253  0.00  0.00            
ATOM   2694  HE2 LYN X 170      40.119  91.034  62.561  0.00  0.00            
ATOM   2695  HE3 LYN X 170      41.046  89.703  63.243  0.00  0.00            
ATOM   2696  NZ  LYN X 170      39.773  90.668  64.580  0.00  0.00            
ATOM   2697  HZ1 LYN X 170      38.783  90.755  64.741  0.00  0.00            
ATOM   2698  HZ2 LYN X 170      40.117  90.018  65.274  0.00  0.00            
ATOM   2699  C   LYN X 170      36.885  86.781  58.991  0.00  0.00            
ATOM   2700  O   LYN X 170      37.036  85.599  59.277  0.00  0.00            
ATOM   2701  N   ILE X 171      35.700  87.223  58.479  0.00  0.00            
ATOM   2702  H   ILE X 171      35.534  88.211  58.487  0.00  0.00            
ATOM   2703  CA  ILE X 171      34.564  86.329  58.269  0.00  0.00            
ATOM   2704  HA  ILE X 171      34.354  85.848  59.206  0.00  0.00            
ATOM   2705  CB  ILE X 171      33.404  87.146  57.793  0.00  0.00            
ATOM   2706  HB  ILE X 171      33.553  87.460  56.750  0.00  0.00            
ATOM   2707  CG2 ILE X 171      32.165  86.297  57.795  0.00  0.00            
ATOM   2708 HG21 ILE X 171      32.337  85.328  57.320  0.00  0.00            
ATOM   2709 HG22 ILE X 171      31.741  86.194  58.795  0.00  0.00            
ATOM   2710 HG23 ILE X 171      31.425  86.843  57.179  0.00  0.00            
ATOM   2711  CG1 ILE X 171      33.218  88.403  58.632  0.00  0.00            
ATOM   2712 HG12 ILE X 171      32.595  89.151  58.135  0.00  0.00            
ATOM   2713 HG13 ILE X 171      34.183  88.870  58.795  0.00  0.00            
ATOM   2714  CD1 ILE X 171      32.626  88.101  60.002  0.00  0.00            
ATOM   2715 HD11 ILE X 171      31.687  87.564  59.902  0.00  0.00            
ATOM   2716 HD12 ILE X 171      32.408  89.027  60.540  0.00  0.00            
ATOM   2717 HD13 ILE X 171      33.301  87.496  60.613  0.00  0.00            
ATOM   2718  C   ILE X 171      34.902  85.253  57.264  0.00  0.00            
ATOM   2719  O   ILE X 171      35.586  85.487  56.245  0.00  0.00            
ATOM   2720  N   THR X 172      34.512  84.015  57.582  0.00  0.00            
ATOM   2721  H   THR X 172      33.731  83.914  58.213  0.00  0.00            
ATOM   2722  CA  THR X 172      34.917  82.842  56.789  0.00  0.00            
ATOM   2723  HA  THR X 172      35.906  83.046  56.380  0.00  0.00            
ATOM   2724  CB  THR X 172      34.979  81.589  57.702  0.00  0.00            
ATOM   2725  HB  THR X 172      34.010  81.378  58.173  0.00  0.00            
ATOM   2726  CG2 THR X 172      35.374  80.395  56.887  0.00  0.00            
ATOM   2727 HG21 THR X 172      35.201  79.463  57.420  0.00  0.00            
ATOM   2728 HG22 THR X 172      36.428  80.439  56.612  0.00  0.00            
ATOM   2729 HG23 THR X 172      34.770  80.402  55.984  0.00  0.00            
ATOM   2730  OG1 THR X 172      35.910  81.798  58.723  0.00  0.00            
ATOM   2731  HG1 THR X 172      36.459  82.531  58.490  0.00  0.00            
ATOM   2732  C   THR X 172      33.956  82.621  55.640  0.00  0.00            
ATOM   2733  O   THR X 172      34.388  82.339  54.518  0.00  0.00            
ATOM   2734  N   GLN X 173      32.637  82.716  55.917  0.00  0.00            
ATOM   2735  H   GLN X 173      32.329  82.724  56.874  0.00  0.00            
ATOM   2736  CA  GLN X 173      31.670  82.515  54.867  0.00  0.00            
ATOM   2737  HA  GLN X 173      32.023  81.749  54.210  0.00  0.00            
ATOM   2738  CB  GLN X 173      30.335  82.119  55.502  0.00  0.00            
ATOM   2739  HB2 GLN X 173      29.557  82.012  54.718  0.00  0.00            
ATOM   2740  HB3 GLN X 173      30.035  82.892  56.218  0.00  0.00            
ATOM   2741  CG  GLN X 173      30.441  80.790  56.269  0.00  0.00            
ATOM   2742  HG2 GLN X 173      29.444  80.564  56.665  0.00  0.00            
ATOM   2743  HG3 GLN X 173      31.060  80.944  57.139  0.00  0.00            
ATOM   2744  CD  GLN X 173      30.939  79.598  55.479  0.00  0.00            
ATOM   2745  OE1 GLN X 173      30.337  79.234  54.465  0.00  0.00            
ATOM   2746  NE2 GLN X 173      32.020  78.992  55.939  0.00  0.00            
ATOM   2747 HE21 GLN X 173      32.907  79.475  55.757  0.00  0.00            
ATOM   2748 HE22 GLN X 173      32.045  78.005  55.982  0.00  0.00            
ATOM   2749  C   GLN X 173      31.447  83.793  54.007  0.00  0.00            
ATOM   2750  O   GLN X 173      31.314  84.897  54.542  0.00  0.00            
ATOM   2751  N   TYR X 174      31.364  83.647  52.685  0.00  0.00            
ATOM   2752  H   TYR X 174      31.706  82.767  52.275  0.00  0.00            
ATOM   2753  CA  TYR X 174      30.964  84.696  51.791  0.00  0.00            
ATOM   2754  HA  TYR X 174      31.650  85.534  51.989  0.00  0.00            
ATOM   2755  CB  TYR X 174      31.070  84.294  50.357  0.00  0.00            
ATOM   2756  HB2 TYR X 174      32.086  84.016  50.051  0.00  0.00            
ATOM   2757  HB3 TYR X 174      30.492  83.366  50.250  0.00  0.00            
ATOM   2758  CG  TYR X 174      30.546  85.274  49.357  0.00  0.00            
ATOM   2759  CD1 TYR X 174      31.370  86.297  48.869  0.00  0.00            
ATOM   2760  HD1 TYR X 174      32.407  86.344  49.182  0.00  0.00            
ATOM   2761  CE1 TYR X 174      30.849  87.206  47.944  0.00  0.00            
ATOM   2762  HE1 TYR X 174      31.563  87.799  47.377  0.00  0.00            
ATOM   2763  CZ  TYR X 174      29.500  87.227  47.621  0.00  0.00            
ATOM   2764  OH  TYR X 174      29.059  88.156  46.740  0.00  0.00            
ATOM   2765  HH  TYR X 174      28.672  88.908  47.152  0.00  0.00            
ATOM   2766  CE2 TYR X 174      28.660  86.238  48.136  0.00  0.00            
ATOM   2767  HE2 TYR X 174      27.572  86.314  47.962  0.00  0.00            
ATOM   2768  CD2 TYR X 174      29.201  85.217  48.973  0.00  0.00            
ATOM   2769  HD2 TYR X 174      28.521  84.457  49.387  0.00  0.00            
ATOM   2770  C   TYR X 174      29.575  85.187  52.157  0.00  0.00            
ATOM   2771  O   TYR X 174      29.421  86.375  52.342  0.00  0.00            
ATOM   2772  N   ASH X 175      28.607  84.292  52.253  0.00  0.00            
ATOM   2773  H   ASH X 175      28.730  83.386  51.801  0.00  0.00            
ATOM   2774  CA  ASH X 175      27.242  84.609  52.679  0.00  0.00            
ATOM   2775  HA  ASH X 175      27.356  85.419  53.429  0.00  0.00            
ATOM   2776  CB  ASH X 175      26.413  85.185  51.510  0.00  0.00            
ATOM   2777  HB2 ASH X 175      26.091  84.308  50.898  0.00  0.00            
ATOM   2778  HB3 ASH X 175      27.075  85.764  50.849  0.00  0.00            
ATOM   2779  CG  ASH X 175      25.188  85.877  52.001  0.00  0.00            
ATOM   2780  OD1 ASH X 175      24.920  85.602  53.321  0.00  0.00            
ATOM   2781  OD2 ASH X 175      24.557  86.664  51.317  0.00  0.00            
ATOM   2782  HD1 ASH X 175      24.073  85.812  53.735  0.00  0.00            
ATOM   2783  C   ASH X 175      26.617  83.390  53.306  0.00  0.00            
ATOM   2784  O   ASH X 175      27.112  82.270  53.213  0.00  0.00            
ATOM   2785  N   THR X 176      25.543  83.625  54.022  0.00  0.00            
ATOM   2786  H   THR X 176      25.119  84.541  53.970  0.00  0.00            
ATOM   2787  CA  THR X 176      24.821  82.615  54.746  0.00  0.00            
ATOM   2788  HA  THR X 176      25.093  81.620  54.393  0.00  0.00            
ATOM   2789  CB  THR X 176      25.044  82.701  56.243  0.00  0.00            
ATOM   2790  HB  THR X 176      24.437  81.939  56.741  0.00  0.00            
ATOM   2791  CG2 THR X 176      26.537  82.439  56.551  0.00  0.00            
ATOM   2792 HG21 THR X 176      26.674  81.599  57.235  0.00  0.00            
ATOM   2793 HG22 THR X 176      27.025  83.298  57.003  0.00  0.00            
ATOM   2794 HG23 THR X 176      27.067  82.223  55.633  0.00  0.00            
ATOM   2795  OG1 THR X 176      24.691  83.942  56.749  0.00  0.00            
ATOM   2796  HG1 THR X 176      25.357  84.594  56.563  0.00  0.00            
ATOM   2797  C   THR X 176      23.350  82.854  54.458  0.00  0.00            
ATOM   2798  O   THR X 176      22.969  83.974  54.209  0.00  0.00            
ATOM   2799  N   PRO X 177      22.485  81.827  54.633  0.00  0.00            
ATOM   2800  CD  PRO X 177      22.917  80.439  54.731  0.00  0.00            
ATOM   2801  HD2 PRO X 177      23.171  80.170  55.755  0.00  0.00            
ATOM   2802  HD3 PRO X 177      23.764  80.150  54.079  0.00  0.00            
ATOM   2803  CG  PRO X 177      21.672  79.607  54.375  0.00  0.00            
ATOM   2804  HG2 PRO X 177      21.677  79.416  53.293  0.00  0.00            
ATOM   2805  HG3 PRO X 177      21.649  78.733  55.024  0.00  0.00            
ATOM   2806  CB  PRO X 177      20.525  80.517  54.695  0.00  0.00            
ATOM   2807  HB2 PRO X 177      20.212  80.294  55.743  0.00  0.00            
ATOM   2808  HB3 PRO X 177      19.710  80.326  54.000  0.00  0.00            
ATOM   2809  CA  PRO X 177      21.058  81.924  54.498  0.00  0.00            
ATOM   2810  HA  PRO X 177      20.789  82.305  53.532  0.00  0.00            
ATOM   2811  C   PRO X 177      20.515  82.871  55.592  0.00  0.00            
ATOM   2812  O   PRO X 177      21.085  82.928  56.668  0.00  0.00            
ATOM   2813  N   PRO X 178      19.435  83.615  55.289  0.00  0.00            
ATOM   2814  CD  PRO X 178      18.748  84.398  56.274  0.00  0.00            
ATOM   2815  HD2 PRO X 178      18.534  83.845  57.178  0.00  0.00            
ATOM   2816  HD3 PRO X 178      19.253  85.314  56.534  0.00  0.00            
ATOM   2817  CG  PRO X 178      17.412  84.843  55.651  0.00  0.00            
ATOM   2818  HG2 PRO X 178      16.581  84.717  56.351  0.00  0.00            
ATOM   2819  HG3 PRO X 178      17.516  85.852  55.218  0.00  0.00            
ATOM   2820  CB  PRO X 178      17.219  83.896  54.446  0.00  0.00            
ATOM   2821  HB2 PRO X 178      16.753  82.978  54.831  0.00  0.00            
ATOM   2822  HB3 PRO X 178      16.617  84.334  53.694  0.00  0.00            
ATOM   2823  CA  PRO X 178      18.633  83.592  54.055  0.00  0.00            
ATOM   2824  HA  PRO X 178      18.718  82.566  53.634  0.00  0.00            
ATOM   2825  C   PRO X 178      19.138  84.511  53.007  0.00  0.00            
ATOM   2826  O   PRO X 178      18.305  84.953  52.196  0.00  0.00            
ATOM   2827  N   TRP X 179      20.404  84.807  52.960  0.00  0.00            
ATOM   2828  H   TRP X 179      20.890  84.804  53.817  0.00  0.00            
ATOM   2829  CA  TRP X 179      21.101  85.501  51.884  0.00  0.00            
ATOM   2830  HA  TRP X 179      22.142  85.580  52.158  0.00  0.00            
ATOM   2831  CB  TRP X 179      20.951  84.848  50.505  0.00  0.00            
ATOM   2832  HB2 TRP X 179      21.730  85.130  49.825  0.00  0.00            
ATOM   2833  HB3 TRP X 179      20.030  85.088  50.047  0.00  0.00            
ATOM   2834  CG  TRP X 179      20.971  83.354  50.583  0.00  0.00            
ATOM   2835  CD1 TRP X 179      19.929  82.484  50.361  0.00  0.00            
ATOM   2836  HD1 TRP X 179      19.013  82.783  49.881  0.00  0.00            
ATOM   2837  NE1 TRP X 179      20.343  81.203  50.569  0.00  0.00            
ATOM   2838  HE1 TRP X 179      19.806  80.413  50.209  0.00  0.00            
ATOM   2839  CE2 TRP X 179      21.704  81.157  50.803  0.00  0.00            
ATOM   2840  CZ2 TRP X 179      22.578  80.117  51.103  0.00  0.00            
ATOM   2841  HZ2 TRP X 179      22.188  79.102  51.309  0.00  0.00            
ATOM   2842  CH2 TRP X 179      23.937  80.442  51.256  0.00  0.00            
ATOM   2843  HH2 TRP X 179      24.556  79.675  51.665  0.00  0.00            
ATOM   2844  CZ3 TRP X 179      24.377  81.741  51.251  0.00  0.00            
ATOM   2845  HZ3 TRP X 179      25.414  81.940  51.431  0.00  0.00            
ATOM   2846  CE3 TRP X 179      23.478  82.786  51.129  0.00  0.00            
ATOM   2847  HE3 TRP X 179      23.815  83.748  51.401  0.00  0.00            
ATOM   2848  CD2 TRP X 179      22.163  82.508  50.829  0.00  0.00            
ATOM   2849  C   TRP X 179      20.652  86.977  51.797  0.00  0.00            
ATOM   2850  O   TRP X 179      20.938  87.654  50.792  0.00  0.00            
ATOM   2851  N   ASH X 180      19.840  87.441  52.716  0.00  0.00            
ATOM   2852  H   ASH X 180      19.625  86.890  53.535  0.00  0.00            
ATOM   2853  CA  ASH X 180      19.197  88.745  52.652  0.00  0.00            
ATOM   2854  HA  ASH X 180      19.229  89.184  51.726  0.00  0.00            
ATOM   2855  CB  ASH X 180      17.612  88.655  52.936  0.00  0.00            
ATOM   2856  HB2 ASH X 180      17.098  89.598  52.697  0.00  0.00            
ATOM   2857  HB3 ASH X 180      17.278  87.976  52.183  0.00  0.00            
ATOM   2858  CG  ASH X 180      17.202  88.136  54.339  0.00  0.00            
ATOM   2859  OD1 ASH X 180      15.855  87.912  54.479  0.00  0.00            
ATOM   2860  OD2 ASH X 180      18.023  87.711  55.164  0.00  0.00            
ATOM   2861  HD1 ASH X 180      15.655  87.358  55.263  0.00  0.00            
ATOM   2862  C   ASH X 180      19.885  89.661  53.606  0.00  0.00            
ATOM   2863  O   ASH X 180      21.041  89.501  53.925  0.00  0.00            
ATOM   2864  N   MET X 181      19.148  90.706  54.001  0.00  0.00            
ATOM   2865  H   MET X 181      18.350  90.851  53.412  0.00  0.00            
ATOM   2866  CA  MET X 181      19.526  91.754  54.955  0.00  0.00            
ATOM   2867  HA  MET X 181      20.371  92.245  54.502  0.00  0.00            
ATOM   2868  CB  MET X 181      18.395  92.789  55.220  0.00  0.00            
ATOM   2869  HB2 MET X 181      17.466  92.239  55.284  0.00  0.00            
ATOM   2870  HB3 MET X 181      18.257  93.303  54.280  0.00  0.00            
ATOM   2871  CG  MET X 181      18.604  93.871  56.300  0.00  0.00            
ATOM   2872  HG2 MET X 181      19.161  94.625  55.812  0.00  0.00            
ATOM   2873  HG3 MET X 181      19.173  93.464  57.131  0.00  0.00            
ATOM   2874  SD  MET X 181      16.992  94.559  56.731  0.00  0.00            
ATOM   2875  CE  MET X 181      17.342  96.324  57.105  0.00  0.00            
ATOM   2876  HE1 MET X 181      17.844  96.761  56.252  0.00  0.00            
ATOM   2877  HE2 MET X 181      17.851  96.550  58.042  0.00  0.00            
ATOM   2878  HE3 MET X 181      16.453  96.879  57.226  0.00  0.00            
ATOM   2879  C   MET X 181      20.015  91.225  56.329  0.00  0.00            
ATOM   2880  O   MET X 181      20.894  91.696  56.982  0.00  0.00            
ATOM   2881  N   THR X 182      19.465  90.107  56.786  0.00  0.00            
ATOM   2882  H   THR X 182      18.896  89.429  56.272  0.00  0.00            
ATOM   2883  CA  THR X 182      19.620  89.540  58.161  0.00  0.00            
ATOM   2884  HA  THR X 182      20.246  90.200  58.836  0.00  0.00            
ATOM   2885  CB  THR X 182      18.074  89.342  58.629  0.00  0.00            
ATOM   2886  HB  THR X 182      18.194  88.788  59.529  0.00  0.00            
ATOM   2887  CG2 THR X 182      17.334  90.676  58.848  0.00  0.00            
ATOM   2888 HG21 THR X 182      17.863  91.066  59.757  0.00  0.00            
ATOM   2889 HG22 THR X 182      16.249  90.555  59.016  0.00  0.00            
ATOM   2890 HG23 THR X 182      17.451  91.435  58.115  0.00  0.00            
ATOM   2891  OG1 THR X 182      17.339  88.716  57.552  0.00  0.00            
ATOM   2892  HG1 THR X 182      16.541  88.285  57.874  0.00  0.00            
ATOM   2893  C   THR X 182      20.413  88.228  58.173  0.00  0.00            
ATOM   2894  O   THR X 182      20.379  87.576  59.239  0.00  0.00            
ATOM   2895  N   SER X 183      21.287  87.996  57.191  0.00  0.00            
ATOM   2896  H   SER X 183      21.253  88.662  56.439  0.00  0.00            
ATOM   2897  CA  SER X 183      22.412  87.115  57.240  0.00  0.00            
ATOM   2898  HA  SER X 183      21.935  86.093  57.315  0.00  0.00            
ATOM   2899  CB  SER X 183      23.191  87.329  55.868  0.00  0.00            
ATOM   2900  HB2 SER X 183      23.034  88.271  55.374  0.00  0.00            
ATOM   2901  HB3 SER X 183      24.296  87.115  55.959  0.00  0.00            
ATOM   2902  OG  SER X 183      22.934  86.378  54.853  0.00  0.00            
ATOM   2903  HG  SER X 183      22.061  86.006  55.076  0.00  0.00            
ATOM   2904  C   SER X 183      23.321  87.397  58.440  0.00  0.00            
ATOM   2905  O   SER X 183      23.637  88.584  58.726  0.00  0.00            
ATOM   2906  N   GLN X 184      23.824  86.375  59.106  0.00  0.00            
ATOM   2907  H   GLN X 184      23.608  85.448  58.743  0.00  0.00            
ATOM   2908  CA  GLN X 184      24.797  86.487  60.170  0.00  0.00            
ATOM   2909  HA  GLN X 184      25.067  87.523  60.273  0.00  0.00            
ATOM   2910  CB  GLN X 184      24.186  85.989  61.474  0.00  0.00            
ATOM   2911  HB2 GLN X 184      25.001  86.002  62.210  0.00  0.00            
ATOM   2912  HB3 GLN X 184      23.906  84.951  61.253  0.00  0.00            
ATOM   2913  CG  GLN X 184      22.987  86.794  61.905  0.00  0.00            
ATOM   2914  HG2 GLN X 184      22.228  86.602  61.234  0.00  0.00            
ATOM   2915  HG3 GLN X 184      22.752  86.410  62.895  0.00  0.00            
ATOM   2916  CD  GLN X 184      23.081  88.270  61.928  0.00  0.00            
ATOM   2917  OE1 GLN X 184      24.043  88.810  62.305  0.00  0.00            
ATOM   2918  NE2 GLN X 184      22.068  88.979  61.439  0.00  0.00            
ATOM   2919 HE21 GLN X 184      21.270  88.554  61.055  0.00  0.00            
ATOM   2920 HE22 GLN X 184      22.070  89.971  61.515  0.00  0.00            
ATOM   2921  C   GLN X 184      26.046  85.700  59.752  0.00  0.00            
ATOM   2922  O   GLN X 184      25.994  84.640  59.103  0.00  0.00            
ATOM   2923  N   ASN X 185      27.197  86.228  60.197  0.00  0.00            
ATOM   2924  H   ASN X 185      27.128  87.003  60.856  0.00  0.00            
ATOM   2925  CA  ASN X 185      28.498  85.644  59.925  0.00  0.00            
ATOM   2926  HA  ASN X 185      29.248  86.295  60.256  0.00  0.00            
ATOM   2927  CB  ASN X 185      28.647  84.195  60.545  0.00  0.00            
ATOM   2928  HB2 ASN X 185      28.327  84.216  61.551  0.00  0.00            
ATOM   2929  HB3 ASN X 185      27.992  83.427  60.020  0.00  0.00            
ATOM   2930  CG  ASN X 185      30.074  83.704  60.430  0.00  0.00            
ATOM   2931  OD1 ASN X 185      30.394  82.834  59.646  0.00  0.00            
ATOM   2932  ND2 ASN X 185      30.946  84.254  61.298  0.00  0.00            
ATOM   2933 HD21 ASN X 185      30.619  84.937  61.939  0.00  0.00            
ATOM   2934 HD22 ASN X 185      31.792  83.730  61.475  0.00  0.00            
ATOM   2935  C   ASN X 185      28.637  85.556  58.354  0.00  0.00            
ATOM   2936  O   ASN X 185      28.916  84.517  57.782  0.00  0.00            
ATOM   2937  N   SER X 186      28.314  86.646  57.662  0.00  0.00            
ATOM   2938  H   SER X 186      27.672  87.337  58.114  0.00  0.00            
ATOM   2939  CA  SER X 186      28.481  86.746  56.192  0.00  0.00            
ATOM   2940  HA  SER X 186      28.920  85.789  55.734  0.00  0.00            
ATOM   2941  CB  SER X 186      27.061  86.940  55.534  0.00  0.00            
ATOM   2942  HB2 SER X 186      26.482  86.009  55.599  0.00  0.00            
ATOM   2943  HB3 SER X 186      26.590  87.656  56.130  0.00  0.00            
ATOM   2944  OG  SER X 186      27.012  87.382  54.174  0.00  0.00            
ATOM   2945  HG  SER X 186      26.294  86.876  53.770  0.00  0.00            
ATOM   2946  C   SER X 186      29.471  87.889  55.991  0.00  0.00            
ATOM   2947  O   SER X 186      29.275  89.041  56.496  0.00  0.00            
ATOM   2948  N   PHE X 187      30.485  87.697  55.237  0.00  0.00            
ATOM   2949  H   PHE X 187      30.590  86.792  54.798  0.00  0.00            
ATOM   2950  CA  PHE X 187      31.365  88.742  54.682  0.00  0.00            
ATOM   2951  HA  PHE X 187      31.713  89.309  55.590  0.00  0.00            
ATOM   2952  CB  PHE X 187      32.520  88.152  53.902  0.00  0.00            
ATOM   2953  HB2 PHE X 187      32.197  87.420  53.168  0.00  0.00            
ATOM   2954  HB3 PHE X 187      33.130  87.610  54.574  0.00  0.00            
ATOM   2955  CG  PHE X 187      33.353  89.185  53.193  0.00  0.00            
ATOM   2956  CD1 PHE X 187      34.177  90.019  53.920  0.00  0.00            
ATOM   2957  HD1 PHE X 187      34.042  90.001  54.994  0.00  0.00            
ATOM   2958  CE1 PHE X 187      35.067  90.824  53.280  0.00  0.00            
ATOM   2959  HE1 PHE X 187      35.796  91.494  53.750  0.00  0.00            
ATOM   2960  CZ  PHE X 187      34.938  90.989  51.934  0.00  0.00            
ATOM   2961  HZ  PHE X 187      35.656  91.665  51.416  0.00  0.00            
ATOM   2962  CE2 PHE X 187      34.040  90.248  51.181  0.00  0.00            
ATOM   2963  HE2 PHE X 187      33.837  90.521  50.166  0.00  0.00            
ATOM   2964  CD2 PHE X 187      33.347  89.248  51.790  0.00  0.00            
ATOM   2965  HD2 PHE X 187      32.819  88.554  51.230  0.00  0.00            
ATOM   2966  C   PHE X 187      30.581  89.708  53.826  0.00  0.00            
ATOM   2967  O   PHE X 187      30.790  90.932  53.944  0.00  0.00            
ATOM   2968  N   ARG X 188      29.668  89.171  52.998  0.00  0.00            
ATOM   2969  H   ARG X 188      29.681  88.163  52.968  0.00  0.00            
ATOM   2970  CA  ARG X 188      28.829  90.017  52.204  0.00  0.00            
ATOM   2971  HA  ARG X 188      29.563  90.616  51.626  0.00  0.00            
ATOM   2972  CB  ARG X 188      27.922  89.237  51.285  0.00  0.00            
ATOM   2973  HB2 ARG X 188      27.160  88.736  51.908  0.00  0.00            
ATOM   2974  HB3 ARG X 188      28.519  88.490  50.727  0.00  0.00            
ATOM   2975  CG  ARG X 188      27.207  90.059  50.175  0.00  0.00            
ATOM   2976  HG2 ARG X 188      27.910  90.807  49.830  0.00  0.00            
ATOM   2977  HG3 ARG X 188      27.122  89.413  49.315  0.00  0.00            
ATOM   2978  CD  ARG X 188      25.890  90.828  50.535  0.00  0.00            
ATOM   2979  HD2 ARG X 188      25.420  91.314  49.689  0.00  0.00            
ATOM   2980  HD3 ARG X 188      26.039  91.599  51.281  0.00  0.00            
ATOM   2981  NE  ARG X 188      24.955  89.857  51.099  0.00  0.00            
ATOM   2982  HE  ARG X 188      25.200  88.957  50.855  0.00  0.00            
ATOM   2983  CZ  ARG X 188      23.836  90.001  51.851  0.00  0.00            
ATOM   2984  NH1 ARG X 188      23.401  91.217  52.324  0.00  0.00            
ATOM   2985 HH11 ARG X 188      23.623  92.159  51.903  0.00  0.00            
ATOM   2986 HH12 ARG X 188      22.962  91.231  53.238  0.00  0.00            
ATOM   2987  NH2 ARG X 188      23.283  88.920  52.284  0.00  0.00            
ATOM   2988 HH21 ARG X 188      23.533  88.047  51.792  0.00  0.00            
ATOM   2989 HH22 ARG X 188      22.428  89.074  52.780  0.00  0.00            
ATOM   2990  C   ARG X 188      28.041  91.000  53.006  0.00  0.00            
ATOM   2991  O   ARG X 188      28.023  92.206  52.702  0.00  0.00            
ATOM   2992  N   ASN X 189      27.289  90.482  54.005  0.00  0.00            
ATOM   2993  H   ASN X 189      27.318  89.480  54.229  0.00  0.00            
ATOM   2994  CA  ASN X 189      26.291  91.242  54.725  0.00  0.00            
ATOM   2995  HA  ASN X 189      25.754  91.770  53.943  0.00  0.00            
ATOM   2996  CB  ASN X 189      25.318  90.328  55.479  0.00  0.00            
ATOM   2997  HB2 ASN X 189      24.940  89.615  54.802  0.00  0.00            
ATOM   2998  HB3 ASN X 189      25.785  89.712  56.339  0.00  0.00            
ATOM   2999  CG  ASN X 189      24.109  91.114  55.855  0.00  0.00            
ATOM   3000  OD1 ASN X 189      23.349  91.523  55.021  0.00  0.00            
ATOM   3001  ND2 ASN X 189      23.719  91.129  57.142  0.00  0.00            
ATOM   3002 HD21 ASN X 189      22.772  91.402  57.227  0.00  0.00            
ATOM   3003 HD22 ASN X 189      24.121  90.669  57.900  0.00  0.00            
ATOM   3004  C   ASN X 189      26.932  92.272  55.631  0.00  0.00            
ATOM   3005  O   ASN X 189      26.363  93.369  55.872  0.00  0.00            
ATOM   3006  N   GLN X 190      28.157  92.006  56.161  0.00  0.00            
ATOM   3007  H   GLN X 190      28.649  91.172  55.896  0.00  0.00            
ATOM   3008  CA  GLN X 190      28.937  93.024  56.919  0.00  0.00            
ATOM   3009  HA  GLN X 190      28.364  93.367  57.664  0.00  0.00            
ATOM   3010  CB  GLN X 190      30.153  92.410  57.573  0.00  0.00            
ATOM   3011  HB2 GLN X 190      29.801  91.371  57.747  0.00  0.00            
ATOM   3012  HB3 GLN X 190      30.874  92.169  56.744  0.00  0.00            
ATOM   3013  CG  GLN X 190      30.872  93.041  58.755  0.00  0.00            
ATOM   3014  HG2 GLN X 190      31.746  92.430  58.945  0.00  0.00            
ATOM   3015  HG3 GLN X 190      31.177  94.085  58.537  0.00  0.00            
ATOM   3016  CD  GLN X 190      30.070  93.081  60.033  0.00  0.00            
ATOM   3017  OE1 GLN X 190      29.156  93.815  60.101  0.00  0.00            
ATOM   3018  NE2 GLN X 190      30.248  92.188  61.012  0.00  0.00            
ATOM   3019 HE21 GLN X 190      31.017  91.621  60.836  0.00  0.00            
ATOM   3020 HE22 GLN X 190      29.669  92.094  61.859  0.00  0.00            
ATOM   3021  C   GLN X 190      29.382  94.226  56.065  0.00  0.00            
ATOM   3022  O   GLN X 190      29.085  95.441  56.302  0.00  0.00            
ATOM   3023  N   LEU X 191      30.057  93.906  54.944  0.00  0.00            
ATOM   3024  H   LEU X 191      30.166  92.945  54.717  0.00  0.00            
ATOM   3025  CA  LEU X 191      30.648  94.728  53.921  0.00  0.00            
ATOM   3026  HA  LEU X 191      31.465  95.358  54.357  0.00  0.00            
ATOM   3027  CB  LEU X 191      31.437  93.926  52.936  0.00  0.00            
ATOM   3028  HB2 LEU X 191      32.255  93.428  53.453  0.00  0.00            
ATOM   3029  HB3 LEU X 191      30.855  92.998  52.541  0.00  0.00            
ATOM   3030  CG  LEU X 191      32.063  94.676  51.723  0.00  0.00            
ATOM   3031  HG  LEU X 191      31.291  95.285  51.178  0.00  0.00            
ATOM   3032  CD1 LEU X 191      33.279  95.546  52.166  0.00  0.00            
ATOM   3033 HD11 LEU X 191      34.075  95.009  52.692  0.00  0.00            
ATOM   3034 HD12 LEU X 191      33.736  96.042  51.257  0.00  0.00            
ATOM   3035 HD13 LEU X 191      32.957  96.300  52.849  0.00  0.00            
ATOM   3036  CD2 LEU X 191      32.504  93.628  50.732  0.00  0.00            
ATOM   3037 HD21 LEU X 191      31.685  92.967  50.310  0.00  0.00            
ATOM   3038 HD22 LEU X 191      33.030  93.990  49.767  0.00  0.00            
ATOM   3039 HD23 LEU X 191      33.195  93.026  51.346  0.00  0.00            
ATOM   3040  C   LEU X 191      29.552  95.710  53.387  0.00  0.00            
ATOM   3041  O   LEU X 191      29.860  96.869  53.198  0.00  0.00            
ATOM   3042  N   GLU X 192      28.320  95.195  53.124  0.00  0.00            
ATOM   3043  H   GLU X 192      28.305  94.228  53.159  0.00  0.00            
ATOM   3044  CA  GLU X 192      27.212  95.923  52.638  0.00  0.00            
ATOM   3045  HA  GLU X 192      27.507  96.505  51.762  0.00  0.00            
ATOM   3046  CB  GLU X 192      26.093  94.881  52.291  0.00  0.00            
ATOM   3047  HB2 GLU X 192      25.730  94.441  53.196  0.00  0.00            
ATOM   3048  HB3 GLU X 192      26.550  94.047  51.745  0.00  0.00            
ATOM   3049  CG  GLU X 192      25.035  95.591  51.468  0.00  0.00            
ATOM   3050  HG2 GLU X 192      24.621  96.459  51.992  0.00  0.00            
ATOM   3051  HG3 GLU X 192      25.510  95.954  50.654  0.00  0.00            
ATOM   3052  CD  GLU X 192      23.911  94.687  50.933  0.00  0.00            
ATOM   3053  OE1 GLU X 192      23.863  93.503  51.391  0.00  0.00            
ATOM   3054  OE2 GLU X 192      23.145  95.149  50.035  0.00  0.00            
ATOM   3055  C   GLU X 192      26.672  96.929  53.654  0.00  0.00            
ATOM   3056  O   GLU X 192      26.619  98.105  53.342  0.00  0.00            
ATOM   3057  N   GLY X 193      26.742  96.498  54.932  0.00  0.00            
ATOM   3058  H   GLY X 193      26.965  95.525  55.080  0.00  0.00            
ATOM   3059  CA  GLY X 193      26.508  97.186  56.177  0.00  0.00            
ATOM   3060  HA2 GLY X 193      27.347  97.016  56.946  0.00  0.00            
ATOM   3061  HA3 GLY X 193      26.437  98.225  55.890  0.00  0.00            
ATOM   3062  C   GLY X 193      25.086  96.956  56.730  0.00  0.00            
ATOM   3063  O   GLY X 193      24.244  97.826  56.749  0.00  0.00            
ATOM   3064  N   PHE X 194      24.746  95.678  57.009  0.00  0.00            
ATOM   3065  H   PHE X 194      25.537  95.027  56.866  0.00  0.00            
ATOM   3066  CA  PHE X 194      23.459  95.146  57.343  0.00  0.00            
ATOM   3067  HA  PHE X 194      22.775  95.854  57.811  0.00  0.00            
ATOM   3068  CB  PHE X 194      22.815  94.693  56.062  0.00  0.00            
ATOM   3069  HB2 PHE X 194      23.544  94.253  55.300  0.00  0.00            
ATOM   3070  HB3 PHE X 194      22.152  93.900  56.229  0.00  0.00            
ATOM   3071  CG  PHE X 194      22.124  95.620  55.205  0.00  0.00            
ATOM   3072  CD1 PHE X 194      21.116  96.414  55.745  0.00  0.00            
ATOM   3073  HD1 PHE X 194      20.848  96.313  56.779  0.00  0.00            
ATOM   3074  CE1 PHE X 194      20.483  97.405  54.948  0.00  0.00            
ATOM   3075  HE1 PHE X 194      19.761  98.103  55.360  0.00  0.00            
ATOM   3076  CZ  PHE X 194      20.818  97.439  53.544  0.00  0.00            
ATOM   3077  HZ  PHE X 194      20.159  98.018  52.871  0.00  0.00            
ATOM   3078  CE2 PHE X 194      21.789  96.602  52.983  0.00  0.00            
ATOM   3079  HE2 PHE X 194      22.085  96.631  51.909  0.00  0.00            
ATOM   3080  CD2 PHE X 194      22.417  95.678  53.846  0.00  0.00            
ATOM   3081  HD2 PHE X 194      23.053  94.912  53.394  0.00  0.00            
ATOM   3082  C   PHE X 194      23.484  94.090  58.445  0.00  0.00            
ATOM   3083  O   PHE X 194      22.427  93.719  58.956  0.00  0.00            
ATOM   3084  N   ILE X 195      24.654  93.810  59.042  0.00  0.00            
ATOM   3085  H   ILE X 195      25.469  94.285  58.638  0.00  0.00            
ATOM   3086  CA  ILE X 195      24.800  93.061  60.283  0.00  0.00            
ATOM   3087  HA  ILE X 195      23.917  92.463  60.479  0.00  0.00            
ATOM   3088  CB  ILE X 195      26.059  92.138  60.325  0.00  0.00            
ATOM   3089  HB  ILE X 195      26.994  92.600  60.285  0.00  0.00            
ATOM   3090  CG2 ILE X 195      26.129  91.444  61.769  0.00  0.00            
ATOM   3091 HG21 ILE X 195      26.255  92.130  62.596  0.00  0.00            
ATOM   3092 HG22 ILE X 195      25.172  90.855  61.868  0.00  0.00            
ATOM   3093 HG23 ILE X 195      26.934  90.656  61.931  0.00  0.00            
ATOM   3094  CG1 ILE X 195      25.961  91.129  59.169  0.00  0.00            
ATOM   3095 HG12 ILE X 195      25.000  90.578  59.328  0.00  0.00            
ATOM   3096 HG13 ILE X 195      25.867  91.645  58.197  0.00  0.00            
ATOM   3097  CD1 ILE X 195      27.064  90.132  58.984  0.00  0.00            
ATOM   3098 HD11 ILE X 195      27.170  89.355  59.760  0.00  0.00            
ATOM   3099 HD12 ILE X 195      27.027  89.654  57.971  0.00  0.00            
ATOM   3100 HD13 ILE X 195      28.030  90.692  58.965  0.00  0.00            
ATOM   3101  C   ILE X 195      24.841  94.114  61.379  0.00  0.00            
ATOM   3102  O   ILE X 195      25.874  94.750  61.730  0.00  0.00            
ATOM   3103  N   ASN X 196      23.633  94.446  61.786  0.00  0.00            
ATOM   3104  H   ASN X 196      22.820  93.934  61.440  0.00  0.00            
ATOM   3105  CA  ASN X 196      23.269  95.533  62.737  0.00  0.00            
ATOM   3106  HA  ASN X 196      22.162  95.554  62.740  0.00  0.00            
ATOM   3107  CB  ASN X 196      23.984  95.297  64.125  0.00  0.00            
ATOM   3108  HB2 ASN X 196      23.775  94.269  64.245  0.00  0.00            
ATOM   3109  HB3 ASN X 196      25.101  95.285  64.075  0.00  0.00            
ATOM   3110  CG  ASN X 196      23.604  96.131  65.410  0.00  0.00            
ATOM   3111  OD1 ASN X 196      22.729  96.967  65.374  0.00  0.00            
ATOM   3112  ND2 ASN X 196      24.303  95.968  66.456  0.00  0.00            
ATOM   3113 HD21 ASN X 196      23.943  96.460  67.259  0.00  0.00            
ATOM   3114 HD22 ASN X 196      25.093  95.368  66.493  0.00  0.00            
ATOM   3115  C   ASN X 196      23.740  96.824  62.131  0.00  0.00            
ATOM   3116  O   ASN X 196      24.536  97.557  62.754  0.00  0.00            
ATOM   3117  N   GLY X 197      23.196  97.247  60.923  0.00  0.00            
ATOM   3118  H   GLY X 197      22.491  96.762  60.399  0.00  0.00            
ATOM   3119  CA  GLY X 197      23.839  98.357  60.192  0.00  0.00            
ATOM   3120  HA2 GLY X 197      23.445  97.981  59.255  0.00  0.00            
ATOM   3121  HA3 GLY X 197      24.958  98.277  60.206  0.00  0.00            
ATOM   3122  C   GLY X 197      23.410  99.693  60.707  0.00  0.00            
ATOM   3123  O   GLY X 197      22.673  99.809  61.653  0.00  0.00            
ATOM   3124  N   PRO X 198      23.735 100.815  59.945  0.00  0.00            
ATOM   3125  CD  PRO X 198      23.053 102.120  60.086  0.00  0.00            
ATOM   3126  HD2 PRO X 198      21.925 102.085  60.008  0.00  0.00            
ATOM   3127  HD3 PRO X 198      23.173 102.541  61.092  0.00  0.00            
ATOM   3128  CG  PRO X 198      23.748 102.976  59.107  0.00  0.00            
ATOM   3129  HG2 PRO X 198      23.024 103.680  58.746  0.00  0.00            
ATOM   3130  HG3 PRO X 198      24.502 103.574  59.619  0.00  0.00            
ATOM   3131  CB  PRO X 198      24.345 102.104  58.058  0.00  0.00            
ATOM   3132  HB2 PRO X 198      23.528 101.830  57.386  0.00  0.00            
ATOM   3133  HB3 PRO X 198      25.192 102.493  57.419  0.00  0.00            
ATOM   3134  CA  PRO X 198      24.626 100.795  58.786  0.00  0.00            
ATOM   3135  HA  PRO X 198      24.279  99.963  58.091  0.00  0.00            
ATOM   3136  C   PRO X 198      26.100 100.603  59.205  0.00  0.00            
ATOM   3137  O   PRO X 198      26.562 101.086  60.233  0.00  0.00            
ATOM   3138  N   GLN X 199      26.921  99.908  58.423  0.00  0.00            
ATOM   3139  H   GLN X 199      26.521  99.602  57.602  0.00  0.00            
ATOM   3140  CA  GLN X 199      28.316  99.663  58.618  0.00  0.00            
ATOM   3141  HA  GLN X 199      28.733 100.545  59.126  0.00  0.00            
ATOM   3142  CB  GLN X 199      28.601  98.349  59.347  0.00  0.00            
ATOM   3143  HB2 GLN X 199      27.703  97.776  59.469  0.00  0.00            
ATOM   3144  HB3 GLN X 199      29.326  97.743  58.788  0.00  0.00            
ATOM   3145  CG  GLN X 199      29.203  98.631  60.760  0.00  0.00            
ATOM   3146  HG2 GLN X 199      29.602  97.729  61.190  0.00  0.00            
ATOM   3147  HG3 GLN X 199      28.520  99.132  61.362  0.00  0.00            
ATOM   3148  CD  GLN X 199      30.491  99.408  60.791  0.00  0.00            
ATOM   3149  OE1 GLN X 199      31.217  99.649  59.786  0.00  0.00            
ATOM   3150  NE2 GLN X 199      30.836  99.910  61.985  0.00  0.00            
ATOM   3151 HE21 GLN X 199      30.187  99.965  62.777  0.00  0.00            
ATOM   3152 HE22 GLN X 199      31.738 100.421  62.104  0.00  0.00            
ATOM   3153  C   GLN X 199      29.024  99.776  57.267  0.00  0.00            
ATOM   3154  O   GLN X 199      28.306  99.919  56.291  0.00  0.00            
ATOM   3155  N   LEU X 200      30.383  99.582  57.245  0.00  0.00            
ATOM   3156  H   LEU X 200      30.839  99.399  58.146  0.00  0.00            
ATOM   3157  CA  LEU X 200      31.268  99.682  56.095  0.00  0.00            
ATOM   3158  HA  LEU X 200      32.161 100.222  56.387  0.00  0.00            
ATOM   3159  CB  LEU X 200      31.755  98.306  55.699  0.00  0.00            
ATOM   3160  HB2 LEU X 200      30.983  97.587  55.337  0.00  0.00            
ATOM   3161  HB3 LEU X 200      32.354  98.504  54.823  0.00  0.00            
ATOM   3162  CG  LEU X 200      32.798  97.599  56.620  0.00  0.00            
ATOM   3163  HG  LEU X 200      33.346  98.460  56.942  0.00  0.00            
ATOM   3164  CD1 LEU X 200      32.244  96.926  57.842  0.00  0.00            
ATOM   3165 HD11 LEU X 200      31.312  97.444  58.206  0.00  0.00            
ATOM   3166 HD12 LEU X 200      32.907  96.831  58.673  0.00  0.00            
ATOM   3167 HD13 LEU X 200      31.855  95.939  57.597  0.00  0.00            
ATOM   3168  CD2 LEU X 200      33.839  96.742  56.029  0.00  0.00            
ATOM   3169 HD21 LEU X 200      34.488  96.232  56.689  0.00  0.00            
ATOM   3170 HD22 LEU X 200      34.492  97.341  55.352  0.00  0.00            
ATOM   3171 HD23 LEU X 200      33.430  96.003  55.357  0.00  0.00            
ATOM   3172  C   LEU X 200      30.679 100.590  54.877  0.00  0.00            
ATOM   3173  O   LEU X 200      30.812 101.858  55.010  0.00  0.00            
ATOM   3174  N   HID X 201      29.954  99.973  53.911  0.00  0.00            
ATOM   3175  H   HID X 201      29.650  98.942  53.955  0.00  0.00            
ATOM   3176  CA  HID X 201      29.575 100.611  52.598  0.00  0.00            
ATOM   3177  HA  HID X 201      30.412 101.214  52.265  0.00  0.00            
ATOM   3178  CB  HID X 201      29.200  99.489  51.564  0.00  0.00            
ATOM   3179  HB2 HID X 201      28.701  98.647  52.002  0.00  0.00            
ATOM   3180  HB3 HID X 201      30.038  99.014  51.120  0.00  0.00            
ATOM   3181  CG  HID X 201      28.150  99.724  50.541  0.00  0.00            
ATOM   3182  ND1 HID X 201      26.810  99.575  50.802  0.00  0.00            
ATOM   3183  HD1 HID X 201      26.470  99.290  51.704  0.00  0.00            
ATOM   3184  CE1 HID X 201      26.226  99.770  49.616  0.00  0.00            
ATOM   3185  HE1 HID X 201      25.127  99.754  49.479  0.00  0.00            
ATOM   3186  NE2 HID X 201      27.043 100.113  48.609  0.00  0.00            
ATOM   3187  CD2 HID X 201      28.312  99.892  49.196  0.00  0.00            
ATOM   3188  HD2 HID X 201      29.335  99.946  48.694  0.00  0.00            
ATOM   3189  C   HID X 201      28.445 101.646  52.900  0.00  0.00            
ATOM   3190  O   HID X 201      28.607 102.746  52.394  0.00  0.00            
ATOM   3191  N   ASN X 202      27.336 101.273  53.570  0.00  0.00            
ATOM   3192  H   ASN X 202      27.360 100.361  54.013  0.00  0.00            
ATOM   3193  CA  ASN X 202      26.302 102.140  54.053  0.00  0.00            
ATOM   3194  HA  ASN X 202      25.944 102.746  53.161  0.00  0.00            
ATOM   3195  CB  ASN X 202      25.203 101.262  54.659  0.00  0.00            
ATOM   3196  HB2 ASN X 202      25.616 100.645  55.461  0.00  0.00            
ATOM   3197  HB3 ASN X 202      24.438 101.935  55.167  0.00  0.00            
ATOM   3198  CG  ASN X 202      24.404 100.455  53.698  0.00  0.00            
ATOM   3199  OD1 ASN X 202      24.268 100.829  52.545  0.00  0.00            
ATOM   3200  ND2 ASN X 202      23.934  99.259  54.009  0.00  0.00            
ATOM   3201 HD21 ASN X 202      24.021  98.759  54.888  0.00  0.00            
ATOM   3202 HD22 ASN X 202      23.666  98.643  53.303  0.00  0.00            
ATOM   3203  C   ASN X 202      26.853 103.233  54.992  0.00  0.00            
ATOM   3204  O   ASN X 202      26.249 104.334  54.911  0.00  0.00            
ATOM   3205  N   ARN X 203      27.852 102.985  55.895  0.00  0.00            
ATOM   3206  H   ARN X 203      28.280 102.103  55.849  0.00  0.00            
ATOM   3207  CA  ARN X 203      28.491 104.032  56.743  0.00  0.00            
ATOM   3208  HA  ARN X 203      27.755 104.795  57.068  0.00  0.00            
ATOM   3209  CB  ARN X 203      29.134 103.429  57.982  0.00  0.00            
ATOM   3210  HB2 ARN X 203      30.026 102.865  57.860  0.00  0.00            
ATOM   3211  HB3 ARN X 203      28.481 102.691  58.468  0.00  0.00            
ATOM   3212  CG  ARN X 203      29.613 104.440  59.081  0.00  0.00            
ATOM   3213  HG2 ARN X 203      28.794 105.039  59.417  0.00  0.00            
ATOM   3214  HG3 ARN X 203      30.343 105.145  58.673  0.00  0.00            
ATOM   3215  CD  ARN X 203      30.125 103.632  60.230  0.00  0.00            
ATOM   3216  HD2 ARN X 203      30.750 102.798  59.953  0.00  0.00            
ATOM   3217  HD3 ARN X 203      29.304 103.120  60.724  0.00  0.00            
ATOM   3218  NE  ARN X 203      30.930 104.453  61.093  0.00  0.00            
ATOM   3219  HE  ARN X 203      30.323 105.289  61.281  0.00  0.00            
ATOM   3220  CZ  ARN X 203      31.690 103.926  62.199  0.00  0.00            
ATOM   3221  NH1 ARN X 203      31.535 102.832  62.717  0.00  0.00            
ATOM   3222 HH11 ARN X 203      30.846 102.274  62.161  0.00  0.00            
ATOM   3223  NH2 ARN X 203      32.716 104.796  62.734  0.00  0.00            
ATOM   3224 HH21 ARN X 203      33.262 105.156  61.930  0.00  0.00            
ATOM   3225 HH22 ARN X 203      32.381 105.619  63.172  0.00  0.00            
ATOM   3226  C   ARN X 203      29.356 104.960  55.919  0.00  0.00            
ATOM   3227  O   ARN X 203      29.364 106.102  56.257  0.00  0.00            
ATOM   3228  N   VAL X 204      29.969 104.572  54.814  0.00  0.00            
ATOM   3229  H   VAL X 204      29.917 103.669  54.322  0.00  0.00            
ATOM   3230  CA  VAL X 204      30.541 105.553  53.889  0.00  0.00            
ATOM   3231  HA  VAL X 204      31.272 106.190  54.377  0.00  0.00            
ATOM   3232  CB  VAL X 204      31.416 104.799  52.800  0.00  0.00            
ATOM   3233  HB  VAL X 204      30.831 104.091  52.256  0.00  0.00            
ATOM   3234  CG1 VAL X 204      31.994 105.640  51.680  0.00  0.00            
ATOM   3235 HG11 VAL X 204      31.231 106.059  50.973  0.00  0.00            
ATOM   3236 HG12 VAL X 204      32.368 106.548  52.082  0.00  0.00            
ATOM   3237 HG13 VAL X 204      32.763 105.219  51.046  0.00  0.00            
ATOM   3238  CG2 VAL X 204      32.523 104.051  53.508  0.00  0.00            
ATOM   3239 HG21 VAL X 204      33.162 104.651  54.087  0.00  0.00            
ATOM   3240 HG22 VAL X 204      32.128 103.302  54.103  0.00  0.00            
ATOM   3241 HG23 VAL X 204      33.109 103.500  52.839  0.00  0.00            
ATOM   3242  C   VAL X 204      29.463 106.450  53.219  0.00  0.00            
ATOM   3243  O   VAL X 204      29.669 107.647  53.137  0.00  0.00            
ATOM   3244  N   HID X 205      28.424 105.896  52.600  0.00  0.00            
ATOM   3245  H   HID X 205      28.231 104.893  52.685  0.00  0.00            
ATOM   3246  CA  HID X 205      27.244 106.564  52.077  0.00  0.00            
ATOM   3247  HA  HID X 205      27.501 107.229  51.234  0.00  0.00            
ATOM   3248  CB  HID X 205      26.200 105.588  51.491  0.00  0.00            
ATOM   3249  HB2 HID X 205      26.065 104.716  52.130  0.00  0.00            
ATOM   3250  HB3 HID X 205      25.135 105.952  51.521  0.00  0.00            
ATOM   3251  CG  HID X 205      26.590 105.044  50.153  0.00  0.00            
ATOM   3252  ND1 HID X 205      26.587 105.835  48.996  0.00  0.00            
ATOM   3253  HD1 HID X 205      26.494 106.834  49.046  0.00  0.00            
ATOM   3254  CE1 HID X 205      27.006 105.098  48.031  0.00  0.00            
ATOM   3255  HE1 HID X 205      27.371 105.573  47.139  0.00  0.00            
ATOM   3256  NE2 HID X 205      27.235 103.829  48.353  0.00  0.00            
ATOM   3257  CD2 HID X 205      26.934 103.806  49.736  0.00  0.00            
ATOM   3258  HD2 HID X 205      26.990 102.902  50.370  0.00  0.00            
ATOM   3259  C   HID X 205      26.671 107.584  52.990  0.00  0.00            
ATOM   3260  O   HID X 205      26.827 108.790  52.680  0.00  0.00            
ATOM   3261  N   ARG X 206      25.970 107.166  54.064  0.00  0.00            
ATOM   3262  H   ARG X 206      25.811 106.142  54.229  0.00  0.00            
ATOM   3263  CA  ARG X 206      25.483 108.016  55.114  0.00  0.00            
ATOM   3264  HA  ARG X 206      24.586 108.438  54.542  0.00  0.00            
ATOM   3265  CB  ARG X 206      24.822 107.173  56.209  0.00  0.00            
ATOM   3266  HB2 ARG X 206      25.574 106.423  56.472  0.00  0.00            
ATOM   3267  HB3 ARG X 206      24.491 107.746  57.080  0.00  0.00            
ATOM   3268  CG  ARG X 206      23.546 106.491  55.563  0.00  0.00            
ATOM   3269  HG2 ARG X 206      23.782 106.006  54.663  0.00  0.00            
ATOM   3270  HG3 ARG X 206      23.218 105.628  56.088  0.00  0.00            
ATOM   3271  CD  ARG X 206      22.387 107.451  55.422  0.00  0.00            
ATOM   3272  HD2 ARG X 206      22.282 107.982  54.438  0.00  0.00            
ATOM   3273  HD3 ARG X 206      22.423 108.299  56.103  0.00  0.00            
ATOM   3274  NE  ARG X 206      21.022 106.835  55.781  0.00  0.00            
ATOM   3275  HE  ARG X 206      20.715 107.179  56.757  0.00  0.00            
ATOM   3276  CZ  ARG X 206      20.000 106.463  54.956  0.00  0.00            
ATOM   3277  NH1 ARG X 206      20.053 106.606  53.633  0.00  0.00            
ATOM   3278 HH11 ARG X 206      20.843 107.111  53.250  0.00  0.00            
ATOM   3279 HH12 ARG X 206      19.505 106.135  52.913  0.00  0.00            
ATOM   3280  NH2 ARG X 206      18.917 105.956  55.464  0.00  0.00            
ATOM   3281 HH21 ARG X 206      18.805 105.808  56.474  0.00  0.00            
ATOM   3282 HH22 ARG X 206      18.155 105.753  54.769  0.00  0.00            
ATOM   3283  C   ARG X 206      26.390 109.140  55.607  0.00  0.00            
ATOM   3284  O   ARG X 206      25.904 110.205  55.907  0.00  0.00            
ATOM   3285  N   TRP X 207      27.705 108.964  55.753  0.00  0.00            
ATOM   3286  H   TRP X 207      28.084 108.078  55.420  0.00  0.00            
ATOM   3287  CA  TRP X 207      28.534 109.964  56.319  0.00  0.00            
ATOM   3288  HA  TRP X 207      28.008 110.336  57.159  0.00  0.00            
ATOM   3289  CB  TRP X 207      29.839 109.317  56.810  0.00  0.00            
ATOM   3290  HB2 TRP X 207      29.584 108.406  57.344  0.00  0.00            
ATOM   3291  HB3 TRP X 207      30.521 109.170  55.955  0.00  0.00            
ATOM   3292  CG  TRP X 207      30.572 110.358  57.644  0.00  0.00            
ATOM   3293  CD1 TRP X 207      30.548 110.379  58.960  0.00  0.00            
ATOM   3294  HD1 TRP X 207      29.865 109.750  59.564  0.00  0.00            
ATOM   3295  NE1 TRP X 207      31.187 111.493  59.415  0.00  0.00            
ATOM   3296  HE1 TRP X 207      31.088 111.890  60.427  0.00  0.00            
ATOM   3297  CE2 TRP X 207      31.864 112.159  58.384  0.00  0.00            
ATOM   3298  CZ2 TRP X 207      32.653 113.315  58.293  0.00  0.00            
ATOM   3299  HZ2 TRP X 207      32.924 113.840  59.180  0.00  0.00            
ATOM   3300  CH2 TRP X 207      33.167 113.708  57.039  0.00  0.00            
ATOM   3301  HH2 TRP X 207      33.678 114.681  57.134  0.00  0.00            
ATOM   3302  CZ3 TRP X 207      32.880 112.930  55.909  0.00  0.00            
ATOM   3303  HZ3 TRP X 207      33.328 113.289  54.940  0.00  0.00            
ATOM   3304  CE3 TRP X 207      32.000 111.833  56.000  0.00  0.00            
ATOM   3305  HE3 TRP X 207      31.669 111.294  55.117  0.00  0.00            
ATOM   3306  CD2 TRP X 207      31.474 111.424  57.225  0.00  0.00            
ATOM   3307  C   TRP X 207      28.787 111.120  55.334  0.00  0.00            
ATOM   3308  O   TRP X 207      28.837 112.306  55.762  0.00  0.00            
ATOM   3309  N   VAL X 208      28.933 110.841  54.074  0.00  0.00            
ATOM   3310  H   VAL X 208      28.866 109.881  53.923  0.00  0.00            
ATOM   3311  CA  VAL X 208      29.087 111.795  52.983  0.00  0.00            
ATOM   3312  HA  VAL X 208      29.733 112.647  53.303  0.00  0.00            
ATOM   3313  CB  VAL X 208      29.839 111.250  51.809  0.00  0.00            
ATOM   3314  HB  VAL X 208      29.307 110.321  51.657  0.00  0.00            
ATOM   3315  CG1 VAL X 208      29.880 112.154  50.560  0.00  0.00            
ATOM   3316 HG11 VAL X 208      28.941 112.493  50.118  0.00  0.00            
ATOM   3317 HG12 VAL X 208      30.384 113.111  50.785  0.00  0.00            
ATOM   3318 HG13 VAL X 208      30.412 111.605  49.781  0.00  0.00            
ATOM   3319  CG2 VAL X 208      31.359 110.808  52.127  0.00  0.00            
ATOM   3320 HG21 VAL X 208      31.169 109.936  52.754  0.00  0.00            
ATOM   3321 HG22 VAL X 208      31.897 111.548  52.621  0.00  0.00            
ATOM   3322 HG23 VAL X 208      31.956 110.459  51.244  0.00  0.00            
ATOM   3323  C   VAL X 208      27.808 112.411  52.525  0.00  0.00            
ATOM   3324  O   VAL X 208      27.859 113.587  52.237  0.00  0.00            
ATOM   3325  N   GLY X 209      26.692 111.652  52.537  0.00  0.00            
ATOM   3326  H   GLY X 209      26.825 110.663  52.677  0.00  0.00            
ATOM   3327  CA  GLY X 209      25.381 112.279  52.377  0.00  0.00            
ATOM   3328  HA2 GLY X 209      24.713 111.489  52.175  0.00  0.00            
ATOM   3329  HA3 GLY X 209      25.077 112.776  53.250  0.00  0.00            
ATOM   3330  C   GLY X 209      25.177 113.179  51.150  0.00  0.00            
ATOM   3331  O   GLY X 209      25.797 112.993  50.087  0.00  0.00            
ATOM   3332  N   GLY X 210      24.024 113.901  51.327  0.00  0.00            
ATOM   3333  H   GLY X 210      23.662 113.874  52.291  0.00  0.00            
ATOM   3334  CA  GLY X 210      23.303 114.477  50.268  0.00  0.00            
ATOM   3335  HA2 GLY X 210      23.946 115.203  49.783  0.00  0.00            
ATOM   3336  HA3 GLY X 210      22.452 115.062  50.587  0.00  0.00            
ATOM   3337  C   GLY X 210      22.758 113.396  49.268  0.00  0.00            
ATOM   3338  O   GLY X 210      22.142 112.408  49.733  0.00  0.00            
ATOM   3339  N   GLN X 211      22.950 113.528  47.986  0.00  0.00            
ATOM   3340  H   GLN X 211      23.625 114.258  47.794  0.00  0.00            
ATOM   3341  CA  GLN X 211      22.734 112.522  46.871  0.00  0.00            
ATOM   3342  HA  GLN X 211      21.675 112.115  46.933  0.00  0.00            
ATOM   3343  CB  GLN X 211      23.010 113.169  45.532  0.00  0.00            
ATOM   3344  HB2 GLN X 211      23.106 112.480  44.671  0.00  0.00            
ATOM   3345  HB3 GLN X 211      24.020 113.594  45.569  0.00  0.00            
ATOM   3346  CG  GLN X 211      21.963 114.192  45.153  0.00  0.00            
ATOM   3347  HG2 GLN X 211      20.995 113.791  45.531  0.00  0.00            
ATOM   3348  HG3 GLN X 211      22.188 115.071  45.778  0.00  0.00            
ATOM   3349  CD  GLN X 211      21.766 114.530  43.605  0.00  0.00            
ATOM   3350  OE1 GLN X 211      22.474 114.023  42.732  0.00  0.00            
ATOM   3351  NE2 GLN X 211      20.738 115.373  43.334  0.00  0.00            
ATOM   3352 HE21 GLN X 211      20.539 115.698  42.362  0.00  0.00            
ATOM   3353 HE22 GLN X 211      20.191 115.801  44.077  0.00  0.00            
ATOM   3354  C   GLN X 211      23.469 111.203  47.132  0.00  0.00            
ATOM   3355  O   GLN X 211      22.915 110.121  47.029  0.00  0.00            
ATOM   3356  N   MET X 212      24.707 111.296  47.703  0.00  0.00            
ATOM   3357  H   MET X 212      24.914 112.179  48.134  0.00  0.00            
ATOM   3358  CA  MET X 212      25.530 110.162  48.072  0.00  0.00            
ATOM   3359  HA  MET X 212      25.459 109.449  47.242  0.00  0.00            
ATOM   3360  CB  MET X 212      27.012 110.628  48.108  0.00  0.00            
ATOM   3361  HB2 MET X 212      27.100 111.104  47.081  0.00  0.00            
ATOM   3362  HB3 MET X 212      27.271 111.457  48.798  0.00  0.00            
ATOM   3363  CG  MET X 212      28.071 109.559  48.345  0.00  0.00            
ATOM   3364  HG2 MET X 212      29.081 110.001  48.291  0.00  0.00            
ATOM   3365  HG3 MET X 212      28.110 109.210  49.310  0.00  0.00            
ATOM   3366  SD  MET X 212      27.999 108.285  47.148  0.00  0.00            
ATOM   3367  CE  MET X 212      29.480 107.308  47.776  0.00  0.00            
ATOM   3368  HE1 MET X 212      29.684 106.543  47.001  0.00  0.00            
ATOM   3369  HE2 MET X 212      29.093 106.644  48.598  0.00  0.00            
ATOM   3370  HE3 MET X 212      30.362 107.969  47.945  0.00  0.00            
ATOM   3371  C   MET X 212      25.025 109.418  49.349  0.00  0.00            
ATOM   3372  O   MET X 212      25.640 108.369  49.581  0.00  0.00            
ATOM   3373  N   GLY X 213      24.022 109.910  50.084  0.00  0.00            
ATOM   3374  H   GLY X 213      23.457 110.742  49.869  0.00  0.00            
ATOM   3375  CA  GLY X 213      23.595 109.313  51.392  0.00  0.00            
ATOM   3376  HA2 GLY X 213      24.391 108.722  51.834  0.00  0.00            
ATOM   3377  HA3 GLY X 213      23.363 110.148  52.018  0.00  0.00            
ATOM   3378  C   GLY X 213      22.436 108.377  51.158  0.00  0.00            
ATOM   3379  O   GLY X 213      22.527 107.210  51.586  0.00  0.00            
ATOM   3380  N   VAL X 214      21.331 108.711  50.474  0.00  0.00            
ATOM   3381  H   VAL X 214      21.454 109.665  50.141  0.00  0.00            
ATOM   3382  CA  VAL X 214      20.112 107.893  50.205  0.00  0.00            
ATOM   3383  HA  VAL X 214      20.086 107.127  50.971  0.00  0.00            
ATOM   3384  CB  VAL X 214      18.929 108.864  50.362  0.00  0.00            
ATOM   3385  HB  VAL X 214      18.081 108.422  49.888  0.00  0.00            
ATOM   3386  CG1 VAL X 214      18.618 109.122  51.797  0.00  0.00            
ATOM   3387 HG11 VAL X 214      18.430 108.243  52.353  0.00  0.00            
ATOM   3388 HG12 VAL X 214      17.645 109.667  51.956  0.00  0.00            
ATOM   3389 HG13 VAL X 214      19.485 109.599  52.274  0.00  0.00            
ATOM   3390  CG2 VAL X 214      19.069 110.115  49.523  0.00  0.00            
ATOM   3391 HG21 VAL X 214      20.059 110.494  49.298  0.00  0.00            
ATOM   3392 HG22 VAL X 214      18.517 110.886  49.967  0.00  0.00            
ATOM   3393 HG23 VAL X 214      18.539 110.030  48.563  0.00  0.00            
ATOM   3394  C   VAL X 214      20.117 107.066  48.930  0.00  0.00            
ATOM   3395  O   VAL X 214      20.842 107.261  47.932  0.00  0.00            
ATOM   3396  N   VAL X 215      19.197 106.057  48.929  0.00  0.00            
ATOM   3397  H   VAL X 215      18.647 105.955  49.813  0.00  0.00            
ATOM   3398  CA  VAL X 215      19.058 104.975  47.953  0.00  0.00            
ATOM   3399  HA  VAL X 215      20.008 104.554  47.913  0.00  0.00            
ATOM   3400  CB  VAL X 215      18.194 103.801  48.434  0.00  0.00            
ATOM   3401  HB  VAL X 215      18.269 103.026  47.697  0.00  0.00            
ATOM   3402  CG1 VAL X 215      18.700 103.138  49.733  0.00  0.00            
ATOM   3403 HG11 VAL X 215      18.013 102.341  49.988  0.00  0.00            
ATOM   3404 HG12 VAL X 215      18.801 103.777  50.579  0.00  0.00            
ATOM   3405 HG13 VAL X 215      19.637 102.584  49.602  0.00  0.00            
ATOM   3406  CG2 VAL X 215      16.621 103.951  48.404  0.00  0.00            
ATOM   3407 HG21 VAL X 215      16.275 102.993  48.706  0.00  0.00            
ATOM   3408 HG22 VAL X 215      16.300 104.815  49.091  0.00  0.00            
ATOM   3409 HG23 VAL X 215      16.247 104.240  47.422  0.00  0.00            
ATOM   3410  C   VAL X 215      18.584 105.415  46.516  0.00  0.00            
ATOM   3411  O   VAL X 215      19.074 104.829  45.615  0.00  0.00            
ATOM   3412  N   PRO X 216      17.791 106.473  46.294  0.00  0.00            
ATOM   3413  CD  PRO X 216      17.173 107.324  47.242  0.00  0.00            
ATOM   3414  HD2 PRO X 216      16.819 106.820  48.172  0.00  0.00            
ATOM   3415  HD3 PRO X 216      17.909 108.060  47.609  0.00  0.00            
ATOM   3416  CG  PRO X 216      16.087 108.039  46.484  0.00  0.00            
ATOM   3417  HG2 PRO X 216      16.214 109.118  46.630  0.00  0.00            
ATOM   3418  HG3 PRO X 216      15.087 107.724  46.877  0.00  0.00            
ATOM   3419  CB  PRO X 216      16.085 107.618  45.011  0.00  0.00            
ATOM   3420  HB2 PRO X 216      15.942 108.526  44.393  0.00  0.00            
ATOM   3421  HB3 PRO X 216      15.208 107.036  44.846  0.00  0.00            
ATOM   3422  CA  PRO X 216      17.409 106.803  44.903  0.00  0.00            
ATOM   3423  HA  PRO X 216      17.276 105.844  44.318  0.00  0.00            
ATOM   3424  C   PRO X 216      18.434 107.602  44.083  0.00  0.00            
ATOM   3425  O   PRO X 216      18.624 107.457  42.872  0.00  0.00            
ATOM   3426  N   THR X 217      19.162 108.461  44.744  0.00  0.00            
ATOM   3427  H   THR X 217      19.006 108.518  45.780  0.00  0.00            
ATOM   3428  CA  THR X 217      20.024 109.490  44.217  0.00  0.00            
ATOM   3429  HA  THR X 217      19.705 109.873  43.206  0.00  0.00            
ATOM   3430  CB  THR X 217      19.887 110.664  45.271  0.00  0.00            
ATOM   3431  HB  THR X 217      20.647 111.428  44.977  0.00  0.00            
ATOM   3432  CG2 THR X 217      18.445 111.212  45.360  0.00  0.00            
ATOM   3433 HG21 THR X 217      18.372 112.286  45.360  0.00  0.00            
ATOM   3434 HG22 THR X 217      17.781 110.717  44.682  0.00  0.00            
ATOM   3435 HG23 THR X 217      18.045 110.947  46.330  0.00  0.00            
ATOM   3436  OG1 THR X 217      20.180 110.115  46.535  0.00  0.00            
ATOM   3437  HG1 THR X 217      21.136 110.021  46.597  0.00  0.00            
ATOM   3438  C   THR X 217      21.507 109.128  44.054  0.00  0.00            
ATOM   3439  O   THR X 217      22.186 109.526  43.116  0.00  0.00            
ATOM   3440  N   ALA X 218      21.938 108.215  44.909  0.00  0.00            
ATOM   3441  H   ALA X 218      21.279 107.860  45.558  0.00  0.00            
ATOM   3442  CA  ALA X 218      23.251 107.529  44.961  0.00  0.00            
ATOM   3443  HA  ALA X 218      23.888 108.214  45.559  0.00  0.00            
ATOM   3444  CB  ALA X 218      23.154 106.304  45.903  0.00  0.00            
ATOM   3445  HB1 ALA X 218      22.756 106.531  46.885  0.00  0.00            
ATOM   3446  HB2 ALA X 218      24.062 105.770  45.947  0.00  0.00            
ATOM   3447  HB3 ALA X 218      22.429 105.619  45.458  0.00  0.00            
ATOM   3448  C   ALA X 218      24.117 107.333  43.668  0.00  0.00            
ATOM   3449  O   ALA X 218      25.279 107.729  43.665  0.00  0.00            
ATOM   3450  N   PRO X 219      23.613 106.657  42.593  0.00  0.00            
ATOM   3451  CD  PRO X 219      22.271 106.062  42.376  0.00  0.00            
ATOM   3452  HD2 PRO X 219      21.983 105.372  43.152  0.00  0.00            
ATOM   3453  HD3 PRO X 219      21.638 106.949  42.245  0.00  0.00            
ATOM   3454  CG  PRO X 219      22.338 105.403  40.994  0.00  0.00            
ATOM   3455  HG2 PRO X 219      21.894 106.045  40.230  0.00  0.00            
ATOM   3456  HG3 PRO X 219      21.704 104.530  41.031  0.00  0.00            
ATOM   3457  CB  PRO X 219      23.831 105.187  40.770  0.00  0.00            
ATOM   3458  HB2 PRO X 219      24.100 104.928  39.756  0.00  0.00            
ATOM   3459  HB3 PRO X 219      24.146 104.293  41.320  0.00  0.00            
ATOM   3460  CA  PRO X 219      24.427 106.390  41.454  0.00  0.00            
ATOM   3461  HA  PRO X 219      25.360 105.995  41.781  0.00  0.00            
ATOM   3462  C   PRO X 219      24.778 107.692  40.641  0.00  0.00            
ATOM   3463  O   PRO X 219      25.466 107.616  39.585  0.00  0.00            
ATOM   3464  N   ASN X 220      24.105 108.846  40.832  0.00  0.00            
ATOM   3465  H   ASN X 220      23.587 108.850  41.727  0.00  0.00            
ATOM   3466  CA  ASN X 220      24.306 110.059  40.084  0.00  0.00            
ATOM   3467  HA  ASN X 220      24.064 109.816  39.053  0.00  0.00            
ATOM   3468  CB  ASN X 220      23.240 111.156  40.599  0.00  0.00            
ATOM   3469  HB2 ASN X 220      22.329 110.661  40.410  0.00  0.00            
ATOM   3470  HB3 ASN X 220      23.243 111.369  41.625  0.00  0.00            
ATOM   3471  CG  ASN X 220      23.099 112.261  39.648  0.00  0.00            
ATOM   3472  OD1 ASN X 220      22.814 112.042  38.449  0.00  0.00            
ATOM   3473  ND2 ASN X 220      23.163 113.521  40.062  0.00  0.00            
ATOM   3474 HD21 ASN X 220      23.255 113.857  41.019  0.00  0.00            
ATOM   3475 HD22 ASN X 220      22.858 114.184  39.364  0.00  0.00            
ATOM   3476  C   ASN X 220      25.760 110.631  40.252  0.00  0.00            
ATOM   3477  O   ASN X 220      26.360 111.245  39.324  0.00  0.00            
ATOM   3478  N   ASP X 221      26.300 110.481  41.445  0.00  0.00            
ATOM   3479  H   ASP X 221      25.860 109.884  42.074  0.00  0.00            
ATOM   3480  CA  ASP X 221      27.512 111.079  41.956  0.00  0.00            
ATOM   3481  HA  ASP X 221      27.555 112.148  41.610  0.00  0.00            
ATOM   3482  CB  ASP X 221      27.544 110.914  43.536  0.00  0.00            
ATOM   3483  HB2 ASP X 221      26.495 111.023  43.852  0.00  0.00            
ATOM   3484  HB3 ASP X 221      27.822 109.868  43.728  0.00  0.00            
ATOM   3485  CG  ASP X 221      28.524 111.865  44.188  0.00  0.00            
ATOM   3486  OD1 ASP X 221      29.542 112.183  43.584  0.00  0.00            
ATOM   3487  OD2 ASP X 221      28.353 112.252  45.363  0.00  0.00            
ATOM   3488  C   ASP X 221      28.796 110.391  41.372  0.00  0.00            
ATOM   3489  O   ASP X 221      28.841 109.172  41.422  0.00  0.00            
ATOM   3490  N   PRO X 222      29.851 111.133  40.855  0.00  0.00            
ATOM   3491  CD  PRO X 222      29.817 112.479  40.265  0.00  0.00            
ATOM   3492  HD2 PRO X 222      28.818 112.619  39.810  0.00  0.00            
ATOM   3493  HD3 PRO X 222      30.045 113.254  41.029  0.00  0.00            
ATOM   3494  CG  PRO X 222      30.960 112.473  39.252  0.00  0.00            
ATOM   3495  HG2 PRO X 222      31.518 113.379  39.169  0.00  0.00            
ATOM   3496  HG3 PRO X 222      30.442 112.232  38.308  0.00  0.00            
ATOM   3497  CB  PRO X 222      31.891 111.375  39.651  0.00  0.00            
ATOM   3498  HB2 PRO X 222      32.391 110.960  38.764  0.00  0.00            
ATOM   3499  HB3 PRO X 222      32.681 111.805  40.273  0.00  0.00            
ATOM   3500  CA  PRO X 222      31.107 110.447  40.416  0.00  0.00            
ATOM   3501  HA  PRO X 222      30.791 109.580  39.860  0.00  0.00            
ATOM   3502  C   PRO X 222      32.037 109.895  41.465  0.00  0.00            
ATOM   3503  O   PRO X 222      32.949 109.120  41.108  0.00  0.00            
ATOM   3504  N   VAL X 223      31.798 110.194  42.741  0.00  0.00            
ATOM   3505  H   VAL X 223      30.930 110.717  42.977  0.00  0.00            
ATOM   3506  CA  VAL X 223      32.442 109.535  43.857  0.00  0.00            
ATOM   3507  HA  VAL X 223      33.450 109.399  43.514  0.00  0.00            
ATOM   3508  CB  VAL X 223      32.537 110.418  45.165  0.00  0.00            
ATOM   3509  HB  VAL X 223      32.733 111.419  44.846  0.00  0.00            
ATOM   3510  CG1 VAL X 223      31.259 110.656  46.042  0.00  0.00            
ATOM   3511 HG11 VAL X 223      31.561 110.902  47.095  0.00  0.00            
ATOM   3512 HG12 VAL X 223      30.600 111.529  45.847  0.00  0.00            
ATOM   3513 HG13 VAL X 223      30.572 109.797  46.092  0.00  0.00            
ATOM   3514  CG2 VAL X 223      33.669 109.916  46.059  0.00  0.00            
ATOM   3515 HG21 VAL X 223      33.170 109.147  46.754  0.00  0.00            
ATOM   3516 HG22 VAL X 223      34.066 110.717  46.585  0.00  0.00            
ATOM   3517 HG23 VAL X 223      34.489 109.475  45.513  0.00  0.00            
ATOM   3518  C   VAL X 223      31.943 108.152  44.119  0.00  0.00            
ATOM   3519  O   VAL X 223      32.658 107.288  44.761  0.00  0.00            
ATOM   3520  N   PHE X 224      30.720 107.920  43.605  0.00  0.00            
ATOM   3521  H   PHE X 224      30.133 108.612  43.234  0.00  0.00            
ATOM   3522  CA  PHE X 224      30.060 106.645  43.733  0.00  0.00            
ATOM   3523  HA  PHE X 224      29.982 106.435  44.810  0.00  0.00            
ATOM   3524  CB  PHE X 224      28.649 106.659  43.210  0.00  0.00            
ATOM   3525  HB2 PHE X 224      28.651 106.939  42.167  0.00  0.00            
ATOM   3526  HB3 PHE X 224      28.169 107.439  43.695  0.00  0.00            
ATOM   3527  CG  PHE X 224      27.662 105.420  43.296  0.00  0.00            
ATOM   3528  CD1 PHE X 224      27.691 104.396  42.251  0.00  0.00            
ATOM   3529  HD1 PHE X 224      28.328 104.392  41.364  0.00  0.00            
ATOM   3530  CE1 PHE X 224      27.066 103.182  42.525  0.00  0.00            
ATOM   3531  HE1 PHE X 224      27.198 102.436  41.839  0.00  0.00            
ATOM   3532  CZ  PHE X 224      26.229 103.136  43.624  0.00  0.00            
ATOM   3533  HZ  PHE X 224      25.705 102.205  43.875  0.00  0.00            
ATOM   3534  CE2 PHE X 224      26.063 104.134  44.548  0.00  0.00            
ATOM   3535  HE2 PHE X 224      25.432 103.981  45.371  0.00  0.00            
ATOM   3536  CD2 PHE X 224      26.854 105.270  44.415  0.00  0.00            
ATOM   3537  HD2 PHE X 224      26.838 106.088  45.136  0.00  0.00            
ATOM   3538  C   PHE X 224      30.781 105.442  43.053  0.00  0.00            
ATOM   3539  O   PHE X 224      30.704 104.336  43.601  0.00  0.00            
ATOM   3540  N   PHE X 225      31.498 105.595  41.927  0.00  0.00            
ATOM   3541  H   PHE X 225      31.464 106.524  41.539  0.00  0.00            
ATOM   3542  CA  PHE X 225      32.424 104.588  41.265  0.00  0.00            
ATOM   3543  HA  PHE X 225      31.848 103.668  41.389  0.00  0.00            
ATOM   3544  CB  PHE X 225      32.707 104.817  39.742  0.00  0.00            
ATOM   3545  HB2 PHE X 225      31.768 104.657  39.240  0.00  0.00            
ATOM   3546  HB3 PHE X 225      33.313 103.962  39.461  0.00  0.00            
ATOM   3547  CG  PHE X 225      33.268 106.092  39.167  0.00  0.00            
ATOM   3548  CD1 PHE X 225      32.386 107.006  38.521  0.00  0.00            
ATOM   3549  HD1 PHE X 225      31.328 106.835  38.295  0.00  0.00            
ATOM   3550  CE1 PHE X 225      32.905 108.200  38.010  0.00  0.00            
ATOM   3551  HE1 PHE X 225      32.192 108.804  37.407  0.00  0.00            
ATOM   3552  CZ  PHE X 225      34.300 108.519  38.172  0.00  0.00            
ATOM   3553  HZ  PHE X 225      34.693 109.379  37.615  0.00  0.00            
ATOM   3554  CE2 PHE X 225      35.135 107.603  38.892  0.00  0.00            
ATOM   3555  HE2 PHE X 225      36.207 107.831  38.894  0.00  0.00            
ATOM   3556  CD2 PHE X 225      34.581 106.416  39.365  0.00  0.00            
ATOM   3557  HD2 PHE X 225      35.256 105.705  39.880  0.00  0.00            
ATOM   3558  C   PHE X 225      33.730 104.443  42.006  0.00  0.00            
ATOM   3559  O   PHE X 225      34.188 103.341  42.237  0.00  0.00            
ATOM   3560  N   LEU X 226      34.251 105.574  42.553  0.00  0.00            
ATOM   3561  H   LEU X 226      33.962 106.423  42.072  0.00  0.00            
ATOM   3562  CA  LEU X 226      35.482 105.584  43.404  0.00  0.00            
ATOM   3563  HA  LEU X 226      36.149 105.055  42.783  0.00  0.00            
ATOM   3564  CB  LEU X 226      36.022 106.976  43.735  0.00  0.00            
ATOM   3565  HB2 LEU X 226      37.101 106.871  44.166  0.00  0.00            
ATOM   3566  HB3 LEU X 226      35.403 107.521  44.458  0.00  0.00            
ATOM   3567  CG  LEU X 226      36.197 107.837  42.582  0.00  0.00            
ATOM   3568  HG  LEU X 226      35.198 108.030  42.190  0.00  0.00            
ATOM   3569  CD1 LEU X 226      36.711 109.203  43.088  0.00  0.00            
ATOM   3570 HD11 LEU X 226      36.735 109.963  42.291  0.00  0.00            
ATOM   3571 HD12 LEU X 226      37.720 109.097  43.483  0.00  0.00            
ATOM   3572 HD13 LEU X 226      36.056 109.540  43.887  0.00  0.00            
ATOM   3573  CD2 LEU X 226      37.096 107.238  41.539  0.00  0.00            
ATOM   3574 HD21 LEU X 226      36.853 106.197  41.396  0.00  0.00            
ATOM   3575 HD22 LEU X 226      36.970 107.773  40.590  0.00  0.00            
ATOM   3576 HD23 LEU X 226      38.140 107.370  41.789  0.00  0.00            
ATOM   3577  C   LEU X 226      35.207 104.728  44.672  0.00  0.00            
ATOM   3578  O   LEU X 226      36.083 103.952  44.939  0.00  0.00            
ATOM   3579  N   HID X 227      34.060 104.938  45.343  0.00  0.00            
ATOM   3580  H   HID X 227      33.486 105.757  45.076  0.00  0.00            
ATOM   3581  CA  HID X 227      33.594 104.175  46.526  0.00  0.00            
ATOM   3582  HA  HID X 227      34.378 104.269  47.292  0.00  0.00            
ATOM   3583  CB  HID X 227      32.265 104.828  47.125  0.00  0.00            
ATOM   3584  HB2 HID X 227      32.549 105.448  47.955  0.00  0.00            
ATOM   3585  HB3 HID X 227      31.879 105.578  46.484  0.00  0.00            
ATOM   3586  CG  HID X 227      31.185 103.915  47.665  0.00  0.00            
ATOM   3587  ND1 HID X 227      31.118 103.524  49.010  0.00  0.00            
ATOM   3588  HD1 HID X 227      31.843 103.709  49.764  0.00  0.00            
ATOM   3589  CE1 HID X 227      30.074 102.672  49.077  0.00  0.00            
ATOM   3590  HE1 HID X 227      29.899 102.067  49.973  0.00  0.00            
ATOM   3591  NE2 HID X 227      29.455 102.420  47.921  0.00  0.00            
ATOM   3592  CD2 HID X 227      30.117 103.267  47.093  0.00  0.00            
ATOM   3593  HD2 HID X 227      29.976 103.266  46.009  0.00  0.00            
ATOM   3594  C   HID X 227      33.533 102.672  46.278  0.00  0.00            
ATOM   3595  O   HID X 227      34.138 101.959  47.071  0.00  0.00            
ATOM   3596  N   HID X 228      32.920 102.238  45.184  0.00  0.00            
ATOM   3597  H   HID X 228      32.615 102.969  44.508  0.00  0.00            
ATOM   3598  CA  HID X 228      32.655 100.863  44.866  0.00  0.00            
ATOM   3599  HA  HID X 228      32.312 100.318  45.730  0.00  0.00            
ATOM   3600  CB  HID X 228      31.439 100.795  43.937  0.00  0.00            
ATOM   3601  HB2 HID X 228      31.250 101.728  43.404  0.00  0.00            
ATOM   3602  HB3 HID X 228      31.442  99.998  43.167  0.00  0.00            
ATOM   3603  CG  HID X 228      30.198 100.626  44.707  0.00  0.00            
ATOM   3604  ND1 HID X 228      29.936  99.420  45.310  0.00  0.00            
ATOM   3605  HD1 HID X 228      30.449  98.545  45.016  0.00  0.00            
ATOM   3606  CE1 HID X 228      28.739  99.489  45.883  0.00  0.00            
ATOM   3607  HE1 HID X 228      28.265  98.678  46.399  0.00  0.00            
ATOM   3608  NE2 HID X 228      28.163 100.707  45.759  0.00  0.00            
ATOM   3609  CD2 HID X 228      29.072 101.372  44.847  0.00  0.00            
ATOM   3610  HD2 HID X 228      28.866 102.339  44.469  0.00  0.00            
ATOM   3611  C   HID X 228      33.808 100.171  44.297  0.00  0.00            
ATOM   3612  O   HID X 228      33.846  98.936  44.397  0.00  0.00            
ATOM   3613  N   ALA X 229      34.797 100.924  43.707  0.00  0.00            
ATOM   3614  H   ALA X 229      34.662 101.886  43.374  0.00  0.00            
ATOM   3615  CA  ALA X 229      36.164 100.491  43.507  0.00  0.00            
ATOM   3616  HA  ALA X 229      36.150  99.590  42.929  0.00  0.00            
ATOM   3617  CB  ALA X 229      36.917 101.516  42.747  0.00  0.00            
ATOM   3618  HB1 ALA X 229      36.323 102.418  42.642  0.00  0.00            
ATOM   3619  HB2 ALA X 229      37.160 101.117  41.744  0.00  0.00            
ATOM   3620  HB3 ALA X 229      37.865 101.753  43.249  0.00  0.00            
ATOM   3621  C   ALA X 229      36.817 100.013  44.829  0.00  0.00            
ATOM   3622  O   ALA X 229      37.163  98.850  44.970  0.00  0.00            
ATOM   3623  N   ASN X 230      36.802 100.830  45.842  0.00  0.00            
ATOM   3624  H   ASN X 230      36.293 101.695  45.770  0.00  0.00            
ATOM   3625  CA  ASN X 230      37.187 100.408  47.216  0.00  0.00            
ATOM   3626  HA  ASN X 230      38.016  99.720  47.091  0.00  0.00            
ATOM   3627  CB  ASN X 230      37.657 101.668  47.978  0.00  0.00            
ATOM   3628  HB2 ASN X 230      38.292 102.270  47.303  0.00  0.00            
ATOM   3629  HB3 ASN X 230      36.798 102.303  48.145  0.00  0.00            
ATOM   3630  CG  ASN X 230      38.458 101.318  49.201  0.00  0.00            
ATOM   3631  OD1 ASN X 230      39.481 100.571  49.057  0.00  0.00            
ATOM   3632  ND2 ASN X 230      37.976 101.706  50.364  0.00  0.00            
ATOM   3633 HD21 ASN X 230      38.457 101.428  51.188  0.00  0.00            
ATOM   3634 HD22 ASN X 230      37.177 102.220  50.386  0.00  0.00            
ATOM   3635  C   ASN X 230      36.047  99.687  48.048  0.00  0.00            
ATOM   3636  O   ASN X 230      35.649 100.105  49.126  0.00  0.00            
ATOM   3637  N   VAL X 231      35.469  98.642  47.387  0.00  0.00            
ATOM   3638  H   VAL X 231      35.926  98.470  46.465  0.00  0.00            
ATOM   3639  CA  VAL X 231      34.650  97.575  47.859  0.00  0.00            
ATOM   3640  HA  VAL X 231      34.904  97.344  48.912  0.00  0.00            
ATOM   3641  CB  VAL X 231      33.088  97.808  47.807  0.00  0.00            
ATOM   3642  HB  VAL X 231      32.944  97.931  46.726  0.00  0.00            
ATOM   3643  CG1 VAL X 231      32.291  96.572  48.283  0.00  0.00            
ATOM   3644 HG11 VAL X 231      32.032  95.962  47.375  0.00  0.00            
ATOM   3645 HG12 VAL X 231      31.342  96.778  48.757  0.00  0.00            
ATOM   3646 HG13 VAL X 231      32.918  96.047  48.937  0.00  0.00            
ATOM   3647  CG2 VAL X 231      32.752  99.049  48.561  0.00  0.00            
ATOM   3648 HG21 VAL X 231      33.309  98.961  49.426  0.00  0.00            
ATOM   3649 HG22 VAL X 231      32.951  99.979  48.076  0.00  0.00            
ATOM   3650 HG23 VAL X 231      31.706  99.157  48.834  0.00  0.00            
ATOM   3651  C   VAL X 231      35.025  96.371  47.083  0.00  0.00            
ATOM   3652  O   VAL X 231      35.290  95.326  47.668  0.00  0.00            
ATOM   3653  N   ASH X 232      35.122  96.580  45.785  0.00  0.00            
ATOM   3654  H   ASH X 232      34.869  97.501  45.473  0.00  0.00            
ATOM   3655  CA  ASH X 232      35.639  95.585  44.926  0.00  0.00            
ATOM   3656  HA  ASH X 232      35.014  94.678  44.989  0.00  0.00            
ATOM   3657  CB  ASH X 232      35.496  96.116  43.528  0.00  0.00            
ATOM   3658  HB2 ASH X 232      36.181  96.964  43.334  0.00  0.00            
ATOM   3659  HB3 ASH X 232      34.487  96.459  43.361  0.00  0.00            
ATOM   3660  CG  ASH X 232      35.885  95.004  42.604  0.00  0.00            
ATOM   3661  OD1 ASH X 232      34.962  94.023  42.627  0.00  0.00            
ATOM   3662  OD2 ASH X 232      36.975  95.009  42.020  0.00  0.00            
ATOM   3663  HD1 ASH X 232      35.303  93.258  43.023  0.00  0.00            
ATOM   3664  C   ASH X 232      37.049  95.261  45.374  0.00  0.00            
ATOM   3665  O   ASH X 232      37.355  94.095  45.356  0.00  0.00            
ATOM   3666  N   ARN X 233      37.890  96.233  45.831  0.00  0.00            
ATOM   3667  H   ARN X 233      37.680  97.203  45.634  0.00  0.00            
ATOM   3668  CA  ARN X 233      39.237  95.900  46.218  0.00  0.00            
ATOM   3669  HA  ARN X 233      39.664  95.303  45.408  0.00  0.00            
ATOM   3670  CB  ARN X 233      40.044  97.220  46.378  0.00  0.00            
ATOM   3671  HB2 ARN X 233      39.484  97.952  46.966  0.00  0.00            
ATOM   3672  HB3 ARN X 233      40.157  97.694  45.391  0.00  0.00            
ATOM   3673  CG  ARN X 233      41.435  96.948  46.981  0.00  0.00            
ATOM   3674  HG2 ARN X 233      42.003  96.356  46.280  0.00  0.00            
ATOM   3675  HG3 ARN X 233      41.327  96.334  47.842  0.00  0.00            
ATOM   3676  CD  ARN X 233      42.127  98.276  47.288  0.00  0.00            
ATOM   3677  HD2 ARN X 233      43.153  98.150  47.613  0.00  0.00            
ATOM   3678  HD3 ARN X 233      42.150  98.876  46.381  0.00  0.00            
ATOM   3679  NE  ARN X 233      41.396  99.041  48.249  0.00  0.00            
ATOM   3680  HE  ARN X 233      40.429  99.173  48.043  0.00  0.00            
ATOM   3681  CZ  ARN X 233      41.712  98.873  49.620  0.00  0.00            
ATOM   3682  NH1 ARN X 233      42.553  98.023  50.014  0.00  0.00            
ATOM   3683 HH11 ARN X 233      42.206  97.094  50.025  0.00  0.00            
ATOM   3684  NH2 ARN X 233      40.947  99.682  50.493  0.00  0.00            
ATOM   3685 HH21 ARN X 233      41.250 100.619  50.492  0.00  0.00            
ATOM   3686 HH22 ARN X 233      40.962  99.334  51.438  0.00  0.00            
ATOM   3687  C   ARN X 233      39.225  95.100  47.540  0.00  0.00            
ATOM   3688  O   ARN X 233      39.892  94.050  47.617  0.00  0.00            
ATOM   3689  N   ILE X 234      38.465  95.558  48.551  0.00  0.00            
ATOM   3690  H   ILE X 234      37.959  96.411  48.466  0.00  0.00            
ATOM   3691  CA  ILE X 234      38.369  94.756  49.794  0.00  0.00            
ATOM   3692  HA  ILE X 234      39.398  94.679  50.152  0.00  0.00            
ATOM   3693  CB  ILE X 234      37.483  95.429  50.870  0.00  0.00            
ATOM   3694  HB  ILE X 234      36.427  95.289  50.558  0.00  0.00            
ATOM   3695  CG2 ILE X 234      37.505  94.792  52.334  0.00  0.00            
ATOM   3696 HG21 ILE X 234      36.605  95.020  52.922  0.00  0.00            
ATOM   3697 HG22 ILE X 234      37.439  93.734  52.311  0.00  0.00            
ATOM   3698 HG23 ILE X 234      38.362  95.143  52.883  0.00  0.00            
ATOM   3699  CG1 ILE X 234      37.790  96.939  50.892  0.00  0.00            
ATOM   3700 HG12 ILE X 234      38.853  97.070  51.129  0.00  0.00            
ATOM   3701 HG13 ILE X 234      37.629  97.332  49.911  0.00  0.00            
ATOM   3702  CD1 ILE X 234      37.009  97.721  51.956  0.00  0.00            
ATOM   3703 HD11 ILE X 234      35.927  97.599  51.698  0.00  0.00            
ATOM   3704 HD12 ILE X 234      37.275  97.246  52.928  0.00  0.00            
ATOM   3705 HD13 ILE X 234      37.142  98.790  51.920  0.00  0.00            
ATOM   3706  C   ILE X 234      37.838  93.323  49.508  0.00  0.00            
ATOM   3707  O   ILE X 234      38.329  92.359  50.100  0.00  0.00            
ATOM   3708  N   TRP X 235      36.866  93.150  48.612  0.00  0.00            
ATOM   3709  H   TRP X 235      36.341  93.973  48.313  0.00  0.00            
ATOM   3710  CA  TRP X 235      36.411  91.843  48.258  0.00  0.00            
ATOM   3711  HA  TRP X 235      36.124  91.334  49.156  0.00  0.00            
ATOM   3712  CB  TRP X 235      35.216  91.912  47.285  0.00  0.00            
ATOM   3713  HB2 TRP X 235      34.441  92.534  47.705  0.00  0.00            
ATOM   3714  HB3 TRP X 235      35.536  92.418  46.375  0.00  0.00            
ATOM   3715  CG  TRP X 235      34.661  90.590  46.880  0.00  0.00            
ATOM   3716  CD1 TRP X 235      34.701  89.454  47.583  0.00  0.00            
ATOM   3717  HD1 TRP X 235      34.890  89.383  48.641  0.00  0.00            
ATOM   3718  NE1 TRP X 235      34.174  88.444  46.837  0.00  0.00            
ATOM   3719  HE1 TRP X 235      34.437  87.482  46.977  0.00  0.00            
ATOM   3720  CE2 TRP X 235      33.620  88.937  45.675  0.00  0.00            
ATOM   3721  CZ2 TRP X 235      32.889  88.349  44.665  0.00  0.00            
ATOM   3722  HZ2 TRP X 235      32.469  87.378  44.829  0.00  0.00            
ATOM   3723  CH2 TRP X 235      32.528  89.107  43.574  0.00  0.00            
ATOM   3724  HH2 TRP X 235      32.024  88.650  42.757  0.00  0.00            
ATOM   3725  CZ3 TRP X 235      32.911  90.461  43.512  0.00  0.00            
ATOM   3726  HZ3 TRP X 235      32.829  91.003  42.573  0.00  0.00            
ATOM   3727  CE3 TRP X 235      33.600  91.060  44.572  0.00  0.00            
ATOM   3728  HE3 TRP X 235      33.949  92.083  44.455  0.00  0.00            
ATOM   3729  CD2 TRP X 235      33.971  90.304  45.675  0.00  0.00            
ATOM   3730  C   TRP X 235      37.533  91.044  47.621  0.00  0.00            
ATOM   3731  O   TRP X 235      37.754  89.900  47.954  0.00  0.00            
ATOM   3732  N   ALA X 236      38.248  91.657  46.677  0.00  0.00            
ATOM   3733  H   ALA X 236      37.883  92.498  46.235  0.00  0.00            
ATOM   3734  CA  ALA X 236      39.366  90.949  46.049  0.00  0.00            
ATOM   3735  HA  ALA X 236      38.992  90.045  45.554  0.00  0.00            
ATOM   3736  CB  ALA X 236      39.982  91.796  44.945  0.00  0.00            
ATOM   3737  HB1 ALA X 236      40.466  92.678  45.351  0.00  0.00            
ATOM   3738  HB2 ALA X 236      39.210  92.110  44.250  0.00  0.00            
ATOM   3739  HB3 ALA X 236      40.722  91.232  44.404  0.00  0.00            
ATOM   3740  C   ALA X 236      40.442  90.486  47.058  0.00  0.00            
ATOM   3741  O   ALA X 236      41.072  89.440  46.876  0.00  0.00            
ATOM   3742  N   VAL X 237      40.627  91.292  48.083  0.00  0.00            
ATOM   3743  H   VAL X 237      39.950  92.008  48.302  0.00  0.00            
ATOM   3744  CA  VAL X 237      41.604  90.932  49.120  0.00  0.00            
ATOM   3745  HA  VAL X 237      42.533  90.610  48.657  0.00  0.00            
ATOM   3746  CB  VAL X 237      41.906  92.154  50.037  0.00  0.00            
ATOM   3747  HB  VAL X 237      40.968  92.603  50.365  0.00  0.00            
ATOM   3748  CG1 VAL X 237      42.669  91.715  51.297  0.00  0.00            
ATOM   3749 HG11 VAL X 237      42.057  91.880  52.186  0.00  0.00            
ATOM   3750 HG12 VAL X 237      43.585  92.294  51.414  0.00  0.00            
ATOM   3751 HG13 VAL X 237      42.929  90.662  51.250  0.00  0.00            
ATOM   3752  CG2 VAL X 237      42.685  93.202  49.278  0.00  0.00            
ATOM   3753 HG21 VAL X 237      43.049  92.795  48.335  0.00  0.00            
ATOM   3754 HG22 VAL X 237      43.541  93.550  49.854  0.00  0.00            
ATOM   3755 HG23 VAL X 237      42.037  94.054  49.068  0.00  0.00            
ATOM   3756  C   VAL X 237      41.037  89.768  49.891  0.00  0.00            
ATOM   3757  O   VAL X 237      41.787  88.892  50.268  0.00  0.00            
ATOM   3758  N   TRP X 238      39.729  89.751  50.139  0.00  0.00            
ATOM   3759  H   TRP X 238      39.133  90.409  49.659  0.00  0.00            
ATOM   3760  CA  TRP X 238      39.089  88.665  50.867  0.00  0.00            
ATOM   3761  HA  TRP X 238      39.624  88.516  51.817  0.00  0.00            
ATOM   3762  CB  TRP X 238      37.629  88.977  51.175  0.00  0.00            
ATOM   3763  HB2 TRP X 238      37.095  89.156  50.236  0.00  0.00            
ATOM   3764  HB3 TRP X 238      37.572  89.913  51.727  0.00  0.00            
ATOM   3765  CG  TRP X 238      36.917  87.936  51.942  0.00  0.00            
ATOM   3766  CD1 TRP X 238      36.701  87.930  53.274  0.00  0.00            
ATOM   3767  HD1 TRP X 238      36.823  88.793  53.910  0.00  0.00            
ATOM   3768  NE1 TRP X 238      36.070  86.769  53.635  0.00  0.00            
ATOM   3769  HE1 TRP X 238      36.174  86.363  54.556  0.00  0.00            
ATOM   3770  CE2 TRP X 238      35.673  86.071  52.527  0.00  0.00            
ATOM   3771  CZ2 TRP X 238      35.014  84.874  52.394  0.00  0.00            
ATOM   3772  HZ2 TRP X 238      34.915  84.216  53.234  0.00  0.00            
ATOM   3773  CH2 TRP X 238      34.809  84.412  51.101  0.00  0.00            
ATOM   3774  HH2 TRP X 238      34.576  83.375  50.985  0.00  0.00            
ATOM   3775  CZ3 TRP X 238      35.303  85.097  50.004  0.00  0.00            
ATOM   3776  HZ3 TRP X 238      35.347  84.584  49.062  0.00  0.00            
ATOM   3777  CE3 TRP X 238      35.950  86.323  50.129  0.00  0.00            
ATOM   3778  HE3 TRP X 238      36.236  86.900  49.262  0.00  0.00            
ATOM   3779  CD2 TRP X 238      36.226  86.783  51.424  0.00  0.00            
ATOM   3780  C   TRP X 238      39.215  87.387  50.078  0.00  0.00            
ATOM   3781  O   TRP X 238      39.474  86.349  50.662  0.00  0.00            
ATOM   3782  N   GLN X 239      39.067  87.456  48.736  0.00  0.00            
ATOM   3783  H   GLN X 239      38.927  88.351  48.296  0.00  0.00            
ATOM   3784  CA  GLN X 239      39.241  86.269  47.935  0.00  0.00            
ATOM   3785  HA  GLN X 239      38.582  85.498  48.351  0.00  0.00            
ATOM   3786  CB  GLN X 239      38.781  86.584  46.513  0.00  0.00            
ATOM   3787  HB2 GLN X 239      39.053  85.751  45.856  0.00  0.00            
ATOM   3788  HB3 GLN X 239      39.338  87.441  46.140  0.00  0.00            
ATOM   3789  CG  GLN X 239      37.288  86.870  46.366  0.00  0.00            
ATOM   3790  HG2 GLN X 239      36.693  86.041  46.757  0.00  0.00            
ATOM   3791  HG3 GLN X 239      37.028  87.749  46.963  0.00  0.00            
ATOM   3792  CD  GLN X 239      36.881  87.130  44.921  0.00  0.00            
ATOM   3793  OE1 GLN X 239      37.256  88.151  44.347  0.00  0.00            
ATOM   3794  NE2 GLN X 239      36.140  86.179  44.344  0.00  0.00            
ATOM   3795 HE21 GLN X 239      35.978  86.210  43.346  0.00  0.00            
ATOM   3796 HE22 GLN X 239      35.887  85.361  44.871  0.00  0.00            
ATOM   3797  C   GLN X 239      40.656  85.716  47.979  0.00  0.00            
ATOM   3798  O   GLN X 239      40.881  84.513  47.856  0.00  0.00            
ATOM   3799  N   ILE X 240      41.620  86.602  48.134  0.00  0.00            
ATOM   3800  H   ILE X 240      41.407  87.575  48.318  0.00  0.00            
ATOM   3801  CA  ILE X 240      43.015  86.184  48.155  0.00  0.00            
ATOM   3802  HA  ILE X 240      43.171  85.432  47.378  0.00  0.00            
ATOM   3803  CB  ILE X 240      43.947  87.370  47.882  0.00  0.00            
ATOM   3804  HB  ILE X 240      43.628  88.224  48.476  0.00  0.00            
ATOM   3805  CG2 ILE X 240      45.411  87.032  48.239  0.00  0.00            
ATOM   3806 HG21 ILE X 240      45.773  87.723  49.003  0.00  0.00            
ATOM   3807 HG22 ILE X 240      45.465  86.031  48.673  0.00  0.00            
ATOM   3808 HG23 ILE X 240      46.070  87.084  47.379  0.00  0.00            
ATOM   3809  CG1 ILE X 240      43.876  87.746  46.402  0.00  0.00            
ATOM   3810 HG12 ILE X 240      42.849  87.767  46.043  0.00  0.00            
ATOM   3811 HG13 ILE X 240      44.389  86.984  45.816  0.00  0.00            
ATOM   3812  CD1 ILE X 240      44.551  89.069  46.064  0.00  0.00            
ATOM   3813 HD11 ILE X 240      44.438  89.779  46.895  0.00  0.00            
ATOM   3814 HD12 ILE X 240      45.624  88.955  45.897  0.00  0.00            
ATOM   3815 HD13 ILE X 240      44.077  89.469  45.173  0.00  0.00            
ATOM   3816  C   ILE X 240      43.315  85.526  49.481  0.00  0.00            
ATOM   3817  O   ILE X 240      44.011  84.502  49.526  0.00  0.00            
ATOM   3818  N   ILE X 241      42.801  86.106  50.589  0.00  0.00            
ATOM   3819  H   ILE X 241      42.458  87.052  50.516  0.00  0.00            
ATOM   3820  CA  ILE X 241      42.982  85.530  51.893  0.00  0.00            
ATOM   3821  HA  ILE X 241      44.054  85.399  52.032  0.00  0.00            
ATOM   3822  CB  ILE X 241      42.437  86.474  52.976  0.00  0.00            
ATOM   3823  HB  ILE X 241      41.410  86.738  52.729  0.00  0.00            
ATOM   3824  CG2 ILE X 241      42.461  85.814  54.354  0.00  0.00            
ATOM   3825 HG21 ILE X 241      41.800  84.946  54.356  0.00  0.00            
ATOM   3826 HG22 ILE X 241      43.463  85.473  54.605  0.00  0.00            
ATOM   3827 HG23 ILE X 241      42.116  86.498  55.127  0.00  0.00            
ATOM   3828  CG1 ILE X 241      43.268  87.755  52.987  0.00  0.00            
ATOM   3829 HG12 ILE X 241      44.296  87.550  53.285  0.00  0.00            
ATOM   3830 HG13 ILE X 241      43.325  88.152  51.977  0.00  0.00            
ATOM   3831  CD1 ILE X 241      42.696  88.851  53.888  0.00  0.00            
ATOM   3832 HD11 ILE X 241      41.618  88.724  53.997  0.00  0.00            
ATOM   3833 HD12 ILE X 241      42.862  89.835  53.454  0.00  0.00            
ATOM   3834 HD13 ILE X 241      43.139  88.832  54.882  0.00  0.00            
ATOM   3835  C   ILE X 241      42.339  84.137  52.009  0.00  0.00            
ATOM   3836  O   ILE X 241      42.992  83.142  52.347  0.00  0.00            
ATOM   3837  N   HID X 242      41.042  84.054  51.692  0.00  0.00            
ATOM   3838  H   HID X 242      40.541  84.896  51.433  0.00  0.00            
ATOM   3839  CA  HID X 242      40.304  82.810  51.781  0.00  0.00            
ATOM   3840  HA  HID X 242      40.832  82.140  52.454  0.00  0.00            
ATOM   3841  CB  HID X 242      38.904  83.067  52.330  0.00  0.00            
ATOM   3842  HB2 HID X 242      38.388  82.131  52.551  0.00  0.00            
ATOM   3843  HB3 HID X 242      38.295  83.580  51.587  0.00  0.00            
ATOM   3844  CG  HID X 242      38.902  83.923  53.573  0.00  0.00            
ATOM   3845  ND1 HID X 242      39.024  83.385  54.838  0.00  0.00            
ATOM   3846  HD1 HID X 242      39.506  82.523  55.029  0.00  0.00            
ATOM   3847  CE1 HID X 242      38.858  84.369  55.720  0.00  0.00            
ATOM   3848  HE1 HID X 242      38.528  84.212  56.730  0.00  0.00            
ATOM   3849  NE2 HID X 242      38.828  85.562  55.132  0.00  0.00            
ATOM   3850  CD2 HID X 242      38.904  85.276  53.774  0.00  0.00            
ATOM   3851  HD2 HID X 242      39.053  86.052  53.046  0.00  0.00            
ATOM   3852  C   HID X 242      40.249  82.184  50.395  0.00  0.00            
ATOM   3853  O   HID X 242      39.197  82.143  49.761  0.00  0.00            
ATOM   3854  N   ARN X 243      41.399  81.683  49.958  0.00  0.00            
ATOM   3855  H   ARN X 243      42.228  81.804  50.521  0.00  0.00            
ATOM   3856  CA  ARN X 243      41.543  81.140  48.613  0.00  0.00            
ATOM   3857  HA  ARN X 243      41.235  81.929  47.925  0.00  0.00            
ATOM   3858  CB  ARN X 243      43.011  80.779  48.372  0.00  0.00            
ATOM   3859  HB2 ARN X 243      43.665  81.550  48.782  0.00  0.00            
ATOM   3860  HB3 ARN X 243      43.188  79.867  48.939  0.00  0.00            
ATOM   3861  CG  ARN X 243      43.350  80.489  46.912  0.00  0.00            
ATOM   3862  HG2 ARN X 243      44.411  80.228  46.824  0.00  0.00            
ATOM   3863  HG3 ARN X 243      42.753  79.635  46.591  0.00  0.00            
ATOM   3864  CD  ARN X 243      43.025  81.636  45.969  0.00  0.00            
ATOM   3865  HD2 ARN X 243      43.174  82.600  46.449  0.00  0.00            
ATOM   3866  HD3 ARN X 243      43.684  81.609  45.103  0.00  0.00            
ATOM   3867  NE  ARN X 243      41.660  81.515  45.510  0.00  0.00            
ATOM   3868  HE  ARN X 243      41.013  81.455  46.279  0.00  0.00            
ATOM   3869  CZ  ARN X 243      41.197  82.366  44.464  0.00  0.00            
ATOM   3870  NH1 ARN X 243      41.923  83.201  43.881  0.00  0.00            
ATOM   3871 HH11 ARN X 243      42.903  83.001  43.991  0.00  0.00            
ATOM   3872  NH2 ARN X 243      39.838  82.156  44.119  0.00  0.00            
ATOM   3873 HH21 ARN X 243      39.548  82.873  43.475  0.00  0.00            
ATOM   3874 HH22 ARN X 243      39.707  81.268  43.659  0.00  0.00            
ATOM   3875  C   ARN X 243      40.645  79.930  48.336  0.00  0.00            
ATOM   3876  O   ARN X 243      40.362  79.620  47.182  0.00  0.00            
ATOM   3877  N   ASN X 244      40.178  79.250  49.382  0.00  0.00            
ATOM   3878  H   ASN X 244      40.115  79.720  50.272  0.00  0.00            
ATOM   3879  CA  ASN X 244      39.385  78.034  49.219  0.00  0.00            
ATOM   3880  HA  ASN X 244      39.377  77.789  48.157  0.00  0.00            
ATOM   3881  CB  ASN X 244      39.995  76.856  50.003  0.00  0.00            
ATOM   3882  HB2 ASN X 244      39.256  76.063  50.123  0.00  0.00            
ATOM   3883  HB3 ASN X 244      40.278  77.188  50.999  0.00  0.00            
ATOM   3884  CG  ASN X 244      41.221  76.291  49.304  0.00  0.00            
ATOM   3885  OD1 ASN X 244      42.317  76.810  49.491  0.00  0.00            
ATOM   3886  ND2 ASN X 244      41.024  75.260  48.476  0.00  0.00            
ATOM   3887 HD21 ASN X 244      40.679  74.386  48.844  0.00  0.00            
ATOM   3888 HD22 ASN X 244      41.544  75.250  47.611  0.00  0.00            
ATOM   3889  C   ASN X 244      37.941  78.249  49.642  0.00  0.00            
ATOM   3890  O   ASN X 244      37.172  77.286  49.718  0.00  0.00            
ATOM   3891  N   GLN X 245      37.532  79.503  49.883  0.00  0.00            
ATOM   3892  H   GLN X 245      38.213  80.234  50.010  0.00  0.00            
ATOM   3893  CA  GLN X 245      36.115  79.835  49.988  0.00  0.00            
ATOM   3894  HA  GLN X 245      35.566  78.933  50.257  0.00  0.00            
ATOM   3895  CB  GLN X 245      35.908  80.927  51.048  0.00  0.00            
ATOM   3896  HB2 GLN X 245      34.894  81.318  50.991  0.00  0.00            
ATOM   3897  HB3 GLN X 245      36.566  81.759  50.817  0.00  0.00            
ATOM   3898  CG  GLN X 245      36.211  80.466  52.469  0.00  0.00            
ATOM   3899  HG2 GLN X 245      36.134  81.295  53.168  0.00  0.00            
ATOM   3900  HG3 GLN X 245      37.234  80.093  52.528  0.00  0.00            
ATOM   3901  CD  GLN X 245      35.284  79.340  52.926  0.00  0.00            
ATOM   3902  OE1 GLN X 245      34.092  79.355  52.644  0.00  0.00            
ATOM   3903  NE2 GLN X 245      35.842  78.364  53.632  0.00  0.00            
ATOM   3904 HE21 GLN X 245      36.108  78.520  54.594  0.00  0.00            
ATOM   3905 HE22 GLN X 245      35.940  77.444  53.226  0.00  0.00            
ATOM   3906  C   GLN X 245      35.601  80.325  48.623  0.00  0.00            
ATOM   3907  O   GLN X 245      36.346  80.909  47.841  0.00  0.00            
ATOM   3908  N   ASN X 246      34.319  80.091  48.370  0.00  0.00            
ATOM   3909  H   ASN X 246      33.714  79.807  49.128  0.00  0.00            
ATOM   3910  CA  ASN X 246      33.732  80.441  47.093  0.00  0.00            
ATOM   3911  HA  ASN X 246      34.413  81.119  46.585  0.00  0.00            
ATOM   3912  CB  ASN X 246      33.536  79.180  46.228  0.00  0.00            
ATOM   3913  HB2 ASN X 246      34.303  78.434  46.428  0.00  0.00            
ATOM   3914  HB3 ASN X 246      32.574  78.720  46.466  0.00  0.00            
ATOM   3915  CG  ASN X 246      33.537  79.507  44.741  0.00  0.00            
ATOM   3916  OD1 ASN X 246      33.385  80.663  44.348  0.00  0.00            
ATOM   3917  ND2 ASN X 246      33.664  78.468  43.915  0.00  0.00            
ATOM   3918 HD21 ASN X 246      33.063  78.397  43.105  0.00  0.00            
ATOM   3919 HD22 ASN X 246      34.280  77.707  44.157  0.00  0.00            
ATOM   3920  C   ASN X 246      32.417  81.163  47.311  0.00  0.00            
ATOM   3921  O   ASN X 246      31.925  81.285  48.434  0.00  0.00            
ATOM   3922  N   TYR X 247      31.817  81.618  46.203  0.00  0.00            
ATOM   3923  H   TYR X 247      32.107  81.219  45.322  0.00  0.00            
ATOM   3924  CA  TYR X 247      30.573  82.348  46.231  0.00  0.00            
ATOM   3925  HA  TYR X 247      30.689  83.249  46.831  0.00  0.00            
ATOM   3926  CB  TYR X 247      30.210  82.778  44.811  0.00  0.00            
ATOM   3927  HB2 TYR X 247      31.023  83.352  44.366  0.00  0.00            
ATOM   3928  HB3 TYR X 247      30.084  81.892  44.190  0.00  0.00            
ATOM   3929  CG  TYR X 247      28.930  83.581  44.726  0.00  0.00            
ATOM   3930  CD1 TYR X 247      28.932  84.957  44.957  0.00  0.00            
ATOM   3931  HD1 TYR X 247      29.814  85.428  45.351  0.00  0.00            
ATOM   3932  CE1 TYR X 247      27.769  85.707  44.778  0.00  0.00            
ATOM   3933  HE1 TYR X 247      27.805  86.783  44.799  0.00  0.00            
ATOM   3934  CZ  TYR X 247      26.560  85.062  44.526  0.00  0.00            
ATOM   3935  OH  TYR X 247      25.403  85.776  44.430  0.00  0.00            
ATOM   3936  HH  TYR X 247      25.350  86.291  43.640  0.00  0.00            
ATOM   3937  CE2 TYR X 247      26.534  83.684  44.343  0.00  0.00            
ATOM   3938  HE2 TYR X 247      25.601  83.178  44.156  0.00  0.00            
ATOM   3939  CD2 TYR X 247      27.724  82.961  44.384  0.00  0.00            
ATOM   3940  HD2 TYR X 247      27.726  81.926  44.089  0.00  0.00            
ATOM   3941  C   TYR X 247      29.469  81.470  46.807  0.00  0.00            
ATOM   3942  O   TYR X 247      29.445  80.255  46.617  0.00  0.00            
ATOM   3943  N   GLN X 248      28.553  82.104  47.537  0.00  0.00            
ATOM   3944  H   GLN X 248      28.632  83.104  47.656  0.00  0.00            
ATOM   3945  CA  GLN X 248      27.346  81.449  48.009  0.00  0.00            
ATOM   3946  HA  GLN X 248      27.173  80.554  47.417  0.00  0.00            
ATOM   3947  CB  GLN X 248      27.498  81.094  49.496  0.00  0.00            
ATOM   3948  HB2 GLN X 248      26.518  80.854  49.918  0.00  0.00            
ATOM   3949  HB3 GLN X 248      27.876  81.958  50.032  0.00  0.00            
ATOM   3950  CG  GLN X 248      28.458  79.927  49.739  0.00  0.00            
ATOM   3951  HG2 GLN X 248      29.476  80.218  49.491  0.00  0.00            
ATOM   3952  HG3 GLN X 248      28.198  79.090  49.090  0.00  0.00            
ATOM   3953  CD  GLN X 248      28.409  79.431  51.182  0.00  0.00            
ATOM   3954  OE1 GLN X 248      27.429  78.821  51.606  0.00  0.00            
ATOM   3955  NE2 GLN X 248      29.479  79.678  51.930  0.00  0.00            
ATOM   3956 HE21 GLN X 248      29.567  79.262  52.844  0.00  0.00            
ATOM   3957 HE22 GLN X 248      30.276  80.123  51.499  0.00  0.00            
ATOM   3958  C   GLN X 248      26.173  82.394  47.792  0.00  0.00            
ATOM   3959  O   GLN X 248      26.319  83.609  47.933  0.00  0.00            
ATOM   3960  N   PRO X 249      24.990  81.849  47.480  0.00  0.00            
ATOM   3961  CD  PRO X 249      23.763  82.628  47.295  0.00  0.00            
ATOM   3962  HD2 PRO X 249      23.537  83.171  48.221  0.00  0.00            
ATOM   3963  HD3 PRO X 249      23.848  83.300  46.441  0.00  0.00            
ATOM   3964  CG  PRO X 249      22.667  81.637  46.988  0.00  0.00            
ATOM   3965  HG2 PRO X 249      21.718  81.913  47.423  0.00  0.00            
ATOM   3966  HG3 PRO X 249      22.625  81.541  45.910  0.00  0.00            
ATOM   3967  CB  PRO X 249      23.209  80.363  47.584  0.00  0.00            
ATOM   3968  HB2 PRO X 249      22.785  79.499  47.066  0.00  0.00            
ATOM   3969  HB3 PRO X 249      22.995  80.358  48.647  0.00  0.00            
ATOM   3970  CA  PRO X 249      24.727  80.431  47.380  0.00  0.00            
ATOM   3971  HA  PRO X 249      25.247  79.873  48.155  0.00  0.00            
ATOM   3972  C   PRO X 249      25.129  79.880  46.002  0.00  0.00            
ATOM   3973  O   PRO X 249      25.015  80.556  44.980  0.00  0.00            
ATOM   3974  N   MET X 250      25.490  78.594  45.975  0.00  0.00            
ATOM   3975  H   MET X 250      25.871  78.194  46.822  0.00  0.00            
ATOM   3976  CA  MET X 250      25.775  77.902  44.724  0.00  0.00            
ATOM   3977  HA  MET X 250      26.310  78.586  44.065  0.00  0.00            
ATOM   3978  CB  MET X 250      26.686  76.697  44.946  0.00  0.00            
ATOM   3979  HB2 MET X 250      26.252  76.028  45.694  0.00  0.00            
ATOM   3980  HB3 MET X 250      26.763  76.154  44.007  0.00  0.00            
ATOM   3981  CG  MET X 250      28.106  77.078  45.337  0.00  0.00            
ATOM   3982  HG2 MET X 250      28.649  76.213  45.709  0.00  0.00            
ATOM   3983  HG3 MET X 250      28.081  77.807  46.145  0.00  0.00            
ATOM   3984  SD  MET X 250      29.022  77.820  43.969  0.00  0.00            
ATOM   3985  CE  MET X 250      28.801  76.531  42.722  0.00  0.00            
ATOM   3986  HE1 MET X 250      28.679  76.992  41.742  0.00  0.00            
ATOM   3987  HE2 MET X 250      29.674  75.883  42.688  0.00  0.00            
ATOM   3988  HE3 MET X 250      27.913  75.931  42.934  0.00  0.00            
ATOM   3989  C   MET X 250      24.503  77.457  44.016  0.00  0.00            
ATOM   3990  O   MET X 250      24.452  77.367  42.792  0.00  0.00            
ATOM   3991  N   LYN X 251      23.454  77.140  44.784  0.00  0.00            
ATOM   3992  H   LYN X 251      23.561  77.059  45.781  0.00  0.00            
ATOM   3993  CA  LYN X 251      22.188  76.713  44.198  0.00  0.00            
ATOM   3994  HA  LYN X 251      21.958  77.301  43.315  0.00  0.00            
ATOM   3995  CB  LYN X 251      22.301  75.228  43.788  0.00  0.00            
ATOM   3996  HB2 LYN X 251      23.010  75.106  42.967  0.00  0.00            
ATOM   3997  HB3 LYN X 251      21.339  74.891  43.394  0.00  0.00            
ATOM   3998  CG  LYN X 251      22.682  74.311  44.946  0.00  0.00            
ATOM   3999  HG2 LYN X 251      23.704  74.502  45.269  0.00  0.00            
ATOM   4000  HG3 LYN X 251      22.041  74.528  45.799  0.00  0.00            
ATOM   4001  CD  LYN X 251      22.526  72.836  44.594  0.00  0.00            
ATOM   4002  HD2 LYN X 251      21.580  72.685  44.063  0.00  0.00            
ATOM   4003  HD3 LYN X 251      22.504  72.252  45.508  0.00  0.00            
ATOM   4004  CE  LYN X 251      23.697  72.308  43.754  0.00  0.00            
ATOM   4005  HE2 LYN X 251      23.663  72.764  42.761  0.00  0.00            
ATOM   4006  HE3 LYN X 251      24.630  72.617  44.212  0.00  0.00            
ATOM   4007  NZ  LYN X 251      23.655  70.855  43.619  0.00  0.00            
ATOM   4008  HZ1 LYN X 251      24.415  70.456  44.153  0.00  0.00            
ATOM   4009  HZ2 LYN X 251      22.806  70.489  44.027  0.00  0.00            
ATOM   4010  C   LYN X 251      21.061  76.905  45.195  0.00  0.00            
ATOM   4011  O   LYN X 251      21.289  77.140  46.382  0.00  0.00            
ATOM   4012  N   ASN X 252      19.803  76.731  44.736  0.00  0.00            
ATOM   4013  H   ASN X 252      19.695  76.601  43.738  0.00  0.00            
ATOM   4014  CA  ASN X 252      18.582  76.792  45.523  0.00  0.00            
ATOM   4015  HA  ASN X 252      17.750  76.717  44.826  0.00  0.00            
ATOM   4016  CB  ASN X 252      18.508  75.611  46.531  0.00  0.00            
ATOM   4017  HB2 ASN X 252      17.520  75.552  46.971  0.00  0.00            
ATOM   4018  HB3 ASN X 252      19.239  75.774  47.319  0.00  0.00            
ATOM   4019  CG  ASN X 252      18.853  74.280  45.866  0.00  0.00            
ATOM   4020  OD1 ASN X 252      19.815  73.602  46.232  0.00  0.00            
ATOM   4021  ND2 ASN X 252      18.122  73.979  44.797  0.00  0.00            
ATOM   4022 HD21 ASN X 252      18.540  73.504  44.011  0.00  0.00            
ATOM   4023 HD22 ASN X 252      17.193  74.361  44.712  0.00  0.00            
ATOM   4024  C   ASN X 252      18.443  78.114  46.269  0.00  0.00            
ATOM   4025  O   ASN X 252      17.672  78.177  47.227  0.00  0.00            
ATOM   4026  N   GLY X 253      19.153  79.150  45.817  0.00  0.00            
ATOM   4027  H   GLY X 253      19.695  79.052  44.977  0.00  0.00            
ATOM   4028  CA  GLY X 253      18.852  80.501  46.293  0.00  0.00            
ATOM   4029  HA2 GLY X 253      18.509  80.474  47.334  0.00  0.00            
ATOM   4030  HA3 GLY X 253      19.762  81.110  46.267  0.00  0.00            
ATOM   4031  C   GLY X 253      17.784  81.128  45.413  0.00  0.00            
ATOM   4032  O   GLY X 253      17.358  80.492  44.451  0.00  0.00            
ATOM   4033  N   PRO X 254      17.348  82.350  45.719  0.00  0.00            
ATOM   4034  CD  PRO X 254      17.636  83.072  46.955  0.00  0.00            
ATOM   4035  HD2 PRO X 254      17.613  82.441  47.843  0.00  0.00            
ATOM   4036  HD3 PRO X 254      18.566  83.626  46.845  0.00  0.00            
ATOM   4037  CG  PRO X 254      16.546  84.121  47.023  0.00  0.00            
ATOM   4038  HG2 PRO X 254      16.874  85.042  47.527  0.00  0.00            
ATOM   4039  HG3 PRO X 254      15.673  83.712  47.552  0.00  0.00            
ATOM   4040  CB  PRO X 254      16.196  84.382  45.586  0.00  0.00            
ATOM   4041  HB2 PRO X 254      15.165  84.692  45.467  0.00  0.00            
ATOM   4042  HB3 PRO X 254      16.834  85.168  45.151  0.00  0.00            
ATOM   4043  CA  PRO X 254      16.416  83.056  44.877  0.00  0.00            
ATOM   4044  HA  PRO X 254      15.486  82.511  44.786  0.00  0.00            
ATOM   4045  C   PRO X 254      17.083  83.274  43.508  0.00  0.00            
ATOM   4046  O   PRO X 254      18.287  83.448  43.388  0.00  0.00            
ATOM   4047  N   PHE X 255      16.309  83.235  42.434  0.00  0.00            
ATOM   4048  H   PHE X 255      15.321  83.356  42.577  0.00  0.00            
ATOM   4049  CA  PHE X 255      16.827  83.355  41.093  0.00  0.00            
ATOM   4050  HA  PHE X 255      17.589  82.627  40.941  0.00  0.00            
ATOM   4051  CB  PHE X 255      15.697  83.172  40.044  0.00  0.00            
ATOM   4052  HB2 PHE X 255      15.156  82.255  40.259  0.00  0.00            
ATOM   4053  HB3 PHE X 255      15.011  84.002  40.145  0.00  0.00            
ATOM   4054  CG  PHE X 255      16.156  83.141  38.607  0.00  0.00            
ATOM   4055  CD1 PHE X 255      17.013  82.116  38.219  0.00  0.00            
ATOM   4056  HD1 PHE X 255      17.464  81.467  38.943  0.00  0.00            
ATOM   4057  CE1 PHE X 255      17.496  82.087  36.927  0.00  0.00            
ATOM   4058  HE1 PHE X 255      18.315  81.447  36.653  0.00  0.00            
ATOM   4059  CZ  PHE X 255      17.200  83.173  36.103  0.00  0.00            
ATOM   4060  HZ  PHE X 255      17.791  83.322  35.211  0.00  0.00            
ATOM   4061  CE2 PHE X 255      16.293  84.177  36.479  0.00  0.00            
ATOM   4062  HE2 PHE X 255      15.906  84.876  35.764  0.00  0.00            
ATOM   4063  CD2 PHE X 255      15.815  84.189  37.761  0.00  0.00            
ATOM   4064  HD2 PHE X 255      15.056  84.876  38.046  0.00  0.00            
ATOM   4065  C   PHE X 255      17.443  84.754  40.992  0.00  0.00            
ATOM   4066  O   PHE X 255      16.796  85.770  41.277  0.00  0.00            
ATOM   4067  N   GLY X 256      18.647  84.795  40.489  0.00  0.00            
ATOM   4068  H   GLY X 256      19.164  83.926  40.395  0.00  0.00            
ATOM   4069  CA  GLY X 256      19.404  86.013  40.349  0.00  0.00            
ATOM   4070  HA2 GLY X 256      19.854  86.068  39.347  0.00  0.00            
ATOM   4071  HA3 GLY X 256      18.720  86.872  40.475  0.00  0.00            
ATOM   4072  C   GLY X 256      20.537  86.111  41.361  0.00  0.00            
ATOM   4073  O   GLY X 256      21.356  87.012  41.247  0.00  0.00            
ATOM   4074  N   GLN X 257      20.544  85.224  42.375  0.00  0.00            
ATOM   4075  H   GLN X 257      19.681  84.770  42.569  0.00  0.00            
ATOM   4076  CA  GLN X 257      21.532  85.229  43.425  0.00  0.00            
ATOM   4077  HA  GLN X 257      22.094  86.133  43.309  0.00  0.00            
ATOM   4078  CB  GLN X 257      20.781  85.233  44.769  0.00  0.00            
ATOM   4079  HB2 GLN X 257      21.484  85.325  45.591  0.00  0.00            
ATOM   4080  HB3 GLN X 257      20.347  84.222  44.969  0.00  0.00            
ATOM   4081  CG  GLN X 257      19.761  86.405  44.944  0.00  0.00            
ATOM   4082  HG2 GLN X 257      18.947  86.268  44.277  0.00  0.00            
ATOM   4083  HG3 GLN X 257      19.354  86.261  45.933  0.00  0.00            
ATOM   4084  CD  GLN X 257      20.384  87.767  44.778  0.00  0.00            
ATOM   4085  OE1 GLN X 257      21.593  87.911  45.000  0.00  0.00            
ATOM   4086  NE2 GLN X 257      19.563  88.671  44.189  0.00  0.00            
ATOM   4087 HE21 GLN X 257      18.581  88.432  43.980  0.00  0.00            
ATOM   4088 HE22 GLN X 257      19.851  89.633  44.058  0.00  0.00            
ATOM   4089  C   GLN X 257      22.464  84.030  43.419  0.00  0.00            
ATOM   4090  O   GLN X 257      23.485  84.003  44.112  0.00  0.00            
ATOM   4091  N   ASN X 258      22.163  83.021  42.594  0.00  0.00            
ATOM   4092  H   ASN X 258      21.457  83.126  41.873  0.00  0.00            
ATOM   4093  CA  ASN X 258      22.959  81.778  42.559  0.00  0.00            
ATOM   4094  HA  ASN X 258      23.247  81.560  43.586  0.00  0.00            
ATOM   4095  CB  ASN X 258      22.146  80.600  42.033  0.00  0.00            
ATOM   4096  HB2 ASN X 258      22.784  79.729  41.911  0.00  0.00            
ATOM   4097  HB3 ASN X 258      21.742  80.911  41.070  0.00  0.00            
ATOM   4098  CG  ASN X 258      20.960  80.257  42.923  0.00  0.00            
ATOM   4099  OD1 ASN X 258      21.099  79.792  44.059  0.00  0.00            
ATOM   4100  ND2 ASN X 258      19.772  80.544  42.383  0.00  0.00            
ATOM   4101 HD21 ASN X 258      19.706  80.761  41.407  0.00  0.00            
ATOM   4102 HD22 ASN X 258      18.945  80.637  42.993  0.00  0.00            
ATOM   4103  C   ASN X 258      24.199  81.982  41.725  0.00  0.00            
ATOM   4104  O   ASN X 258      24.303  83.004  41.029  0.00  0.00            
ATOM   4105  N   PHE X 259      25.155  81.037  41.812  0.00  0.00            
ATOM   4106  H   PHE X 259      24.836  80.127  42.109  0.00  0.00            
ATOM   4107  CA  PHE X 259      26.463  81.197  41.244  0.00  0.00            
ATOM   4108  HA  PHE X 259      26.931  82.065  41.700  0.00  0.00            
ATOM   4109  CB  PHE X 259      27.271  79.969  41.523  0.00  0.00            
ATOM   4110  HB2 PHE X 259      27.224  79.696  42.596  0.00  0.00            
ATOM   4111  HB3 PHE X 259      26.862  79.156  40.949  0.00  0.00            
ATOM   4112  CG  PHE X 259      28.725  80.115  41.195  0.00  0.00            
ATOM   4113  CD1 PHE X 259      29.518  81.153  41.718  0.00  0.00            
ATOM   4114  HD1 PHE X 259      29.117  81.793  42.483  0.00  0.00            
ATOM   4115  CE1 PHE X 259      30.854  81.296  41.324  0.00  0.00            
ATOM   4116  HE1 PHE X 259      31.356  82.220  41.559  0.00  0.00            
ATOM   4117  CZ  PHE X 259      31.457  80.376  40.494  0.00  0.00            
ATOM   4118  HZ  PHE X 259      32.459  80.517  40.191  0.00  0.00            
ATOM   4119  CE2 PHE X 259      30.740  79.268  40.123  0.00  0.00            
ATOM   4120  HE2 PHE X 259      31.245  78.440  39.667  0.00  0.00            
ATOM   4121  CD2 PHE X 259      29.375  79.137  40.432  0.00  0.00            
ATOM   4122  HD2 PHE X 259      28.856  78.221  40.188  0.00  0.00            
ATOM   4123  C   PHE X 259      26.407  81.402  39.742  0.00  0.00            
ATOM   4124  O   PHE X 259      27.216  82.119  39.150  0.00  0.00            
ATOM   4125  N   ARN X 260      25.424  80.764  39.102  0.00  0.00            
ATOM   4126  H   ARN X 260      24.703  80.277  39.592  0.00  0.00            
ATOM   4127  CA  ARN X 260      25.316  80.856  37.635  0.00  0.00            
ATOM   4128  HA  ARN X 260      26.110  81.493  37.250  0.00  0.00            
ATOM   4129  CB  ARN X 260      25.510  79.460  37.031  0.00  0.00            
ATOM   4130  HB2 ARN X 260      24.638  78.831  37.209  0.00  0.00            
ATOM   4131  HB3 ARN X 260      25.639  79.612  35.958  0.00  0.00            
ATOM   4132  CG  ARN X 260      26.756  78.780  37.522  0.00  0.00            
ATOM   4133  HG2 ARN X 260      27.642  79.327  37.159  0.00  0.00            
ATOM   4134  HG3 ARN X 260      26.762  78.778  38.612  0.00  0.00            
ATOM   4135  CD  ARN X 260      26.867  77.353  37.034  0.00  0.00            
ATOM   4136  HD2 ARN X 260      25.932  76.827  37.237  0.00  0.00            
ATOM   4137  HD3 ARN X 260      27.077  77.274  35.972  0.00  0.00            
ATOM   4138  NE  ARN X 260      27.879  76.660  37.790  0.00  0.00            
ATOM   4139  HE  ARN X 260      27.496  75.896  38.337  0.00  0.00            
ATOM   4140  CZ  ARN X 260      29.103  76.271  37.147  0.00  0.00            
ATOM   4141  NH1 ARN X 260      29.361  76.600  35.966  0.00  0.00            
ATOM   4142 HH11 ARN X 260      30.345  76.476  35.752  0.00  0.00            
ATOM   4143  NH2 ARN X 260      29.992  75.572  38.011  0.00  0.00            
ATOM   4144 HH21 ARN X 260      30.930  75.700  37.649  0.00  0.00            
ATOM   4145 HH22 ARN X 260      29.804  74.588  38.018  0.00  0.00            
ATOM   4146  C   ARN X 260      24.005  81.461  37.151  0.00  0.00            
ATOM   4147  O   ARN X 260      23.598  81.232  36.013  0.00  0.00            
ATOM   4148  N   ASH X 261      23.281  82.234  37.979  0.00  0.00            
ATOM   4149  H   ASH X 261      23.388  82.107  38.972  0.00  0.00            
ATOM   4150  CA  ASH X 261      22.111  82.931  37.519  0.00  0.00            
ATOM   4151  HA  ASH X 261      21.616  82.314  36.777  0.00  0.00            
ATOM   4152  CB  ASH X 261      21.151  83.170  38.678  0.00  0.00            
ATOM   4153  HB2 ASH X 261      21.640  83.684  39.489  0.00  0.00            
ATOM   4154  HB3 ASH X 261      20.338  83.794  38.339  0.00  0.00            
ATOM   4155  CG  ASH X 261      20.537  81.936  39.258  0.00  0.00            
ATOM   4156  OD1 ASH X 261      20.697  80.807  38.517  0.00  0.00            
ATOM   4157  OD2 ASH X 261      19.873  81.919  40.275  0.00  0.00            
ATOM   4158  HD1 ASH X 261      20.357  80.041  38.947  0.00  0.00            
ATOM   4159  C   ASH X 261      22.473  84.278  36.908  0.00  0.00            
ATOM   4160  O   ASH X 261      23.425  84.921  37.339  0.00  0.00            
ATOM   4161  N   PRO X 262      21.767  84.700  35.863  0.00  0.00            
ATOM   4162  CD  PRO X 262      20.705  83.990  35.197  0.00  0.00            
ATOM   4163  HD2 PRO X 262      21.092  83.213  34.542  0.00  0.00            
ATOM   4164  HD3 PRO X 262      20.001  83.538  35.885  0.00  0.00            
ATOM   4165  CG  PRO X 262      20.040  85.041  34.358  0.00  0.00            
ATOM   4166  HG2 PRO X 262      19.576  84.664  33.443  0.00  0.00            
ATOM   4167  HG3 PRO X 262      19.295  85.568  34.961  0.00  0.00            
ATOM   4168  CB  PRO X 262      21.148  86.026  34.047  0.00  0.00            
ATOM   4169  HB2 PRO X 262      20.746  87.020  33.841  0.00  0.00            
ATOM   4170  HB3 PRO X 262      21.723  85.616  33.227  0.00  0.00            
ATOM   4171  CA  PRO X 262      22.007  86.006  35.297  0.00  0.00            
ATOM   4172  HA  PRO X 262      23.060  86.114  35.039  0.00  0.00            
ATOM   4173  C   PRO X 262      21.607  87.117  36.266  0.00  0.00            
ATOM   4174  O   PRO X 262      20.586  87.036  36.938  0.00  0.00            
ATOM   4175  N   MET X 263      22.454  88.133  36.351  0.00  0.00            
ATOM   4176  H   MET X 263      23.350  88.070  35.888  0.00  0.00            
ATOM   4177  CA  MET X 263      22.212  89.284  37.207  0.00  0.00            
ATOM   4178  HA  MET X 263      21.547  88.988  38.014  0.00  0.00            
ATOM   4179  CB  MET X 263      23.521  89.803  37.790  0.00  0.00            
ATOM   4180  HB2 MET X 263      23.353  90.702  38.385  0.00  0.00            
ATOM   4181  HB3 MET X 263      24.178  90.050  36.959  0.00  0.00            
ATOM   4182  CG  MET X 263      24.274  88.771  38.618  0.00  0.00            
ATOM   4183  HG2 MET X 263      23.631  88.346  39.390  0.00  0.00            
ATOM   4184  HG3 MET X 263      24.578  87.931  37.995  0.00  0.00            
ATOM   4185  SD  MET X 263      25.754  89.413  39.439  0.00  0.00            
ATOM   4186  CE  MET X 263      26.785  89.732  37.991  0.00  0.00            
ATOM   4187  HE1 MET X 263      27.793  89.361  38.183  0.00  0.00            
ATOM   4188  HE2 MET X 263      26.848  90.801  37.797  0.00  0.00            
ATOM   4189  HE3 MET X 263      26.390  89.225  37.110  0.00  0.00            
ATOM   4190  C   MET X 263      21.559  90.401  36.406  0.00  0.00            
ATOM   4191  O   MET X 263      22.190  91.041  35.563  0.00  0.00            
ATOM   4192  N   TYR X 264      20.273  90.634  36.671  0.00  0.00            
ATOM   4193  H   TYR X 264      19.723  89.900  37.092  0.00  0.00            
ATOM   4194  CA  TYR X 264      19.562  91.782  36.111  0.00  0.00            
ATOM   4195  HA  TYR X 264      19.491  91.641  35.034  0.00  0.00            
ATOM   4196  CB  TYR X 264      18.148  91.874  36.699  0.00  0.00            
ATOM   4197  HB2 TYR X 264      17.617  90.938  36.523  0.00  0.00            
ATOM   4198  HB3 TYR X 264      18.193  92.018  37.770  0.00  0.00            
ATOM   4199  CG  TYR X 264      17.329  92.991  36.099  0.00  0.00            
ATOM   4200  CD1 TYR X 264      17.311  94.246  36.717  0.00  0.00            
ATOM   4201  HD1 TYR X 264      17.842  94.401  37.643  0.00  0.00            
ATOM   4202  CE1 TYR X 264      16.632  95.317  36.136  0.00  0.00            
ATOM   4203  HE1 TYR X 264      16.755  96.314  36.531  0.00  0.00            
ATOM   4204  CZ  TYR X 264      15.860  95.129  34.995  0.00  0.00            
ATOM   4205  OH  TYR X 264      15.119  96.161  34.477  0.00  0.00            
ATOM   4206  HH  TYR X 264      14.631  96.627  35.137  0.00  0.00            
ATOM   4207  CE2 TYR X 264      15.869  93.888  34.366  0.00  0.00            
ATOM   4208  HE2 TYR X 264      15.419  93.778  33.395  0.00  0.00            
ATOM   4209  CD2 TYR X 264      16.558  92.814  34.939  0.00  0.00            
ATOM   4210  HD2 TYR X 264      16.447  91.831  34.520  0.00  0.00            
ATOM   4211  C   TYR X 264      20.347  93.055  36.382  0.00  0.00            
ATOM   4212  O   TYR X 264      20.837  93.221  37.500  0.00  0.00            
ATOM   4213  N   PRO X 265      20.486  93.946  35.385  0.00  0.00            
ATOM   4214  CD  PRO X 265      21.150  95.233  35.612  0.00  0.00            
ATOM   4215  HD2 PRO X 265      20.794  95.691  36.539  0.00  0.00            
ATOM   4216  HD3 PRO X 265      22.233  95.094  35.630  0.00  0.00            
ATOM   4217  CG  PRO X 265      20.756  96.076  34.420  0.00  0.00            
ATOM   4218  HG2 PRO X 265      21.574  96.133  33.702  0.00  0.00            
ATOM   4219  HG3 PRO X 265      20.435  97.050  34.779  0.00  0.00            
ATOM   4220  CB  PRO X 265      19.560  95.390  33.797  0.00  0.00            
ATOM   4221  HB2 PRO X 265      18.648  95.725  34.292  0.00  0.00            
ATOM   4222  HB3 PRO X 265      19.478  95.594  32.730  0.00  0.00            
ATOM   4223  CA  PRO X 265      19.806  93.914  34.101  0.00  0.00            
ATOM   4224  HA  PRO X 265      18.865  93.373  34.177  0.00  0.00            
ATOM   4225  C   PRO X 265      20.648  93.303  32.977  0.00  0.00            
ATOM   4226  O   PRO X 265      20.417  93.619  31.809  0.00  0.00            
ATOM   4227  N   TRP X 266      21.612  92.443  33.314  0.00  0.00            
ATOM   4228  H   TRP X 266      21.659  92.098  34.258  0.00  0.00            
ATOM   4229  CA  TRP X 266      22.450  91.828  32.298  0.00  0.00            
ATOM   4230  HA  TRP X 266      22.162  92.219  31.323  0.00  0.00            
ATOM   4231  CB  TRP X 266      23.927  92.150  32.544  0.00  0.00            
ATOM   4232  HB2 TRP X 266      24.548  91.838  31.703  0.00  0.00            
ATOM   4233  HB3 TRP X 266      24.245  91.579  33.418  0.00  0.00            
ATOM   4234  CG  TRP X 266      24.197  93.586  32.841  0.00  0.00            
ATOM   4235  CD1 TRP X 266      24.159  94.629  31.983  0.00  0.00            
ATOM   4236  HD1 TRP X 266      24.116  94.522  30.918  0.00  0.00            
ATOM   4237  NE1 TRP X 266      24.368  95.803  32.663  0.00  0.00            
ATOM   4238  HE1 TRP X 266      24.008  96.694  32.355  0.00  0.00            
ATOM   4239  CE2 TRP X 266      24.800  95.536  33.935  0.00  0.00            
ATOM   4240  CZ2 TRP X 266      25.164  96.366  34.980  0.00  0.00            
ATOM   4241  HZ2 TRP X 266      25.003  97.428  34.912  0.00  0.00            
ATOM   4242  CH2 TRP X 266      25.546  95.786  36.176  0.00  0.00            
ATOM   4243  HH2 TRP X 266      25.796  96.420  37.007  0.00  0.00            
ATOM   4244  CZ3 TRP X 266      25.540  94.398  36.319  0.00  0.00            
ATOM   4245  HZ3 TRP X 266      26.074  93.952  37.134  0.00  0.00            
ATOM   4246  CE3 TRP X 266      25.010  93.574  35.328  0.00  0.00            
ATOM   4247  HE3 TRP X 266      24.840  92.524  35.519  0.00  0.00            
ATOM   4248  CD2 TRP X 266      24.672  94.132  34.089  0.00  0.00            
ATOM   4249  C   TRP X 266      22.238  90.322  32.288  0.00  0.00            
ATOM   4250  O   TRP X 266      21.447  89.791  33.065  0.00  0.00            
ATOM   4251  N   ASN X 267      22.992  89.638  31.420  0.00  0.00            
ATOM   4252  H   ASN X 267      23.674  90.140  30.874  0.00  0.00            
ATOM   4253  CA  ASN X 267      23.048  88.193  31.425  0.00  0.00            
ATOM   4254  HA  ASN X 267      22.173  87.791  31.933  0.00  0.00            
ATOM   4255  CB  ASN X 267      23.062  87.642  29.994  0.00  0.00            
ATOM   4256  HB2 ASN X 267      23.916  88.022  29.437  0.00  0.00            
ATOM   4257  HB3 ASN X 267      23.159  86.557  30.043  0.00  0.00            
ATOM   4258  CG  ASN X 267      21.782  87.965  29.242  0.00  0.00            
ATOM   4259  OD1 ASN X 267      20.747  88.244  29.847  0.00  0.00            
ATOM   4260  ND2 ASN X 267      21.861  87.928  27.909  0.00  0.00            
ATOM   4261 HD21 ASN X 267      22.078  88.783  27.415  0.00  0.00            
ATOM   4262 HD22 ASN X 267      21.321  87.226  27.427  0.00  0.00            
ATOM   4263  C   ASN X 267      24.287  87.701  32.183  0.00  0.00            
ATOM   4264  O   ASN X 267      24.468  86.495  32.343  0.00  0.00            
ATOM   4265  N   THR X 268      25.158  88.621  32.599  0.00  0.00            
ATOM   4266  H   THR X 268      25.048  89.583  32.310  0.00  0.00            
ATOM   4267  CA  THR X 268      26.343  88.258  33.356  0.00  0.00            
ATOM   4268  HA  THR X 268      26.953  87.592  32.751  0.00  0.00            
ATOM   4269  CB  THR X 268      27.137  89.524  33.702  0.00  0.00            
ATOM   4270  HB  THR X 268      26.532  90.187  34.318  0.00  0.00            
ATOM   4271  CG2 THR X 268      28.418  89.164  34.454  0.00  0.00            
ATOM   4272 HG21 THR X 268      29.278  89.684  34.030  0.00  0.00            
ATOM   4273 HG22 THR X 268      28.613  88.093  34.400  0.00  0.00            
ATOM   4274 HG23 THR X 268      28.344  89.439  35.507  0.00  0.00            
ATOM   4275  OG1 THR X 268      27.479  90.201  32.508  0.00  0.00            
ATOM   4276  HG1 THR X 268      27.480  91.132  32.679  0.00  0.00            
ATOM   4277  C   THR X 268      25.951  87.522  34.640  0.00  0.00            
ATOM   4278  O   THR X 268      25.045  87.932  35.359  0.00  0.00            
ATOM   4279  N   THR X 269      26.652  86.428  34.923  0.00  0.00            
ATOM   4280  H   THR X 269      27.172  85.998  34.173  0.00  0.00            
ATOM   4281  CA  THR X 269      26.478  85.672  36.155  0.00  0.00            
ATOM   4282  HA  THR X 269      25.499  85.903  36.565  0.00  0.00            
ATOM   4283  CB  THR X 269      26.585  84.181  35.824  0.00  0.00            
ATOM   4284  HB  THR X 269      26.308  83.596  36.703  0.00  0.00            
ATOM   4285  CG2 THR X 269      25.661  83.809  34.669  0.00  0.00            
ATOM   4286 HG21 THR X 269      25.981  82.880  34.199  0.00  0.00            
ATOM   4287 HG22 THR X 269      25.671  84.592  33.913  0.00  0.00            
ATOM   4288 HG23 THR X 269      24.635  83.684  35.016  0.00  0.00            
ATOM   4289  OG1 THR X 269      27.923  83.852  35.498  0.00  0.00            
ATOM   4290  HG1 THR X 269      28.310  84.573  35.025  0.00  0.00            
ATOM   4291  C   THR X 269      27.555  86.047  37.165  0.00  0.00            
ATOM   4292  O   THR X 269      28.558  86.666  36.813  0.00  0.00            
ATOM   4293  N   PRO X 270      27.376  85.682  38.436  0.00  0.00            
ATOM   4294  CD  PRO X 270      26.121  85.263  39.058  0.00  0.00            
ATOM   4295  HD2 PRO X 270      25.974  84.189  38.931  0.00  0.00            
ATOM   4296  HD3 PRO X 270      25.251  85.790  38.665  0.00  0.00            
ATOM   4297  CG  PRO X 270      26.340  85.569  40.530  0.00  0.00            
ATOM   4298  HG2 PRO X 270      25.778  84.902  41.181  0.00  0.00            
ATOM   4299  HG3 PRO X 270      26.101  86.621  40.697  0.00  0.00            
ATOM   4300  CB  PRO X 270      27.825  85.444  40.739  0.00  0.00            
ATOM   4301  HB2 PRO X 270      28.150  86.044  41.587  0.00  0.00            
ATOM   4302  HB3 PRO X 270      28.085  84.401  40.920  0.00  0.00            
ATOM   4303  CA  PRO X 270      28.413  85.948  39.424  0.00  0.00            
ATOM   4304  HA  PRO X 270      28.599  87.019  39.474  0.00  0.00            
ATOM   4305  C   PRO X 270      29.721  85.235  39.090  0.00  0.00            
ATOM   4306  O   PRO X 270      30.798  85.772  39.349  0.00  0.00            
ATOM   4307  N   GLH X 271      29.645  84.033  38.506  0.00  0.00            
ATOM   4308  H   GLH X 271      28.767  83.755  38.091  0.00  0.00            
ATOM   4309  CA  GLH X 271      30.835  83.288  38.136  0.00  0.00            
ATOM   4310  HA  GLH X 271      31.445  83.130  39.027  0.00  0.00            
ATOM   4311  CB  GLH X 271      30.449  81.902  37.618  0.00  0.00            
ATOM   4312  HB2 GLH X 271      29.664  81.985  36.866  0.00  0.00            
ATOM   4313  HB3 GLH X 271      30.076  81.353  38.477  0.00  0.00            
ATOM   4314  CG  GLH X 271      31.636  81.112  37.069  0.00  0.00            
ATOM   4315  HG2 GLH X 271      32.357  80.905  37.858  0.00  0.00            
ATOM   4316  HG3 GLH X 271      32.153  81.702  36.313  0.00  0.00            
ATOM   4317  CD  GLH X 271      31.256  79.790  36.415  0.00  0.00            
ATOM   4318  OE1 GLH X 271      29.932  79.523  36.386  0.00  0.00            
ATOM   4319  OE2 GLH X 271      32.096  79.020  35.966  0.00  0.00            
ATOM   4320  HE1 GLH X 271      29.461  79.947  37.079  0.00  0.00            
ATOM   4321  C   GLH X 271      31.648  84.064  37.105  0.00  0.00            
ATOM   4322  O   GLH X 271      32.875  83.964  37.080  0.00  0.00            
ATOM   4323  N   ASH X 272      30.968  84.828  36.245  0.00  0.00            
ATOM   4324  H   ASH X 272      29.960  84.884  36.301  0.00  0.00            
ATOM   4325  CA  ASH X 272      31.640  85.546  35.172  0.00  0.00            
ATOM   4326  HA  ASH X 272      32.161  84.838  34.527  0.00  0.00            
ATOM   4327  CB  ASH X 272      30.622  86.271  34.293  0.00  0.00            
ATOM   4328  HB2 ASH X 272      31.123  86.940  33.596  0.00  0.00            
ATOM   4329  HB3 ASH X 272      29.979  86.883  34.920  0.00  0.00            
ATOM   4330  CG  ASH X 272      29.713  85.340  33.511  0.00  0.00            
ATOM   4331  OD1 ASH X 272      30.169  84.075  33.380  0.00  0.00            
ATOM   4332  OD2 ASH X 272      28.654  85.720  33.030  0.00  0.00            
ATOM   4333  HD1 ASH X 272      30.882  84.023  32.768  0.00  0.00            
ATOM   4334  C   ASH X 272      32.664  86.549  35.706  0.00  0.00            
ATOM   4335  O   ASH X 272      33.621  86.887  35.009  0.00  0.00            
ATOM   4336  N   VAL X 273      32.470  87.044  36.932  0.00  0.00            
ATOM   4337  H   VAL X 273      31.865  86.539  37.563  0.00  0.00            
ATOM   4338  CA  VAL X 273      33.323  88.084  37.483  0.00  0.00            
ATOM   4339  HA  VAL X 273      34.132  88.273  36.784  0.00  0.00            
ATOM   4340  CB  VAL X 273      32.538  89.396  37.667  0.00  0.00            
ATOM   4341  HB  VAL X 273      33.222  90.144  38.074  0.00  0.00            
ATOM   4342  CG1 VAL X 273      32.019  89.917  36.328  0.00  0.00            
ATOM   4343 HG11 VAL X 273      32.843  90.208  35.679  0.00  0.00            
ATOM   4344 HG12 VAL X 273      31.378  90.787  36.470  0.00  0.00            
ATOM   4345 HG13 VAL X 273      31.438  89.148  35.818  0.00  0.00            
ATOM   4346  CG2 VAL X 273      31.391  89.228  38.655  0.00  0.00            
ATOM   4347 HG21 VAL X 273      31.211  90.150  39.207  0.00  0.00            
ATOM   4348 HG22 VAL X 273      30.470  88.968  38.132  0.00  0.00            
ATOM   4349 HG23 VAL X 273      31.637  88.441  39.367  0.00  0.00            
ATOM   4350  C   VAL X 273      33.936  87.631  38.809  0.00  0.00            
ATOM   4351  O   VAL X 273      34.357  88.463  39.607  0.00  0.00            
ATOM   4352  N   MET X 274      34.017  86.321  39.051  0.00  0.00            
ATOM   4353  H   MET X 274      33.871  85.661  38.301  0.00  0.00            
ATOM   4354  CA  MET X 274      34.496  85.830  40.333  0.00  0.00            
ATOM   4355  HA  MET X 274      34.034  86.440  41.112  0.00  0.00            
ATOM   4356  CB  MET X 274      34.060  84.382  40.538  0.00  0.00            
ATOM   4357  HB2 MET X 274      34.612  83.727  39.861  0.00  0.00            
ATOM   4358  HB3 MET X 274      33.006  84.326  40.286  0.00  0.00            
ATOM   4359  CG  MET X 274      34.215  83.901  41.976  0.00  0.00            
ATOM   4360  HG2 MET X 274      33.914  82.852  42.050  0.00  0.00            
ATOM   4361  HG3 MET X 274      35.258  83.946  42.281  0.00  0.00            
ATOM   4362  SD  MET X 274      33.235  84.875  43.147  0.00  0.00            
ATOM   4363  CE  MET X 274      31.629  84.864  42.317  0.00  0.00            
ATOM   4364  HE1 MET X 274      31.527  83.965  41.711  0.00  0.00            
ATOM   4365  HE2 MET X 274      30.837  84.866  43.066  0.00  0.00            
ATOM   4366  HE3 MET X 274      31.516  85.742  41.680  0.00  0.00            
ATOM   4367  C   MET X 274      36.007  85.986  40.465  0.00  0.00            
ATOM   4368  O   MET X 274      36.519  86.042  41.582  0.00  0.00            
ATOM   4369  N   ASN X 275      36.725  86.044  39.339  0.00  0.00            
ATOM   4370  H   ASN X 275      36.280  85.813  38.464  0.00  0.00            
ATOM   4371  CA  ASN X 275      38.162  86.271  39.336  0.00  0.00            
ATOM   4372  HA  ASN X 275      38.506  86.333  40.368  0.00  0.00            
ATOM   4373  CB  ASN X 275      38.866  85.116  38.616  0.00  0.00            
ATOM   4374  HB2 ASN X 275      38.622  85.104  37.557  0.00  0.00            
ATOM   4375  HB3 ASN X 275      38.515  84.172  39.035  0.00  0.00            
ATOM   4376  CG  ASN X 275      40.379  85.165  38.795  0.00  0.00            
ATOM   4377  OD1 ASN X 275      40.934  86.165  39.243  0.00  0.00            
ATOM   4378  ND2 ASN X 275      41.045  84.053  38.480  0.00  0.00            
ATOM   4379 HD21 ASN X 275      40.769  83.515  37.673  0.00  0.00            
ATOM   4380 HD22 ASN X 275      41.822  83.751  39.049  0.00  0.00            
ATOM   4381  C   ASN X 275      38.440  87.600  38.646  0.00  0.00            
ATOM   4382  O   ASN X 275      38.318  87.709  37.428  0.00  0.00            
ATOM   4383  N   HID X 276      38.804  88.621  39.424  0.00  0.00            
ATOM   4384  H   HID X 276      39.098  88.446  40.375  0.00  0.00            
ATOM   4385  CA  HID X 276      38.954  89.958  38.883  0.00  0.00            
ATOM   4386  HA  HID X 276      38.075  90.169  38.273  0.00  0.00            
ATOM   4387  CB  HID X 276      38.993  90.996  39.993  0.00  0.00            
ATOM   4388  HB2 HID X 276      38.162  90.865  40.687  0.00  0.00            
ATOM   4389  HB3 HID X 276      38.876  91.970  39.522  0.00  0.00            
ATOM   4390  CG  HID X 276      40.267  91.013  40.784  0.00  0.00            
ATOM   4391  ND1 HID X 276      40.553  90.076  41.758  0.00  0.00            
ATOM   4392  HD1 HID X 276      40.040  89.226  41.925  0.00  0.00            
ATOM   4393  CE1 HID X 276      41.788  90.318  42.189  0.00  0.00            
ATOM   4394  HE1 HID X 276      42.402  89.544  42.621  0.00  0.00            
ATOM   4395  NE2 HID X 276      42.331  91.382  41.619  0.00  0.00            
ATOM   4396  CD2 HID X 276      41.393  91.788  40.675  0.00  0.00            
ATOM   4397  HD2 HID X 276      41.666  92.480  39.895  0.00  0.00            
ATOM   4398  C   HID X 276      40.195  90.063  38.002  0.00  0.00            
ATOM   4399  O   HID X 276      40.236  90.894  37.096  0.00  0.00            
ATOM   4400  N   ARN X 277      41.200  89.222  38.249  0.00  0.00            
ATOM   4401  H   ARN X 277      41.226  88.709  39.121  0.00  0.00            
ATOM   4402  CA  ARN X 277      42.372  89.197  37.395  0.00  0.00            
ATOM   4403  HA  ARN X 277      42.737  90.221  37.316  0.00  0.00            
ATOM   4404  CB  ARN X 277      43.455  88.319  38.017  0.00  0.00            
ATOM   4405  HB2 ARN X 277      44.068  87.857  37.240  0.00  0.00            
ATOM   4406  HB3 ARN X 277      42.937  87.549  38.581  0.00  0.00            
ATOM   4407  CG  ARN X 277      44.326  89.059  39.015  0.00  0.00            
ATOM   4408  HG2 ARN X 277      45.374  89.037  38.702  0.00  0.00            
ATOM   4409  HG3 ARN X 277      43.970  90.085  39.051  0.00  0.00            
ATOM   4410  CD  ARN X 277      44.179  88.475  40.417  0.00  0.00            
ATOM   4411  HD2 ARN X 277      44.283  87.390  40.394  0.00  0.00            
ATOM   4412  HD3 ARN X 277      43.188  88.700  40.796  0.00  0.00            
ATOM   4413  NE  ARN X 277      45.141  89.052  41.325  0.00  0.00            
ATOM   4414  HE  ARN X 277      44.724  89.257  42.217  0.00  0.00            
ATOM   4415  CZ  ARN X 277      46.426  88.452  41.436  0.00  0.00            
ATOM   4416  NH1 ARN X 277      46.778  87.448  40.770  0.00  0.00            
ATOM   4417 HH11 ARN X 277      47.357  87.706  39.984  0.00  0.00            
ATOM   4418  NH2 ARN X 277      47.275  89.103  42.373  0.00  0.00            
ATOM   4419 HH21 ARN X 277      47.419  88.519  43.181  0.00  0.00            
ATOM   4420 HH22 ARN X 277      48.174  89.278  41.958  0.00  0.00            
ATOM   4421  C   ARN X 277      42.034  88.727  35.981  0.00  0.00            
ATOM   4422  O   ARN X 277      42.602  89.222  35.008  0.00  0.00            
ATOM   4423  N   LYN X 278      41.120  87.761  35.856  0.00  0.00            
ATOM   4424  H   LYN X 278      40.733  87.316  36.678  0.00  0.00            
ATOM   4425  CA  LYN X 278      40.677  87.311  34.547  0.00  0.00            
ATOM   4426  HA  LYN X 278      41.554  87.021  33.968  0.00  0.00            
ATOM   4427  CB  LYN X 278      39.786  86.078  34.685  0.00  0.00            
ATOM   4428  HB2 LYN X 278      40.288  85.322  35.287  0.00  0.00            
ATOM   4429  HB3 LYN X 278      38.894  86.362  35.235  0.00  0.00            
ATOM   4430  CG  LYN X 278      39.359  85.477  33.347  0.00  0.00            
ATOM   4431  HG2 LYN X 278      38.858  86.230  32.736  0.00  0.00            
ATOM   4432  HG3 LYN X 278      40.237  85.161  32.786  0.00  0.00            
ATOM   4433  CD  LYN X 278      38.434  84.278  33.568  0.00  0.00            
ATOM   4434  HD2 LYN X 278      38.950  83.512  34.145  0.00  0.00            
ATOM   4435  HD3 LYN X 278      37.577  84.594  34.161  0.00  0.00            
ATOM   4436  CE  LYN X 278      37.940  83.706  32.243  0.00  0.00            
ATOM   4437  HE2 LYN X 278      38.788  83.425  31.614  0.00  0.00            
ATOM   4438  HE3 LYN X 278      37.376  84.490  31.738  0.00  0.00            
ATOM   4439  NZ  LYN X 278      37.068  82.557  32.442  0.00  0.00            
ATOM   4440  HZ1 LYN X 278      37.135  82.222  33.392  0.00  0.00            
ATOM   4441  HZ2 LYN X 278      36.102  82.822  32.302  0.00  0.00            
ATOM   4442  C   LYN X 278      39.948  88.432  33.801  0.00  0.00            
ATOM   4443  O   LYN X 278      39.968  88.474  32.571  0.00  0.00            
ATOM   4444  N   LEU X 279      39.295  89.336  34.538  0.00  0.00            
ATOM   4445  H   LEU X 279      39.180  89.180  35.530  0.00  0.00            
ATOM   4446  CA  LEU X 279      38.577  90.447  33.936  0.00  0.00            
ATOM   4447  HA  LEU X 279      37.947  90.047  33.143  0.00  0.00            
ATOM   4448  CB  LEU X 279      37.680  91.108  34.977  0.00  0.00            
ATOM   4449  HB2 LEU X 279      37.195  91.990  34.550  0.00  0.00            
ATOM   4450  HB3 LEU X 279      38.330  91.425  35.789  0.00  0.00            
ATOM   4451  CG  LEU X 279      36.636  90.180  35.592  0.00  0.00            
ATOM   4452  HG  LEU X 279      37.161  89.381  36.114  0.00  0.00            
ATOM   4453  CD1 LEU X 279      35.794  90.933  36.617  0.00  0.00            
ATOM   4454 HD11 LEU X 279      36.036  91.996  36.614  0.00  0.00            
ATOM   4455 HD12 LEU X 279      34.730  90.832  36.402  0.00  0.00            
ATOM   4456 HD13 LEU X 279      35.987  90.533  37.613  0.00  0.00            
ATOM   4457  CD2 LEU X 279      35.743  89.552  34.531  0.00  0.00            
ATOM   4458 HD21 LEU X 279      34.696  89.798  34.707  0.00  0.00            
ATOM   4459 HD22 LEU X 279      35.839  88.466  34.545  0.00  0.00            
ATOM   4460 HD23 LEU X 279      36.016  89.907  33.536  0.00  0.00            
ATOM   4461  C   LEU X 279      39.514  91.498  33.333  0.00  0.00            
ATOM   4462  O   LEU X 279      39.058  92.368  32.592  0.00  0.00            
ATOM   4463  N   GLY X 280      40.816  91.425  33.627  0.00  0.00            
ATOM   4464  H   GLY X 280      41.160  90.582  34.059  0.00  0.00            
ATOM   4465  CA  GLY X 280      41.793  92.288  32.987  0.00  0.00            
ATOM   4466  HA2 GLY X 280      41.378  92.677  32.059  0.00  0.00            
ATOM   4467  HA3 GLY X 280      42.648  91.672  32.720  0.00  0.00            
ATOM   4468  C   GLY X 280      42.316  93.455  33.823  0.00  0.00            
ATOM   4469  O   GLY X 280      43.070  94.272  33.298  0.00  0.00            
ATOM   4470  N   TYR X 281      41.926  93.564  35.096  0.00  0.00            
ATOM   4471  H   TYR X 281      41.119  93.045  35.400  0.00  0.00            
ATOM   4472  CA  TYR X 281      42.415  94.639  35.944  0.00  0.00            
ATOM   4473  HA  TYR X 281      43.215  95.153  35.410  0.00  0.00            
ATOM   4474  CB  TYR X 281      41.279  95.629  36.217  0.00  0.00            
ATOM   4475  HB2 TYR X 281      41.671  96.548  36.662  0.00  0.00            
ATOM   4476  HB3 TYR X 281      40.843  95.887  35.254  0.00  0.00            
ATOM   4477  CG  TYR X 281      40.164  95.103  37.093  0.00  0.00            
ATOM   4478  CD1 TYR X 281      40.249  95.184  38.484  0.00  0.00            
ATOM   4479  HD1 TYR X 281      41.154  95.530  38.949  0.00  0.00            
ATOM   4480  CE1 TYR X 281      39.175  94.778  39.279  0.00  0.00            
ATOM   4481  HE1 TYR X 281      39.156  95.028  40.325  0.00  0.00            
ATOM   4482  CZ  TYR X 281      38.074  94.153  38.701  0.00  0.00            
ATOM   4483  OH  TYR X 281      37.054  93.685  39.476  0.00  0.00            
ATOM   4484  HH  TYR X 281      36.919  94.203  40.255  0.00  0.00            
ATOM   4485  CE2 TYR X 281      38.030  93.991  37.319  0.00  0.00            
ATOM   4486  HE2 TYR X 281      37.298  93.332  36.890  0.00  0.00            
ATOM   4487  CD2 TYR X 281      39.047  94.502  36.515  0.00  0.00            
ATOM   4488  HD2 TYR X 281      39.040  94.290  35.462  0.00  0.00            
ATOM   4489  C   TYR X 281      42.986  94.108  37.248  0.00  0.00            
ATOM   4490  O   TYR X 281      42.726  92.972  37.643  0.00  0.00            
ATOM   4491  N   VAL X 282      43.783  94.951  37.909  0.00  0.00            
ATOM   4492  H   VAL X 282      44.145  95.745  37.405  0.00  0.00            
ATOM   4493  CA  VAL X 282      44.378  94.640  39.192  0.00  0.00            
ATOM   4494  HA  VAL X 282      43.751  93.917  39.712  0.00  0.00            
ATOM   4495  CB  VAL X 282      45.762  94.025  38.955  0.00  0.00            
ATOM   4496  HB  VAL X 282      45.651  93.204  38.245  0.00  0.00            
ATOM   4497  CG1 VAL X 282      46.747  95.023  38.351  0.00  0.00            
ATOM   4498 HG11 VAL X 282      47.568  95.226  39.038  0.00  0.00            
ATOM   4499 HG12 VAL X 282      46.280  95.959  38.033  0.00  0.00            
ATOM   4500 HG13 VAL X 282      47.190  94.590  37.460  0.00  0.00            
ATOM   4501  CG2 VAL X 282      46.331  93.430  40.237  0.00  0.00            
ATOM   4502 HG21 VAL X 282      45.537  93.243  40.963  0.00  0.00            
ATOM   4503 HG22 VAL X 282      47.054  94.103  40.700  0.00  0.00            
ATOM   4504 HG23 VAL X 282      46.822  92.486  39.993  0.00  0.00            
ATOM   4505  C   VAL X 282      44.458  95.915  40.023  0.00  0.00            
ATOM   4506  O   VAL X 282      44.483  97.016  39.475  0.00  0.00            
ATOM   4507  N   TYR X 283      44.511  95.763  41.349  0.00  0.00            
ATOM   4508  H   TYR X 283      44.710  94.847  41.721  0.00  0.00            
ATOM   4509  CA  TYR X 283      44.639  96.901  42.242  0.00  0.00            
ATOM   4510  HA  TYR X 283      44.289  97.801  41.739  0.00  0.00            
ATOM   4511  CB  TYR X 283      43.775  96.705  43.487  0.00  0.00            
ATOM   4512  HB2 TYR X 283      44.042  97.448  44.242  0.00  0.00            
ATOM   4513  HB3 TYR X 283      43.966  95.728  43.926  0.00  0.00            
ATOM   4514  CG  TYR X 283      42.300  96.823  43.185  0.00  0.00            
ATOM   4515  CD1 TYR X 283      41.672  98.070  43.176  0.00  0.00            
ATOM   4516  HD1 TYR X 283      42.203  98.939  43.522  0.00  0.00            
ATOM   4517  CE1 TYR X 283      40.328  98.184  42.817  0.00  0.00            
ATOM   4518  HE1 TYR X 283      39.883  99.154  42.675  0.00  0.00            
ATOM   4519  CZ  TYR X 283      39.569  97.037  42.605  0.00  0.00            
ATOM   4520  OH  TYR X 283      38.240  97.141  42.323  0.00  0.00            
ATOM   4521  HH  TYR X 283      37.905  96.395  41.850  0.00  0.00            
ATOM   4522  CE2 TYR X 283      40.170  95.786  42.729  0.00  0.00            
ATOM   4523  HE2 TYR X 283      39.558  94.912  42.845  0.00  0.00            
ATOM   4524  CD2 TYR X 283      41.542  95.679  42.946  0.00  0.00            
ATOM   4525  HD2 TYR X 283      41.998  94.706  43.014  0.00  0.00            
ATOM   4526  C   TYR X 283      46.107  97.070  42.613  0.00  0.00            
ATOM   4527  O   TYR X 283      46.861  96.100  42.679  0.00  0.00            
ATOM   4528  N   ASH X 284      46.510  98.319  42.850  0.00  0.00            
ATOM   4529  H   ASH X 284      45.828  99.003  43.141  0.00  0.00            
ATOM   4530  CA  ASH X 284      47.912  98.658  42.984  0.00  0.00            
ATOM   4531  HA  ASH X 284      48.435  98.281  42.102  0.00  0.00            
ATOM   4532  CB  ASH X 284      48.085 100.179  43.021  0.00  0.00            
ATOM   4533  HB2 ASH X 284      49.137 100.432  43.168  0.00  0.00            
ATOM   4534  HB3 ASH X 284      47.772 100.608  42.073  0.00  0.00            
ATOM   4535  CG  ASH X 284      47.296 100.853  44.128  0.00  0.00            
ATOM   4536  OD1 ASH X 284      46.386 100.036  44.701  0.00  0.00            
ATOM   4537  OD2 ASH X 284      47.494 102.015  44.465  0.00  0.00            
ATOM   4538  HD1 ASH X 284      46.603  99.868  45.602  0.00  0.00            
ATOM   4539  C   ASH X 284      48.535  97.991  44.203  0.00  0.00            
ATOM   4540  O   ASH X 284      49.739  97.749  44.221  0.00  0.00            
ATOM   4541  N   ILE X 285      47.730  97.681  45.223  0.00  0.00            
ATOM   4542  H   ILE X 285      46.731  97.670  45.076  0.00  0.00            
ATOM   4543  CA  ILE X 285      48.263  97.059  46.423  0.00  0.00            
ATOM   4544  HA  ILE X 285      49.147  97.615  46.735  0.00  0.00            
ATOM   4545  CB  ILE X 285      47.247  97.114  47.570  0.00  0.00            
ATOM   4546  HB  ILE X 285      47.669  96.576  48.421  0.00  0.00            
ATOM   4547  CG2 ILE X 285      46.991  98.555  47.999  0.00  0.00            
ATOM   4548 HG21 ILE X 285      47.449  99.251  47.297  0.00  0.00            
ATOM   4549 HG22 ILE X 285      47.410  98.747  48.986  0.00  0.00            
ATOM   4550 HG23 ILE X 285      45.923  98.765  48.035  0.00  0.00            
ATOM   4551  CG1 ILE X 285      45.940  96.438  47.166  0.00  0.00            
ATOM   4552 HG12 ILE X 285      46.147  95.511  46.628  0.00  0.00            
ATOM   4553 HG13 ILE X 285      45.419  97.129  46.510  0.00  0.00            
ATOM   4554  CD1 ILE X 285      45.016  96.155  48.344  0.00  0.00            
ATOM   4555 HD11 ILE X 285      44.214  95.475  48.049  0.00  0.00            
ATOM   4556 HD12 ILE X 285      44.556  97.078  48.696  0.00  0.00            
ATOM   4557 HD13 ILE X 285      45.575  95.698  49.158  0.00  0.00            
ATOM   4558  C   ILE X 285      48.681  95.620  46.131  0.00  0.00            
ATOM   4559  O   ILE X 285      49.439  95.034  46.900  0.00  0.00            
ATOM   4560  N   GLH X 286      48.203  95.048  45.021  0.00  0.00            
ATOM   4561  H   GLH X 286      47.748  95.629  44.332  0.00  0.00            
ATOM   4562  CA  GLH X 286      48.522  93.676  44.655  0.00  0.00            
ATOM   4563  HA  GLH X 286      48.524  93.038  45.537  0.00  0.00            
ATOM   4564  CB  GLH X 286      47.463  93.121  43.709  0.00  0.00            
ATOM   4565  HB2 GLH X 286      47.739  92.112  43.392  0.00  0.00            
ATOM   4566  HB3 GLH X 286      47.449  93.767  42.837  0.00  0.00            
ATOM   4567  CG  GLH X 286      46.064  93.106  44.311  0.00  0.00            
ATOM   4568  HG2 GLH X 286      45.762  94.110  44.603  0.00  0.00            
ATOM   4569  HG3 GLH X 286      46.044  92.490  45.208  0.00  0.00            
ATOM   4570  CD  GLH X 286      45.059  92.509  43.342  0.00  0.00            
ATOM   4571  OE1 GLH X 286      44.240  93.438  42.805  0.00  0.00            
ATOM   4572  OE2 GLH X 286      44.977  91.306  43.125  0.00  0.00            
ATOM   4573  HE1 GLH X 286      43.337  93.174  42.869  0.00  0.00            
ATOM   4574  C   GLH X 286      49.891  93.594  43.981  0.00  0.00            
ATOM   4575  O   GLH X 286      50.359  92.494  43.699  0.00  0.00            
ATOM   4576  N   LEU X 287      50.523  94.738  43.694  0.00  0.00            
ATOM   4577  H   LEU X 287      50.033  95.613  43.801  0.00  0.00            
ATOM   4578  CA  LEU X 287      51.804  94.743  43.006  0.00  0.00            
ATOM   4579  HA  LEU X 287      51.922  93.785  42.501  0.00  0.00            
ATOM   4580  CB  LEU X 287      51.858  95.879  41.977  0.00  0.00            
ATOM   4581  HB2 LEU X 287      51.983  96.837  42.478  0.00  0.00            
ATOM   4582  HB3 LEU X 287      52.759  95.739  41.387  0.00  0.00            
ATOM   4583  CG  LEU X 287      50.675  95.943  41.006  0.00  0.00            
ATOM   4584  HG  LEU X 287      49.778  96.205  41.562  0.00  0.00            
ATOM   4585  CD1 LEU X 287      50.910  97.035  39.960  0.00  0.00            
ATOM   4586 HD11 LEU X 287      50.036  97.154  39.320  0.00  0.00            
ATOM   4587 HD12 LEU X 287      51.105  97.993  40.441  0.00  0.00            
ATOM   4588 HD13 LEU X 287      51.764  96.795  39.324  0.00  0.00            
ATOM   4589  CD2 LEU X 287      50.440  94.597  40.331  0.00  0.00            
ATOM   4590 HD21 LEU X 287      51.260  93.913  40.545  0.00  0.00            
ATOM   4591 HD22 LEU X 287      49.518  94.145  40.695  0.00  0.00            
ATOM   4592 HD23 LEU X 287      50.362  94.710  39.250  0.00  0.00            
ATOM   4593  C   LEU X 287      52.958  94.897  43.993  0.00  0.00            
ATOM   4594  O   LEU X 287      52.845  95.592  45.001  0.00  0.00            
ATOM   4595  C61 CU6 X 288      24.181  99.128  43.428  0.00  0.00            
ATOM   4596  DD2 CU6 X 288      25.035  99.076  43.781  0.00  0.00            
ATOM   4597  DD3 CU6 X 288      24.035  99.940  43.866  0.00  0.00            
ATOM   4598  DD4 CU6 X 288      24.500  99.580  42.707  0.00  0.00            
ATOM   4599  DD5 CU6 X 288      23.316  99.186  43.064  0.00  0.00            
ATOM   4600  DD6 CU6 X 288      24.321  98.327  42.972  0.00  0.00            
ATOM   4601  DD7 CU6 X 288      23.850  98.682  44.137  0.00  0.00            
ATOM   4602  C61 CU6 X 289      27.414 101.904  47.325  0.00  0.00            
ATOM   4603  DD2 CU6 X 289      28.281 102.139  47.574  0.00  0.00            
ATOM   4604  DD3 CU6 X 289      27.089 102.666  47.765  0.00  0.00            
ATOM   4605  DD4 CU6 X 289      27.480 102.385  46.560  0.00  0.00            
ATOM   4606  DD5 CU6 X 289      26.535 101.682  47.080  0.00  0.00            
ATOM   4607  DD6 CU6 X 289      27.734 101.154  46.889  0.00  0.00            
ATOM   4608  DD7 CU6 X 289      27.321 101.417  48.082  0.00  0.00            
ATOM   4609  O1  L6J X 290      25.395 102.103  47.110  0.00  0.00            
ATOM   4610  C1  L6J X 290      24.374 102.110  47.759  0.00  0.00            
ATOM   4611  C2  L6J X 290      23.846 103.310  48.452  0.00  0.00            
ATOM   4612  C3  L6J X 290      22.800 103.174  49.315  0.00  0.00            
ATOM   4613  C4  L6J X 290      22.289 104.253  50.172  0.00  0.00            
ATOM   4614  N1  L6J X 290      22.210 103.909  51.594  0.00  0.00            
ATOM   4615  C5  L6J X 290      21.265 103.314  52.412  0.00  0.00            
ATOM   4616  C6  L6J X 290      21.764 103.436  53.665  0.00  0.00            
ATOM   4617  C7  L6J X 290      21.132 103.000  54.985  0.00  0.00            
ATOM   4618  O2  L6J X 290      21.571 101.686  55.339  0.00  0.00            
ATOM   4619  C8  L6J X 290      21.142 101.071  56.508  0.00  0.00            
ATOM   4620  C9  L6J X 290      20.122 101.649  57.316  0.00  0.00            
ATOM   4621  C10 L6J X 290      19.706 100.912  58.449  0.00  0.00            
ATOM   4622  C11 L6J X 290      20.212  99.656  58.751  0.00  0.00            
ATOM   4623  N2  L6J X 290      19.633  99.026  59.940  0.00  0.00            
ATOM   4624  C12 L6J X 290      19.832  97.730  60.316  0.00  0.00            
ATOM   4625  C13 L6J X 290      19.166  97.169  61.613  0.00  0.00            
ATOM   4626  H1  L6J X 290      19.058  96.097  61.565  0.00  0.00            
ATOM   4627  H2  L6J X 290      18.143  97.645  61.661  0.00  0.00            
ATOM   4628  H3  L6J X 290      19.665  97.517  62.530  0.00  0.00            
ATOM   4629  O3  L6J X 290      20.603  96.974  59.758  0.00  0.00            
ATOM   4630  H4  L6J X 290      18.927  99.581  60.486  0.00  0.00            
ATOM   4631  C14 L6J X 290      21.243  99.057  57.951  0.00  0.00            
ATOM   4632  C15 L6J X 290      21.738  99.804  56.845  0.00  0.00            
ATOM   4633  H5  L6J X 290      22.372  99.327  56.164  0.00  0.00            
ATOM   4634  H6  L6J X 290      21.492  98.060  58.022  0.00  0.00            
ATOM   4635  H7  L6J X 290      18.981 101.332  59.135  0.00  0.00            
ATOM   4636  H8  L6J X 290      19.718 102.656  57.087  0.00  0.00            
ATOM   4637  H9  L6J X 290      20.071 102.881  54.755  0.00  0.00            
ATOM   4638  H10 L6J X 290      21.244 103.764  55.794  0.00  0.00            
ATOM   4639  N3  L6J X 290      23.048 103.924  53.514  0.00  0.00            
ATOM   4640  N4  L6J X 290      23.290 104.247  52.366  0.00  0.00            
ATOM   4641  H11 L6J X 290      20.312 102.930  52.064  0.00  0.00            
ATOM   4642  H12 L6J X 290      21.319 104.451  49.710  0.00  0.00            
ATOM   4643  H13 L6J X 290      22.795 105.221  50.178  0.00  0.00            
ATOM   4644  O4  L6J X 290      22.079 102.080  49.409  0.00  0.00            
ATOM   4645  C16 L6J X 290      22.481 100.918  48.732  0.00  0.00            
ATOM   4646  C17 L6J X 290      23.524 100.906  47.860  0.00  0.00            
ATOM   4647  O5  L6J X 290      24.071  99.774  47.320  0.00  0.00            
ATOM   4648  H14 L6J X 290      23.585  98.995  47.573  0.00  0.00            
ATOM   4649  H15 L6J X 290      21.751 100.100  48.901  0.00  0.00            
ATOM   4650  H16 L6J X 290      24.275 104.272  48.365  0.00  0.00            
ATOM   4651  O   HOH X 291      14.223  98.885  59.519  0.00  0.00            
ATOM   4652  H1  HOH X 291      13.236  98.791  59.504  0.00  0.00            
ATOM   4653  H2  HOH X 291      14.334  99.493  60.259  0.00  0.00            
ATOM   4654  O   HOH X 292      14.982 104.703  52.144  0.00  0.00            
ATOM   4655  H1  HOH X 292      14.939 105.297  51.391  0.00  0.00            
ATOM   4656  H2  HOH X 292      14.792 103.829  51.781  0.00  0.00            
ATOM   4657  O   HOH X 293      24.512  99.575  72.051  0.00  0.00            
ATOM   4658  H1  HOH X 293      25.206 100.173  71.754  0.00  0.00            
ATOM   4659  H2  HOH X 293      23.726 100.127  72.027  0.00  0.00            
ATOM   4660  O   HOH X 294       9.638 115.152  58.018  0.00  0.00            
ATOM   4661  H1  HOH X 294       9.806 116.103  58.213  0.00  0.00            
ATOM   4662  H2  HOH X 294       9.677 114.721  58.880  0.00  0.00            
ATOM   4663  O   HOH X 295       9.026 110.010  62.262  0.00  0.00            
ATOM   4664  H1  HOH X 295       9.431 109.958  61.431  0.00  0.00            
ATOM   4665  H2  HOH X 295       9.646 109.600  62.869  0.00  0.00            
ATOM   4666  O   HOH X 296      13.160 105.477  45.925  0.00  0.00            
ATOM   4667  H1  HOH X 296      13.011 106.142  45.205  0.00  0.00            
ATOM   4668  H2  HOH X 296      12.841 105.903  46.746  0.00  0.00            
ATOM   4669  O   HOH X 297      30.818 102.297  66.646  0.00  0.00            
ATOM   4670  H1  HOH X 297      31.274 101.461  66.822  0.00  0.00            
ATOM   4671  H2  HOH X 297      31.333 102.708  65.906  0.00  0.00            
ATOM   4672  O   HOH X 298      17.461 117.065  64.980  0.00  0.00            
ATOM   4673  H1  HOH X 298      16.891 116.680  64.323  0.00  0.00            
ATOM   4674  H2  HOH X 298      17.375 117.988  64.795  0.00  0.00            
ATOM   4675  O   HOH X 299      38.957 110.430  52.476  0.00  0.00            
ATOM   4676  H1  HOH X 299      39.264 109.657  53.004  0.00  0.00            
ATOM   4677  H2  HOH X 299      39.226 111.191  53.002  0.00  0.00            
ATOM   4678  O   HOH X 300       9.889 112.939  62.949  0.00  0.00            
ATOM   4679  H1  HOH X 300      10.583 112.613  62.369  0.00  0.00            
ATOM   4680  H2  HOH X 300       9.354 112.160  63.033  0.00  0.00            
ATOM   4681  O   HOH X 301      19.290 119.674  44.241  0.00  0.00            
ATOM   4682  H1  HOH X 301      19.606 120.020  45.083  0.00  0.00            
ATOM   4683  H2  HOH X 301      18.412 120.073  44.185  0.00  0.00            
ATOM   4684  O   HOH X 302       6.524 100.835  60.884  0.00  0.00            
ATOM   4685  H1  HOH X 302       6.109 101.126  61.722  0.00  0.00            
ATOM   4686  H2  HOH X 302       7.362 101.299  60.869  0.00  0.00            
ATOM   4687  O   HOH X 303       9.046  93.939  51.090  0.00  0.00            
ATOM   4688  H1  HOH X 303       8.945  93.879  52.077  0.00  0.00            
ATOM   4689  H2  HOH X 303       9.828  94.446  50.930  0.00  0.00            
ATOM   4690  O   HOH X 304      32.422  96.256  61.965  0.00  0.00            
ATOM   4691  H1  HOH X 304      31.492  95.962  62.032  0.00  0.00            
ATOM   4692  H2  HOH X 304      32.525  96.933  62.630  0.00  0.00            
ATOM   4693  O   HOH X 305      21.108 102.707  42.989  0.00  0.00            
ATOM   4694  H1  HOH X 305      20.320 103.237  43.185  0.00  0.00            
ATOM   4695  H2  HOH X 305      20.724 102.117  42.307  0.00  0.00            
ATOM   4696  O   HOH X 306       8.559 109.183  44.897  0.00  0.00            
ATOM   4697  H1  HOH X 306       8.019 109.960  44.877  0.00  0.00            
ATOM   4698  H2  HOH X 306       7.989 108.478  45.241  0.00  0.00            
ATOM   4699  O   HOH X 307      26.488  99.191  69.011  0.00  0.00            
ATOM   4700  H1  HOH X 307      26.909  99.241  69.893  0.00  0.00            
ATOM   4701  H2  HOH X 307      25.640  98.876  69.241  0.00  0.00            
ATOM   4702  O   HOH X 308       4.788 110.566  51.808  0.00  0.00            
ATOM   4703  H1  HOH X 308       5.297 111.357  52.110  0.00  0.00            
ATOM   4704  H2  HOH X 308       3.873 110.841  51.911  0.00  0.00            
ATOM   4705  O   HOH X 309       3.887 103.801  54.948  0.00  0.00            
ATOM   4706  H1  HOH X 309       3.580 103.518  55.813  0.00  0.00            
ATOM   4707  H2  HOH X 309       4.564 104.469  55.182  0.00  0.00            
ATOM   4708  O   HOH X 310      23.186  90.394  64.621  0.00  0.00            
ATOM   4709  H1  HOH X 310      23.811  90.354  65.350  0.00  0.00            
ATOM   4710  H2  HOH X 310      23.561  89.827  63.947  0.00  0.00            
ATOM   4711  O   HOH X 311      34.178  92.030  61.571  0.00  0.00            
ATOM   4712  H1  HOH X 311      33.995  92.688  62.234  0.00  0.00            
ATOM   4713  H2  HOH X 311      34.312  92.609  60.780  0.00  0.00            
ATOM   4714  O   HOH X 312      19.264 120.766  46.791  0.00  0.00            
ATOM   4715  H1  HOH X 312      20.154 121.146  46.861  0.00  0.00            
ATOM   4716  H2  HOH X 312      19.059 120.642  47.704  0.00  0.00            
ATOM   4717  O   HOH X 313      12.661 118.830  53.311  0.00  0.00            
ATOM   4718  H1  HOH X 313      12.075 118.469  53.997  0.00  0.00            
ATOM   4719  H2  HOH X 313      13.087 118.054  52.902  0.00  0.00            
ATOM   4720  O   HOH X 314      10.071 114.792  60.672  0.00  0.00            
ATOM   4721  H1  HOH X 314      10.345 115.694  60.810  0.00  0.00            
ATOM   4722  H2  HOH X 314       9.334 114.693  61.279  0.00  0.00            
ATOM   4723  O   HOH X 315      12.893 101.633  54.124  0.00  0.00            
ATOM   4724  H1  HOH X 315      12.142 102.073  53.694  0.00  0.00            
ATOM   4725  H2  HOH X 315      13.108 102.205  54.825  0.00  0.00            
ATOM   4726  O   HOH X 316      14.544 100.968  61.899  0.00  0.00            
ATOM   4727  H1  HOH X 316      14.359 101.737  62.500  0.00  0.00            
ATOM   4728  H2  HOH X 316      13.903 100.274  62.153  0.00  0.00            
ATOM   4729  O   HOH X 317      26.808 101.001  71.407  0.00  0.00            
ATOM   4730  H1  HOH X 317      26.739 101.853  70.947  0.00  0.00            
ATOM   4731  H2  HOH X 317      26.872 101.258  72.333  0.00  0.00            
ATOM   4732  O   HOH X 318      17.988 106.052  65.599  0.00  0.00            
ATOM   4733  H1  HOH X 318      18.754 105.784  65.037  0.00  0.00            
ATOM   4734  H2  HOH X 318      17.656 106.797  65.138  0.00  0.00            
ATOM   4735  O   HOH X 319      18.968 115.637  51.728  0.00  0.00            
ATOM   4736  H1  HOH X 319      18.803 115.173  50.894  0.00  0.00            
ATOM   4737  H2  HOH X 319      18.218 116.235  51.845  0.00  0.00            
ATOM   4738  O   HOH X 320      15.221 102.312  71.323  0.00  0.00            
ATOM   4739  H1  HOH X 320      15.755 103.128  71.358  0.00  0.00            
ATOM   4740  H2  HOH X 320      14.787 102.298  72.211  0.00  0.00            
ATOM   4741  O   HOH X 321      31.494 107.220  66.783  0.00  0.00            
ATOM   4742  H1  HOH X 321      30.550 107.484  66.898  0.00  0.00            
ATOM   4743  H2  HOH X 321      31.819 107.391  67.672  0.00  0.00            
ATOM   4744  O   HOH X 322      20.987 116.093  53.614  0.00  0.00            
ATOM   4745  H1  HOH X 322      20.293 115.453  53.473  0.00  0.00            
ATOM   4746  H2  HOH X 322      20.550 116.949  53.415  0.00  0.00            
ATOM   4747  O   HOH X 323       4.285 108.018  50.745  0.00  0.00            
ATOM   4748  H1  HOH X 323       3.805 107.397  51.337  0.00  0.00            
ATOM   4749  H2  HOH X 323       4.515 108.767  51.318  0.00  0.00            
ATOM   4750  O   HOH X 324      19.754 112.866  41.584  0.00  0.00            
ATOM   4751  H1  HOH X 324      20.389 113.217  42.193  0.00  0.00            
ATOM   4752  H2  HOH X 324      19.618 113.609  40.990  0.00  0.00            
ATOM   4753  O   HOH X 325      13.356 101.287  43.997  0.00  0.00            
ATOM   4754  H1  HOH X 325      13.311 102.252  44.019  0.00  0.00            
ATOM   4755  H2  HOH X 325      12.524 101.002  44.364  0.00  0.00            
ATOM   4756  O   HOH X 326      11.972 110.963  53.716  0.00  0.00            
ATOM   4757  H1  HOH X 326      11.072 110.729  53.939  0.00  0.00            
ATOM   4758  H2  HOH X 326      12.078 111.891  53.940  0.00  0.00            
ATOM   4759  O   HOH X 327       9.671 104.372  44.015  0.00  0.00            
ATOM   4760  H1  HOH X 327       9.971 103.466  43.853  0.00  0.00            
ATOM   4761  H2  HOH X 327       9.681 104.766  43.122  0.00  0.00            
ATOM   4762  O   HOH X 328      11.521 108.064  65.010  0.00  0.00            
ATOM   4763  H1  HOH X 328      11.161 108.471  64.188  0.00  0.00            
ATOM   4764  H2  HOH X 328      10.739 107.908  65.544  0.00  0.00            
ATOM   4765  O   HOH X 329      12.264 115.862  51.621  0.00  0.00            
ATOM   4766  H1  HOH X 329      12.630 115.074  52.061  0.00  0.00            
ATOM   4767  H2  HOH X 329      11.361 115.529  51.438  0.00  0.00            
ATOM   4768  O   HOH X 330      11.204 106.121  54.035  0.00  0.00            
ATOM   4769  H1  HOH X 330      10.663 106.908  54.183  0.00  0.00            
ATOM   4770  H2  HOH X 330      12.038 106.370  54.454  0.00  0.00            
ATOM   4771  O   HOH X 331      15.069  86.074  56.373  0.00  0.00            
ATOM   4772  H1  HOH X 331      14.658  86.206  57.258  0.00  0.00            
ATOM   4773  H2  HOH X 331      15.219  85.157  56.311  0.00  0.00            
ATOM   4774  O   HOH X 332       8.279 106.842  64.091  0.00  0.00            
ATOM   4775  H1  HOH X 332       7.448 106.291  64.141  0.00  0.00            
ATOM   4776  H2  HOH X 332       8.672 106.637  63.187  0.00  0.00            
ATOM   4777  O   HOH X 333       6.734  99.915  58.255  0.00  0.00            
ATOM   4778  H1  HOH X 333       6.585 100.183  59.200  0.00  0.00            
ATOM   4779  H2  HOH X 333       6.135  99.151  58.172  0.00  0.00            
ATOM   4780  O   HOH X 334      28.529 109.612  67.885  0.00  0.00            
ATOM   4781  H1  HOH X 334      28.488 108.658  67.722  0.00  0.00            
ATOM   4782  H2  HOH X 334      27.749 109.957  67.451  0.00  0.00            
ATOM   4783  O   HOH X 335       6.758 101.283  48.915  0.00  0.00            
ATOM   4784  H1  HOH X 335       7.440 101.877  49.288  0.00  0.00            
ATOM   4785  H2  HOH X 335       6.183 101.939  48.488  0.00  0.00            
ATOM   4786  O   HOH X 336       6.137  95.158  56.574  0.00  0.00            
ATOM   4787  H1  HOH X 336       6.635  94.880  55.778  0.00  0.00            
ATOM   4788  H2  HOH X 336       6.856  95.177  57.265  0.00  0.00            
ATOM   4789  O   HOH X 337      31.760 119.515  56.337  0.00  0.00            
ATOM   4790  H1  HOH X 337      32.193 118.652  56.381  0.00  0.00            
ATOM   4791  H2  HOH X 337      30.977 119.433  56.894  0.00  0.00            
ATOM   4792  O   HOH X 338      13.301  99.195  67.631  0.00  0.00            
ATOM   4793  H1  HOH X 338      13.905  98.456  67.473  0.00  0.00            
ATOM   4794  H2  HOH X 338      13.842  99.828  68.162  0.00  0.00            
ATOM   4795  O   HOH X 339      10.235 108.896  52.207  0.00  0.00            
ATOM   4796  H1  HOH X 339       9.587 108.275  52.553  0.00  0.00            
ATOM   4797  H2  HOH X 339       9.766 109.574  51.753  0.00  0.00            
ATOM   4798  O   HOH X 340      29.060 104.284  65.252  0.00  0.00            
ATOM   4799  H1  HOH X 340      29.631 103.588  65.518  0.00  0.00            
ATOM   4800  H2  HOH X 340      28.555 104.479  66.088  0.00  0.00            
ATOM   4801  O   HOH X 341      36.168 111.041  62.704  0.00  0.00            
ATOM   4802  H1  HOH X 341      36.535 110.322  63.251  0.00  0.00            
ATOM   4803  H2  HOH X 341      36.462 111.851  63.176  0.00  0.00            
ATOM   4804  O   HOH X 342      11.662 117.067  58.006  0.00  0.00            
ATOM   4805  H1  HOH X 342      12.172 117.148  57.179  0.00  0.00            
ATOM   4806  H2  HOH X 342      12.335 117.176  58.659  0.00  0.00            
ATOM   4807  O   HOH X 343      26.470  86.130  58.994  0.00  0.00            
ATOM   4808  H1  HOH X 343      25.883  86.706  59.474  0.00  0.00            
ATOM   4809  H2  HOH X 343      27.334  86.433  59.282  0.00  0.00            
ATOM   4810  O   HOH X 344      22.992 119.118  59.159  0.00  0.00            
ATOM   4811  H1  HOH X 344      22.312 118.400  59.310  0.00  0.00            
ATOM   4812  H2  HOH X 344      22.959 119.241  58.236  0.00  0.00            
ATOM   4813  O   HOH X 345      25.327  96.775  70.636  0.00  0.00            
ATOM   4814  H1  HOH X 345      25.558  97.621  71.066  0.00  0.00            
ATOM   4815  H2  HOH X 345      24.669  96.975  69.977  0.00  0.00            
ATOM   4816  O   HOH X 346      19.031 102.216  63.032  0.00  0.00            
ATOM   4817  H1  HOH X 346      18.479 102.368  63.795  0.00  0.00            
ATOM   4818  H2  HOH X 346      19.097 101.256  63.004  0.00  0.00            
ATOM   4819  O   HOH X 347       5.388 100.479  45.372  0.00  0.00            
ATOM   4820  H1  HOH X 347       4.520 100.501  45.798  0.00  0.00            
ATOM   4821  H2  HOH X 347       5.419  99.599  44.939  0.00  0.00            
ATOM   4822  O   HOH X 348       6.200 107.195  62.725  0.00  0.00            
ATOM   4823  H1  HOH X 348       6.974 107.296  63.289  0.00  0.00            
ATOM   4824  H2  HOH X 348       6.561 106.726  61.978  0.00  0.00            
ATOM   4825  O   HOH X 349      16.965 109.475  55.291  0.00  0.00            
ATOM   4826  H1  HOH X 349      16.218 109.638  54.669  0.00  0.00            
ATOM   4827  H2  HOH X 349      16.601 108.927  56.019  0.00  0.00            
ATOM   4828  O   HOH X 350       9.437 104.717  57.676  0.00  0.00            
ATOM   4829  H1  HOH X 350      10.284 105.231  57.814  0.00  0.00            
ATOM   4830  H2  HOH X 350       9.600 104.275  56.801  0.00  0.00            
ATOM   4831  O   HOH X 351      14.251  96.512  62.550  0.00  0.00            
ATOM   4832  H1  HOH X 351      15.160  96.551  62.889  0.00  0.00            
ATOM   4833  H2  HOH X 351      13.793  96.285  63.384  0.00  0.00            
ATOM   4834  O   HOH X 352      16.915  88.487  43.754  0.00  0.00            
ATOM   4835  H1  HOH X 352      16.798  89.055  42.949  0.00  0.00            
ATOM   4836  H2  HOH X 352      16.341  88.846  44.392  0.00  0.00            
ATOM   4837  O   HOH X 353      19.291  97.166  67.639  0.00  0.00            
ATOM   4838  H1  HOH X 353      19.823  97.828  67.133  0.00  0.00            
ATOM   4839  H2  HOH X 353      19.078  97.646  68.429  0.00  0.00            
ATOM   4840  O   HOH X 354      29.017 107.799  38.693  0.00  0.00            
ATOM   4841  H1  HOH X 354      29.198 108.306  39.472  0.00  0.00            
ATOM   4842  H2  HOH X 354      28.547 108.427  38.112  0.00  0.00            
ATOM   4843  O   HOH X 355      16.602 102.786  59.369  0.00  0.00            
ATOM   4844  H1  HOH X 355      16.858 102.112  60.002  0.00  0.00            
ATOM   4845  H2  HOH X 355      16.189 103.494  59.919  0.00  0.00            
ATOM   4846  O   HOH X 356       4.334 104.504  50.858  0.00  0.00            
ATOM   4847  H1  HOH X 356       4.188 103.554  50.957  0.00  0.00            
ATOM   4848  H2  HOH X 356       3.483 104.930  51.054  0.00  0.00            
ATOM   4849  O   HOH X 357      18.836 102.115  69.477  0.00  0.00            
ATOM   4850  H1  HOH X 357      19.501 101.531  69.053  0.00  0.00            
ATOM   4851  H2  HOH X 357      19.132 102.094  70.444  0.00  0.00            
ATOM   4852  O   HOH X 358      28.658 114.480  62.474  0.00  0.00            
ATOM   4853  H1  HOH X 358      27.906 114.031  62.016  0.00  0.00            
ATOM   4854  H2  HOH X 358      28.753 113.990  63.316  0.00  0.00            
ATOM   4855  O   HOH X 359      33.871 113.923  43.251  0.00  0.00            
ATOM   4856  H1  HOH X 359      34.274 113.852  42.408  0.00  0.00            
ATOM   4857  H2  HOH X 359      34.567 113.601  43.869  0.00  0.00            
ATOM   4858  O   HOH X 360      15.743 116.451  63.116  0.00  0.00            
ATOM   4859  H1  HOH X 360      15.735 115.978  62.254  0.00  0.00            
ATOM   4860  H2  HOH X 360      14.952 116.152  63.546  0.00  0.00            
ATOM   4861  O   HOH X 361      12.165 112.580  57.317  0.00  0.00            
ATOM   4862  H1  HOH X 361      13.142 112.568  57.231  0.00  0.00            
ATOM   4863  H2  HOH X 361      11.928 113.314  56.783  0.00  0.00            
ATOM   4864  O   HOH X 362       7.766 107.204  50.080  0.00  0.00            
ATOM   4865  H1  HOH X 362       7.606 106.822  50.919  0.00  0.00            
ATOM   4866  H2  HOH X 362       7.023 106.926  49.592  0.00  0.00            
ATOM   4867  O   HOH X 363      11.367 104.822  61.464  0.00  0.00            
ATOM   4868  H1  HOH X 363      11.609 104.023  60.967  0.00  0.00            
ATOM   4869  H2  HOH X 363      11.543 104.520  62.337  0.00  0.00            
ATOM   4870  O   HOH X 364      25.790  94.192  69.527  0.00  0.00            
ATOM   4871  H1  HOH X 364      25.609  95.036  69.966  0.00  0.00            
ATOM   4872  H2  HOH X 364      26.743  94.182  69.404  0.00  0.00            
ATOM   4873  O   HOH X 365      12.055 103.258  69.445  0.00  0.00            
ATOM   4874  H1  HOH X 365      12.571 103.940  69.843  0.00  0.00            
ATOM   4875  H2  HOH X 365      11.450 103.747  68.879  0.00  0.00            
ATOM   4876  O   HOH X 366      16.194 114.544  40.313  0.00  0.00            
ATOM   4877  H1  HOH X 366      16.957 114.553  40.968  0.00  0.00            
ATOM   4878  H2  HOH X 366      16.663 114.568  39.453  0.00  0.00            
ATOM   4879  O   HOH X 367      27.455 101.802  68.514  0.00  0.00            
ATOM   4880  H1  HOH X 367      27.782 100.980  68.839  0.00  0.00            
ATOM   4881  H2  HOH X 367      26.521 101.762  68.789  0.00  0.00            
ATOM   4882  O   HOH X 368      15.133 109.944  52.913  0.00  0.00            
ATOM   4883  H1  HOH X 368      14.408 110.040  52.282  0.00  0.00            
ATOM   4884  H2  HOH X 368      15.210 108.992  52.979  0.00  0.00            
ATOM   4885  O   HOH X 369      11.497 114.948  45.649  0.00  0.00            
ATOM   4886  H1  HOH X 369      10.631 115.292  45.934  0.00  0.00            
ATOM   4887  H2  HOH X 369      11.288 114.207  45.080  0.00  0.00            
ATOM   4888  O   HOH X 370      21.360 109.012  67.742  0.00  0.00            
ATOM   4889  H1  HOH X 370      20.439 109.300  67.863  0.00  0.00            
ATOM   4890  H2  HOH X 370      21.685 109.052  68.651  0.00  0.00            
ATOM   4891  O   HOH X 371       7.172 107.467  46.942  0.00  0.00            
ATOM   4892  H1  HOH X 371       6.276 107.590  47.285  0.00  0.00            
ATOM   4893  H2  HOH X 371       7.003 106.663  46.414  0.00  0.00            
ATOM   4894  O   HOH X 372      11.015  89.559  52.724  0.00  0.00            
ATOM   4895  H1  HOH X 372      10.214  90.098  52.720  0.00  0.00            
ATOM   4896  H2  HOH X 372      11.447  89.863  53.513  0.00  0.00            
ATOM   4897  O   HOH X 373      12.233  94.490  56.774  0.00  0.00            
ATOM   4898  H1  HOH X 373      11.453  94.007  57.070  0.00  0.00            
ATOM   4899  H2  HOH X 373      11.906  95.407  56.774  0.00  0.00            
ATOM   4900  O   HOH X 374      26.597 114.312  66.236  0.00  0.00            
ATOM   4901  H1  HOH X 374      27.228 115.002  66.086  0.00  0.00            
ATOM   4902  H2  HOH X 374      25.883 114.693  65.745  0.00  0.00            
ATOM   4903  O   HOH X 375      13.570 105.328  70.423  0.00  0.00            
ATOM   4904  H1  HOH X 375      13.729 105.215  71.370  0.00  0.00            
ATOM   4905  H2  HOH X 375      14.254 105.925  70.179  0.00  0.00            
ATOM   4906  O   HOH X 376      18.593 117.437  47.634  0.00  0.00            
ATOM   4907  H1  HOH X 376      19.058 117.868  48.356  0.00  0.00            
ATOM   4908  H2  HOH X 376      18.057 116.762  48.095  0.00  0.00            
ATOM   4909  O   HOH X 377      13.574 116.262  46.561  0.00  0.00            
ATOM   4910  H1  HOH X 377      12.748 115.997  46.127  0.00  0.00            
ATOM   4911  H2  HOH X 377      13.436 117.177  46.776  0.00  0.00            
ATOM   4912  O   HOH X 378      18.544 108.861  40.753  0.00  0.00            
ATOM   4913  H1  HOH X 378      18.532 108.239  41.498  0.00  0.00            
ATOM   4914  H2  HOH X 378      18.076 109.631  41.101  0.00  0.00            
ATOM   4915  O   HOH X 379      19.842 118.553  53.692  0.00  0.00            
ATOM   4916  H1  HOH X 379      19.225 118.895  54.353  0.00  0.00            
ATOM   4917  H2  HOH X 379      20.586 119.201  53.773  0.00  0.00            
ATOM   4918  O   HOH X 380      26.958  88.116  63.679  0.00  0.00            
ATOM   4919  H1  HOH X 380      26.181  87.856  63.150  0.00  0.00            
ATOM   4920  H2  HOH X 380      27.629  88.364  63.062  0.00  0.00            
ATOM   4921  O   HOH X 381      29.902  89.025  61.703  0.00  0.00            
ATOM   4922  H1  HOH X 381      30.667  89.536  61.366  0.00  0.00            
ATOM   4923  H2  HOH X 381      30.282  88.510  62.425  0.00  0.00            
ATOM   4924  O   HOH X 382       7.979 107.371  53.566  0.00  0.00            
ATOM   4925  H1  HOH X 382       7.522 106.824  52.917  0.00  0.00            
ATOM   4926  H2  HOH X 382       7.242 107.752  54.046  0.00  0.00            
ATOM   4927  O   HOH X 383      10.216  96.259  53.219  0.00  0.00            
ATOM   4928  H1  HOH X 383      10.754  95.435  53.260  0.00  0.00            
ATOM   4929  H2  HOH X 383       9.363  95.945  53.535  0.00  0.00            
ATOM   4930  O   HOH X 384      12.261 104.980  41.850  0.00  0.00            
ATOM   4931  H1  HOH X 384      12.551 105.391  41.042  0.00  0.00            
ATOM   4932  H2  HOH X 384      11.311 105.227  41.833  0.00  0.00            
ATOM   4933  O   HOH X 385      20.314 105.975  64.079  0.00  0.00            
ATOM   4934  H1  HOH X 385      20.811 105.196  63.736  0.00  0.00            
ATOM   4935  H2  HOH X 385      20.989 106.407  64.618  0.00  0.00            
ATOM   4936  O   HOH X 386      16.216 106.261  54.075  0.00  0.00            
ATOM   4937  H1  HOH X 386      15.648 105.667  53.567  0.00  0.00            
ATOM   4938  H2  HOH X 386      15.589 106.914  54.374  0.00  0.00            
ATOM   4939  O   HOH X 387      27.477 116.622  65.074  0.00  0.00            
ATOM   4940  H1  HOH X 387      26.954 116.584  64.245  0.00  0.00            
ATOM   4941  H2  HOH X 387      28.301 117.004  64.755  0.00  0.00            
ATOM   4942  O   HOH X 388      12.107  90.412  55.391  0.00  0.00            
ATOM   4943  H1  HOH X 388      11.685  90.564  56.239  0.00  0.00            
ATOM   4944  H2  HOH X 388      12.955  90.838  55.592  0.00  0.00            
ATOM   4945  O   HOH X 389      19.540  94.261  68.241  0.00  0.00            
ATOM   4946  H1  HOH X 389      18.587  94.205  68.313  0.00  0.00            
ATOM   4947  H2  HOH X 389      19.683  95.173  67.910  0.00  0.00            
ATOM   4948  O   HOH X 390       7.547  99.866  52.961  0.00  0.00            
ATOM   4949  H1  HOH X 390       6.887 100.530  53.237  0.00  0.00            
ATOM   4950  H2  HOH X 390       7.863  99.541  53.814  0.00  0.00            
ATOM   4951  O   HOH X 391      12.795 114.515  62.163  0.00  0.00            
ATOM   4952  H1  HOH X 391      12.747 115.270  62.751  0.00  0.00            
ATOM   4953  H2  HOH X 391      12.893 113.802  62.784  0.00  0.00            
ATOM   4954  O   HOH X 392      15.971  90.650  63.350  0.00  0.00            
ATOM   4955  H1  HOH X 392      16.194  90.601  64.302  0.00  0.00            
ATOM   4956  H2  HOH X 392      16.649  91.280  63.012  0.00  0.00            
ATOM   4957  O   HOH X 393       9.542  94.182  60.239  0.00  0.00            
ATOM   4958  H1  HOH X 393      10.467  93.964  59.975  0.00  0.00            
ATOM   4959  H2  HOH X 393       9.560  93.950  61.165  0.00  0.00            
ATOM   4960  O   HOH X 394       9.023  91.185  56.531  0.00  0.00            
ATOM   4961  H1  HOH X 394       9.719  91.545  57.152  0.00  0.00            
ATOM   4962  H2  HOH X 394       9.202  90.240  56.502  0.00  0.00            
ATOM   4963  O   HOH X 395      17.322 107.805  57.529  0.00  0.00            
ATOM   4964  H1  HOH X 395      18.149 107.755  58.062  0.00  0.00            
ATOM   4965  H2  HOH X 395      16.780 108.447  57.980  0.00  0.00            
ATOM   4966  O   HOH X 396      16.651 109.331  66.453  0.00  0.00            
ATOM   4967  H1  HOH X 396      15.966 109.868  65.964  0.00  0.00            
ATOM   4968  H2  HOH X 396      16.798 108.615  65.804  0.00  0.00            
ATOM   4969  O   HOH X 397      30.297  98.316  68.456  0.00  0.00            
ATOM   4970  H1  HOH X 397      30.663  98.930  69.051  0.00  0.00            
ATOM   4971  H2  HOH X 397      31.022  97.703  68.307  0.00  0.00            
ATOM   4972  O   HOH X 398      11.114 116.957  55.098  0.00  0.00            
ATOM   4973  H1  HOH X 398      10.448 117.171  55.768  0.00  0.00            
ATOM   4974  H2  HOH X 398      10.949 116.031  54.850  0.00  0.00            
ATOM   4975  O   HOH X 399      14.097 101.563  69.024  0.00  0.00            
ATOM   4976  H1  HOH X 399      13.238 102.059  69.029  0.00  0.00            
ATOM   4977  H2  HOH X 399      14.447 101.633  69.951  0.00  0.00            
ATOM   4978  O   HOH X 400      13.582 108.043  67.010  0.00  0.00            
ATOM   4979  H1  HOH X 400      13.618 107.759  66.099  0.00  0.00            
ATOM   4980  H2  HOH X 400      12.892 108.720  67.000  0.00  0.00            
ATOM   4981  O   HOH X 401      14.651  95.898  47.774  0.00  0.00            
ATOM   4982  H1  HOH X 401      14.496  94.969  47.957  0.00  0.00            
ATOM   4983  H2  HOH X 401      14.075  96.297  48.439  0.00  0.00            
ATOM   4984  O   HOH X 402      17.368 103.069  53.057  0.00  0.00            
ATOM   4985  H1  HOH X 402      17.110 103.068  54.006  0.00  0.00            
ATOM   4986  H2  HOH X 402      16.673 102.439  52.714  0.00  0.00            
ATOM   4987  O   HOH X 403      26.684 111.534  66.695  0.00  0.00            
ATOM   4988  H1  HOH X 403      25.775 111.291  66.906  0.00  0.00            
ATOM   4989  H2  HOH X 403      26.623 112.474  66.413  0.00  0.00            
ATOM   4990  O   HOH X 404      17.615  92.472  62.224  0.00  0.00            
ATOM   4991  H1  HOH X 404      18.177  92.856  61.517  0.00  0.00            
ATOM   4992  H2  HOH X 404      18.051  92.752  63.071  0.00  0.00            
ATOM   4993  O   HOH X 405       6.381  94.757  50.143  0.00  0.00            
ATOM   4994  H1  HOH X 405       6.003  94.083  49.546  0.00  0.00            
ATOM   4995  H2  HOH X 405       7.131  94.257  50.493  0.00  0.00            
ATOM   4996  O   HOH X 406      19.021 110.503  59.186  0.00  0.00            
ATOM   4997  H1  HOH X 406      18.881 110.522  58.251  0.00  0.00            
ATOM   4998  H2  HOH X 406      19.681 109.776  59.230  0.00  0.00            
ATOM   4999  O   HOH X 407      22.008 121.769  58.799  0.00  0.00            
ATOM   5000  H1  HOH X 407      21.729 121.105  59.444  0.00  0.00            
ATOM   5001  H2  HOH X 407      22.901 121.991  59.095  0.00  0.00            
ATOM   5002  O   HOH X 408      15.237 103.630  45.202  0.00  0.00            
ATOM   5003  H1  HOH X 408      14.696 104.284  45.664  0.00  0.00            
ATOM   5004  H2  HOH X 408      15.128 103.842  44.257  0.00  0.00            
ATOM   5005  O   HOH X 409      39.021 109.865  56.697  0.00  0.00            
ATOM   5006  H1  HOH X 409      38.193 110.128  57.131  0.00  0.00            
ATOM   5007  H2  HOH X 409      39.671 110.542  56.985  0.00  0.00            
ATOM   5008  O   HOH X 410       4.072  99.622  55.091  0.00  0.00            
ATOM   5009  H1  HOH X 410       3.154  99.442  55.078  0.00  0.00            
ATOM   5010  H2  HOH X 410       4.367  98.979  55.749  0.00  0.00            
ATOM   5011  O   HOH X 411      21.591 103.858  63.248  0.00  0.00            
ATOM   5012  H1  HOH X 411      22.318 103.229  63.432  0.00  0.00            
ATOM   5013  H2  HOH X 411      20.943 103.289  62.901  0.00  0.00            
ATOM   5014  O   HOH X 412       8.022  95.231  58.356  0.00  0.00            
ATOM   5015  H1  HOH X 412       8.798  95.632  57.956  0.00  0.00            
ATOM   5016  H2  HOH X 412       8.412  94.697  59.103  0.00  0.00            
ATOM   5017  O   HOH X 413      16.687  96.252  63.735  0.00  0.00            
ATOM   5018  H1  HOH X 413      17.499  95.864  63.410  0.00  0.00            
ATOM   5019  H2  HOH X 413      16.881  97.174  63.995  0.00  0.00            
ATOM   5020  O   HOH X 414       7.419 103.685  55.132  0.00  0.00            
ATOM   5021  H1  HOH X 414       7.332 103.394  54.219  0.00  0.00            
ATOM   5022  H2  HOH X 414       8.374 103.669  55.292  0.00  0.00            
ATOM   5023  O   HOH X 415      22.413  99.217  42.228  0.00  0.00            
ATOM   5024  H1  HOH X 415      21.773  98.550  41.883  0.00  0.00            
ATOM   5025  H2  HOH X 415      21.974 100.054  42.015  0.00  0.00            
ATOM   5026  O   HOH X 416      14.098 112.800  50.815  0.00  0.00            
ATOM   5027  H1  HOH X 416      13.428 112.634  50.139  0.00  0.00            
ATOM   5028  H2  HOH X 416      14.692 113.473  50.448  0.00  0.00            
ATOM   5029  O   HOH X 417      19.201 114.072  48.684  0.00  0.00            
ATOM   5030  H1  HOH X 417      18.962 113.133  48.807  0.00  0.00            
ATOM   5031  H2  HOH X 417      18.304 114.492  48.607  0.00  0.00            
ATOM   5032  O   HOH X 418      33.626  94.480  60.164  0.00  0.00            
ATOM   5033  H1  HOH X 418      34.493  94.676  59.812  0.00  0.00            
ATOM   5034  H2  HOH X 418      33.369  95.275  60.611  0.00  0.00            
ATOM   5035  O   HOH X 419      32.360  90.139  61.223  0.00  0.00            
ATOM   5036  H1  HOH X 419      32.585  89.172  61.320  0.00  0.00            
ATOM   5037  H2  HOH X 419      33.235  90.592  61.348  0.00  0.00            
ATOM   5038  O   HOH X 420      12.635 107.774  51.787  0.00  0.00            
ATOM   5039  H1  HOH X 420      11.858 108.361  51.884  0.00  0.00            
ATOM   5040  H2  HOH X 420      12.400 107.058  52.440  0.00  0.00            
ATOM   5041  O   HOH X 421      13.946 103.164  63.510  0.00  0.00            
ATOM   5042  H1  HOH X 421      13.994 103.091  64.480  0.00  0.00            
ATOM   5043  H2  HOH X 421      13.034 103.314  63.357  0.00  0.00            
ATOM   5044  O   HOH X 422      21.638 116.358  66.266  0.00  0.00            
ATOM   5045  H1  HOH X 422      20.795 115.908  65.940  0.00  0.00            
ATOM   5046  H2  HOH X 422      21.428 116.441  67.187  0.00  0.00            
ATOM   5047  O   HOH X 423       6.360 101.026  63.898  0.00  0.00            
ATOM   5048  H1  HOH X 423       5.930 101.636  64.465  0.00  0.00            
ATOM   5049  H2  HOH X 423       6.592 100.294  64.468  0.00  0.00            
ATOM   5050  O   HOH X 424       7.431  98.901  55.645  0.00  0.00            
ATOM   5051  H1  HOH X 424       7.425  99.508  56.419  0.00  0.00            
ATOM   5052  H2  HOH X 424       6.774  98.248  55.912  0.00  0.00            
ATOM   5053  O   HOH X 425      33.990  94.534  63.471  0.00  0.00            
ATOM   5054  H1  HOH X 425      33.211  95.038  63.121  0.00  0.00            
ATOM   5055  H2  HOH X 425      34.170  94.934  64.324  0.00  0.00            
ATOM   5056  O   HOH X 426      26.844 112.753  61.385  0.00  0.00            
ATOM   5057  H1  HOH X 426      27.331 111.929  61.290  0.00  0.00            
ATOM   5058  H2  HOH X 426      26.065 112.561  61.933  0.00  0.00            
ATOM   5059  O   HOH X 427      15.191 106.079  37.368  0.00  0.00            
ATOM   5060  H1  HOH X 427      15.647 106.757  36.849  0.00  0.00            
ATOM   5061  H2  HOH X 427      14.354 106.500  37.634  0.00  0.00            
ATOM   5062  O   HOH X 428      28.340  93.696  68.142  0.00  0.00
[truncated: 85,720 more chars]
