# Supplementary material for: Computational Analysis of Triazole-Based Kojic Acid Analogs as Tyrosinase Inhibitors by Molecular Dynamics and Free Energy Calculations
Source: Molecules. 2022 Nov 23;27(23):8141. doi: 10.3390/molecules27238141 (PMC9735930; doi:10.3390/molecules27238141)
Supplement: Supplementary file 1 [file molecules-27-08141-s001.zip › PDB-files/6k.pdb]

CRYST1    1.000    1.000    1.000  90.00  90.00  90.00 P 1           1
ATOM      1  N   LYN X   1      44.890  91.787  34.778  0.00  0.00            
ATOM      2  H   LYN X   1      44.852  91.949  33.782  0.00  0.00            
ATOM      3  CA  LYN X   1      46.177  91.827  35.451  0.00  0.00            
ATOM      4  HA  LYN X   1      46.008  92.061  36.501  0.00  0.00            
ATOM      5  CB  LYN X   1      46.884  90.473  35.340  0.00  0.00            
ATOM      6  HB2 LYN X   1      47.368  90.378  34.367  0.00  0.00            
ATOM      7  HB3 LYN X   1      47.685  90.434  36.075  0.00  0.00            
ATOM      8  CG  LYN X   1      45.962  89.282  35.577  0.00  0.00            
ATOM      9  HG2 LYN X   1      44.920  89.578  35.452  0.00  0.00            
ATOM     10  HG3 LYN X   1      46.068  88.944  36.607  0.00  0.00            
ATOM     11  CD  LYN X   1      46.304  88.135  34.626  0.00  0.00            
ATOM     12  HD2 LYN X   1      46.435  88.518  33.614  0.00  0.00            
ATOM     13  HD3 LYN X   1      47.258  87.701  34.921  0.00  0.00            
ATOM     14  CE  LYN X   1      45.231  87.053  34.653  0.00  0.00            
ATOM     15  HE2 LYN X   1      44.238  87.502  34.581  0.00  0.00            
ATOM     16  HE3 LYN X   1      45.317  86.539  35.610  0.00  0.00            
ATOM     17  NZ  LYN X   1      45.416  86.090  33.575  0.00  0.00            
ATOM     18  HZ1 LYN X   1      45.163  86.498  32.686  0.00  0.00            
ATOM     19  HZ2 LYN X   1      46.389  85.827  33.503  0.00  0.00            
ATOM     20  C   LYN X   1      47.059  92.915  34.843  0.00  0.00            
ATOM     21  O   LYN X   1      48.068  93.294  35.431  0.00  0.00            
ATOM     22  N   TYR X   2      46.668  93.416  33.670  0.00  0.00            
ATOM     23  H   TYR X   2      45.727  93.232  33.357  0.00  0.00            
ATOM     24  CA  TYR X   2      47.485  94.350  32.913  0.00  0.00            
ATOM     25  HA  TYR X   2      48.492  94.335  33.322  0.00  0.00            
ATOM     26  CB  TYR X   2      47.537  93.926  31.445  0.00  0.00            
ATOM     27  HB2 TYR X   2      47.525  92.839  31.357  0.00  0.00            
ATOM     28  HB3 TYR X   2      46.649  94.313  30.949  0.00  0.00            
ATOM     29  CG  TYR X   2      48.741  94.446  30.696  0.00  0.00            
ATOM     30  CD1 TYR X   2      49.992  94.484  31.312  0.00  0.00            
ATOM     31  HD1 TYR X   2      50.116  94.085  32.303  0.00  0.00            
ATOM     32  CE1 TYR X   2      51.079  95.058  30.652  0.00  0.00            
ATOM     33  HE1 TYR X   2      51.949  95.349  31.213  0.00  0.00            
ATOM     34  CZ  TYR X   2      50.963  95.467  29.327  0.00  0.00            
ATOM     35  OH  TYR X   2      52.034  95.974  28.655  0.00  0.00            
ATOM     36  HH  TYR X   2      52.441  96.704  29.092  0.00  0.00            
ATOM     37  CE2 TYR X   2      49.708  95.464  28.726  0.00  0.00            
ATOM     38  HE2 TYR X   2      49.550  96.054  27.841  0.00  0.00            
ATOM     39  CD2 TYR X   2      48.603  94.955  29.405  0.00  0.00            
ATOM     40  HD2 TYR X   2      47.625  95.077  28.976  0.00  0.00            
ATOM     41  C   TYR X   2      46.933  95.770  33.016  0.00  0.00            
ATOM     42  O   TYR X   2      47.351  96.644  32.261  0.00  0.00            
ATOM     43  N   ARN X   3      45.996  96.002  33.937  0.00  0.00            
ATOM     44  H   ARN X   3      45.689  95.250  34.535  0.00  0.00            
ATOM     45  CA  ARN X   3      45.368  97.305  34.097  0.00  0.00            
ATOM     46  HA  ARN X   3      45.986  98.060  33.610  0.00  0.00            
ATOM     47  CB  ARN X   3      43.976  97.272  33.455  0.00  0.00            
ATOM     48  HB2 ARN X   3      43.243  96.866  34.150  0.00  0.00            
ATOM     49  HB3 ARN X   3      44.008  96.582  32.618  0.00  0.00            
ATOM     50  CG  ARN X   3      43.491  98.609  32.911  0.00  0.00            
ATOM     51  HG2 ARN X   3      43.200  99.286  33.718  0.00  0.00            
ATOM     52  HG3 ARN X   3      44.313  99.031  32.335  0.00  0.00            
ATOM     53  CD  ARN X   3      42.319  98.375  31.969  0.00  0.00            
ATOM     54  HD2 ARN X   3      41.768  99.296  31.784  0.00  0.00            
ATOM     55  HD3 ARN X   3      42.695  98.026  31.005  0.00  0.00            
ATOM     56  NE  ARN X   3      41.450  97.360  32.522  0.00  0.00            
ATOM     57  HE  ARN X   3      42.031  96.629  32.895  0.00  0.00            
ATOM     58  CZ  ARN X   3      40.433  96.794  31.702  0.00  0.00            
ATOM     59  NH1 ARN X   3      40.252  97.108  30.501  0.00  0.00            
ATOM     60 HH11 ARN X   3      40.902  97.818  30.201  0.00  0.00            
ATOM     61  NH2 ARN X   3      39.643  95.828  32.388  0.00  0.00            
ATOM     62 HH21 ARN X   3      38.682  96.122  32.418  0.00  0.00            
ATOM     63 HH22 ARN X   3      39.952  95.658  33.332  0.00  0.00            
ATOM     64  C   ARN X   3      45.286  97.609  35.586  0.00  0.00            
ATOM     65  O   ARN X   3      44.569  96.932  36.319  0.00  0.00            
ATOM     66  N   VAL X   4      46.058  98.601  36.038  0.00  0.00            
ATOM     67  H   VAL X   4      46.734  99.008  35.410  0.00  0.00            
ATOM     68  CA  VAL X   4      46.195  98.882  37.454  0.00  0.00            
ATOM     69  HA  VAL X   4      45.911  97.986  38.004  0.00  0.00            
ATOM     70  CB  VAL X   4      47.660  99.212  37.771  0.00  0.00            
ATOM     71  HB  VAL X   4      48.266  98.324  37.585  0.00  0.00            
ATOM     72  CG1 VAL X   4      48.190 100.331  36.886  0.00  0.00            
ATOM     73 HG11 VAL X   4      48.211 100.022  35.839  0.00  0.00            
ATOM     74 HG12 VAL X   4      47.565 101.221  36.959  0.00  0.00            
ATOM     75 HG13 VAL X   4      49.201 100.565  37.223  0.00  0.00            
ATOM     76  CG2 VAL X   4      47.824  99.586  39.244  0.00  0.00            
ATOM     77 HG21 VAL X   4      47.794 100.668  39.376  0.00  0.00            
ATOM     78 HG22 VAL X   4      47.019  99.155  39.837  0.00  0.00            
ATOM     79 HG23 VAL X   4      48.772  99.224  39.642  0.00  0.00            
ATOM     80  C   VAL X   4      45.266 100.009  37.877  0.00  0.00            
ATOM     81  O   VAL X   4      45.241 101.076  37.266  0.00  0.00            
ATOM     82  N   ARN X   5      44.483  99.756  38.932  0.00  0.00            
ATOM     83  H   ARN X   5      44.334  98.793  39.195  0.00  0.00            
ATOM     84  CA  ARN X   5      43.624 100.755  39.531  0.00  0.00            
ATOM     85  HA  ARN X   5      43.502 101.572  38.821  0.00  0.00            
ATOM     86  CB  ARN X   5      42.257 100.145  39.841  0.00  0.00            
ATOM     87  HB2 ARN X   5      42.369  99.212  40.393  0.00  0.00            
ATOM     88  HB3 ARN X   5      41.711 100.817  40.500  0.00  0.00            
ATOM     89  CG  ARN X   5      41.418  99.919  38.586  0.00  0.00            
ATOM     90  HG2 ARN X   5      42.025 100.047  37.690  0.00  0.00            
ATOM     91  HG3 ARN X   5      40.641 100.680  38.537  0.00  0.00            
ATOM     92  CD  ARN X   5      40.772  98.542  38.586  0.00  0.00            
ATOM     93  HD2 ARN X   5      41.444  97.798  39.007  0.00  0.00            
ATOM     94  HD3 ARN X   5      40.566  98.242  37.558  0.00  0.00            
ATOM     95  NE  ARN X   5      39.533  98.541  39.330  0.00  0.00            
ATOM     96  HE  ARN X   5      39.624  98.022  40.189  0.00  0.00            
ATOM     97  CZ  ARN X   5      38.318  98.259  38.643  0.00  0.00            
ATOM     98  NH1 ARN X   5      38.253  98.040  37.408  0.00  0.00            
ATOM     99 HH11 ARN X   5      39.137  98.199  36.952  0.00  0.00            
ATOM    100  NH2 ARN X   5      37.175  98.264  39.488  0.00  0.00            
ATOM    101 HH21 ARN X   5      36.541  98.993  39.207  0.00  0.00            
ATOM    102 HH22 ARN X   5      36.687  97.386  39.408  0.00  0.00            
ATOM    103  C   ARN X   5      44.277 101.291  40.807  0.00  0.00            
ATOM    104  O   ARN X   5      44.491 100.542  41.757  0.00  0.00            
ATOM    105  N   LYN X   6      44.608 102.583  40.797  0.00  0.00            
ATOM    106  H   LYN X   6      44.505 103.094  39.936  0.00  0.00            
ATOM    107  CA  LYN X   6      45.412 103.184  41.851  0.00  0.00            
ATOM    108  HA  LYN X   6      46.009 102.402  42.312  0.00  0.00            
ATOM    109  CB  LYN X   6      46.335 104.252  41.250  0.00  0.00            
ATOM    110  HB2 LYN X   6      45.760 105.114  40.912  0.00  0.00            
ATOM    111  HB3 LYN X   6      46.983 104.623  42.041  0.00  0.00            
ATOM    112  CG  LYN X   6      47.216 103.753  40.113  0.00  0.00            
ATOM    113  HG2 LYN X   6      47.811 102.896  40.443  0.00  0.00            
ATOM    114  HG3 LYN X   6      46.566 103.463  39.290  0.00  0.00            
ATOM    115  CD  LYN X   6      48.122 104.867  39.598  0.00  0.00            
ATOM    116  HD2 LYN X   6      48.687 105.301  40.422  0.00  0.00            
ATOM    117  HD3 LYN X   6      47.496 105.662  39.196  0.00  0.00            
ATOM    118  CE  LYN X   6      49.068 104.364  38.508  0.00  0.00            
ATOM    119  HE2 LYN X   6      48.497 104.031  37.640  0.00  0.00            
ATOM    120  HE3 LYN X   6      49.617 103.499  38.876  0.00  0.00            
ATOM    121  NZ  LYN X   6      50.014 105.397  38.110  0.00  0.00            
ATOM    122  HZ1 LYN X   6      49.673 105.890  37.296  0.00  0.00            
ATOM    123  HZ2 LYN X   6      50.892 104.977  37.837  0.00  0.00            
ATOM    124  C   LYN X   6      44.555 103.828  42.928  0.00  0.00            
ATOM    125  O   LYN X   6      43.425 104.254  42.679  0.00  0.00            
ATOM    126  N   ASN X   7      45.125 103.934  44.136  0.00  0.00            
ATOM    127  H   ASN X   7      46.045 103.544  44.275  0.00  0.00            
ATOM    128  CA  ASN X   7      44.552 104.752  45.188  0.00  0.00            
ATOM    129  HA  ASN X   7      43.574 104.362  45.463  0.00  0.00            
ATOM    130  CB  ASN X   7      45.460 104.703  46.423  0.00  0.00            
ATOM    131  HB2 ASN X   7      45.754 103.674  46.631  0.00  0.00            
ATOM    132  HB3 ASN X   7      46.370 105.268  46.241  0.00  0.00            
ATOM    133  CG  ASN X   7      44.770 105.274  47.655  0.00  0.00            
ATOM    134  OD1 ASN X   7      43.991 106.221  47.565  0.00  0.00            
ATOM    135  ND2 ASN X   7      45.036 104.665  48.811  0.00  0.00            
ATOM    136 HD21 ASN X   7      45.985 104.419  49.043  0.00  0.00            
ATOM    137 HD22 ASN X   7      44.274 104.251  49.331  0.00  0.00            
ATOM    138  C   ASN X   7      44.426 106.179  44.674  0.00  0.00            
ATOM    139  O   ASN X   7      45.302 106.677  43.967  0.00  0.00            
ATOM    140  N   VAL X   8      43.319 106.842  45.019  0.00  0.00            
ATOM    141  H   VAL X   8      42.573 106.348  45.490  0.00  0.00            
ATOM    142  CA  VAL X   8      43.090 108.209  44.601  0.00  0.00            
ATOM    143  HA  VAL X   8      43.098 108.215  43.511  0.00  0.00            
ATOM    144  CB  VAL X   8      41.722 108.696  45.090  0.00  0.00            
ATOM    145  HB  VAL X   8      41.603 108.420  46.137  0.00  0.00            
ATOM    146  CG1 VAL X   8      41.630 110.209  44.986  0.00  0.00            
ATOM    147 HG11 VAL X   8      40.938 110.510  44.198  0.00  0.00            
ATOM    148 HG12 VAL X   8      41.272 110.643  45.923  0.00  0.00            
ATOM    149 HG13 VAL X   8      42.630 110.583  44.771  0.00  0.00            
ATOM    150  CG2 VAL X   8      40.603 108.048  44.281  0.00  0.00            
ATOM    151 HG21 VAL X   8      40.986 107.690  43.325  0.00  0.00            
ATOM    152 HG22 VAL X   8      40.183 107.200  44.816  0.00  0.00            
ATOM    153 HG23 VAL X   8      39.804 108.762  44.083  0.00  0.00            
ATOM    154  C   VAL X   8      44.228 109.128  45.066  0.00  0.00            
ATOM    155  O   VAL X   8      44.666 110.002  44.321  0.00  0.00            
ATOM    156  N   LEU X   9      44.700 108.933  46.295  0.00  0.00            
ATOM    157  H   LEU X   9      44.169 108.359  46.934  0.00  0.00            
ATOM    158  CA  LEU X   9      45.763 109.762  46.839  0.00  0.00            
ATOM    159  HA  LEU X   9      45.477 110.800  46.678  0.00  0.00            
ATOM    160  CB  LEU X   9      45.919 109.491  48.338  0.00  0.00            
ATOM    161  HB2 LEU X   9      46.763 110.057  48.731  0.00  0.00            
ATOM    162  HB3 LEU X   9      46.179 108.445  48.468  0.00  0.00            
ATOM    163  CG  LEU X   9      44.664 109.772  49.174  0.00  0.00            
ATOM    164  HG  LEU X   9      43.920 109.016  48.924  0.00  0.00            
ATOM    165  CD1 LEU X   9      44.978 109.647  50.664  0.00  0.00            
ATOM    166 HD11 LEU X   9      44.189 109.110  51.186  0.00  0.00            
ATOM    167 HD12 LEU X   9      45.081 110.631  51.122  0.00  0.00            
ATOM    168 HD13 LEU X   9      45.915 109.109  50.817  0.00  0.00            
ATOM    169  CD2 LEU X   9      44.069 111.141  48.867  0.00  0.00            
ATOM    170 HD21 LEU X   9      42.997 111.064  48.689  0.00  0.00            
ATOM    171 HD22 LEU X   9      44.226 111.828  49.700  0.00  0.00            
ATOM    172 HD23 LEU X   9      44.531 111.574  47.979  0.00  0.00            
ATOM    173  C   LEU X   9      47.114 109.549  46.141  0.00  0.00            
ATOM    174  O   LEU X   9      48.035 110.329  46.366  0.00  0.00            
ATOM    175  N   HID X  10      47.241 108.511  45.308  0.00  0.00            
ATOM    176  H   HID X  10      46.404 108.072  44.962  0.00  0.00            
ATOM    177  CA  HID X  10      48.492 108.215  44.625  0.00  0.00            
ATOM    178  HA  HID X  10      49.299 108.738  45.137  0.00  0.00            
ATOM    179  CB  HID X  10      48.782 106.712  44.654  0.00  0.00            
ATOM    180  HB2 HID X  10      49.625 106.473  44.001  0.00  0.00            
ATOM    181  HB3 HID X  10      47.928 106.161  44.264  0.00  0.00            
ATOM    182  CG  HID X  10      49.076 106.189  46.026  0.00  0.00            
ATOM    183  ND1 HID X  10      49.510 106.998  47.054  0.00  0.00            
ATOM    184  HD1 HID X  10      49.983 107.870  46.917  0.00  0.00            
ATOM    185  CE1 HID X  10      49.704 106.229  48.119  0.00  0.00            
ATOM    186  HE1 HID X  10      50.378 106.530  48.903  0.00  0.00            
ATOM    187  NE2 HID X  10      49.414 104.961  47.886  0.00  0.00            
ATOM    188  CD2 HID X  10      48.981 104.932  46.563  0.00  0.00            
ATOM    189  HD2 HID X  10      48.523 104.052  46.150  0.00  0.00            
ATOM    190  C   HID X  10      48.460 108.697  43.183  0.00  0.00            
ATOM    191  O   HID X  10      49.424 108.487  42.447  0.00  0.00            
ATOM    192  N   LEU X  11      47.361 109.334  42.760  0.00  0.00            
ATOM    193  H   LEU X  11      46.555 109.399  43.362  0.00  0.00            
ATOM    194  CA  LEU X  11      47.252 109.797  41.390  0.00  0.00            
ATOM    195  HA  LEU X  11      47.617 109.016  40.728  0.00  0.00            
ATOM    196  CB  LEU X  11      45.791 110.130  41.051  0.00  0.00            
ATOM    197  HB2 LEU X  11      45.415 110.911  41.711  0.00  0.00            
ATOM    198  HB3 LEU X  11      45.779 110.570  40.057  0.00  0.00            
ATOM    199  CG  LEU X  11      44.816 108.949  41.029  0.00  0.00            
ATOM    200  HG  LEU X  11      44.905 108.389  41.957  0.00  0.00            
ATOM    201  CD1 LEU X  11      43.383 109.461  40.918  0.00  0.00            
ATOM    202 HD11 LEU X  11      42.721 108.701  40.503  0.00  0.00            
ATOM    203 HD12 LEU X  11      43.334 110.335  40.267  0.00  0.00            
ATOM    204 HD13 LEU X  11      43.018 109.735  41.907  0.00  0.00            
ATOM    205  CD2 LEU X  11      45.122 108.009  39.868  0.00  0.00            
ATOM    206 HD21 LEU X  11      44.975 106.971  40.165  0.00  0.00            
ATOM    207 HD22 LEU X  11      46.158 108.123  39.549  0.00  0.00            
ATOM    208 HD23 LEU X  11      44.476 108.212  39.014  0.00  0.00            
ATOM    209  C   LEU X  11      48.102 111.044  41.174  0.00  0.00            
ATOM    210  O   LEU X  11      48.201 111.904  42.049  0.00  0.00            
ATOM    211  N   THR X  12      48.712 111.153  39.990  0.00  0.00            
ATOM    212  H   THR X  12      48.898 110.311  39.464  0.00  0.00            
ATOM    213  CA  THR X  12      49.367 112.381  39.579  0.00  0.00            
ATOM    214  HA  THR X  12      49.936 112.775  40.417  0.00  0.00            
ATOM    215  CB  THR X  12      50.329 112.083  38.428  0.00  0.00            
ATOM    216  HB  THR X  12      50.854 113.003  38.163  0.00  0.00            
ATOM    217  CG2 THR X  12      51.346 111.024  38.830  0.00  0.00            
ATOM    218 HG21 THR X  12      51.932 110.704  37.969  0.00  0.00            
ATOM    219 HG22 THR X  12      52.035 111.414  39.581  0.00  0.00            
ATOM    220 HG23 THR X  12      50.847 110.152  39.250  0.00  0.00            
ATOM    221  OG1 THR X  12      49.607 111.657  37.287  0.00  0.00            
ATOM    222  HG1 THR X  12      50.200 111.604  36.552  0.00  0.00            
ATOM    223  C   THR X  12      48.344 113.427  39.148  0.00  0.00            
ATOM    224  O   THR X  12      47.196 113.111  38.844  0.00  0.00            
ATOM    225  N   ASH X  13      48.772 114.690  39.129  0.00  0.00            
ATOM    226  H   ASH X  13      49.645 114.919  39.586  0.00  0.00            
ATOM    227  CA  ASH X  13      47.923 115.774  38.672  0.00  0.00            
ATOM    228  HA  ASH X  13      47.029 115.801  39.291  0.00  0.00            
ATOM    229  CB  ASH X  13      48.623 117.113  38.838  0.00  0.00            
ATOM    230  HB2 ASH X  13      49.553 117.140  38.276  0.00  0.00            
ATOM    231  HB3 ASH X  13      47.984 117.902  38.441  0.00  0.00            
ATOM    232  CG  ASH X  13      48.929 117.467  40.284  0.00  0.00            
ATOM    233  OD1 ASH X  13      48.407 116.617  41.192  0.00  0.00            
ATOM    234  OD2 ASH X  13      49.580 118.459  40.589  0.00  0.00            
ATOM    235  HD1 ASH X  13      48.592 116.929  42.065  0.00  0.00            
ATOM    236  C   ASH X  13      47.499 115.582  37.208  0.00  0.00            
ATOM    237  O   ASH X  13      46.513 116.178  36.783  0.00  0.00            
ATOM    238  N   THR X  14      48.224 114.752  36.455  0.00  0.00            
ATOM    239  H   THR X  14      48.955 114.201  36.876  0.00  0.00            
ATOM    240  CA  THR X  14      47.844 114.466  35.081  0.00  0.00            
ATOM    241  HA  THR X  14      47.375 115.353  34.658  0.00  0.00            
ATOM    242  CB  THR X  14      49.068 114.096  34.241  0.00  0.00            
ATOM    243  HB  THR X  14      49.575 113.240  34.685  0.00  0.00            
ATOM    244  CG2 THR X  14      48.660 113.751  32.807  0.00  0.00            
ATOM    245 HG21 THR X  14      49.369 114.169  32.093  0.00  0.00            
ATOM    246 HG22 THR X  14      48.629 112.671  32.663  0.00  0.00            
ATOM    247 HG23 THR X  14      47.672 114.151  32.577  0.00  0.00            
ATOM    248  OG1 THR X  14      49.964 115.194  34.206  0.00  0.00            
ATOM    249  HG1 THR X  14      50.093 115.456  33.307  0.00  0.00            
ATOM    250  C   THR X  14      46.807 113.335  35.061  0.00  0.00            
ATOM    251  O   THR X  14      45.883 113.359  34.253  0.00  0.00            
ATOM    252  N   GLH X  15      46.958 112.354  35.951  0.00  0.00            
ATOM    253  H   GLH X  15      47.833 112.263  36.449  0.00  0.00            
ATOM    254  CA  GLH X  15      45.963 111.296  36.088  0.00  0.00            
ATOM    255  HA  GLH X  15      45.795 110.885  35.093  0.00  0.00            
ATOM    256  CB  GLH X  15      46.483 110.194  37.014  0.00  0.00            
ATOM    257  HB2 GLH X  15      46.912 110.631  37.914  0.00  0.00            
ATOM    258  HB3 GLH X  15      45.636 109.594  37.341  0.00  0.00            
ATOM    259  CG  GLH X  15      47.496 109.270  36.339  0.00  0.00            
ATOM    260  HG2 GLH X  15      47.027 108.744  35.507  0.00  0.00            
ATOM    261  HG3 GLH X  15      48.319 109.852  35.929  0.00  0.00            
ATOM    262  CD  GLH X  15      48.066 108.216  37.275  0.00  0.00            
ATOM    263  OE1 GLH X  15      48.280 108.648  38.537  0.00  0.00            
ATOM    264  OE2 GLH X  15      48.332 107.079  36.906  0.00  0.00            
ATOM    265  HE1 GLH X  15      48.064 109.556  38.651  0.00  0.00            
ATOM    266  C   GLH X  15      44.628 111.822  36.583  0.00  0.00            
ATOM    267  O   GLH X  15      43.571 111.403  36.102  0.00  0.00            
ATOM    268  N   LYN X  16      44.642 112.723  37.579  0.00  0.00            
ATOM    269  H   LYN X  16      45.468 112.805  38.154  0.00  0.00            
ATOM    270  CA  LYN X  16      43.422 113.325  38.073  0.00  0.00            
ATOM    271  HA  LYN X  16      42.773 112.512  38.398  0.00  0.00            
ATOM    272  CB  LYN X  16      43.705 114.253  39.255  0.00  0.00            
ATOM    273  HB2 LYN X  16      44.447 115.002  38.980  0.00  0.00            
ATOM    274  HB3 LYN X  16      42.795 114.802  39.484  0.00  0.00            
ATOM    275  CG  LYN X  16      44.128 113.523  40.522  0.00  0.00            
ATOM    276  HG2 LYN X  16      45.025 112.926  40.336  0.00  0.00            
ATOM    277  HG3 LYN X  16      43.296 112.882  40.808  0.00  0.00            
ATOM    278  CD  LYN X  16      44.362 114.501  41.669  0.00  0.00            
ATOM    279  HD2 LYN X  16      43.399 114.850  42.045  0.00  0.00            
ATOM    280  HD3 LYN X  16      44.884 115.375  41.289  0.00  0.00            
ATOM    281  CE  LYN X  16      45.178 113.869  42.795  0.00  0.00            
ATOM    282  HE2 LYN X  16      46.176 113.616  42.433  0.00  0.00            
ATOM    283  HE3 LYN X  16      44.710 112.936  43.112  0.00  0.00            
ATOM    284  NZ  LYN X  16      45.279 114.767  43.937  0.00  0.00            
ATOM    285  HZ1 LYN X  16      46.238 115.059  44.072  0.00  0.00            
ATOM    286  HZ2 LYN X  16      44.751 115.613  43.769  0.00  0.00            
ATOM    287  C   LYN X  16      42.677 114.088  36.973  0.00  0.00            
ATOM    288  O   LYN X  16      41.458 113.989  36.877  0.00  0.00            
ATOM    289  N   ARN X  17      43.397 114.875  36.178  0.00  0.00            
ATOM    290  H   ARN X  17      44.370 115.045  36.395  0.00  0.00            
ATOM    291  CA  ARN X  17      42.776 115.653  35.113  0.00  0.00            
ATOM    292  HA  ARN X  17      41.990 116.258  35.562  0.00  0.00            
ATOM    293  CB  ARN X  17      43.806 116.599  34.503  0.00  0.00            
ATOM    294  HB2 ARN X  17      44.682 116.040  34.175  0.00  0.00            
ATOM    295  HB3 ARN X  17      44.155 117.275  35.280  0.00  0.00            
ATOM    296  CG  ARN X  17      43.253 117.439  33.355  0.00  0.00            
ATOM    297  HG2 ARN X  17      42.541 116.867  32.760  0.00  0.00            
ATOM    298  HG3 ARN X  17      42.711 118.294  33.759  0.00  0.00            
ATOM    299  CD  ARN X  17      44.388 117.933  32.475  0.00  0.00            
ATOM    300  HD2 ARN X  17      44.036 118.682  31.767  0.00  0.00            
ATOM    301  HD3 ARN X  17      44.796 117.105  31.894  0.00  0.00            
ATOM    302  NE  ARN X  17      45.437 118.497  33.293  0.00  0.00            
ATOM    303  HE  ARN X  17      45.213 119.437  33.573  0.00  0.00            
ATOM    304  CZ  ARN X  17      46.798 118.341  32.896  0.00  0.00            
ATOM    305  NH1 ARN X  17      47.163 117.697  31.883  0.00  0.00            
ATOM    306 HH11 ARN X  17      46.451 117.052  31.575  0.00  0.00            
ATOM    307  NH2 ARN X  17      47.721 118.945  33.797  0.00  0.00            
ATOM    308 HH21 ARN X  17      48.105 118.261  34.427  0.00  0.00            
ATOM    309 HH22 ARN X  17      47.310 119.683  34.343  0.00  0.00            
ATOM    310  C   ARN X  17      42.148 114.765  34.046  0.00  0.00            
ATOM    311  O   ARN X  17      41.036 115.033  33.595  0.00  0.00            
ATOM    312  N   ASH X  18      42.852 113.712  33.615  0.00  0.00            
ATOM    313  H   ASH X  18      43.810 113.594  33.913  0.00  0.00            
ATOM    314  CA  ASH X  18      42.346 112.852  32.558  0.00  0.00            
ATOM    315  HA  ASH X  18      42.048 113.497  31.733  0.00  0.00            
ATOM    316  CB  ASH X  18      43.446 111.902  32.083  0.00  0.00            
ATOM    317  HB2 ASH X  18      43.839 111.325  32.920  0.00  0.00            
ATOM    318  HB3 ASH X  18      43.029 111.186  31.376  0.00  0.00            
ATOM    319  CG  ASH X  18      44.620 112.595  31.411  0.00  0.00            
ATOM    320  OD1 ASH X  18      44.338 113.810  30.885  0.00  0.00            
ATOM    321  OD2 ASH X  18      45.732 112.079  31.357  0.00  0.00            
ATOM    322  HD1 ASH X  18      43.590 114.214  31.282  0.00  0.00            
ATOM    323  C   ASH X  18      41.112 112.067  32.983  0.00  0.00            
ATOM    324  O   ASH X  18      40.192 111.864  32.184  0.00  0.00            
ATOM    325  N   PHE X  19      41.054 111.619  34.248  0.00  0.00            
ATOM    326  H   PHE X  19      41.644 112.060  34.938  0.00  0.00            
ATOM    327  CA  PHE X  19      39.903 110.882  34.728  0.00  0.00            
ATOM    328  HA  PHE X  19      39.690 110.073  34.028  0.00  0.00            
ATOM    329  CB  PHE X  19      40.181 110.298  36.111  0.00  0.00            
ATOM    330  HB2 PHE X  19      41.018 109.600  36.074  0.00  0.00            
ATOM    331  HB3 PHE X  19      40.471 111.095  36.791  0.00  0.00            
ATOM    332  CG  PHE X  19      38.985 109.601  36.708  0.00  0.00            
ATOM    333  CD1 PHE X  19      38.600 108.340  36.256  0.00  0.00            
ATOM    334  HD1 PHE X  19      39.037 107.943  35.360  0.00  0.00            
ATOM    335  CE1 PHE X  19      37.495 107.702  36.813  0.00  0.00            
ATOM    336  HE1 PHE X  19      37.090 106.835  36.328  0.00  0.00            
ATOM    337  CZ  PHE X  19      36.802 108.294  37.863  0.00  0.00            
ATOM    338  HZ  PHE X  19      36.034 107.750  38.387  0.00  0.00            
ATOM    339  CE2 PHE X  19      37.168 109.564  38.295  0.00  0.00            
ATOM    340  HE2 PHE X  19      36.745 109.953  39.202  0.00  0.00            
ATOM    341  CD2 PHE X  19      38.231 110.236  37.694  0.00  0.00            
ATOM    342  HD2 PHE X  19      38.501 111.223  38.029  0.00  0.00            
ATOM    343  C   PHE X  19      38.680 111.797  34.771  0.00  0.00            
ATOM    344  O   PHE X  19      37.607 111.436  34.291  0.00  0.00            
ATOM    345  N   VAL X  20      38.830 112.980  35.368  0.00  0.00            
ATOM    346  H   VAL X  20      39.687 113.191  35.860  0.00  0.00            
ATOM    347  CA  VAL X  20      37.755 113.962  35.367  0.00  0.00            
ATOM    348  HA  VAL X  20      36.899 113.505  35.862  0.00  0.00            
ATOM    349  CB  VAL X  20      38.183 115.205  36.159  0.00  0.00            
ATOM    350  HB  VAL X  20      39.179 115.502  35.830  0.00  0.00            
ATOM    351  CG1 VAL X  20      37.228 116.363  35.897  0.00  0.00            
ATOM    352 HG11 VAL X  20      36.452 116.061  35.195  0.00  0.00            
ATOM    353 HG12 VAL X  20      37.756 117.213  35.468  0.00  0.00            
ATOM    354 HG13 VAL X  20      36.745 116.691  36.819  0.00  0.00            
ATOM    355  CG2 VAL X  20      38.243 114.896  37.653  0.00  0.00            
ATOM    356 HG21 VAL X  20      38.984 115.525  38.147  0.00  0.00            
ATOM    357 HG22 VAL X  20      37.279 115.079  38.125  0.00  0.00            
ATOM    358 HG23 VAL X  20      38.518 113.855  37.823  0.00  0.00            
ATOM    359  C   VAL X  20      37.328 114.314  33.945  0.00  0.00            
ATOM    360  O   VAL X  20      36.136 114.445  33.648  0.00  0.00            
ATOM    361  N   ARN X  21      38.301 114.452  33.030  0.00  0.00            
ATOM    362  H   ARN X  21      39.229 114.121  33.254  0.00  0.00            
ATOM    363  CA  ARN X  21      38.006 114.796  31.654  0.00  0.00            
ATOM    364  HA  ARN X  21      37.461 115.740  31.627  0.00  0.00            
ATOM    365  CB  ARN X  21      39.313 114.984  30.886  0.00  0.00            
ATOM    366  HB2 ARN X  21      39.539 114.099  30.296  0.00  0.00            
ATOM    367  HB3 ARN X  21      40.127 115.099  31.595  0.00  0.00            
ATOM    368  CG  ARN X  21      39.286 116.218  29.998  0.00  0.00            
ATOM    369  HG2 ARN X  21      39.868 116.046  29.086  0.00  0.00            
ATOM    370  HG3 ARN X  21      38.248 116.441  29.761  0.00  0.00            
ATOM    371  CD  ARN X  21      39.846 117.414  30.738  0.00  0.00            
ATOM    372  HD2 ARN X  21      39.318 117.558  31.681  0.00  0.00            
ATOM    373  HD3 ARN X  21      40.893 117.207  30.957  0.00  0.00            
ATOM    374  NE  ARN X  21      39.776 118.608  29.926  0.00  0.00            
ATOM    375  HE  ARN X  21      38.889 118.675  29.455  0.00  0.00            
ATOM    376  CZ  ARN X  21      40.167 119.839  30.522  0.00  0.00            
ATOM    377  NH1 ARN X  21      40.564 119.933  31.711  0.00  0.00            
ATOM    378 HH11 ARN X  21      40.176 120.737  32.178  0.00  0.00            
ATOM    379  NH2 ARN X  21      40.032 120.952  29.650  0.00  0.00            
ATOM    380 HH21 ARN X  21      40.834 121.555  29.739  0.00  0.00            
ATOM    381 HH22 ARN X  21      39.215 121.492  29.880  0.00  0.00            
ATOM    382  C   ARN X  21      37.157 113.698  31.028  0.00  0.00            
ATOM    383  O   ARN X  21      36.152 113.957  30.367  0.00  0.00            
ATOM    384  N   THR X  22      37.584 112.443  31.193  0.00  0.00            
ATOM    385  H   THR X  22      38.541 112.295  31.481  0.00  0.00            
ATOM    386  CA  THR X  22      36.894 111.322  30.590  0.00  0.00            
ATOM    387  HA  THR X  22      36.851 111.503  29.518  0.00  0.00            
ATOM    388  CB  THR X  22      37.666 110.024  30.854  0.00  0.00            
ATOM    389  HB  THR X  22      37.562 109.737  31.899  0.00  0.00            
ATOM    390  CG2 THR X  22      37.123 108.910  29.970  0.00  0.00            
ATOM    391 HG21 THR X  22      37.837 108.670  29.177  0.00  0.00            
ATOM    392 HG22 THR X  22      36.936 108.001  30.541  0.00  0.00            
ATOM    393 HG23 THR X  22      36.201 109.288  29.531  0.00  0.00            
ATOM    394  OG1 THR X  22      39.042 110.211  30.564  0.00  0.00            
ATOM    395  HG1 THR X  22      39.147 110.319  29.631  0.00  0.00            
ATOM    396  C   THR X  22      35.451 111.194  31.100  0.00  0.00            
ATOM    397  O   THR X  22      34.540 110.940  30.313  0.00  0.00            
ATOM    398  N   VAL X  23      35.238 111.366  32.406  0.00  0.00            
ATOM    399  H   VAL X  23      35.945 111.830  32.953  0.00  0.00            
ATOM    400  CA  VAL X  23      33.907 111.219  32.975  0.00  0.00            
ATOM    401  HA  VAL X  23      33.507 110.242  32.702  0.00  0.00            
ATOM    402  CB  VAL X  23      33.965 111.317  34.505  0.00  0.00            
ATOM    403  HB  VAL X  23      34.559 112.188  34.776  0.00  0.00            
ATOM    404  CG1 VAL X  23      32.573 111.489  35.102  0.00  0.00            
ATOM    405 HG11 VAL X  23      31.838 111.628  34.311  0.00  0.00            
ATOM    406 HG12 VAL X  23      32.534 112.363  35.750  0.00  0.00            
ATOM    407 HG13 VAL X  23      32.281 110.617  35.688  0.00  0.00            
ATOM    408  CG2 VAL X  23      34.647 110.093  35.101  0.00  0.00            
ATOM    409 HG21 VAL X  23      33.967 109.537  35.748  0.00  0.00            
ATOM    410 HG22 VAL X  23      34.981 109.414  34.315  0.00  0.00            
ATOM    411 HG23 VAL X  23      35.505 110.441  35.672  0.00  0.00            
ATOM    412  C   VAL X  23      32.998 112.273  32.377  0.00  0.00            
ATOM    413  O   VAL X  23      31.833 112.003  32.080  0.00  0.00            
ATOM    414  N   LEU X  24      33.519 113.493  32.174  0.00  0.00            
ATOM    415  H   LEU X  24      34.520 113.605  32.174  0.00  0.00            
ATOM    416  CA  LEU X  24      32.713 114.570  31.638  0.00  0.00            
ATOM    417  HA  LEU X  24      31.798 114.654  32.228  0.00  0.00            
ATOM    418  CB  LEU X  24      33.466 115.898  31.673  0.00  0.00            
ATOM    419  HB2 LEU X  24      34.422 115.802  31.161  0.00  0.00            
ATOM    420  HB3 LEU X  24      32.883 116.626  31.112  0.00  0.00            
ATOM    421  CG  LEU X  24      33.660 116.491  33.070  0.00  0.00            
ATOM    422  HG  LEU X  24      34.157 115.761  33.706  0.00  0.00            
ATOM    423  CD1 LEU X  24      34.559 117.719  32.986  0.00  0.00            
ATOM    424 HD11 LEU X  24      34.223 118.406  32.208  0.00  0.00            
ATOM    425 HD12 LEU X  24      35.593 117.448  32.770  0.00  0.00            
ATOM    426 HD13 LEU X  24      34.504 118.237  33.945  0.00  0.00            
ATOM    427  CD2 LEU X  24      32.321 116.860  33.707  0.00  0.00            
ATOM    428 HD21 LEU X  24      32.443 117.086  34.766  0.00  0.00            
ATOM    429 HD22 LEU X  24      31.892 117.736  33.222  0.00  0.00            
ATOM    430 HD23 LEU X  24      31.618 116.035  33.610  0.00  0.00            
ATOM    431  C   LEU X  24      32.301 114.231  30.206  0.00  0.00            
ATOM    432  O   LEU X  24      31.183 114.520  29.787  0.00  0.00            
ATOM    433  N   ILE X  25      33.209 113.622  29.439  0.00  0.00            
ATOM    434  H   ILE X  25      34.181 113.689  29.703  0.00  0.00            
ATOM    435  CA  ILE X  25      32.904 113.219  28.081  0.00  0.00            
ATOM    436  HA  ILE X  25      32.502 114.094  27.571  0.00  0.00            
ATOM    437  CB  ILE X  25      34.180 112.760  27.356  0.00  0.00            
ATOM    438  HB  ILE X  25      34.663 111.991  27.959  0.00  0.00            
ATOM    439  CG2 ILE X  25      33.847 112.147  25.997  0.00  0.00            
ATOM    440 HG21 ILE X  25      33.115 111.346  26.104  0.00  0.00            
ATOM    441 HG22 ILE X  25      34.736 111.742  25.516  0.00  0.00            
ATOM    442 HG23 ILE X  25      33.415 112.903  25.335  0.00  0.00            
ATOM    443  CG1 ILE X  25      35.137 113.941  27.211  0.00  0.00            
ATOM    444 HG12 ILE X  25      34.671 114.754  26.655  0.00  0.00            
ATOM    445 HG13 ILE X  25      35.340 114.337  28.204  0.00  0.00            
ATOM    446  CD1 ILE X  25      36.476 113.564  26.576  0.00  0.00            
ATOM    447 HD11 ILE X  25      37.260 114.241  26.916  0.00  0.00            
ATOM    448 HD12 ILE X  25      36.763 112.551  26.853  0.00  0.00            
ATOM    449 HD13 ILE X  25      36.425 113.624  25.489  0.00  0.00            
ATOM    450  C   ILE X  25      31.818 112.130  28.058  0.00  0.00            
ATOM    451  O   ILE X  25      30.862 112.248  27.296  0.00  0.00            
ATOM    452  N   LEU X  26      31.978 111.078  28.861  0.00  0.00            
ATOM    453  H   LEU X  26      32.920 110.745  28.983  0.00  0.00            
ATOM    454  CA  LEU X  26      30.937 110.063  28.994  0.00  0.00            
ATOM    455  HA  LEU X  26      30.834 109.595  28.016  0.00  0.00            
ATOM    456  CB  LEU X  26      31.337 109.023  30.038  0.00  0.00            
ATOM    457  HB2 LEU X  26      30.464 108.440  30.333  0.00  0.00            
ATOM    458  HB3 LEU X  26      31.631 109.567  30.932  0.00  0.00            
ATOM    459  CG  LEU X  26      32.497 108.098  29.674  0.00  0.00            
ATOM    460  HG  LEU X  26      33.402 108.688  29.543  0.00  0.00            
ATOM    461  CD1 LEU X  26      32.729 107.095  30.804  0.00  0.00            
ATOM    462 HD11 LEU X  26      32.937 106.103  30.397  0.00  0.00            
ATOM    463 HD12 LEU X  26      31.843 107.012  31.433  0.00  0.00            
ATOM    464 HD13 LEU X  26      33.571 107.392  31.425  0.00  0.00            
ATOM    465  CD2 LEU X  26      32.212 107.375  28.367  0.00  0.00            
ATOM    466 HD21 LEU X  26      31.236 107.644  27.967  0.00  0.00            
ATOM    467 HD22 LEU X  26      32.966 107.613  27.614  0.00  0.00            
ATOM    468 HD23 LEU X  26      32.232 106.302  28.568  0.00  0.00            
ATOM    469  C   LEU X  26      29.589 110.667  29.349  0.00  0.00            
ATOM    470  O   LEU X  26      28.556 110.213  28.859  0.00  0.00            
ATOM    471  N   LYN X  27      29.560 111.699  30.201  0.00  0.00            
ATOM    472  H   LYN X  27      30.344 111.831  30.823  0.00  0.00            
ATOM    473  CA  LYN X  27      28.322 112.387  30.522  0.00  0.00            
ATOM    474  HA  LYN X  27      27.595 111.623  30.799  0.00  0.00            
ATOM    475  CB  LYN X  27      28.546 113.338  31.690  0.00  0.00            
ATOM    476  HB2 LYN X  27      28.936 112.794  32.555  0.00  0.00            
ATOM    477  HB3 LYN X  27      29.270 114.082  31.375  0.00  0.00            
ATOM    478  CG  LYN X  27      27.298 114.102  32.077  0.00  0.00            
ATOM    479  HG2 LYN X  27      27.580 114.962  32.694  0.00  0.00            
ATOM    480  HG3 LYN X  27      26.816 114.488  31.181  0.00  0.00            
ATOM    481  CD  LYN X  27      26.296 113.226  32.828  0.00  0.00            
ATOM    482  HD2 LYN X  27      25.961 112.430  32.165  0.00  0.00            
ATOM    483  HD3 LYN X  27      26.798 112.761  33.671  0.00  0.00            
ATOM    484  CE  LYN X  27      25.117 114.051  33.310  0.00  0.00            
ATOM    485  HE2 LYN X  27      25.467 114.901  33.896  0.00  0.00            
ATOM    486  HE3 LYN X  27      24.571 114.416  32.442  0.00  0.00            
ATOM    487  NZ  LYN X  27      24.215 113.238  34.110  0.00  0.00            
ATOM    488  HZ1 LYN X  27      23.648 113.831  34.702  0.00  0.00            
ATOM    489  HZ2 LYN X  27      24.734 112.636  34.734  0.00  0.00            
ATOM    490  C   LYN X  27      27.773 113.139  29.324  0.00  0.00            
ATOM    491  O   LYN X  27      26.566 113.118  29.094  0.00  0.00            
ATOM    492  N   GLH X  28      28.637 113.812  28.553  0.00  0.00            
ATOM    493  H   GLH X  28      29.627 113.662  28.665  0.00  0.00            
ATOM    494  CA  GLH X  28      28.165 114.630  27.445  0.00  0.00            
ATOM    495  HA  GLH X  28      27.340 115.249  27.799  0.00  0.00            
ATOM    496  CB  GLH X  28      29.295 115.530  26.938  0.00  0.00            
ATOM    497  HB2 GLH X  28      30.118 114.918  26.568  0.00  0.00            
ATOM    498  HB3 GLH X  28      29.685 116.108  27.771  0.00  0.00            
ATOM    499  CG  GLH X  28      28.829 116.492  25.845  0.00  0.00            
ATOM    500  HG2 GLH X  28      28.119 116.008  25.173  0.00  0.00            
ATOM    501  HG3 GLH X  28      28.315 117.340  26.295  0.00  0.00            
ATOM    502  CD  GLH X  28      29.975 117.006  24.977  0.00  0.00            
ATOM    503  OE1 GLH X  28      31.047 117.464  25.653  0.00  0.00            
ATOM    504  OE2 GLH X  28      29.891 117.032  23.753  0.00  0.00            
ATOM    505  HE1 GLH X  28      30.826 117.808  26.499  0.00  0.00            
ATOM    506  C   GLH X  28      27.630 113.740  26.318  0.00  0.00            
ATOM    507  O   GLH X  28      26.659 114.089  25.651  0.00  0.00            
ATOM    508  N   LYN X  29      28.281 112.606  26.082  0.00  0.00            
ATOM    509  H   LYN X  29      29.160 112.410  26.535  0.00  0.00            
ATOM    510  CA  LYN X  29      27.818 111.699  25.040  0.00  0.00            
ATOM    511  HA  LYN X  29      27.658 112.297  24.141  0.00  0.00            
ATOM    512  CB  LYN X  29      28.848 110.618  24.737  0.00  0.00            
ATOM    513  HB2 LYN X  29      29.047 110.026  25.632  0.00  0.00            
ATOM    514  HB3 LYN X  29      28.436 109.929  24.003  0.00  0.00            
ATOM    515  CG  LYN X  29      30.153 111.182  24.179  0.00  0.00            
ATOM    516  HG2 LYN X  29      29.970 111.833  23.326  0.00  0.00            
ATOM    517  HG3 LYN X  29      30.630 111.797  24.944  0.00  0.00            
ATOM    518  CD  LYN X  29      31.124 110.058  23.796  0.00  0.00            
ATOM    519  HD2 LYN X  29      30.597 109.299  23.210  0.00  0.00            
ATOM    520  HD3 LYN X  29      31.473 109.599  24.725  0.00  0.00            
ATOM    521  CE  LYN X  29      32.346 110.571  23.053  0.00  0.00            
ATOM    522  HE2 LYN X  29      32.922 111.219  23.708  0.00  0.00            
ATOM    523  HE3 LYN X  29      32.978 109.729  22.783  0.00  0.00            
ATOM    524  NZ  LYN X  29      31.944 111.289  21.861  0.00  0.00            
ATOM    525  HZ1 LYN X  29      31.426 110.691  21.231  0.00  0.00            
ATOM    526  HZ2 LYN X  29      31.349 112.074  22.082  0.00  0.00            
ATOM    527  C   LYN X  29      26.469 111.041  25.386  0.00  0.00            
ATOM    528  O   LYN X  29      25.722 110.680  24.472  0.00  0.00            
ATOM    529  N   GLY X  30      26.201 110.865  26.684  0.00  0.00            
ATOM    530  H   GLY X  30      26.931 110.970  27.366  0.00  0.00            
ATOM    531  CA  GLY X  30      24.952 110.229  27.076  0.00  0.00            
ATOM    532  HA2 GLY X  30      24.431 110.832  27.825  0.00  0.00            
ATOM    533  HA3 GLY X  30      24.296 110.124  26.218  0.00  0.00            
ATOM    534  C   GLY X  30      25.206 108.813  27.664  0.00  0.00            
ATOM    535  O   GLY X  30      24.233 108.125  27.991  0.00  0.00            
ATOM    536  N   ILE X  31      26.478 108.397  27.772  0.00  0.00            
ATOM    537  H   ILE X  31      27.225 108.946  27.380  0.00  0.00            
ATOM    538  CA  ILE X  31      26.763 107.047  28.262  0.00  0.00            
ATOM    539  HA  ILE X  31      26.007 106.373  27.858  0.00  0.00            
ATOM    540  CB  ILE X  31      28.182 106.628  27.782  0.00  0.00            
ATOM    541  HB  ILE X  31      28.897 107.384  28.107  0.00  0.00            
ATOM    542  CG2 ILE X  31      28.538 105.293  28.418  0.00  0.00            
ATOM    543 HG21 ILE X  31      28.646 105.389  29.491  0.00  0.00            
ATOM    544 HG22 ILE X  31      29.503 104.965  28.016  0.00  0.00            
ATOM    545 HG23 ILE X  31      27.803 104.522  28.190  0.00  0.00            
ATOM    546  CG1 ILE X  31      28.191 106.580  26.267  0.00  0.00            
ATOM    547 HG12 ILE X  31      27.337 106.028  25.892  0.00  0.00            
ATOM    548 HG13 ILE X  31      28.093 107.582  25.875  0.00  0.00            
ATOM    549  CD1 ILE X  31      29.483 105.982  25.702  0.00  0.00            
ATOM    550 HD11 ILE X  31      29.250 105.178  24.995  0.00  0.00            
ATOM    551 HD12 ILE X  31      30.076 106.728  25.179  0.00  0.00            
ATOM    552 HD13 ILE X  31      30.096 105.547  26.497  0.00  0.00            
ATOM    553  C   ILE X  31      26.653 106.982  29.786  0.00  0.00            
ATOM    554  O   ILE X  31      26.236 105.960  30.322  0.00  0.00            
ATOM    555  N   TYR X  32      27.011 108.089  30.467  0.00  0.00            
ATOM    556  H   TYR X  32      27.053 108.982  29.993  0.00  0.00            
ATOM    557  CA  TYR X  32      27.073 108.073  31.930  0.00  0.00            
ATOM    558  HA  TYR X  32      27.699 107.254  32.271  0.00  0.00            
ATOM    559  CB  TYR X  32      27.571 109.428  32.443  0.00  0.00            
ATOM    560  HB2 TYR X  32      28.466 109.716  31.905  0.00  0.00            
ATOM    561  HB3 TYR X  32      26.824 110.189  32.242  0.00  0.00            
ATOM    562  CG  TYR X  32      27.844 109.432  33.927  0.00  0.00            
ATOM    563  CD1 TYR X  32      26.830 109.648  34.865  0.00  0.00            
ATOM    564  HD1 TYR X  32      25.801 109.679  34.541  0.00  0.00            
ATOM    565  CE1 TYR X  32      27.101 109.698  36.231  0.00  0.00            
ATOM    566  HE1 TYR X  32      26.292 109.799  36.939  0.00  0.00            
ATOM    567  CZ  TYR X  32      28.401 109.462  36.674  0.00  0.00            
ATOM    568  OH  TYR X  32      28.652 109.460  38.011  0.00  0.00            
ATOM    569  HH  TYR X  32      29.456 109.025  38.249  0.00  0.00            
ATOM    570  CE2 TYR X  32      29.428 109.223  35.766  0.00  0.00            
ATOM    571  HE2 TYR X  32      30.448 109.186  36.105  0.00  0.00            
ATOM    572  CD2 TYR X  32      29.140 109.223  34.396  0.00  0.00            
ATOM    573  HD2 TYR X  32      29.963 109.211  33.705  0.00  0.00            
ATOM    574  C   TYR X  32      25.669 107.821  32.511  0.00  0.00            
ATOM    575  O   TYR X  32      25.485 107.116  33.519  0.00  0.00            
ATOM    576  N   ASH X  33      24.614 108.370  31.876  0.00  0.00            
ATOM    577  H   ASH X  33      24.715 108.649  30.908  0.00  0.00            
ATOM    578  CA  ASH X  33      23.252 108.195  32.383  0.00  0.00            
ATOM    579  HA  ASH X  33      23.229 108.463  33.440  0.00  0.00            
ATOM    580  CB  ASH X  33      22.286 109.067  31.611  0.00  0.00            
ATOM    581  HB2 ASH X  33      22.344 108.895  30.547  0.00  0.00            
ATOM    582  HB3 ASH X  33      21.295 108.811  31.939  0.00  0.00            
ATOM    583  CG  ASH X  33      22.455 110.583  31.836  0.00  0.00            
ATOM    584  OD1 ASH X  33      23.064 110.894  33.008  0.00  0.00            
ATOM    585  OD2 ASH X  33      22.119 111.418  31.002  0.00  0.00            
ATOM    586  HD1 ASH X  33      23.284 111.811  33.024  0.00  0.00            
ATOM    587  C   ASH X  33      22.801 106.747  32.316  0.00  0.00            
ATOM    588  O   ASH X  33      21.911 106.316  33.059  0.00  0.00            
ATOM    589  N   ARN X  34      23.386 105.950  31.415  0.00  0.00            
ATOM    590  H   ARN X  34      24.254 106.273  30.988  0.00  0.00            
ATOM    591  CA  ARN X  34      23.066 104.523  31.331  0.00  0.00            
ATOM    592  HA  ARN X  34      22.002 104.414  31.100  0.00  0.00            
ATOM    593  CB  ARN X  34      23.845 103.830  30.230  0.00  0.00            
ATOM    594  HB2 ARN X  34      24.903 103.951  30.421  0.00  0.00            
ATOM    595  HB3 ARN X  34      23.544 102.796  30.292  0.00  0.00            
ATOM    596  CG  ARN X  34      23.492 104.351  28.829  0.00  0.00            
ATOM    597  HG2 ARN X  34      22.499 104.034  28.516  0.00  0.00            
ATOM    598  HG3 ARN X  34      23.473 105.444  28.841  0.00  0.00            
ATOM    599  CD  ARN X  34      24.536 103.930  27.806  0.00  0.00            
ATOM    600  HD2 ARN X  34      24.246 104.205  26.798  0.00  0.00            
ATOM    601  HD3 ARN X  34      25.483 104.425  28.051  0.00  0.00            
ATOM    602  NE  ARN X  34      24.779 102.512  27.812  0.00  0.00            
ATOM    603  HE  ARN X  34      25.749 102.272  27.711  0.00  0.00            
ATOM    604  CZ  ARN X  34      23.888 101.632  27.130  0.00  0.00            
ATOM    605  NH1 ARN X  34      22.894 102.056  26.487  0.00  0.00            
ATOM    606 HH11 ARN X  34      22.727 103.031  26.649  0.00  0.00            
ATOM    607  NH2 ARN X  34      24.224 100.269  27.274  0.00  0.00            
ATOM    608 HH21 ARN X  34      23.507  99.767  27.775  0.00  0.00            
ATOM    609 HH22 ARN X  34      24.292  99.837  26.368  0.00  0.00            
ATOM    610  C   ARN X  34      23.338 103.858  32.678  0.00  0.00            
ATOM    611  O   ARN X  34      22.657 102.923  33.052  0.00  0.00            
ATOM    612  N   TYR X  35      24.434 104.218  33.320  0.00  0.00            
ATOM    613  H   TYR X  35      25.091 104.868  32.881  0.00  0.00            
ATOM    614  CA  TYR X  35      24.803 103.628  34.603  0.00  0.00            
ATOM    615  HA  TYR X  35      24.670 102.571  34.468  0.00  0.00            
ATOM    616  CB  TYR X  35      26.248 103.851  34.925  0.00  0.00            
ATOM    617  HB2 TYR X  35      26.539 103.559  35.931  0.00  0.00            
ATOM    618  HB3 TYR X  35      26.407 104.926  34.870  0.00  0.00            
ATOM    619  CG  TYR X  35      27.162 103.201  33.905  0.00  0.00            
ATOM    620  CD1 TYR X  35      27.593 103.878  32.722  0.00  0.00            
ATOM    621  HD1 TYR X  35      27.420 104.919  32.591  0.00  0.00            
ATOM    622  CE1 TYR X  35      28.432 103.226  31.815  0.00  0.00            
ATOM    623  HE1 TYR X  35      28.982 103.807  31.129  0.00  0.00            
ATOM    624  CZ  TYR X  35      28.843 101.916  32.061  0.00  0.00            
ATOM    625  OH  TYR X  35      29.743 101.299  31.168  0.00  0.00            
ATOM    626  HH  TYR X  35      29.249 100.679  30.639  0.00  0.00            
ATOM    627  CE2 TYR X  35      28.517 101.284  33.270  0.00  0.00            
ATOM    628  HE2 TYR X  35      29.051 100.404  33.551  0.00  0.00            
ATOM    629  CD2 TYR X  35      27.600 101.885  34.134  0.00  0.00            
ATOM    630  HD2 TYR X  35      27.105 101.301  34.900  0.00  0.00            
ATOM    631  C   TYR X  35      23.906 104.052  35.747  0.00  0.00            
ATOM    632  O   TYR X  35      23.633 103.236  36.634  0.00  0.00            
ATOM    633  N   ILE X  36      23.535 105.342  35.798  0.00  0.00            
ATOM    634  H   ILE X  36      24.093 106.004  35.351  0.00  0.00            
ATOM    635  CA  ILE X  36      22.497 105.779  36.704  0.00  0.00            
ATOM    636  HA  ILE X  36      22.914 105.616  37.672  0.00  0.00            
ATOM    637  CB  ILE X  36      22.179 107.291  36.545  0.00  0.00            
ATOM    638  HB  ILE X  36      21.804 107.529  35.578  0.00  0.00            
ATOM    639  CG2 ILE X  36      21.213 107.754  37.627  0.00  0.00            
ATOM    640 HG21 ILE X  36      21.490 107.534  38.645  0.00  0.00            
ATOM    641 HG22 ILE X  36      20.241 107.319  37.394  0.00  0.00            
ATOM    642 HG23 ILE X  36      21.069 108.845  37.626  0.00  0.00            
ATOM    643  CG1 ILE X  36      23.501 108.071  36.687  0.00  0.00            
ATOM    644 HG12 ILE X  36      24.347 107.604  36.139  0.00  0.00            
ATOM    645 HG13 ILE X  36      23.768 108.052  37.738  0.00  0.00            
ATOM    646  CD1 ILE X  36      23.296 109.536  36.306  0.00  0.00            
ATOM    647 HD11 ILE X  36      24.171 110.096  36.643  0.00  0.00            
ATOM    648 HD12 ILE X  36      22.451 109.935  36.889  0.00  0.00            
ATOM    649 HD13 ILE X  36      23.131 109.744  35.300  0.00  0.00            
ATOM    650  C   ILE X  36      21.252 104.882  36.583  0.00  0.00            
ATOM    651  O   ILE X  36      20.805 104.365  37.584  0.00  0.00            
ATOM    652  N   ALA X  37      20.760 104.679  35.317  0.00  0.00            
ATOM    653  H   ALA X  37      21.458 104.622  34.581  0.00  0.00            
ATOM    654  CA  ALA X  37      19.498 103.995  35.080  0.00  0.00            
ATOM    655  HA  ALA X  37      18.752 104.418  35.758  0.00  0.00            
ATOM    656  CB  ALA X  37      19.018 104.234  33.615  0.00  0.00            
ATOM    657  HB1 ALA X  37      18.599 105.232  33.506  0.00  0.00            
ATOM    658  HB2 ALA X  37      18.263 103.516  33.340  0.00  0.00            
ATOM    659  HB3 ALA X  37      19.870 104.110  32.918  0.00  0.00            
ATOM    660  C   ALA X  37      19.689 102.540  35.414  0.00  0.00            
ATOM    661  O   ALA X  37      18.865 101.934  36.077  0.00  0.00            
ATOM    662  N   TRP X  38      20.818 101.965  34.995  0.00  0.00            
ATOM    663  H   TRP X  38      21.397 102.430  34.316  0.00  0.00            
ATOM    664  CA  TRP X  38      21.055 100.565  35.310  0.00  0.00            
ATOM    665  HA  TRP X  38      20.294  99.937  34.869  0.00  0.00            
ATOM    666  CB  TRP X  38      22.414 100.151  34.810  0.00  0.00            
ATOM    667  HB2 TRP X  38      22.811  99.414  35.514  0.00  0.00            
ATOM    668  HB3 TRP X  38      23.032 101.023  34.855  0.00  0.00            
ATOM    669  CG  TRP X  38      22.340  99.509  33.437  0.00  0.00            
ATOM    670  CD1 TRP X  38      21.255  99.124  32.689  0.00  0.00            
ATOM    671  HD1 TRP X  38      20.238  99.387  32.939  0.00  0.00            
ATOM    672  NE1 TRP X  38      21.662  98.602  31.499  0.00  0.00            
ATOM    673  HE1 TRP X  38      21.109  97.871  31.019  0.00  0.00            
ATOM    674  CE2 TRP X  38      22.995  98.776  31.336  0.00  0.00            
ATOM    675  CZ2 TRP X  38      23.794  98.481  30.260  0.00  0.00            
ATOM    676  HZ2 TRP X  38      23.378  98.343  29.270  0.00  0.00            
ATOM    677  CH2 TRP X  38      25.168  98.700  30.402  0.00  0.00            
ATOM    678  HH2 TRP X  38      25.779  98.668  29.528  0.00  0.00            
ATOM    679  CZ3 TRP X  38      25.656  99.316  31.562  0.00  0.00            
ATOM    680  HZ3 TRP X  38      26.627  99.790  31.542  0.00  0.00            
ATOM    681  CE3 TRP X  38      24.824  99.611  32.650  0.00  0.00            
ATOM    682  HE3 TRP X  38      25.199 100.042  33.546  0.00  0.00            
ATOM    683  CD2 TRP X  38      23.476  99.322  32.558  0.00  0.00            
ATOM    684  C   TRP X  38      21.012 100.390  36.836  0.00  0.00            
ATOM    685  O   TRP X  38      20.547  99.323  37.263  0.00  0.00            
ATOM    686  N   HID X  39      21.389 101.399  37.647  0.00  0.00            
ATOM    687  H   HID X  39      21.662 102.250  37.162  0.00  0.00            
ATOM    688  CA  HID X  39      21.428 101.388  39.133  0.00  0.00            
ATOM    689  HA  HID X  39      21.854 100.401  39.467  0.00  0.00            
ATOM    690  CB  HID X  39      22.463 102.405  39.668  0.00  0.00            
ATOM    691  HB2 HID X  39      23.406 102.277  39.073  0.00  0.00            
ATOM    692  HB3 HID X  39      22.170 103.433  39.425  0.00  0.00            
ATOM    693  CG  HID X  39      22.898 102.229  41.111  0.00  0.00            
ATOM    694  ND1 HID X  39      22.279 102.690  42.249  0.00  0.00            
ATOM    695  HD1 HID X  39      21.521 103.310  42.197  0.00  0.00            
ATOM    696  CE1 HID X  39      22.919 102.274  43.345  0.00  0.00            
ATOM    697  HE1 HID X  39      22.614 102.540  44.300  0.00  0.00            
ATOM    698  NE2 HID X  39      23.962 101.508  43.015  0.00  0.00            
ATOM    699  CD2 HID X  39      24.000 101.599  41.595  0.00  0.00            
ATOM    700  HD2 HID X  39      24.777 101.080  41.063  0.00  0.00            
ATOM    701  C   HID X  39      20.145 101.554  39.841  0.00  0.00            
ATOM    702  O   HID X  39      19.992 100.895  40.881  0.00  0.00            
ATOM    703  N   GLY X  40      19.278 102.345  39.304  0.00  0.00            
ATOM    704  H   GLY X  40      19.559 102.879  38.500  0.00  0.00            
ATOM    705  CA  GLY X  40      17.810 102.481  39.724  0.00  0.00            
ATOM    706  HA2 GLY X  40      17.334 103.262  39.117  0.00  0.00            
ATOM    707  HA3 GLY X  40      17.729 102.803  40.798  0.00  0.00            
ATOM    708  C   GLY X  40      17.140 101.094  39.517  0.00  0.00            
ATOM    709  O   GLY X  40      16.508 100.577  40.429  0.00  0.00            
ATOM    710  N   ALA X  41      17.187 100.649  38.262  0.00  0.00            
ATOM    711  H   ALA X  41      17.613 101.213  37.531  0.00  0.00            
ATOM    712  CA  ALA X  41      16.377  99.561  37.717  0.00  0.00            
ATOM    713  HA  ALA X  41      15.390  99.830  37.846  0.00  0.00            
ATOM    714  CB  ALA X  41      16.646  99.387  36.219  0.00  0.00            
ATOM    715  HB1 ALA X  41      17.294 100.145  35.760  0.00  0.00            
ATOM    716  HB2 ALA X  41      17.201  98.476  36.005  0.00  0.00            
ATOM    717  HB3 ALA X  41      15.692  99.311  35.687  0.00  0.00            
ATOM    718  C   ALA X  41      16.677  98.234  38.413  0.00  0.00            
ATOM    719  O   ALA X  41      15.812  97.737  39.117  0.00  0.00            
ATOM    720  N   ALA X  42      17.939  97.726  38.335  0.00  0.00            
ATOM    721  H   ALA X  42      18.663  98.220  37.855  0.00  0.00            
ATOM    722  CA  ALA X  42      18.362  96.647  39.198  0.00  0.00            
ATOM    723  HA  ALA X  42      17.565  95.861  39.374  0.00  0.00            
ATOM    724  CB  ALA X  42      19.623  95.933  38.680  0.00  0.00            
ATOM    725  HB1 ALA X  42      19.338  95.543  37.693  0.00  0.00            
ATOM    726  HB2 ALA X  42      19.913  95.150  39.318  0.00  0.00            
ATOM    727  HB3 ALA X  42      20.443  96.626  38.629  0.00  0.00            
ATOM    728  C   ALA X  42      18.656  97.253  40.603  0.00  0.00            
ATOM    729  O   ALA X  42      19.777  97.532  40.979  0.00  0.00            
ATOM    730  N   GLY X  43      17.591  97.563  41.308  0.00  0.00            
ATOM    731  H   GLY X  43      16.758  97.402  40.719  0.00  0.00            
ATOM    732  CA  GLY X  43      17.399  98.219  42.581  0.00  0.00            
ATOM    733  HA2 GLY X  43      17.693  99.258  42.416  0.00  0.00            
ATOM    734  HA3 GLY X  43      17.989  97.784  43.300  0.00  0.00            
ATOM    735  C   GLY X  43      15.930  97.997  42.810  0.00  0.00            
ATOM    736  O   GLY X  43      15.657  97.443  43.826  0.00  0.00            
ATOM    737  N   LYN X  44      15.012  98.349  41.897  0.00  0.00            
ATOM    738  H   LYN X  44      15.350  98.759  41.058  0.00  0.00            
ATOM    739  CA  LYN X  44      13.549  98.052  41.904  0.00  0.00            
ATOM    740  HA  LYN X  44      13.139  98.139  42.868  0.00  0.00            
ATOM    741  CB  LYN X  44      12.848  98.958  40.904  0.00  0.00            
ATOM    742  HB2 LYN X  44      13.371  98.880  39.917  0.00  0.00            
ATOM    743  HB3 LYN X  44      11.770  98.653  40.781  0.00  0.00            
ATOM    744  CG  LYN X  44      12.871 100.557  41.239  0.00  0.00            
ATOM    745  HG2 LYN X  44      13.738 101.012  41.620  0.00  0.00            
ATOM    746  HG3 LYN X  44      12.197 100.687  42.031  0.00  0.00            
ATOM    747  CD  LYN X  44      12.365 101.360  40.095  0.00  0.00            
ATOM    748  HD2 LYN X  44      12.093 102.324  40.584  0.00  0.00            
ATOM    749  HD3 LYN X  44      13.122 101.421  39.306  0.00  0.00            
ATOM    750  CE  LYN X  44      11.063 100.714  39.580  0.00  0.00            
ATOM    751  HE2 LYN X  44      11.194  99.663  39.313  0.00  0.00            
ATOM    752  HE3 LYN X  44      10.393 100.851  40.387  0.00  0.00            
ATOM    753  NZ  LYN X  44      10.646 101.407  38.355  0.00  0.00            
ATOM    754  HZ1 LYN X  44      11.426 101.680  37.770  0.00  0.00            
ATOM    755  HZ2 LYN X  44      10.169 102.276  38.610  0.00  0.00            
ATOM    756  C   LYN X  44      13.222  96.485  41.679  0.00  0.00            
ATOM    757  O   LYN X  44      12.256  95.951  42.286  0.00  0.00            
ATOM    758  N   PHE X  45      14.011  95.790  40.874  0.00  0.00            
ATOM    759  H   PHE X  45      14.717  96.338  40.495  0.00  0.00            
ATOM    760  CA  PHE X  45      13.996  94.386  40.543  0.00  0.00            
ATOM    761  HA  PHE X  45      12.945  94.189  40.141  0.00  0.00            
ATOM    762  CB  PHE X  45      15.070  94.113  39.499  0.00  0.00            
ATOM    763  HB2 PHE X  45      16.090  94.112  39.857  0.00  0.00            
ATOM    764  HB3 PHE X  45      14.966  94.926  38.775  0.00  0.00            
ATOM    765  CG  PHE X  45      14.772  92.761  38.911  0.00  0.00            
ATOM    766  CD1 PHE X  45      13.822  92.685  37.870  0.00  0.00            
ATOM    767  HD1 PHE X  45      13.496  93.609  37.427  0.00  0.00            
ATOM    768  CE1 PHE X  45      13.593  91.494  37.216  0.00  0.00            
ATOM    769  HE1 PHE X  45      13.061  91.457  36.294  0.00  0.00            
ATOM    770  CZ  PHE X  45      14.219  90.333  37.684  0.00  0.00            
ATOM    771  HZ  PHE X  45      14.082  89.411  37.145  0.00  0.00            
ATOM    772  CE2 PHE X  45      15.130  90.389  38.750  0.00  0.00            
ATOM    773  HE2 PHE X  45      15.483  89.446  39.179  0.00  0.00            
ATOM    774  CD2 PHE X  45      15.446  91.636  39.321  0.00  0.00            
ATOM    775  HD2 PHE X  45      16.279  91.755  39.988  0.00  0.00            
ATOM    776  C   PHE X  45      14.276  93.537  41.801  0.00  0.00            
ATOM    777  O   PHE X  45      15.468  93.311  42.067  0.00  0.00            
ATOM    778  N   HID X  46      13.284  93.163  42.516  0.00  0.00            
ATOM    779  H   HID X  46      12.460  93.718  42.321  0.00  0.00            
ATOM    780  CA  HID X  46      13.289  92.398  43.711  0.00  0.00            
ATOM    781  HA  HID X  46      14.172  92.578  44.228  0.00  0.00            
ATOM    782  CB  HID X  46      12.105  92.847  44.693  0.00  0.00            
ATOM    783  HB2 HID X  46      12.016  92.005  45.367  0.00  0.00            
ATOM    784  HB3 HID X  46      11.185  92.863  44.087  0.00  0.00            
ATOM    785  CG  HID X  46      12.324  94.168  45.466  0.00  0.00            
ATOM    786  ND1 HID X  46      11.475  95.255  45.340  0.00  0.00            
ATOM    787  HD1 HID X  46      10.732  95.499  44.733  0.00  0.00            
ATOM    788  CE1 HID X  46      11.805  96.193  46.271  0.00  0.00            
ATOM    789  HE1 HID X  46      11.292  97.129  46.431  0.00  0.00            
ATOM    790  NE2 HID X  46      12.940  95.859  46.887  0.00  0.00            
ATOM    791  CD2 HID X  46      13.273  94.563  46.417  0.00  0.00            
ATOM    792  HD2 HID X  46      14.078  94.131  46.945  0.00  0.00            
ATOM    793  C   HID X  46      13.261  90.887  43.372  0.00  0.00            
ATOM    794  O   HID X  46      12.585  90.385  42.470  0.00  0.00            
ATOM    795  N   THR X  47      14.055  90.128  44.145  0.00  0.00            
ATOM    796  H   THR X  47      14.332  90.516  45.038  0.00  0.00            
ATOM    797  CA  THR X  47      14.265  88.753  43.863  0.00  0.00            
ATOM    798  HA  THR X  47      13.565  88.420  43.101  0.00  0.00            
ATOM    799  CB  THR X  47      15.696  88.509  43.418  0.00  0.00            
ATOM    800  HB  THR X  47      15.922  87.454  43.218  0.00  0.00            
ATOM    801  CG2 THR X  47      16.016  89.345  42.171  0.00  0.00            
ATOM    802 HG21 THR X  47      16.941  89.024  41.707  0.00  0.00            
ATOM    803 HG22 THR X  47      15.208  89.291  41.423  0.00  0.00            
ATOM    804 HG23 THR X  47      16.172  90.373  42.463  0.00  0.00            
ATOM    805  OG1 THR X  47      16.549  88.862  44.456  0.00  0.00            
ATOM    806  HG1 THR X  47      17.003  88.103  44.779  0.00  0.00            
ATOM    807  C   THR X  47      14.080  87.837  45.094  0.00  0.00            
ATOM    808  O   THR X  47      14.896  87.663  45.971  0.00  0.00            
ATOM    809  N   PRO X  48      12.909  87.149  45.152  0.00  0.00            
ATOM    810  CD  PRO X  48      12.578  86.149  46.194  0.00  0.00            
ATOM    811  HD2 PRO X  48      12.585  86.618  47.174  0.00  0.00            
ATOM    812  HD3 PRO X  48      13.323  85.353  46.175  0.00  0.00            
ATOM    813  CG  PRO X  48      11.200  85.671  45.788  0.00  0.00            
ATOM    814  HG2 PRO X  48      10.451  86.180  46.402  0.00  0.00            
ATOM    815  HG3 PRO X  48      11.098  84.611  45.947  0.00  0.00            
ATOM    816  CB  PRO X  48      11.038  86.009  44.338  0.00  0.00            
ATOM    817  HB2 PRO X  48       9.982  86.116  44.158  0.00  0.00            
ATOM    818  HB3 PRO X  48      11.410  85.249  43.680  0.00  0.00            
ATOM    819  CA  PRO X  48      11.824  87.318  44.173  0.00  0.00            
ATOM    820  HA  PRO X  48      12.202  87.418  43.154  0.00  0.00            
ATOM    821  C   PRO X  48      10.927  88.522  44.532  0.00  0.00            
ATOM    822  O   PRO X  48      11.069  89.116  45.604  0.00  0.00            
ATOM    823  N   PRO X  49       9.936  88.901  43.686  0.00  0.00            
ATOM    824  CD  PRO X  49       9.798  88.431  42.290  0.00  0.00            
ATOM    825  HD2 PRO X  49      10.753  88.397  41.728  0.00  0.00            
ATOM    826  HD3 PRO X  49       9.375  87.367  42.224  0.00  0.00            
ATOM    827  CG  PRO X  49       8.811  89.385  41.662  0.00  0.00            
ATOM    828  HG2 PRO X  49       9.360  90.224  41.217  0.00  0.00            
ATOM    829  HG3 PRO X  49       8.188  88.952  40.932  0.00  0.00            
ATOM    830  CB  PRO X  49       7.999  89.931  42.807  0.00  0.00            
ATOM    831  HB2 PRO X  49       7.172  89.262  42.993  0.00  0.00            
ATOM    832  HB3 PRO X  49       7.735  90.944  42.544  0.00  0.00            
ATOM    833  CA  PRO X  49       9.045  89.945  43.957  0.00  0.00            
ATOM    834  HA  PRO X  49       9.562  90.896  43.999  0.00  0.00            
ATOM    835  C   PRO X  49       8.322  89.655  45.296  0.00  0.00            
ATOM    836  O   PRO X  49       7.872  88.570  45.631  0.00  0.00            
ATOM    837  N   GLY X  50       8.193  90.731  46.073  0.00  0.00            
ATOM    838  H   GLY X  50       8.667  91.587  45.890  0.00  0.00            
ATOM    839  CA  GLY X  50       7.624  90.621  47.425  0.00  0.00            
ATOM    840  HA2 GLY X  50       7.011  89.772  47.457  0.00  0.00            
ATOM    841  HA3 GLY X  50       6.924  91.412  47.678  0.00  0.00            
ATOM    842  C   GLY X  50       8.691  90.652  48.485  0.00  0.00            
ATOM    843  O   GLY X  50       8.545  91.267  49.535  0.00  0.00            
ATOM    844  N   SER X  51       9.785  89.866  48.269  0.00  0.00            
ATOM    845  H   SER X  51       9.990  89.652  47.311  0.00  0.00            
ATOM    846  CA  SER X  51      10.880  89.826  49.225  0.00  0.00            
ATOM    847  HA  SER X  51      10.438  89.636  50.198  0.00  0.00            
ATOM    848  CB  SER X  51      11.791  88.641  48.887  0.00  0.00            
ATOM    849  HB2 SER X  51      12.563  88.397  49.686  0.00  0.00            
ATOM    850  HB3 SER X  51      11.224  87.712  48.792  0.00  0.00            
ATOM    851  OG  SER X  51      12.554  88.886  47.708  0.00  0.00            
ATOM    852  HG  SER X  51      12.629  88.071  47.182  0.00  0.00            
ATOM    853  C   SER X  51      11.618  91.156  49.205  0.00  0.00            
ATOM    854  O   SER X  51      11.545  91.896  48.197  0.00  0.00            
ATOM    855  N   ASH X  52      12.312  91.509  50.325  0.00  0.00            
ATOM    856  H   ASH X  52      12.353  90.837  51.106  0.00  0.00            
ATOM    857  CA  ASH X  52      12.955  92.843  50.609  0.00  0.00            
ATOM    858  HA  ASH X  52      12.681  93.585  49.874  0.00  0.00            
ATOM    859  CB  ASH X  52      12.504  93.536  51.914  0.00  0.00            
ATOM    860  HB2 ASH X  52      11.462  93.214  52.133  0.00  0.00            
ATOM    861  HB3 ASH X  52      12.390  94.623  51.758  0.00  0.00            
ATOM    862  CG  ASH X  52      13.245  93.031  53.185  0.00  0.00            
ATOM    863  OD1 ASH X  52      12.863  93.697  54.346  0.00  0.00            
ATOM    864  OD2 ASH X  52      14.011  92.009  53.190  0.00  0.00            
ATOM    865  HD1 ASH X  52      13.031  93.143  55.082  0.00  0.00            
ATOM    866  C   ASH X  52      14.502  92.945  50.384  0.00  0.00            
ATOM    867  O   ASH X  52      15.093  93.943  50.723  0.00  0.00            
ATOM    868  N   ARN X  53      15.072  91.881  49.800  0.00  0.00            
ATOM    869  H   ARN X  53      14.405  91.133  49.613  0.00  0.00            
ATOM    870  CA  ARN X  53      16.381  91.722  49.151  0.00  0.00            
ATOM    871  HA  ARN X  53      17.060  92.428  49.640  0.00  0.00            
ATOM    872  CB  ARN X  53      16.754  90.266  49.378  0.00  0.00            
ATOM    873  HB2 ARN X  53      17.872  90.252  49.455  0.00  0.00            
ATOM    874  HB3 ARN X  53      16.404  89.908  50.344  0.00  0.00            
ATOM    875  CG  ARN X  53      16.234  89.267  48.313  0.00  0.00            
ATOM    876  HG2 ARN X  53      15.192  89.509  48.171  0.00  0.00            
ATOM    877  HG3 ARN X  53      16.696  89.377  47.280  0.00  0.00            
ATOM    878  CD  ARN X  53      16.348  87.776  48.807  0.00  0.00            
ATOM    879  HD2 ARN X  53      17.374  87.635  49.139  0.00  0.00            
ATOM    880  HD3 ARN X  53      16.336  87.112  47.945  0.00  0.00            
ATOM    881  NE  ARN X  53      15.258  87.470  49.646  0.00  0.00            
ATOM    882  HE  ARN X  53      15.173  88.187  50.433  0.00  0.00            
ATOM    883  CZ  ARN X  53      15.090  86.153  50.274  0.00  0.00            
ATOM    884  NH1 ARN X  53      15.978  85.248  50.203  0.00  0.00            
ATOM    885 HH11 ARN X  53      16.638  85.636  49.572  0.00  0.00            
ATOM    886  NH2 ARN X  53      13.742  85.847  50.745  0.00  0.00            
ATOM    887 HH21 ARN X  53      13.562  84.926  51.050  0.00  0.00            
ATOM    888 HH22 ARN X  53      13.496  86.404  51.549  0.00  0.00            
ATOM    889  C   ARN X  53      16.259  92.101  47.685  0.00  0.00            
ATOM    890  O   ARN X  53      15.113  91.916  47.195  0.00  0.00            
ATOM    891  N   ASN X  54      17.281  92.570  46.938  0.00  0.00            
ATOM    892  H   ASN X  54      18.271  92.570  47.186  0.00  0.00            
ATOM    893  CA  ASN X  54      17.079  92.920  45.482  0.00  0.00            
ATOM    894  HA  ASN X  54      16.298  92.342  45.058  0.00  0.00            
ATOM    895  CB  ASN X  54      16.598  94.376  45.206  0.00  0.00            
ATOM    896  HB2 ASN X  54      16.203  94.520  44.226  0.00  0.00            
ATOM    897  HB3 ASN X  54      15.830  94.544  45.899  0.00  0.00            
ATOM    898  CG  ASN X  54      17.774  95.346  45.410  0.00  0.00            
ATOM    899  OD1 ASN X  54      18.594  95.552  44.514  0.00  0.00            
ATOM    900  ND2 ASN X  54      17.587  96.083  46.448  0.00  0.00            
ATOM    901 HD21 ASN X  54      16.741  95.874  47.073  0.00  0.00            
ATOM    902 HD22 ASN X  54      18.135  96.904  46.722  0.00  0.00            
ATOM    903  C   ASN X  54      18.226  92.430  44.658  0.00  0.00            
ATOM    904  O   ASN X  54      19.231  91.900  45.131  0.00  0.00            
ATOM    905  N   ALA X  55      18.109  92.601  43.345  0.00  0.00            
ATOM    906  H   ALA X  55      17.262  93.101  43.028  0.00  0.00            
ATOM    907  CA  ALA X  55      19.040  92.303  42.300  0.00  0.00            
ATOM    908  HA  ALA X  55      18.833  91.313  41.980  0.00  0.00            
ATOM    909  CB  ALA X  55      18.763  93.322  41.139  0.00  0.00            
ATOM    910  HB1 ALA X  55      18.828  94.376  41.431  0.00  0.00            
ATOM    911  HB2 ALA X  55      17.745  93.228  40.872  0.00  0.00            
ATOM    912  HB3 ALA X  55      19.498  93.071  40.278  0.00  0.00            
ATOM    913  C   ALA X  55      20.515  92.402  42.638  0.00  0.00            
ATOM    914  O   ALA X  55      21.122  91.346  42.800  0.00  0.00            
ATOM    915  N   ALA X  56      20.992  93.644  42.864  0.00  0.00            
ATOM    916  H   ALA X  56      20.321  94.411  42.760  0.00  0.00            
ATOM    917  CA  ALA X  56      22.403  94.107  42.818  0.00  0.00            
ATOM    918  HA  ALA X  56      23.042  93.242  42.735  0.00  0.00            
ATOM    919  CB  ALA X  56      22.398  95.006  41.563  0.00  0.00            
ATOM    920  HB1 ALA X  56      22.435  94.288  40.739  0.00  0.00            
ATOM    921  HB2 ALA X  56      21.570  95.676  41.419  0.00  0.00            
ATOM    922  HB3 ALA X  56      23.367  95.417  41.503  0.00  0.00            
ATOM    923  C   ALA X  56      22.708  94.908  44.166  0.00  0.00            
ATOM    924  O   ALA X  56      23.710  95.651  44.271  0.00  0.00            
ATOM    925  N   HID X  57      21.815  94.864  45.145  0.00  0.00            
ATOM    926  H   HID X  57      21.101  94.160  45.079  0.00  0.00            
ATOM    927  CA  HID X  57      22.050  95.281  46.548  0.00  0.00            
ATOM    928  HA  HID X  57      23.163  95.252  46.778  0.00  0.00            
ATOM    929  CB  HID X  57      21.406  96.696  46.889  0.00  0.00            
ATOM    930  HB2 HID X  57      21.420  97.022  47.963  0.00  0.00            
ATOM    931  HB3 HID X  57      20.364  96.592  46.538  0.00  0.00            
ATOM    932  CG  HID X  57      21.869  97.954  46.200  0.00  0.00            
ATOM    933  ND1 HID X  57      20.974  98.958  46.001  0.00  0.00            
ATOM    934  HD1 HID X  57      19.931  98.928  46.087  0.00  0.00            
ATOM    935  CE1 HID X  57      21.664 100.030  45.597  0.00  0.00            
ATOM    936  HE1 HID X  57      21.242 101.022  45.447  0.00  0.00            
ATOM    937  NE2 HID X  57      22.930  99.722  45.333  0.00  0.00            
ATOM    938  CD2 HID X  57      23.101  98.439  45.922  0.00  0.00            
ATOM    939  HD2 HID X  57      24.060  97.924  45.997  0.00  0.00            
ATOM    940  C   HID X  57      21.334  94.220  47.409  0.00  0.00            
ATOM    941  O   HID X  57      20.461  93.509  46.922  0.00  0.00            
ATOM    942  N   MET X  58      21.670  94.108  48.685  0.00  0.00            
ATOM    943  H   MET X  58      22.540  94.653  48.951  0.00  0.00            
ATOM    944  CA  MET X  58      21.000  93.503  49.810  0.00  0.00            
ATOM    945  HA  MET X  58      21.570  93.808  50.705  0.00  0.00            
ATOM    946  CB  MET X  58      19.585  94.131  50.032  0.00  0.00            
ATOM    947  HB2 MET X  58      18.994  93.740  50.831  0.00  0.00            
ATOM    948  HB3 MET X  58      18.929  94.028  49.202  0.00  0.00            
ATOM    949  CG  MET X  58      19.535  95.590  50.502  0.00  0.00            
ATOM    950  HG2 MET X  58      20.075  95.655  51.475  0.00  0.00            
ATOM    951  HG3 MET X  58      20.017  96.308  49.805  0.00  0.00            
ATOM    952  SD  MET X  58      17.847  96.348  50.560  0.00  0.00            
ATOM    953  CE  MET X  58      18.093  97.546  51.973  0.00  0.00            
ATOM    954  HE1 MET X  58      17.232  98.181  52.099  0.00  0.00            
ATOM    955  HE2 MET X  58      18.921  98.277  51.713  0.00  0.00            
ATOM    956  HE3 MET X  58      18.105  97.044  52.916  0.00  0.00            
ATOM    957  C   MET X  58      21.018  91.930  49.873  0.00  0.00            
ATOM    958  O   MET X  58      20.542  91.356  50.828  0.00  0.00            
ATOM    959  N   SER X  59      21.505  91.285  48.830  0.00  0.00            
ATOM    960  H   SER X  59      22.057  91.745  48.116  0.00  0.00            
ATOM    961  CA  SER X  59      21.590  89.809  48.883  0.00  0.00            
ATOM    962  HA  SER X  59      21.594  89.434  49.919  0.00  0.00            
ATOM    963  CB  SER X  59      20.441  89.289  47.949  0.00  0.00            
ATOM    964  HB2 SER X  59      19.467  89.803  48.075  0.00  0.00            
ATOM    965  HB3 SER X  59      20.685  89.572  46.970  0.00  0.00            
ATOM    966  OG  SER X  59      20.132  87.995  48.053  0.00  0.00            
ATOM    967  HG  SER X  59      20.034  87.773  48.997  0.00  0.00            
ATOM    968  C   SER X  59      22.986  89.395  48.454  0.00  0.00            
ATOM    969  O   SER X  59      23.799  90.211  48.200  0.00  0.00            
ATOM    970  N   SER X  60      23.300  88.085  48.240  0.00  0.00            
ATOM    971  H   SER X  60      22.557  87.427  48.165  0.00  0.00            
ATOM    972  CA  SER X  60      24.615  87.580  47.882  0.00  0.00            
ATOM    973  HA  SER X  60      25.241  87.816  48.797  0.00  0.00            
ATOM    974  CB  SER X  60      24.563  86.134  47.684  0.00  0.00            
ATOM    975  HB2 SER X  60      25.621  85.754  47.606  0.00  0.00            
ATOM    976  HB3 SER X  60      23.948  85.893  46.829  0.00  0.00            
ATOM    977  OG  SER X  60      23.934  85.597  48.809  0.00  0.00            
ATOM    978  HG  SER X  60      22.993  85.740  48.721  0.00  0.00            
ATOM    979  C   SER X  60      25.337  88.195  46.633  0.00  0.00            
ATOM    980  O   SER X  60      26.593  88.272  46.593  0.00  0.00            
ATOM    981  N   ALA X  61      24.485  88.584  45.692  0.00  0.00            
ATOM    982  H   ALA X  61      23.601  88.031  45.783  0.00  0.00            
ATOM    983  CA  ALA X  61      24.706  89.292  44.495  0.00  0.00            
ATOM    984  HA  ALA X  61      25.467  88.675  44.053  0.00  0.00            
ATOM    985  CB  ALA X  61      23.480  89.152  43.506  0.00  0.00            
ATOM    986  HB1 ALA X  61      22.670  89.746  43.882  0.00  0.00            
ATOM    987  HB2 ALA X  61      23.024  88.158  43.543  0.00  0.00            
ATOM    988  HB3 ALA X  61      23.706  89.457  42.478  0.00  0.00            
ATOM    989  C   ALA X  61      25.325  90.727  44.594  0.00  0.00            
ATOM    990  O   ALA X  61      25.699  91.185  43.540  0.00  0.00            
ATOM    991  N   PHE X  62      25.474  91.302  45.825  0.00  0.00            
ATOM    992  H   PHE X  62      25.183  90.645  46.506  0.00  0.00            
ATOM    993  CA  PHE X  62      26.021  92.606  46.104  0.00  0.00            
ATOM    994  HA  PHE X  62      25.246  93.386  45.926  0.00  0.00            
ATOM    995  CB  PHE X  62      26.158  92.778  47.630  0.00  0.00            
ATOM    996  HB2 PHE X  62      26.585  91.810  48.022  0.00  0.00            
ATOM    997  HB3 PHE X  62      25.155  92.966  48.065  0.00  0.00            
ATOM    998  CG  PHE X  62      27.022  93.989  48.144  0.00  0.00            
ATOM    999  CD1 PHE X  62      26.602  95.238  47.731  0.00  0.00            
ATOM   1000  HD1 PHE X  62      25.701  95.306  47.182  0.00  0.00            
ATOM   1001  CE1 PHE X  62      27.450  96.350  47.945  0.00  0.00            
ATOM   1002  HE1 PHE X  62      27.151  97.290  47.524  0.00  0.00            
ATOM   1003  CZ  PHE X  62      28.758  96.126  48.441  0.00  0.00            
ATOM   1004  HZ  PHE X  62      29.505  96.933  48.609  0.00  0.00            
ATOM   1005  CE2 PHE X  62      29.113  94.881  48.981  0.00  0.00            
ATOM   1006  HE2 PHE X  62      30.079  94.805  49.499  0.00  0.00            
ATOM   1007  CD2 PHE X  62      28.280  93.790  48.811  0.00  0.00            
ATOM   1008  HD2 PHE X  62      28.753  92.871  49.172  0.00  0.00            
ATOM   1009  C   PHE X  62      27.303  92.938  45.268  0.00  0.00            
ATOM   1010  O   PHE X  62      27.327  93.874  44.462  0.00  0.00            
ATOM   1011  N   LEU X  63      28.395  92.297  45.640  0.00  0.00            
ATOM   1012  H   LEU X  63      28.218  91.693  46.447  0.00  0.00            
ATOM   1013  CA  LEU X  63      29.817  92.357  45.186  0.00  0.00            
ATOM   1014  HA  LEU X  63      30.130  93.375  45.306  0.00  0.00            
ATOM   1015  CB  LEU X  63      30.645  91.440  46.047  0.00  0.00            
ATOM   1016  HB2 LEU X  63      30.752  91.989  46.949  0.00  0.00            
ATOM   1017  HB3 LEU X  63      30.195  90.490  46.228  0.00  0.00            
ATOM   1018  CG  LEU X  63      32.152  91.191  45.708  0.00  0.00            
ATOM   1019  HG  LEU X  63      32.339  91.010  44.662  0.00  0.00            
ATOM   1020  CD1 LEU X  63      33.072  92.421  45.892  0.00  0.00            
ATOM   1021 HD11 LEU X  63      34.032  92.262  45.425  0.00  0.00            
ATOM   1022 HD12 LEU X  63      32.686  93.327  45.545  0.00  0.00            
ATOM   1023 HD13 LEU X  63      33.142  92.720  46.955  0.00  0.00            
ATOM   1024  CD2 LEU X  63      32.733  89.903  46.431  0.00  0.00            
ATOM   1025 HD21 LEU X  63      32.743  89.959  47.521  0.00  0.00            
ATOM   1026 HD22 LEU X  63      32.051  89.068  46.157  0.00  0.00            
ATOM   1027 HD23 LEU X  63      33.794  89.693  46.134  0.00  0.00            
ATOM   1028  C   LEU X  63      29.911  92.104  43.667  0.00  0.00            
ATOM   1029  O   LEU X  63      30.370  92.990  42.960  0.00  0.00            
ATOM   1030  N   PRO X  64      29.423  90.973  43.126  0.00  0.00            
ATOM   1031  CD  PRO X  64      28.761  89.875  43.834  0.00  0.00            
ATOM   1032  HD2 PRO X  64      28.103  90.159  44.598  0.00  0.00            
ATOM   1033  HD3 PRO X  64      29.588  89.385  44.370  0.00  0.00            
ATOM   1034  CG  PRO X  64      28.153  88.909  42.699  0.00  0.00            
ATOM   1035  HG2 PRO X  64      27.163  89.192  42.329  0.00  0.00            
ATOM   1036  HG3 PRO X  64      28.109  87.858  42.977  0.00  0.00            
ATOM   1037  CB  PRO X  64      29.144  89.159  41.572  0.00  0.00            
ATOM   1038  HB2 PRO X  64      28.692  88.963  40.601  0.00  0.00            
ATOM   1039  HB3 PRO X  64      29.999  88.485  41.636  0.00  0.00            
ATOM   1040  CA  PRO X  64      29.528  90.622  41.756  0.00  0.00            
ATOM   1041  HA  PRO X  64      30.570  90.846  41.437  0.00  0.00            
ATOM   1042  C   PRO X  64      28.772  91.555  40.835  0.00  0.00            
ATOM   1043  O   PRO X  64      29.292  91.844  39.704  0.00  0.00            
ATOM   1044  N   TRP X  65      27.548  91.982  41.249  0.00  0.00            
ATOM   1045  H   TRP X  65      27.161  91.504  42.049  0.00  0.00            
ATOM   1046  CA  TRP X  65      26.797  92.971  40.526  0.00  0.00            
ATOM   1047  HA  TRP X  65      27.202  93.029  39.509  0.00  0.00            
ATOM   1048  CB  TRP X  65      25.301  92.488  40.489  0.00  0.00            
ATOM   1049  HB2 TRP X  65      24.887  92.795  41.446  0.00  0.00            
ATOM   1050  HB3 TRP X  65      25.162  91.419  40.448  0.00  0.00            
ATOM   1051  CG  TRP X  65      24.435  92.934  39.294  0.00  0.00            
ATOM   1052  CD1 TRP X  65      24.718  93.883  38.354  0.00  0.00            
ATOM   1053  HD1 TRP X  65      25.552  94.547  38.238  0.00  0.00            
ATOM   1054  NE1 TRP X  65      23.647  93.912  37.476  0.00  0.00            
ATOM   1055  HE1 TRP X  65      23.745  94.659  36.755  0.00  0.00            
ATOM   1056  CE2 TRP X  65      22.781  92.888  37.635  0.00  0.00            
ATOM   1057  CZ2 TRP X  65      21.590  92.527  37.042  0.00  0.00            
ATOM   1058  HZ2 TRP X  65      21.363  93.021  36.152  0.00  0.00            
ATOM   1059  CH2 TRP X  65      20.816  91.525  37.600  0.00  0.00            
ATOM   1060  HH2 TRP X  65      19.926  91.189  37.057  0.00  0.00            
ATOM   1061  CZ3 TRP X  65      21.138  90.959  38.851  0.00  0.00            
ATOM   1062  HZ3 TRP X  65      20.474  90.228  39.294  0.00  0.00            
ATOM   1063  CE3 TRP X  65      22.239  91.458  39.542  0.00  0.00            
ATOM   1064  HE3 TRP X  65      22.385  91.101  40.532  0.00  0.00            
ATOM   1065  CD2 TRP X  65      23.170  92.362  38.931  0.00  0.00            
ATOM   1066  C   TRP X  65      26.942  94.388  41.113  0.00  0.00            
ATOM   1067  O   TRP X  65      26.059  95.215  40.911  0.00  0.00            
ATOM   1068  N   HID X  66      28.183  94.707  41.580  0.00  0.00            
ATOM   1069  H   HID X  66      28.817  93.904  41.645  0.00  0.00            
ATOM   1070  CA  HID X  66      28.787  95.980  41.276  0.00  0.00            
ATOM   1071  HA  HID X  66      28.227  96.583  40.626  0.00  0.00            
ATOM   1072  CB  HID X  66      29.031  96.920  42.494  0.00  0.00            
ATOM   1073  HB2 HID X  66      29.605  97.802  42.291  0.00  0.00            
ATOM   1074  HB3 HID X  66      29.609  96.304  43.187  0.00  0.00            
ATOM   1075  CG  HID X  66      27.787  97.380  43.276  0.00  0.00            
ATOM   1076  ND1 HID X  66      27.205  96.497  44.153  0.00  0.00            
ATOM   1077  HD1 HID X  66      27.502  95.491  44.267  0.00  0.00            
ATOM   1078  CE1 HID X  66      26.097  97.082  44.703  0.00  0.00            
ATOM   1079  HE1 HID X  66      25.604  96.652  45.610  0.00  0.00            
ATOM   1080  NE2 HID X  66      25.940  98.392  44.252  0.00  0.00            
ATOM   1081  CD2 HID X  66      26.991  98.507  43.365  0.00  0.00            
ATOM   1082  HD2 HID X  66      27.165  99.505  42.921  0.00  0.00            
ATOM   1083  C   HID X  66      30.128  95.816  40.545  0.00  0.00            
ATOM   1084  O   HID X  66      30.555  96.816  39.904  0.00  0.00            
ATOM   1085  N   ARN X  67      30.850  94.674  40.655  0.00  0.00            
ATOM   1086  H   ARN X  67      30.332  93.831  40.951  0.00  0.00            
ATOM   1087  CA  ARN X  67      32.095  94.488  39.938  0.00  0.00            
ATOM   1088  HA  ARN X  67      32.832  95.255  40.141  0.00  0.00            
ATOM   1089  CB  ARN X  67      32.615  93.087  40.311  0.00  0.00            
ATOM   1090  HB2 ARN X  67      32.845  93.094  41.372  0.00  0.00            
ATOM   1091  HB3 ARN X  67      31.890  92.312  40.094  0.00  0.00            
ATOM   1092  CG  ARN X  67      33.892  92.703  39.534  0.00  0.00            
ATOM   1093  HG2 ARN X  67      33.663  92.531  38.436  0.00  0.00            
ATOM   1094  HG3 ARN X  67      34.592  93.547  39.541  0.00  0.00            
ATOM   1095  CD  ARN X  67      34.626  91.507  40.124  0.00  0.00            
ATOM   1096  HD2 ARN X  67      33.931  90.692  40.340  0.00  0.00            
ATOM   1097  HD3 ARN X  67      35.335  91.161  39.389  0.00  0.00            
ATOM   1098  NE  ARN X  67      35.288  91.851  41.355  0.00  0.00            
ATOM   1099  HE  ARN X  67      34.730  92.443  41.943  0.00  0.00            
ATOM   1100  CZ  ARN X  67      35.953  90.862  42.130  0.00  0.00            
ATOM   1101  NH1 ARN X  67      36.005  89.628  41.869  0.00  0.00            
ATOM   1102 HH11 ARN X  67      36.441  89.419  40.981  0.00  0.00            
ATOM   1103  NH2 ARN X  67      36.557  91.387  43.317  0.00  0.00            
ATOM   1104 HH21 ARN X  67      35.860  91.572  44.025  0.00  0.00            
ATOM   1105 HH22 ARN X  67      37.181  90.660  43.661  0.00  0.00            
ATOM   1106  C   ARN X  67      31.847  94.490  38.410  0.00  0.00            
ATOM   1107  O   ARN X  67      32.572  95.144  37.635  0.00  0.00            
ATOM   1108  N   GLH X  68      30.802  93.794  37.960  0.00  0.00            
ATOM   1109  H   GLH X  68      30.212  93.280  38.598  0.00  0.00            
ATOM   1110  CA  GLH X  68      30.402  93.895  36.581  0.00  0.00            
ATOM   1111  HA  GLH X  68      31.246  93.675  35.928  0.00  0.00            
ATOM   1112  CB  GLH X  68      29.297  92.892  36.263  0.00  0.00            
ATOM   1113  HB2 GLH X  68      28.442  93.063  36.976  0.00  0.00            
ATOM   1114  HB3 GLH X  68      29.662  91.884  36.306  0.00  0.00            
ATOM   1115  CG  GLH X  68      28.689  93.044  34.869  0.00  0.00            
ATOM   1116  HG2 GLH X  68      27.684  92.571  34.812  0.00  0.00            
ATOM   1117  HG3 GLH X  68      28.454  94.120  34.649  0.00  0.00            
ATOM   1118  CD  GLH X  68      29.502  92.533  33.705  0.00  0.00            
ATOM   1119  OE1 GLH X  68      30.628  91.910  34.064  0.00  0.00            
ATOM   1120  OE2 GLH X  68      29.113  92.608  32.519  0.00  0.00            
ATOM   1121  HE1 GLH X  68      30.668  91.778  34.999  0.00  0.00            
ATOM   1122  C   GLH X  68      30.054  95.353  36.188  0.00  0.00            
ATOM   1123  O   GLH X  68      30.350  95.824  35.086  0.00  0.00            
ATOM   1124  N   TYR X  69      29.361  96.008  37.105  0.00  0.00            
ATOM   1125  H   TYR X  69      28.778  95.514  37.772  0.00  0.00            
ATOM   1126  CA  TYR X  69      29.041  97.416  36.947  0.00  0.00            
ATOM   1127  HA  TYR X  69      28.416  97.491  36.036  0.00  0.00            
ATOM   1128  CB  TYR X  69      28.125  97.931  38.052  0.00  0.00            
ATOM   1129  HB2 TYR X  69      27.460  97.131  38.369  0.00  0.00            
ATOM   1130  HB3 TYR X  69      28.707  98.244  38.896  0.00  0.00            
ATOM   1131  CG  TYR X  69      27.307  99.113  37.688  0.00  0.00            
ATOM   1132  CD1 TYR X  69      27.856 100.388  37.449  0.00  0.00            
ATOM   1133  HD1 TYR X  69      28.953 100.588  37.503  0.00  0.00            
ATOM   1134  CE1 TYR X  69      27.039 101.468  37.086  0.00  0.00            
ATOM   1135  HE1 TYR X  69      27.466 102.467  36.880  0.00  0.00            
ATOM   1136  CZ  TYR X  69      25.624 101.306  37.077  0.00  0.00            
ATOM   1137  OH  TYR X  69      24.809 102.362  36.696  0.00  0.00            
ATOM   1138  HH  TYR X  69      25.180 103.170  36.327  0.00  0.00            
ATOM   1139  CE2 TYR X  69      25.024 100.089  37.527  0.00  0.00            
ATOM   1140  HE2 TYR X  69      23.979 100.000  37.426  0.00  0.00            
ATOM   1141  CD2 TYR X  69      25.878  99.024  37.784  0.00  0.00            
ATOM   1142  HD2 TYR X  69      25.339  98.116  37.948  0.00  0.00            
ATOM   1143  C   TYR X  69      30.278  98.252  36.661  0.00  0.00            
ATOM   1144  O   TYR X  69      30.327  99.070  35.772  0.00  0.00            
ATOM   1145  N   LEU X  70      31.308  98.044  37.533  0.00  0.00            
ATOM   1146  H   LEU X  70      31.299  97.194  38.076  0.00  0.00            
ATOM   1147  CA  LEU X  70      32.539  98.822  37.423  0.00  0.00            
ATOM   1148  HA  LEU X  70      32.332  99.885  37.314  0.00  0.00            
ATOM   1149  CB  LEU X  70      33.371  98.596  38.690  0.00  0.00            
ATOM   1150  HB2 LEU X  70      34.395  98.951  38.552  0.00  0.00            
ATOM   1151  HB3 LEU X  70      33.416  97.500  38.799  0.00  0.00            
ATOM   1152  CG  LEU X  70      32.754  99.103  39.999  0.00  0.00            
ATOM   1153  HG  LEU X  70      31.651  99.168  39.968  0.00  0.00            
ATOM   1154  CD1 LEU X  70      33.175  98.193  41.102  0.00  0.00            
ATOM   1155 HD11 LEU X  70      34.217  98.181  41.237  0.00  0.00            
ATOM   1156 HD12 LEU X  70      32.749  98.474  42.033  0.00  0.00            
ATOM   1157 HD13 LEU X  70      32.906  97.194  40.763  0.00  0.00            
ATOM   1158  CD2 LEU X  70      33.273 100.542  40.256  0.00  0.00            
ATOM   1159 HD21 LEU X  70      32.883 100.939  41.171  0.00  0.00            
ATOM   1160 HD22 LEU X  70      34.363 100.576  40.258  0.00  0.00            
ATOM   1161 HD23 LEU X  70      32.891 101.189  39.513  0.00  0.00            
ATOM   1162  C   LEU X  70      33.303  98.361  36.196  0.00  0.00            
ATOM   1163  O   LEU X  70      34.008  99.182  35.615  0.00  0.00            
ATOM   1164  N   LEU X  71      33.197  97.082  35.823  0.00  0.00            
ATOM   1165  H   LEU X  71      32.403  96.573  36.125  0.00  0.00            
ATOM   1166  CA  LEU X  71      33.903  96.591  34.677  0.00  0.00            
ATOM   1167  HA  LEU X  71      34.956  96.854  34.823  0.00  0.00            
ATOM   1168  CB  LEU X  71      33.780  95.058  34.576  0.00  0.00            
ATOM   1169  HB2 LEU X  71      34.040  94.585  35.515  0.00  0.00            
ATOM   1170  HB3 LEU X  71      32.723  94.870  34.446  0.00  0.00            
ATOM   1171  CG  LEU X  71      34.539  94.418  33.420  0.00  0.00            
ATOM   1172  HG  LEU X  71      34.108  94.793  32.487  0.00  0.00            
ATOM   1173  CD1 LEU X  71      36.023  94.780  33.498  0.00  0.00            
ATOM   1174 HD11 LEU X  71      36.640  93.881  33.613  0.00  0.00            
ATOM   1175 HD12 LEU X  71      36.324  95.256  32.576  0.00  0.00            
ATOM   1176 HD13 LEU X  71      36.241  95.421  34.342  0.00  0.00            
ATOM   1177  CD2 LEU X  71      34.352  92.890  33.471  0.00  0.00            
ATOM   1178 HD21 LEU X  71      34.033  92.542  34.463  0.00  0.00            
ATOM   1179 HD22 LEU X  71      33.564  92.590  32.760  0.00  0.00            
ATOM   1180 HD23 LEU X  71      35.297  92.413  33.192  0.00  0.00            
ATOM   1181  C   LEU X  71      33.419  97.298  33.420  0.00  0.00            
ATOM   1182  O   LEU X  71      34.242  97.739  32.630  0.00  0.00            
ATOM   1183  N   ARN X  72      32.098  97.358  33.277  0.00  0.00            
ATOM   1184  H   ARN X  72      31.500  96.864  33.933  0.00  0.00            
ATOM   1185  CA  ARN X  72      31.499  97.973  32.119  0.00  0.00            
ATOM   1186  HA  ARN X  72      31.885  97.471  31.230  0.00  0.00            
ATOM   1187  CB  ARN X  72      30.003  97.767  32.140  0.00  0.00            
ATOM   1188  HB2 ARN X  72      29.552  98.138  33.067  0.00  0.00            
ATOM   1189  HB3 ARN X  72      29.561  98.384  31.362  0.00  0.00            
ATOM   1190  CG  ARN X  72      29.570  96.308  31.920  0.00  0.00            
ATOM   1191  HG2 ARN X  72      30.195  95.620  32.473  0.00  0.00            
ATOM   1192  HG3 ARN X  72      29.670  96.074  30.863  0.00  0.00            
ATOM   1193  CD  ARN X  72      28.097  96.135  32.320  0.00  0.00            
ATOM   1194  HD2 ARN X  72      27.996  96.148  33.408  0.00  0.00            
ATOM   1195  HD3 ARN X  72      27.486  96.936  31.924  0.00  0.00            
ATOM   1196  NE  ARN X  72      27.568  94.859  31.841  0.00  0.00            
ATOM   1197  HE  ARN X  72      26.908  94.478  32.507  0.00  0.00            
ATOM   1198  CZ  ARN X  72      27.134  94.602  30.528  0.00  0.00            
ATOM   1199  NH1 ARN X  72      26.689  93.489  30.180  0.00  0.00            
ATOM   1200 HH11 ARN X  72      26.635  92.834  30.945  0.00  0.00            
ATOM   1201  NH2 ARN X  72      27.234  95.708  29.654  0.00  0.00            
ATOM   1202 HH21 ARN X  72      26.675  95.505  28.838  0.00  0.00            
ATOM   1203 HH22 ARN X  72      28.184  95.847  29.335  0.00  0.00            
ATOM   1204  C   ARN X  72      31.850  99.442  32.099  0.00  0.00            
ATOM   1205  O   ARN X  72      32.036 100.031  31.040  0.00  0.00            
ATOM   1206  N   PHE X  73      31.857 100.057  33.275  0.00  0.00            
ATOM   1207  H   PHE X  73      31.625  99.592  34.142  0.00  0.00            
ATOM   1208  CA  PHE X  73      32.150 101.485  33.362  0.00  0.00            
ATOM   1209  HA  PHE X  73      31.506 102.022  32.678  0.00  0.00            
ATOM   1210  CB  PHE X  73      31.899 101.985  34.784  0.00  0.00            
ATOM   1211  HB2 PHE X  73      30.919 101.665  35.151  0.00  0.00            
ATOM   1212  HB3 PHE X  73      32.656 101.546  35.435  0.00  0.00            
ATOM   1213  CG  PHE X  73      31.964 103.475  34.971  0.00  0.00            
ATOM   1214  CD1 PHE X  73      30.994 104.313  34.439  0.00  0.00            
ATOM   1215  HD1 PHE X  73      30.312 103.920  33.714  0.00  0.00            
ATOM   1216  CE1 PHE X  73      31.111 105.691  34.533  0.00  0.00            
ATOM   1217  HE1 PHE X  73      30.485 106.323  33.928  0.00  0.00            
ATOM   1218  CZ  PHE X  73      32.218 106.261  35.169  0.00  0.00            
ATOM   1219  HZ  PHE X  73      32.406 107.320  35.082  0.00  0.00            
ATOM   1220  CE2 PHE X  73      33.196 105.442  35.696  0.00  0.00            
ATOM   1221  HE2 PHE X  73      34.120 105.879  36.040  0.00  0.00            
ATOM   1222  CD2 PHE X  73      33.073 104.056  35.563  0.00  0.00            
ATOM   1223  HD2 PHE X  73      33.920 103.443  35.833  0.00  0.00            
ATOM   1224  C   PHE X  73      33.599 101.780  32.972  0.00  0.00            
ATOM   1225  O   PHE X  73      33.859 102.790  32.292  0.00  0.00            
ATOM   1226  N   GLH X  74      34.530 100.923  33.396  0.00  0.00            
ATOM   1227  H   GLH X  74      34.245  99.984  33.657  0.00  0.00            
ATOM   1228  CA  GLH X  74      35.918 101.119  33.054  0.00  0.00            
ATOM   1229  HA  GLH X  74      36.201 102.139  33.320  0.00  0.00            
ATOM   1230  CB  GLH X  74      36.804 100.171  33.884  0.00  0.00            
ATOM   1231  HB2 GLH X  74      36.600  99.139  33.623  0.00  0.00            
ATOM   1232  HB3 GLH X  74      36.534 100.331  34.919  0.00  0.00            
ATOM   1233  CG  GLH X  74      38.294 100.478  33.781  0.00  0.00            
ATOM   1234  HG2 GLH X  74      38.493 101.531  33.986  0.00  0.00            
ATOM   1235  HG3 GLH X  74      38.592 100.219  32.765  0.00  0.00            
ATOM   1236  CD  GLH X  74      39.100  99.649  34.770  0.00  0.00            
ATOM   1237  OE1 GLH X  74      38.965  98.306  34.651  0.00  0.00            
ATOM   1238  OE2 GLH X  74      39.879 100.169  35.556  0.00  0.00            
ATOM   1239  HE1 GLH X  74      39.486  97.873  35.307  0.00  0.00            
ATOM   1240  C   GLH X  74      36.176 100.922  31.584  0.00  0.00            
ATOM   1241  O   GLH X  74      36.951 101.658  30.988  0.00  0.00            
ATOM   1242  N   ARN X  75      35.461  99.977  30.942  0.00  0.00            
ATOM   1243  H   ARN X  75      34.626  99.618  31.397  0.00  0.00            
ATOM   1244  CA  ARN X  75      35.583  99.803  29.495  0.00  0.00            
ATOM   1245  HA  ARN X  75      36.627  99.578  29.263  0.00  0.00            
ATOM   1246  CB  ARN X  75      34.801  98.575  29.009  0.00  0.00            
ATOM   1247  HB2 ARN X  75      33.701  98.653  28.992  0.00  0.00            
ATOM   1248  HB3 ARN X  75      35.016  98.543  27.947  0.00  0.00            
ATOM   1249  CG  ARN X  75      35.399  97.278  29.503  0.00  0.00            
ATOM   1250  HG2 ARN X  75      36.329  97.082  28.967  0.00  0.00            
ATOM   1251  HG3 ARN X  75      35.667  97.320  30.558  0.00  0.00            
ATOM   1252  CD  ARN X  75      34.450  96.097  29.297  0.00  0.00            
ATOM   1253  HD2 ARN X  75      34.125  96.029  28.258  0.00  0.00            
ATOM   1254  HD3 ARN X  75      33.548  96.236  29.899  0.00  0.00            
ATOM   1255  NE  ARN X  75      35.079  94.853  29.700  0.00  0.00            
ATOM   1256  HE  ARN X  75      35.974  94.747  29.252  0.00  0.00            
ATOM   1257  CZ  ARN X  75      34.298  93.650  29.696  0.00  0.00            
ATOM   1258  NH1 ARN X  75      33.089  93.587  29.348  0.00  0.00            
ATOM   1259 HH11 ARN X  75      32.770  94.481  28.991  0.00  0.00            
ATOM   1260  NH2 ARN X  75      35.034  92.492  30.080  0.00  0.00            
ATOM   1261 HH21 ARN X  75      36.027  92.606  29.966  0.00  0.00            
ATOM   1262 HH22 ARN X  75      34.739  91.705  29.529  0.00  0.00            
ATOM   1263  C   ARN X  75      35.169 101.063  28.752  0.00  0.00            
ATOM   1264  O   ARN X  75      35.781 101.420  27.764  0.00  0.00            
ATOM   1265  N   ASH X  76      34.075 101.681  29.197  0.00  0.00            
ATOM   1266  H   ASH X  76      33.750 101.481  30.131  0.00  0.00            
ATOM   1267  CA  ASH X  76      33.596 102.911  28.576  0.00  0.00            
ATOM   1268  HA  ASH X  76      33.505 102.711  27.508  0.00  0.00            
ATOM   1269  CB  ASH X  76      32.223 103.324  29.146  0.00  0.00            
ATOM   1270  HB2 ASH X  76      32.169 103.072  30.199  0.00  0.00            
ATOM   1271  HB3 ASH X  76      32.124 104.394  29.038  0.00  0.00            
ATOM   1272  CG  ASH X  76      31.044 102.652  28.441  0.00  0.00            
ATOM   1273  OD1 ASH X  76      31.224 102.424  27.130  0.00  0.00            
ATOM   1274  OD2 ASH X  76      30.017 102.410  29.032  0.00  0.00            
ATOM   1275  HD1 ASH X  76      32.122 102.546  26.875  0.00  0.00            
ATOM   1276  C   ASH X  76      34.615 104.023  28.751  0.00  0.00            
ATOM   1277  O   ASH X  76      34.802 104.850  27.855  0.00  0.00            
ATOM   1278  N   LEU X  77      35.277 104.056  29.910  0.00  0.00            
ATOM   1279  H   LEU X  77      34.949 103.494  30.701  0.00  0.00            
ATOM   1280  CA  LEU X  77      36.392 104.950  30.148  0.00  0.00            
ATOM   1281  HA  LEU X  77      36.026 105.967  30.019  0.00  0.00            
ATOM   1282  CB  LEU X  77      36.971 104.819  31.549  0.00  0.00            
ATOM   1283  HB2 LEU X  77      37.286 103.791  31.734  0.00  0.00            
ATOM   1284  HB3 LEU X  77      37.881 105.418  31.575  0.00  0.00            
ATOM   1285  CG  LEU X  77      36.087 105.308  32.695  0.00  0.00            
ATOM   1286  HG  LEU X  77      35.119 104.807  32.647  0.00  0.00            
ATOM   1287  CD1 LEU X  77      36.724 104.966  34.034  0.00  0.00            
ATOM   1288 HD11 LEU X  77      35.998 105.060  34.843  0.00  0.00            
ATOM   1289 HD12 LEU X  77      37.110 103.948  34.044  0.00  0.00            
ATOM   1290 HD13 LEU X  77      37.552 105.644  34.253  0.00  0.00            
ATOM   1291  CD2 LEU X  77      35.845 106.823  32.607  0.00  0.00            
ATOM   1292 HD21 LEU X  77      35.116 107.049  31.831  0.00  0.00            
ATOM   1293 HD22 LEU X  77      35.457 107.209  33.550  0.00  0.00            
ATOM   1294 HD23 LEU X  77      36.768 107.352  32.372  0.00  0.00            
ATOM   1295  C   LEU X  77      37.488 104.706  29.122  0.00  0.00            
ATOM   1296  O   LEU X  77      38.085 105.650  28.599  0.00  0.00            
ATOM   1297  N   GLN X  78      37.796 103.446  28.817  0.00  0.00            
ATOM   1298  H   GLN X  78      37.332 102.682  29.283  0.00  0.00            
ATOM   1299  CA  GLN X  78      38.932 103.143  27.933  0.00  0.00            
ATOM   1300  HA  GLN X  78      39.810 103.716  28.239  0.00  0.00            
ATOM   1301  CB  GLN X  78      39.287 101.666  28.033  0.00  0.00            
ATOM   1302  HB2 GLN X  78      39.999 101.390  27.264  0.00  0.00            
ATOM   1303  HB3 GLN X  78      38.390 101.093  27.861  0.00  0.00            
ATOM   1304  CG  GLN X  78      39.819 101.279  29.396  0.00  0.00            
ATOM   1305  HG2 GLN X  78      39.495 101.974  30.167  0.00  0.00            
ATOM   1306  HG3 GLN X  78      39.401 100.309  29.675  0.00  0.00            
ATOM   1307  CD  GLN X  78      41.351 101.144  29.429  0.00  0.00            
ATOM   1308  OE1 GLN X  78      41.925 100.445  28.597  0.00  0.00            
ATOM   1309  NE2 GLN X  78      41.969 101.742  30.441  0.00  0.00            
ATOM   1310 HE21 GLN X  78      42.522 101.201  31.084  0.00  0.00            
ATOM   1311 HE22 GLN X  78      41.685 102.680  30.682  0.00  0.00            
ATOM   1312  C   GLN X  78      38.608 103.510  26.496  0.00  0.00            
ATOM   1313  O   GLN X  78      39.516 103.719  25.696  0.00  0.00            
ATOM   1314  N   SER X  79      37.317 103.581  26.121  0.00  0.00            
ATOM   1315  H   SER X  79      36.613 103.599  26.839  0.00  0.00            
ATOM   1316  CA  SER X  79      36.958 103.877  24.750  0.00  0.00            
ATOM   1317  HA  SER X  79      37.526 103.254  24.062  0.00  0.00            
ATOM   1318  CB  SER X  79      35.485 103.666  24.508  0.00  0.00            
ATOM   1319  HB2 SER X  79      34.884 104.334  25.125  0.00  0.00            
ATOM   1320  HB3 SER X  79      35.307 103.886  23.456  0.00  0.00            
ATOM   1321  OG  SER X  79      35.116 102.321  24.769  0.00  0.00            
ATOM   1322  HG  SER X  79      35.897 101.815  24.938  0.00  0.00            
ATOM   1323  C   SER X  79      37.336 105.337  24.433  0.00  0.00            
ATOM   1324  O   SER X  79      37.636 105.686  23.300  0.00  0.00            
ATOM   1325  N   ILE X  80      37.258 106.204  25.403  0.00  0.00            
ATOM   1326  H   ILE X  80      36.759 105.943  26.232  0.00  0.00            
ATOM   1327  CA  ILE X  80      37.620 107.597  25.200  0.00  0.00            
ATOM   1328  HA  ILE X  80      37.327 107.918  24.199  0.00  0.00            
ATOM   1329  CB  ILE X  80      36.850 108.455  26.183  0.00  0.00            
ATOM   1330  HB  ILE X  80      37.291 108.315  27.170  0.00  0.00            
ATOM   1331  CG2 ILE X  80      36.949 109.947  25.848  0.00  0.00            
ATOM   1332 HG21 ILE X  80      37.273 110.527  26.708  0.00  0.00            
ATOM   1333 HG22 ILE X  80      35.991 110.335  25.507  0.00  0.00            
ATOM   1334 HG23 ILE X  80      37.676 110.097  25.045  0.00  0.00            
ATOM   1335  CG1 ILE X  80      35.371 108.043  26.251  0.00  0.00            
ATOM   1336 HG12 ILE X  80      35.216 107.042  26.664  0.00  0.00            
ATOM   1337 HG13 ILE X  80      34.903 108.699  26.974  0.00  0.00            
ATOM   1338  CD1 ILE X  80      34.632 108.260  24.940  0.00  0.00            
ATOM   1339 HD11 ILE X  80      35.163 108.969  24.303  0.00  0.00            
ATOM   1340 HD12 ILE X  80      33.642 108.667  25.141  0.00  0.00            
ATOM   1341 HD13 ILE X  80      34.518 107.328  24.384  0.00  0.00            
ATOM   1342  C   ILE X  80      39.155 107.771  25.389  0.00  0.00            
ATOM   1343  O   ILE X  80      39.765 108.492  24.605  0.00  0.00            
ATOM   1344  N   ASN X  81      39.729 107.165  26.458  0.00  0.00            
ATOM   1345  H   ASN X  81      39.153 106.916  27.253  0.00  0.00            
ATOM   1346  CA  ASN X  81      41.175 107.174  26.690  0.00  0.00            
ATOM   1347  HA  ASN X  81      41.682 107.442  25.767  0.00  0.00            
ATOM   1348  CB  ASN X  81      41.498 108.224  27.756  0.00  0.00            
ATOM   1349  HB2 ASN X  81      40.917 109.134  27.621  0.00  0.00            
ATOM   1350  HB3 ASN X  81      41.244 107.838  28.743  0.00  0.00            
ATOM   1351  CG  ASN X  81      42.977 108.612  27.787  0.00  0.00            
ATOM   1352  OD1 ASN X  81      43.833 107.742  27.729  0.00  0.00            
ATOM   1353  ND2 ASN X  81      43.261 109.907  27.938  0.00  0.00            
ATOM   1354 HD21 ASN X  81      43.515 110.241  28.863  0.00  0.00            
ATOM   1355 HD22 ASN X  81      42.911 110.569  27.271  0.00  0.00            
ATOM   1356  C   ASN X  81      41.664 105.803  27.160  0.00  0.00            
ATOM   1357  O   ASN X  81      41.348 105.398  28.280  0.00  0.00            
ATOM   1358  N   PRO X  82      42.417 105.080  26.319  0.00  0.00            
ATOM   1359  CD  PRO X  82      42.834 105.497  24.989  0.00  0.00            
ATOM   1360  HD2 PRO X  82      41.984 105.525  24.304  0.00  0.00            
ATOM   1361  HD3 PRO X  82      43.344 106.455  24.974  0.00  0.00            
ATOM   1362  CG  PRO X  82      43.789 104.377  24.584  0.00  0.00            
ATOM   1363  HG2 PRO X  82      43.784 104.207  23.512  0.00  0.00            
ATOM   1364  HG3 PRO X  82      44.776 104.668  24.940  0.00  0.00            
ATOM   1365  CB  PRO X  82      43.384 103.158  25.353  0.00  0.00            
ATOM   1366  HB2 PRO X  82      42.608 102.616  24.805  0.00  0.00            
ATOM   1367  HB3 PRO X  82      44.272 102.569  25.540  0.00  0.00            
ATOM   1368  CA  PRO X  82      42.827 103.715  26.645  0.00  0.00            
ATOM   1369  HA  PRO X  82      41.964 103.097  26.896  0.00  0.00            
ATOM   1370  C   PRO X  82      43.897 103.677  27.755  0.00  0.00            
ATOM   1371  O   PRO X  82      44.470 102.629  28.033  0.00  0.00            
ATOM   1372  N   GLH X  83      44.148 104.800  28.415  0.00  0.00            
ATOM   1373  H   GLH X  83      43.753 105.656  28.062  0.00  0.00            
ATOM   1374  CA  GLH X  83      45.130 104.850  29.499  0.00  0.00            
ATOM   1375  HA  GLH X  83      45.532 103.842  29.616  0.00  0.00            
ATOM   1376  CB  GLH X  83      46.289 105.797  29.158  0.00  0.00            
ATOM   1377  HB2 GLH X  83      46.811 106.105  30.057  0.00  0.00            
ATOM   1378  HB3 GLH X  83      45.829 106.697  28.742  0.00  0.00            
ATOM   1379  CG  GLH X  83      47.249 105.290  28.091  0.00  0.00            
ATOM   1380  HG2 GLH X  83      46.699 104.735  27.329  0.00  0.00            
ATOM   1381  HG3 GLH X  83      47.734 106.152  27.648  0.00  0.00            
ATOM   1382  CD  GLH X  83      48.264 104.344  28.681  0.00  0.00            
ATOM   1383  OE1 GLH X  83      49.086 104.888  29.597  0.00  0.00            
ATOM   1384  OE2 GLH X  83      48.439 103.192  28.314  0.00  0.00            
ATOM   1385  HE1 GLH X  83      49.875 104.384  29.709  0.00  0.00            
ATOM   1386  C   GLH X  83      44.484 105.268  30.828  0.00  0.00            
ATOM   1387  O   GLH X  83      45.217 105.403  31.798  0.00  0.00            
ATOM   1388  N   VAL X  84      43.159 105.471  30.856  0.00  0.00            
ATOM   1389  H   VAL X  84      42.639 105.471  29.988  0.00  0.00            
ATOM   1390  CA  VAL X  84      42.475 105.874  32.077  0.00  0.00            
ATOM   1391  HA  VAL X  84      43.223 106.234  32.780  0.00  0.00            
ATOM   1392  CB  VAL X  84      41.457 106.951  31.772  0.00  0.00            
ATOM   1393  HB  VAL X  84      40.843 106.604  30.940  0.00  0.00            
ATOM   1394  CG1 VAL X  84      40.559 107.202  33.000  0.00  0.00            
ATOM   1395 HG11 VAL X  84      41.010 106.777  33.895  0.00  0.00            
ATOM   1396 HG12 VAL X  84      40.436 108.271  33.159  0.00  0.00            
ATOM   1397 HG13 VAL X  84      39.576 106.755  32.858  0.00  0.00            
ATOM   1398  CG2 VAL X  84      42.152 108.246  31.322  0.00  0.00            
ATOM   1399 HG21 VAL X  84      43.201 108.045  31.107  0.00  0.00            
ATOM   1400 HG22 VAL X  84      41.676 108.634  30.428  0.00  0.00            
ATOM   1401 HG23 VAL X  84      42.104 109.005  32.106  0.00  0.00            
ATOM   1402  C   VAL X  84      41.844 104.630  32.706  0.00  0.00            
ATOM   1403  O   VAL X  84      41.142 103.887  32.039  0.00  0.00            
ATOM   1404  N   THR X  85      42.030 104.434  34.007  0.00  0.00            
ATOM   1405  H   THR X  85      42.447 105.198  34.514  0.00  0.00            
ATOM   1406  CA  THR X  85      41.423 103.395  34.800  0.00  0.00            
ATOM   1407  HA  THR X  85      40.758 102.809  34.176  0.00  0.00            
ATOM   1408  CB  THR X  85      42.520 102.419  35.338  0.00  0.00            
ATOM   1409  HB  THR X  85      42.041 101.592  35.849  0.00  0.00            
ATOM   1410  CG2 THR X  85      43.434 101.911  34.219  0.00  0.00            
ATOM   1411 HG21 THR X  85      44.490 101.975  34.492  0.00  0.00            
ATOM   1412 HG22 THR X  85      43.242 102.517  33.333  0.00  0.00            
ATOM   1413 HG23 THR X  85      43.172 100.874  33.988  0.00  0.00            
ATOM   1414  OG1 THR X  85      43.296 103.084  36.317  0.00  0.00            
ATOM   1415  HG1 THR X  85      42.730 103.569  36.896  0.00  0.00            
ATOM   1416  C   THR X  85      40.607 103.973  35.947  0.00  0.00            
ATOM   1417  O   THR X  85      40.591 105.191  36.131  0.00  0.00            
ATOM   1418  N   LEU X  86      39.950 103.091  36.677  0.00  0.00            
ATOM   1419  H   LEU X  86      40.209 102.122  36.630  0.00  0.00            
ATOM   1420  CA  LEU X  86      39.044 103.514  37.722  0.00  0.00            
ATOM   1421  HA  LEU X  86      38.699 104.536  37.541  0.00  0.00            
ATOM   1422  CB  LEU X  86      37.858 102.605  37.757  0.00  0.00            
ATOM   1423  HB2 LEU X  86      38.182 101.575  37.717  0.00  0.00            
ATOM   1424  HB3 LEU X  86      37.255 102.760  36.869  0.00  0.00            
ATOM   1425  CG  LEU X  86      36.912 102.781  38.949  0.00  0.00            
ATOM   1426  HG  LEU X  86      37.478 102.767  39.883  0.00  0.00            
ATOM   1427  CD1 LEU X  86      36.195 104.142  38.888  0.00  0.00            
ATOM   1428 HD11 LEU X  86      36.351 104.618  37.924  0.00  0.00            
ATOM   1429 HD12 LEU X  86      35.117 104.050  39.045  0.00  0.00            
ATOM   1430 HD13 LEU X  86      36.642 104.779  39.654  0.00  0.00            
ATOM   1431  CD2 LEU X  86      35.847 101.685  39.040  0.00  0.00            
ATOM   1432 HD21 LEU X  86      36.312 100.747  39.359  0.00  0.00            
ATOM   1433 HD22 LEU X  86      35.420 101.492  38.055  0.00  0.00            
ATOM   1434 HD23 LEU X  86      35.026 101.903  39.722  0.00  0.00            
ATOM   1435  C   LEU X  86      39.790 103.513  39.045  0.00  0.00            
ATOM   1436  O   LEU X  86      39.981 102.458  39.638  0.00  0.00            
ATOM   1437  N   PRO X  87      40.199 104.670  39.606  0.00  0.00            
ATOM   1438  CD  PRO X  87      39.960 106.005  39.053  0.00  0.00            
ATOM   1439  HD2 PRO X  87      38.921 106.184  38.835  0.00  0.00            
ATOM   1440  HD3 PRO X  87      40.533 106.186  38.147  0.00  0.00            
ATOM   1441  CG  PRO X  87      40.401 106.976  40.140  0.00  0.00            
ATOM   1442  HG2 PRO X  87      40.883 107.860  39.754  0.00  0.00            
ATOM   1443  HG3 PRO X  87      39.502 107.220  40.730  0.00  0.00            
ATOM   1444  CB  PRO X  87      41.341 106.184  41.020  0.00  0.00            
ATOM   1445  HB2 PRO X  87      41.310 106.516  42.058  0.00  0.00            
ATOM   1446  HB3 PRO X  87      42.367 106.270  40.704  0.00  0.00            
ATOM   1447  CA  PRO X  87      40.865 104.759  40.900  0.00  0.00            
ATOM   1448  HA  PRO X  87      41.659 104.029  40.982  0.00  0.00            
ATOM   1449  C   PRO X  87      39.839 104.432  42.003  0.00  0.00            
ATOM   1450  O   PRO X  87      38.636 104.351  41.792  0.00  0.00            
ATOM   1451  N   TYR X  88      40.364 104.162  43.195  0.00  0.00            
ATOM   1452  H   TYR X  88      41.313 104.413  43.443  0.00  0.00            
ATOM   1453  CA  TYR X  88      39.447 103.848  44.295  0.00  0.00            
ATOM   1454  HA  TYR X  88      38.395 103.961  44.067  0.00  0.00            
ATOM   1455  CB  TYR X  88      39.704 102.356  44.709  0.00  0.00            
ATOM   1456  HB2 TYR X  88      38.974 102.017  45.455  0.00  0.00            
ATOM   1457  HB3 TYR X  88      39.581 101.735  43.842  0.00  0.00            
ATOM   1458  CG  TYR X  88      41.062 102.025  45.281  0.00  0.00            
ATOM   1459  CD1 TYR X  88      41.380 102.248  46.641  0.00  0.00            
ATOM   1460  HD1 TYR X  88      40.700 102.812  47.239  0.00  0.00            
ATOM   1461  CE1 TYR X  88      42.673 101.992  47.166  0.00  0.00            
ATOM   1462  HE1 TYR X  88      42.943 102.398  48.135  0.00  0.00            
ATOM   1463  CZ  TYR X  88      43.671 101.498  46.337  0.00  0.00            
ATOM   1464  OH  TYR X  88      44.928 101.184  46.758  0.00  0.00            
ATOM   1465  HH  TYR X  88      44.963 100.370  47.230  0.00  0.00            
ATOM   1466  CE2 TYR X  88      43.379 101.427  44.980  0.00  0.00            
ATOM   1467  HE2 TYR X  88      44.193 101.428  44.288  0.00  0.00            
ATOM   1468  CD2 TYR X  88      42.106 101.587  44.463  0.00  0.00            
ATOM   1469  HD2 TYR X  88      41.927 101.482  43.397  0.00  0.00            
ATOM   1470  C   TYR X  88      39.733 104.734  45.490  0.00  0.00            
ATOM   1471  O   TYR X  88      40.838 105.194  45.719  0.00  0.00            
ATOM   1472  N   TRP X  89      38.659 105.016  46.228  0.00  0.00            
ATOM   1473  H   TRP X  89      37.753 104.829  45.839  0.00  0.00            
ATOM   1474  CA  TRP X  89      38.713 105.914  47.408  0.00  0.00            
ATOM   1475  HA  TRP X  89      39.610 106.566  47.281  0.00  0.00            
ATOM   1476  CB  TRP X  89      37.508 106.842  47.457  0.00  0.00            
ATOM   1477  HB2 TRP X  89      37.462 107.458  46.576  0.00  0.00            
ATOM   1478  HB3 TRP X  89      36.653 106.177  47.471  0.00  0.00            
ATOM   1479  CG  TRP X  89      37.371 107.778  48.645  0.00  0.00            
ATOM   1480  CD1 TRP X  89      38.394 108.226  49.404  0.00  0.00            
ATOM   1481  HD1 TRP X  89      39.426 108.034  49.128  0.00  0.00            
ATOM   1482  NE1 TRP X  89      37.980 109.096  50.355  0.00  0.00            
ATOM   1483  HE1 TRP X  89      38.661 109.638  50.942  0.00  0.00            
ATOM   1484  CE2 TRP X  89      36.599 109.063  50.519  0.00  0.00            
ATOM   1485  CZ2 TRP X  89      35.726 109.607  51.500  0.00  0.00            
ATOM   1486  HZ2 TRP X  89      36.155 110.104  52.359  0.00  0.00            
ATOM   1487  CH2 TRP X  89      34.355 109.280  51.307  0.00  0.00            
ATOM   1488  HH2 TRP X  89      33.454 109.611  51.885  0.00  0.00            
ATOM   1489  CZ3 TRP X  89      33.931 108.461  50.195  0.00  0.00            
ATOM   1490  HZ3 TRP X  89      32.872 108.342  49.977  0.00  0.00            
ATOM   1491  CE3 TRP X  89      34.824 107.979  49.235  0.00  0.00            
ATOM   1492  HE3 TRP X  89      34.405 107.478  48.381  0.00  0.00            
ATOM   1493  CD2 TRP X  89      36.202 108.241  49.396  0.00  0.00            
ATOM   1494  C   TRP X  89      38.856 105.027  48.652  0.00  0.00            
ATOM   1495  O   TRP X  89      37.912 104.382  49.127  0.00  0.00            
ATOM   1496  N   GLH X  90      40.095 105.042  49.169  0.00  0.00            
ATOM   1497  H   GLH X  90      40.761 105.752  48.864  0.00  0.00            
ATOM   1498  CA  GLH X  90      40.367 104.279  50.373  0.00  0.00            
ATOM   1499  HA  GLH X  90      39.862 103.295  50.389  0.00  0.00            
ATOM   1500  CB  GLH X  90      41.878 103.952  50.479  0.00  0.00            
ATOM   1501  HB2 GLH X  90      42.309 103.673  49.519  0.00  0.00            
ATOM   1502  HB3 GLH X  90      42.407 104.836  50.745  0.00  0.00            
ATOM   1503  CG  GLH X  90      42.215 102.958  51.593  0.00  0.00            
ATOM   1504  HG2 GLH X  90      41.614 102.042  51.489  0.00  0.00            
ATOM   1505  HG3 GLH X  90      42.073 103.392  52.561  0.00  0.00            
ATOM   1506  CD  GLH X  90      43.675 102.502  51.487  0.00  0.00            
ATOM   1507  OE1 GLH X  90      44.570 103.496  51.639  0.00  0.00            
ATOM   1508  OE2 GLH X  90      44.009 101.325  51.308  0.00  0.00            
ATOM   1509  HE1 GLH X  90      45.397 103.158  51.943  0.00  0.00            
ATOM   1510  C   GLH X  90      39.987 105.042  51.663  0.00  0.00            
ATOM   1511  O   GLH X  90      40.791 105.701  52.343  0.00  0.00            
ATOM   1512  N   TRP X  91      38.697 105.099  51.948  0.00  0.00            
ATOM   1513  H   TRP X  91      38.047 104.680  51.321  0.00  0.00            
ATOM   1514  CA  TRP X  91      38.076 105.908  53.032  0.00  0.00            
ATOM   1515  HA  TRP X  91      38.267 106.982  52.931  0.00  0.00            
ATOM   1516  CB  TRP X  91      36.565 105.645  52.879  0.00  0.00            
ATOM   1517  HB2 TRP X  91      36.232 106.212  51.995  0.00  0.00            
ATOM   1518  HB3 TRP X  91      36.041 106.041  53.757  0.00  0.00            
ATOM   1519  CG  TRP X  91      36.078 104.269  52.632  0.00  0.00            
ATOM   1520  CD1 TRP X  91      35.671 103.745  51.442  0.00  0.00            
ATOM   1521  HD1 TRP X  91      35.633 104.355  50.550  0.00  0.00            
ATOM   1522  NE1 TRP X  91      35.454 102.391  51.493  0.00  0.00            
ATOM   1523  HE1 TRP X  91      35.103 101.881  50.725  0.00  0.00            
ATOM   1524  CE2 TRP X  91      35.520 101.987  52.802  0.00  0.00            
ATOM   1525  CZ2 TRP X  91      35.198 100.786  53.443  0.00  0.00            
ATOM   1526  HZ2 TRP X  91      34.730 100.114  52.804  0.00  0.00            
ATOM   1527  CH2 TRP X  91      35.346 100.676  54.803  0.00  0.00            
ATOM   1528  HH2 TRP X  91      35.295  99.723  55.300  0.00  0.00            
ATOM   1529  CZ3 TRP X  91      35.780 101.854  55.493  0.00  0.00            
ATOM   1530  HZ3 TRP X  91      35.928 101.686  56.549  0.00  0.00            
ATOM   1531  CE3 TRP X  91      36.061 103.090  54.910  0.00  0.00            
ATOM   1532  HE3 TRP X  91      36.499 103.937  55.451  0.00  0.00            
ATOM   1533  CD2 TRP X  91      35.945 103.181  53.523  0.00  0.00            
ATOM   1534  C   TRP X  91      38.627 105.473  54.429  0.00  0.00            
ATOM   1535  O   TRP X  91      38.651 106.341  55.333  0.00  0.00            
ATOM   1536  N   GLH X  92      38.929 104.157  54.556  0.00  0.00            
ATOM   1537  H   GLH X  92      38.732 103.517  53.763  0.00  0.00            
ATOM   1538  CA  GLH X  92      39.363 103.558  55.783  0.00  0.00            
ATOM   1539  HA  GLH X  92      38.619 103.746  56.553  0.00  0.00            
ATOM   1540  CB  GLH X  92      39.633 102.089  55.717  0.00  0.00            
ATOM   1541  HB2 GLH X  92      38.631 101.679  55.532  0.00  0.00            
ATOM   1542  HB3 GLH X  92      39.910 101.776  56.688  0.00  0.00            
ATOM   1543  CG  GLH X  92      40.647 101.616  54.654  0.00  0.00            
ATOM   1544  HG2 GLH X  92      41.359 102.408  54.455  0.00  0.00            
ATOM   1545  HG3 GLH X  92      41.246 100.847  55.068  0.00  0.00            
ATOM   1546  CD  GLH X  92      39.893 101.138  53.460  0.00  0.00            
ATOM   1547  OE1 GLH X  92      40.181  99.849  53.083  0.00  0.00            
ATOM   1548  OE2 GLH X  92      38.915 101.623  52.975  0.00  0.00            
ATOM   1549  HE1 GLH X  92      39.609  99.627  52.361  0.00  0.00            
ATOM   1550  C   GLH X  92      40.596 104.297  56.288  0.00  0.00            
ATOM   1551  O   GLH X  92      40.812 104.328  57.476  0.00  0.00            
ATOM   1552  N   THR X  93      41.306 105.019  55.409  0.00  0.00            
ATOM   1553  H   THR X  93      41.075 104.997  54.428  0.00  0.00            
ATOM   1554  CA  THR X  93      42.363 105.866  55.859  0.00  0.00            
ATOM   1555  HA  THR X  93      42.670 105.477  56.840  0.00  0.00            
ATOM   1556  CB  THR X  93      43.569 105.750  54.896  0.00  0.00            
ATOM   1557  HB  THR X  93      44.465 106.231  55.344  0.00  0.00            
ATOM   1558  CG2 THR X  93      43.925 104.326  54.528  0.00  0.00            
ATOM   1559 HG21 THR X  93      44.831 104.035  55.082  0.00  0.00            
ATOM   1560 HG22 THR X  93      44.086 104.147  53.466  0.00  0.00            
ATOM   1561 HG23 THR X  93      43.138 103.674  54.935  0.00  0.00            
ATOM   1562  OG1 THR X  93      43.225 106.421  53.729  0.00  0.00            
ATOM   1563  HG1 THR X  93      43.962 106.382  53.126  0.00  0.00            
ATOM   1564  C   THR X  93      41.990 107.331  56.032  0.00  0.00            
ATOM   1565  O   THR X  93      42.541 108.075  56.843  0.00  0.00            
ATOM   1566  N   ASH X  94      40.991 107.796  55.280  0.00  0.00            
ATOM   1567  H   ASH X  94      40.476 107.135  54.687  0.00  0.00            
ATOM   1568  CA  ASH X  94      40.397 109.114  55.436  0.00  0.00            
ATOM   1569  HA  ASH X  94      41.261 109.808  55.390  0.00  0.00            
ATOM   1570  CB  ASH X  94      39.481 109.446  54.311  0.00  0.00            
ATOM   1571  HB2 ASH X  94      38.839 108.609  54.121  0.00  0.00            
ATOM   1572  HB3 ASH X  94      38.856 110.265  54.637  0.00  0.00            
ATOM   1573  CG  ASH X  94      40.139 109.906  53.017  0.00  0.00            
ATOM   1574  OD1 ASH X  94      41.478 109.709  52.958  0.00  0.00            
ATOM   1575  OD2 ASH X  94      39.505 110.391  52.123  0.00  0.00            
ATOM   1576  HD1 ASH X  94      41.802 109.716  52.076  0.00  0.00            
ATOM   1577  C   ASH X  94      39.808 109.259  56.856  0.00  0.00            
ATOM   1578  O   ASH X  94      39.887 110.346  57.419  0.00  0.00            
ATOM   1579  N   ALA X  95      39.061 108.192  57.339  0.00  0.00            
ATOM   1580  H   ALA X  95      38.950 107.371  56.761  0.00  0.00            
ATOM   1581  CA  ALA X  95      38.604 107.855  58.702  0.00  0.00            
ATOM   1582  HA  ALA X  95      37.599 108.250  58.845  0.00  0.00            
ATOM   1583  CB  ALA X  95      38.573 106.345  58.737  0.00  0.00            
ATOM   1584  HB1 ALA X  95      39.514 105.917  58.497  0.00  0.00            
ATOM   1585  HB2 ALA X  95      38.347 106.157  59.823  0.00  0.00            
ATOM   1586  HB3 ALA X  95      37.740 105.956  58.244  0.00  0.00            
ATOM   1587  C   ALA X  95      39.588 108.411  59.729  0.00  0.00            
ATOM   1588  O   ALA X  95      39.182 108.993  60.746  0.00  0.00            
ATOM   1589  N   GLN X  96      40.848 108.156  59.527  0.00  0.00            
ATOM   1590  H   GLN X  96      41.066 107.432  58.865  0.00  0.00            
ATOM   1591  CA  GLN X  96      41.836 108.485  60.504  0.00  0.00            
ATOM   1592  HA  GLN X  96      41.516 108.025  61.433  0.00  0.00            
ATOM   1593  CB  GLN X  96      43.205 107.867  60.161  0.00  0.00            
ATOM   1594  HB2 GLN X  96      43.570 108.304  59.222  0.00  0.00            
ATOM   1595  HB3 GLN X  96      43.901 108.119  60.936  0.00  0.00            
ATOM   1596  CG  GLN X  96      43.119 106.334  59.981  0.00  0.00            
ATOM   1597  HG2 GLN X  96      42.804 105.889  60.922  0.00  0.00            
ATOM   1598  HG3 GLN X  96      42.400 106.044  59.249  0.00  0.00            
ATOM   1599  CD  GLN X  96      44.473 105.769  59.613  0.00  0.00            
ATOM   1600  OE1 GLN X  96      44.850 105.781  58.447  0.00  0.00            
ATOM   1601  NE2 GLN X  96      45.192 105.264  60.643  0.00  0.00            
ATOM   1602 HE21 GLN X  96      46.134 105.606  60.762  0.00  0.00            
ATOM   1603 HE22 GLN X  96      45.010 104.301  60.868  0.00  0.00            
ATOM   1604  C   GLN X  96      42.023 109.991  60.669  0.00  0.00            
ATOM   1605  O   GLN X  96      42.378 110.439  61.741  0.00  0.00            
ATOM   1606  N   MET X  97      41.683 110.765  59.651  0.00  0.00            
ATOM   1607  H   MET X  97      41.566 110.357  58.758  0.00  0.00            
ATOM   1608  CA  MET X  97      41.808 112.202  59.747  0.00  0.00            
ATOM   1609  HA  MET X  97      42.780 112.441  60.166  0.00  0.00            
ATOM   1610  CB  MET X  97      41.696 112.904  58.373  0.00  0.00            
ATOM   1611  HB2 MET X  97      40.656 112.845  58.028  0.00  0.00            
ATOM   1612  HB3 MET X  97      41.913 113.955  58.482  0.00  0.00            
ATOM   1613  CG  MET X  97      42.591 112.253  57.270  0.00  0.00            
ATOM   1614  HG2 MET X  97      43.635 112.374  57.574  0.00  0.00            
ATOM   1615  HG3 MET X  97      42.390 111.176  57.198  0.00  0.00            
ATOM   1616  SD  MET X  97      42.358 112.970  55.649  0.00  0.00            
ATOM   1617  CE  MET X  97      42.482 114.744  56.052  0.00  0.00            
ATOM   1618  HE1 MET X  97      42.778 114.863  57.094  0.00  0.00            
ATOM   1619  HE2 MET X  97      41.511 115.221  55.914  0.00  0.00            
ATOM   1620  HE3 MET X  97      43.235 115.198  55.405  0.00  0.00            
ATOM   1621  C   MET X  97      40.722 112.736  60.697  0.00  0.00            
ATOM   1622  O   MET X  97      39.632 112.201  60.740  0.00  0.00            
ATOM   1623  N   GLN X  98      41.057 113.768  61.454  0.00  0.00            
ATOM   1624  H   GLN X  98      42.040 113.950  61.610  0.00  0.00            
ATOM   1625  CA  GLN X  98      40.087 114.448  62.320  0.00  0.00            
ATOM   1626  HA  GLN X  98      39.725 113.731  63.032  0.00  0.00            
ATOM   1627  CB  GLN X  98      40.761 115.641  62.997  0.00  0.00            
ATOM   1628  HB2 GLN X  98      41.281 116.307  62.292  0.00  0.00            
ATOM   1629  HB3 GLN X  98      41.539 115.214  63.651  0.00  0.00            
ATOM   1630  CG  GLN X  98      39.774 116.421  63.836  0.00  0.00            
ATOM   1631  HG2 GLN X  98      38.944 115.800  64.214  0.00  0.00            
ATOM   1632  HG3 GLN X  98      39.356 117.253  63.248  0.00  0.00            
ATOM   1633  CD  GLN X  98      40.479 117.022  65.079  0.00  0.00            
ATOM   1634  OE1 GLN X  98      41.630 116.724  65.431  0.00  0.00            
ATOM   1635  NE2 GLN X  98      39.754 117.878  65.816  0.00  0.00            
ATOM   1636 HE21 GLN X  98      40.054 118.113  66.744  0.00  0.00            
ATOM   1637 HE22 GLN X  98      38.994 118.387  65.353  0.00  0.00            
ATOM   1638  C   GLN X  98      38.851 114.905  61.466  0.00  0.00            
ATOM   1639  O   GLN X  98      37.712 114.593  61.838  0.00  0.00            
ATOM   1640  N   ASH X  99      39.093 115.646  60.392  0.00  0.00            
ATOM   1641  H   ASH X  99      39.986 116.092  60.294  0.00  0.00            
ATOM   1642  CA  ASH X  99      38.021 116.088  59.537  0.00  0.00            
ATOM   1643  HA  ASH X  99      37.063 115.775  59.933  0.00  0.00            
ATOM   1644  CB  ASH X  99      37.999 117.629  59.442  0.00  0.00            
ATOM   1645  HB2 ASH X  99      38.897 118.006  58.967  0.00  0.00            
ATOM   1646  HB3 ASH X  99      37.963 118.043  60.464  0.00  0.00            
ATOM   1647  CG  ASH X  99      36.767 118.177  58.703  0.00  0.00            
ATOM   1648  OD1 ASH X  99      35.767 117.308  58.464  0.00  0.00            
ATOM   1649  OD2 ASH X  99      36.782 119.331  58.308  0.00  0.00            
ATOM   1650  HD1 ASH X  99      35.995 116.643  57.827  0.00  0.00            
ATOM   1651  C   ASH X  99      38.220 115.503  58.112  0.00  0.00            
ATOM   1652  O   ASH X  99      38.992 116.028  57.320  0.00  0.00            
ATOM   1653  N   PRO X 100      37.547 114.373  57.809  0.00  0.00            
ATOM   1654  CD  PRO X 100      36.656 113.599  58.656  0.00  0.00            
ATOM   1655  HD2 PRO X 100      35.640 114.043  58.608  0.00  0.00            
ATOM   1656  HD3 PRO X 100      36.914 113.571  59.691  0.00  0.00            
ATOM   1657  CG  PRO X 100      36.613 112.211  58.035  0.00  0.00            
ATOM   1658  HG2 PRO X 100      35.809 111.560  58.372  0.00  0.00            
ATOM   1659  HG3 PRO X 100      37.520 111.735  58.397  0.00  0.00            
ATOM   1660  CB  PRO X 100      36.741 112.538  56.574  0.00  0.00            
ATOM   1661  HB2 PRO X 100      35.792 112.922  56.256  0.00  0.00            
ATOM   1662  HB3 PRO X 100      37.086 111.735  55.942  0.00  0.00            
ATOM   1663  CA  PRO X 100      37.695 113.723  56.483  0.00  0.00            
ATOM   1664  HA  PRO X 100      38.720 113.362  56.412  0.00  0.00            
ATOM   1665  C   PRO X 100      37.368 114.641  55.281  0.00  0.00            
ATOM   1666  O   PRO X 100      37.760 114.329  54.168  0.00  0.00            
ATOM   1667  N   SER X 101      36.619 115.733  55.479  0.00  0.00            
ATOM   1668  H   SER X 101      36.034 115.740  56.294  0.00  0.00            
ATOM   1669  CA  SER X 101      36.352 116.678  54.403  0.00  0.00            
ATOM   1670  HA  SER X 101      35.948 116.072  53.582  0.00  0.00            
ATOM   1671  CB  SER X 101      35.262 117.692  54.806  0.00  0.00            
ATOM   1672  HB2 SER X 101      34.940 118.260  53.947  0.00  0.00            
ATOM   1673  HB3 SER X 101      34.400 117.118  55.171  0.00  0.00            
ATOM   1674  OG  SER X 101      35.758 118.551  55.790  0.00  0.00            
ATOM   1675  HG  SER X 101      36.286 118.046  56.394  0.00  0.00            
ATOM   1676  C   SER X 101      37.587 117.378  53.865  0.00  0.00            
ATOM   1677  O   SER X 101      37.551 117.982  52.799  0.00  0.00            
ATOM   1678  N   GLN X 102      38.706 117.313  54.609  0.00  0.00            
ATOM   1679  H   GLN X 102      38.607 117.079  55.572  0.00  0.00            
ATOM   1680  CA  GLN X 102      39.945 117.985  54.177  0.00  0.00            
ATOM   1681  HA  GLN X 102      39.737 118.909  53.656  0.00  0.00            
ATOM   1682  CB  GLN X 102      40.770 118.351  55.384  0.00  0.00            
ATOM   1683  HB2 GLN X 102      41.742 118.676  55.071  0.00  0.00            
ATOM   1684  HB3 GLN X 102      40.921 117.497  56.014  0.00  0.00            
ATOM   1685  CG  GLN X 102      40.145 119.459  56.268  0.00  0.00            
ATOM   1686  HG2 GLN X 102      40.120 120.428  55.739  0.00  0.00            
ATOM   1687  HG3 GLN X 102      39.109 119.184  56.489  0.00  0.00            
ATOM   1688  CD  GLN X 102      40.863 119.658  57.580  0.00  0.00            
ATOM   1689  OE1 GLN X 102      41.214 118.691  58.251  0.00  0.00            
ATOM   1690  NE2 GLN X 102      41.153 120.908  57.963  0.00  0.00            
ATOM   1691 HE21 GLN X 102      40.554 121.653  57.643  0.00  0.00            
ATOM   1692 HE22 GLN X 102      41.778 121.058  58.737  0.00  0.00            
ATOM   1693  C   GLN X 102      40.799 117.062  53.279  0.00  0.00            
ATOM   1694  O   GLN X 102      41.861 117.454  52.872  0.00  0.00            
ATOM   1695  N   SER X 103      40.291 115.869  52.970  0.00  0.00            
ATOM   1696  H   SER X 103      39.289 115.729  53.106  0.00  0.00            
ATOM   1697  CA  SER X 103      40.999 114.941  52.111  0.00  0.00            
ATOM   1698  HA  SER X 103      42.000 114.860  52.531  0.00  0.00            
ATOM   1699  CB  SER X 103      40.308 113.573  52.054  0.00  0.00            
ATOM   1700  HB2 SER X 103      40.361 113.094  53.026  0.00  0.00            
ATOM   1701  HB3 SER X 103      39.282 113.696  51.790  0.00  0.00            
ATOM   1702  OG  SER X 103      40.949 112.692  51.090  0.00  0.00            
ATOM   1703  HG  SER X 103      41.724 112.328  51.480  0.00  0.00            
ATOM   1704  C   SER X 103      41.166 115.486  50.706  0.00  0.00            
ATOM   1705  O   SER X 103      40.297 116.205  50.197  0.00  0.00            
ATOM   1706  N   GLN X 104      42.299 115.133  50.043  0.00  0.00            
ATOM   1707  H   GLN X 104      42.776 114.301  50.338  0.00  0.00            
ATOM   1708  CA  GLN X 104      42.548 115.640  48.708  0.00  0.00            
ATOM   1709  HA  GLN X 104      42.418 116.733  48.732  0.00  0.00            
ATOM   1710  CB  GLN X 104      43.991 115.283  48.295  0.00  0.00            
ATOM   1711  HB2 GLN X 104      44.145 114.217  48.441  0.00  0.00            
ATOM   1712  HB3 GLN X 104      44.097 115.439  47.225  0.00  0.00            
ATOM   1713  CG  GLN X 104      45.060 116.076  49.039  0.00  0.00            
ATOM   1714  HG2 GLN X 104      44.882 117.135  48.909  0.00  0.00            
ATOM   1715  HG3 GLN X 104      45.009 115.796  50.089  0.00  0.00            
ATOM   1716  CD  GLN X 104      46.419 115.724  48.494  0.00  0.00            
ATOM   1717  OE1 GLN X 104      47.036 114.722  48.851  0.00  0.00            
ATOM   1718  NE2 GLN X 104      46.952 116.607  47.636  0.00  0.00            
ATOM   1719 HE21 GLN X 104      47.896 116.459  47.316  0.00  0.00            
ATOM   1720 HE22 GLN X 104      46.414 117.374  47.259  0.00  0.00            
ATOM   1721  C   GLN X 104      41.583 115.145  47.661  0.00  0.00            
ATOM   1722  O   GLN X 104      41.531 115.689  46.547  0.00  0.00            
ATOM   1723  N   ILE X 105      40.828 114.071  47.930  0.00  0.00            
ATOM   1724  H   ILE X 105      41.050 113.477  48.711  0.00  0.00            
ATOM   1725  CA  ILE X 105      39.797 113.633  47.043  0.00  0.00            
ATOM   1726  HA  ILE X 105      40.244 113.498  46.059  0.00  0.00            
ATOM   1727  CB  ILE X 105      39.197 112.295  47.459  0.00  0.00            
ATOM   1728  HB  ILE X 105      40.035 111.628  47.666  0.00  0.00            
ATOM   1729  CG2 ILE X 105      38.420 112.450  48.790  0.00  0.00            
ATOM   1730 HG21 ILE X 105      38.476 111.551  49.395  0.00  0.00            
ATOM   1731 HG22 ILE X 105      38.822 113.273  49.380  0.00  0.00            
ATOM   1732 HG23 ILE X 105      37.374 112.678  48.610  0.00  0.00            
ATOM   1733  CG1 ILE X 105      38.350 111.741  46.387  0.00  0.00            
ATOM   1734 HG12 ILE X 105      37.654 112.484  46.011  0.00  0.00            
ATOM   1735 HG13 ILE X 105      38.980 111.441  45.549  0.00  0.00            
ATOM   1736  CD1 ILE X 105      37.552 110.492  46.805  0.00  0.00            
ATOM   1737 HD11 ILE X 105      36.870 110.678  47.648  0.00  0.00            
ATOM   1738 HD12 ILE X 105      36.966 110.089  45.968  0.00  0.00            
ATOM   1739 HD13 ILE X 105      38.235 109.689  47.118  0.00  0.00            
ATOM   1740  C   ILE X 105      38.713 114.703  46.776  0.00  0.00            
ATOM   1741  O   ILE X 105      38.020 114.683  45.757  0.00  0.00            
ATOM   1742  N   TRP X 106      38.525 115.615  47.733  0.00  0.00            
ATOM   1743  H   TRP X 106      39.221 115.703  48.471  0.00  0.00            
ATOM   1744  CA  TRP X 106      37.477 116.616  47.654  0.00  0.00            
ATOM   1745  HA  TRP X 106      36.736 116.264  46.947  0.00  0.00            
ATOM   1746  CB  TRP X 106      36.771 116.769  49.012  0.00  0.00            
ATOM   1747  HB2 TRP X 106      35.993 117.525  48.957  0.00  0.00            
ATOM   1748  HB3 TRP X 106      37.514 117.146  49.694  0.00  0.00            
ATOM   1749  CG  TRP X 106      36.224 115.525  49.587  0.00  0.00            
ATOM   1750  CD1 TRP X 106      36.688 114.831  50.663  0.00  0.00            
ATOM   1751  HD1 TRP X 106      37.636 114.999  51.138  0.00  0.00            
ATOM   1752  NE1 TRP X 106      35.888 113.710  50.892  0.00  0.00            
ATOM   1753  HE1 TRP X 106      36.296 112.948  51.389  0.00  0.00            
ATOM   1754  CE2 TRP X 106      34.968 113.578  49.876  0.00  0.00            
ATOM   1755  CZ2 TRP X 106      34.012 112.578  49.623  0.00  0.00            
ATOM   1756  HZ2 TRP X 106      33.944 111.701  50.238  0.00  0.00            
ATOM   1757  CH2 TRP X 106      33.164 112.729  48.543  0.00  0.00            
ATOM   1758  HH2 TRP X 106      32.388 112.048  48.293  0.00  0.00            
ATOM   1759  CZ3 TRP X 106      33.252 113.903  47.817  0.00  0.00            
ATOM   1760  HZ3 TRP X 106      32.605 114.006  46.971  0.00  0.00            
ATOM   1761  CE3 TRP X 106      34.275 114.855  47.957  0.00  0.00            
ATOM   1762  HE3 TRP X 106      34.346 115.587  47.164  0.00  0.00            
ATOM   1763  CD2 TRP X 106      35.160 114.720  49.077  0.00  0.00            
ATOM   1764  C   TRP X 106      38.049 117.975  47.199  0.00  0.00            
ATOM   1765  O   TRP X 106      37.456 119.029  47.444  0.00  0.00            
ATOM   1766  N   SER X 107      39.201 117.961  46.540  0.00  0.00            
ATOM   1767  H   SER X 107      39.773 117.118  46.550  0.00  0.00            
ATOM   1768  CA  SER X 107      39.802 119.187  46.047  0.00  0.00            
ATOM   1769  HA  SER X 107      39.626 120.012  46.759  0.00  0.00            
ATOM   1770  CB  SER X 107      41.301 118.974  45.919  0.00  0.00            
ATOM   1771  HB2 SER X 107      41.791 118.911  46.877  0.00  0.00            
ATOM   1772  HB3 SER X 107      41.704 119.861  45.412  0.00  0.00            
ATOM   1773  OG  SER X 107      41.616 117.856  45.128  0.00  0.00            
ATOM   1774  HG  SER X 107      41.774 117.121  45.686  0.00  0.00            
ATOM   1775  C   SER X 107      39.192 119.537  44.738  0.00  0.00            
ATOM   1776  O   SER X 107      38.520 118.771  44.073  0.00  0.00            
ATOM   1777  N   ALA X 108      39.343 120.826  44.376  0.00  0.00            
ATOM   1778  H   ALA X 108      39.980 121.428  44.871  0.00  0.00            
ATOM   1779  CA  ALA X 108      38.592 121.409  43.247  0.00  0.00            
ATOM   1780  HA  ALA X 108      37.525 121.233  43.369  0.00  0.00            
ATOM   1781  CB  ALA X 108      38.805 122.871  43.179  0.00  0.00            
ATOM   1782  HB1 ALA X 108      39.614 123.139  42.497  0.00  0.00            
ATOM   1783  HB2 ALA X 108      39.084 123.309  44.154  0.00  0.00            
ATOM   1784  HB3 ALA X 108      37.907 123.397  42.826  0.00  0.00            
ATOM   1785  C   ALA X 108      39.042 120.778  41.936  0.00  0.00            
ATOM   1786  O   ALA X 108      38.340 121.000  40.959  0.00  0.00            
ATOM   1787  N   ASH X 109      40.184 120.092  41.915  0.00  0.00            
ATOM   1788  H   ASH X 109      40.788 120.153  42.715  0.00  0.00            
ATOM   1789  CA  ASH X 109      40.657 119.484  40.725  0.00  0.00            
ATOM   1790  HA  ASH X 109      40.288 120.055  39.875  0.00  0.00            
ATOM   1791  CB  ASH X 109      42.195 119.485  40.715  0.00  0.00            
ATOM   1792  HB2 ASH X 109      42.589 120.480  40.793  0.00  0.00            
ATOM   1793  HB3 ASH X 109      42.534 119.084  39.757  0.00  0.00            
ATOM   1794  CG  ASH X 109      42.830 118.592  41.777  0.00  0.00            
ATOM   1795  OD1 ASH X 109      42.077 118.521  42.898  0.00  0.00            
ATOM   1796  OD2 ASH X 109      43.862 117.974  41.586  0.00  0.00            
ATOM   1797  HD1 ASH X 109      42.470 117.892  43.489  0.00  0.00            
ATOM   1798  C   ASH X 109      40.174 118.026  40.538  0.00  0.00            
ATOM   1799  O   ASH X 109      40.439 117.444  39.474  0.00  0.00            
ATOM   1800  N   PHE X 110      39.376 117.518  41.496  0.00  0.00            
ATOM   1801  H   PHE X 110      39.014 118.095  42.237  0.00  0.00            
ATOM   1802  CA  PHE X 110      38.905 116.128  41.407  0.00  0.00            
ATOM   1803  HA  PHE X 110      39.157 115.765  40.403  0.00  0.00            
ATOM   1804  CB  PHE X 110      39.656 115.239  42.401  0.00  0.00            
ATOM   1805  HB2 PHE X 110      40.666 115.620  42.606  0.00  0.00            
ATOM   1806  HB3 PHE X 110      39.134 115.287  43.359  0.00  0.00            
ATOM   1807  CG  PHE X 110      39.739 113.793  41.979  0.00  0.00            
ATOM   1808  CD1 PHE X 110      40.254 113.468  40.728  0.00  0.00            
ATOM   1809  HD1 PHE X 110      40.528 114.249  40.041  0.00  0.00            
ATOM   1810  CE1 PHE X 110      40.265 112.159  40.303  0.00  0.00            
ATOM   1811  HE1 PHE X 110      40.386 111.935  39.258  0.00  0.00            
ATOM   1812  CZ  PHE X 110      39.928 111.143  41.204  0.00  0.00            
ATOM   1813  HZ  PHE X 110      40.075 110.103  40.938  0.00  0.00            
ATOM   1814  CE2 PHE X 110      39.473 111.449  42.481  0.00  0.00            
ATOM   1815  HE2 PHE X 110      39.410 110.683  43.232  0.00  0.00            
ATOM   1816  CD2 PHE X 110      39.343 112.774  42.848  0.00  0.00            
ATOM   1817  HD2 PHE X 110      38.901 113.037  43.800  0.00  0.00            
ATOM   1818  C   PHE X 110      37.405 115.917  41.560  0.00  0.00            
ATOM   1819  O   PHE X 110      36.739 115.727  40.554  0.00  0.00            
ATOM   1820  N   MET X 111      36.923 115.860  42.806  0.00  0.00            
ATOM   1821  H   MET X 111      37.591 115.959  43.575  0.00  0.00            
ATOM   1822  CA  MET X 111      35.550 115.576  43.099  0.00  0.00            
ATOM   1823  HA  MET X 111      35.083 115.250  42.158  0.00  0.00            
ATOM   1824  CB  MET X 111      35.371 114.469  44.155  0.00  0.00            
ATOM   1825  HB2 MET X 111      35.877 114.748  45.078  0.00  0.00            
ATOM   1826  HB3 MET X 111      34.300 114.445  44.380  0.00  0.00            
ATOM   1827  CG  MET X 111      35.809 113.070  43.698  0.00  0.00            
ATOM   1828  HG2 MET X 111      35.748 112.395  44.538  0.00  0.00            
ATOM   1829  HG3 MET X 111      36.839 113.091  43.389  0.00  0.00            
ATOM   1830  SD  MET X 111      34.808 112.411  42.331  0.00  0.00            
ATOM   1831  CE  MET X 111      35.896 112.740  40.912  0.00  0.00            
ATOM   1832  HE1 MET X 111      35.377 113.341  40.174  0.00  0.00            
ATOM   1833  HE2 MET X 111      36.201 111.794  40.470  0.00  0.00            
ATOM   1834  HE3 MET X 111      36.793 113.267  41.253  0.00  0.00            
ATOM   1835  C   MET X 111      34.822 116.826  43.526  0.00  0.00            
ATOM   1836  O   MET X 111      33.607 116.811  43.569  0.00  0.00            
ATOM   1837  N   GLY X 112      35.519 117.861  43.979  0.00  0.00            
ATOM   1838  H   GLY X 112      36.502 117.740  44.103  0.00  0.00            
ATOM   1839  CA  GLY X 112      34.894 119.024  44.563  0.00  0.00            
ATOM   1840  HA2 GLY X 112      33.967 119.276  44.028  0.00  0.00            
ATOM   1841  HA3 GLY X 112      35.574 119.881  44.462  0.00  0.00            
ATOM   1842  C   GLY X 112      34.602 118.781  46.040  0.00  0.00            
ATOM   1843  O   GLY X 112      34.744 117.684  46.588  0.00  0.00            
ATOM   1844  N   GLY X 113      34.213 119.881  46.658  0.00  0.00            
ATOM   1845  H   GLY X 113      34.265 120.762  46.186  0.00  0.00            
ATOM   1846  CA  GLY X 113      34.004 119.859  48.100  0.00  0.00            
ATOM   1847  HA2 GLY X 113      34.325 120.817  48.490  0.00  0.00            
ATOM   1848  HA3 GLY X 113      34.690 119.108  48.484  0.00  0.00            
ATOM   1849  C   GLY X 113      32.590 119.529  48.550  0.00  0.00            
ATOM   1850  O   GLY X 113      31.759 119.103  47.776  0.00  0.00            
ATOM   1851  N   ASN X 114      32.401 119.757  49.865  0.00  0.00            
ATOM   1852  H   ASN X 114      33.163 119.975  50.489  0.00  0.00            
ATOM   1853  CA  ASN X 114      31.099 119.504  50.464  0.00  0.00            
ATOM   1854  HA  ASN X 114      30.804 118.519  50.198  0.00  0.00            
ATOM   1855  CB  ASN X 114      31.183 119.719  51.981  0.00  0.00            
ATOM   1856  HB2 ASN X 114      32.108 119.239  52.349  0.00  0.00            
ATOM   1857  HB3 ASN X 114      31.224 120.756  52.219  0.00  0.00            
ATOM   1858  CG  ASN X 114      29.938 119.321  52.728  0.00  0.00            
ATOM   1859  OD1 ASN X 114      29.064 118.684  52.072  0.00  0.00            
ATOM   1860  ND2 ASN X 114      29.822 119.816  53.945  0.00  0.00            
ATOM   1861 HD21 ASN X 114      30.562 120.435  54.297  0.00  0.00            
ATOM   1862 HD22 ASN X 114      28.931 119.554  54.457  0.00  0.00            
ATOM   1863  C   ASN X 114      30.083 120.532  49.954  0.00  0.00            
ATOM   1864  O   ASN X 114      30.417 121.530  49.316  0.00  0.00            
ATOM   1865  N   GLY X 115      28.808 120.254  50.245  0.00  0.00            
ATOM   1866  H   GLY X 115      28.611 119.576  50.998  0.00  0.00            
ATOM   1867  CA  GLY X 115      27.726 121.100  49.754  0.00  0.00            
ATOM   1868  HA2 GLY X 115      26.774 120.579  49.879  0.00  0.00            
ATOM   1869  HA3 GLY X 115      27.871 121.308  48.691  0.00  0.00            
ATOM   1870  C   GLY X 115      27.692 122.407  50.535  0.00  0.00            
ATOM   1871  O   GLY X 115      28.218 122.453  51.656  0.00  0.00            
ATOM   1872  N   ASN X 116      27.065 123.441  49.944  0.00  0.00            
ATOM   1873  H   ASN X 116      26.435 123.214  49.195  0.00  0.00            
ATOM   1874  CA  ASN X 116      26.981 124.730  50.509  0.00  0.00            
ATOM   1875  HA  ASN X 116      27.812 124.816  51.210  0.00  0.00            
ATOM   1876  CB  ASN X 116      27.095 125.775  49.425  0.00  0.00            
ATOM   1877  HB2 ASN X 116      27.898 125.599  48.730  0.00  0.00            
ATOM   1878  HB3 ASN X 116      26.171 125.754  48.832  0.00  0.00            
ATOM   1879  CG  ASN X 116      27.196 127.177  49.978  0.00  0.00            
ATOM   1880  OD1 ASN X 116      26.957 127.431  51.180  0.00  0.00            
ATOM   1881  ND2 ASN X 116      27.631 128.103  49.097  0.00  0.00            
ATOM   1882 HD21 ASN X 116      28.596 128.414  49.168  0.00  0.00            
ATOM   1883 HD22 ASN X 116      26.918 128.769  48.773  0.00  0.00            
ATOM   1884  C   ASN X 116      25.650 124.843  51.275  0.00  0.00            
ATOM   1885  O   ASN X 116      24.610 124.842  50.614  0.00  0.00            
ATOM   1886  N   PRO X 117      25.661 124.907  52.618  0.00  0.00            
ATOM   1887  CD  PRO X 117      26.852 124.993  53.499  0.00  0.00            
ATOM   1888  HD2 PRO X 117      27.564 125.707  53.094  0.00  0.00            
ATOM   1889  HD3 PRO X 117      27.296 124.004  53.617  0.00  0.00            
ATOM   1890  CG  PRO X 117      26.304 125.452  54.836  0.00  0.00            
ATOM   1891  HG2 PRO X 117      26.835 124.990  55.677  0.00  0.00            
ATOM   1892  HG3 PRO X 117      26.372 126.535  54.902  0.00  0.00            
ATOM   1893  CB  PRO X 117      24.840 125.030  54.809  0.00  0.00            
ATOM   1894  HB2 PRO X 117      24.234 125.660  55.428  0.00  0.00            
ATOM   1895  HB3 PRO X 117      24.814 124.004  55.135  0.00  0.00            
ATOM   1896  CA  PRO X 117      24.409 124.984  53.314  0.00  0.00            
ATOM   1897  HA  PRO X 117      23.779 124.108  53.138  0.00  0.00            
ATOM   1898  C   PRO X 117      23.581 126.201  52.985  0.00  0.00            
ATOM   1899  O   PRO X 117      22.413 126.276  53.386  0.00  0.00            
ATOM   1900  N   ILE X 118      24.160 127.257  52.360  0.00  0.00            
ATOM   1901  H   ILE X 118      24.998 127.052  51.831  0.00  0.00            
ATOM   1902  CA  ILE X 118      23.363 128.400  51.932  0.00  0.00            
ATOM   1903  HA  ILE X 118      22.696 128.645  52.758  0.00  0.00            
ATOM   1904  CB  ILE X 118      24.317 129.600  51.669  0.00  0.00            
ATOM   1905  HB  ILE X 118      24.974 129.324  50.834  0.00  0.00            
ATOM   1906  CG2 ILE X 118      23.510 130.800  51.241  0.00  0.00            
ATOM   1907 HG21 ILE X 118      23.748 131.654  51.883  0.00  0.00            
ATOM   1908 HG22 ILE X 118      22.447 130.609  51.283  0.00  0.00            
ATOM   1909 HG23 ILE X 118      23.765 131.106  50.203  0.00  0.00            
ATOM   1910  CG1 ILE X 118      25.186 129.913  52.884  0.00  0.00            
ATOM   1911 HG12 ILE X 118      25.899 130.687  52.641  0.00  0.00            
ATOM   1912 HG13 ILE X 118      25.758 129.043  53.131  0.00  0.00            
ATOM   1913  CD1 ILE X 118      24.384 130.301  54.100  0.00  0.00            
ATOM   1914 HD11 ILE X 118      23.635 131.058  53.829  0.00  0.00            
ATOM   1915 HD12 ILE X 118      23.834 129.457  54.498  0.00  0.00            
ATOM   1916 HD13 ILE X 118      25.012 130.725  54.873  0.00  0.00            
ATOM   1917  C   ILE X 118      22.525 128.041  50.743  0.00  0.00            
ATOM   1918  O   ILE X 118      21.466 128.627  50.557  0.00  0.00            
ATOM   1919  N   LYN X 119      22.978 127.075  49.920  0.00  0.00            
ATOM   1920  H   LYN X 119      23.865 126.669  50.093  0.00  0.00            
ATOM   1921  CA  LYN X 119      22.277 126.671  48.694  0.00  0.00            
ATOM   1922  HA  LYN X 119      21.496 127.404  48.533  0.00  0.00            
ATOM   1923  CB  LYN X 119      23.254 126.759  47.484  0.00  0.00            
ATOM   1924  HB2 LYN X 119      23.981 125.942  47.552  0.00  0.00            
ATOM   1925  HB3 LYN X 119      22.679 126.629  46.582  0.00  0.00            
ATOM   1926  CG  LYN X 119      23.976 128.094  47.374  0.00  0.00            
ATOM   1927  HG2 LYN X 119      24.417 128.380  48.323  0.00  0.00            
ATOM   1928  HG3 LYN X 119      23.312 128.905  47.102  0.00  0.00            
ATOM   1929  CD  LYN X 119      25.067 127.998  46.324  0.00  0.00            
ATOM   1930  HD2 LYN X 119      25.770 127.225  46.583  0.00  0.00            
ATOM   1931  HD3 LYN X 119      25.639 128.922  46.362  0.00  0.00            
ATOM   1932  CE  LYN X 119      24.504 127.795  44.944  0.00  0.00            
ATOM   1933  HE2 LYN X 119      23.833 126.933  44.941  0.00  0.00            
ATOM   1934  HE3 LYN X 119      23.888 128.657  44.685  0.00  0.00            
ATOM   1935  NZ  LYN X 119      25.518 127.605  43.937  0.00  0.00            
ATOM   1936  HZ1 LYN X 119      25.907 128.495  43.659  0.00  0.00            
ATOM   1937  HZ2 LYN X 119      26.315 127.108  44.323  0.00  0.00            
ATOM   1938  C   LYN X 119      21.691 125.279  48.811  0.00  0.00            
ATOM   1939  O   LYN X 119      21.679 124.539  47.832  0.00  0.00            
ATOM   1940  N   ASH X 120      21.072 124.975  49.959  0.00  0.00            
ATOM   1941  H   ASH X 120      20.815 125.743  50.567  0.00  0.00            
ATOM   1942  CA  ASH X 120      20.575 123.656  50.215  0.00  0.00            
ATOM   1943  HA  ASH X 120      20.348 123.638  51.289  0.00  0.00            
ATOM   1944  CB  ASH X 120      19.280 123.503  49.452  0.00  0.00            
ATOM   1945  HB2 ASH X 120      18.882 122.493  49.604  0.00  0.00            
ATOM   1946  HB3 ASH X 120      19.401 123.645  48.397  0.00  0.00            
ATOM   1947  CG  ASH X 120      18.187 124.473  49.849  0.00  0.00            
ATOM   1948  OD1 ASH X 120      18.323 125.050  51.080  0.00  0.00            
ATOM   1949  OD2 ASH X 120      17.187 124.645  49.142  0.00  0.00            
ATOM   1950  HD1 ASH X 120      18.932 125.778  51.063  0.00  0.00            
ATOM   1951  C   ASH X 120      21.550 122.539  49.884  0.00  0.00            
ATOM   1952  O   ASH X 120      21.134 121.500  49.391  0.00  0.00            
ATOM   1953  N   PHE X 121      22.818 122.749  50.243  0.00  0.00            
ATOM   1954  H   PHE X 121      23.029 123.623  50.726  0.00  0.00            
ATOM   1955  CA  PHE X 121      23.906 121.765  50.195  0.00  0.00            
ATOM   1956  HA  PHE X 121      24.803 122.195  50.587  0.00  0.00            
ATOM   1957  CB  PHE X 121      23.476 120.607  51.045  0.00  0.00            
ATOM   1958  HB2 PHE X 121      22.416 120.488  50.941  0.00  0.00            
ATOM   1959  HB3 PHE X 121      23.953 119.719  50.671  0.00  0.00            
ATOM   1960  CG  PHE X 121      23.730 120.794  52.517  0.00  0.00            
ATOM   1961  CD1 PHE X 121      22.610 121.204  53.264  0.00  0.00            
ATOM   1962  HD1 PHE X 121      21.711 121.374  52.728  0.00  0.00            
ATOM   1963  CE1 PHE X 121      22.706 121.348  54.671  0.00  0.00            
ATOM   1964  HE1 PHE X 121      21.795 121.669  55.253  0.00  0.00            
ATOM   1965  CZ  PHE X 121      23.940 121.062  55.304  0.00  0.00            
ATOM   1966  HZ  PHE X 121      23.985 121.327  56.344  0.00  0.00            
ATOM   1967  CE2 PHE X 121      25.089 120.749  54.535  0.00  0.00            
ATOM   1968  HE2 PHE X 121      26.006 120.532  55.054  0.00  0.00            
ATOM   1969  CD2 PHE X 121      25.008 120.613  53.121  0.00  0.00            
ATOM   1970  HD2 PHE X 121      25.940 120.378  52.653  0.00  0.00            
ATOM   1971  C   PHE X 121      24.137 121.363  48.726  0.00  0.00            
ATOM   1972  O   PHE X 121      24.727 120.316  48.494  0.00  0.00            
ATOM   1973  N   ILE X 122      23.823 122.257  47.765  0.00  0.00            
ATOM   1974  H   ILE X 122      23.114 122.967  47.943  0.00  0.00            
ATOM   1975  CA  ILE X 122      24.285 122.091  46.417  0.00  0.00            
ATOM   1976  HA  ILE X 122      24.068 121.069  46.094  0.00  0.00            
ATOM   1977  CB  ILE X 122      23.647 123.145  45.474  0.00  0.00            
ATOM   1978  HB  ILE X 122      23.638 124.107  45.994  0.00  0.00            
ATOM   1979  CG2 ILE X 122      24.399 123.308  44.170  0.00  0.00            
ATOM   1980 HG21 ILE X 122      23.859 123.857  43.420  0.00  0.00            
ATOM   1981 HG22 ILE X 122      24.711 122.344  43.787  0.00  0.00            
ATOM   1982 HG23 ILE X 122      25.309 123.890  44.368  0.00  0.00            
ATOM   1983  CG1 ILE X 122      22.204 122.723  45.188  0.00  0.00            
ATOM   1984 HG12 ILE X 122      21.670 122.551  46.120  0.00  0.00            
ATOM   1985 HG13 ILE X 122      21.716 123.539  44.671  0.00  0.00            
ATOM   1986  CD1 ILE X 122      22.097 121.526  44.257  0.00  0.00            
ATOM   1987 HD11 ILE X 122      21.533 120.726  44.730  0.00  0.00            
ATOM   1988 HD12 ILE X 122      23.070 121.107  44.029  0.00  0.00            
ATOM   1989 HD13 ILE X 122      21.625 121.848  43.338  0.00  0.00            
ATOM   1990  C   ILE X 122      25.816 122.229  46.388  0.00  0.00            
ATOM   1991  O   ILE X 122      26.438 123.080  46.987  0.00  0.00            
ATOM   1992  N   VAL X 123      26.480 121.318  45.627  0.00  0.00            
ATOM   1993  H   VAL X 123      25.969 120.728  45.008  0.00  0.00            
ATOM   1994  CA  VAL X 123      27.918 121.382  45.460  0.00  0.00            
ATOM   1995  HA  VAL X 123      28.384 121.634  46.421  0.00  0.00            
ATOM   1996  CB  VAL X 123      28.460 120.001  45.012  0.00  0.00            
ATOM   1997  HB  VAL X 123      27.923 119.721  44.107  0.00  0.00            
ATOM   1998  CG1 VAL X 123      29.945 120.165  44.640  0.00  0.00            
ATOM   1999 HG11 VAL X 123      30.552 120.334  45.530  0.00  0.00            
ATOM   2000 HG12 VAL X 123      30.337 119.279  44.139  0.00  0.00            
ATOM   2001 HG13 VAL X 123      30.080 121.029  43.995  0.00  0.00            
ATOM   2002  CG2 VAL X 123      28.263 118.930  46.051  0.00  0.00            
ATOM   2003 HG21 VAL X 123      27.202 118.775  46.242  0.00  0.00            
ATOM   2004 HG22 VAL X 123      28.736 117.989  45.756  0.00  0.00            
ATOM   2005 HG23 VAL X 123      28.737 119.240  46.991  0.00  0.00            
ATOM   2006  C   VAL X 123      28.273 122.478  44.478  0.00  0.00            
ATOM   2007  O   VAL X 123      27.828 122.477  43.323  0.00  0.00            
ATOM   2008  N   ASH X 124      29.056 123.448  44.978  0.00  0.00            
ATOM   2009  H   ASH X 124      29.245 123.478  45.962  0.00  0.00            
ATOM   2010  CA  ASH X 124      29.472 124.629  44.198  0.00  0.00            
ATOM   2011  HA  ASH X 124      28.959 124.541  43.232  0.00  0.00            
ATOM   2012  CB  ASH X 124      28.978 125.905  44.886  0.00  0.00            
ATOM   2013  HB2 ASH X 124      27.887 125.866  45.014  0.00  0.00            
ATOM   2014  HB3 ASH X 124      29.176 126.772  44.253  0.00  0.00            
ATOM   2015  CG  ASH X 124      29.608 126.157  46.237  0.00  0.00            
ATOM   2016  OD1 ASH X 124      30.159 125.048  46.819  0.00  0.00            
ATOM   2017  OD2 ASH X 124      29.523 127.255  46.801  0.00  0.00            
ATOM   2018  HD1 ASH X 124      30.537 125.305  47.648  0.00  0.00            
ATOM   2019  C   ASH X 124      30.953 124.744  43.932  0.00  0.00            
ATOM   2020  O   ASH X 124      31.427 125.791  43.461  0.00  0.00            
ATOM   2021  N   THR X 125      31.709 123.657  44.197  0.00  0.00            
ATOM   2022  H   THR X 125      31.376 122.932  44.815  0.00  0.00            
ATOM   2023  CA  THR X 125      33.093 123.629  43.825  0.00  0.00            
ATOM   2024  HA  THR X 125      33.302 124.469  43.164  0.00  0.00            
ATOM   2025  CB  THR X 125      33.962 123.700  45.079  0.00  0.00            
ATOM   2026  HB  THR X 125      35.018 123.635  44.795  0.00  0.00            
ATOM   2027  CG2 THR X 125      33.770 125.013  45.828  0.00  0.00            
ATOM   2028 HG21 THR X 125      32.945 125.570  45.400  0.00  0.00            
ATOM   2029 HG22 THR X 125      33.515 124.803  46.865  0.00  0.00            
ATOM   2030 HG23 THR X 125      34.668 125.628  45.812  0.00  0.00            
ATOM   2031  OG1 THR X 125      33.704 122.579  45.919  0.00  0.00            
ATOM   2032  HG1 THR X 125      34.074 122.738  46.776  0.00  0.00            
ATOM   2033  C   THR X 125      33.438 122.340  43.058  0.00  0.00            
ATOM   2034  O   THR X 125      32.718 121.328  43.175  0.00  0.00            
ATOM   2035  N   GLY X 126      34.495 122.421  42.232  0.00  0.00            
ATOM   2036  H   GLY X 126      34.849 123.327  42.004  0.00  0.00            
ATOM   2037  CA  GLY X 126      35.001 121.247  41.530  0.00  0.00            
ATOM   2038  HA2 GLY X 126      36.081 121.305  41.441  0.00  0.00            
ATOM   2039  HA3 GLY X 126      34.752 120.362  42.102  0.00  0.00            
ATOM   2040  C   GLY X 126      34.352 121.158  40.160  0.00  0.00            
ATOM   2041  O   GLY X 126      33.454 121.941  39.809  0.00  0.00            
ATOM   2042  N   PRO X 127      34.758 120.149  39.354  0.00  0.00            
ATOM   2043  CD  PRO X 127      35.869 119.252  39.635  0.00  0.00            
ATOM   2044  HD2 PRO X 127      35.457 118.354  40.114  0.00  0.00            
ATOM   2045  HD3 PRO X 127      36.666 119.719  40.202  0.00  0.00            
ATOM   2046  CG  PRO X 127      36.347 118.892  38.228  0.00  0.00            
ATOM   2047  HG2 PRO X 127      37.108 119.639  37.975  0.00  0.00            
ATOM   2048  HG3 PRO X 127      36.767 117.895  38.228  0.00  0.00            
ATOM   2049  CB  PRO X 127      35.141 118.990  37.344  0.00  0.00            
ATOM   2050  HB2 PRO X 127      34.652 118.022  37.311  0.00  0.00            
ATOM   2051  HB3 PRO X 127      35.467 119.279  36.352  0.00  0.00            
ATOM   2052  CA  PRO X 127      34.289 120.050  37.981  0.00  0.00            
ATOM   2053  HA  PRO X 127      34.487 120.977  37.418  0.00  0.00            
ATOM   2054  C   PRO X 127      32.825 119.626  37.888  0.00  0.00            
ATOM   2055  O   PRO X 127      32.193 119.760  36.828  0.00  0.00            
ATOM   2056  N   PHE X 128      32.241 119.148  39.002  0.00  0.00            
ATOM   2057  H   PHE X 128      32.711 119.184  39.888  0.00  0.00            
ATOM   2058  CA  PHE X 128      30.874 118.627  38.963  0.00  0.00            
ATOM   2059  HA  PHE X 128      30.561 118.527  37.923  0.00  0.00            
ATOM   2060  CB  PHE X 128      30.856 117.224  39.550  0.00  0.00            
ATOM   2061  HB2 PHE X 128      29.878 116.763  39.379  0.00  0.00            
ATOM   2062  HB3 PHE X 128      30.997 117.252  40.627  0.00  0.00            
ATOM   2063  CG  PHE X 128      31.897 116.329  38.970  0.00  0.00            
ATOM   2064  CD1 PHE X 128      31.816 115.879  37.654  0.00  0.00            
ATOM   2065  HD1 PHE X 128      31.120 116.343  36.981  0.00  0.00            
ATOM   2066  CE1 PHE X 128      32.775 114.999  37.132  0.00  0.00            
ATOM   2067  HE1 PHE X 128      32.698 114.654  36.116  0.00  0.00            
ATOM   2068  CZ  PHE X 128      33.877 114.648  37.896  0.00  0.00            
ATOM   2069  HZ  PHE X 128      34.675 114.075  37.459  0.00  0.00            
ATOM   2070  CE2 PHE X 128      33.945 115.049  39.231  0.00  0.00            
ATOM   2071  HE2 PHE X 128      34.690 114.627  39.887  0.00  0.00            
ATOM   2072  CD2 PHE X 128      32.933 115.863  39.761  0.00  0.00            
ATOM   2073  HD2 PHE X 128      32.890 115.994  40.825  0.00  0.00            
ATOM   2074  C   PHE X 128      29.891 119.531  39.718  0.00  0.00            
ATOM   2075  O   PHE X 128      28.860 119.047  40.176  0.00  0.00            
ATOM   2076  N   ALA X 129      30.252 120.799  39.874  0.00  0.00            
ATOM   2077  H   ALA X 129      31.167 121.124  39.595  0.00  0.00            
ATOM   2078  CA  ALA X 129      29.356 121.725  40.548  0.00  0.00            
ATOM   2079  HA  ALA X 129      28.996 121.261  41.465  0.00  0.00            
ATOM   2080  CB  ALA X 129      30.093 123.037  40.874  0.00  0.00            
ATOM   2081  HB1 ALA X 129      30.781 122.879  41.713  0.00  0.00            
ATOM   2082  HB2 ALA X 129      30.680 123.384  40.021  0.00  0.00            
ATOM   2083  HB3 ALA X 129      29.394 123.826  41.171  0.00  0.00            
ATOM   2084  C   ALA X 129      28.137 122.048  39.691  0.00  0.00            
ATOM   2085  O   ALA X 129      28.105 121.784  38.485  0.00  0.00            
ATOM   2086  N   ALA X 130      27.083 122.570  40.322  0.00  0.00            
ATOM   2087  H   ALA X 130      27.059 122.535  41.325  0.00  0.00            
ATOM   2088  CA  ALA X 130      25.863 123.010  39.632  0.00  0.00            
ATOM   2089  HA  ALA X 130      25.423 122.117  39.186  0.00  0.00            
ATOM   2090  CB  ALA X 130      24.989 123.639  40.691  0.00  0.00            
ATOM   2091  HB1 ALA X 130      24.483 122.892  41.291  0.00  0.00            
ATOM   2092  HB2 ALA X 130      24.573 124.634  40.530  0.00  0.00            
ATOM   2093  HB3 ALA X 130      25.741 123.931  41.378  0.00  0.00            
ATOM   2094  C   ALA X 130      26.258 123.958  38.500  0.00  0.00            
ATOM   2095  O   ALA X 130      27.070 124.857  38.696  0.00  0.00            
ATOM   2096  N   GLY X 131      25.640 123.769  37.321  0.00  0.00            
ATOM   2097  H   GLY X 131      24.815 123.187  37.311  0.00  0.00            
ATOM   2098  CA  GLY X 131      25.972 124.562  36.153  0.00  0.00            
ATOM   2099  HA2 GLY X 131      26.327 125.535  36.461  0.00  0.00            
ATOM   2100  HA3 GLY X 131      25.088 124.702  35.543  0.00  0.00            
ATOM   2101  C   GLY X 131      27.031 123.913  35.282  0.00  0.00            
ATOM   2102  O   GLY X 131      27.212 124.329  34.145  0.00  0.00            
ATOM   2103  N   ARN X 132      27.713 122.861  35.734  0.00  0.00            
ATOM   2104  H   ARN X 132      27.528 122.500  36.664  0.00  0.00            
ATOM   2105  CA  ARN X 132      28.664 122.121  34.917  0.00  0.00            
ATOM   2106  HA  ARN X 132      28.624 122.486  33.890  0.00  0.00            
ATOM   2107  CB  ARN X 132      30.097 122.334  35.395  0.00  0.00            
ATOM   2108  HB2 ARN X 132      30.253 121.889  36.377  0.00  0.00            
ATOM   2109  HB3 ARN X 132      30.773 121.827  34.706  0.00  0.00            
ATOM   2110  CG  ARN X 132      30.562 123.799  35.403  0.00  0.00            
ATOM   2111  HG2 ARN X 132      30.476 124.230  34.406  0.00  0.00            
ATOM   2112  HG3 ARN X 132      29.884 124.328  36.062  0.00  0.00            
ATOM   2113  CD  ARN X 132      31.979 123.971  35.946  0.00  0.00            
ATOM   2114  HD2 ARN X 132      32.009 123.631  36.986  0.00  0.00            
ATOM   2115  HD3 ARN X 132      32.661 123.368  35.361  0.00  0.00            
ATOM   2116  NE  ARN X 132      32.410 125.356  35.864  0.00  0.00            
ATOM   2117  HE  ARN X 132      32.179 125.785  34.976  0.00  0.00            
ATOM   2118  CZ  ARN X 132      33.662 125.772  36.401  0.00  0.00            
ATOM   2119  NH1 ARN X 132      34.473 124.955  36.933  0.00  0.00            
ATOM   2120 HH11 ARN X 132      35.109 124.557  36.243  0.00  0.00            
ATOM   2121  NH2 ARN X 132      33.943 127.140  36.261  0.00  0.00            
ATOM   2122 HH21 ARN X 132      33.273 127.711  36.758  0.00  0.00            
ATOM   2123 HH22 ARN X 132      34.843 127.318  36.658  0.00  0.00            
ATOM   2124  C   ARN X 132      28.390 120.602  34.922  0.00  0.00            
ATOM   2125  O   ARN X 132      29.175 119.838  34.331  0.00  0.00            
ATOM   2126  N   TRP X 133      27.330 120.157  35.569  0.00  0.00            
ATOM   2127  H   TRP X 133      26.578 120.796  35.733  0.00  0.00            
ATOM   2128  CA  TRP X 133      27.041 118.719  35.717  0.00  0.00            
ATOM   2129  HA  TRP X 133      27.210 118.237  34.761  0.00  0.00            
ATOM   2130  CB  TRP X 133      27.971 118.112  36.754  0.00  0.00            
ATOM   2131  HB2 TRP X 133      27.905 118.703  37.691  0.00  0.00            
ATOM   2132  HB3 TRP X 133      28.999 118.236  36.408  0.00  0.00            
ATOM   2133  CG  TRP X 133      27.723 116.681  37.057  0.00  0.00            
ATOM   2134  CD1 TRP X 133      26.956 116.226  38.081  0.00  0.00            
ATOM   2135  HD1 TRP X 133      26.630 116.800  38.924  0.00  0.00            
ATOM   2136  NE1 TRP X 133      26.922 114.858  38.031  0.00  0.00            
ATOM   2137  HE1 TRP X 133      26.699 114.301  38.849  0.00  0.00            
ATOM   2138  CE2 TRP X 133      27.720 114.378  37.022  0.00  0.00            
ATOM   2139  CZ2 TRP X 133      28.128 113.093  36.662  0.00  0.00            
ATOM   2140  HZ2 TRP X 133      27.965 112.273  37.320  0.00  0.00            
ATOM   2141  CH2 TRP X 133      29.002 112.954  35.576  0.00  0.00            
ATOM   2142  HH2 TRP X 133      29.218 111.959  35.214  0.00  0.00            
ATOM   2143  CZ3 TRP X 133      29.513 114.093  34.919  0.00  0.00            
ATOM   2144  HZ3 TRP X 133      30.171 113.959  34.084  0.00  0.00            
ATOM   2145  CE3 TRP X 133      29.085 115.368  35.287  0.00  0.00            
ATOM   2146  HE3 TRP X 133      29.305 116.209  34.673  0.00  0.00            
ATOM   2147  CD2 TRP X 133      28.257 115.536  36.385  0.00  0.00            
ATOM   2148  C   TRP X 133      25.551 118.594  36.128  0.00  0.00            
ATOM   2149  O   TRP X 133      25.211 118.921  37.295  0.00  0.00            
ATOM   2150  N   THR X 134      24.680 118.164  35.200  0.00  0.00            
ATOM   2151  H   THR X 134      24.964 118.260  34.249  0.00  0.00            
ATOM   2152  CA  THR X 134      23.277 117.989  35.480  0.00  0.00            
ATOM   2153  HA  THR X 134      22.987 118.718  36.217  0.00  0.00            
ATOM   2154  CB  THR X 134      22.514 118.179  34.169  0.00  0.00            
ATOM   2155  HB  THR X 134      21.467 118.055  34.363  0.00  0.00            
ATOM   2156  CG2 THR X 134      22.719 119.617  33.661  0.00  0.00            
ATOM   2157 HG21 THR X 134      22.336 119.698  32.636  0.00  0.00            
ATOM   2158 HG22 THR X 134      22.191 120.331  34.294  0.00  0.00            
ATOM   2159 HG23 THR X 134      23.795 119.854  33.679  0.00  0.00            
ATOM   2160  OG1 THR X 134      22.917 117.248  33.217  0.00  0.00            
ATOM   2161  HG1 THR X 134      22.339 117.316  32.471  0.00  0.00            
ATOM   2162  C   THR X 134      23.019 116.586  36.015  0.00  0.00            
ATOM   2163  O   THR X 134      23.659 115.626  35.554  0.00  0.00            
ATOM   2164  N   THR X 135      22.137 116.506  36.992  0.00  0.00            
ATOM   2165  H   THR X 135      21.890 117.362  37.476  0.00  0.00            
ATOM   2166  CA  THR X 135      21.738 115.235  37.550  0.00  0.00            
ATOM   2167  HA  THR X 135      22.379 114.431  37.204  0.00  0.00            
ATOM   2168  CB  THR X 135      21.846 115.304  39.112  0.00  0.00            
ATOM   2169  HB  THR X 135      21.431 114.402  39.558  0.00  0.00            
ATOM   2170  CG2 THR X 135      23.266 115.448  39.500  0.00  0.00            
ATOM   2171 HG21 THR X 135      23.478 116.396  39.989  0.00  0.00            
ATOM   2172 HG22 THR X 135      23.513 114.654  40.233  0.00  0.00            
ATOM   2173 HG23 THR X 135      23.894 115.283  38.637  0.00  0.00            
ATOM   2174  OG1 THR X 135      21.125 116.439  39.593  0.00  0.00            
ATOM   2175  HG1 THR X 135      21.221 116.496  40.527  0.00  0.00            
ATOM   2176  C   THR X 135      20.313 114.887  37.148  0.00  0.00            
ATOM   2177  O   THR X 135      19.566 115.783  36.753  0.00  0.00            
ATOM   2178  N   ILE X 136      19.961 113.625  37.349  0.00  0.00            
ATOM   2179  H   ILE X 136      20.617 112.946  37.665  0.00  0.00            
ATOM   2180  CA  ILE X 136      18.612 113.160  37.091  0.00  0.00            
ATOM   2181  HA  ILE X 136      18.013 114.035  36.801  0.00  0.00            
ATOM   2182  CB  ILE X 136      18.583 112.143  35.940  0.00  0.00            
ATOM   2183  HB  ILE X 136      17.563 111.768  35.765  0.00  0.00            
ATOM   2184  CG2 ILE X 136      19.002 112.814  34.617  0.00  0.00            
ATOM   2185 HG21 ILE X 136      20.017 112.540  34.323  0.00  0.00            
ATOM   2186 HG22 ILE X 136      18.354 112.514  33.787  0.00  0.00            
ATOM   2187 HG23 ILE X 136      18.922 113.896  34.759  0.00  0.00            
ATOM   2188  CG1 ILE X 136      19.419 110.928  36.195  0.00  0.00            
ATOM   2189 HG12 ILE X 136      20.420 111.227  36.490  0.00  0.00            
ATOM   2190 HG13 ILE X 136      18.982 110.404  37.040  0.00  0.00            
ATOM   2191  CD1 ILE X 136      19.561 109.919  35.011  0.00  0.00            
ATOM   2192 HD11 ILE X 136      18.986 109.042  35.218  0.00  0.00            
ATOM   2193 HD12 ILE X 136      19.116 110.330  34.085  0.00  0.00            
ATOM   2194 HD13 ILE X 136      20.599 109.640  34.835  0.00  0.00            
ATOM   2195  C   ILE X 136      18.038 112.468  38.295  0.00  0.00            
ATOM   2196  O   ILE X 136      18.788 112.005  39.133  0.00  0.00            
ATOM   2197  N   ASH X 137      16.719 112.590  38.434  0.00  0.00            
ATOM   2198  H   ASH X 137      16.142 112.809  37.649  0.00  0.00            
ATOM   2199  CA  ASH X 137      16.072 112.114  39.661  0.00  0.00            
ATOM   2200  HA  ASH X 137      16.768 112.217  40.504  0.00  0.00            
ATOM   2201  CB  ASH X 137      14.885 113.001  39.941  0.00  0.00            
ATOM   2202  HB2 ASH X 137      15.171 114.005  40.284  0.00  0.00            
ATOM   2203  HB3 ASH X 137      14.519 112.301  40.659  0.00  0.00            
ATOM   2204  CG  ASH X 137      13.874 113.156  38.870  0.00  0.00            
ATOM   2205  OD1 ASH X 137      13.687 112.044  38.110  0.00  0.00            
ATOM   2206  OD2 ASH X 137      13.203 114.158  38.595  0.00  0.00            
ATOM   2207  HD1 ASH X 137      14.292 112.094  37.387  0.00  0.00            
ATOM   2208  C   ASH X 137      15.627 110.623  39.604  0.00  0.00            
ATOM   2209  O   ASH X 137      15.868 109.918  38.644  0.00  0.00            
ATOM   2210  N   GLH X 138      15.032 110.088  40.717  0.00  0.00            
ATOM   2211  H   GLH X 138      14.955 110.735  41.469  0.00  0.00            
ATOM   2212  CA  GLH X 138      14.382 108.791  40.745  0.00  0.00            
ATOM   2213  HA  GLH X 138      15.240 108.152  40.577  0.00  0.00            
ATOM   2214  CB  GLH X 138      13.814 108.557  42.162  0.00  0.00            
ATOM   2215  HB2 GLH X 138      13.306 107.632  42.115  0.00  0.00            
ATOM   2216  HB3 GLH X 138      14.674 108.551  42.905  0.00  0.00            
ATOM   2217  CG  GLH X 138      12.871 109.576  42.728  0.00  0.00            
ATOM   2218  HG2 GLH X 138      12.635 109.361  43.845  0.00  0.00            
ATOM   2219  HG3 GLH X 138      13.320 110.614  42.679  0.00  0.00            
ATOM   2220  CD  GLH X 138      11.449 109.452  42.182  0.00  0.00            
ATOM   2221  OE1 GLH X 138      11.092 110.502  41.380  0.00  0.00            
ATOM   2222  OE2 GLH X 138      10.680 108.535  42.371  0.00  0.00            
ATOM   2223  HE1 GLH X 138      11.792 111.185  41.258  0.00  0.00            
ATOM   2224  C   GLH X 138      13.490 108.442  39.453  0.00  0.00            
ATOM   2225  O   GLH X 138      13.479 107.247  39.237  0.00  0.00            
ATOM   2226  N   GLN X 139      12.889 109.407  38.705  0.00  0.00            
ATOM   2227  H   GLN X 139      12.875 110.391  39.062  0.00  0.00            
ATOM   2228  CA  GLN X 139      12.038 109.124  37.596  0.00  0.00            
ATOM   2229  HA  GLN X 139      11.709 108.103  37.653  0.00  0.00            
ATOM   2230  CB  GLN X 139      10.813 110.079  37.599  0.00  0.00            
ATOM   2231  HB2 GLN X 139      11.173 111.118  37.526  0.00  0.00            
ATOM   2232  HB3 GLN X 139      10.246 109.897  36.679  0.00  0.00            
ATOM   2233  CG  GLN X 139       9.894 109.897  38.787  0.00  0.00            
ATOM   2234  HG2 GLN X 139      10.467 110.006  39.710  0.00  0.00            
ATOM   2235  HG3 GLN X 139       9.162 110.655  38.807  0.00  0.00            
ATOM   2236  CD  GLN X 139       9.255 108.530  38.773  0.00  0.00            
ATOM   2237  OE1 GLN X 139       8.943 108.022  37.714  0.00  0.00            
ATOM   2238  NE2 GLN X 139       9.063 107.887  39.913  0.00  0.00            
ATOM   2239 HE21 GLN X 139       8.408 108.280  40.556  0.00  0.00            
ATOM   2240 HE22 GLN X 139       9.167 106.889  39.968  0.00  0.00            
ATOM   2241  C   GLN X 139      12.718 109.241  36.235  0.00  0.00            
ATOM   2242  O   GLN X 139      12.104 109.070  35.173  0.00  0.00            
ATOM   2243  N   GLY X 140      13.999 109.683  36.202  0.00  0.00            
ATOM   2244  H   GLY X 140      14.483 109.849  37.064  0.00  0.00            
ATOM   2245  CA  GLY X 140      14.768 109.801  34.985  0.00  0.00            
ATOM   2246  HA2 GLY X 140      14.373 109.128  34.220  0.00  0.00            
ATOM   2247  HA3 GLY X 140      15.837 109.556  35.134  0.00  0.00            
ATOM   2248  C   GLY X 140      14.710 111.210  34.403  0.00  0.00            
ATOM   2249  O   GLY X 140      15.168 111.422  33.296  0.00  0.00            
ATOM   2250  N   ASN X 141      14.229 112.208  35.171  0.00  0.00            
ATOM   2251  H   ASN X 141      13.731 111.937  35.981  0.00  0.00            
ATOM   2252  CA  ASN X 141      14.160 113.595  34.677  0.00  0.00            
ATOM   2253  HA  ASN X 141      14.323 113.596  33.601  0.00  0.00            
ATOM   2254  CB  ASN X 141      12.747 114.114  35.044  0.00  0.00            
ATOM   2255  HB2 ASN X 141      12.696 115.129  34.621  0.00  0.00            
ATOM   2256  HB3 ASN X 141      12.648 114.214  36.088  0.00  0.00            
ATOM   2257  CG  ASN X 141      11.658 113.266  34.429  0.00  0.00            
ATOM   2258  OD1 ASN X 141      11.666 112.937  33.217  0.00  0.00            
ATOM   2259  ND2 ASN X 141      10.642 113.088  35.280  0.00  0.00            
ATOM   2260 HD21 ASN X 141       9.688 113.023  34.974  0.00  0.00            
ATOM   2261 HD22 ASN X 141      10.872 112.925  36.252  0.00  0.00            
ATOM   2262  C   ASN X 141      15.239 114.400  35.386  0.00  0.00            
ATOM   2263  O   ASN X 141      15.678 114.062  36.506  0.00  0.00            
ATOM   2264  N   PRO X 142      15.630 115.529  34.777  0.00  0.00            
ATOM   2265  CD  PRO X 142      15.352 115.938  33.443  0.00  0.00            
ATOM   2266  HD2 PRO X 142      14.366 116.435  33.365  0.00  0.00            
ATOM   2267  HD3 PRO X 142      15.473 115.125  32.725  0.00  0.00            
ATOM   2268  CG  PRO X 142      16.476 116.927  33.125  0.00  0.00            
ATOM   2269  HG2 PRO X 142      16.170 117.715  32.458  0.00  0.00            
ATOM   2270  HG3 PRO X 142      17.348 116.458  32.641  0.00  0.00            
ATOM   2271  CB  PRO X 142      16.906 117.496  34.483  0.00  0.00            
ATOM   2272  HB2 PRO X 142      16.228 118.321  34.774  0.00  0.00            
ATOM   2273  HB3 PRO X 142      17.954 117.775  34.423  0.00  0.00            
ATOM   2274  CA  PRO X 142      16.686 116.295  35.459  0.00  0.00            
ATOM   2275  HA  PRO X 142      17.629 115.758  35.464  0.00  0.00            
ATOM   2276  C   PRO X 142      16.272 116.792  36.858  0.00  0.00            
ATOM   2277  O   PRO X 142      15.134 117.167  37.074  0.00  0.00            
ATOM   2278  N   SER X 143      17.270 116.861  37.732  0.00  0.00            
ATOM   2279  H   SER X 143      18.145 116.422  37.509  0.00  0.00            
ATOM   2280  CA  SER X 143      17.050 117.287  39.085  0.00  0.00            
ATOM   2281  HA  SER X 143      15.984 117.536  39.195  0.00  0.00            
ATOM   2282  CB  SER X 143      17.372 116.134  40.008  0.00  0.00            
ATOM   2283  HB2 SER X 143      16.662 115.331  39.961  0.00  0.00            
ATOM   2284  HB3 SER X 143      17.344 116.515  41.010  0.00  0.00            
ATOM   2285  OG  SER X 143      18.721 115.654  39.799  0.00  0.00            
ATOM   2286  HG  SER X 143      18.809 114.863  40.257  0.00  0.00            
ATOM   2287  C   SER X 143      17.827 118.552  39.516  0.00  0.00            
ATOM   2288  O   SER X 143      17.566 119.069  40.618  0.00  0.00            
ATOM   2289  N   GLY X 144      18.745 119.095  38.673  0.00  0.00            
ATOM   2290  H   GLY X 144      18.966 118.585  37.823  0.00  0.00            
ATOM   2291  CA  GLY X 144      19.226 120.438  38.901  0.00  0.00            
ATOM   2292  HA2 GLY X 144      19.488 120.865  37.929  0.00  0.00            
ATOM   2293  HA3 GLY X 144      18.469 121.057  39.349  0.00  0.00            
ATOM   2294  C   GLY X 144      20.475 120.625  39.808  0.00  0.00            
ATOM   2295  O   GLY X 144      20.582 121.662  40.462  0.00  0.00            
ATOM   2296  N   GLY X 145      21.294 119.590  40.000  0.00  0.00            
ATOM   2297  H   GLY X 145      20.981 118.635  39.933  0.00  0.00            
ATOM   2298  CA  GLY X 145      22.560 119.803  40.705  0.00  0.00            
ATOM   2299  HA2 GLY X 145      23.397 119.899  40.012  0.00  0.00            
ATOM   2300  HA3 GLY X 145      22.475 120.815  41.161  0.00  0.00            
ATOM   2301  C   GLY X 145      22.933 118.721  41.752  0.00  0.00            
ATOM   2302  O   GLY X 145      22.010 118.280  42.452  0.00  0.00            
ATOM   2303  N   LEU X 146      24.202 118.406  41.789  0.00  0.00            
ATOM   2304  H   LEU X 146      24.784 118.743  41.025  0.00  0.00            
ATOM   2305  CA  LEU X 146      24.764 117.505  42.796  0.00  0.00            
ATOM   2306  HA  LEU X 146      24.114 116.596  42.745  0.00  0.00            
ATOM   2307  CB  LEU X 146      26.133 117.096  42.368  0.00  0.00            
ATOM   2308  HB2 LEU X 146      26.735 117.988  42.271  0.00  0.00            
ATOM   2309  HB3 LEU X 146      26.063 116.641  41.376  0.00  0.00            
ATOM   2310  CG  LEU X 146      26.988 116.110  43.149  0.00  0.00            
ATOM   2311  HG  LEU X 146      26.911 116.370  44.183  0.00  0.00            
ATOM   2312  CD1 LEU X 146      26.421 114.768  42.909  0.00  0.00            
ATOM   2313 HD11 LEU X 146      25.290 114.770  42.927  0.00  0.00            
ATOM   2314 HD12 LEU X 146      26.908 113.928  43.477  0.00  0.00            
ATOM   2315 HD13 LEU X 146      26.709 114.349  41.947  0.00  0.00            
ATOM   2316  CD2 LEU X 146      28.523 116.128  42.901  0.00  0.00            
ATOM   2317 HD21 LEU X 146      28.977 117.030  43.254  0.00  0.00            
ATOM   2318 HD22 LEU X 146      28.741 116.071  41.810  0.00  0.00            
ATOM   2319 HD23 LEU X 146      28.946 115.225  43.264  0.00  0.00            
ATOM   2320  C   LEU X 146      24.585 118.063  44.212  0.00  0.00            
ATOM   2321  O   LEU X 146      24.522 119.283  44.431  0.00  0.00            
ATOM   2322  N   LYN X 147      24.560 117.174  45.235  0.00  0.00            
ATOM   2323  H   LYN X 147      24.792 116.230  44.987  0.00  0.00            
ATOM   2324  CA  LYN X 147      24.558 117.404  46.634  0.00  0.00            
ATOM   2325  HA  LYN X 147      25.086 118.347  46.782  0.00  0.00            
ATOM   2326  CB  LYN X 147      23.059 117.406  47.118  0.00  0.00            
ATOM   2327  HB2 LYN X 147      22.633 116.453  46.855  0.00  0.00            
ATOM   2328  HB3 LYN X 147      22.427 118.125  46.449  0.00  0.00            
ATOM   2329  CG  LYN X 147      22.723 117.947  48.468  0.00  0.00            
ATOM   2330  HG2 LYN X 147      22.880 119.021  48.543  0.00  0.00            
ATOM   2331  HG3 LYN X 147      23.564 117.590  49.073  0.00  0.00            
ATOM   2332  CD  LYN X 147      21.513 117.310  49.081  0.00  0.00            
ATOM   2333  HD2 LYN X 147      21.363 116.338  48.648  0.00  0.00            
ATOM   2334  HD3 LYN X 147      20.611 117.876  48.843  0.00  0.00            
ATOM   2335  CE  LYN X 147      21.584 117.067  50.556  0.00  0.00            
ATOM   2336  HE2 LYN X 147      21.869 118.042  51.104  0.00  0.00            
ATOM   2337  HE3 LYN X 147      22.315 116.253  50.794  0.00  0.00            
ATOM   2338  NZ  LYN X 147      20.418 116.631  51.179  0.00  0.00            
ATOM   2339  HZ1 LYN X 147      20.511 116.524  52.221  0.00  0.00            
ATOM   2340  HZ2 LYN X 147      20.354 115.577  51.094  0.00  0.00            
ATOM   2341  C   LYN X 147      25.476 116.405  47.361  0.00  0.00            
ATOM   2342  O   LYN X 147      25.312 115.239  47.081  0.00  0.00            
ATOM   2343  N   ARG X 148      26.318 116.828  48.331  0.00  0.00            
ATOM   2344  H   ARG X 148      26.348 117.858  48.449  0.00  0.00            
ATOM   2345  CA  ARG X 148      26.734 116.030  49.465  0.00  0.00            
ATOM   2346  HA  ARG X 148      26.177 115.035  49.419  0.00  0.00            
ATOM   2347  CB  ARG X 148      28.207 115.613  49.594  0.00  0.00            
ATOM   2348  HB2 ARG X 148      28.444 115.073  50.507  0.00  0.00            
ATOM   2349  HB3 ARG X 148      28.919 116.467  49.620  0.00  0.00            
ATOM   2350  CG  ARG X 148      28.666 114.746  48.418  0.00  0.00            
ATOM   2351  HG2 ARG X 148      29.417 114.193  48.803  0.00  0.00            
ATOM   2352  HG3 ARG X 148      27.877 114.095  48.088  0.00  0.00            
ATOM   2353  CD  ARG X 148      29.195 115.639  47.308  0.00  0.00            
ATOM   2354  HD2 ARG X 148      29.995 116.225  47.750  0.00  0.00            
ATOM   2355  HD3 ARG X 148      28.515 116.394  46.933  0.00  0.00            
ATOM   2356  NE  ARG X 148      29.825 114.923  46.167  0.00  0.00            
ATOM   2357  HE  ARG X 148      29.345 113.985  45.957  0.00  0.00            
ATOM   2358  CZ  ARG X 148      30.936 115.241  45.442  0.00  0.00            
ATOM   2359  NH1 ARG X 148      31.489 116.452  45.500  0.00  0.00            
ATOM   2360 HH11 ARG X 148      31.266 117.201  46.196  0.00  0.00            
ATOM   2361 HH12 ARG X 148      32.227 116.740  44.898  0.00  0.00            
ATOM   2362  NH2 ARG X 148      31.456 114.267  44.749  0.00  0.00            
ATOM   2363 HH21 ARG X 148      32.339 114.366  44.257  0.00  0.00            
ATOM   2364 HH22 ARG X 148      30.840 113.480  44.434  0.00  0.00            
ATOM   2365  C   ARG X 148      26.279 116.791  50.736  0.00  0.00            
ATOM   2366  O   ARG X 148      25.817 117.995  50.612  0.00  0.00            
ATOM   2367  N   ASN X 149      26.431 116.151  51.871  0.00  0.00            
ATOM   2368  H   ASN X 149      26.866 115.247  51.910  0.00  0.00            
ATOM   2369  CA  ASN X 149      26.081 116.807  53.160  0.00  0.00            
ATOM   2370  HA  ASN X 149      26.397 117.805  53.159  0.00  0.00            
ATOM   2371  CB  ASN X 149      24.545 116.943  53.475  0.00  0.00            
ATOM   2372  HB2 ASN X 149      24.050 117.375  52.599  0.00  0.00            
ATOM   2373  HB3 ASN X 149      24.138 115.921  53.448  0.00  0.00            
ATOM   2374  CG  ASN X 149      24.179 117.632  54.799  0.00  0.00            
ATOM   2375  OD1 ASN X 149      25.011 118.044  55.585  0.00  0.00            
ATOM   2376  ND2 ASN X 149      22.894 117.770  55.061  0.00  0.00            
ATOM   2377 HD21 ASN X 149      22.504 118.206  55.918  0.00  0.00            
ATOM   2378 HD22 ASN X 149      22.247 117.391  54.419  0.00  0.00            
ATOM   2379  C   ASN X 149      26.761 115.954  54.269  0.00  0.00            
ATOM   2380  O   ASN X 149      26.038 115.169  54.958  0.00  0.00            
ATOM   2381  N   PHE X 150      28.102 116.086  54.399  0.00  0.00            
ATOM   2382  H   PHE X 150      28.431 116.878  53.816  0.00  0.00            
ATOM   2383  CA  PHE X 150      29.066 115.449  55.268  0.00  0.00            
ATOM   2384  HA  PHE X 150      29.254 114.507  54.752  0.00  0.00            
ATOM   2385  CB  PHE X 150      30.407 116.202  55.337  0.00  0.00            
ATOM   2386  HB2 PHE X 150      31.029 115.962  56.250  0.00  0.00            
ATOM   2387  HB3 PHE X 150      30.112 117.237  55.480  0.00  0.00            
ATOM   2388  CG  PHE X 150      31.424 116.185  54.200  0.00  0.00            
ATOM   2389  CD1 PHE X 150      31.020 115.662  53.007  0.00  0.00            
ATOM   2390  HD1 PHE X 150      30.058 115.135  52.937  0.00  0.00            
ATOM   2391  CE1 PHE X 150      31.776 115.737  51.840  0.00  0.00            
ATOM   2392  HE1 PHE X 150      31.345 115.426  50.849  0.00  0.00            
ATOM   2393  CZ  PHE X 150      32.972 116.412  51.840  0.00  0.00            
ATOM   2394  HZ  PHE X 150      33.671 116.349  51.013  0.00  0.00            
ATOM   2395  CE2 PHE X 150      33.360 117.068  53.022  0.00  0.00            
ATOM   2396  HE2 PHE X 150      34.316 117.546  52.948  0.00  0.00            
ATOM   2397  CD2 PHE X 150      32.620 116.893  54.246  0.00  0.00            
ATOM   2398  HD2 PHE X 150      32.957 117.310  55.169  0.00  0.00            
ATOM   2399  C   PHE X 150      28.556 115.286  56.702  0.00  0.00            
ATOM   2400  O   PHE X 150      28.752 116.216  57.548  0.00  0.00            
ATOM   2401  N   GLY X 151      28.023 114.076  57.033  0.00  0.00            
ATOM   2402  H   GLY X 151      27.846 113.475  56.288  0.00  0.00            
ATOM   2403  CA  GLY X 151      27.637 113.697  58.392  0.00  0.00            
ATOM   2404  HA2 GLY X 151      27.545 112.660  58.186  0.00  0.00            
ATOM   2405  HA3 GLY X 151      28.353 113.757  59.198  0.00  0.00            
ATOM   2406  C   GLY X 151      26.358 114.257  59.017  0.00  0.00            
ATOM   2407  O   GLY X 151      26.425 114.784  60.100  0.00  0.00            
ATOM   2408  N   ALA X 152      25.170 114.151  58.367  0.00  0.00            
ATOM   2409  H   ALA X 152      25.017 113.597  57.509  0.00  0.00            
ATOM   2410  CA  ALA X 152      23.984 114.945  58.838  0.00  0.00            
ATOM   2411  HA  ALA X 152      24.250 115.660  59.623  0.00  0.00            
ATOM   2412  CB  ALA X 152      23.487 115.703  57.594  0.00  0.00            
ATOM   2413  HB1 ALA X 152      22.631 116.271  57.858  0.00  0.00            
ATOM   2414  HB2 ALA X 152      24.296 116.393  57.343  0.00  0.00            
ATOM   2415  HB3 ALA X 152      23.274 115.181  56.711  0.00  0.00            
ATOM   2416  C   ALA X 152      22.862 114.177  59.488  0.00  0.00            
ATOM   2417  O   ALA X 152      22.125 114.748  60.284  0.00  0.00            
ATOM   2418  N   THR X 153      22.707 112.833  59.349  0.00  0.00            
ATOM   2419  H   THR X 153      23.386 112.315  58.869  0.00  0.00            
ATOM   2420  CA  THR X 153      21.694 111.942  60.047  0.00  0.00            
ATOM   2421  HA  THR X 153      20.729 112.367  60.308  0.00  0.00            
ATOM   2422  CB  THR X 153      21.413 110.820  59.015  0.00  0.00            
ATOM   2423  HB  THR X 153      20.826 110.119  59.570  0.00  0.00            
ATOM   2424  CG2 THR X 153      20.504 111.276  57.916  0.00  0.00            
ATOM   2425 HG21 THR X 153      19.657 111.675  58.498  0.00  0.00            
ATOM   2426 HG22 THR X 153      20.961 112.066  57.316  0.00  0.00            
ATOM   2427 HG23 THR X 153      20.308 110.459  57.240  0.00  0.00            
ATOM   2428  OG1 THR X 153      22.641 110.077  58.501  0.00  0.00            
ATOM   2429  HG1 THR X 153      23.085 109.515  59.158  0.00  0.00            
ATOM   2430  C   THR X 153      22.227 111.396  61.365  0.00  0.00            
ATOM   2431  O   THR X 153      23.425 111.559  61.706  0.00  0.00            
ATOM   2432  N   LYN X 154      21.311 110.707  62.078  0.00  0.00            
ATOM   2433  H   LYN X 154      20.357 110.548  61.758  0.00  0.00            
ATOM   2434  CA  LYN X 154      21.658 110.143  63.426  0.00  0.00            
ATOM   2435  HA  LYN X 154      22.156 110.964  63.957  0.00  0.00            
ATOM   2436  CB  LYN X 154      20.375 109.463  64.057  0.00  0.00            
ATOM   2437  HB2 LYN X 154      19.862 108.923  63.253  0.00  0.00            
ATOM   2438  HB3 LYN X 154      20.640 108.554  64.630  0.00  0.00            
ATOM   2439  CG  LYN X 154      19.514 110.532  64.649  0.00  0.00            
ATOM   2440  HG2 LYN X 154      18.464 110.131  64.756  0.00  0.00            
ATOM   2441  HG3 LYN X 154      19.283 111.199  63.788  0.00  0.00            
ATOM   2442  CD  LYN X 154      19.941 111.185  65.910  0.00  0.00            
ATOM   2443  HD2 LYN X 154      21.012 111.005  66.079  0.00  0.00            
ATOM   2444  HD3 LYN X 154      19.311 110.870  66.749  0.00  0.00            
ATOM   2445  CE  LYN X 154      19.705 112.649  65.998  0.00  0.00            
ATOM   2446  HE2 LYN X 154      20.021 113.139  65.087  0.00  0.00            
ATOM   2447  HE3 LYN X 154      18.633 112.713  66.094  0.00  0.00            
ATOM   2448  NZ  LYN X 154      20.422 113.403  67.065  0.00  0.00            
ATOM   2449  HZ1 LYN X 154      20.295 114.429  66.935  0.00  0.00            
ATOM   2450  HZ2 LYN X 154      21.415 113.194  66.902  0.00  0.00            
ATOM   2451  C   LYN X 154      22.672 109.048  63.172  0.00  0.00            
ATOM   2452  O   LYN X 154      23.740 109.038  63.763  0.00  0.00            
ATOM   2453  N   GLU X 155      22.310 108.055  62.345  0.00  0.00            
ATOM   2454  H   GLU X 155      21.427 108.183  61.881  0.00  0.00            
ATOM   2455  CA  GLU X 155      23.102 106.994  61.958  0.00  0.00            
ATOM   2456  HA  GLU X 155      23.591 106.680  62.786  0.00  0.00            
ATOM   2457  CB  GLU X 155      22.203 105.787  61.458  0.00  0.00            
ATOM   2458  HB2 GLU X 155      22.651 104.781  61.595  0.00  0.00            
ATOM   2459  HB3 GLU X 155      21.365 105.741  62.242  0.00  0.00            
ATOM   2460  CG  GLU X 155      21.543 105.883  60.046  0.00  0.00            
ATOM   2461  HG2 GLU X 155      22.232 105.993  59.245  0.00  0.00            
ATOM   2462  HG3 GLU X 155      21.249 104.798  60.022  0.00  0.00            
ATOM   2463  CD  GLU X 155      20.293 106.624  59.795  0.00  0.00            
ATOM   2464  OE1 GLU X 155      19.662 106.388  58.675  0.00  0.00            
ATOM   2465  OE2 GLU X 155      19.971 107.626  60.554  0.00  0.00            
ATOM   2466  C   GLU X 155      24.135 107.478  60.851  0.00  0.00            
ATOM   2467  O   GLU X 155      24.000 108.574  60.253  0.00  0.00            
ATOM   2468  N   ALA X 156      25.271 106.811  60.783  0.00  0.00            
ATOM   2469  H   ALA X 156      25.243 105.922  61.173  0.00  0.00            
ATOM   2470  CA  ALA X 156      26.565 107.160  60.359  0.00  0.00            
ATOM   2471  HA  ALA X 156      27.236 106.363  60.641  0.00  0.00            
ATOM   2472  CB  ALA X 156      26.723 107.232  58.831  0.00  0.00            
ATOM   2473  HB1 ALA X 156      26.296 108.116  58.404  0.00  0.00            
ATOM   2474  HB2 ALA X 156      26.299 106.344  58.340  0.00  0.00            
ATOM   2475  HB3 ALA X 156      27.741 107.352  58.544  0.00  0.00            
ATOM   2476  C   ALA X 156      27.067 108.359  61.143  0.00  0.00            
ATOM   2477  O   ALA X 156      27.293 109.396  60.568  0.00  0.00            
ATOM   2478  N   PRO X 157      27.362 108.268  62.414  0.00  0.00            
ATOM   2479  CD  PRO X 157      26.905 107.213  63.375  0.00  0.00            
ATOM   2480  HD2 PRO X 157      27.417 106.265  63.253  0.00  0.00            
ATOM   2481  HD3 PRO X 157      25.820 107.047  63.316  0.00  0.00            
ATOM   2482  CG  PRO X 157      27.194 107.713  64.757  0.00  0.00            
ATOM   2483  HG2 PRO X 157      27.340 107.028  65.597  0.00  0.00            
ATOM   2484  HG3 PRO X 157      26.326 108.279  65.085  0.00  0.00            
ATOM   2485  CB  PRO X 157      28.283 108.718  64.593  0.00  0.00            
ATOM   2486  HB2 PRO X 157      28.202 109.546  65.275  0.00  0.00            
ATOM   2487  HB3 PRO X 157      29.212 108.185  64.674  0.00  0.00            
ATOM   2488  CA  PRO X 157      28.138 109.267  63.188  0.00  0.00            
ATOM   2489  HA  PRO X 157      27.535 110.107  63.242  0.00  0.00            
ATOM   2490  C   PRO X 157      29.518 109.517  62.458  0.00  0.00            
ATOM   2491  O   PRO X 157      29.831 110.638  62.086  0.00  0.00            
ATOM   2492  N   THR X 158      30.395 108.514  62.333  0.00  0.00            
ATOM   2493  H   THR X 158      30.000 107.570  62.533  0.00  0.00            
ATOM   2494  CA  THR X 158      31.702 108.635  61.699  0.00  0.00            
ATOM   2495  HA  THR X 158      31.852 109.685  61.471  0.00  0.00            
ATOM   2496  CB  THR X 158      32.831 108.184  62.686  0.00  0.00            
ATOM   2497  HB  THR X 158      33.797 108.532  62.319  0.00  0.00            
ATOM   2498  CG2 THR X 158      32.610 108.836  64.100  0.00  0.00            
ATOM   2499 HG21 THR X 158      31.607 108.724  64.469  0.00  0.00            
ATOM   2500 HG22 THR X 158      33.396 108.598  64.877  0.00  0.00            
ATOM   2501 HG23 THR X 158      32.777 109.915  64.118  0.00  0.00            
ATOM   2502  OG1 THR X 158      32.968 106.826  62.945  0.00  0.00            
ATOM   2503  HG1 THR X 158      32.082 106.503  63.144  0.00  0.00            
ATOM   2504  C   THR X 158      31.762 107.889  60.334  0.00  0.00            
ATOM   2505  O   THR X 158      30.785 107.251  59.894  0.00  0.00            
ATOM   2506  N   LEU X 159      32.933 107.898  59.709  0.00  0.00            
ATOM   2507  H   LEU X 159      33.665 108.551  59.980  0.00  0.00            
ATOM   2508  CA  LEU X 159      33.331 106.825  58.747  0.00  0.00            
ATOM   2509  HA  LEU X 159      32.443 106.639  58.064  0.00  0.00            
ATOM   2510  CB  LEU X 159      34.466 107.448  57.824  0.00  0.00            
ATOM   2511  HB2 LEU X 159      35.340 107.699  58.461  0.00  0.00            
ATOM   2512  HB3 LEU X 159      34.933 106.745  57.122  0.00  0.00            
ATOM   2513  CG  LEU X 159      34.094 108.692  57.051  0.00  0.00            
ATOM   2514  HG  LEU X 159      33.780 109.455  57.789  0.00  0.00            
ATOM   2515  CD1 LEU X 159      35.217 109.281  56.153  0.00  0.00            
ATOM   2516 HD11 LEU X 159      35.915 109.819  56.758  0.00  0.00            
ATOM   2517 HD12 LEU X 159      35.800 108.561  55.547  0.00  0.00            
ATOM   2518 HD13 LEU X 159      34.720 110.051  55.549  0.00  0.00            
ATOM   2519  CD2 LEU X 159      32.888 108.447  56.163  0.00  0.00            
ATOM   2520 HD21 LEU X 159      31.905 108.252  56.669  0.00  0.00            
ATOM   2521 HD22 LEU X 159      33.104 107.577  55.582  0.00  0.00            
ATOM   2522 HD23 LEU X 159      32.649 109.289  55.585  0.00  0.00            
ATOM   2523  C   LEU X 159      33.824 105.598  59.497  0.00  0.00            
ATOM   2524  O   LEU X 159      34.630 105.706  60.430  0.00  0.00            
ATOM   2525  N   PRO X 160      33.588 104.389  59.009  0.00  0.00            
ATOM   2526  CD  PRO X 160      32.541 104.107  57.971  0.00  0.00            
ATOM   2527  HD2 PRO X 160      32.804 104.445  57.006  0.00  0.00            
ATOM   2528  HD3 PRO X 160      31.455 104.463  58.203  0.00  0.00            
ATOM   2529  CG  PRO X 160      32.505 102.596  57.695  0.00  0.00            
ATOM   2530  HG2 PRO X 160      32.998 102.465  56.649  0.00  0.00            
ATOM   2531  HG3 PRO X 160      31.543 102.110  57.460  0.00  0.00            
ATOM   2532  CB  PRO X 160      33.394 102.010  58.831  0.00  0.00            
ATOM   2533  HB2 PRO X 160      32.773 101.618  59.683  0.00  0.00            
ATOM   2534  HB3 PRO X 160      33.955 101.116  58.566  0.00  0.00            
ATOM   2535  CA  PRO X 160      34.191 103.148  59.445  0.00  0.00            
ATOM   2536  HA  PRO X 160      34.105 103.117  60.519  0.00  0.00            
ATOM   2537  C   PRO X 160      35.691 103.125  59.153  0.00  0.00            
ATOM   2538  O   PRO X 160      36.195 103.491  58.121  0.00  0.00            
ATOM   2539  N   THR X 161      36.369 102.801  60.189  0.00  0.00            
ATOM   2540  H   THR X 161      35.887 102.523  61.023  0.00  0.00            
ATOM   2541  CA  THR X 161      37.861 102.651  60.382  0.00  0.00            
ATOM   2542  HA  THR X 161      38.462 103.467  59.989  0.00  0.00            
ATOM   2543  CB  THR X 161      38.045 102.585  61.923  0.00  0.00            
ATOM   2544  HB  THR X 161      39.154 102.541  62.143  0.00  0.00            
ATOM   2545  CG2 THR X 161      37.573 103.873  62.668  0.00  0.00            
ATOM   2546 HG21 THR X 161      37.970 103.808  63.726  0.00  0.00            
ATOM   2547 HG22 THR X 161      38.013 104.712  62.085  0.00  0.00            
ATOM   2548 HG23 THR X 161      36.459 103.882  62.566  0.00  0.00            
ATOM   2549  OG1 THR X 161      37.251 101.469  62.560  0.00  0.00            
ATOM   2550  HG1 THR X 161      36.302 101.536  62.624  0.00  0.00            
ATOM   2551  C   THR X 161      38.493 101.447  59.714  0.00  0.00            
ATOM   2552  O   THR X 161      37.950 100.393  59.395  0.00  0.00            
ATOM   2553  N   ARN X 162      39.827 101.528  59.673  0.00  0.00            
ATOM   2554  H   ARN X 162      40.247 102.418  59.840  0.00  0.00            
ATOM   2555  CA  ARN X 162      40.632 100.401  59.278  0.00  0.00            
ATOM   2556  HA  ARN X 162      40.448 100.228  58.218  0.00  0.00            
ATOM   2557  CB  ARN X 162      42.111 100.671  59.467  0.00  0.00            
ATOM   2558  HB2 ARN X 162      42.345 100.842  60.535  0.00  0.00            
ATOM   2559  HB3 ARN X 162      42.737  99.821  59.207  0.00  0.00            
ATOM   2560  CG  ARN X 162      42.670 101.875  58.651  0.00  0.00            
ATOM   2561  HG2 ARN X 162      42.545 101.667  57.632  0.00  0.00            
ATOM   2562  HG3 ARN X 162      42.127 102.741  58.865  0.00  0.00            
ATOM   2563  CD  ARN X 162      44.115 102.092  59.067  0.00  0.00            
ATOM   2564  HD2 ARN X 162      44.530 103.076  58.800  0.00  0.00            
ATOM   2565  HD3 ARN X 162      44.069 102.092  60.105  0.00  0.00            
ATOM   2566  NE  ARN X 162      44.946 100.922  58.758  0.00  0.00            
ATOM   2567  HE  ARN X 162      44.397 100.043  58.969  0.00  0.00            
ATOM   2568  CZ  ARN X 162      46.287 100.889  59.230  0.00  0.00            
ATOM   2569  NH1 ARN X 162      46.837 101.871  59.837  0.00  0.00            
ATOM   2570 HH11 ARN X 162      46.803 101.734  60.867  0.00  0.00            
ATOM   2571  NH2 ARN X 162      46.919  99.646  58.938  0.00  0.00            
ATOM   2572 HH21 ARN X 162      46.746  98.981  59.654  0.00  0.00            
ATOM   2573 HH22 ARN X 162      46.579  99.211  58.100  0.00  0.00            
ATOM   2574  C   ARN X 162      40.207  99.136  60.014  0.00  0.00            
ATOM   2575  O   ARN X 162      40.172  98.038  59.429  0.00  0.00            
ATOM   2576  N   ASH X 163      40.013  99.203  61.329  0.00  0.00            
ATOM   2577  H   ASH X 163      40.227 100.077  61.735  0.00  0.00            
ATOM   2578  CA  ASH X 163      39.580  98.069  62.116  0.00  0.00            
ATOM   2579  HA  ASH X 163      40.390  97.363  61.933  0.00  0.00            
ATOM   2580  CB  ASH X 163      39.435  98.531  63.577  0.00  0.00            
ATOM   2581  HB2 ASH X 163      38.956  97.699  64.168  0.00  0.00            
ATOM   2582  HB3 ASH X 163      38.836  99.400  63.656  0.00  0.00            
ATOM   2583  CG  ASH X 163      40.789  98.830  64.227  0.00  0.00            
ATOM   2584  OD1 ASH X 163      41.845  98.894  63.410  0.00  0.00            
ATOM   2585  OD2 ASH X 163      40.867  99.028  65.461  0.00  0.00            
ATOM   2586  HD1 ASH X 163      42.633  99.070  63.916  0.00  0.00            
ATOM   2587  C   ASH X 163      38.240  97.447  61.630  0.00  0.00            
ATOM   2588  O   ASH X 163      38.054  96.238  61.682  0.00  0.00            
ATOM   2589  N   ASH X 164      37.393  98.336  61.151  0.00  0.00            
ATOM   2590  H   ASH X 164      37.568  99.333  61.082  0.00  0.00            
ATOM   2591  CA  ASH X 164      36.091  97.803  60.628  0.00  0.00            
ATOM   2592  HA  ASH X 164      35.740  97.232  61.553  0.00  0.00            
ATOM   2593  CB  ASH X 164      35.036  98.903  60.258  0.00  0.00            
ATOM   2594  HB2 ASH X 164      34.928  99.652  61.011  0.00  0.00            
ATOM   2595  HB3 ASH X 164      35.475  99.425  59.297  0.00  0.00            
ATOM   2596  CG  ASH X 164      33.635  98.443  59.882  0.00  0.00            
ATOM   2597  OD1 ASH X 164      33.172  97.547  60.830  0.00  0.00            
ATOM   2598  OD2 ASH X 164      32.941  98.971  58.987  0.00  0.00            
ATOM   2599  HD1 ASH X 164      32.283  97.197  60.727  0.00  0.00            
ATOM   2600  C   ASH X 164      36.401  96.874  59.416  0.00  0.00            
ATOM   2601  O   ASH X 164      35.713  95.906  59.243  0.00  0.00            
ATOM   2602  N   VAL X 165      37.269  97.322  58.537  0.00  0.00            
ATOM   2603  H   VAL X 165      37.800  98.105  58.883  0.00  0.00            
ATOM   2604  CA  VAL X 165      37.763  96.611  57.381  0.00  0.00            
ATOM   2605  HA  VAL X 165      36.871  96.305  56.847  0.00  0.00            
ATOM   2606  CB  VAL X 165      38.602  97.501  56.421  0.00  0.00            
ATOM   2607  HB  VAL X 165      39.512  97.806  56.895  0.00  0.00            
ATOM   2608  CG1 VAL X 165      39.026  96.605  55.248  0.00  0.00            
ATOM   2609 HG11 VAL X 165      38.243  96.615  54.446  0.00  0.00            
ATOM   2610 HG12 VAL X 165      39.951  96.895  54.727  0.00  0.00            
ATOM   2611 HG13 VAL X 165      39.150  95.545  55.582  0.00  0.00            
ATOM   2612  CG2 VAL X 165      37.772  98.634  55.813  0.00  0.00            
ATOM   2613 HG21 VAL X 165      36.892  98.227  55.329  0.00  0.00            
ATOM   2614 HG22 VAL X 165      38.275  99.207  55.033  0.00  0.00            
ATOM   2615 HG23 VAL X 165      37.432  99.278  56.550  0.00  0.00            
ATOM   2616  C   VAL X 165      38.404  95.238  57.751  0.00  0.00            
ATOM   2617  O   VAL X 165      38.054  94.186  57.216  0.00  0.00            
ATOM   2618  N   LEU X 166      39.315  95.258  58.707  0.00  0.00            
ATOM   2619  H   LEU X 166      39.779  96.145  58.846  0.00  0.00            
ATOM   2620  CA  LEU X 166      40.003  94.059  59.136  0.00  0.00            
ATOM   2621  HA  LEU X 166      40.483  93.641  58.267  0.00  0.00            
ATOM   2622  CB  LEU X 166      41.111  94.419  60.167  0.00  0.00            
ATOM   2623  HB2 LEU X 166      41.532  93.535  60.632  0.00  0.00            
ATOM   2624  HB3 LEU X 166      40.650  95.011  60.944  0.00  0.00            
ATOM   2625  CG  LEU X 166      42.248  95.270  59.543  0.00  0.00            
ATOM   2626  HG  LEU X 166      41.857  96.194  59.141  0.00  0.00            
ATOM   2627  CD1 LEU X 166      43.221  95.676  60.682  0.00  0.00            
ATOM   2628 HD11 LEU X 166      43.367  96.744  60.725  0.00  0.00            
ATOM   2629 HD12 LEU X 166      42.836  95.365  61.651  0.00  0.00            
ATOM   2630 HD13 LEU X 166      44.202  95.218  60.563  0.00  0.00            
ATOM   2631  CD2 LEU X 166      42.982  94.522  58.453  0.00  0.00            
ATOM   2632 HD21 LEU X 166      43.995  94.908  58.331  0.00  0.00            
ATOM   2633 HD22 LEU X 166      42.440  94.599  57.521  0.00  0.00            
ATOM   2634 HD23 LEU X 166      43.085  93.471  58.755  0.00  0.00            
ATOM   2635  C   LEU X 166      39.017  93.008  59.733  0.00  0.00            
ATOM   2636  O   LEU X 166      39.060  91.824  59.447  0.00  0.00            
ATOM   2637  N   ASN X 167      38.110  93.538  60.569  0.00  0.00            
ATOM   2638  H   ASN X 167      38.313  94.461  60.996  0.00  0.00            
ATOM   2639  CA  ASN X 167      37.137  92.638  61.193  0.00  0.00            
ATOM   2640  HA  ASN X 167      37.682  91.804  61.661  0.00  0.00            
ATOM   2641  CB  ASN X 167      36.308  93.345  62.270  0.00  0.00            
ATOM   2642  HB2 ASN X 167      35.926  94.266  61.871  0.00  0.00            
ATOM   2643  HB3 ASN X 167      35.503  92.717  62.573  0.00  0.00            
ATOM   2644  CG  ASN X 167      37.173  93.646  63.506  0.00  0.00            
ATOM   2645  OD1 ASN X 167      38.013  92.846  63.914  0.00  0.00            
ATOM   2646  ND2 ASN X 167      36.923  94.772  64.130  0.00  0.00            
ATOM   2647 HD21 ASN X 167      37.605  95.511  64.158  0.00  0.00            
ATOM   2648 HD22 ASN X 167      36.092  94.861  64.687  0.00  0.00            
ATOM   2649  C   ASN X 167      36.223  91.982  60.154  0.00  0.00            
ATOM   2650  O   ASN X 167      35.731  90.857  60.339  0.00  0.00            
ATOM   2651  N   ALA X 168      35.992  92.645  59.049  0.00  0.00            
ATOM   2652  H   ALA X 168      36.556  93.455  58.827  0.00  0.00            
ATOM   2653  CA  ALA X 168      35.128  92.083  58.013  0.00  0.00            
ATOM   2654  HA  ALA X 168      34.264  91.620  58.493  0.00  0.00            
ATOM   2655  CB  ALA X 168      34.708  93.245  57.078  0.00  0.00            
ATOM   2656  HB1 ALA X 168      35.657  93.748  56.718  0.00  0.00            
ATOM   2657  HB2 ALA X 168      34.139  92.811  56.266  0.00  0.00            
ATOM   2658  HB3 ALA X 168      34.175  93.972  57.684  0.00  0.00            
ATOM   2659  C   ALA X 168      35.927  91.052  57.255  0.00  0.00            
ATOM   2660  O   ALA X 168      35.340  90.088  56.773  0.00  0.00            
ATOM   2661  N   LEU X 169      37.234  91.243  57.125  0.00  0.00            
ATOM   2662  H   LEU X 169      37.660  92.118  57.373  0.00  0.00            
ATOM   2663  CA  LEU X 169      38.087  90.286  56.436  0.00  0.00            
ATOM   2664  HA  LEU X 169      37.589  90.014  55.495  0.00  0.00            
ATOM   2665  CB  LEU X 169      39.485  90.849  56.126  0.00  0.00            
ATOM   2666  HB2 LEU X 169      40.188  90.080  55.845  0.00  0.00            
ATOM   2667  HB3 LEU X 169      39.848  91.225  57.075  0.00  0.00            
ATOM   2668  CG  LEU X 169      39.513  92.045  55.137  0.00  0.00            
ATOM   2669  HG  LEU X 169      38.810  92.809  55.487  0.00  0.00            
ATOM   2670  CD1 LEU X 169      40.916  92.660  55.095  0.00  0.00            
ATOM   2671 HD11 LEU X 169      41.165  92.973  54.079  0.00  0.00            
ATOM   2672 HD12 LEU X 169      40.947  93.549  55.728  0.00  0.00            
ATOM   2673 HD13 LEU X 169      41.657  91.956  55.464  0.00  0.00            
ATOM   2674  CD2 LEU X 169      39.091  91.593  53.812  0.00  0.00            
ATOM   2675 HD21 LEU X 169      38.311  92.230  53.375  0.00  0.00            
ATOM   2676 HD22 LEU X 169      38.695  90.578  53.812  0.00  0.00            
ATOM   2677 HD23 LEU X 169      39.966  91.634  53.165  0.00  0.00            
ATOM   2678  C   LEU X 169      38.242  88.981  57.194  0.00  0.00            
ATOM   2679  O   LEU X 169      38.704  88.024  56.601  0.00  0.00            
ATOM   2680  N   LYN X 170      37.889  88.985  58.491  0.00  0.00            
ATOM   2681  H   LYN X 170      37.849  89.855  58.970  0.00  0.00            
ATOM   2682  CA  LYN X 170      37.970  87.735  59.269  0.00  0.00            
ATOM   2683  HA  LYN X 170      38.928  87.252  59.075  0.00  0.00            
ATOM   2684  CB  LYN X 170      37.931  88.063  60.746  0.00  0.00            
ATOM   2685  HB2 LYN X 170      37.003  88.565  60.982  0.00  0.00            
ATOM   2686  HB3 LYN X 170      37.992  87.140  61.299  0.00  0.00            
ATOM   2687  CG  LYN X 170      39.131  88.878  61.260  0.00  0.00            
ATOM   2688  HG2 LYN X 170      40.066  88.354  61.091  0.00  0.00            
ATOM   2689  HG3 LYN X 170      39.138  89.849  60.769  0.00  0.00            
ATOM   2690  CD  LYN X 170      38.985  89.233  62.736  0.00  0.00            
ATOM   2691  HD2 LYN X 170      39.034  88.308  63.312  0.00  0.00            
ATOM   2692  HD3 LYN X 170      38.014  89.672  62.875  0.00  0.00            
ATOM   2693  CE  LYN X 170      40.069  90.189  63.212  0.00  0.00            
ATOM   2694  HE2 LYN X 170      40.118  91.040  62.531  0.00  0.00            
ATOM   2695  HE3 LYN X 170      41.035  89.692  63.222  0.00  0.00            
ATOM   2696  NZ  LYN X 170      39.784  90.666  64.581  0.00  0.00            
ATOM   2697  HZ1 LYN X 170      38.795  90.743  64.760  0.00  0.00            
ATOM   2698  HZ2 LYN X 170      40.123  90.005  65.270  0.00  0.00            
ATOM   2699  C   LYN X 170      36.885  86.711  59.004  0.00  0.00            
ATOM   2700  O   LYN X 170      37.036  85.514  59.247  0.00  0.00            
ATOM   2701  N   ILE X 171      35.727  87.180  58.489  0.00  0.00            
ATOM   2702  H   ILE X 171      35.535  88.181  58.483  0.00  0.00            
ATOM   2703  CA  ILE X 171      34.556  86.325  58.239  0.00  0.00            
ATOM   2704  HA  ILE X 171      34.315  85.887  59.200  0.00  0.00            
ATOM   2705  CB  ILE X 171      33.408  87.149  57.728  0.00  0.00            
ATOM   2706  HB  ILE X 171      33.594  87.452  56.699  0.00  0.00            
ATOM   2707  CG2 ILE X 171      32.133  86.280  57.782  0.00  0.00            
ATOM   2708 HG21 ILE X 171      32.319  85.303  57.349  0.00  0.00            
ATOM   2709 HG22 ILE X 171      31.754  86.142  58.793  0.00  0.00            
ATOM   2710 HG23 ILE X 171      31.393  86.815  57.183  0.00  0.00            
ATOM   2711  CG1 ILE X 171      33.217  88.394  58.613  0.00  0.00            
ATOM   2712 HG12 ILE X 171      32.610  89.146  58.113  0.00  0.00            
ATOM   2713 HG13 ILE X 171      34.185  88.844  58.799  0.00  0.00            
ATOM   2714  CD1 ILE X 171      32.656  88.104  59.995  0.00  0.00            
ATOM   2715 HD11 ILE X 171      31.714  87.556  59.877  0.00  0.00            
ATOM   2716 HD12 ILE X 171      32.423  89.016  60.549  0.00  0.00            
ATOM   2717 HD13 ILE X 171      33.320  87.497  60.612  0.00  0.00            
ATOM   2718  C   ILE X 171      34.920  85.210  57.271  0.00  0.00            
ATOM   2719  O   ILE X 171      35.561  85.516  56.229  0.00  0.00            
ATOM   2720  N   THR X 172      34.509  83.971  57.601  0.00  0.00            
ATOM   2721  H   THR X 172      33.689  83.912  58.168  0.00  0.00            
ATOM   2722  CA  THR X 172      34.886  82.818  56.814  0.00  0.00            
ATOM   2723  HA  THR X 172      35.890  82.981  56.406  0.00  0.00            
ATOM   2724  CB  THR X 172      34.933  81.567  57.686  0.00  0.00            
ATOM   2725  HB  THR X 172      33.935  81.420  58.079  0.00  0.00            
ATOM   2726  CG2 THR X 172      35.376  80.392  56.884  0.00  0.00            
ATOM   2727 HG21 THR X 172      35.216  79.470  57.440  0.00  0.00            
ATOM   2728 HG22 THR X 172      36.428  80.437  56.611  0.00  0.00            
ATOM   2729 HG23 THR X 172      34.776  80.369  55.976  0.00  0.00            
ATOM   2730  OG1 THR X 172      35.870  81.769  58.723  0.00  0.00            
ATOM   2731  HG1 THR X 172      36.441  82.492  58.499  0.00  0.00            
ATOM   2732  C   THR X 172      33.961  82.576  55.617  0.00  0.00            
ATOM   2733  O   THR X 172      34.375  82.295  54.487  0.00  0.00            
ATOM   2734  N   GLN X 173      32.644  82.708  55.862  0.00  0.00            
ATOM   2735  H   GLN X 173      32.322  82.735  56.824  0.00  0.00            
ATOM   2736  CA  GLN X 173      31.650  82.509  54.848  0.00  0.00            
ATOM   2737  HA  GLN X 173      32.004  81.735  54.179  0.00  0.00            
ATOM   2738  CB  GLN X 173      30.311  82.086  55.482  0.00  0.00            
ATOM   2739  HB2 GLN X 173      29.506  81.991  54.744  0.00  0.00            
ATOM   2740  HB3 GLN X 173      30.056  82.853  56.200  0.00  0.00            
ATOM   2741  CG  GLN X 173      30.402  80.804  56.285  0.00  0.00            
ATOM   2742  HG2 GLN X 173      29.416  80.551  56.667  0.00  0.00            
ATOM   2743  HG3 GLN X 173      31.058  80.937  57.148  0.00  0.00            
ATOM   2744  CD  GLN X 173      30.924  79.630  55.470  0.00  0.00            
ATOM   2745  OE1 GLN X 173      30.333  79.246  54.470  0.00  0.00            
ATOM   2746  NE2 GLN X 173      32.055  79.060  55.914  0.00  0.00            
ATOM   2747 HE21 GLN X 173      32.925  79.550  55.771  0.00  0.00            
ATOM   2748 HE22 GLN X 173      32.078  78.053  55.996  0.00  0.00            
ATOM   2749  C   GLN X 173      31.432  83.803  54.031  0.00  0.00            
ATOM   2750  O   GLN X 173      31.401  84.907  54.563  0.00  0.00            
ATOM   2751  N   TYR X 174      31.314  83.591  52.704  0.00  0.00            
ATOM   2752  H   TYR X 174      31.718  82.744  52.291  0.00  0.00            
ATOM   2753  CA  TYR X 174      30.973  84.708  51.835  0.00  0.00            
ATOM   2754  HA  TYR X 174      31.706  85.478  52.044  0.00  0.00            
ATOM   2755  CB  TYR X 174      31.072  84.263  50.368  0.00  0.00            
ATOM   2756  HB2 TYR X 174      32.075  84.041  50.096  0.00  0.00            
ATOM   2757  HB3 TYR X 174      30.496  83.352  50.230  0.00  0.00            
ATOM   2758  CG  TYR X 174      30.518  85.272  49.418  0.00  0.00            
ATOM   2759  CD1 TYR X 174      31.320  86.321  48.945  0.00  0.00            
ATOM   2760  HD1 TYR X 174      32.363  86.336  49.188  0.00  0.00            
ATOM   2761  CE1 TYR X 174      30.881  87.180  47.949  0.00  0.00            
ATOM   2762  HE1 TYR X 174      31.586  87.750  47.352  0.00  0.00            
ATOM   2763  CZ  TYR X 174      29.552  87.185  47.602  0.00  0.00            
ATOM   2764  OH  TYR X 174      29.065  88.111  46.709  0.00  0.00            
ATOM   2765  HH  TYR X 174      28.696  88.884  47.113  0.00  0.00            
ATOM   2766  CE2 TYR X 174      28.695  86.246  48.120  0.00  0.00            
ATOM   2767  HE2 TYR X 174      27.661  86.337  47.964  0.00  0.00            
ATOM   2768  CD2 TYR X 174      29.172  85.274  49.016  0.00  0.00            
ATOM   2769  HD2 TYR X 174      28.512  84.505  49.379  0.00  0.00            
ATOM   2770  C   TYR X 174      29.566  85.234  52.157  0.00  0.00            
ATOM   2771  O   TYR X 174      29.376  86.411  52.358  0.00  0.00            
ATOM   2772  N   ASH X 175      28.582  84.362  52.240  0.00  0.00            
ATOM   2773  H   ASH X 175      28.741  83.440  51.835  0.00  0.00            
ATOM   2774  CA  ASH X 175      27.222  84.676  52.684  0.00  0.00            
ATOM   2775  HA  ASH X 175      27.327  85.448  53.454  0.00  0.00            
ATOM   2776  CB  ASH X 175      26.412  85.112  51.437  0.00  0.00            
ATOM   2777  HB2 ASH X 175      26.085  84.289  50.834  0.00  0.00            
ATOM   2778  HB3 ASH X 175      26.997  85.746  50.765  0.00  0.00            
ATOM   2779  CG  ASH X 175      25.039  85.733  51.912  0.00  0.00            
ATOM   2780  OD1 ASH X 175      24.256  84.677  52.302  0.00  0.00            
ATOM   2781  OD2 ASH X 175      24.698  86.922  51.874  0.00  0.00            
ATOM   2782  HD1 ASH X 175      23.408  84.944  52.569  0.00  0.00            
ATOM   2783  C   ASH X 175      26.645  83.484  53.333  0.00  0.00            
ATOM   2784  O   ASH X 175      27.151  82.388  53.164  0.00  0.00            
ATOM   2785  N   THR X 176      25.516  83.678  54.035  0.00  0.00            
ATOM   2786  H   THR X 176      25.123  84.592  53.979  0.00  0.00            
ATOM   2787  CA  THR X 176      24.738  82.662  54.721  0.00  0.00            
ATOM   2788  HA  THR X 176      25.037  81.710  54.302  0.00  0.00            
ATOM   2789  CB  THR X 176      25.047  82.684  56.254  0.00  0.00            
ATOM   2790  HB  THR X 176      24.486  81.905  56.755  0.00  0.00            
ATOM   2791  CG2 THR X 176      26.535  82.448  56.556  0.00  0.00            
ATOM   2792 HG21 THR X 176      26.663  81.616  57.214  0.00  0.00            
ATOM   2793 HG22 THR X 176      26.988  83.322  57.009  0.00  0.00            
ATOM   2794 HG23 THR X 176      27.068  82.228  55.626  0.00  0.00            
ATOM   2795  OG1 THR X 176      24.642  83.894  56.841  0.00  0.00            
ATOM   2796  HG1 THR X 176      25.320  84.534  56.599  0.00  0.00            
ATOM   2797  C   THR X 176      23.259  82.873  54.483  0.00  0.00            
ATOM   2798  O   THR X 176      22.854  83.979  54.208  0.00  0.00            
ATOM   2799  N   PRO X 177      22.516  81.836  54.662  0.00  0.00            
ATOM   2800  CD  PRO X 177      22.928  80.446  54.712  0.00  0.00            
ATOM   2801  HD2 PRO X 177      23.229  80.166  55.716  0.00  0.00            
ATOM   2802  HD3 PRO X 177      23.752  80.181  54.048  0.00  0.00            
ATOM   2803  CG  PRO X 177      21.680  79.617  54.398  0.00  0.00            
ATOM   2804  HG2 PRO X 177      21.660  79.392  53.351  0.00  0.00            
ATOM   2805  HG3 PRO X 177      21.640  78.761  55.020  0.00  0.00            
ATOM   2806  CB  PRO X 177      20.557  80.532  54.748  0.00  0.00            
ATOM   2807  HB2 PRO X 177      20.250  80.382  55.798  0.00  0.00            
ATOM   2808  HB3 PRO X 177      19.701  80.332  54.080  0.00  0.00            
ATOM   2809  CA  PRO X 177      21.062  81.961  54.513  0.00  0.00            
ATOM   2810  HA  PRO X 177      20.745  82.255  53.508  0.00  0.00            
ATOM   2811  C   PRO X 177      20.527  82.898  55.571  0.00  0.00            
ATOM   2812  O   PRO X 177      21.066  82.948  56.654  0.00  0.00            
ATOM   2813  N   PRO X 178      19.430  83.607  55.239  0.00  0.00            
ATOM   2814  CD  PRO X 178      18.750  84.438  56.221  0.00  0.00            
ATOM   2815  HD2 PRO X 178      18.600  83.869  57.137  0.00  0.00            
ATOM   2816  HD3 PRO X 178      19.337  85.287  56.481  0.00  0.00            
ATOM   2817  CG  PRO X 178      17.451  84.819  55.588  0.00  0.00            
ATOM   2818  HG2 PRO X 178      16.619  84.788  56.293  0.00  0.00            
ATOM   2819  HG3 PRO X 178      17.519  85.821  55.194  0.00  0.00            
ATOM   2820  CB  PRO X 178      17.284  83.838  54.444  0.00  0.00            
ATOM   2821  HB2 PRO X 178      16.735  82.941  54.807  0.00  0.00            
ATOM   2822  HB3 PRO X 178      16.648  84.261  53.660  0.00  0.00            
ATOM   2823  CA  PRO X 178      18.634  83.472  54.017  0.00  0.00            
ATOM   2824  HA  PRO X 178      18.669  82.489  53.588  0.00  0.00            
ATOM   2825  C   PRO X 178      19.095  84.526  53.009  0.00  0.00            
ATOM   2826  O   PRO X 178      18.307  84.994  52.189  0.00  0.00            
ATOM   2827  N   TRP X 179      20.403  84.807  52.951  0.00  0.00            
ATOM   2828  H   TRP X 179      20.873  84.803  53.815  0.00  0.00            
ATOM   2829  CA  TRP X 179      21.050  85.575  51.902  0.00  0.00            
ATOM   2830  HA  TRP X 179      22.103  85.648  52.051  0.00  0.00            
ATOM   2831  CB  TRP X 179      20.915  84.846  50.497  0.00  0.00            
ATOM   2832  HB2 TRP X 179      21.674  85.166  49.800  0.00  0.00            
ATOM   2833  HB3 TRP X 179      19.948  85.122  50.047  0.00  0.00            
ATOM   2834  CG  TRP X 179      20.983  83.340  50.550  0.00  0.00            
ATOM   2835  CD1 TRP X 179      19.995  82.482  50.346  0.00  0.00            
ATOM   2836  HD1 TRP X 179      19.031  82.777  49.868  0.00  0.00            
ATOM   2837  NE1 TRP X 179      20.345  81.223  50.648  0.00  0.00            
ATOM   2838  HE1 TRP X 179      19.875  80.463  50.200  0.00  0.00            
ATOM   2839  CE2 TRP X 179      21.686  81.175  50.855  0.00  0.00            
ATOM   2840  CZ2 TRP X 179      22.550  80.125  51.069  0.00  0.00            
ATOM   2841  HZ2 TRP X 179      22.152  79.121  51.299  0.00  0.00            
ATOM   2842  CH2 TRP X 179      23.910  80.396  51.258  0.00  0.00            
ATOM   2843  HH2 TRP X 179      24.546  79.625  51.686  0.00  0.00            
ATOM   2844  CZ3 TRP X 179      24.342  81.710  51.203  0.00  0.00            
ATOM   2845  HZ3 TRP X 179      25.375  81.965  51.443  0.00  0.00            
ATOM   2846  CE3 TRP X 179      23.423  82.764  51.129  0.00  0.00            
ATOM   2847  HE3 TRP X 179      23.747  83.759  51.320  0.00  0.00            
ATOM   2848  CD2 TRP X 179      22.082  82.513  50.822  0.00  0.00            
ATOM   2849  C   TRP X 179      20.399  86.984  51.693  0.00  0.00            
ATOM   2850  O   TRP X 179      20.184  87.414  50.554  0.00  0.00            
ATOM   2851  N   ASH X 180      19.903  87.532  52.753  0.00  0.00            
ATOM   2852  H   ASH X 180      20.059  87.255  53.694  0.00  0.00            
ATOM   2853  CA  ASH X 180      19.104  88.787  52.682  0.00  0.00            
ATOM   2854  HA  ASH X 180      19.108  89.220  51.669  0.00  0.00            
ATOM   2855  CB  ASH X 180      17.580  88.581  52.993  0.00  0.00            
ATOM   2856  HB2 ASH X 180      17.112  89.556  52.829  0.00  0.00            
ATOM   2857  HB3 ASH X 180      17.142  87.873  52.336  0.00  0.00            
ATOM   2858  CG  ASH X 180      17.132  88.274  54.372  0.00  0.00            
ATOM   2859  OD1 ASH X 180      15.768  88.353  54.447  0.00  0.00            
ATOM   2860  OD2 ASH X 180      17.894  87.946  55.264  0.00  0.00            
ATOM   2861  HD1 ASH X 180      15.542  88.015  55.313  0.00  0.00            
ATOM   2862  C   ASH X 180      19.805  89.762  53.580  0.00  0.00            
ATOM   2863  O   ASH X 180      20.860  89.497  54.126  0.00  0.00            
ATOM   2864  N   MET X 181      19.266  90.968  53.799  0.00  0.00            
ATOM   2865  H   MET X 181      18.392  91.128  53.269  0.00  0.00            
ATOM   2866  CA  MET X 181      19.834  92.055  54.670  0.00  0.00            
ATOM   2867  HA  MET X 181      20.749  92.268  54.118  0.00  0.00            
ATOM   2868  CB  MET X 181      18.975  93.313  54.555  0.00  0.00            
ATOM   2869  HB2 MET X 181      18.766  93.394  53.475  0.00  0.00            
ATOM   2870  HB3 MET X 181      19.603  94.189  54.876  0.00  0.00            
ATOM   2871  CG  MET X 181      17.590  93.411  55.279  0.00  0.00            
ATOM   2872  HG2 MET X 181      17.786  93.442  56.339  0.00  0.00            
ATOM   2873  HG3 MET X 181      16.973  92.581  54.966  0.00  0.00            
ATOM   2874  SD  MET X 181      16.979  95.005  54.782  0.00  0.00            
ATOM   2875  CE  MET X 181      15.566  95.287  55.798  0.00  0.00            
ATOM   2876  HE1 MET X 181      14.815  94.449  55.687  0.00  0.00            
ATOM   2877  HE2 MET X 181      15.095  96.219  55.548  0.00  0.00            
ATOM   2878  HE3 MET X 181      15.925  95.285  56.782  0.00  0.00            
ATOM   2879  C   MET X 181      20.125  91.728  56.149  0.00  0.00            
ATOM   2880  O   MET X 181      20.883  92.373  56.822  0.00  0.00            
ATOM   2881  N   THR X 182      19.432  90.727  56.621  0.00  0.00            
ATOM   2882  H   THR X 182      18.915  90.187  55.884  0.00  0.00            
ATOM   2883  CA  THR X 182      19.599  89.934  57.825  0.00  0.00            
ATOM   2884  HA  THR X 182      20.269  90.454  58.451  0.00  0.00            
ATOM   2885  CB  THR X 182      18.337  90.070  58.769  0.00  0.00            
ATOM   2886  HB  THR X 182      18.497  89.351  59.653  0.00  0.00            
ATOM   2887  CG2 THR X 182      18.144  91.534  59.245  0.00  0.00            
ATOM   2888 HG21 THR X 182      17.365  91.630  59.962  0.00  0.00            
ATOM   2889 HG22 THR X 182      17.963  92.181  58.400  0.00  0.00            
ATOM   2890 HG23 THR X 182      19.058  91.880  59.732  0.00  0.00            
ATOM   2891  OG1 THR X 182      17.082  89.706  58.176  0.00  0.00            
ATOM   2892  HG1 THR X 182      16.682  90.511  57.800  0.00  0.00            
ATOM   2893  C   THR X 182      20.288  88.549  57.532  0.00  0.00            
ATOM   2894  O   THR X 182      19.662  87.508  57.710  0.00  0.00            
ATOM   2895  N   SER X 183      21.606  88.538  57.219  0.00  0.00            
ATOM   2896  H   SER X 183      22.160  89.339  57.239  0.00  0.00            
ATOM   2897  CA  SER X 183      22.532  87.380  57.094  0.00  0.00            
ATOM   2898  HA  SER X 183      21.892  86.467  57.259  0.00  0.00            
ATOM   2899  CB  SER X 183      23.086  87.500  55.601  0.00  0.00            
ATOM   2900  HB2 SER X 183      22.200  87.610  54.938  0.00  0.00            
ATOM   2901  HB3 SER X 183      23.577  88.477  55.459  0.00  0.00            
ATOM   2902  OG  SER X 183      23.954  86.660  54.980  0.00  0.00            
ATOM   2903  HG  SER X 183      23.509  85.813  54.837  0.00  0.00            
ATOM   2904  C   SER X 183      23.531  87.509  58.277  0.00  0.00            
ATOM   2905  O   SER X 183      24.126  88.586  58.464  0.00  0.00            
ATOM   2906  N   GLN X 184      23.806  86.431  59.052  0.00  0.00            
ATOM   2907  H   GLN X 184      23.539  85.494  58.772  0.00  0.00            
ATOM   2908  CA  GLN X 184      24.784  86.477  60.106  0.00  0.00            
ATOM   2909  HA  GLN X 184      25.109  87.513  60.240  0.00  0.00            
ATOM   2910  CB  GLN X 184      24.273  85.957  61.434  0.00  0.00            
ATOM   2911  HB2 GLN X 184      25.042  85.987  62.232  0.00  0.00            
ATOM   2912  HB3 GLN X 184      23.894  84.997  61.295  0.00  0.00            
ATOM   2913  CG  GLN X 184      23.073  86.805  61.991  0.00  0.00            
ATOM   2914  HG2 GLN X 184      22.277  86.739  61.236  0.00  0.00            
ATOM   2915  HG3 GLN X 184      22.609  86.432  62.882  0.00  0.00            
ATOM   2916  CD  GLN X 184      23.394  88.235  62.222  0.00  0.00            
ATOM   2917  OE1 GLN X 184      24.569  88.630  62.329  0.00  0.00            
ATOM   2918  NE2 GLN X 184      22.361  89.079  62.270  0.00  0.00            
ATOM   2919 HE21 GLN X 184      21.382  88.788  62.077  0.00  0.00            
ATOM   2920 HE22 GLN X 184      22.583  90.038  62.334  0.00  0.00            
ATOM   2921  C   GLN X 184      26.023  85.704  59.695  0.00  0.00            
ATOM   2922  O   GLN X 184      25.956  84.660  59.008  0.00  0.00            
ATOM   2923  N   ASN X 185      27.199  86.180  60.248  0.00  0.00            
ATOM   2924  H   ASN X 185      27.177  87.022  60.815  0.00  0.00            
ATOM   2925  CA  ASN X 185      28.449  85.648  59.828  0.00  0.00            
ATOM   2926  HA  ASN X 185      29.233  86.267  60.235  0.00  0.00            
ATOM   2927  CB  ASN X 185      28.640  84.223  60.470  0.00  0.00            
ATOM   2928  HB2 ASN X 185      28.366  84.248  61.530  0.00  0.00            
ATOM   2929  HB3 ASN X 185      28.023  83.492  59.960  0.00  0.00            
ATOM   2930  CG  ASN X 185      30.079  83.693  60.431  0.00  0.00            
ATOM   2931  OD1 ASN X 185      30.489  82.868  59.598  0.00  0.00            
ATOM   2932  ND2 ASN X 185      30.945  84.211  61.308  0.00  0.00            
ATOM   2933 HD21 ASN X 185      30.634  84.879  62.017  0.00  0.00            
ATOM   2934 HD22 ASN X 185      31.881  83.817  61.414  0.00  0.00            
ATOM   2935  C   ASN X 185      28.633  85.572  58.322  0.00  0.00            
ATOM   2936  O   ASN X 185      29.010  84.528  57.790  0.00  0.00            
ATOM   2937  N   SER X 186      28.308  86.628  57.604  0.00  0.00            
ATOM   2938  H   SER X 186      27.720  87.327  58.075  0.00  0.00            
ATOM   2939  CA  SER X 186      28.414  86.678  56.197  0.00  0.00            
ATOM   2940  HA  SER X 186      28.900  85.760  55.851  0.00  0.00            
ATOM   2941  CB  SER X 186      26.998  86.820  55.653  0.00  0.00            
ATOM   2942  HB2 SER X 186      26.549  85.834  55.648  0.00  0.00            
ATOM   2943  HB3 SER X 186      26.357  87.425  56.328  0.00  0.00            
ATOM   2944  OG  SER X 186      26.815  87.397  54.341  0.00  0.00            
ATOM   2945  HG  SER X 186      25.944  87.432  54.114  0.00  0.00            
ATOM   2946  C   SER X 186      29.348  87.796  55.909  0.00  0.00            
ATOM   2947  O   SER X 186      29.022  88.893  56.414  0.00  0.00            
ATOM   2948  N   PHE X 187      30.338  87.680  55.058  0.00  0.00            
ATOM   2949  H   PHE X 187      30.507  86.787  54.676  0.00  0.00            
ATOM   2950  CA  PHE X 187      31.348  88.669  54.716  0.00  0.00            
ATOM   2951  HA  PHE X 187      31.754  89.163  55.596  0.00  0.00            
ATOM   2952  CB  PHE X 187      32.512  88.074  53.887  0.00  0.00            
ATOM   2953  HB2 PHE X 187      32.192  87.353  53.162  0.00  0.00            
ATOM   2954  HB3 PHE X 187      33.178  87.613  54.672  0.00  0.00            
ATOM   2955  CG  PHE X 187      33.363  89.152  53.252  0.00  0.00            
ATOM   2956  CD1 PHE X 187      34.207  90.023  54.010  0.00  0.00            
ATOM   2957  HD1 PHE X 187      34.058  90.078  55.079  0.00  0.00            
ATOM   2958  CE1 PHE X 187      34.983  90.955  53.364  0.00  0.00            
ATOM   2959  HE1 PHE X 187      35.515  91.628  53.946  0.00  0.00            
ATOM   2960  CZ  PHE X 187      34.942  91.013  51.947  0.00  0.00            
ATOM   2961  HZ  PHE X 187      35.513  91.767  51.384  0.00  0.00            
ATOM   2962  CE2 PHE X 187      34.028  90.281  51.207  0.00  0.00            
ATOM   2963  HE2 PHE X 187      33.858  90.526  50.182  0.00  0.00            
ATOM   2964  CD2 PHE X 187      33.338  89.252  51.850  0.00  0.00            
ATOM   2965  HD2 PHE X 187      32.795  88.551  51.293  0.00  0.00            
ATOM   2966  C   PHE X 187      30.649  89.786  53.969  0.00  0.00            
ATOM   2967  O   PHE X 187      30.845  90.954  54.234  0.00  0.00            
ATOM   2968  N   ARG X 188      29.798  89.377  52.960  0.00  0.00            
ATOM   2969  H   ARG X 188      29.608  88.353  52.930  0.00  0.00            
ATOM   2970  CA  ARG X 188      28.943  90.217  52.094  0.00  0.00            
ATOM   2971  HA  ARG X 188      29.662  90.824  51.395  0.00  0.00            
ATOM   2972  CB  ARG X 188      28.134  89.318  51.224  0.00  0.00            
ATOM   2973  HB2 ARG X 188      27.441  88.671  51.814  0.00  0.00            
ATOM   2974  HB3 ARG X 188      28.899  88.720  50.650  0.00  0.00            
ATOM   2975  CG  ARG X 188      27.213  90.026  50.152  0.00  0.00            
ATOM   2976  HG2 ARG X 188      27.844  90.799  49.696  0.00  0.00            
ATOM   2977  HG3 ARG X 188      27.050  89.284  49.368  0.00  0.00            
ATOM   2978  CD  ARG X 188      25.929  90.728  50.555  0.00  0.00            
ATOM   2979  HD2 ARG X 188      25.382  91.069  49.693  0.00  0.00            
ATOM   2980  HD3 ARG X 188      26.162  91.673  51.020  0.00  0.00            
ATOM   2981  NE  ARG X 188      24.990  89.983  51.317  0.00  0.00            
ATOM   2982  HE  ARG X 188      25.209  88.964  51.289  0.00  0.00            
ATOM   2983  CZ  ARG X 188      23.996  90.365  52.097  0.00  0.00            
ATOM   2984  NH1 ARG X 188      23.662  91.654  52.276  0.00  0.00            
ATOM   2985 HH11 ARG X 188      24.056  92.380  51.614  0.00  0.00            
ATOM   2986 HH12 ARG X 188      23.023  91.904  53.055  0.00  0.00            
ATOM   2987  NH2 ARG X 188      23.364  89.425  52.745  0.00  0.00            
ATOM   2988 HH21 ARG X 188      23.532  88.477  52.532  0.00  0.00            
ATOM   2989 HH22 ARG X 188      22.570  89.648  53.328  0.00  0.00            
ATOM   2990  C   ARG X 188      28.084  91.168  52.935  0.00  0.00            
ATOM   2991  O   ARG X 188      28.126  92.352  52.634  0.00  0.00            
ATOM   2992  N   ASN X 189      27.412  90.651  53.976  0.00  0.00            
ATOM   2993  H   ASN X 189      27.305  89.654  54.015  0.00  0.00            
ATOM   2994  CA  ASN X 189      26.434  91.445  54.806  0.00  0.00            
ATOM   2995  HA  ASN X 189      25.762  92.040  54.170  0.00  0.00            
ATOM   2996  CB  ASN X 189      25.507  90.486  55.550  0.00  0.00            
ATOM   2997  HB2 ASN X 189      25.354  89.638  54.897  0.00  0.00            
ATOM   2998  HB3 ASN X 189      25.859  90.016  56.421  0.00  0.00            
ATOM   2999  CG  ASN X 189      24.121  91.082  55.879  0.00  0.00            
ATOM   3000  OD1 ASN X 189      23.349  91.553  55.078  0.00  0.00            
ATOM   3001  ND2 ASN X 189      23.587  90.940  57.093  0.00  0.00            
ATOM   3002 HD21 ASN X 189      22.660  91.401  57.228  0.00  0.00            
ATOM   3003 HD22 ASN X 189      24.078  90.429  57.834  0.00  0.00            
ATOM   3004  C   ASN X 189      27.215  92.384  55.805  0.00  0.00            
ATOM   3005  O   ASN X 189      26.832  93.499  56.124  0.00  0.00            
ATOM   3006  N   GLN X 190      28.424  91.915  56.272  0.00  0.00            
ATOM   3007  H   GLN X 190      28.718  91.012  56.022  0.00  0.00            
ATOM   3008  CA  GLN X 190      29.438  92.645  57.026  0.00  0.00            
ATOM   3009  HA  GLN X 190      28.836  93.152  57.755  0.00  0.00            
ATOM   3010  CB  GLN X 190      30.491  91.634  57.604  0.00  0.00            
ATOM   3011  HB2 GLN X 190      29.976  90.806  58.139  0.00  0.00            
ATOM   3012  HB3 GLN X 190      31.152  91.158  56.806  0.00  0.00            
ATOM   3013  CG  GLN X 190      31.421  92.218  58.622  0.00  0.00            
ATOM   3014  HG2 GLN X 190      32.039  91.511  59.162  0.00  0.00            
ATOM   3015  HG3 GLN X 190      32.132  92.817  58.017  0.00  0.00            
ATOM   3016  CD  GLN X 190      30.864  93.103  59.726  0.00  0.00            
ATOM   3017  OE1 GLN X 190      30.603  94.248  59.517  0.00  0.00            
ATOM   3018  NE2 GLN X 190      30.869  92.565  60.896  0.00  0.00            
ATOM   3019 HE21 GLN X 190      31.211  91.589  61.028  0.00  0.00            
ATOM   3020 HE22 GLN X 190      30.529  93.146  61.683  0.00  0.00            
ATOM   3021  C   GLN X 190      30.117  93.774  56.219  0.00  0.00            
ATOM   3022  O   GLN X 190      30.105  94.934  56.574  0.00  0.00            
ATOM   3023  N   LEU X 191      30.702  93.415  55.107  0.00  0.00            
ATOM   3024  H   LEU X 191      30.753  92.398  54.942  0.00  0.00            
ATOM   3025  CA  LEU X 191      31.177  94.380  54.126  0.00  0.00            
ATOM   3026  HA  LEU X 191      31.908  94.964  54.660  0.00  0.00            
ATOM   3027  CB  LEU X 191      31.746  93.486  52.934  0.00  0.00            
ATOM   3028  HB2 LEU X 191      32.352  92.599  53.120  0.00  0.00            
ATOM   3029  HB3 LEU X 191      30.852  93.121  52.494  0.00  0.00            
ATOM   3030  CG  LEU X 191      32.447  94.209  51.799  0.00  0.00            
ATOM   3031  HG  LEU X 191      32.054  95.245  51.549  0.00  0.00            
ATOM   3032  CD1 LEU X 191      33.848  94.497  52.232  0.00  0.00            
ATOM   3033 HD11 LEU X 191      34.317  93.574  52.556  0.00  0.00            
ATOM   3034 HD12 LEU X 191      34.352  94.773  51.379  0.00  0.00            
ATOM   3035 HD13 LEU X 191      34.016  95.311  52.898  0.00  0.00            
ATOM   3036  CD2 LEU X 191      32.530  93.320  50.568  0.00  0.00            
ATOM   3037 HD21 LEU X 191      33.110  92.373  50.608  0.00  0.00            
ATOM   3038 HD22 LEU X 191      31.573  92.936  50.245  0.00  0.00            
ATOM   3039 HD23 LEU X 191      32.831  93.944  49.764  0.00  0.00            
ATOM   3040  C   LEU X 191      30.077  95.375  53.540  0.00  0.00            
ATOM   3041  O   LEU X 191      30.413  96.522  53.293  0.00  0.00            
ATOM   3042  N   GLU X 192      28.866  94.892  53.159  0.00  0.00            
ATOM   3043  H   GLU X 192      28.556  93.938  53.389  0.00  0.00            
ATOM   3044  CA  GLU X 192      27.737  95.639  52.581  0.00  0.00            
ATOM   3045  HA  GLU X 192      28.088  96.157  51.752  0.00  0.00            
ATOM   3046  CB  GLU X 192      26.549  94.808  52.089  0.00  0.00            
ATOM   3047  HB2 GLU X 192      26.316  94.105  52.930  0.00  0.00            
ATOM   3048  HB3 GLU X 192      26.980  94.118  51.363  0.00  0.00            
ATOM   3049  CG  GLU X 192      25.349  95.586  51.480  0.00  0.00            
ATOM   3050  HG2 GLU X 192      24.627  95.884  52.233  0.00  0.00            
ATOM   3051  HG3 GLU X 192      25.664  96.399  50.849  0.00  0.00            
ATOM   3052  CD  GLU X 192      24.535  94.752  50.400  0.00  0.00            
ATOM   3053  OE1 GLU X 192      24.319  93.593  50.786  0.00  0.00            
ATOM   3054  OE2 GLU X 192      24.060  95.255  49.359  0.00  0.00            
ATOM   3055  C   GLU X 192      27.208  96.752  53.536  0.00  0.00            
ATOM   3056  O   GLU X 192      27.174  97.957  53.247  0.00  0.00            
ATOM   3057  N   GLY X 193      26.906  96.317  54.786  0.00  0.00            
ATOM   3058  H   GLY X 193      26.927  95.289  54.849  0.00  0.00            
ATOM   3059  CA  GLY X 193      27.109  97.022  56.051  0.00  0.00            
ATOM   3060  HA2 GLY X 193      27.843  96.491  56.650  0.00  0.00            
ATOM   3061  HA3 GLY X 193      27.503  98.015  55.825  0.00  0.00            
ATOM   3062  C   GLY X 193      25.848  96.888  56.963  0.00  0.00            
ATOM   3063  O   GLY X 193      25.384  97.889  57.453  0.00  0.00            
ATOM   3064  N   PHE X 194      25.330  95.650  57.199  0.00  0.00            
ATOM   3065  H   PHE X 194      25.829  94.809  56.880  0.00  0.00            
ATOM   3066  CA  PHE X 194      24.037  95.371  57.829  0.00  0.00            
ATOM   3067  HA  PHE X 194      23.471  96.285  58.241  0.00  0.00            
ATOM   3068  CB  PHE X 194      23.107  94.697  56.688  0.00  0.00            
ATOM   3069  HB2 PHE X 194      23.549  93.892  56.103  0.00  0.00            
ATOM   3070  HB3 PHE X 194      22.357  94.109  57.182  0.00  0.00            
ATOM   3071  CG  PHE X 194      22.420  95.542  55.641  0.00  0.00            
ATOM   3072  CD1 PHE X 194      21.644  96.705  55.993  0.00  0.00            
ATOM   3073  HD1 PHE X 194      21.315  96.789  57.009  0.00  0.00            
ATOM   3074  CE1 PHE X 194      21.001  97.418  54.954  0.00  0.00            
ATOM   3075  HE1 PHE X 194      20.295  98.210  55.099  0.00  0.00            
ATOM   3076  CZ  PHE X 194      21.294  97.032  53.661  0.00  0.00            
ATOM   3077  HZ  PHE X 194      20.902  97.547  52.756  0.00  0.00            
ATOM   3078  CE2 PHE X 194      22.193  95.994  53.341  0.00  0.00            
ATOM   3079  HE2 PHE X 194      22.382  95.731  52.327  0.00  0.00            
ATOM   3080  CD2 PHE X 194      22.684  95.174  54.295  0.00  0.00            
ATOM   3081  HD2 PHE X 194      23.203  94.293  54.014  0.00  0.00            
ATOM   3082  C   PHE X 194      24.092  94.509  59.132  0.00  0.00            
ATOM   3083  O   PHE X 194      23.035  94.115  59.730  0.00  0.00            
ATOM   3084  N   ILE X 195      25.297  94.217  59.666  0.00  0.00            
ATOM   3085  H   ILE X 195      26.229  94.579  59.260  0.00  0.00            
ATOM   3086  CA  ILE X 195      25.496  93.635  61.023  0.00  0.00            
ATOM   3087  HA  ILE X 195      24.568  93.343  61.499  0.00  0.00            
ATOM   3088  CB  ILE X 195      26.398  92.426  60.989  0.00  0.00            
ATOM   3089  HB  ILE X 195      27.308  92.757  60.525  0.00  0.00            
ATOM   3090  CG2 ILE X 195      26.880  91.922  62.342  0.00  0.00            
ATOM   3091 HG21 ILE X 195      27.500  90.989  62.275  0.00  0.00            
ATOM   3092 HG22 ILE X 195      27.483  92.653  62.784  0.00  0.00            
ATOM   3093 HG23 ILE X 195      26.076  91.634  63.047  0.00  0.00            
ATOM   3094  CG1 ILE X 195      25.692  91.331  60.148  0.00  0.00            
ATOM   3095 HG12 ILE X 195      25.197  90.616  60.846  0.00  0.00            
ATOM   3096 HG13 ILE X 195      24.937  91.770  59.466  0.00  0.00            
ATOM   3097  CD1 ILE X 195      26.783  90.479  59.453  0.00  0.00            
ATOM   3098 HD11 ILE X 195      26.375  89.714  58.811  0.00  0.00            
ATOM   3099 HD12 ILE X 195      27.407  91.131  58.851  0.00  0.00            
ATOM   3100 HD13 ILE X 195      27.475  89.975  60.217  0.00  0.00            
ATOM   3101  C   ILE X 195      26.082  94.865  61.702  0.00  0.00            
ATOM   3102  O   ILE X 195      27.171  95.369  61.386  0.00  0.00            
ATOM   3103  N   ASN X 196      25.234  95.324  62.584  0.00  0.00            
ATOM   3104  H   ASN X 196      24.285  94.881  62.589  0.00  0.00            
ATOM   3105  CA  ASN X 196      25.351  96.640  63.133  0.00  0.00            
ATOM   3106  HA  ASN X 196      24.460  96.803  63.811  0.00  0.00            
ATOM   3107  CB  ASN X 196      26.621  96.831  64.007  0.00  0.00            
ATOM   3108  HB2 ASN X 196      26.783  95.952  64.574  0.00  0.00            
ATOM   3109  HB3 ASN X 196      27.429  96.941  63.259  0.00  0.00            
ATOM   3110  CG  ASN X 196      26.669  98.091  64.907  0.00  0.00            
ATOM   3111  OD1 ASN X 196      25.800  98.949  64.972  0.00  0.00            
ATOM   3112  ND2 ASN X 196      27.736  98.231  65.652  0.00  0.00            
ATOM   3113 HD21 ASN X 196      27.876  99.079  66.186  0.00  0.00            
ATOM   3114 HD22 ASN X 196      28.495  97.582  65.688  0.00  0.00            
ATOM   3115  C   ASN X 196      25.102  97.776  62.034  0.00  0.00            
ATOM   3116  O   ASN X 196      25.901  98.659  61.758  0.00  0.00            
ATOM   3117  N   GLY X 197      23.942  97.785  61.366  0.00  0.00            
ATOM   3118  H   GLY X 197      23.185  97.192  61.590  0.00  0.00            
ATOM   3119  CA  GLY X 197      23.793  98.760  60.228  0.00  0.00            
ATOM   3120  HA2 GLY X 197      22.924  98.434  59.694  0.00  0.00            
ATOM   3121  HA3 GLY X 197      24.674  98.720  59.591  0.00  0.00            
ATOM   3122  C   GLY X 197      23.509 100.258  60.693  0.00  0.00            
ATOM   3123  O   GLY X 197      22.948 100.486  61.775  0.00  0.00            
ATOM   3124  N   PRO X 198      23.856 101.247  59.804  0.00  0.00            
ATOM   3125  CD  PRO X 198      23.372 102.640  60.058  0.00  0.00            
ATOM   3126  HD2 PRO X 198      22.238 102.739  60.039  0.00  0.00            
ATOM   3127  HD3 PRO X 198      23.777 102.947  61.023  0.00  0.00            
ATOM   3128  CG  PRO X 198      23.971 103.495  58.839  0.00  0.00            
ATOM   3129  HG2 PRO X 198      23.123 104.092  58.462  0.00  0.00            
ATOM   3130  HG3 PRO X 198      24.632 104.246  59.163  0.00  0.00            
ATOM   3131  CB  PRO X 198      24.456 102.461  57.767  0.00  0.00            
ATOM   3132  HB2 PRO X 198      23.856 102.528  56.960  0.00  0.00            
ATOM   3133  HB3 PRO X 198      25.401 102.754  57.461  0.00  0.00            
ATOM   3134  CA  PRO X 198      24.652 101.139  58.539  0.00  0.00            
ATOM   3135  HA  PRO X 198      24.443 100.277  57.891  0.00  0.00            
ATOM   3136  C   PRO X 198      26.114 101.111  58.915  0.00  0.00            
ATOM   3137  O   PRO X 198      26.476 101.922  59.752  0.00  0.00            
ATOM   3138  N   GLN X 199      26.962 100.296  58.297  0.00  0.00            
ATOM   3139  H   GLN X 199      26.560  99.572  57.707  0.00  0.00            
ATOM   3140  CA  GLN X 199      28.318 100.102  58.569  0.00  0.00            
ATOM   3141  HA  GLN X 199      28.654 100.987  59.075  0.00  0.00            
ATOM   3142  CB  GLN X 199      28.489  98.785  59.318  0.00  0.00            
ATOM   3143  HB2 GLN X 199      27.652  98.622  59.993  0.00  0.00            
ATOM   3144  HB3 GLN X 199      28.327  98.022  58.642  0.00  0.00            
ATOM   3145  CG  GLN X 199      29.746  98.506  60.195  0.00  0.00            
ATOM   3146  HG2 GLN X 199      30.651  98.596  59.555  0.00  0.00            
ATOM   3147  HG3 GLN X 199      29.701  97.400  60.412  0.00  0.00            
ATOM   3148  CD  GLN X 199      29.950  99.402  61.405  0.00  0.00            
ATOM   3149  OE1 GLN X 199      29.967 100.619  61.250  0.00  0.00            
ATOM   3150  NE2 GLN X 199      30.323  98.827  62.485  0.00  0.00            
ATOM   3151 HE21 GLN X 199      30.498  99.412  63.343  0.00  0.00            
ATOM   3152 HE22 GLN X 199      30.545  97.848  62.479  0.00  0.00            
ATOM   3153  C   GLN X 199      29.093 100.056  57.209  0.00  0.00            
ATOM   3154  O   GLN X 199      28.500 100.170  56.130  0.00  0.00            
ATOM   3155  N   LEU X 200      30.395  99.790  57.281  0.00  0.00            
ATOM   3156  H   LEU X 200      30.890  99.817  58.147  0.00  0.00            
ATOM   3157  CA  LEU X 200      31.360  99.536  56.249  0.00  0.00            
ATOM   3158  HA  LEU X 200      32.214 100.090  56.694  0.00  0.00            
ATOM   3159  CB  LEU X 200      31.662  97.937  56.113  0.00  0.00            
ATOM   3160  HB2 LEU X 200      31.489  97.629  57.108  0.00  0.00            
ATOM   3161  HB3 LEU X 200      30.902  97.348  55.539  0.00  0.00            
ATOM   3162  CG  LEU X 200      33.136  97.628  55.755  0.00  0.00            
ATOM   3163  HG  LEU X 200      33.708  98.441  56.117  0.00  0.00            
ATOM   3164  CD1 LEU X 200      33.576  96.367  56.464  0.00  0.00            
ATOM   3165 HD11 LEU X 200      33.475  96.536  57.508  0.00  0.00            
ATOM   3166 HD12 LEU X 200      34.642  96.090  56.322  0.00  0.00            
ATOM   3167 HD13 LEU X 200      32.895  95.442  56.316  0.00  0.00            
ATOM   3168  CD2 LEU X 200      33.448  97.583  54.246  0.00  0.00            
ATOM   3169 HD21 LEU X 200      33.159  98.519  53.735  0.00  0.00            
ATOM   3170 HD22 LEU X 200      32.956  96.745  53.820  0.00  0.00            
ATOM   3171 HD23 LEU X 200      34.524  97.522  53.991  0.00  0.00            
ATOM   3172  C   LEU X 200      31.070 100.359  54.935  0.00  0.00            
ATOM   3173  O   LEU X 200      31.038 101.569  55.019  0.00  0.00            
ATOM   3174  N   HID X 201      30.711  99.659  53.840  0.00  0.00            
ATOM   3175  H   HID X 201      30.663  98.580  53.830  0.00  0.00            
ATOM   3176  CA  HID X 201      30.249 100.301  52.633  0.00  0.00            
ATOM   3177  HA  HID X 201      31.069 101.003  52.432  0.00  0.00            
ATOM   3178  CB  HID X 201      30.235  99.231  51.472  0.00  0.00            
ATOM   3179  HB2 HID X 201      30.196  98.143  51.787  0.00  0.00            
ATOM   3180  HB3 HID X 201      31.091  99.220  50.815  0.00  0.00            
ATOM   3181  CG  HID X 201      29.186  99.458  50.417  0.00  0.00            
ATOM   3182  ND1 HID X 201      27.867  99.295  50.736  0.00  0.00            
ATOM   3183  HD1 HID X 201      27.387  98.977  51.632  0.00  0.00            
ATOM   3184  CE1 HID X 201      27.222  99.831  49.660  0.00  0.00            
ATOM   3185  HE1 HID X 201      26.135  99.929  49.636  0.00  0.00            
ATOM   3186  NE2 HID X 201      27.950 100.332  48.668  0.00  0.00            
ATOM   3187  CD2 HID X 201      29.278  99.973  49.126  0.00  0.00            
ATOM   3188  HD2 HID X 201      30.183 100.223  48.584  0.00  0.00            
ATOM   3189  C   HID X 201      29.061 101.299  52.787  0.00  0.00            
ATOM   3190  O   HID X 201      29.074 102.392  52.167  0.00  0.00            
ATOM   3191  N   ASN X 202      28.019 101.002  53.571  0.00  0.00            
ATOM   3192  H   ASN X 202      28.120 100.129  54.139  0.00  0.00            
ATOM   3193  CA  ASN X 202      26.717 101.750  53.686  0.00  0.00            
ATOM   3194  HA  ASN X 202      26.357 101.924  52.609  0.00  0.00            
ATOM   3195  CB  ASN X 202      25.641 100.820  54.519  0.00  0.00            
ATOM   3196  HB2 ASN X 202      25.976 100.234  55.366  0.00  0.00            
ATOM   3197  HB3 ASN X 202      24.990 101.528  55.011  0.00  0.00            
ATOM   3198  CG  ASN X 202      24.824  99.896  53.613  0.00  0.00            
ATOM   3199  OD1 ASN X 202      24.938  99.929  52.400  0.00  0.00            
ATOM   3200  ND2 ASN X 202      24.074  98.953  54.208  0.00  0.00            
ATOM   3201 HD21 ASN X 202      24.244  98.798  55.185  0.00  0.00            
ATOM   3202 HD22 ASN X 202      23.401  98.523  53.610  0.00  0.00            
ATOM   3203  C   ASN X 202      26.854 103.110  54.422  0.00  0.00            
ATOM   3204  O   ASN X 202      26.221 104.155  54.096  0.00  0.00            
ATOM   3205  N   ARN X 203      27.730 103.075  55.391  0.00  0.00            
ATOM   3206  H   ARN X 203      28.256 102.224  55.477  0.00  0.00            
ATOM   3207  CA  ARN X 203      28.038 104.133  56.294  0.00  0.00            
ATOM   3208  HA  ARN X 203      27.110 104.475  56.716  0.00  0.00            
ATOM   3209  CB  ARN X 203      28.878 103.561  57.486  0.00  0.00            
ATOM   3210  HB2 ARN X 203      29.916 103.395  57.198  0.00  0.00            
ATOM   3211  HB3 ARN X 203      28.376 102.694  57.734  0.00  0.00            
ATOM   3212  CG  ARN X 203      28.816 104.463  58.728  0.00  0.00            
ATOM   3213  HG2 ARN X 203      27.713 104.668  58.979  0.00  0.00            
ATOM   3214  HG3 ARN X 203      29.473 105.346  58.506  0.00  0.00            
ATOM   3215  CD  ARN X 203      29.448 103.795  59.970  0.00  0.00            
ATOM   3216  HD2 ARN X 203      30.367 103.236  59.765  0.00  0.00            
ATOM   3217  HD3 ARN X 203      28.698 103.114  60.398  0.00  0.00            
ATOM   3218  NE  ARN X 203      29.950 104.747  61.020  0.00  0.00            
ATOM   3219  HE  ARN X 203      30.526 105.557  60.758  0.00  0.00            
ATOM   3220  CZ  ARN X 203      30.112 104.546  62.427  0.00  0.00            
ATOM   3221  NH1 ARN X 203      30.384 105.512  63.239  0.00  0.00            
ATOM   3222 HH11 ARN X 203      30.270 105.292  64.230  0.00  0.00            
ATOM   3223  NH2 ARN X 203      29.833 103.208  62.892  0.00  0.00            
ATOM   3224 HH21 ARN X 203      30.269 102.511  62.244  0.00  0.00            
ATOM   3225 HH22 ARN X 203      30.289 102.956  63.788  0.00  0.00            
ATOM   3226  C   ARN X 203      28.700 105.295  55.564  0.00  0.00            
ATOM   3227  O   ARN X 203      28.444 106.443  55.894  0.00  0.00            
ATOM   3228  N   VAL X 204      29.645 105.014  54.639  0.00  0.00            
ATOM   3229  H   VAL X 204      29.978 104.076  54.490  0.00  0.00            
ATOM   3230  CA  VAL X 204      30.219 106.010  53.764  0.00  0.00            
ATOM   3231  HA  VAL X 204      30.689 106.752  54.498  0.00  0.00            
ATOM   3232  CB  VAL X 204      31.421 105.390  52.941  0.00  0.00            
ATOM   3233  HB  VAL X 204      30.938 104.829  52.160  0.00  0.00            
ATOM   3234  CG1 VAL X 204      32.331 106.543  52.380  0.00  0.00            
ATOM   3235 HG11 VAL X 204      32.528 107.289  53.136  0.00  0.00            
ATOM   3236 HG12 VAL X 204      33.290 106.211  51.991  0.00  0.00            
ATOM   3237 HG13 VAL X 204      31.764 107.227  51.807  0.00  0.00            
ATOM   3238  CG2 VAL X 204      32.409 104.471  53.720  0.00  0.00            
ATOM   3239 HG21 VAL X 204      33.410 104.464  53.223  0.00  0.00            
ATOM   3240 HG22 VAL X 204      32.423 104.917  54.720  0.00  0.00            
ATOM   3241 HG23 VAL X 204      32.234 103.422  53.817  0.00  0.00            
ATOM   3242  C   VAL X 204      29.058 106.767  52.917  0.00  0.00            
ATOM   3243  O   VAL X 204      29.186 107.930  52.616  0.00  0.00            
ATOM   3244  N   HID X 205      27.954 106.123  52.544  0.00  0.00            
ATOM   3245  H   HID X 205      27.842 105.136  52.782  0.00  0.00            
ATOM   3246  CA  HID X 205      26.839 106.737  51.824  0.00  0.00            
ATOM   3247  HA  HID X 205      27.114 107.456  51.120  0.00  0.00            
ATOM   3248  CB  HID X 205      25.865 105.610  51.261  0.00  0.00            
ATOM   3249  HB2 HID X 205      25.455 104.924  51.985  0.00  0.00            
ATOM   3250  HB3 HID X 205      24.981 106.018  50.856  0.00  0.00            
ATOM   3251  CG  HID X 205      26.424 104.888  50.046  0.00  0.00            
ATOM   3252  ND1 HID X 205      26.689 105.502  48.883  0.00  0.00            
ATOM   3253  HD1 HID X 205      26.603 106.492  48.578  0.00  0.00            
ATOM   3254  CE1 HID X 205      27.003 104.585  47.994  0.00  0.00            
ATOM   3255  HE1 HID X 205      27.308 104.733  46.972  0.00  0.00            
ATOM   3256  NE2 HID X 205      26.962 103.370  48.507  0.00  0.00            
ATOM   3257  CD2 HID X 205      26.561 103.494  49.855  0.00  0.00            
ATOM   3258  HD2 HID X 205      26.415 102.608  50.432  0.00  0.00            
ATOM   3259  C   HID X 205      26.134 107.633  52.854  0.00  0.00            
ATOM   3260  O   HID X 205      25.927 108.866  52.619  0.00  0.00            
ATOM   3261  N   ARG X 206      25.761 107.060  53.961  0.00  0.00            
ATOM   3262  H   ARG X 206      25.840 106.050  54.104  0.00  0.00            
ATOM   3263  CA  ARG X 206      25.015 107.735  55.010  0.00  0.00            
ATOM   3264  HA  ARG X 206      24.122 108.258  54.426  0.00  0.00            
ATOM   3265  CB  ARG X 206      24.529 106.726  56.130  0.00  0.00            
ATOM   3266  HB2 ARG X 206      25.270 105.907  56.234  0.00  0.00            
ATOM   3267  HB3 ARG X 206      24.566 107.318  57.055  0.00  0.00            
ATOM   3268  CG  ARG X 206      23.148 106.077  55.833  0.00  0.00            
ATOM   3269  HG2 ARG X 206      23.158 105.850  54.783  0.00  0.00            
ATOM   3270  HG3 ARG X 206      23.155 105.155  56.360  0.00  0.00            
ATOM   3271  CD  ARG X 206      21.998 107.038  56.333  0.00  0.00            
ATOM   3272  HD2 ARG X 206      21.958 108.019  55.809  0.00  0.00            
ATOM   3273  HD3 ARG X 206      22.152 107.259  57.404  0.00  0.00            
ATOM   3274  NE  ARG X 206      20.683 106.321  56.253  0.00  0.00            
ATOM   3275  HE  ARG X 206      20.327 106.396  57.229  0.00  0.00            
ATOM   3276  CZ  ARG X 206      19.773 106.194  55.253  0.00  0.00            
ATOM   3277  NH1 ARG X 206      20.128 106.505  53.989  0.00  0.00            
ATOM   3278 HH11 ARG X 206      20.790 107.280  53.759  0.00  0.00            
ATOM   3279 HH12 ARG X 206      19.503 106.320  53.156  0.00  0.00            
ATOM   3280  NH2 ARG X 206      18.585 105.609  55.452  0.00  0.00            
ATOM   3281 HH21 ARG X 206      18.345 105.369  56.441  0.00  0.00            
ATOM   3282 HH22 ARG X 206      17.882 105.536  54.736  0.00  0.00            
ATOM   3283  C   ARG X 206      25.874 108.888  55.665  0.00  0.00            
ATOM   3284  O   ARG X 206      25.236 109.909  55.974  0.00  0.00            
ATOM   3285  N   TRP X 207      27.228 108.832  55.710  0.00  0.00            
ATOM   3286  H   TRP X 207      27.684 107.950  55.508  0.00  0.00            
ATOM   3287  CA  TRP X 207      27.989 109.939  56.194  0.00  0.00            
ATOM   3288  HA  TRP X 207      27.465 110.449  57.018  0.00  0.00            
ATOM   3289  CB  TRP X 207      29.426 109.443  56.485  0.00  0.00            
ATOM   3290  HB2 TRP X 207      29.352 108.518  57.015  0.00  0.00            
ATOM   3291  HB3 TRP X 207      29.996 109.148  55.672  0.00  0.00            
ATOM   3292  CG  TRP X 207      30.164 110.421  57.325  0.00  0.00            
ATOM   3293  CD1 TRP X 207      30.250 110.465  58.680  0.00  0.00            
ATOM   3294  HD1 TRP X 207      29.640 109.876  59.435  0.00  0.00            
ATOM   3295  NE1 TRP X 207      31.205 111.418  59.018  0.00  0.00            
ATOM   3296  HE1 TRP X 207      31.433 111.680  60.024  0.00  0.00            
ATOM   3297  CE2 TRP X 207      31.591 112.142  57.963  0.00  0.00            
ATOM   3298  CZ2 TRP X 207      32.452 113.231  57.905  0.00  0.00            
ATOM   3299  HZ2 TRP X 207      32.953 113.636  58.760  0.00  0.00            
ATOM   3300  CH2 TRP X 207      32.755 113.780  56.653  0.00  0.00            
ATOM   3301  HH2 TRP X 207      33.356 114.681  56.665  0.00  0.00            
ATOM   3302  CZ3 TRP X 207      32.301 113.201  55.467  0.00  0.00            
ATOM   3303  HZ3 TRP X 207      32.441 113.718  54.502  0.00  0.00            
ATOM   3304  CE3 TRP X 207      31.467 112.042  55.570  0.00  0.00            
ATOM   3305  HE3 TRP X 207      31.038 111.592  54.691  0.00  0.00            
ATOM   3306  CD2 TRP X 207      31.064 111.533  56.824  0.00  0.00            
ATOM   3307  C   TRP X 207      28.080 110.960  55.110  0.00  0.00            
ATOM   3308  O   TRP X 207      27.660 112.091  55.392  0.00  0.00            
ATOM   3309  N   VAL X 208      28.526 110.672  53.847  0.00  0.00            
ATOM   3310  H   VAL X 208      28.517 109.695  53.472  0.00  0.00            
ATOM   3311  CA  VAL X 208      28.753 111.729  52.838  0.00  0.00            
ATOM   3312  HA  VAL X 208      29.309 112.496  53.242  0.00  0.00            
ATOM   3313  CB  VAL X 208      29.499 111.056  51.651  0.00  0.00            
ATOM   3314  HB  VAL X 208      28.924 110.227  51.164  0.00  0.00            
ATOM   3315  CG1 VAL X 208      29.554 112.037  50.454  0.00  0.00            
ATOM   3316 HG11 VAL X 208      30.408 111.987  49.768  0.00  0.00            
ATOM   3317 HG12 VAL X 208      28.578 112.080  49.928  0.00  0.00            
ATOM   3318 HG13 VAL X 208      29.719 113.029  50.902  0.00  0.00            
ATOM   3319  CG2 VAL X 208      30.917 110.562  51.954  0.00  0.00            
ATOM   3320 HG21 VAL X 208      31.364 110.718  52.949  0.00  0.00            
ATOM   3321 HG22 VAL X 208      31.573 110.708  51.097  0.00  0.00            
ATOM   3322 HG23 VAL X 208      30.847 109.464  51.879  0.00  0.00            
ATOM   3323  C   VAL X 208      27.466 112.384  52.481  0.00  0.00            
ATOM   3324  O   VAL X 208      27.552 113.578  52.119  0.00  0.00            
ATOM   3325  N   GLY X 209      26.277 111.751  52.532  0.00  0.00            
ATOM   3326  H   GLY X 209      26.228 110.794  52.794  0.00  0.00            
ATOM   3327  CA  GLY X 209      24.974 112.287  52.299  0.00  0.00            
ATOM   3328  HA2 GLY X 209      24.183 111.595  52.648  0.00  0.00            
ATOM   3329  HA3 GLY X 209      24.820 113.195  52.794  0.00  0.00            
ATOM   3330  C   GLY X 209      24.757 112.602  50.833  0.00  0.00            
ATOM   3331  O   GLY X 209      25.492 112.083  49.983  0.00  0.00            
ATOM   3332  N   GLY X 210      23.750 113.415  50.598  0.00  0.00            
ATOM   3333  H   GLY X 210      23.282 113.823  51.470  0.00  0.00            
ATOM   3334  CA  GLY X 210      23.234 113.898  49.337  0.00  0.00            
ATOM   3335  HA2 GLY X 210      23.974 114.688  48.958  0.00  0.00            
ATOM   3336  HA3 GLY X 210      22.290 114.393  49.438  0.00  0.00            
ATOM   3337  C   GLY X 210      23.147 112.811  48.243  0.00  0.00            
ATOM   3338  O   GLY X 210      22.620 111.774  48.440  0.00  0.00            
ATOM   3339  N   GLN X 211      23.662 113.083  47.077  0.00  0.00            
ATOM   3340  H   GLN X 211      24.216 113.904  46.950  0.00  0.00            
ATOM   3341  CA  GLN X 211      23.542 112.241  45.914  0.00  0.00            
ATOM   3342  HA  GLN X 211      22.528 111.893  45.918  0.00  0.00            
ATOM   3343  CB  GLN X 211      23.675 113.059  44.565  0.00  0.00            
ATOM   3344  HB2 GLN X 211      23.919 112.422  43.709  0.00  0.00            
ATOM   3345  HB3 GLN X 211      24.544 113.689  44.618  0.00  0.00            
ATOM   3346  CG  GLN X 211      22.404 113.797  44.176  0.00  0.00            
ATOM   3347  HG2 GLN X 211      22.205 114.534  44.974  0.00  0.00            
ATOM   3348  HG3 GLN X 211      22.628 114.474  43.289  0.00  0.00            
ATOM   3349  CD  GLN X 211      21.122 112.910  44.050  0.00  0.00            
ATOM   3350  OE1 GLN X 211      21.199 111.979  43.337  0.00  0.00            
ATOM   3351  NE2 GLN X 211      20.116 113.228  44.818  0.00  0.00            
ATOM   3352 HE21 GLN X 211      19.226 112.911  44.509  0.00  0.00            
ATOM   3353 HE22 GLN X 211      20.122 114.039  45.424  0.00  0.00            
ATOM   3354  C   GLN X 211      24.602 111.091  45.942  0.00  0.00            
ATOM   3355  O   GLN X 211      24.360 110.052  45.302  0.00  0.00            
ATOM   3356  N   MET X 212      25.596 111.138  46.787  0.00  0.00            
ATOM   3357  H   MET X 212      25.364 111.822  47.449  0.00  0.00            
ATOM   3358  CA  MET X 212      26.377 109.927  47.199  0.00  0.00            
ATOM   3359  HA  MET X 212      26.521 109.320  46.266  0.00  0.00            
ATOM   3360  CB  MET X 212      27.782 110.313  47.789  0.00  0.00            
ATOM   3361  HB2 MET X 212      27.915 111.336  47.670  0.00  0.00            
ATOM   3362  HB3 MET X 212      27.690 110.271  48.911  0.00  0.00            
ATOM   3363  CG  MET X 212      29.027 109.674  47.161  0.00  0.00            
ATOM   3364  HG2 MET X 212      29.085 109.995  46.119  0.00  0.00            
ATOM   3365  HG3 MET X 212      29.907 110.036  47.711  0.00  0.00            
ATOM   3366  SD  MET X 212      29.056 107.886  47.255  0.00  0.00            
ATOM   3367  CE  MET X 212      29.326 107.689  49.037  0.00  0.00            
ATOM   3368  HE1 MET X 212      28.441 108.087  49.500  0.00  0.00            
ATOM   3369  HE2 MET X 212      30.210 108.243  49.435  0.00  0.00            
ATOM   3370  HE3 MET X 212      29.483 106.674  49.331  0.00  0.00            
ATOM   3371  C   MET X 212      25.574 108.987  48.188  0.00  0.00            
ATOM   3372  O   MET X 212      25.765 107.805  48.121  0.00  0.00            
ATOM   3373  N   GLY X 213      24.659 109.587  49.020  0.00  0.00            
ATOM   3374  H   GLY X 213      24.721 110.574  49.063  0.00  0.00            
ATOM   3375  CA  GLY X 213      23.867 108.946  50.075  0.00  0.00            
ATOM   3376  HA2 GLY X 213      24.360 108.479  50.869  0.00  0.00            
ATOM   3377  HA3 GLY X 213      23.389 109.825  50.522  0.00  0.00            
ATOM   3378  C   GLY X 213      22.771 108.009  49.554  0.00  0.00            
ATOM   3379  O   GLY X 213      22.419 106.982  50.170  0.00  0.00            
ATOM   3380  N   VAL X 214      22.048 108.472  48.507  0.00  0.00            
ATOM   3381  H   VAL X 214      22.315 109.300  48.020  0.00  0.00            
ATOM   3382  CA  VAL X 214      20.739 107.974  48.094  0.00  0.00            
ATOM   3383  HA  VAL X 214      20.006 108.009  48.918  0.00  0.00            
ATOM   3384  CB  VAL X 214      20.080 108.956  47.060  0.00  0.00            
ATOM   3385  HB  VAL X 214      19.104 108.475  46.829  0.00  0.00            
ATOM   3386  CG1 VAL X 214      19.756 110.332  47.717  0.00  0.00            
ATOM   3387 HG11 VAL X 214      18.725 110.704  47.415  0.00  0.00            
ATOM   3388 HG12 VAL X 214      20.514 111.105  47.594  0.00  0.00            
ATOM   3389 HG13 VAL X 214      19.829 110.137  48.804  0.00  0.00            
ATOM   3390  CG2 VAL X 214      20.788 109.097  45.731  0.00  0.00            
ATOM   3391 HG21 VAL X 214      20.449 109.972  45.275  0.00  0.00            
ATOM   3392 HG22 VAL X 214      20.623 108.238  45.032  0.00  0.00            
ATOM   3393 HG23 VAL X 214      21.876 109.043  45.823  0.00  0.00            
ATOM   3394  C   VAL X 214      20.954 106.548  47.539  0.00  0.00            
ATOM   3395  O   VAL X 214      21.984 106.051  47.047  0.00  0.00            
ATOM   3396  N   VAL X 215      19.832 105.764  47.471  0.00  0.00            
ATOM   3397  H   VAL X 215      18.945 106.031  47.907  0.00  0.00            
ATOM   3398  CA  VAL X 215      19.714 104.394  47.002  0.00  0.00            
ATOM   3399  HA  VAL X 215      20.681 103.974  47.297  0.00  0.00            
ATOM   3400  CB  VAL X 215      18.588 103.607  47.782  0.00  0.00            
ATOM   3401  HB  VAL X 215      17.617 103.999  47.599  0.00  0.00            
ATOM   3402  CG1 VAL X 215      18.422 102.157  47.326  0.00  0.00            
ATOM   3403 HG11 VAL X 215      17.890 102.060  46.417  0.00  0.00            
ATOM   3404 HG12 VAL X 215      17.919 101.542  48.050  0.00  0.00            
ATOM   3405 HG13 VAL X 215      19.322 101.633  47.229  0.00  0.00            
ATOM   3406  CG2 VAL X 215      18.820 103.638  49.290  0.00  0.00            
ATOM   3407 HG21 VAL X 215      17.945 103.175  49.726  0.00  0.00            
ATOM   3408 HG22 VAL X 215      19.698 103.043  49.623  0.00  0.00            
ATOM   3409 HG23 VAL X 215      18.646 104.622  49.643  0.00  0.00            
ATOM   3410  C   VAL X 215      19.673 104.223  45.463  0.00  0.00            
ATOM   3411  O   VAL X 215      20.648 103.652  45.000  0.00  0.00            
ATOM   3412  N   PRO X 216      18.634 104.696  44.717  0.00  0.00            
ATOM   3413  CD  PRO X 216      17.471 105.487  45.202  0.00  0.00            
ATOM   3414  HD2 PRO X 216      16.865 104.924  45.928  0.00  0.00            
ATOM   3415  HD3 PRO X 216      17.785 106.383  45.744  0.00  0.00            
ATOM   3416  CG  PRO X 216      16.581 105.857  43.998  0.00  0.00            
ATOM   3417  HG2 PRO X 216      16.677 106.817  43.517  0.00  0.00            
ATOM   3418  HG3 PRO X 216      15.497 105.753  44.266  0.00  0.00            
ATOM   3419  CB  PRO X 216      17.072 104.728  42.986  0.00  0.00            
ATOM   3420  HB2 PRO X 216      16.952 105.108  41.970  0.00  0.00            
ATOM   3421  HB3 PRO X 216      16.343 103.901  42.953  0.00  0.00            
ATOM   3422  CA  PRO X 216      18.484 104.358  43.317  0.00  0.00            
ATOM   3423  HA  PRO X 216      18.497 103.305  43.040  0.00  0.00            
ATOM   3424  C   PRO X 216      19.514 105.113  42.510  0.00  0.00            
ATOM   3425  O   PRO X 216      20.168 104.523  41.646  0.00  0.00            
ATOM   3426  N   THR X 217      19.753 106.426  42.767  0.00  0.00            
ATOM   3427  H   THR X 217      19.104 106.937  43.428  0.00  0.00            
ATOM   3428  CA  THR X 217      20.447 107.324  41.873  0.00  0.00            
ATOM   3429  HA  THR X 217      20.438 106.935  40.853  0.00  0.00            
ATOM   3430  CB  THR X 217      19.588 108.591  41.729  0.00  0.00            
ATOM   3431  HB  THR X 217      20.119 109.240  41.082  0.00  0.00            
ATOM   3432  CG2 THR X 217      18.234 108.366  41.042  0.00  0.00            
ATOM   3433 HG21 THR X 217      17.619 109.232  41.403  0.00  0.00            
ATOM   3434 HG22 THR X 217      18.251 108.285  39.976  0.00  0.00            
ATOM   3435 HG23 THR X 217      17.675 107.487  41.460  0.00  0.00            
ATOM   3436  OG1 THR X 217      19.299 108.979  43.128  0.00  0.00            
ATOM   3437  HG1 THR X 217      20.003 109.518  43.457  0.00  0.00            
ATOM   3438  C   THR X 217      21.922 107.654  42.279  0.00  0.00            
ATOM   3439  O   THR X 217      22.571 108.423  41.586  0.00  0.00            
ATOM   3440  N   ALA X 218      22.530 106.931  43.225  0.00  0.00            
ATOM   3441  H   ALA X 218      21.946 106.345  43.738  0.00  0.00            
ATOM   3442  CA  ALA X 218      23.901 106.995  43.636  0.00  0.00            
ATOM   3443  HA  ALA X 218      24.028 107.743  44.304  0.00  0.00            
ATOM   3444  CB  ALA X 218      24.062 105.722  44.404  0.00  0.00            
ATOM   3445  HB1 ALA X 218      24.765 105.717  45.263  0.00  0.00            
ATOM   3446  HB2 ALA X 218      24.297 104.830  43.802  0.00  0.00            
ATOM   3447  HB3 ALA X 218      23.156 105.376  44.914  0.00  0.00            
ATOM   3448  C   ALA X 218      24.983 107.266  42.599  0.00  0.00            
ATOM   3449  O   ALA X 218      25.768 108.121  42.891  0.00  0.00            
ATOM   3450  N   PRO X 219      24.914 106.731  41.383  0.00  0.00            
ATOM   3451  CD  PRO X 219      24.104 105.533  40.931  0.00  0.00            
ATOM   3452  HD2 PRO X 219      24.280 104.785  41.695  0.00  0.00            
ATOM   3453  HD3 PRO X 219      23.099 105.838  40.984  0.00  0.00            
ATOM   3454  CG  PRO X 219      24.557 105.273  39.452  0.00  0.00            
ATOM   3455  HG2 PRO X 219      23.775 105.703  38.776  0.00  0.00            
ATOM   3456  HG3 PRO X 219      24.670 104.184  39.273  0.00  0.00            
ATOM   3457  CB  PRO X 219      25.849 105.946  39.233  0.00  0.00            
ATOM   3458  HB2 PRO X 219      25.812 106.090  38.188  0.00  0.00            
ATOM   3459  HB3 PRO X 219      26.606 105.155  39.288  0.00  0.00            
ATOM   3460  CA  PRO X 219      25.889 107.114  40.305  0.00  0.00            
ATOM   3461  HA  PRO X 219      26.925 107.259  40.716  0.00  0.00            
ATOM   3462  C   PRO X 219      25.642 108.487  39.633  0.00  0.00            
ATOM   3463  O   PRO X 219      26.363 108.796  38.683  0.00  0.00            
ATOM   3464  N   ASN X 220      24.772 109.302  40.235  0.00  0.00            
ATOM   3465  H   ASN X 220      24.160 108.872  40.951  0.00  0.00            
ATOM   3466  CA  ASN X 220      24.687 110.782  40.101  0.00  0.00            
ATOM   3467  HA  ASN X 220      24.498 111.044  39.038  0.00  0.00            
ATOM   3468  CB  ASN X 220      23.443 111.294  40.849  0.00  0.00            
ATOM   3469  HB2 ASN X 220      22.711 110.535  40.581  0.00  0.00            
ATOM   3470  HB3 ASN X 220      23.455 111.192  41.873  0.00  0.00            
ATOM   3471  CG  ASN X 220      22.974 112.741  40.495  0.00  0.00            
ATOM   3472  OD1 ASN X 220      23.631 113.491  39.840  0.00  0.00            
ATOM   3473  ND2 ASN X 220      21.851 113.160  41.056  0.00  0.00            
ATOM   3474 HD21 ASN X 220      21.416 112.685  41.830  0.00  0.00            
ATOM   3475 HD22 ASN X 220      21.398 114.013  40.707  0.00  0.00            
ATOM   3476  C   ASN X 220      25.982 111.383  40.493  0.00  0.00            
ATOM   3477  O   ASN X 220      26.565 112.057  39.647  0.00  0.00            
ATOM   3478  N   ASP X 221      26.487 110.919  41.684  0.00  0.00            
ATOM   3479  H   ASP X 221      26.047 110.137  42.229  0.00  0.00            
ATOM   3480  CA  ASP X 221      27.764 111.412  42.167  0.00  0.00            
ATOM   3481  HA  ASP X 221      27.790 112.479  41.866  0.00  0.00            
ATOM   3482  CB  ASP X 221      27.796 111.303  43.704  0.00  0.00            
ATOM   3483  HB2 ASP X 221      26.912 111.741  44.067  0.00  0.00            
ATOM   3484  HB3 ASP X 221      27.681 110.288  44.082  0.00  0.00            
ATOM   3485  CG  ASP X 221      29.012 112.092  44.338  0.00  0.00            
ATOM   3486  OD1 ASP X 221      30.036 112.220  43.713  0.00  0.00            
ATOM   3487  OD2 ASP X 221      28.751 112.556  45.429  0.00  0.00            
ATOM   3488  C   ASP X 221      28.902 110.526  41.532  0.00  0.00            
ATOM   3489  O   ASP X 221      28.865 109.371  41.838  0.00  0.00            
ATOM   3490  N   PRO X 222      29.887 111.076  40.770  0.00  0.00            
ATOM   3491  CD  PRO X 222      29.963 112.487  40.326  0.00  0.00            
ATOM   3492  HD2 PRO X 222      29.078 112.914  39.952  0.00  0.00            
ATOM   3493  HD3 PRO X 222      30.218 113.198  41.166  0.00  0.00            
ATOM   3494  CG  PRO X 222      31.012 112.552  39.266  0.00  0.00            
ATOM   3495  HG2 PRO X 222      31.528 113.496  39.114  0.00  0.00            
ATOM   3496  HG3 PRO X 222      30.494 112.273  38.336  0.00  0.00            
ATOM   3497  CB  PRO X 222      31.971 111.401  39.586  0.00  0.00            
ATOM   3498  HB2 PRO X 222      32.358 110.937  38.694  0.00  0.00            
ATOM   3499  HB3 PRO X 222      32.770 111.760  40.196  0.00  0.00            
ATOM   3500  CA  PRO X 222      31.109 110.354  40.254  0.00  0.00            
ATOM   3501  HA  PRO X 222      30.874 109.622  39.583  0.00  0.00            
ATOM   3502  C   PRO X 222      31.896 109.588  41.294  0.00  0.00            
ATOM   3503  O   PRO X 222      32.366 108.510  40.957  0.00  0.00            
ATOM   3504  N   VAL X 223      31.955 110.048  42.559  0.00  0.00            
ATOM   3505  H   VAL X 223      31.349 110.803  42.879  0.00  0.00            
ATOM   3506  CA  VAL X 223      32.650 109.443  43.727  0.00  0.00            
ATOM   3507  HA  VAL X 223      33.691 109.359  43.278  0.00  0.00            
ATOM   3508  CB  VAL X 223      32.696 110.305  44.997  0.00  0.00            
ATOM   3509  HB  VAL X 223      31.706 110.721  45.255  0.00  0.00            
ATOM   3510  CG1 VAL X 223      33.196 109.604  46.286  0.00  0.00            
ATOM   3511 HG11 VAL X 223      32.507 108.830  46.601  0.00  0.00            
ATOM   3512 HG12 VAL X 223      34.154 109.071  46.202  0.00  0.00            
ATOM   3513 HG13 VAL X 223      33.273 110.279  47.157  0.00  0.00            
ATOM   3514  CG2 VAL X 223      33.541 111.524  44.854  0.00  0.00            
ATOM   3515 HG21 VAL X 223      33.220 112.174  44.053  0.00  0.00            
ATOM   3516 HG22 VAL X 223      34.573 111.364  44.743  0.00  0.00            
ATOM   3517 HG23 VAL X 223      33.378 112.150  45.776  0.00  0.00            
ATOM   3518  C   VAL X 223      32.141 107.950  43.983  0.00  0.00            
ATOM   3519  O   VAL X 223      32.868 107.141  44.561  0.00  0.00            
ATOM   3520  N   PHE X 224      30.899 107.704  43.620  0.00  0.00            
ATOM   3521  H   PHE X 224      30.422 108.370  42.986  0.00  0.00            
ATOM   3522  CA  PHE X 224      30.259 106.353  43.681  0.00  0.00            
ATOM   3523  HA  PHE X 224      29.999 106.065  44.688  0.00  0.00            
ATOM   3524  CB  PHE X 224      29.002 106.361  42.788  0.00  0.00            
ATOM   3525  HB2 PHE X 224      29.111 106.844  41.793  0.00  0.00            
ATOM   3526  HB3 PHE X 224      28.219 107.023  43.200  0.00  0.00            
ATOM   3527  CG  PHE X 224      28.220 105.114  42.591  0.00  0.00            
ATOM   3528  CD1 PHE X 224      28.561 104.346  41.468  0.00  0.00            
ATOM   3529  HD1 PHE X 224      29.242 104.720  40.671  0.00  0.00            
ATOM   3530  CE1 PHE X 224      27.978 103.107  41.267  0.00  0.00            
ATOM   3531  HE1 PHE X 224      28.328 102.521  40.466  0.00  0.00            
ATOM   3532  CZ  PHE X 224      27.045 102.645  42.258  0.00  0.00            
ATOM   3533  HZ  PHE X 224      26.659 101.647  42.210  0.00  0.00            
ATOM   3534  CE2 PHE X 224      26.734 103.414  43.328  0.00  0.00            
ATOM   3535  HE2 PHE X 224      26.036 103.019  44.021  0.00  0.00            
ATOM   3536  CD2 PHE X 224      27.330 104.643  43.561  0.00  0.00            
ATOM   3537  HD2 PHE X 224      27.192 105.282  44.375  0.00  0.00            
ATOM   3538  C   PHE X 224      31.187 105.266  43.123  0.00  0.00            
ATOM   3539  O   PHE X 224      31.526 104.250  43.787  0.00  0.00            
ATOM   3540  N   PHE X 225      31.738 105.542  41.920  0.00  0.00            
ATOM   3541  H   PHE X 225      31.504 106.411  41.576  0.00  0.00            
ATOM   3542  CA  PHE X 225      32.713 104.635  41.188  0.00  0.00            
ATOM   3543  HA  PHE X 225      32.183 103.694  41.170  0.00  0.00            
ATOM   3544  CB  PHE X 225      32.934 105.072  39.725  0.00  0.00            
ATOM   3545  HB2 PHE X 225      33.625 104.424  39.253  0.00  0.00            
ATOM   3546  HB3 PHE X 225      33.331 106.091  39.602  0.00  0.00            
ATOM   3547  CG  PHE X 225      31.664 105.019  38.854  0.00  0.00            
ATOM   3548  CD1 PHE X 225      31.052 106.201  38.400  0.00  0.00            
ATOM   3549  HD1 PHE X 225      31.377 107.168  38.761  0.00  0.00            
ATOM   3550  CE1 PHE X 225      29.904 106.178  37.575  0.00  0.00            
ATOM   3551  HE1 PHE X 225      29.407 107.089  37.293  0.00  0.00            
ATOM   3552  CZ  PHE X 225      29.367 104.894  37.155  0.00  0.00            
ATOM   3553  HZ  PHE X 225      28.539 104.773  36.481  0.00  0.00            
ATOM   3554  CE2 PHE X 225      30.057 103.723  37.472  0.00  0.00            
ATOM   3555  HE2 PHE X 225      29.672 102.712  37.143  0.00  0.00            
ATOM   3556  CD2 PHE X 225      31.140 103.796  38.300  0.00  0.00            
ATOM   3557  HD2 PHE X 225      31.599 102.884  38.611  0.00  0.00            
ATOM   3558  C   PHE X 225      33.980 104.474  41.968  0.00  0.00            
ATOM   3559  O   PHE X 225      34.311 103.304  42.201  0.00  0.00            
ATOM   3560  N   LEU X 226      34.660 105.549  42.505  0.00  0.00            
ATOM   3561  H   LEU X 226      34.317 106.460  42.239  0.00  0.00            
ATOM   3562  CA  LEU X 226      35.760 105.458  43.519  0.00  0.00            
ATOM   3563  HA  LEU X 226      36.587 104.922  43.133  0.00  0.00            
ATOM   3564  CB  LEU X 226      36.205 106.846  43.821  0.00  0.00            
ATOM   3565  HB2 LEU X 226      37.180 106.753  44.301  0.00  0.00            
ATOM   3566  HB3 LEU X 226      35.587 107.358  44.524  0.00  0.00            
ATOM   3567  CG  LEU X 226      36.205 107.825  42.640  0.00  0.00            
ATOM   3568  HG  LEU X 226      35.227 108.016  42.229  0.00  0.00            
ATOM   3569  CD1 LEU X 226      36.742 109.180  43.139  0.00  0.00            
ATOM   3570 HD11 LEU X 226      36.740 109.937  42.321  0.00  0.00            
ATOM   3571 HD12 LEU X 226      37.757 109.075  43.502  0.00  0.00            
ATOM   3572 HD13 LEU X 226      36.062 109.485  43.953  0.00  0.00            
ATOM   3573  CD2 LEU X 226      37.102 107.249  41.532  0.00  0.00            
ATOM   3574 HD21 LEU X 226      36.846 106.220  41.323  0.00  0.00            
ATOM   3575 HD22 LEU X 226      36.890 107.758  40.572  0.00  0.00            
ATOM   3576 HD23 LEU X 226      38.124 107.351  41.872  0.00  0.00            
ATOM   3577  C   LEU X 226      35.481 104.658  44.789  0.00  0.00            
ATOM   3578  O   LEU X 226      36.324 103.951  45.288  0.00  0.00            
ATOM   3579  N   HID X 227      34.280 104.854  45.380  0.00  0.00            
ATOM   3580  H   HID X 227      33.818 105.646  45.007  0.00  0.00            
ATOM   3581  CA  HID X 227      33.662 104.238  46.576  0.00  0.00            
ATOM   3582  HA  HID X 227      34.390 104.350  47.402  0.00  0.00            
ATOM   3583  CB  HID X 227      32.314 104.951  46.920  0.00  0.00            
ATOM   3584  HB2 HID X 227      32.488 105.734  47.635  0.00  0.00            
ATOM   3585  HB3 HID X 227      31.959 105.503  46.026  0.00  0.00            
ATOM   3586  CG  HID X 227      31.077 104.070  47.382  0.00  0.00            
ATOM   3587  ND1 HID X 227      31.032 103.627  48.672  0.00  0.00            
ATOM   3588  HD1 HID X 227      31.732 103.750  49.477  0.00  0.00            
ATOM   3589  CE1 HID X 227      29.992 102.841  48.760  0.00  0.00            
ATOM   3590  HE1 HID X 227      29.869 102.336  49.678  0.00  0.00            
ATOM   3591  NE2 HID X 227      29.342 102.664  47.600  0.00  0.00            
ATOM   3592  CD2 HID X 227      30.052 103.491  46.702  0.00  0.00            
ATOM   3593  HD2 HID X 227      29.824 103.533  45.619  0.00  0.00            
ATOM   3594  C   HID X 227      33.450 102.726  46.364  0.00  0.00            
ATOM   3595  O   HID X 227      33.532 102.022  47.376  0.00  0.00            
ATOM   3596  N   HID X 228      33.044 102.348  45.161  0.00  0.00            
ATOM   3597  H   HID X 228      32.890 103.098  44.476  0.00  0.00            
ATOM   3598  CA  HID X 228      32.671 100.996  44.772  0.00  0.00            
ATOM   3599  HA  HID X 228      32.548 100.416  45.708  0.00  0.00            
ATOM   3600  CB  HID X 228      31.416 100.807  43.860  0.00  0.00            
ATOM   3601  HB2 HID X 228      31.244 101.720  43.290  0.00  0.00            
ATOM   3602  HB3 HID X 228      31.408 100.051  43.131  0.00  0.00            
ATOM   3603  CG  HID X 228      30.150 100.446  44.625  0.00  0.00            
ATOM   3604  ND1 HID X 228      30.045  99.284  45.355  0.00  0.00            
ATOM   3605  HD1 HID X 228      30.608  98.450  45.385  0.00  0.00            
ATOM   3606  CE1 HID X 228      28.923  99.328  45.983  0.00  0.00            
ATOM   3607  HE1 HID X 228      28.618  98.547  46.646  0.00  0.00            
ATOM   3608  NE2 HID X 228      28.177 100.387  45.708  0.00  0.00            
ATOM   3609  CD2 HID X 228      28.945 101.085  44.809  0.00  0.00            
ATOM   3610  HD2 HID X 228      28.645 101.985  44.357  0.00  0.00            
ATOM   3611  C   HID X 228      33.840 100.241  44.206  0.00  0.00            
ATOM   3612  O   HID X 228      33.862  99.000  44.297  0.00  0.00            
ATOM   3613  N   ALA X 229      34.798 100.966  43.655  0.00  0.00            
ATOM   3614  H   ALA X 229      34.714 101.944  43.589  0.00  0.00            
ATOM   3615  CA  ALA X 229      36.128 100.434  43.349  0.00  0.00            
ATOM   3616  HA  ALA X 229      35.985  99.575  42.666  0.00  0.00            
ATOM   3617  CB  ALA X 229      36.931 101.566  42.648  0.00  0.00            
ATOM   3618  HB1 ALA X 229      36.377 102.489  42.525  0.00  0.00            
ATOM   3619  HB2 ALA X 229      37.208 101.211  41.688  0.00  0.00            
ATOM   3620  HB3 ALA X 229      37.881 101.781  43.185  0.00  0.00            
ATOM   3621  C   ALA X 229      36.883  99.869  44.525  0.00  0.00            
ATOM   3622  O   ALA X 229      37.069  98.659  44.556  0.00  0.00            
ATOM   3623  N   ASN X 230      37.127 100.721  45.560  0.00  0.00            
ATOM   3624  H   ASN X 230      36.954 101.710  45.439  0.00  0.00            
ATOM   3625  CA  ASN X 230      37.428 100.259  46.895  0.00  0.00            
ATOM   3626  HA  ASN X 230      38.201  99.521  46.868  0.00  0.00            
ATOM   3627  CB  ASN X 230      38.238 101.311  47.775  0.00  0.00            
ATOM   3628  HB2 ASN X 230      39.204 101.640  47.405  0.00  0.00            
ATOM   3629  HB3 ASN X 230      37.598 102.190  47.891  0.00  0.00            
ATOM   3630  CG  ASN X 230      38.604 100.795  49.176  0.00  0.00            
ATOM   3631  OD1 ASN X 230      39.253  99.708  49.300  0.00  0.00            
ATOM   3632  ND2 ASN X 230      38.108 101.455  50.208  0.00  0.00            
ATOM   3633 HD21 ASN X 230      38.380 101.204  51.140  0.00  0.00            
ATOM   3634 HD22 ASN X 230      37.592 102.308  50.151  0.00  0.00            
ATOM   3635  C   ASN X 230      36.245  99.690  47.732  0.00  0.00            
ATOM   3636  O   ASN X 230      35.659 100.385  48.593  0.00  0.00            
ATOM   3637  N   VAL X 231      36.013  98.441  47.548  0.00  0.00            
ATOM   3638  H   VAL X 231      36.408  98.042  46.668  0.00  0.00            
ATOM   3639  CA  VAL X 231      35.170  97.459  48.208  0.00  0.00            
ATOM   3640  HA  VAL X 231      35.724  97.322  49.175  0.00  0.00            
ATOM   3641  CB  VAL X 231      33.779  97.961  48.713  0.00  0.00            
ATOM   3642  HB  VAL X 231      33.917  98.792  49.414  0.00  0.00            
ATOM   3643  CG1 VAL X 231      32.735  98.440  47.685  0.00  0.00            
ATOM   3644 HG11 VAL X 231      31.892  98.950  48.194  0.00  0.00            
ATOM   3645 HG12 VAL X 231      32.240  97.613  47.261  0.00  0.00            
ATOM   3646 HG13 VAL X 231      33.235  99.093  46.968  0.00  0.00            
ATOM   3647  CG2 VAL X 231      33.100  96.889  49.558  0.00  0.00            
ATOM   3648 HG21 VAL X 231      33.051  95.978  48.918  0.00  0.00            
ATOM   3649 HG22 VAL X 231      33.640  96.668  50.441  0.00  0.00            
ATOM   3650 HG23 VAL X 231      32.123  97.220  49.906  0.00  0.00            
ATOM   3651  C   VAL X 231      35.280  96.212  47.347  0.00  0.00            
ATOM   3652  O   VAL X 231      35.422  95.077  47.828  0.00  0.00            
ATOM   3653  N   ASH X 232      35.082  96.497  46.014  0.00  0.00            
ATOM   3654  H   ASH X 232      34.914  97.403  45.744  0.00  0.00            
ATOM   3655  CA  ASH X 232      35.588  95.618  45.028  0.00  0.00            
ATOM   3656  HA  ASH X 232      35.008  94.664  45.055  0.00  0.00            
ATOM   3657  CB  ASH X 232      35.467  96.154  43.625  0.00  0.00            
ATOM   3658  HB2 ASH X 232      36.145  97.003  43.397  0.00  0.00            
ATOM   3659  HB3 ASH X 232      34.468  96.411  43.387  0.00  0.00            
ATOM   3660  CG  ASH X 232      35.843  94.985  42.654  0.00  0.00            
ATOM   3661  OD1 ASH X 232      34.951  94.016  42.643  0.00  0.00            
ATOM   3662  OD2 ASH X 232      36.940  94.986  42.055  0.00  0.00            
ATOM   3663  HD1 ASH X 232      35.308  93.241  42.990  0.00  0.00            
ATOM   3664  C   ASH X 232      37.016  95.278  45.382  0.00  0.00            
ATOM   3665  O   ASH X 232      37.373  94.104  45.327  0.00  0.00            
ATOM   3666  N   ARN X 233      37.849  96.246  45.771  0.00  0.00            
ATOM   3667  H   ARN X 233      37.599  97.209  45.644  0.00  0.00            
ATOM   3668  CA  ARN X 233      39.212  95.953  46.209  0.00  0.00            
ATOM   3669  HA  ARN X 233      39.698  95.357  45.442  0.00  0.00            
ATOM   3670  CB  ARN X 233      40.005  97.223  46.401  0.00  0.00            
ATOM   3671  HB2 ARN X 233      39.536  97.943  47.073  0.00  0.00            
ATOM   3672  HB3 ARN X 233      40.106  97.730  45.450  0.00  0.00            
ATOM   3673  CG  ARN X 233      41.401  96.953  46.946  0.00  0.00            
ATOM   3674  HG2 ARN X 233      42.046  96.383  46.286  0.00  0.00            
ATOM   3675  HG3 ARN X 233      41.336  96.401  47.890  0.00  0.00            
ATOM   3676  CD  ARN X 233      42.094  98.288  47.233  0.00  0.00            
ATOM   3677  HD2 ARN X 233      43.132  98.095  47.559  0.00  0.00            
ATOM   3678  HD3 ARN X 233      42.164  98.878  46.335  0.00  0.00            
ATOM   3679  NE  ARN X 233      41.402  99.054  48.260  0.00  0.00            
ATOM   3680  HE  ARN X 233      40.435  99.156  48.065  0.00  0.00            
ATOM   3681  CZ  ARN X 233      41.715  98.863  49.646  0.00  0.00            
ATOM   3682  NH1 ARN X 233      42.540  98.018  50.108  0.00  0.00            
ATOM   3683 HH11 ARN X 233      42.228  97.066  50.025  0.00  0.00            
ATOM   3684  NH2 ARN X 233      40.964  99.714  50.463  0.00  0.00            
ATOM   3685 HH21 ARN X 233      41.323 100.647  50.483  0.00  0.00            
ATOM   3686 HH22 ARN X 233      41.010  99.350  51.400  0.00  0.00            
ATOM   3687  C   ARN X 233      39.216  95.083  47.498  0.00  0.00            
ATOM   3688  O   ARN X 233      39.919  94.083  47.536  0.00  0.00            
ATOM   3689  N   ILE X 234      38.399  95.461  48.495  0.00  0.00            
ATOM   3690  H   ILE X 234      37.967  96.388  48.408  0.00  0.00            
ATOM   3691  CA  ILE X 234      38.333  94.753  49.769  0.00  0.00            
ATOM   3692  HA  ILE X 234      39.347  94.757  50.149  0.00  0.00            
ATOM   3693  CB  ILE X 234      37.389  95.469  50.713  0.00  0.00            
ATOM   3694  HB  ILE X 234      36.339  95.328  50.394  0.00  0.00            
ATOM   3695  CG2 ILE X 234      37.438  94.979  52.166  0.00  0.00            
ATOM   3696 HG21 ILE X 234      36.658  95.552  52.650  0.00  0.00            
ATOM   3697 HG22 ILE X 234      37.112  93.926  52.212  0.00  0.00            
ATOM   3698 HG23 ILE X 234      38.391  95.124  52.718  0.00  0.00            
ATOM   3699  CG1 ILE X 234      37.751  97.029  50.684  0.00  0.00            
ATOM   3700 HG12 ILE X 234      38.812  97.124  50.875  0.00  0.00            
ATOM   3701 HG13 ILE X 234      37.652  97.514  49.725  0.00  0.00            
ATOM   3702  CD1 ILE X 234      36.984  97.951  51.718  0.00  0.00            
ATOM   3703 HD11 ILE X 234      35.915  97.772  51.615  0.00  0.00            
ATOM   3704 HD12 ILE X 234      37.264  97.756  52.745  0.00  0.00            
ATOM   3705 HD13 ILE X 234      37.166  99.045  51.468  0.00  0.00            
ATOM   3706  C   ILE X 234      37.888  93.348  49.453  0.00  0.00            
ATOM   3707  O   ILE X 234      38.377  92.414  50.061  0.00  0.00            
ATOM   3708  N   TRP X 235      36.873  93.173  48.636  0.00  0.00            
ATOM   3709  H   TRP X 235      36.372  93.965  48.279  0.00  0.00            
ATOM   3710  CA  TRP X 235      36.424  91.846  48.234  0.00  0.00            
ATOM   3711  HA  TRP X 235      36.122  91.372  49.179  0.00  0.00            
ATOM   3712  CB  TRP X 235      35.242  91.949  47.289  0.00  0.00            
ATOM   3713  HB2 TRP X 235      34.454  92.567  47.748  0.00  0.00            
ATOM   3714  HB3 TRP X 235      35.566  92.499  46.384  0.00  0.00            
ATOM   3715  CG  TRP X 235      34.676  90.646  46.871  0.00  0.00            
ATOM   3716  CD1 TRP X 235      34.730  89.491  47.553  0.00  0.00            
ATOM   3717  HD1 TRP X 235      34.884  89.452  48.628  0.00  0.00            
ATOM   3718  NE1 TRP X 235      34.204  88.480  46.826  0.00  0.00            
ATOM   3719  HE1 TRP X 235      34.438  87.507  46.961  0.00  0.00            
ATOM   3720  CE2 TRP X 235      33.681  88.965  45.657  0.00  0.00            
ATOM   3721  CZ2 TRP X 235      32.902  88.354  44.690  0.00  0.00            
ATOM   3722  HZ2 TRP X 235      32.458  87.385  44.824  0.00  0.00            
ATOM   3723  CH2 TRP X 235      32.548  89.100  43.572  0.00  0.00            
ATOM   3724  HH2 TRP X 235      32.041  88.640  42.758  0.00  0.00            
ATOM   3725  CZ3 TRP X 235      32.927  90.447  43.479  0.00  0.00            
ATOM   3726  HZ3 TRP X 235      32.838  90.973  42.541  0.00  0.00            
ATOM   3727  CE3 TRP X 235      33.592  91.082  44.530  0.00  0.00            
ATOM   3728  HE3 TRP X 235      33.952  92.103  44.418  0.00  0.00            
ATOM   3729  CD2 TRP X 235      33.994  90.335  45.644  0.00  0.00            
ATOM   3730  C   TRP X 235      37.549  91.018  47.625  0.00  0.00            
ATOM   3731  O   TRP X 235      37.723  89.874  47.970  0.00  0.00            
ATOM   3732  N   ALA X 236      38.296  91.600  46.691  0.00  0.00            
ATOM   3733  H   ALA X 236      37.931  92.433  46.230  0.00  0.00            
ATOM   3734  CA  ALA X 236      39.407  90.891  46.065  0.00  0.00            
ATOM   3735  HA  ALA X 236      39.014  90.011  45.560  0.00  0.00            
ATOM   3736  CB  ALA X 236      39.996  91.776  44.945  0.00  0.00            
ATOM   3737  HB1 ALA X 236      40.467  92.678  45.353  0.00  0.00            
ATOM   3738  HB2 ALA X 236      39.217  92.103  44.248  0.00  0.00            
ATOM   3739  HB3 ALA X 236      40.732  91.216  44.371  0.00  0.00            
ATOM   3740  C   ALA X 236      40.458  90.489  47.068  0.00  0.00            
ATOM   3741  O   ALA X 236      41.056  89.456  46.908  0.00  0.00            
ATOM   3742  N   VAL X 237      40.658  91.282  48.133  0.00  0.00            
ATOM   3743  H   VAL X 237      39.973  91.979  48.352  0.00  0.00            
ATOM   3744  CA  VAL X 237      41.626  90.932  49.156  0.00  0.00            
ATOM   3745  HA  VAL X 237      42.544  90.602  48.676  0.00  0.00            
ATOM   3746  CB  VAL X 237      41.898  92.142  50.011  0.00  0.00            
ATOM   3747  HB  VAL X 237      40.956  92.584  50.338  0.00  0.00            
ATOM   3748  CG1 VAL X 237      42.664  91.703  51.275  0.00  0.00            
ATOM   3749 HG11 VAL X 237      42.059  91.875  52.173  0.00  0.00            
ATOM   3750 HG12 VAL X 237      43.576  92.291  51.400  0.00  0.00            
ATOM   3751 HG13 VAL X 237      42.931  90.653  51.250  0.00  0.00            
ATOM   3752  CG2 VAL X 237      42.717  93.193  49.302  0.00  0.00            
ATOM   3753 HG21 VAL X 237      43.076  92.809  48.345  0.00  0.00            
ATOM   3754 HG22 VAL X 237      43.571  93.543  49.872  0.00  0.00            
ATOM   3755 HG23 VAL X 237      42.076  94.047  49.072  0.00  0.00            
ATOM   3756  C   VAL X 237      41.042  89.767  49.925  0.00  0.00            
ATOM   3757  O   VAL X 237      41.781  88.879  50.329  0.00  0.00            
ATOM   3758  N   TRP X 238      39.730  89.765  50.169  0.00  0.00            
ATOM   3759  H   TRP X 238      39.128  90.409  49.678  0.00  0.00            
ATOM   3760  CA  TRP X 238      39.111  88.679  50.897  0.00  0.00            
ATOM   3761  HA  TRP X 238      39.628  88.540  51.845  0.00  0.00            
ATOM   3762  CB  TRP X 238      37.649  89.017  51.155  0.00  0.00            
ATOM   3763  HB2 TRP X 238      37.109  89.182  50.220  0.00  0.00            
ATOM   3764  HB3 TRP X 238      37.586  89.943  51.722  0.00  0.00            
ATOM   3765  CG  TRP X 238      36.926  87.962  51.944  0.00  0.00            
ATOM   3766  CD1 TRP X 238      36.699  87.957  53.280  0.00  0.00            
ATOM   3767  HD1 TRP X 238      36.836  88.807  53.916  0.00  0.00            
ATOM   3768  NE1 TRP X 238      36.083  86.772  53.639  0.00  0.00            
ATOM   3769  HE1 TRP X 238      36.156  86.365  54.561  0.00  0.00            
ATOM   3770  CE2 TRP X 238      35.684  86.079  52.540  0.00  0.00            
ATOM   3771  CZ2 TRP X 238      35.047  84.876  52.381  0.00  0.00            
ATOM   3772  HZ2 TRP X 238      34.919  84.229  53.225  0.00  0.00            
ATOM   3773  CH2 TRP X 238      34.828  84.404  51.094  0.00  0.00            
ATOM   3774  HH2 TRP X 238      34.599  83.362  50.992  0.00  0.00            
ATOM   3775  CZ3 TRP X 238      35.294  85.104  49.986  0.00  0.00            
ATOM   3776  HZ3 TRP X 238      35.349  84.595  49.045  0.00  0.00            
ATOM   3777  CE3 TRP X 238      35.948  86.326  50.147  0.00  0.00            
ATOM   3778  HE3 TRP X 238      36.244  86.903  49.286  0.00  0.00            
ATOM   3779  CD2 TRP X 238      36.199  86.803  51.442  0.00  0.00            
ATOM   3780  C   TRP X 238      39.245  87.393  50.109  0.00  0.00            
ATOM   3781  O   TRP X 238      39.448  86.324  50.681  0.00  0.00            
ATOM   3782  N   GLN X 239      39.092  87.441  48.767  0.00  0.00            
ATOM   3783  H   GLN X 239      38.891  88.321  48.306  0.00  0.00            
ATOM   3784  CA  GLN X 239      39.208  86.271  47.935  0.00  0.00            
ATOM   3785  HA  GLN X 239      38.570  85.494  48.356  0.00  0.00            
ATOM   3786  CB  GLN X 239      38.771  86.574  46.496  0.00  0.00            
ATOM   3787  HB2 GLN X 239      39.052  85.741  45.851  0.00  0.00            
ATOM   3788  HB3 GLN X 239      39.335  87.428  46.138  0.00  0.00            
ATOM   3789  CG  GLN X 239      37.281  86.874  46.371  0.00  0.00            
ATOM   3790  HG2 GLN X 239      36.688  86.053  46.765  0.00  0.00            
ATOM   3791  HG3 GLN X 239      37.038  87.755  46.953  0.00  0.00            
ATOM   3792  CD  GLN X 239      36.889  87.124  44.925  0.00  0.00            
ATOM   3793  OE1 GLN X 239      37.247  88.145  44.342  0.00  0.00            
ATOM   3794  NE2 GLN X 239      36.150  86.184  44.352  0.00  0.00            
ATOM   3795 HE21 GLN X 239      35.982  86.224  43.358  0.00  0.00            
ATOM   3796 HE22 GLN X 239      35.894  85.360  44.876  0.00  0.00            
ATOM   3797  C   GLN X 239      40.643  85.743  47.949  0.00  0.00            
ATOM   3798  O   GLN X 239      40.843  84.527  47.846  0.00  0.00            
ATOM   3799  N   ILE X 240      41.637  86.614  48.110  0.00  0.00            
ATOM   3800  H   ILE X 240      41.429  87.576  48.335  0.00  0.00            
ATOM   3801  CA  ILE X 240      43.015  86.170  48.155  0.00  0.00            
ATOM   3802  HA  ILE X 240      43.159  85.422  47.376  0.00  0.00            
ATOM   3803  CB  ILE X 240      43.958  87.350  47.876  0.00  0.00            
ATOM   3804  HB  ILE X 240      43.633  88.204  48.475  0.00  0.00            
ATOM   3805  CG2 ILE X 240      45.387  87.024  48.262  0.00  0.00            
ATOM   3806 HG21 ILE X 240      45.756  87.724  49.013  0.00  0.00            
ATOM   3807 HG22 ILE X 240      45.455  86.022  48.686  0.00  0.00            
ATOM   3808 HG23 ILE X 240      46.053  87.079  47.398  0.00  0.00            
ATOM   3809  CG1 ILE X 240      43.876  87.742  46.396  0.00  0.00            
ATOM   3810 HG12 ILE X 240      42.850  87.765  46.046  0.00  0.00            
ATOM   3811 HG13 ILE X 240      44.392  86.988  45.809  0.00  0.00            
ATOM   3812  CD1 ILE X 240      44.549  89.077  46.092  0.00  0.00            
ATOM   3813 HD11 ILE X 240      44.436  89.787  46.914  0.00  0.00            
ATOM   3814 HD12 ILE X 240      45.618  88.956  45.911  0.00  0.00            
ATOM   3815 HD13 ILE X 240      44.080  89.471  45.190  0.00  0.00            
ATOM   3816  C   ILE X 240      43.310  85.531  49.494  0.00  0.00            
ATOM   3817  O   ILE X 240      44.000  84.514  49.547  0.00  0.00            
ATOM   3818  N   ILE X 241      42.773  86.085  50.587  0.00  0.00            
ATOM   3819  H   ILE X 241      42.447  87.040  50.521  0.00  0.00            
ATOM   3820  CA  ILE X 241      42.978  85.519  51.907  0.00  0.00            
ATOM   3821  HA  ILE X 241      44.052  85.399  52.036  0.00  0.00            
ATOM   3822  CB  ILE X 241      42.435  86.474  52.980  0.00  0.00            
ATOM   3823  HB  ILE X 241      41.409  86.741  52.730  0.00  0.00            
ATOM   3824  CG2 ILE X 241      42.457  85.790  54.340  0.00  0.00            
ATOM   3825 HG21 ILE X 241      41.793  84.927  54.350  0.00  0.00            
ATOM   3826 HG22 ILE X 241      43.461  85.462  54.600  0.00  0.00            
ATOM   3827 HG23 ILE X 241      42.116  86.485  55.115  0.00  0.00            
ATOM   3828  CG1 ILE X 241      43.264  87.771  52.983  0.00  0.00            
ATOM   3829 HG12 ILE X 241      44.290  87.556  53.283  0.00  0.00            
ATOM   3830 HG13 ILE X 241      43.325  88.154  51.970  0.00  0.00            
ATOM   3831  CD1 ILE X 241      42.694  88.861  53.882  0.00  0.00            
ATOM   3832 HD11 ILE X 241      41.617  88.731  54.005  0.00  0.00            
ATOM   3833 HD12 ILE X 241      42.869  89.846  53.457  0.00  0.00            
ATOM   3834 HD13 ILE X 241      43.149  88.825  54.871  0.00  0.00            
ATOM   3835  C   ILE X 241      42.320  84.144  51.998  0.00  0.00            
ATOM   3836  O   ILE X 241      42.974  83.164  52.350  0.00  0.00            
ATOM   3837  N   HID X 242      41.029  84.069  51.700  0.00  0.00            
ATOM   3838  H   HID X 242      40.518  84.905  51.454  0.00  0.00            
ATOM   3839  CA  HID X 242      40.305  82.815  51.788  0.00  0.00            
ATOM   3840  HA  HID X 242      40.839  82.141  52.453  0.00  0.00            
ATOM   3841  CB  HID X 242      38.907  83.067  52.343  0.00  0.00            
ATOM   3842  HB2 HID X 242      38.391  82.127  52.552  0.00  0.00            
ATOM   3843  HB3 HID X 242      38.298  83.578  51.595  0.00  0.00            
ATOM   3844  CG  HID X 242      38.872  83.915  53.580  0.00  0.00            
ATOM   3845  ND1 HID X 242      39.021  83.378  54.831  0.00  0.00            
ATOM   3846  HD1 HID X 242      39.513  82.521  55.022  0.00  0.00            
ATOM   3847  CE1 HID X 242      38.873  84.367  55.709  0.00  0.00            
ATOM   3848  HE1 HID X 242      38.539  84.215  56.721  0.00  0.00            
ATOM   3849  NE2 HID X 242      38.830  85.551  55.132  0.00  0.00            
ATOM   3850  CD2 HID X 242      38.903  85.273  53.767  0.00  0.00            
ATOM   3851  HD2 HID X 242      39.059  86.051  53.042  0.00  0.00            
ATOM   3852  C   HID X 242      40.226  82.178  50.406  0.00  0.00            
ATOM   3853  O   HID X 242      39.182  82.141  49.746  0.00  0.00            
ATOM   3854  N   ARN X 243      41.377  81.673  49.954  0.00  0.00            
ATOM   3855  H   ARN X 243      42.206  81.806  50.520  0.00  0.00            
ATOM   3856  CA  ARN X 243      41.535  81.137  48.610  0.00  0.00            
ATOM   3857  HA  ARN X 243      41.237  81.930  47.922  0.00  0.00            
ATOM   3858  CB  ARN X 243      43.003  80.775  48.379  0.00  0.00            
ATOM   3859  HB2 ARN X 243      43.657  81.550  48.782  0.00  0.00            
ATOM   3860  HB3 ARN X 243      43.182  79.866  48.944  0.00  0.00            
ATOM   3861  CG  ARN X 243      43.349  80.483  46.909  0.00  0.00            
ATOM   3862  HG2 ARN X 243      44.410  80.234  46.819  0.00  0.00            
ATOM   3863  HG3 ARN X 243      42.759  79.630  46.590  0.00  0.00            
ATOM   3864  CD  ARN X 243      43.009  81.629  45.972  0.00  0.00            
ATOM   3865  HD2 ARN X 243      43.163  82.594  46.455  0.00  0.00            
ATOM   3866  HD3 ARN X 243      43.674  81.613  45.108  0.00  0.00            
ATOM   3867  NE  ARN X 243      41.653  81.515  45.500  0.00  0.00            
ATOM   3868  HE  ARN X 243      41.008  81.455  46.271  0.00  0.00            
ATOM   3869  CZ  ARN X 243      41.194  82.369  44.455  0.00  0.00            
ATOM   3870  NH1 ARN X 243      41.921  83.214  43.875  0.00  0.00            
ATOM   3871 HH11 ARN X 243      42.901  83.006  43.989  0.00  0.00            
ATOM   3872  NH2 ARN X 243      39.829  82.143  44.115  0.00  0.00            
ATOM   3873 HH21 ARN X 243      39.541  82.862  43.470  0.00  0.00            
ATOM   3874 HH22 ARN X 243      39.708  81.259  43.649  0.00  0.00            
ATOM   3875  C   ARN X 243      40.640  79.923  48.343  0.00  0.00            
ATOM   3876  O   ARN X 243      40.369  79.628  47.183  0.00  0.00            
ATOM   3877  N   ASN X 244      40.163  79.251  49.387  0.00  0.00            
ATOM   3878  H   ASN X 244      40.142  79.712  50.283  0.00  0.00            
ATOM   3879  CA  ASN X 244      39.386  78.034  49.212  0.00  0.00            
ATOM   3880  HA  ASN X 244      39.385  77.785  48.153  0.00  0.00            
ATOM   3881  CB  ASN X 244      39.995  76.864  50.000  0.00  0.00            
ATOM   3882  HB2 ASN X 244      39.256  76.071  50.123  0.00  0.00            
ATOM   3883  HB3 ASN X 244      40.277  77.191  50.998  0.00  0.00            
ATOM   3884  CG  ASN X 244      41.222  76.292  49.302  0.00  0.00            
ATOM   3885  OD1 ASN X 244      42.324  76.803  49.487  0.00  0.00            
ATOM   3886  ND2 ASN X 244      41.034  75.258  48.478  0.00  0.00            
ATOM   3887 HD21 ASN X 244      40.670  74.391  48.844  0.00  0.00            
ATOM   3888 HD22 ASN X 244      41.550  75.247  47.612  0.00  0.00            
ATOM   3889  C   ASN X 244      37.934  78.246  49.645  0.00  0.00            
ATOM   3890  O   ASN X 244      37.171  77.288  49.721  0.00  0.00            
ATOM   3891  N   GLN X 245      37.527  79.499  49.859  0.00  0.00            
ATOM   3892  H   GLN X 245      38.212  80.230  49.984  0.00  0.00            
ATOM   3893  CA  GLN X 245      36.115  79.837  49.984  0.00  0.00            
ATOM   3894  HA  GLN X 245      35.566  78.939  50.259  0.00  0.00            
ATOM   3895  CB  GLN X 245      35.926  80.923  51.047  0.00  0.00            
ATOM   3896  HB2 GLN X 245      34.906  81.308  50.992  0.00  0.00            
ATOM   3897  HB3 GLN X 245      36.570  81.765  50.814  0.00  0.00            
ATOM   3898  CG  GLN X 245      36.218  80.456  52.480  0.00  0.00            
ATOM   3899  HG2 GLN X 245      36.137  81.291  53.173  0.00  0.00            
ATOM   3900  HG3 GLN X 245      37.240  80.085  52.532  0.00  0.00            
ATOM   3901  CD  GLN X 245      35.283  79.343  52.928  0.00  0.00            
ATOM   3902  OE1 GLN X 245      34.085  79.356  52.643  0.00  0.00            
ATOM   3903  NE2 GLN X 245      35.849  78.358  53.631  0.00  0.00            
ATOM   3904 HE21 GLN X 245      36.106  78.514  54.595  0.00  0.00            
ATOM   3905 HE22 GLN X 245      35.931  77.436  53.229  0.00  0.00            
ATOM   3906  C   GLN X 245      35.597  80.332  48.633  0.00  0.00            
ATOM   3907  O   GLN X 245      36.354  80.906  47.852  0.00  0.00            
ATOM   3908  N   ASN X 246      34.310  80.092  48.373  0.00  0.00            
ATOM   3909  H   ASN X 246      33.713  79.804  49.135  0.00  0.00            
ATOM   3910  CA  ASN X 246      33.730  80.436  47.093  0.00  0.00            
ATOM   3911  HA  ASN X 246      34.410  81.119  46.588  0.00  0.00            
ATOM   3912  CB  ASN X 246      33.539  79.187  46.225  0.00  0.00            
ATOM   3913  HB2 ASN X 246      34.303  78.440  46.430  0.00  0.00            
ATOM   3914  HB3 ASN X 246      32.579  78.723  46.464  0.00  0.00            
ATOM   3915  CG  ASN X 246      33.535  79.511  44.738  0.00  0.00            
ATOM   3916  OD1 ASN X 246      33.382  80.667  44.347  0.00  0.00            
ATOM   3917  ND2 ASN X 246      33.661  78.465  43.920  0.00  0.00            
ATOM   3918 HD21 ASN X 246      33.073  78.403  43.100  0.00  0.00            
ATOM   3919 HD22 ASN X 246      34.273  77.702  44.164  0.00  0.00            
ATOM   3920  C   ASN X 246      32.409  81.148  47.303  0.00  0.00            
ATOM   3921  O   ASN X 246      31.929  81.290  48.428  0.00  0.00            
ATOM   3922  N   TYR X 247      31.816  81.611  46.202  0.00  0.00            
ATOM   3923  H   TYR X 247      32.102  81.217  45.318  0.00  0.00            
ATOM   3924  CA  TYR X 247      30.575  82.358  46.234  0.00  0.00            
ATOM   3925  HA  TYR X 247      30.693  83.256  46.832  0.00  0.00            
ATOM   3926  CB  TYR X 247      30.206  82.783  44.824  0.00  0.00            
ATOM   3927  HB2 TYR X 247      31.019  83.352  44.368  0.00  0.00            
ATOM   3928  HB3 TYR X 247      30.081  81.896  44.203  0.00  0.00            
ATOM   3929  CG  TYR X 247      28.925  83.579  44.728  0.00  0.00            
ATOM   3930  CD1 TYR X 247      28.939  84.957  44.954  0.00  0.00            
ATOM   3931  HD1 TYR X 247      29.820  85.424  45.351  0.00  0.00            
ATOM   3932  CE1 TYR X 247      27.773  85.709  44.787  0.00  0.00            
ATOM   3933  HE1 TYR X 247      27.811  86.784  44.804  0.00  0.00            
ATOM   3934  CZ  TYR X 247      26.563  85.069  44.523  0.00  0.00            
ATOM   3935  OH  TYR X 247      25.403  85.773  44.423  0.00  0.00            
ATOM   3936  HH  TYR X 247      25.349  86.289  43.635  0.00  0.00            
ATOM   3937  CE2 TYR X 247      26.530  83.689  44.353  0.00  0.00            
ATOM   3938  HE2 TYR X 247      25.598  83.187  44.162  0.00  0.00            
ATOM   3939  CD2 TYR X 247      27.721  82.961  44.375  0.00  0.00            
ATOM   3940  HD2 TYR X 247      27.724  81.925  44.087  0.00  0.00            
ATOM   3941  C   TYR X 247      29.467  81.484  46.813  0.00  0.00            
ATOM   3942  O   TYR X 247      29.453  80.271  46.612  0.00  0.00            
ATOM   3943  N   GLN X 248      28.554  82.124  47.539  0.00  0.00            
ATOM   3944  H   GLN X 248      28.640  83.120  47.663  0.00  0.00            
ATOM   3945  CA  GLN X 248      27.350  81.462  48.023  0.00  0.00            
ATOM   3946  HA  GLN X 248      27.175  80.566  47.427  0.00  0.00            
ATOM   3947  CB  GLN X 248      27.496  81.090  49.501  0.00  0.00            
ATOM   3948  HB2 GLN X 248      26.513  80.857  49.919  0.00  0.00            
ATOM   3949  HB3 GLN X 248      27.877  81.953  50.036  0.00  0.00            
ATOM   3950  CG  GLN X 248      28.450  79.918  49.742  0.00  0.00            
ATOM   3951  HG2 GLN X 248      29.470  80.211  49.495  0.00  0.00            
ATOM   3952  HG3 GLN X 248      28.192  79.082  49.092  0.00  0.00            
ATOM   3953  CD  GLN X 248      28.400  79.435  51.174  0.00  0.00            
ATOM   3954  OE1 GLN X 248      27.424  78.816  51.607  0.00  0.00            
ATOM   3955  NE2 GLN X 248      29.483  79.685  51.914  0.00  0.00            
ATOM   3956 HE21 GLN X 248      29.570  79.268  52.829  0.00  0.00            
ATOM   3957 HE22 GLN X 248      30.284  80.126  51.489  0.00  0.00            
ATOM   3958  C   GLN X 248      26.169  82.400  47.809  0.00  0.00            
ATOM   3959  O   GLN X 248      26.325  83.615  47.928  0.00  0.00            
ATOM   3960  N   PRO X 249      24.986  81.859  47.481  0.00  0.00            
ATOM   3961  CD  PRO X 249      23.778  82.649  47.306  0.00  0.00            
ATOM   3962  HD2 PRO X 249      23.539  83.200  48.221  0.00  0.00            
ATOM   3963  HD3 PRO X 249      23.858  83.292  46.431  0.00  0.00            
ATOM   3964  CG  PRO X 249      22.699  81.634  46.996  0.00  0.00            
ATOM   3965  HG2 PRO X 249      21.740  81.907  47.432  0.00  0.00            
ATOM   3966  HG3 PRO X 249      22.630  81.548  45.912  0.00  0.00            
ATOM   3967  CB  PRO X 249      23.210  80.342  47.567  0.00  0.00            
ATOM   3968  HB2 PRO X 249      22.775  79.480  47.058  0.00  0.00            
ATOM   3969  HB3 PRO X 249      23.002  80.364  48.637  0.00  0.00            
ATOM   3970  CA  PRO X 249      24.711  80.428  47.372  0.00  0.00            
ATOM   3971  HA  PRO X 249      25.239  79.876  48.147  0.00  0.00            
ATOM   3972  C   PRO X 249      25.093  79.857  45.999  0.00  0.00            
ATOM   3973  O   PRO X 249      25.023  80.557  44.996  0.00  0.00            
ATOM   3974  N   MET X 250      25.508  78.587  45.973  0.00  0.00            
ATOM   3975  H   MET X 250      25.873  78.184  46.823  0.00  0.00            
ATOM   3976  CA  MET X 250      25.778  77.888  44.720  0.00  0.00            
ATOM   3977  HA  MET X 250      26.311  78.577  44.067  0.00  0.00            
ATOM   3978  CB  MET X 250      26.691  76.688  44.954  0.00  0.00            
ATOM   3979  HB2 MET X 250      26.250  76.027  45.699  0.00  0.00            
ATOM   3980  HB3 MET X 250      26.764  76.151  44.012  0.00  0.00            
ATOM   3981  CG  MET X 250      28.113  77.086  45.347  0.00  0.00            
ATOM   3982  HG2 MET X 250      28.654  76.214  45.725  0.00  0.00            
ATOM   3983  HG3 MET X 250      28.079  77.817  46.158  0.00  0.00            
ATOM   3984  SD  MET X 250      29.021  77.819  43.966  0.00  0.00            
ATOM   3985  CE  MET X 250      28.797  76.532  42.719  0.00  0.00            
ATOM   3986  HE1 MET X 250      28.677  76.997  41.740  0.00  0.00            
ATOM   3987  HE2 MET X 250      29.671  75.883  42.688  0.00  0.00            
ATOM   3988  HE3 MET X 250      27.913  75.930  42.932  0.00  0.00            
ATOM   3989  C   MET X 250      24.491  77.447  44.008  0.00  0.00            
ATOM   3990  O   MET X 250      24.456  77.368  42.782  0.00  0.00            
ATOM   3991  N   LYN X 251      23.437  77.136  44.774  0.00  0.00            
ATOM   3992  H   LYN X 251      23.557  77.062  45.773  0.00  0.00            
ATOM   3993  CA  LYN X 251      22.173  76.698  44.208  0.00  0.00            
ATOM   3994  HA  LYN X 251      21.953  77.298  43.324  0.00  0.00            
ATOM   3995  CB  LYN X 251      22.290  75.230  43.783  0.00  0.00            
ATOM   3996  HB2 LYN X 251      22.999  75.114  42.960  0.00  0.00            
ATOM   3997  HB3 LYN X 251      21.327  74.899  43.397  0.00  0.00            
ATOM   3998  CG  LYN X 251      22.683  74.288  44.940  0.00  0.00            
ATOM   3999  HG2 LYN X 251      23.703  74.484  45.268  0.00  0.00            
ATOM   4000  HG3 LYN X 251      22.043  74.518  45.791  0.00  0.00            
ATOM   4001  CD  LYN X 251      22.514  72.818  44.584  0.00  0.00            
ATOM   4002  HD2 LYN X 251      21.569  72.669  44.059  0.00  0.00            
ATOM   4003  HD3 LYN X 251      22.511  72.254  45.512  0.00  0.00            
ATOM   4004  CE  LYN X 251      23.668  72.324  43.737  0.00  0.00            
ATOM   4005  HE2 LYN X 251      23.654  72.781  42.749  0.00  0.00            
ATOM   4006  HE3 LYN X 251      24.606  72.623  44.208  0.00  0.00            
ATOM   4007  NZ  LYN X 251      23.662  70.867  43.621  0.00  0.00            
ATOM   4008  HZ1 LYN X 251      24.422  70.464  44.153  0.00  0.00            
ATOM   4009  HZ2 LYN X 251      22.814  70.488  44.023  0.00  0.00            
ATOM   4010  C   LYN X 251      21.047  76.892  45.215  0.00  0.00            
ATOM   4011  O   LYN X 251      21.294  77.142  46.389  0.00  0.00            
ATOM   4012  N   ASN X 252      19.812  76.733  44.731  0.00  0.00            
ATOM   4013  H   ASN X 252      19.710  76.619  43.730  0.00  0.00            
ATOM   4014  CA  ASN X 252      18.582  76.797  45.507  0.00  0.00            
ATOM   4015  HA  ASN X 252      17.749  76.716  44.815  0.00  0.00            
ATOM   4016  CB  ASN X 252      18.536  75.629  46.513  0.00  0.00            
ATOM   4017  HB2 ASN X 252      17.547  75.559  46.962  0.00  0.00            
ATOM   4018  HB3 ASN X 252      19.257  75.791  47.309  0.00  0.00            
ATOM   4019  CG  ASN X 252      18.872  74.297  45.840  0.00  0.00            
ATOM   4020  OD1 ASN X 252      19.803  73.602  46.235  0.00  0.00            
ATOM   4021  ND2 ASN X 252      18.120  73.960  44.792  0.00  0.00            
ATOM   4022 HD21 ASN X 252      18.540  73.520  43.989  0.00  0.00            
ATOM   4023 HD22 ASN X 252      17.183  74.332  44.728  0.00  0.00            
ATOM   4024  C   ASN X 252      18.450  78.115  46.278  0.00  0.00            
ATOM   4025  O   ASN X 252      17.668  78.177  47.233  0.00  0.00            
ATOM   4026  N   GLY X 253      19.121  79.171  45.809  0.00  0.00            
ATOM   4027  H   GLY X 253      19.678  79.079  44.977  0.00  0.00            
ATOM   4028  CA  GLY X 253      18.861  80.500  46.299  0.00  0.00            
ATOM   4029  HA2 GLY X 253      18.498  80.452  47.326  0.00  0.00            
ATOM   4030  HA3 GLY X 253      19.767  81.100  46.287  0.00  0.00            
ATOM   4031  C   GLY X 253      17.787  81.134  45.423  0.00  0.00            
ATOM   4032  O   GLY X 253      17.363  80.506  44.463  0.00  0.00            
ATOM   4033  N   PRO X 254      17.374  82.358  45.731  0.00  0.00            
ATOM   4034  CD  PRO X 254      17.641  83.078  46.970  0.00  0.00            
ATOM   4035  HD2 PRO X 254      17.621  82.440  47.845  0.00  0.00            
ATOM   4036  HD3 PRO X 254      18.574  83.632  46.866  0.00  0.00            
ATOM   4037  CG  PRO X 254      16.567  84.129  47.011  0.00  0.00            
ATOM   4038  HG2 PRO X 254      16.890  85.052  47.505  0.00  0.00            
ATOM   4039  HG3 PRO X 254      15.688  83.750  47.536  0.00  0.00            
ATOM   4040  CB  PRO X 254      16.219  84.367  45.551  0.00  0.00            
ATOM   4041  HB2 PRO X 254      15.174  84.669  45.463  0.00  0.00            
ATOM   4042  HB3 PRO X 254      16.819  85.172  45.134  0.00  0.00            
ATOM   4043  CA  PRO X 254      16.444  83.048  44.853  0.00  0.00            
ATOM   4044  HA  PRO X 254      15.498  82.512  44.779  0.00  0.00            
ATOM   4045  C   PRO X 254      17.095  83.263  43.473  0.00  0.00            
ATOM   4046  O   PRO X 254      18.308  83.402  43.375  0.00  0.00            
ATOM   4047  N   PHE X 255      16.283  83.233  42.425  0.00  0.00            
ATOM   4048  H   PHE X 255      15.303  83.393  42.573  0.00  0.00            
ATOM   4049  CA  PHE X 255      16.820  83.368  41.097  0.00  0.00            
ATOM   4050  HA  PHE X 255      17.594  82.629  40.936  0.00  0.00            
ATOM   4051  CB  PHE X 255      15.682  83.185  40.058  0.00  0.00            
ATOM   4052  HB2 PHE X 255      15.148  82.245  40.236  0.00  0.00            
ATOM   4053  HB3 PHE X 255      14.949  83.974  40.162  0.00  0.00            
ATOM   4054  CG  PHE X 255      16.167  83.165  38.649  0.00  0.00            
ATOM   4055  CD1 PHE X 255      17.027  82.151  38.210  0.00  0.00            
ATOM   4056  HD1 PHE X 255      17.478  81.481  38.919  0.00  0.00            
ATOM   4057  CE1 PHE X 255      17.509  82.125  36.910  0.00  0.00            
ATOM   4058  HE1 PHE X 255      18.311  81.462  36.654  0.00  0.00            
ATOM   4059  CZ  PHE X 255      17.212  83.182  36.056  0.00  0.00            
ATOM   4060  HZ  PHE X 255      17.816  83.338  35.182  0.00  0.00            
ATOM   4061  CE2 PHE X 255      16.332  84.183  36.464  0.00  0.00            
ATOM   4062  HE2 PHE X 255      15.919  84.885  35.760  0.00  0.00            
ATOM   4063  CD2 PHE X 255      15.846  84.192  37.773  0.00  0.00            
ATOM   4064  HD2 PHE X 255      15.057  84.864  38.036  0.00  0.00            
ATOM   4065  C   PHE X 255      17.398  84.756  40.972  0.00  0.00            
ATOM   4066  O   PHE X 255      16.804  85.770  41.281  0.00  0.00            
ATOM   4067  N   GLY X 256      18.624  84.803  40.456  0.00  0.00            
ATOM   4068  H   GLY X 256      19.132  83.934  40.359  0.00  0.00            
ATOM   4069  CA  GLY X 256      19.393  86.016  40.340  0.00  0.00            
ATOM   4070  HA2 GLY X 256      19.826  86.091  39.348  0.00  0.00            
ATOM   4071  HA3 GLY X 256      18.728  86.869  40.456  0.00  0.00            
ATOM   4072  C   GLY X 256      20.499  86.110  41.395  0.00  0.00            
ATOM   4073  O   GLY X 256      21.354  86.977  41.292  0.00  0.00            
ATOM   4074  N   GLN X 257      20.483  85.221  42.401  0.00  0.00            
ATOM   4075  H   GLN X 257      19.652  84.666  42.546  0.00  0.00            
ATOM   4076  CA  GLN X 257      21.486  85.218  43.474  0.00  0.00            
ATOM   4077  HA  GLN X 257      22.096  86.108  43.316  0.00  0.00            
ATOM   4078  CB  GLN X 257      20.767  85.250  44.827  0.00  0.00            
ATOM   4079  HB2 GLN X 257      21.477  85.260  45.651  0.00  0.00            
ATOM   4080  HB3 GLN X 257      20.225  84.318  44.917  0.00  0.00            
ATOM   4081  CG  GLN X 257      19.761  86.352  44.943  0.00  0.00            
ATOM   4082  HG2 GLN X 257      18.979  86.228  44.246  0.00  0.00            
ATOM   4083  HG3 GLN X 257      19.280  86.302  45.916  0.00  0.00            
ATOM   4084  CD  GLN X 257      20.459  87.726  44.811  0.00  0.00            
ATOM   4085  OE1 GLN X 257      21.579  87.967  45.230  0.00  0.00            
ATOM   4086  NE2 GLN X 257      19.807  88.625  44.089  0.00  0.00            
ATOM   4087 HE21 GLN X 257      18.949  88.353  43.604  0.00  0.00            
ATOM   4088 HE22 GLN X 257      20.218  89.530  43.973  0.00  0.00            
ATOM   4089  C   GLN X 257      22.468  84.024  43.376  0.00  0.00            
ATOM   4090  O   GLN X 257      23.506  84.057  44.054  0.00  0.00            
ATOM   4091  N   ASN X 258      22.118  83.011  42.580  0.00  0.00            
ATOM   4092  H   ASN X 258      21.441  83.144  41.860  0.00  0.00            
ATOM   4093  CA  ASN X 258      22.933  81.798  42.567  0.00  0.00            
ATOM   4094  HA  ASN X 258      23.275  81.590  43.594  0.00  0.00            
ATOM   4095  CB  ASN X 258      22.145  80.620  42.012  0.00  0.00            
ATOM   4096  HB2 ASN X 258      22.768  79.746  41.891  0.00  0.00            
ATOM   4097  HB3 ASN X 258      21.776  80.920  41.059  0.00  0.00            
ATOM   4098  CG  ASN X 258      20.955  80.297  42.902  0.00  0.00            
ATOM   4099  OD1 ASN X 258      21.089  79.833  44.024  0.00  0.00            
ATOM   4100  ND2 ASN X 258      19.745  80.517  42.377  0.00  0.00            
ATOM   4101 HD21 ASN X 258      19.653  80.740  41.391  0.00  0.00            
ATOM   4102 HD22 ASN X 258      18.955  80.626  42.996  0.00  0.00            
ATOM   4103  C   ASN X 258      24.207  82.033  41.747  0.00  0.00            
ATOM   4104  O   ASN X 258      24.329  83.034  41.044  0.00  0.00            
ATOM   4105  N   PHE X 259      25.119  81.058  41.795  0.00  0.00            
ATOM   4106  H   PHE X 259      24.832  80.116  42.070  0.00  0.00            
ATOM   4107  CA  PHE X 259      26.448  81.211  41.249  0.00  0.00            
ATOM   4108  HA  PHE X 259      26.932  82.079  41.697  0.00  0.00            
ATOM   4109  CB  PHE X 259      27.278  79.966  41.581  0.00  0.00            
ATOM   4110  HB2 PHE X 259      27.190  79.695  42.619  0.00  0.00            
ATOM   4111  HB3 PHE X 259      26.872  79.169  40.973  0.00  0.00            
ATOM   4112  CG  PHE X 259      28.735  80.096  41.212  0.00  0.00            
ATOM   4113  CD1 PHE X 259      29.494  81.152  41.733  0.00  0.00            
ATOM   4114  HD1 PHE X 259      29.080  81.779  42.500  0.00  0.00            
ATOM   4115  CE1 PHE X 259      30.829  81.303  41.360  0.00  0.00            
ATOM   4116  HE1 PHE X 259      31.359  82.207  41.587  0.00  0.00            
ATOM   4117  CZ  PHE X 259      31.427  80.395  40.499  0.00  0.00            
ATOM   4118  HZ  PHE X 259      32.453  80.522  40.205  0.00  0.00            
ATOM   4119  CE2 PHE X 259      30.735  79.242  40.128  0.00  0.00            
ATOM   4120  HE2 PHE X 259      31.251  78.408  39.689  0.00  0.00            
ATOM   4121  CD2 PHE X 259      29.375  79.139  40.416  0.00  0.00            
ATOM   4122  HD2 PHE X 259      28.851  78.222  40.183  0.00  0.00            
ATOM   4123  C   PHE X 259      26.356  81.418  39.731  0.00  0.00            
ATOM   4124  O   PHE X 259      27.189  82.138  39.181  0.00  0.00            
ATOM   4125  N   ARN X 260      25.389  80.790  39.064  0.00  0.00            
ATOM   4126  H   ARN X 260      24.694  80.269  39.566  0.00  0.00            
ATOM   4127  CA  ARN X 260      25.320  80.879  37.600  0.00  0.00            
ATOM   4128  HA  ARN X 260      26.116  81.515  37.220  0.00  0.00            
ATOM   4129  CB  ARN X 260      25.540  79.477  36.986  0.00  0.00            
ATOM   4130  HB2 ARN X 260      24.657  78.839  37.176  0.00  0.00            
ATOM   4131  HB3 ARN X 260      25.657  79.595  35.905  0.00  0.00            
ATOM   4132  CG  ARN X 260      26.790  78.770  37.505  0.00  0.00            
ATOM   4133  HG2 ARN X 260      27.674  79.320  37.145  0.00  0.00            
ATOM   4134  HG3 ARN X 260      26.778  78.777  38.599  0.00  0.00            
ATOM   4135  CD  ARN X 260      26.858  77.307  37.091  0.00  0.00            
ATOM   4136  HD2 ARN X 260      25.909  76.828  37.264  0.00  0.00            
ATOM   4137  HD3 ARN X 260      27.065  77.244  36.025  0.00  0.00            
ATOM   4138  NE  ARN X 260      27.886  76.605  37.820  0.00  0.00            
ATOM   4139  HE  ARN X 260      27.488  75.852  38.366  0.00  0.00            
ATOM   4140  CZ  ARN X 260      29.080  76.282  37.143  0.00  0.00            
ATOM   4141  NH1 ARN X 260      29.363  76.596  35.956  0.00  0.00            
ATOM   4142 HH11 ARN X 260      30.345  76.472  35.758  0.00  0.00            
ATOM   4143  NH2 ARN X 260      30.012  75.618  38.010  0.00  0.00            
ATOM   4144 HH21 ARN X 260      30.941  75.724  37.631  0.00  0.00            
ATOM   4145 HH22 ARN X 260      29.835  74.624  38.022  0.00  0.00            
ATOM   4146  C   ARN X 260      24.003  81.465  37.146  0.00  0.00            
ATOM   4147  O   ARN X 260      23.594  81.226  36.005  0.00  0.00            
ATOM   4148  N   ASH X 261      23.261  82.208  38.004  0.00  0.00            
ATOM   4149  H   ASH X 261      23.378  82.067  38.993  0.00  0.00            
ATOM   4150  CA  ASH X 261      22.093  82.935  37.522  0.00  0.00            
ATOM   4151  HA  ASH X 261      21.595  82.316  36.779  0.00  0.00            
ATOM   4152  CB  ASH X 261      21.151  83.165  38.666  0.00  0.00            
ATOM   4153  HB2 ASH X 261      21.664  83.687  39.492  0.00  0.00            
ATOM   4154  HB3 ASH X 261      20.334  83.817  38.327  0.00  0.00            
ATOM   4155  CG  ASH X 261      20.525  81.907  39.235  0.00  0.00            
ATOM   4156  OD1 ASH X 261      20.731  80.805  38.472  0.00  0.00            
ATOM   4157  OD2 ASH X 261      19.852  81.901  40.250  0.00  0.00            
ATOM   4158  HD1 ASH X 261      20.393  80.042  38.918  0.00  0.00            
ATOM   4159  C   ASH X 261      22.486  84.267  36.891  0.00  0.00            
ATOM   4160  O   ASH X 261      23.435  84.914  37.348  0.00  0.00            
ATOM   4161  N   PRO X 262      21.756  84.700  35.855  0.00  0.00            
ATOM   4162  CD  PRO X 262      20.681  83.988  35.182  0.00  0.00            
ATOM   4163  HD2 PRO X 262      21.098  83.230  34.524  0.00  0.00            
ATOM   4164  HD3 PRO X 262      19.989  83.523  35.879  0.00  0.00            
ATOM   4165  CG  PRO X 262      20.010  85.060  34.336  0.00  0.00            
ATOM   4166  HG2 PRO X 262      19.561  84.664  33.438  0.00  0.00            
ATOM   4167  HG3 PRO X 262      19.281  85.589  34.951  0.00  0.00            
ATOM   4168  CB  PRO X 262      21.129  86.022  34.045  0.00  0.00            
ATOM   4169  HB2 PRO X 262      20.740  87.019  33.830  0.00  0.00            
ATOM   4170  HB3 PRO X 262      21.707  85.606  33.228  0.00  0.00            
ATOM   4171  CA  PRO X 262      22.007  86.020  35.301  0.00  0.00            
ATOM   4172  HA  PRO X 262      23.059  86.125  35.036  0.00  0.00            
ATOM   4173  C   PRO X 262      21.616  87.112  36.278  0.00  0.00            
ATOM   4174  O   PRO X 262      20.582  87.033  36.933  0.00  0.00            
ATOM   4175  N   MET X 263      22.463  88.148  36.351  0.00  0.00            
ATOM   4176  H   MET X 263      23.370  88.069  35.917  0.00  0.00            
ATOM   4177  CA  MET X 263      22.216  89.294  37.214  0.00  0.00            
ATOM   4178  HA  MET X 263      21.543  88.988  38.012  0.00  0.00            
ATOM   4179  CB  MET X 263      23.536  89.797  37.805  0.00  0.00            
ATOM   4180  HB2 MET X 263      23.379  90.698  38.404  0.00  0.00            
ATOM   4181  HB3 MET X 263      24.192  90.045  36.971  0.00  0.00            
ATOM   4182  CG  MET X 263      24.277  88.749  38.638  0.00  0.00            
ATOM   4183  HG2 MET X 263      23.628  88.325  39.408  0.00  0.00            
ATOM   4184  HG3 MET X 263      24.588  87.919  37.999  0.00  0.00            
ATOM   4185  SD  MET X 263      25.753  89.413  39.434  0.00  0.00            
ATOM   4186  CE  MET X 263      26.798  89.723  37.995  0.00  0.00            
ATOM   4187  HE1 MET X 263      27.804  89.355  38.186  0.00  0.00            
ATOM   4188  HE2 MET X 263      26.854  90.794  37.798  0.00  0.00            
ATOM   4189  HE3 MET X 263      26.395  89.223  37.111  0.00  0.00            
ATOM   4190  C   MET X 263      21.549  90.408  36.398  0.00  0.00            
ATOM   4191  O   MET X 263      22.197  91.034  35.562  0.00  0.00            
ATOM   4192  N   TYR X 264      20.269  90.651  36.670  0.00  0.00            
ATOM   4193  H   TYR X 264      19.730  89.911  37.094  0.00  0.00            
ATOM   4194  CA  TYR X 264      19.564  91.785  36.092  0.00  0.00            
ATOM   4195  HA  TYR X 264      19.491  91.645  35.017  0.00  0.00            
ATOM   4196  CB  TYR X 264      18.141  91.862  36.673  0.00  0.00            
ATOM   4197  HB2 TYR X 264      17.605  90.927  36.522  0.00  0.00            
ATOM   4198  HB3 TYR X 264      18.195  92.021  37.746  0.00  0.00            
ATOM   4199  CG  TYR X 264      17.316  92.999  36.107  0.00  0.00            
ATOM   4200  CD1 TYR X 264      17.322  94.259  36.710  0.00  0.00            
ATOM   4201  HD1 TYR X 264      17.844  94.403  37.639  0.00  0.00            
ATOM   4202  CE1 TYR X 264      16.625  95.323  36.137  0.00  0.00            
ATOM   4203  HE1 TYR X 264      16.750  96.318  36.530  0.00  0.00            
ATOM   4204  CZ  TYR X 264      15.854  95.120  34.999  0.00  0.00            
ATOM   4205  OH  TYR X 264      15.131  96.148  34.475  0.00  0.00            
ATOM   4206  HH  TYR X 264      14.657  96.635  35.134  0.00  0.00            
ATOM   4207  CE2 TYR X 264      15.876  93.882  34.365  0.00  0.00            
ATOM   4208  HE2 TYR X 264      15.424  93.774  33.394  0.00  0.00            
ATOM   4209  CD2 TYR X 264      16.565  92.815  34.945  0.00  0.00            
ATOM   4210  HD2 TYR X 264      16.455  91.829  34.529  0.00  0.00            
ATOM   4211  C   TYR X 264      20.354  93.055  36.385  0.00  0.00            
ATOM   4212  O   TYR X 264      20.843  93.229  37.501  0.00  0.00            
ATOM   4213  N   PRO X 265      20.491  93.944  35.392  0.00  0.00            
ATOM   4214  CD  PRO X 265      21.140  95.224  35.615  0.00  0.00            
ATOM   4215  HD2 PRO X 265      20.797  95.687  36.542  0.00  0.00            
ATOM   4216  HD3 PRO X 265      22.223  95.089  35.624  0.00  0.00            
ATOM   4217  CG  PRO X 265      20.750  96.070  34.418  0.00  0.00            
ATOM   4218  HG2 PRO X 265      21.572  96.127  33.701  0.00  0.00            
ATOM   4219  HG3 PRO X 265      20.436  97.049  34.774  0.00  0.00            
ATOM   4220  CB  PRO X 265      19.558  95.381  33.798  0.00  0.00            
ATOM   4221  HB2 PRO X 265      18.647  95.725  34.289  0.00  0.00            
ATOM   4222  HB3 PRO X 265      19.483  95.588  32.733  0.00  0.00            
ATOM   4223  CA  PRO X 265      19.802  93.910  34.102  0.00  0.00            
ATOM   4224  HA  PRO X 265      18.859  93.374  34.175  0.00  0.00            
ATOM   4225  C   PRO X 265      20.646  93.309  32.977  0.00  0.00            
ATOM   4226  O   PRO X 265      20.417  93.619  31.810  0.00  0.00            
ATOM   4227  N   TRP X 266      21.614  92.450  33.301  0.00  0.00            
ATOM   4228  H   TRP X 266      21.664  92.100  34.247  0.00  0.00            
ATOM   4229  CA  TRP X 266      22.448  91.836  32.283  0.00  0.00            
ATOM   4230  HA  TRP X 266      22.163  92.226  31.311  0.00  0.00            
ATOM   4231  CB  TRP X 266      23.922  92.154  32.541  0.00  0.00            
ATOM   4232  HB2 TRP X 266      24.546  91.839  31.703  0.00  0.00            
ATOM   4233  HB3 TRP X 266      24.240  91.582  33.416  0.00  0.00            
ATOM   4234  CG  TRP X 266      24.188  93.585  32.838  0.00  0.00            
ATOM   4235  CD1 TRP X 266      24.159  94.625  31.978  0.00  0.00            
ATOM   4236  HD1 TRP X 266      24.117  94.525  30.914  0.00  0.00            
ATOM   4237  NE1 TRP X 266      24.361  95.792  32.668  0.00  0.00            
ATOM   4238  HE1 TRP X 266      24.009  96.687  32.358  0.00  0.00            
ATOM   4239  CE2 TRP X 266      24.796  95.532  33.940  0.00  0.00            
ATOM   4240  CZ2 TRP X 266      25.162  96.367  34.983  0.00  0.00            
ATOM   4241  HZ2 TRP X 266      25.004  97.428  34.911  0.00  0.00            
ATOM   4242  CH2 TRP X 266      25.550  95.791  36.181  0.00  0.00            
ATOM   4243  HH2 TRP X 266      25.799  96.422  37.012  0.00  0.00            
ATOM   4244  CZ3 TRP X 266      25.541  94.402  36.315  0.00  0.00            
ATOM   4245  HZ3 TRP X 266      26.070  93.953  37.133  0.00  0.00            
ATOM   4246  CE3 TRP X 266      25.012  93.576  35.325  0.00  0.00            
ATOM   4247  HE3 TRP X 266      24.846  92.525  35.517  0.00  0.00            
ATOM   4248  CD2 TRP X 266      24.664  94.130  34.088  0.00  0.00            
ATOM   4249  C   TRP X 266      22.238  90.320  32.294  0.00  0.00            
ATOM   4250  O   TRP X 266      21.445  89.786  33.063  0.00  0.00            
ATOM   4251  N   ASN X 267      22.995  89.640  31.439  0.00  0.00            
ATOM   4252  H   ASN X 267      23.671  90.144  30.886  0.00  0.00            
ATOM   4253  CA  ASN X 267      23.043  88.186  31.433  0.00  0.00            
ATOM   4254  HA  ASN X 267      22.170  87.782  31.938  0.00  0.00            
ATOM   4255  CB  ASN X 267      23.055  87.651  30.006  0.00  0.00            
ATOM   4256  HB2 ASN X 267      23.913  88.025  29.448  0.00  0.00            
ATOM   4257  HB3 ASN X 267      23.155  86.564  30.046  0.00  0.00            
ATOM   4258  CG  ASN X 267      21.786  87.978  29.241  0.00  0.00            
ATOM   4259  OD1 ASN X 267      20.749  88.239  29.842  0.00  0.00            
ATOM   4260  ND2 ASN X 267      21.867  87.922  27.908  0.00  0.00            
ATOM   4261 HD21 ASN X 267      22.071  88.780  27.412  0.00  0.00            
ATOM   4262 HD22 ASN X 267      21.313  87.228  27.430  0.00  0.00            
ATOM   4263  C   ASN X 267      24.295  87.702  32.161  0.00  0.00            
ATOM   4264  O   ASN X 267      24.465  86.500  32.343  0.00  0.00            
ATOM   4265  N   THR X 268      25.150  88.627  32.602  0.00  0.00            
ATOM   4266  H   THR X 268      25.045  89.589  32.310  0.00  0.00            
ATOM   4267  CA  THR X 268      26.335  88.259  33.357  0.00  0.00            
ATOM   4268  HA  THR X 268      26.949  87.594  32.752  0.00  0.00            
ATOM   4269  CB  THR X 268      27.129  89.524  33.705  0.00  0.00            
ATOM   4270  HB  THR X 268      26.527  90.189  34.322  0.00  0.00            
ATOM   4271  CG2 THR X 268      28.412  89.163  34.459  0.00  0.00            
ATOM   4272 HG21 THR X 268      29.271  89.680  34.030  0.00  0.00            
ATOM   4273 HG22 THR X 268      28.610  88.092  34.401  0.00  0.00            
ATOM   4274 HG23 THR X 268      28.345  89.440  35.511  0.00  0.00            
ATOM   4275  OG1 THR X 268      27.480  90.203  32.514  0.00  0.00            
ATOM   4276  HG1 THR X 268      27.478  91.135  32.682  0.00  0.00            
ATOM   4277  C   THR X 268      25.945  87.520  34.633  0.00  0.00            
ATOM   4278  O   THR X 268      25.047  87.939  35.360  0.00  0.00            
ATOM   4279  N   THR X 269      26.655  86.426  34.920  0.00  0.00            
ATOM   4280  H   THR X 269      27.175  85.996  34.173  0.00  0.00            
ATOM   4281  CA  THR X 269      26.484  85.675  36.154  0.00  0.00            
ATOM   4282  HA  THR X 269      25.504  85.905  36.564  0.00  0.00            
ATOM   4283  CB  THR X 269      26.588  84.184  35.822  0.00  0.00            
ATOM   4284  HB  THR X 269      26.310  83.602  36.703  0.00  0.00            
ATOM   4285  CG2 THR X 269      25.660  83.810  34.671  0.00  0.00            
ATOM   4286 HG21 THR X 269      25.977  82.880  34.200  0.00  0.00            
ATOM   4287 HG22 THR X 269      25.669  84.593  33.913  0.00  0.00            
ATOM   4288 HG23 THR X 269      24.634  83.686  35.016  0.00  0.00            
ATOM   4289  OG1 THR X 269      27.927  83.848  35.498  0.00  0.00            
ATOM   4290  HG1 THR X 269      28.315  84.569  35.026  0.00  0.00            
ATOM   4291  C   THR X 269      27.558  86.044  37.165  0.00  0.00            
ATOM   4292  O   THR X 269      28.556  86.667  36.813  0.00  0.00            
ATOM   4293  N   PRO X 270      27.381  85.681  38.440  0.00  0.00            
ATOM   4294  CD  PRO X 270      26.125  85.263  39.060  0.00  0.00            
ATOM   4295  HD2 PRO X 270      25.975  84.189  38.932  0.00  0.00            
ATOM   4296  HD3 PRO X 270      25.255  85.789  38.666  0.00  0.00            
ATOM   4297  CG  PRO X 270      26.336  85.570  40.531  0.00  0.00            
ATOM   4298  HG2 PRO X 270      25.775  84.903  41.185  0.00  0.00            
ATOM   4299  HG3 PRO X 270      26.102  86.624  40.696  0.00  0.00            
ATOM   4300  CB  PRO X 270      27.821  85.439  40.737  0.00  0.00            
ATOM   4301  HB2 PRO X 270      28.145  86.041  41.584  0.00  0.00            
ATOM   4302  HB3 PRO X 270      28.085  84.398  40.921  0.00  0.00            
ATOM   4303  CA  PRO X 270      28.412  85.949  39.427  0.00  0.00            
ATOM   4304  HA  PRO X 270      28.596  87.021  39.477  0.00  0.00            
ATOM   4305  C   PRO X 270      29.720  85.236  39.086  0.00  0.00            
ATOM   4306  O   PRO X 270      30.794  85.771  39.350  0.00  0.00            
ATOM   4307  N   GLH X 271      29.647  84.032  38.510  0.00  0.00            
ATOM   4308  H   GLH X 271      28.770  83.754  38.093  0.00  0.00            
ATOM   4309  CA  GLH X 271      30.837  83.289  38.137  0.00  0.00            
ATOM   4310  HA  GLH X 271      31.448  83.131  39.027  0.00  0.00            
ATOM   4311  CB  GLH X 271      30.453  81.900  37.622  0.00  0.00            
ATOM   4312  HB2 GLH X 271      29.666  81.983  36.870  0.00  0.00            
ATOM   4313  HB3 GLH X 271      30.078  81.350  38.480  0.00  0.00            
ATOM   4314  CG  GLH X 271      31.637  81.114  37.066  0.00  0.00            
ATOM   4315  HG2 GLH X 271      32.355  80.905  37.857  0.00  0.00            
ATOM   4316  HG3 GLH X 271      32.155  81.703  36.311  0.00  0.00            
ATOM   4317  CD  GLH X 271      31.256  79.790  36.416  0.00  0.00            
ATOM   4318  OE1 GLH X 271      29.932  79.523  36.387  0.00  0.00            
ATOM   4319  OE2 GLH X 271      32.094  79.019  35.966  0.00  0.00            
ATOM   4320  HE1 GLH X 271      29.460  79.946  37.080  0.00  0.00            
ATOM   4321  C   GLH X 271      31.649  84.061  37.100  0.00  0.00            
ATOM   4322  O   GLH X 271      32.875  83.965  37.080  0.00  0.00            
ATOM   4323  N   ASH X 272      30.970  84.826  36.238  0.00  0.00            
ATOM   4324  H   ASH X 272      29.961  84.883  36.299  0.00  0.00            
ATOM   4325  CA  ASH X 272      31.642  85.546  35.168  0.00  0.00            
ATOM   4326  HA  ASH X 272      32.160  84.838  34.522  0.00  0.00            
ATOM   4327  CB  ASH X 272      30.621  86.272  34.296  0.00  0.00            
ATOM   4328  HB2 ASH X 272      31.122  86.941  33.598  0.00  0.00            
ATOM   4329  HB3 ASH X 272      29.976  86.885  34.923  0.00  0.00            
ATOM   4330  CG  ASH X 272      29.715  85.341  33.509  0.00  0.00            
ATOM   4331  OD1 ASH X 272      30.168  84.075  33.383  0.00  0.00            
ATOM   4332  OD2 ASH X 272      28.652  85.721  33.033  0.00  0.00            
ATOM   4333  HD1 ASH X 272      30.880  84.021  32.770  0.00  0.00            
ATOM   4334  C   ASH X 272      32.666  86.542  35.707  0.00  0.00            
ATOM   4335  O   ASH X 272      33.619  86.888  35.011  0.00  0.00            
ATOM   4336  N   VAL X 273      32.468  87.041  36.933  0.00  0.00            
ATOM   4337  H   VAL X 273      31.863  86.538  37.564  0.00  0.00            
ATOM   4338  CA  VAL X 273      33.323  88.084  37.485  0.00  0.00            
ATOM   4339  HA  VAL X 273      34.133  88.273  36.786  0.00  0.00            
ATOM   4340  CB  VAL X 273      32.543  89.397  37.667  0.00  0.00            
ATOM   4341  HB  VAL X 273      33.224  90.147  38.074  0.00  0.00            
ATOM   4342  CG1 VAL X 273      32.010  89.911  36.337  0.00  0.00            
ATOM   4343 HG11 VAL X 273      32.834  90.204  35.684  0.00  0.00            
ATOM   4344 HG12 VAL X 273      31.373  90.784  36.476  0.00  0.00            
ATOM   4345 HG13 VAL X 273      31.432  89.144  35.823  0.00  0.00            
ATOM   4346  CG2 VAL X 273      31.391  89.231  38.646  0.00  0.00            
ATOM   4347 HG21 VAL X 273      31.211  90.152  39.202  0.00  0.00            
ATOM   4348 HG22 VAL X 273      30.468  88.969  38.128  0.00  0.00            
ATOM   4349 HG23 VAL X 273      31.635  88.445  39.362  0.00  0.00            
ATOM   4350  C   VAL X 273      33.934  87.634  38.810  0.00  0.00            
ATOM   4351  O   VAL X 273      34.358  88.465  39.610  0.00  0.00            
ATOM   4352  N   MET X 274      34.020  86.324  39.049  0.00  0.00            
ATOM   4353  H   MET X 274      33.870  85.662  38.301  0.00  0.00            
ATOM   4354  CA  MET X 274      34.498  85.830  40.332  0.00  0.00            
ATOM   4355  HA  MET X 274      34.035  86.439  41.111  0.00  0.00            
ATOM   4356  CB  MET X 274      34.061  84.381  40.534  0.00  0.00            
ATOM   4357  HB2 MET X 274      34.614  83.727  39.858  0.00  0.00            
ATOM   4358  HB3 MET X 274      33.006  84.325  40.286  0.00  0.00            
ATOM   4359  CG  MET X 274      34.213  83.898  41.974  0.00  0.00            
ATOM   4360  HG2 MET X 274      33.912  82.851  42.049  0.00  0.00            
ATOM   4361  HG3 MET X 274      35.257  83.944  42.281  0.00  0.00            
ATOM   4362  SD  MET X 274      33.235  84.872  43.145  0.00  0.00            
ATOM   4363  CE  MET X 274      31.628  84.865  42.319  0.00  0.00            
ATOM   4364  HE1 MET X 274      31.525  83.967  41.711  0.00  0.00            
ATOM   4365  HE2 MET X 274      30.837  84.865  43.066  0.00  0.00            
ATOM   4366  HE3 MET X 274      31.515  85.743  41.680  0.00  0.00            
ATOM   4367  C   MET X 274      36.006  85.985  40.465  0.00  0.00            
ATOM   4368  O   MET X 274      36.517  86.041  41.583  0.00  0.00            
ATOM   4369  N   ASN X 275      36.722  86.043  39.337  0.00  0.00            
ATOM   4370  H   ASN X 275      36.278  85.811  38.461  0.00  0.00            
ATOM   4371  CA  ASN X 275      38.160  86.273  39.335  0.00  0.00            
ATOM   4372  HA  ASN X 275      38.505  86.334  40.367  0.00  0.00            
ATOM   4373  CB  ASN X 275      38.868  85.117  38.620  0.00  0.00            
ATOM   4374  HB2 ASN X 275      38.624  85.106  37.560  0.00  0.00            
ATOM   4375  HB3 ASN X 275      38.516  84.172  39.035  0.00  0.00            
ATOM   4376  CG  ASN X 275      40.382  85.165  38.793  0.00  0.00            
ATOM   4377  OD1 ASN X 275      40.934  86.166  39.244  0.00  0.00            
ATOM   4378  ND2 ASN X 275      41.044  84.049  38.480  0.00  0.00            
ATOM   4379 HD21 ASN X 275      40.768  83.513  37.670  0.00  0.00            
ATOM   4380 HD22 ASN X 275      41.823  83.750  39.047  0.00  0.00            
ATOM   4381  C   ASN X 275      38.442  87.601  38.645  0.00  0.00            
ATOM   4382  O   ASN X 275      38.319  87.708  37.426  0.00  0.00            
ATOM   4383  N   HID X 276      38.807  88.620  39.427  0.00  0.00            
ATOM   4384  H   HID X 276      39.100  88.446  40.379  0.00  0.00            
ATOM   4385  CA  HID X 276      38.953  89.959  38.886  0.00  0.00            
ATOM   4386  HA  HID X 276      38.074  90.171  38.275  0.00  0.00            
ATOM   4387  CB  HID X 276      38.998  91.000  39.997  0.00  0.00            
ATOM   4388  HB2 HID X 276      38.166  90.865  40.689  0.00  0.00            
ATOM   4389  HB3 HID X 276      38.878  91.971  39.521  0.00  0.00            
ATOM   4390  CG  HID X 276      40.270  91.012  40.785  0.00  0.00            
ATOM   4391  ND1 HID X 276      40.555  90.074  41.759  0.00  0.00            
ATOM   4392  HD1 HID X 276      40.039  89.226  41.926  0.00  0.00            
ATOM   4393  CE1 HID X 276      41.789  90.318  42.189  0.00  0.00            
ATOM   4394  HE1 HID X 276      42.402  89.543  42.621  0.00  0.00            
ATOM   4395  NE2 HID X 276      42.328  91.383  41.617  0.00  0.00            
ATOM   4396  CD2 HID X 276      41.392  91.792  40.675  0.00  0.00            
ATOM   4397  HD2 HID X 276      41.665  92.482  39.893  0.00  0.00            
ATOM   4398  C   HID X 276      40.188  90.056  37.998  0.00  0.00            
ATOM   4399  O   HID X 276      40.237  90.891  37.101  0.00  0.00            
ATOM   4400  N   ARN X 277      41.203  89.227  38.250  0.00  0.00            
ATOM   4401  H   ARN X 277      41.228  88.712  39.119  0.00  0.00            
ATOM   4402  CA  ARN X 277      42.378  89.200  37.392  0.00  0.00            
ATOM   4403  HA  ARN X 277      42.741  90.224  37.312  0.00  0.00            
ATOM   4404  CB  ARN X 277      43.453  88.319  38.017  0.00  0.00            
ATOM   4405  HB2 ARN X 277      44.066  87.855  37.241  0.00  0.00            
ATOM   4406  HB3 ARN X 277      42.935  87.548  38.580  0.00  0.00            
ATOM   4407  CG  ARN X 277      44.328  89.059  39.016  0.00  0.00            
ATOM   4408  HG2 ARN X 277      45.375  89.037  38.702  0.00  0.00            
ATOM   4409  HG3 ARN X 277      43.972  90.085  39.052  0.00  0.00            
ATOM   4410  CD  ARN X 277      44.179  88.476  40.415  0.00  0.00            
ATOM   4411  HD2 ARN X 277      44.281  87.389  40.393  0.00  0.00            
ATOM   4412  HD3 ARN X 277      43.187  88.702  40.797  0.00  0.00            
ATOM   4413  NE  ARN X 277      45.143  89.050  41.326  0.00  0.00            
ATOM   4414  HE  ARN X 277      44.725  89.257  42.218  0.00  0.00            
ATOM   4415  CZ  ARN X 277      46.427  88.450  41.438  0.00  0.00            
ATOM   4416  NH1 ARN X 277      46.779  87.446  40.769  0.00  0.00            
ATOM   4417 HH11 ARN X 277      47.356  87.708  39.985  0.00  0.00            
ATOM   4418  NH2 ARN X 277      47.275  89.103  42.374  0.00  0.00            
ATOM   4419 HH21 ARN X 277      47.419  88.520  43.182  0.00  0.00            
ATOM   4420 HH22 ARN X 277      48.174  89.279  41.958  0.00  0.00            
ATOM   4421  C   ARN X 277      42.036  88.726  35.981  0.00  0.00            
ATOM   4422  O   ARN X 277      42.600  89.222  35.008  0.00  0.00            
ATOM   4423  N   LYN X 278      41.120  87.761  35.855  0.00  0.00            
ATOM   4424  H   LYN X 278      40.735  87.316  36.676  0.00  0.00            
ATOM   4425  CA  LYN X 278      40.676  87.311  34.543  0.00  0.00            
ATOM   4426  HA  LYN X 278      41.553  87.020  33.966  0.00  0.00            
ATOM   4427  CB  LYN X 278      39.786  86.080  34.686  0.00  0.00            
ATOM   4428  HB2 LYN X 278      40.287  85.323  35.289  0.00  0.00            
ATOM   4429  HB3 LYN X 278      38.895  86.363  35.238  0.00  0.00            
ATOM   4430  CG  LYN X 278      39.358  85.477  33.349  0.00  0.00            
ATOM   4431  HG2 LYN X 278      38.860  86.230  32.736  0.00  0.00            
ATOM   4432  HG3 LYN X 278      40.235  85.159  32.789  0.00  0.00            
ATOM   4433  CD  LYN X 278      38.433  84.279  33.568  0.00  0.00            
ATOM   4434  HD2 LYN X 278      38.949  83.512  34.146  0.00  0.00            
ATOM   4435  HD3 LYN X 278      37.577  84.595  34.160  0.00  0.00            
ATOM   4436  CE  LYN X 278      37.939  83.707  32.241  0.00  0.00            
ATOM   4437  HE2 LYN X 278      38.787  83.425  31.613  0.00  0.00            
ATOM   4438  HE3 LYN X 278      37.379  84.493  31.736  0.00  0.00            
ATOM   4439  NZ  LYN X 278      37.067  82.558  32.441  0.00  0.00            
ATOM   4440  HZ1 LYN X 278      37.136  82.223  33.392  0.00  0.00            
ATOM   4441  HZ2 LYN X 278      36.101  82.821  32.304  0.00  0.00            
ATOM   4442  C   LYN X 278      39.950  88.434  33.800  0.00  0.00            
ATOM   4443  O   LYN X 278      39.967  88.471  32.571  0.00  0.00            
ATOM   4444  N   LEU X 279      39.295  89.336  34.539  0.00  0.00            
ATOM   4445  H   LEU X 279      39.181  89.179  35.531  0.00  0.00            
ATOM   4446  CA  LEU X 279      38.577  90.447  33.934  0.00  0.00            
ATOM   4447  HA  LEU X 279      37.948  90.046  33.141  0.00  0.00            
ATOM   4448  CB  LEU X 279      37.681  91.109  34.976  0.00  0.00            
ATOM   4449  HB2 LEU X 279      37.195  91.991  34.549  0.00  0.00            
ATOM   4450  HB3 LEU X 279      38.328  91.427  35.788  0.00  0.00            
ATOM   4451  CG  LEU X 279      36.636  90.181  35.592  0.00  0.00            
ATOM   4452  HG  LEU X 279      37.161  89.381  36.113  0.00  0.00            
ATOM   4453  CD1 LEU X 279      35.795  90.933  36.619  0.00  0.00            
ATOM   4454 HD11 LEU X 279      36.036  91.997  36.612  0.00  0.00            
ATOM   4455 HD12 LEU X 279      34.731  90.831  36.401  0.00  0.00            
ATOM   4456 HD13 LEU X 279      35.988  90.535  37.615  0.00  0.00            
ATOM   4457  CD2 LEU X 279      35.744  89.553  34.528  0.00  0.00            
ATOM   4458 HD21 LEU X 279      34.697  89.798  34.704  0.00  0.00            
ATOM   4459 HD22 LEU X 279      35.839  88.468  34.544  0.00  0.00            
ATOM   4460 HD23 LEU X 279      36.017  89.906  33.535  0.00  0.00            
ATOM   4461  C   LEU X 279      39.514  91.496  33.332  0.00  0.00            
ATOM   4462  O   LEU X 279      39.058  92.368  32.594  0.00  0.00            
ATOM   4463  N   GLY X 280      40.816  91.426  33.627  0.00  0.00            
ATOM   4464  H   GLY X 280      41.161  90.583  34.059  0.00  0.00            
ATOM   4465  CA  GLY X 280      41.792  92.289  32.987  0.00  0.00            
ATOM   4466  HA2 GLY X 280      41.375  92.678  32.060  0.00  0.00            
ATOM   4467  HA3 GLY X 280      42.646  91.669  32.720  0.00  0.00            
ATOM   4468  C   GLY X 280      42.317  93.454  33.823  0.00  0.00            
ATOM   4469  O   GLY X 280      43.070  94.271  33.296  0.00  0.00            
ATOM   4470  N   TYR X 281      41.926  93.564  35.096  0.00  0.00            
ATOM   4471  H   TYR X 281      41.118  93.046  35.402  0.00  0.00            
ATOM   4472  CA  TYR X 281      42.416  94.639  35.944  0.00  0.00            
ATOM   4473  HA  TYR X 281      43.215  95.153  35.410  0.00  0.00            
ATOM   4474  CB  TYR X 281      41.279  95.628  36.217  0.00  0.00            
ATOM   4475  HB2 TYR X 281      41.671  96.547  36.662  0.00  0.00            
ATOM   4476  HB3 TYR X 281      40.845  95.887  35.253  0.00  0.00            
ATOM   4477  CG  TYR X 281      40.164  95.104  37.093  0.00  0.00            
ATOM   4478  CD1 TYR X 281      40.248  95.184  38.484  0.00  0.00            
ATOM   4479  HD1 TYR X 281      41.154  95.529  38.949  0.00  0.00            
ATOM   4480  CE1 TYR X 281      39.176  94.776  39.279  0.00  0.00            
ATOM   4481  HE1 TYR X 281      39.155  95.028  40.324  0.00  0.00            
ATOM   4482  CZ  TYR X 281      38.072  94.154  38.701  0.00  0.00            
ATOM   4483  OH  TYR X 281      37.053  93.686  39.475  0.00  0.00            
ATOM   4484  HH  TYR X 281      36.920  94.203  40.254  0.00  0.00            
ATOM   4485  CE2 TYR X 281      38.030  93.990  37.320  0.00  0.00            
ATOM   4486  HE2 TYR X 281      37.301  93.330  36.890  0.00  0.00            
ATOM   4487  CD2 TYR X 281      39.046  94.501  36.516  0.00  0.00            
ATOM   4488  HD2 TYR X 281      39.038  94.291  35.462  0.00  0.00            
ATOM   4489  C   TYR X 281      42.986  94.107  37.250  0.00  0.00            
ATOM   4490  O   TYR X 281      42.725  92.971  37.642  0.00  0.00            
ATOM   4491  N   VAL X 282      43.784  94.951  37.909  0.00  0.00            
ATOM   4492  H   VAL X 282      44.145  95.745  37.404  0.00  0.00            
ATOM   4493  CA  VAL X 282      44.379  94.640  39.193  0.00  0.00            
ATOM   4494  HA  VAL X 282      43.749  93.917  39.712  0.00  0.00            
ATOM   4495  CB  VAL X 282      45.764  94.024  38.955  0.00  0.00            
ATOM   4496  HB  VAL X 282      45.652  93.204  38.245  0.00  0.00            
ATOM   4497  CG1 VAL X 282      46.748  95.025  38.351  0.00  0.00            
ATOM   4498 HG11 VAL X 282      47.568  95.229  39.038  0.00  0.00            
ATOM   4499 HG12 VAL X 282      46.282  95.960  38.034  0.00  0.00            
ATOM   4500 HG13 VAL X 282      47.192  94.589  37.461  0.00  0.00            
ATOM   4501  CG2 VAL X 282      46.331  93.430  40.237  0.00  0.00            
ATOM   4502 HG21 VAL X 282      45.539  93.244  40.964  0.00  0.00            
ATOM   4503 HG22 VAL X 282      47.054  94.101  40.701  0.00  0.00            
ATOM   4504 HG23 VAL X 282      46.820  92.486  39.992  0.00  0.00            
ATOM   4505  C   VAL X 282      44.456  95.916  40.023  0.00  0.00            
ATOM   4506  O   VAL X 282      44.482  97.018  39.476  0.00  0.00            
ATOM   4507  N   TYR X 283      44.510  95.764  41.348  0.00  0.00            
ATOM   4508  H   TYR X 283      44.709  94.847  41.718  0.00  0.00            
ATOM   4509  CA  TYR X 283      44.640  96.901  42.242  0.00  0.00            
ATOM   4510  HA  TYR X 283      44.291  97.800  41.738  0.00  0.00            
ATOM   4511  CB  TYR X 283      43.776  96.706  43.486  0.00  0.00            
ATOM   4512  HB2 TYR X 283      44.044  97.448  44.241  0.00  0.00            
ATOM   4513  HB3 TYR X 283      43.966  95.729  43.926  0.00  0.00            
ATOM   4514  CG  TYR X 283      42.301  96.824  43.185  0.00  0.00            
ATOM   4515  CD1 TYR X 283      41.671  98.070  43.176  0.00  0.00            
ATOM   4516  HD1 TYR X 283      42.202  98.938  43.521  0.00  0.00            
ATOM   4517  CE1 TYR X 283      40.329  98.185  42.816  0.00  0.00            
ATOM   4518  HE1 TYR X 283      39.885  99.154  42.672  0.00  0.00            
ATOM   4519  CZ  TYR X 283      39.570  97.037  42.605  0.00  0.00            
ATOM   4520  OH  TYR X 283      38.241  97.141  42.322  0.00  0.00            
ATOM   4521  HH  TYR X 283      37.906  96.395  41.849  0.00  0.00            
ATOM   4522  CE2 TYR X 283      40.170  95.786  42.729  0.00  0.00            
ATOM   4523  HE2 TYR X 283      39.558  94.912  42.846  0.00  0.00            
ATOM   4524  CD2 TYR X 283      41.542  95.679  42.946  0.00  0.00            
ATOM   4525  HD2 TYR X 283      41.998  94.707  43.014  0.00  0.00            
ATOM   4526  C   TYR X 283      46.106  97.071  42.614  0.00  0.00            
ATOM   4527  O   TYR X 283      46.860  96.101  42.679  0.00  0.00            
ATOM   4528  N   ASH X 284      46.509  98.320  42.849  0.00  0.00            
ATOM   4529  H   ASH X 284      45.827  99.005  43.141  0.00  0.00            
ATOM   4530  CA  ASH X 284      47.911  98.660  42.985  0.00  0.00            
ATOM   4531  HA  ASH X 284      48.433  98.281  42.104  0.00  0.00            
ATOM   4532  CB  ASH X 284      48.085 100.180  43.020  0.00  0.00            
ATOM   4533  HB2 ASH X 284      49.137 100.433  43.168  0.00  0.00            
ATOM   4534  HB3 ASH X 284      47.774 100.608  42.072  0.00  0.00            
ATOM   4535  CG  ASH X 284      47.297 100.853  44.127  0.00  0.00            
ATOM   4536  OD1 ASH X 284      46.388 100.037  44.701  0.00  0.00            
ATOM   4537  OD2 ASH X 284      47.493 102.015  44.465  0.00  0.00            
ATOM   4538  HD1 ASH X 284      46.606  99.866  45.601  0.00  0.00            
ATOM   4539  C   ASH X 284      48.535  97.992  44.202  0.00  0.00            
ATOM   4540  O   ASH X 284      49.740  97.750  44.220  0.00  0.00            
ATOM   4541  N   ILE X 285      47.731  97.681  45.222  0.00  0.00            
ATOM   4542  H   ILE X 285      46.731  97.671  45.077  0.00  0.00            
ATOM   4543  CA  ILE X 285      48.263  97.058  46.422  0.00  0.00            
ATOM   4544  HA  ILE X 285      49.146  97.614  46.735  0.00  0.00            
ATOM   4545  CB  ILE X 285      47.247  97.113  47.569  0.00  0.00            
ATOM   4546  HB  ILE X 285      47.669  96.577  48.421  0.00  0.00            
ATOM   4547  CG2 ILE X 285      46.992  98.554  47.998  0.00  0.00            
ATOM   4548 HG21 ILE X 285      47.450  99.250  47.296  0.00  0.00            
ATOM   4549 HG22 ILE X 285      47.410  98.746  48.985  0.00  0.00            
ATOM   4550 HG23 ILE X 285      45.922  98.763  48.035  0.00  0.00            
ATOM   4551  CG1 ILE X 285      45.940  96.438  47.167  0.00  0.00            
ATOM   4552 HG12 ILE X 285      46.145  95.511  46.627  0.00  0.00            
ATOM   4553 HG13 ILE X 285      45.418  97.129  46.511  0.00  0.00            
ATOM   4554  CD1 ILE X 285      45.016  96.153  48.343  0.00  0.00            
ATOM   4555 HD11 ILE X 285      44.215  95.473  48.049  0.00  0.00            
ATOM   4556 HD12 ILE X 285      44.555  97.078  48.695  0.00  0.00            
ATOM   4557 HD13 ILE X 285      45.576  95.696  49.157  0.00  0.00            
ATOM   4558  C   ILE X 285      48.680  95.618  46.131  0.00  0.00            
ATOM   4559  O   ILE X 285      49.439  95.033  46.899  0.00  0.00            
ATOM   4560  N   GLH X 286      48.204  95.049  45.020  0.00  0.00            
ATOM   4561  H   GLH X 286      47.748  95.630  44.332  0.00  0.00            
ATOM   4562  CA  GLH X 286      48.522  93.676  44.654  0.00  0.00            
ATOM   4563  HA  GLH X 286      48.521  93.039  45.538  0.00  0.00            
ATOM   4564  CB  GLH X 286      47.463  93.122  43.709  0.00  0.00            
ATOM   4565  HB2 GLH X 286      47.740  92.113  43.390  0.00  0.00            
ATOM   4566  HB3 GLH X 286      47.449  93.769  42.839  0.00  0.00            
ATOM   4567  CG  GLH X 286      46.064  93.106  44.310  0.00  0.00            
ATOM   4568  HG2 GLH X 286      45.762  94.110  44.601  0.00  0.00            
ATOM   4569  HG3 GLH X 286      46.044  92.490  45.208  0.00  0.00            
ATOM   4570  CD  GLH X 286      45.059  92.509  43.343  0.00  0.00            
ATOM   4571  OE1 GLH X 286      44.241  93.438  42.807  0.00  0.00            
ATOM   4572  OE2 GLH X 286      44.977  91.305  43.124  0.00  0.00            
ATOM   4573  HE1 GLH X 286      43.339  93.171  42.869  0.00  0.00            
ATOM   4574  C   GLH X 286      49.891  93.594  43.980  0.00  0.00            
ATOM   4575  O   GLH X 286      50.360  92.493  43.699  0.00  0.00            
ATOM   4576  N   LEU X 287      50.522  94.738  43.693  0.00  0.00            
ATOM   4577  H   LEU X 287      50.034  95.614  43.801  0.00  0.00            
ATOM   4578  CA  LEU X 287      51.804  94.744  43.006  0.00  0.00            
ATOM   4579  HA  LEU X 287      51.922  93.786  42.501  0.00  0.00            
ATOM   4580  CB  LEU X 287      51.859  95.879  41.976  0.00  0.00            
ATOM   4581  HB2 LEU X 287      51.982  96.839  42.477  0.00  0.00            
ATOM   4582  HB3 LEU X 287      52.761  95.742  41.387  0.00  0.00            
ATOM   4583  CG  LEU X 287      50.676  95.944  41.004  0.00  0.00            
ATOM   4584  HG  LEU X 287      49.779  96.203  41.564  0.00  0.00            
ATOM   4585  CD1 LEU X 287      50.911  97.035  39.959  0.00  0.00            
ATOM   4586 HD11 LEU X 287      50.035  97.154  39.320  0.00  0.00            
ATOM   4587 HD12 LEU X 287      51.105  97.993  40.441  0.00  0.00            
ATOM   4588 HD13 LEU X 287      51.764  96.794  39.325  0.00  0.00            
ATOM   4589  CD2 LEU X 287      50.440  94.596  40.331  0.00  0.00            
ATOM   4590 HD21 LEU X 287      51.260  93.912  40.546  0.00  0.00            
ATOM   4591 HD22 LEU X 287      49.518  94.145  40.695  0.00  0.00            
ATOM   4592 HD23 LEU X 287      50.361  94.709  39.249  0.00  0.00            
ATOM   4593  C   LEU X 287      52.958  94.897  43.993  0.00  0.00            
ATOM   4594  O   LEU X 287      52.845  95.595  44.999  0.00  0.00            
ATOM   4595  C61 CU6 X 288      23.988  99.106  43.577  0.00  0.00            
ATOM   4596  DD2 CU6 X 288      23.689  99.276  44.433  0.00  0.00            
ATOM   4597  DD3 CU6 X 288      23.153  99.362  43.239  0.00  0.00            
ATOM   4598  DD4 CU6 X 288      24.266  99.956  43.511  0.00  0.00            
ATOM   4599  DD5 CU6 X 288      24.272  98.935  42.704  0.00  0.00            
ATOM   4600  DD6 CU6 X 288      24.820  98.858  43.892  0.00  0.00            
ATOM   4601  DD7 CU6 X 288      23.703  98.254  43.642  0.00  0.00            
ATOM   4602  C61 CU6 X 289      27.342 101.661  47.189  0.00  0.00            
ATOM   4603  DD2 CU6 X 289      27.940 101.360  47.851  0.00  0.00            
ATOM   4604  DD3 CU6 X 289      27.089 102.366  47.753  0.00  0.00            
ATOM   4605  DD4 CU6 X 289      27.980 102.171  46.829  0.00  0.00            
ATOM   4606  DD5 CU6 X 289      26.733 101.958  46.550  0.00  0.00            
ATOM   4607  DD6 CU6 X 289      27.593 100.954  46.636  0.00  0.00            
ATOM   4608  DD7 CU6 X 289      26.695 101.143  47.551  0.00  0.00            
ATOM   4609  O1  L6K X 290      25.524 102.450  46.276  0.00  0.00            
ATOM   4610  C1  L6K X 290      24.599 102.224  47.029  0.00  0.00            
ATOM   4611  C2  L6K X 290      23.852 103.329  47.650  0.00  0.00            
ATOM   4612  C3  L6K X 290      23.011 103.063  48.649  0.00  0.00            
ATOM   4613  C4  L6K X 290      22.549 104.162  49.581  0.00  0.00            
ATOM   4614  N1  L6K X 290      22.406 103.701  50.980  0.00  0.00            
ATOM   4615  C5  L6K X 290      21.429 103.901  51.855  0.00  0.00            
ATOM   4616  C6  L6K X 290      21.810 103.320  53.034  0.00  0.00            
ATOM   4617  C7  L6K X 290      21.144 103.177  54.398  0.00  0.00            
ATOM   4618  O2  L6K X 290      21.970 102.350  55.203  0.00  0.00            
ATOM   4619  C8  L6K X 290      21.378 101.907  56.288  0.00  0.00            
ATOM   4620  C9  L6K X 290      20.540 102.742  57.068  0.00  0.00            
ATOM   4621  C10 L6K X 290      19.739 102.098  58.082  0.00  0.00            
ATOM   4622  C11 L6K X 290      19.920 100.781  58.396  0.00  0.00            
ATOM   4623  C12 L6K X 290      19.156 100.223  59.577  0.00  0.00            
ATOM   4624  O3  L6K X 290      19.390 100.982  60.757  0.00  0.00            
ATOM   4625  H1  L6K X 290      19.650 100.287  61.370  0.00  0.00            
ATOM   4626  H2  L6K X 290      19.468  99.234  59.660  0.00  0.00            
ATOM   4627  H3  L6K X 290      18.123 100.313  59.270  0.00  0.00            
ATOM   4628  C13 L6K X 290      20.916 100.027  57.740  0.00  0.00            
ATOM   4629  C14 L6K X 290      21.621 100.558  56.674  0.00  0.00            
ATOM   4630  H4  L6K X 290      22.261  99.908  56.125  0.00  0.00            
ATOM   4631  H5  L6K X 290      21.076  99.049  58.039  0.00  0.00            
ATOM   4632  H6  L6K X 290      18.907 102.618  58.601  0.00  0.00            
ATOM   4633  H7  L6K X 290      20.347 103.776  56.935  0.00  0.00            
ATOM   4634  H8  L6K X 290      20.160 102.672  54.335  0.00  0.00            
ATOM   4635  H9  L6K X 290      21.064 104.102  54.925  0.00  0.00            
ATOM   4636  N2  L6K X 290      23.134 102.912  52.819  0.00  0.00            
ATOM   4637  N3  L6K X 290      23.466 103.155  51.598  0.00  0.00            
ATOM   4638  H10 L6K X 290      20.563 104.529  51.666  0.00  0.00            
ATOM   4639  H11 L6K X 290      21.570 104.550  49.236  0.00  0.00            
ATOM   4640  H12 L6K X 290      23.191 104.986  49.636  0.00  0.00            
ATOM   4641  O4  L6K X 290      22.587 101.770  48.952  0.00  0.00            
ATOM   4642  C15 L6K X 290      23.240 100.719  48.324  0.00  0.00            
ATOM   4643  C16 L6K X 290      24.321 100.899  47.554  0.00  0.00            
ATOM   4644  O5  L6K X 290      25.206  99.943  47.285  0.00  0.00            
ATOM   4645  H13 L6K X 290      24.917  99.114  47.739  0.00  0.00            
ATOM   4646  H14 L6K X 290      22.966  99.766  48.800  0.00  0.00            
ATOM   4647  H15 L6K X 290      24.078 104.421  47.492  0.00  0.00            
ATOM   4648  O   HOH X 291       7.980  93.820  55.856  0.00  0.00            
ATOM   4649  H1  HOH X 291       7.417  93.644  55.067  0.00  0.00            
ATOM   4650  H2  HOH X 291       8.230  92.907  56.088  0.00  0.00            
ATOM   4651  O   HOH X 292       6.944  95.433  50.536  0.00  0.00            
ATOM   4652  H1  HOH X 292       6.178  95.236  51.083  0.00  0.00            
ATOM   4653  H2  HOH X 292       6.571  95.979  49.860  0.00  0.00            
ATOM   4654  O   HOH X 293      12.404  88.318  57.751  0.00  0.00            
ATOM   4655  H1  HOH X 293      12.332  89.180  58.228  0.00  0.00            
ATOM   4656  H2  HOH X 293      12.880  87.786  58.399  0.00  0.00            
ATOM   4657  O   HOH X 294      40.634 108.097  53.851  0.00  0.00            
ATOM   4658  H1  HOH X 294      40.730 107.240  53.381  0.00  0.00            
ATOM   4659  H2  HOH X 294      39.810 108.001  54.377  0.00  0.00            
ATOM   4660  O   HOH X 295      31.068 101.000  64.483  0.00  0.00            
ATOM   4661  H1  HOH X 295      31.013 100.572  65.364  0.00  0.00            
ATOM   4662  H2  HOH X 295      32.015 100.957  64.312  0.00  0.00            
ATOM   4663  O   HOH X 296      31.842 104.508  66.355  0.00  0.00            
ATOM   4664  H1  HOH X 296      30.899 104.272  66.340  0.00  0.00            
ATOM   4665  H2  HOH X 296      31.942 104.650  67.354  0.00  0.00            
ATOM   4666  O   HOH X 297      26.809 111.869  61.316  0.00  0.00            
ATOM   4667  H1  HOH X 297      27.050 110.970  61.042  0.00  0.00            
ATOM   4668  H2  HOH X 297      26.467 112.206  60.495  0.00  0.00            
ATOM   4669  O   HOH X 298      18.082 103.188  69.361  0.00  0.00            
ATOM   4670  H1  HOH X 298      18.573 103.874  68.817  0.00  0.00            
ATOM   4671  H2  HOH X 298      17.912 103.664  70.222  0.00  0.00            
ATOM   4672  O   HOH X 299       8.778 109.398  62.528  0.00  0.00            
ATOM   4673  H1  HOH X 299       8.181 108.660  62.310  0.00  0.00            
ATOM   4674  H2  HOH X 299       8.951 109.196  63.463  0.00  0.00            
ATOM   4675  O   HOH X 300       8.703  91.102  56.691  0.00  0.00            
ATOM   4676  H1  HOH X 300       8.974  91.431  57.547  0.00  0.00            
ATOM   4677  H2  HOH X 300       8.450  90.181  56.873  0.00  0.00            
ATOM   4678  O   HOH X 301      25.438 114.338  67.360  0.00  0.00            
ATOM   4679  H1  HOH X 301      24.630 114.505  67.898  0.00  0.00            
ATOM   4680  H2  HOH X 301      25.424 113.378  67.262  0.00  0.00            
ATOM   4681  O   HOH X 302       6.891 107.415  61.920  0.00  0.00            
ATOM   4682  H1  HOH X 302       7.177 106.888  62.672  0.00  0.00            
ATOM   4683  H2  HOH X 302       5.978 107.606  62.194  0.00  0.00            
ATOM   4684  O   HOH X 303      17.334 118.418  42.750  0.00  0.00            
ATOM   4685  H1  HOH X 303      16.883 117.917  42.083  0.00  0.00            
ATOM   4686  H2  HOH X 303      18.182 117.930  42.901  0.00  0.00            
ATOM   4687  O   HOH X 304      34.395  98.601  67.338  0.00  0.00            
ATOM   4688  H1  HOH X 304      35.337  98.651  67.073  0.00  0.00            
ATOM   4689  H2  HOH X 304      34.450  98.600  68.321  0.00  0.00            
ATOM   4690  O   HOH X 305      11.252 106.020  47.916  0.00  0.00            
ATOM   4691  H1  HOH X 305      11.212 106.750  47.274  0.00  0.00            
ATOM   4692  H2  HOH X 305      11.839 105.392  47.466  0.00  0.00            
ATOM   4693  O   HOH X 306       7.366 101.177  43.438  0.00  0.00            
ATOM   4694  H1  HOH X 306       8.227 100.925  43.813  0.00  0.00            
ATOM   4695  H2  HOH X 306       7.334 102.139  43.634  0.00  0.00            
ATOM   4696  O   HOH X 307       7.905  97.882  57.057  0.00  0.00            
ATOM   4697  H1  HOH X 307       7.396  98.501  57.607  0.00  0.00            
ATOM   4698  H2  HOH X 307       7.182  97.344  56.664  0.00  0.00            
ATOM   4699  O   HOH X 308      13.622 110.621  51.583  0.00  0.00            
ATOM   4700  H1  HOH X 308      12.728 110.395  51.299  0.00  0.00            
ATOM   4701  H2  HOH X 308      14.027 110.850  50.724  0.00  0.00            
ATOM   4702  O   HOH X 309      13.450 113.617  52.924  0.00  0.00            
ATOM   4703  H1  HOH X 309      12.658 113.093  52.681  0.00  0.00            
ATOM   4704  H2  HOH X 309      13.893 113.850  52.053  0.00  0.00            
ATOM   4705  O   HOH X 310      13.939 105.287  51.221  0.00  0.00            
ATOM   4706  H1  HOH X 310      13.796 104.392  50.839  0.00  0.00            
ATOM   4707  H2  HOH X 310      13.554 105.181  52.085  0.00  0.00            
ATOM   4708  O   HOH X 311       9.179 101.464  50.732  0.00  0.00            
ATOM   4709  H1  HOH X 311       8.288 101.759  50.954  0.00  0.00            
ATOM   4710  H2  HOH X 311       9.496 102.203  50.154  0.00  0.00            
ATOM   4711  O   HOH X 312       7.971 106.999  64.621  0.00  0.00            
ATOM   4712  H1  HOH X 312       8.759 106.430  64.474  0.00  0.00            
ATOM   4713  H2  HOH X 312       7.635 106.600  65.430  0.00  0.00            
ATOM   4714  O   HOH X 313      24.535 114.683  62.341  0.00  0.00            
ATOM   4715  H1  HOH X 313      24.970 113.827  62.188  0.00  0.00            
ATOM   4716  H2  HOH X 313      25.012 115.257  61.739  0.00  0.00            
ATOM   4717  O   HOH X 314      17.668  88.788  64.532  0.00  0.00            
ATOM   4718  H1  HOH X 314      17.503  89.166  63.636  0.00  0.00            
ATOM   4719  H2  HOH X 314      18.540  89.146  64.752  0.00  0.00            
ATOM   4720  O   HOH X 315      19.614 112.721  54.861  0.00  0.00            
ATOM   4721  H1  HOH X 315      18.885 113.361  54.777  0.00  0.00            
ATOM   4722  H2  HOH X 315      19.190 111.971  55.302  0.00  0.00            
ATOM   4723  O   HOH X 316      15.137 108.939  52.794  0.00  0.00            
ATOM   4724  H1  HOH X 316      15.498 109.565  53.442  0.00  0.00            
ATOM   4725  H2  HOH X 316      14.546 109.480  52.236  0.00  0.00            
ATOM   4726  O   HOH X 317      13.304 104.250  64.150  0.00  0.00            
ATOM   4727  H1  HOH X 317      12.649 103.823  63.544  0.00  0.00            
ATOM   4728  H2  HOH X 317      13.975 104.572  63.521  0.00  0.00            
ATOM   4729  O   HOH X 318      22.681 116.542  66.548  0.00  0.00            
ATOM   4730  H1  HOH X 318      23.051 117.338  66.206  0.00  0.00            
ATOM   4731  H2  HOH X 318      23.269 115.848  66.245  0.00  0.00            
ATOM   4732  O   HOH X 319      11.760 111.383  48.630  0.00  0.00            
ATOM   4733  H1  HOH X 319      11.045 112.020  48.759  0.00  0.00            
ATOM   4734  H2  HOH X 319      12.127 111.570  47.754  0.00  0.00            
ATOM   4735  O   HOH X 320      13.449  98.193  53.326  0.00  0.00            
ATOM   4736  H1  HOH X 320      14.195  97.546  53.404  0.00  0.00            
ATOM   4737  H2  HOH X 320      12.816  97.693  52.778  0.00  0.00            
ATOM   4738  O   HOH X 321       9.337  92.164  46.650  0.00  0.00            
ATOM   4739  H1  HOH X 321      10.170  91.954  47.106  0.00  0.00            
ATOM   4740  H2  HOH X 321       8.975  91.298  46.429  0.00  0.00            
ATOM   4741  O   HOH X 322      25.269 117.891  61.806  0.00  0.00            
ATOM   4742  H1  HOH X 322      25.468 118.646  61.221  0.00  0.00            
ATOM   4743  H2  HOH X 322      26.116 117.748  62.284  0.00  0.00            
ATOM   4744  O   HOH X 323      27.412 107.969  71.444  0.00  0.00            
ATOM   4745  H1  HOH X 323      28.001 107.484  72.026  0.00  0.00            
ATOM   4746  H2  HOH X 323      27.078 107.246  70.838  0.00  0.00            
ATOM   4747  O   HOH X 324      21.918  95.034  70.136  0.00  0.00            
ATOM   4748  H1  HOH X 324      21.579  95.904  70.019  0.00  0.00            
ATOM   4749  H2  HOH X 324      21.314  94.456  69.598  0.00  0.00            
ATOM   4750  O   HOH X 325       7.875 106.141  42.907  0.00  0.00            
ATOM   4751  H1  HOH X 325       7.273 106.867  42.760  0.00  0.00            
ATOM   4752  H2  HOH X 325       7.413 105.585  43.538  0.00  0.00            
ATOM   4753  O   HOH X 326      13.854 107.497  49.126  0.00  0.00            
ATOM   4754  H1  HOH X 326      13.124 107.649  49.710  0.00  0.00            
ATOM   4755  H2  HOH X 326      14.390 106.846  49.610  0.00  0.00            
ATOM   4756  O   HOH X 327      34.069  91.561  62.588  0.00  0.00            
ATOM   4757  H1  HOH X 327      34.066  92.168  61.854  0.00  0.00            
ATOM   4758  H2  HOH X 327      34.839  91.889  63.119  0.00  0.00            
ATOM   4759  O   HOH X 328      20.257  90.450  64.691  0.00  0.00            
ATOM   4760  H1  HOH X 328      21.153  90.073  64.845  0.00  0.00            
ATOM   4761  H2  HOH X 328      20.432  91.133  64.084  0.00  0.00            
ATOM   4762  O   HOH X 329      35.292 101.851  67.419  0.00  0.00            
ATOM   4763  H1  HOH X 329      35.760 101.332  66.736  0.00  0.00            
ATOM   4764  H2  HOH X 329      35.071 102.633  66.974  0.00  0.00            
ATOM   4765  O   HOH X 330      13.908  91.447  66.099  0.00  0.00            
ATOM   4766  H1  HOH X 330      14.142  91.142  65.209  0.00  0.00            
ATOM   4767  H2  HOH X 330      13.089  90.985  66.284  0.00  0.00            
ATOM   4768  O   HOH X 331      26.882 110.479  70.526  0.00  0.00            
ATOM   4769  H1  HOH X 331      27.214 109.561  70.587  0.00  0.00            
ATOM   4770  H2  HOH X 331      27.195 110.847  71.355  0.00  0.00            
ATOM   4771  O   HOH X 332      24.345  95.920  66.792  0.00  0.00            
ATOM   4772  H1  HOH X 332      25.285  95.945  66.963  0.00  0.00            
ATOM   4773  H2  HOH X 332      24.112  96.875  66.713  0.00  0.00            
ATOM   4774  O   HOH X 333      12.313  90.579  63.005  0.00  0.00            
ATOM   4775  H1  HOH X 333      13.099  91.045  63.267  0.00  0.00            
ATOM   4776  H2  HOH X 333      11.685  91.308  63.030  0.00  0.00            
ATOM   4777  O   HOH X 334      15.909 104.439  63.353  0.00  0.00            
ATOM   4778  H1  HOH X 334      16.418 104.222  64.142  0.00  0.00            
ATOM   4779  H2  HOH X 334      15.768 103.542  62.977  0.00  0.00            
ATOM   4780  O   HOH X 335       6.749 108.175  45.279  0.00  0.00            
ATOM   4781  H1  HOH X 335       6.026 107.575  45.230  0.00  0.00            
ATOM   4782  H2  HOH X 335       7.252 107.885  46.065  0.00  0.00            
ATOM   4783  O   HOH X 336      11.461  94.159  57.786  0.00  0.00            
ATOM   4784  H1  HOH X 336      10.975  94.293  58.654  0.00  0.00            
ATOM   4785  H2  HOH X 336      11.073  94.855  57.230  0.00  0.00            
ATOM   4786  O   HOH X 337      10.812 112.170  63.201  0.00  0.00            
ATOM   4787  H1  HOH X 337      10.848 113.091  62.950  0.00  0.00            
ATOM   4788  H2  HOH X 337      10.706 111.710  62.347  0.00  0.00            
ATOM   4789  O   HOH X 338      25.386  89.584  64.795  0.00  0.00            
ATOM   4790  H1  HOH X 338      25.444  88.826  64.188  0.00  0.00            
ATOM   4791  H2  HOH X 338      26.326  89.789  64.991  0.00  0.00            
ATOM   4792  O   HOH X 339       4.508  98.833  58.297  0.00  0.00            
ATOM   4793  H1  HOH X 339       4.883  99.357  57.589  0.00  0.00            
ATOM   4794  H2  HOH X 339       4.507  97.951  57.897  0.00  0.00            
ATOM   4795  O   HOH X 340      13.704 115.348  43.461  0.00  0.00            
ATOM   4796  H1  HOH X 340      13.261 115.936  44.113  0.00  0.00            
ATOM   4797  H2  HOH X 340      13.261 114.475  43.586  0.00  0.00            
ATOM   4798  O   HOH X 341      10.105 113.607  46.249  0.00  0.00            
ATOM   4799  H1  HOH X 341       9.280 113.210  45.908  0.00  0.00            
ATOM   4800  H2  HOH X 341       9.794 114.378  46.747  0.00  0.00            
ATOM   4801  O   HOH X 342       9.669 100.164  44.367  0.00  0.00            
ATOM   4802  H1  HOH X 342      10.582 100.316  44.742  0.00  0.00            
ATOM   4803  H2  HOH X 342       9.549  99.209  44.543  0.00  0.00            
ATOM   4804  O   HOH X 343      13.201  99.742  56.585  0.00  0.00            
ATOM   4805  H1  HOH X 343      12.585 100.208  57.136  0.00  0.00            
ATOM   4806  H2  HOH X 343      12.595  99.085  56.184  0.00  0.00            
ATOM   4807  O   HOH X 344      18.550 114.731  48.688  0.00  0.00            
ATOM   4808  H1  HOH X 344      18.700 114.782  49.628  0.00  0.00            
ATOM   4809  H2  HOH X 344      17.685 114.275  48.579  0.00  0.00            
ATOM   4810  O   HOH X 345      23.541 102.867  72.706  0.00  0.00            
ATOM   4811  H1  HOH X 345      23.377 101.956  72.993  0.00  0.00            
ATOM   4812  H2  HOH X 345      24.390 102.825  72.221  0.00  0.00            
ATOM   4813  O   HOH X 346      22.640 100.454  72.103  0.00  0.00            
ATOM   4814  H1  HOH X 346      22.089 100.764  71.372  0.00  0.00            
ATOM   4815  H2  HOH X 346      22.995  99.632  71.792  0.00  0.00            
ATOM   4816  O   HOH X 347      19.233 118.282  54.989  0.00  0.00            
ATOM   4817  H1  HOH X 347      19.946 118.662  55.516  0.00  0.00            
ATOM   4818  H2  HOH X 347      18.497 118.376  55.629  0.00  0.00            
ATOM   4819  O   HOH X 348      10.258  94.157  60.303  0.00  0.00            
ATOM   4820  H1  HOH X 348      11.165  93.901  60.467  0.00  0.00            
ATOM   4821  H2  HOH X 348      10.068  94.692  61.118  0.00  0.00            
ATOM   4822  O   HOH X 349      14.641 112.549  63.860  0.00  0.00            
ATOM   4823  H1  HOH X 349      14.474 112.699  62.909  0.00  0.00            
ATOM   4824  H2  HOH X 349      13.797 112.767  64.274  0.00  0.00            
ATOM   4825  O   HOH X 350      15.381 117.581  52.589  0.00  0.00            
ATOM   4826  H1  HOH X 350      15.684 118.300  53.156  0.00  0.00            
ATOM   4827  H2  HOH X 350      14.643 118.001  52.162  0.00  0.00            
ATOM   4828  O   HOH X 351      12.884 111.624  66.820  0.00  0.00            
ATOM   4829  H1  HOH X 351      12.600 111.130  67.657  0.00  0.00            
ATOM   4830  H2  HOH X 351      13.588 111.079  66.472  0.00  0.00            
ATOM   4831  O   HOH X 352      16.790 109.428  44.251  0.00  0.00            
ATOM   4832  H1  HOH X 352      16.320 110.189  43.890  0.00  0.00            
ATOM   4833  H2  HOH X 352      17.601 109.392  43.735  0.00  0.00            
ATOM   4834  O   HOH X 353      18.277 106.588  62.247  0.00  0.00            
ATOM   4835  H1  HOH X 353      17.597 107.295  62.175  0.00  0.00            
ATOM   4836  H2  HOH X 353      18.863 106.785  61.494  0.00  0.00            
ATOM   4837  O   HOH X 354      18.328 113.998  68.635  0.00  0.00            
ATOM   4838  H1  HOH X 354      18.575 114.914  68.877  0.00  0.00            
ATOM   4839  H2  HOH X 354      19.138 113.709  68.136  0.00  0.00            
ATOM   4840  O   HOH X 355      29.554 107.584  67.649  0.00  0.00            
ATOM   4841  H1  HOH X 355      30.245 107.820  68.310  0.00  0.00            
ATOM   4842  H2  HOH X 355      29.554 108.384  67.071  0.00  0.00            
ATOM   4843  O   HOH X 356      13.039 117.791  57.681  0.00  0.00            
ATOM   4844  H1  HOH X 356      13.068 116.836  57.465  0.00  0.00            
ATOM   4845  H2  HOH X 356      12.571 118.177  56.928  0.00  0.00            
ATOM   4846  O   HOH X 357      21.439  99.150  68.465  0.00  0.00            
ATOM   4847  H1  HOH X 357      20.743  98.912  67.860  0.00  0.00            
ATOM   4848  H2  HOH X 357      20.972  99.675  69.141  0.00  0.00            
ATOM   4849  O   HOH X 358      15.415 113.549  58.916  0.00  0.00            
ATOM   4850  H1  HOH X 358      15.958 114.161  59.434  0.00  0.00            
ATOM   4851  H2  HOH X 358      15.540 112.703  59.339  0.00  0.00            
ATOM   4852  O   HOH X 359      14.889 113.851  41.373  0.00  0.00            
ATOM   4853  H1  HOH X 359      14.551 114.569  41.912  0.00  0.00            
ATOM   4854  H2  HOH X 359      15.554 114.293  40.804  0.00  0.00            
ATOM   4855  O   HOH X 360      11.007 108.715  54.162  0.00  0.00            
ATOM   4856  H1  HOH X 360      11.281 108.924  55.084  0.00  0.00            
ATOM   4857  H2  HOH X 360      10.797 109.632  53.841  0.00  0.00            
ATOM   4858  O   HOH X 361       9.745  97.690  60.021  0.00  0.00            
ATOM   4859  H1  HOH X 361       8.812  97.779  60.156  0.00  0.00            
ATOM   4860  H2  HOH X 361       9.835  97.907  59.052  0.00  0.00            
ATOM   4861  O   HOH X 362      12.570 112.577  41.126  0.00  0.00            
ATOM   4862  H1  HOH X 362      13.382 113.073  40.997  0.00  0.00            
ATOM   4863  H2  HOH X 362      12.045 113.224  41.640  0.00  0.00            
ATOM   4864  O   HOH X 363      31.646 109.797  67.285  0.00  0.00            
ATOM   4865  H1  HOH X 363      31.399 110.509  67.844  0.00  0.00            
ATOM   4866  H2  HOH X 363      32.158 110.252  66.614  0.00  0.00            
ATOM   4867  O   HOH X 364      25.998 120.271  48.340  0.00  0.00            
ATOM   4868  H1  HOH X 364      25.148 120.696  48.121  0.00  0.00            
ATOM   4869  H2  HOH X 364      26.084 120.422  49.316  0.00  0.00            
ATOM   4870  O   HOH X 365      12.551 104.774  58.008  0.00  0.00            
ATOM   4871  H1  HOH X 365      13.239 105.027  57.364  0.00  0.00            
ATOM   4872  H2  HOH X 365      12.528 105.512  58.663  0.00  0.00            
ATOM   4873  O   HOH X 366      15.172  95.980  52.466  0.00  0.00            
ATOM   4874  H1  HOH X 366      15.149  95.224  51.848  0.00  0.00            
ATOM   4875  H2  HOH X 366      16.025  95.854  52.871  0.00  0.00            
ATOM   4876  O   HOH X 367       8.156  98.890  48.601  0.00  0.00            
ATOM   4877  H1  HOH X 367       8.085  98.037  48.109  0.00  0.00            
ATOM   4878  H2  HOH X 367       8.118  99.519  47.844  0.00  0.00            
ATOM   4879  O   HOH X 368      13.491 109.584  61.989  0.00  0.00            
ATOM   4880  H1  HOH X 368      13.589 110.528  62.018  0.00  0.00            
ATOM   4881  H2  HOH X 368      12.556 109.422  61.863  0.00  0.00            
ATOM   4882  O   HOH X 369      16.457 101.379  53.477  0.00  0.00            
ATOM   4883  H1  HOH X 369      15.549 101.050  53.602  0.00  0.00            
ATOM   4884  H2  HOH X 369      16.972 100.901  54.153  0.00  0.00            
ATOM   4885  O   HOH X 370      12.759  92.063  56.390  0.00  0.00            
ATOM   4886  H1  HOH X 370      12.158  92.684  56.877  0.00  0.00            
ATOM   4887  H2  HOH X 370      12.208  91.253  56.362  0.00  0.00            
ATOM   4888  O   HOH X 371      15.569 100.896  65.833  0.00  0.00            
ATOM   4889  H1  HOH X 371      14.811 101.051  66.458  0.00  0.00            
ATOM   4890  H2  HOH X 371      15.957 101.757  65.736  0.00  0.00            
ATOM   4891  O   HOH X 372      28.000  95.206  58.734  0.00  0.00            
ATOM   4892  H1  HOH X 372      28.870  94.760  58.723  0.00  0.00            
ATOM   4893  H2  HOH X 372      27.905  95.468  59.666  0.00  0.00            
ATOM   4894  O   HOH X 373      38.025 111.188  47.824  0.00  0.00            
ATOM   4895  H1  HOH X 373      37.795 110.476  48.425  0.00  0.00            
ATOM   4896  H2  HOH X 373      37.948 111.974  48.421  0.00  0.00            
ATOM   4897  O   HOH X 374       7.921 102.143  53.226  0.00  0.00            
ATOM   4898  H1  HOH X 374       7.809 102.388  54.172  0.00  0.00            
ATOM   4899  H2  HOH X 374       8.044 103.026  52.813  0.00  0.00            
ATOM   4900  O   HOH X 375       9.551 110.984  65.338  0.00  0.00            
ATOM   4901  H1  HOH X 375      10.064 111.458  64.676  0.00  0.00            
ATOM   4902  H2  HOH X 375       8.684 111.414  65.210  0.00  0.00            
ATOM   4903  O   HOH X 376      11.059 104.511  41.664  0.00  0.00            
ATOM   4904  H1  HOH X 376      10.765 105.191  42.249  0.00  0.00            
ATOM   4905  H2  HOH X 376      10.309 103.884  41.655  0.00  0.00            
ATOM   4906  O   HOH X 377      19.494 114.838  42.104  0.00  0.00            
ATOM   4907  H1  HOH X 377      19.777 115.404  41.375  0.00  0.00            
ATOM   4908  H2  HOH X 377      19.514 115.442  42.852  0.00  0.00            
ATOM   4909  O   HOH X 378      24.596  98.628  41.646  0.00  0.00            
ATOM   4910  H1  HOH X 378      25.499  98.634  41.259  0.00  0.00            
ATOM   4911  H2  HOH X 378      24.136  98.116  40.900  0.00  0.00            
ATOM   4912  O   HOH X 379      10.746 106.075  64.736  0.00  0.00            
ATOM   4913  H1  HOH X 379      10.812 107.002  64.985  0.00  0.00            
ATOM   4914  H2  HOH X 379      11.658 105.864  64.437  0.00  0.00            
ATOM   4915  O   HOH X 380      26.202 106.156  69.947  0.00  0.00            
ATOM   4916  H1  HOH X 380      25.481 105.645  70.396  0.00  0.00            
ATOM   4917  H2  HOH X 380      25.642 106.827  69.524  0.00  0.00            
ATOM   4918  O   HOH X 381      26.761 100.828  68.783  0.00  0.00            
ATOM   4919  H1  HOH X 381      27.233 100.867  67.936  0.00  0.00            
ATOM   4920  H2  HOH X 381      26.487  99.884  68.818  0.00  0.00            
ATOM   4921  O   HOH X 382      17.088  98.031  62.340  0.00  0.00            
ATOM   4922  H1  HOH X 382      16.900  97.916  61.380  0.00  0.00            
ATOM   4923  H2  HOH X 382      17.255  97.125  62.631  0.00  0.00            
ATOM   4924  O   HOH X 383      11.600 108.751  65.922  0.00  0.00            
ATOM   4925  H1  HOH X 383      12.518 108.652  65.776  0.00  0.00            
ATOM   4926  H2  HOH X 383      11.391 109.621  65.606  0.00  0.00            
ATOM   4927  O   HOH X 384      12.210  99.235  59.942  0.00  0.00            
ATOM   4928  H1  HOH X 384      11.415  98.724  59.909  0.00  0.00            
ATOM   4929  H2  HOH X 384      12.159  99.664  60.832  0.00  0.00            
ATOM   4930  O   HOH X 385       5.397  99.767  49.573  0.00  0.00            
ATOM   4931  H1  HOH X 385       5.307 100.604  49.116  0.00  0.00            
ATOM   4932  H2  HOH X 385       6.350  99.586  49.526  0.00  0.00            
ATOM   4933  O   HOH X 386      18.296  97.871  70.583  0.00  0.00            
ATOM   4934  H1  HOH X 386      17.605  98.427  70.232  0.00  0.00            
ATOM   4935  H2  HOH X 386      18.092  97.810  71.525  0.00  0.00            
ATOM   4936  O   HOH X 387      32.426 107.881  68.893  0.00  0.00            
ATOM   4937  H1  HOH X 387      31.978 108.526  68.294  0.00  0.00            
ATOM   4938  H2  HOH X 387      32.981 107.416  68.308  0.00  0.00            
ATOM   4939  O   HOH X 388      25.987  98.337  68.306  0.00  0.00            
ATOM   4940  H1  HOH X 388      26.413  97.499  68.179  0.00  0.00            
ATOM   4941  H2  HOH X 388      25.335  98.369  67.604  0.00  0.00            
ATOM   4942  O   HOH X 389      13.061 101.214  68.968  0.00  0.00            
ATOM   4943  H1  HOH X 389      13.649 100.532  69.303  0.00  0.00            
ATOM   4944  H2  HOH X 389      13.727 101.952  68.918  0.00  0.00            
ATOM   4945  O   HOH X 390      16.176 111.175  59.931  0.00  0.00            
ATOM   4946  H1  HOH X 390      16.284 111.699  60.761  0.00  0.00            
ATOM   4947  H2  HOH X 390      17.033 110.942  59.640  0.00  0.00            
ATOM   4948  O   HOH X 391       4.958 109.858  48.807  0.00  0.00            
ATOM   4949  H1  HOH X 391       5.463 109.016  48.799  0.00  0.00            
ATOM   4950  H2  HOH X 391       5.311 110.346  48.011  0.00  0.00            
ATOM   4951  O   HOH X 392       6.309  93.453  53.635  0.00  0.00            
ATOM   4952  H1  HOH X 392       5.532  92.891  53.747  0.00  0.00            
ATOM   4953  H2  HOH X 392       5.938  94.293  53.817  0.00  0.00            
ATOM   4954  O   HOH X 393      12.250 108.688  58.598  0.00  0.00            
ATOM   4955  H1  HOH X 393      11.860 108.956  59.421  0.00  0.00            
ATOM   4956  H2  HOH X 393      11.632 107.957  58.339  0.00  0.00            
ATOM   4957  O   HOH X 394      19.191 105.591  68.043  0.00  0.00            
ATOM   4958  H1  HOH X 394      19.644 105.902  68.836  0.00  0.00            
ATOM   4959  H2  HOH X 394      19.885 105.715  67.388  0.00  0.00            
ATOM   4960  O   HOH X 395      14.525  89.634  45.352  0.00  0.00            
ATOM   4961  H1  HOH X 395      14.491  90.271  46.076  0.00  0.00            
ATOM   4962  H2  HOH X 395      14.113  88.830  45.651  0.00  0.00            
ATOM   4963  O   HOH X 396      37.291 112.985  50.002  0.00  0.00            
ATOM   4964  H1  HOH X 396      36.401 113.287  49.975  0.00  0.00            
ATOM   4965  H2  HOH X 396      37.688 113.776  50.388  0.00  0.00            
ATOM   4966  O   HOH X 397       6.888  99.288  59.410  0.00  0.00            
ATOM   4967  H1  HOH X 397       6.622  99.733  60.254  0.00  0.00            
ATOM   4968  H2  HOH X 397       6.026  98.953  59.150  0.00  0.00            
ATOM   4969  O   HOH X 398      11.534 109.092  50.382  0.00  0.00            
ATOM   4970  H1  HOH X 398      10.587 109.174  50.663  0.00  0.00            
ATOM   4971  H2  HOH X 398      11.657 109.817  49.737  0.00  0.00            
ATOM   4972  O   HOH X 399      14.885 100.625  59.586  0.00  0.00            
ATOM   4973  H1  HOH X 399      14.636 101.540  59.429  0.00  0.00            
ATOM   4974  H2  HOH X 399      14.029 100.177  59.527  0.00  0.00            
ATOM   4975  O   HOH X 400       6.238 110.738  51.084  0.00  0.00            
ATOM   4976  H1  HOH X 400       5.690 110.250  50.442  0.00  0.00            
ATOM   4977  H2  HOH X 400       5.620 111.310  51.519  0.00  0.00            
ATOM   4978  O   HOH X 401      16.960 112.753  56.669  0.00  0.00            
ATOM   4979  H1  HOH X 401      16.917 113.744  56.534  0.00  0.00            
ATOM   4980  H2  HOH X 401      16.492 112.730  57.537  0.00  0.00            
ATOM   4981  O   HOH X 402       8.464  95.024  44.548  0.00  0.00            
ATOM   4982  H1  HOH X 402       7.679  94.641  44.179  0.00  0.00            
ATOM   4983  H2  HOH X 402       8.874  94.340  45.054  0.00  0.00            
ATOM   4984  O   HOH X 403       5.733 101.178  55.819  0.00  0.00            
ATOM   4985  H1  HOH X 403       6.564 101.528  55.482  0.00  0.00            
ATOM   4986  H2  HOH X 403       5.290 100.857  55.042  0.00  0.00            
ATOM   4987  O   HOH X 404      13.528  89.437  60.506  0.00  0.00            
ATOM   4988  H1  HOH X 404      13.321  89.679  61.428  0.00  0.00            
ATOM   4989  H2  HOH X 404      14.081  88.656  60.613  0.00  0.00            
ATOM   4990  O   HOH X 405       5.339 110.057  54.587  0.00  0.00            
ATOM   4991  H1  HOH X 405       6.195 109.656  54.453  0.00  0.00            
ATOM   4992  H2  HOH X 405       4.751 109.275  54.488  0.00  0.00            
ATOM   4993  O   HOH X 406      11.734 112.800  57.578  0.00  0.00            
ATOM   4994  H1  HOH X 406      12.586 113.297  57.484  0.00  0.00            
ATOM   4995  H2  HOH X 406      11.996 111.940  57.182  0.00  0.00            
ATOM   4996  O   HOH X 407      29.713 115.848  60.084  0.00  0.00            
ATOM   4997  H1  HOH X 407      29.304 115.718  59.243  0.00  0.00            
ATOM   4998  H2  HOH X 407      29.961 114.997  60.410  0.00  0.00            
ATOM   4999  O   HOH X 408      11.512 114.928  62.298  0.00  0.00            
ATOM   5000  H1  HOH X 408      12.067 115.515  62.831  0.00  0.00            
ATOM   5001  H2  HOH X 408      11.357 115.464  61.515  0.00  0.00            
ATOM   5002  O   HOH X 409      25.056 116.999  41.224  0.00  0.00            
ATOM   5003  H1  HOH X 409      25.516 116.141  41.276  0.00  0.00            
ATOM   5004  H2  HOH X 409      25.731 117.550  40.778  0.00  0.00            
ATOM   5005  O   HOH X 410      22.342 114.214  52.865  0.00  0.00            
ATOM   5006  H1  HOH X 410      21.877 113.689  53.533  0.00  0.00            
ATOM   5007  H2  HOH X 410      21.856 115.060  52.834  0.00  0.00            
ATOM   5008  O   HOH X 411       5.544 112.812  54.620  0.00  0.00            
ATOM   5009  H1  HOH X 411       5.345 111.920  54.324  0.00  0.00            
ATOM   5010  H2  HOH X 411       5.205 112.856  55.493  0.00  0.00            
ATOM   5011  O   HOH X 412      16.734 111.013  62.690  0.00  0.00            
ATOM   5012  H1  HOH X 412      16.409 110.115  62.799  0.00  0.00            
ATOM   5013  H2  HOH X 412      16.148 111.469  63.338  0.00  0.00            
ATOM   5014  O   HOH X 413      25.576 103.624  67.279  0.00  0.00            
ATOM   5015  H1  HOH X 413      25.935 103.058  66.579  0.00  0.00            
ATOM   5016  H2  HOH X 413      26.215 104.327  67.315  0.00  0.00            
ATOM   5017  O   HOH X 414       4.092 101.816  59.430  0.00  0.00            
ATOM   5018  H1  HOH X 414       3.851 100.952  59.716  0.00  0.00            
ATOM   5019  H2  HOH X 414       4.132 101.681  58.476  0.00  0.00            
ATOM   5020  O   HOH X 415      12.599  87.735  48.818  0.00  0.00            
ATOM   5021  H1  HOH X 415      12.920  86.818  48.812  0.00  0.00            
ATOM   5022  H2  HOH X 415      13.372  88.185  49.177  0.00  0.00            
ATOM   5023  O   HOH X 416      11.858  89.240  52.397  0.00  0.00            
ATOM   5024  H1  HOH X 416      11.382  88.661  53.005  0.00  0.00            
ATOM   5025  H2  HOH X 416      11.750  90.083  52.853  0.00  0.00            
ATOM   5026  O   HOH X 417      24.783  92.484  65.142  0.00  0.00            
ATOM   5027  H1  HOH X 417      25.140  91.596  64.918  0.00  0.00            
ATOM   5028  H2  HOH X 417      25.082  92.661  66.045  0.00  0.00            
ATOM   5029  O   HOH X 418      37.576 110.825  45.283  0.00  0.00            
ATOM   5030  H1  HOH X 418      37.558 110.864  46.266  0.00  0.00            
ATOM   5031  H2  HOH X 418      38.488 110.775  45.128  0.00  0.00            
ATOM   5032  O   HOH X 419       4.606  98.769  54.253  0.00  0.00            
ATOM   5033  H1  HOH X 419       3.906  98.166  54.462  0.00  0.00            
ATOM   5034  H2  HOH X 419       4.753  98.753  53.302  0.00  0.00            
ATOM   5035  O   HOH X 420      28.097  86.065  58.162  0.00  0.00            
ATOM   5036  H1  HOH X 420      27.318  86.602  58.462  0.00  0.00            
ATOM   5037  H2  HOH X 420      28.645  86.066  58.987  0.00  0.00            
ATOM   5038  O   HOH X 421      10.768 104.319  56.008  0.00  0.00            
ATOM   5039  H1  HOH X 421      11.325 104.335  56.819  0.00  0.00            
ATOM   5040  H2  HOH X 421      10.531 105.239  55.922  0.00  0.00            
ATOM   5041  O   HOH X 422      33.732  99.687  64.865  0.00  0.00            
ATOM   5042  H1  HOH X 422      33.954  99.870  65.741  0.00  0.00            
ATOM   5043  H2  HOH X 422      33.458  98.741  64.904  0.00  0.00            
ATOM   5044  O   HOH X 423      19.581  96.725  68.320  0.00  0.00            
ATOM   5045  H1  HOH X 423      19.230  97.150  69.106  0.00  0.00            
ATOM   5046  H2  HOH X 423      19.117  95.896  68.285  0.00  0.00            
ATOM   5047  O   HOH X 424       5.746 102.525  47.646  0.00  0.00            
ATOM   5048  H1  HOH X 424       6.194 102.418  48.510  0.00  0.00            
ATOM   5049  H2  HOH X 424       6.475 102.596  46.981  0.00  0.00            
ATOM   5050  O   HOH X 425      32.761  94.693  65.473  0.00  0.00            
ATOM   5051  H1  HOH X 425      32.680  95.640  65.306  0.00  0.00            
ATOM   5052  H2  HOH X 425      33.599  94.660  65.871  0.00  0.00            
ATOM   5053  O   HOH X 426      16.474 114.808  63.946  0.00  0.00            
ATOM   5054  H1  HOH X 426      15.945 114.028  64.087  0.00  0.00            
ATOM   5055  H2  HOH X 426      16.825 114.907  64.830  0.00  0.00            
ATOM   5056  O   HOH X 427      10.219 106.187  50.381  0.00  0.00            
ATOM   5057  H1  HOH X 427      10.651 107.056  50.369  0.00  0.00            
ATOM   5058  H2  HOH X 427      10.326 105.907  49.488  0.00  0.00            
ATOM   5059  O   HOH X 428       6.496 107.112  55.997  0.00  0.00            
ATOM   5060  H1  HOH X 428       6.112 107.876  56.402  0.00  0.00            
ATOM   5061  H2  HOH X 428       5.791 106.759  55.411  0.00  0.00            
ATOM   5062  O   HOH X 429      16.315  89.678  43.132  0.00  0.00
[truncated: 86,431 more chars]
