# Supplementary material for: Computational Analysis of Triazole-Based Kojic Acid Analogs as Tyrosinase Inhibitors by Molecular Dynamics and Free Energy Calculations
Source: Molecules. 2022 Nov 23;27(23):8141. doi: 10.3390/molecules27238141 (PMC9735930; doi:10.3390/molecules27238141)
Supplement: Supplementary file 1 [file molecules-27-08141-s001.zip › PDB-files/6l.pdb]

CRYST1    1.000    1.000    1.000  90.00  90.00  90.00 P 1           1
ATOM      1  N   LYN X   1      44.890  91.786  34.779  0.00  0.00            
ATOM      2  H   LYN X   1      44.852  91.949  33.783  0.00  0.00            
ATOM      3  CA  LYN X   1      46.176  91.825  35.452  0.00  0.00            
ATOM      4  HA  LYN X   1      46.008  92.059  36.501  0.00  0.00            
ATOM      5  CB  LYN X   1      46.884  90.471  35.339  0.00  0.00            
ATOM      6  HB2 LYN X   1      47.369  90.376  34.367  0.00  0.00            
ATOM      7  HB3 LYN X   1      47.684  90.436  36.074  0.00  0.00            
ATOM      8  CG  LYN X   1      45.962  89.281  35.577  0.00  0.00            
ATOM      9  HG2 LYN X   1      44.920  89.578  35.453  0.00  0.00            
ATOM     10  HG3 LYN X   1      46.067  88.943  36.607  0.00  0.00            
ATOM     11  CD  LYN X   1      46.303  88.137  34.624  0.00  0.00            
ATOM     12  HD2 LYN X   1      46.432  88.517  33.611  0.00  0.00            
ATOM     13  HD3 LYN X   1      47.256  87.703  34.919  0.00  0.00            
ATOM     14  CE  LYN X   1      45.232  87.052  34.654  0.00  0.00            
ATOM     15  HE2 LYN X   1      44.238  87.501  34.582  0.00  0.00            
ATOM     16  HE3 LYN X   1      45.316  86.536  35.611  0.00  0.00            
ATOM     17  NZ  LYN X   1      45.417  86.092  33.577  0.00  0.00            
ATOM     18  HZ1 LYN X   1      45.164  86.497  32.687  0.00  0.00            
ATOM     19  HZ2 LYN X   1      46.389  85.826  33.503  0.00  0.00            
ATOM     20  C   LYN X   1      47.057  92.918  34.847  0.00  0.00            
ATOM     21  O   LYN X   1      48.069  93.295  35.431  0.00  0.00            
ATOM     22  N   TYR X   2      46.666  93.414  33.670  0.00  0.00            
ATOM     23  H   TYR X   2      45.726  93.229  33.357  0.00  0.00            
ATOM     24  CA  TYR X   2      47.484  94.353  32.913  0.00  0.00            
ATOM     25  HA  TYR X   2      48.490  94.338  33.325  0.00  0.00            
ATOM     26  CB  TYR X   2      47.539  93.921  31.443  0.00  0.00            
ATOM     27  HB2 TYR X   2      47.528  92.833  31.359  0.00  0.00            
ATOM     28  HB3 TYR X   2      46.650  94.308  30.946  0.00  0.00            
ATOM     29  CG  TYR X   2      48.742  94.445  30.696  0.00  0.00            
ATOM     30  CD1 TYR X   2      49.993  94.484  31.312  0.00  0.00            
ATOM     31  HD1 TYR X   2      50.117  94.083  32.302  0.00  0.00            
ATOM     32  CE1 TYR X   2      51.079  95.059  30.653  0.00  0.00            
ATOM     33  HE1 TYR X   2      51.948  95.348  31.213  0.00  0.00            
ATOM     34  CZ  TYR X   2      50.963  95.465  29.326  0.00  0.00            
ATOM     35  OH  TYR X   2      52.034  95.974  28.655  0.00  0.00            
ATOM     36  HH  TYR X   2      52.441  96.703  29.092  0.00  0.00            
ATOM     37  CE2 TYR X   2      49.708  95.464  28.726  0.00  0.00            
ATOM     38  HE2 TYR X   2      49.551  96.055  27.842  0.00  0.00            
ATOM     39  CD2 TYR X   2      48.603  94.957  29.406  0.00  0.00            
ATOM     40  HD2 TYR X   2      47.624  95.077  28.976  0.00  0.00            
ATOM     41  C   TYR X   2      46.934  95.766  33.014  0.00  0.00            
ATOM     42  O   TYR X   2      47.351  96.645  32.260  0.00  0.00            
ATOM     43  N   ARN X   3      45.994  96.006  33.938  0.00  0.00            
ATOM     44  H   ARN X   3      45.686  95.254  34.537  0.00  0.00            
ATOM     45  CA  ARN X   3      45.368  97.305  34.098  0.00  0.00            
ATOM     46  HA  ARN X   3      45.986  98.060  33.610  0.00  0.00            
ATOM     47  CB  ARN X   3      43.975  97.271  33.457  0.00  0.00            
ATOM     48  HB2 ARN X   3      43.241  96.867  34.152  0.00  0.00            
ATOM     49  HB3 ARN X   3      44.005  96.581  32.619  0.00  0.00            
ATOM     50  CG  ARN X   3      43.491  98.608  32.913  0.00  0.00            
ATOM     51  HG2 ARN X   3      43.200  99.286  33.719  0.00  0.00            
ATOM     52  HG3 ARN X   3      44.314  99.029  32.336  0.00  0.00            
ATOM     53  CD  ARN X   3      42.321  98.374  31.968  0.00  0.00            
ATOM     54  HD2 ARN X   3      41.768  99.293  31.783  0.00  0.00            
ATOM     55  HD3 ARN X   3      42.695  98.025  31.004  0.00  0.00            
ATOM     56  NE  ARN X   3      41.452  97.361  32.521  0.00  0.00            
ATOM     57  HE  ARN X   3      42.031  96.629  32.896  0.00  0.00            
ATOM     58  CZ  ARN X   3      40.433  96.793  31.703  0.00  0.00            
ATOM     59  NH1 ARN X   3      40.250  97.108  30.502  0.00  0.00            
ATOM     60 HH11 ARN X   3      40.899  97.819  30.203  0.00  0.00            
ATOM     61  NH2 ARN X   3      39.641  95.825  32.388  0.00  0.00            
ATOM     62 HH21 ARN X   3      38.680  96.122  32.418  0.00  0.00            
ATOM     63 HH22 ARN X   3      39.951  95.657  33.330  0.00  0.00            
ATOM     64  C   ARN X   3      45.287  97.609  35.588  0.00  0.00            
ATOM     65  O   ARN X   3      44.569  96.931  36.319  0.00  0.00            
ATOM     66  N   VAL X   4      46.058  98.600  36.038  0.00  0.00            
ATOM     67  H   VAL X   4      46.733  99.007  35.410  0.00  0.00            
ATOM     68  CA  VAL X   4      46.195  98.880  37.455  0.00  0.00            
ATOM     69  HA  VAL X   4      45.913  97.985  38.005  0.00  0.00            
ATOM     70  CB  VAL X   4      47.660  99.213  37.771  0.00  0.00            
ATOM     71  HB  VAL X   4      48.265  98.326  37.584  0.00  0.00            
ATOM     72  CG1 VAL X   4      48.191 100.331  36.885  0.00  0.00            
ATOM     73 HG11 VAL X   4      48.212 100.023  35.839  0.00  0.00            
ATOM     74 HG12 VAL X   4      47.566 101.221  36.960  0.00  0.00            
ATOM     75 HG13 VAL X   4      49.202 100.565  37.223  0.00  0.00            
ATOM     76  CG2 VAL X   4      47.824  99.586  39.245  0.00  0.00            
ATOM     77 HG21 VAL X   4      47.792 100.669  39.375  0.00  0.00            
ATOM     78 HG22 VAL X   4      47.019  99.153  39.837  0.00  0.00            
ATOM     79 HG23 VAL X   4      48.773  99.224  39.641  0.00  0.00            
ATOM     80  C   VAL X   4      45.266 100.007  37.877  0.00  0.00            
ATOM     81  O   VAL X   4      45.239 101.075  37.267  0.00  0.00            
ATOM     82  N   ARN X   5      44.481  99.757  38.930  0.00  0.00            
ATOM     83  H   ARN X   5      44.333  98.795  39.194  0.00  0.00            
ATOM     84  CA  ARN X   5      43.624 100.757  39.529  0.00  0.00            
ATOM     85  HA  ARN X   5      43.502 101.574  38.821  0.00  0.00            
ATOM     86  CB  ARN X   5      42.260 100.143  39.841  0.00  0.00            
ATOM     87  HB2 ARN X   5      42.372  99.210  40.393  0.00  0.00            
ATOM     88  HB3 ARN X   5      41.714 100.816  40.499  0.00  0.00            
ATOM     89  CG  ARN X   5      41.416  99.922  38.588  0.00  0.00            
ATOM     90  HG2 ARN X   5      42.022 100.048  37.692  0.00  0.00            
ATOM     91  HG3 ARN X   5      40.639 100.683  38.538  0.00  0.00            
ATOM     92  CD  ARN X   5      40.771  98.541  38.586  0.00  0.00            
ATOM     93  HD2 ARN X   5      41.445  97.798  39.007  0.00  0.00            
ATOM     94  HD3 ARN X   5      40.566  98.241  37.559  0.00  0.00            
ATOM     95  NE  ARN X   5      39.532  98.540  39.330  0.00  0.00            
ATOM     96  HE  ARN X   5      39.623  98.021  40.189  0.00  0.00            
ATOM     97  CZ  ARN X   5      38.316  98.261  38.643  0.00  0.00            
ATOM     98  NH1 ARN X   5      38.252  98.040  37.409  0.00  0.00            
ATOM     99 HH11 ARN X   5      39.137  98.198  36.952  0.00  0.00            
ATOM    100  NH2 ARN X   5      37.173  98.262  39.488  0.00  0.00            
ATOM    101 HH21 ARN X   5      36.538  98.991  39.205  0.00  0.00            
ATOM    102 HH22 ARN X   5      36.686  97.385  39.408  0.00  0.00            
ATOM    103  C   ARN X   5      44.276 101.290  40.807  0.00  0.00            
ATOM    104  O   ARN X   5      44.494 100.540  41.757  0.00  0.00            
ATOM    105  N   LYN X   6      44.609 102.583  40.797  0.00  0.00            
ATOM    106  H   LYN X   6      44.503 103.095  39.936  0.00  0.00            
ATOM    107  CA  LYN X   6      45.413 103.184  41.849  0.00  0.00            
ATOM    108  HA  LYN X   6      46.011 102.401  42.309  0.00  0.00            
ATOM    109  CB  LYN X   6      46.335 104.255  41.252  0.00  0.00            
ATOM    110  HB2 LYN X   6      45.759 105.116  40.913  0.00  0.00            
ATOM    111  HB3 LYN X   6      46.984 104.622  42.042  0.00  0.00            
ATOM    112  CG  LYN X   6      47.215 103.755  40.114  0.00  0.00            
ATOM    113  HG2 LYN X   6      47.811 102.898  40.443  0.00  0.00            
ATOM    114  HG3 LYN X   6      46.565 103.463  39.291  0.00  0.00            
ATOM    115  CD  LYN X   6      48.122 104.866  39.596  0.00  0.00            
ATOM    116  HD2 LYN X   6      48.688 105.301  40.420  0.00  0.00            
ATOM    117  HD3 LYN X   6      47.497 105.660  39.194  0.00  0.00            
ATOM    118  CE  LYN X   6      49.069 104.362  38.506  0.00  0.00            
ATOM    119  HE2 LYN X   6      48.497 104.030  37.639  0.00  0.00            
ATOM    120  HE3 LYN X   6      49.619 103.498  38.877  0.00  0.00            
ATOM    121  NZ  LYN X   6      50.014 105.399  38.110  0.00  0.00            
ATOM    122  HZ1 LYN X   6      49.674 105.892  37.295  0.00  0.00            
ATOM    123  HZ2 LYN X   6      50.892 104.979  37.838  0.00  0.00            
ATOM    124  C   LYN X   6      44.553 103.831  42.932  0.00  0.00            
ATOM    125  O   LYN X   6      43.427 104.254  42.679  0.00  0.00            
ATOM    126  N   ASN X   7      45.125 103.932  44.133  0.00  0.00            
ATOM    127  H   ASN X   7      46.048 103.543  44.269  0.00  0.00            
ATOM    128  CA  ASN X   7      44.550 104.752  45.189  0.00  0.00            
ATOM    129  HA  ASN X   7      43.570 104.365  45.463  0.00  0.00            
ATOM    130  CB  ASN X   7      45.458 104.703  46.422  0.00  0.00            
ATOM    131  HB2 ASN X   7      45.751 103.673  46.631  0.00  0.00            
ATOM    132  HB3 ASN X   7      46.367 105.267  46.241  0.00  0.00            
ATOM    133  CG  ASN X   7      44.773 105.276  47.656  0.00  0.00            
ATOM    134  OD1 ASN X   7      43.992 106.221  47.564  0.00  0.00            
ATOM    135  ND2 ASN X   7      45.033 104.663  48.812  0.00  0.00            
ATOM    136 HD21 ASN X   7      45.984 104.419  49.044  0.00  0.00            
ATOM    137 HD22 ASN X   7      44.272 104.251  49.332  0.00  0.00            
ATOM    138  C   ASN X   7      44.423 106.179  44.676  0.00  0.00            
ATOM    139  O   ASN X   7      45.302 106.676  43.970  0.00  0.00            
ATOM    140  N   VAL X   8      43.317 106.840  45.021  0.00  0.00            
ATOM    141  H   VAL X   8      42.570 106.347  45.489  0.00  0.00            
ATOM    142  CA  VAL X   8      43.092 108.210  44.600  0.00  0.00            
ATOM    143  HA  VAL X   8      43.102 108.217  43.510  0.00  0.00            
ATOM    144  CB  VAL X   8      41.722 108.696  45.089  0.00  0.00            
ATOM    145  HB  VAL X   8      41.601 108.418  46.136  0.00  0.00            
ATOM    146  CG1 VAL X   8      41.626 110.210  44.989  0.00  0.00            
ATOM    147 HG11 VAL X   8      40.936 110.510  44.198  0.00  0.00            
ATOM    148 HG12 VAL X   8      41.269 110.644  45.923  0.00  0.00            
ATOM    149 HG13 VAL X   8      42.627 110.583  44.773  0.00  0.00            
ATOM    150  CG2 VAL X   8      40.606 108.047  44.282  0.00  0.00            
ATOM    151 HG21 VAL X   8      40.988 107.685  43.327  0.00  0.00            
ATOM    152 HG22 VAL X   8      40.184 107.200  44.818  0.00  0.00            
ATOM    153 HG23 VAL X   8      39.807 108.762  44.086  0.00  0.00            
ATOM    154  C   VAL X   8      44.226 109.123  45.063  0.00  0.00            
ATOM    155  O   VAL X   8      44.667 110.002  44.321  0.00  0.00            
ATOM    156  N   LEU X   9      44.703 108.929  46.295  0.00  0.00            
ATOM    157  H   LEU X   9      44.175 108.358  46.939  0.00  0.00            
ATOM    158  CA  LEU X   9      45.764 109.761  46.838  0.00  0.00            
ATOM    159  HA  LEU X   9      45.480 110.800  46.675  0.00  0.00            
ATOM    160  CB  LEU X   9      45.916 109.495  48.339  0.00  0.00            
ATOM    161  HB2 LEU X   9      46.761 110.059  48.733  0.00  0.00            
ATOM    162  HB3 LEU X   9      46.176 108.447  48.469  0.00  0.00            
ATOM    163  CG  LEU X   9      44.664 109.772  49.174  0.00  0.00            
ATOM    164  HG  LEU X   9      43.920 109.015  48.923  0.00  0.00            
ATOM    165  CD1 LEU X   9      44.984 109.645  50.663  0.00  0.00            
ATOM    166 HD11 LEU X   9      44.192 109.109  51.187  0.00  0.00            
ATOM    167 HD12 LEU X   9      45.083 110.630  51.120  0.00  0.00            
ATOM    168 HD13 LEU X   9      45.918 109.106  50.816  0.00  0.00            
ATOM    169  CD2 LEU X   9      44.069 111.143  48.866  0.00  0.00            
ATOM    170 HD21 LEU X   9      42.996 111.066  48.688  0.00  0.00            
ATOM    171 HD22 LEU X   9      44.223 111.828  49.698  0.00  0.00            
ATOM    172 HD23 LEU X   9      44.532 111.574  47.979  0.00  0.00            
ATOM    173  C   LEU X   9      47.109 109.545  46.149  0.00  0.00            
ATOM    174  O   LEU X   9      48.034 110.328  46.367  0.00  0.00            
ATOM    175  N   HID X  10      47.240 108.512  45.308  0.00  0.00            
ATOM    176  H   HID X  10      46.408 108.069  44.958  0.00  0.00            
ATOM    177  CA  HID X  10      48.494 108.219  44.630  0.00  0.00            
ATOM    178  HA  HID X  10      49.299 108.741  45.141  0.00  0.00            
ATOM    179  CB  HID X  10      48.781 106.713  44.655  0.00  0.00            
ATOM    180  HB2 HID X  10      49.624 106.475  44.002  0.00  0.00            
ATOM    181  HB3 HID X  10      47.928 106.161  44.264  0.00  0.00            
ATOM    182  CG  HID X  10      49.074 106.186  46.026  0.00  0.00            
ATOM    183  ND1 HID X  10      49.509 106.997  47.052  0.00  0.00            
ATOM    184  HD1 HID X  10      49.979 107.870  46.915  0.00  0.00            
ATOM    185  CE1 HID X  10      49.704 106.232  48.117  0.00  0.00            
ATOM    186  HE1 HID X  10      50.376 106.533  48.902  0.00  0.00            
ATOM    187  NE2 HID X  10      49.415 104.961  47.886  0.00  0.00            
ATOM    188  CD2 HID X  10      48.977 104.931  46.565  0.00  0.00            
ATOM    189  HD2 HID X  10      48.522 104.050  46.151  0.00  0.00            
ATOM    190  C   HID X  10      48.461 108.700  43.184  0.00  0.00            
ATOM    191  O   HID X  10      49.422 108.485  42.449  0.00  0.00            
ATOM    192  N   LEU X  11      47.361 109.327  42.759  0.00  0.00            
ATOM    193  H   LEU X  11      46.556 109.397  43.363  0.00  0.00            
ATOM    194  CA  LEU X  11      47.249 109.796  41.390  0.00  0.00            
ATOM    195  HA  LEU X  11      47.613 109.014  40.725  0.00  0.00            
ATOM    196  CB  LEU X  11      45.789 110.132  41.053  0.00  0.00            
ATOM    197  HB2 LEU X  11      45.415 110.913  41.712  0.00  0.00            
ATOM    198  HB3 LEU X  11      45.781 110.570  40.057  0.00  0.00            
ATOM    199  CG  LEU X  11      44.815 108.949  41.027  0.00  0.00            
ATOM    200  HG  LEU X  11      44.905 108.388  41.958  0.00  0.00            
ATOM    201  CD1 LEU X  11      43.381 109.462  40.918  0.00  0.00            
ATOM    202 HD11 LEU X  11      42.719 108.700  40.503  0.00  0.00            
ATOM    203 HD12 LEU X  11      43.332 110.336  40.267  0.00  0.00            
ATOM    204 HD13 LEU X  11      43.017 109.736  41.908  0.00  0.00            
ATOM    205  CD2 LEU X  11      45.127 108.008  39.868  0.00  0.00            
ATOM    206 HD21 LEU X  11      44.979 106.969  40.165  0.00  0.00            
ATOM    207 HD22 LEU X  11      46.161 108.125  39.548  0.00  0.00            
ATOM    208 HD23 LEU X  11      44.479 108.211  39.013  0.00  0.00            
ATOM    209  C   LEU X  11      48.106 111.049  41.174  0.00  0.00            
ATOM    210  O   LEU X  11      48.201 111.906  42.049  0.00  0.00            
ATOM    211  N   THR X  12      48.711 111.154  39.993  0.00  0.00            
ATOM    212  H   THR X  12      48.897 110.309  39.471  0.00  0.00            
ATOM    213  CA  THR X  12      49.365 112.386  39.575  0.00  0.00            
ATOM    214  HA  THR X  12      49.936 112.780  40.413  0.00  0.00            
ATOM    215  CB  THR X  12      50.329 112.081  38.426  0.00  0.00            
ATOM    216  HB  THR X  12      50.856 113.000  38.161  0.00  0.00            
ATOM    217  CG2 THR X  12      51.348 111.022  38.831  0.00  0.00            
ATOM    218 HG21 THR X  12      51.933 110.703  37.969  0.00  0.00            
ATOM    219 HG22 THR X  12      52.033 111.415  39.583  0.00  0.00            
ATOM    220 HG23 THR X  12      50.847 110.150  39.251  0.00  0.00            
ATOM    221  OG1 THR X  12      49.605 111.658  37.285  0.00  0.00            
ATOM    222  HG1 THR X  12      50.198 111.605  36.550  0.00  0.00            
ATOM    223  C   THR X  12      48.345 113.424  39.146  0.00  0.00            
ATOM    224  O   THR X  12      47.193 113.111  38.843  0.00  0.00            
ATOM    225  N   ASH X  13      48.774 114.690  39.129  0.00  0.00            
ATOM    226  H   ASH X  13      49.645 114.924  39.586  0.00  0.00            
ATOM    227  CA  ASH X  13      47.926 115.771  38.667  0.00  0.00            
ATOM    228  HA  ASH X  13      47.030 115.799  39.287  0.00  0.00            
ATOM    229  CB  ASH X  13      48.625 117.114  38.838  0.00  0.00            
ATOM    230  HB2 ASH X  13      49.556 117.143  38.277  0.00  0.00            
ATOM    231  HB3 ASH X  13      47.987 117.903  38.442  0.00  0.00            
ATOM    232  CG  ASH X  13      48.927 117.468  40.282  0.00  0.00            
ATOM    233  OD1 ASH X  13      48.412 116.615  41.194  0.00  0.00            
ATOM    234  OD2 ASH X  13      49.581 118.457  40.589  0.00  0.00            
ATOM    235  HD1 ASH X  13      48.595 116.931  42.065  0.00  0.00            
ATOM    236  C   ASH X  13      47.499 115.578  37.220  0.00  0.00            
ATOM    237  O   ASH X  13      46.515 116.178  36.781  0.00  0.00            
ATOM    238  N   THR X  14      48.221 114.750  36.451  0.00  0.00            
ATOM    239  H   THR X  14      48.957 114.200  36.867  0.00  0.00            
ATOM    240  CA  THR X  14      47.837 114.464  35.082  0.00  0.00            
ATOM    241  HA  THR X  14      47.367 115.352  34.659  0.00  0.00            
ATOM    242  CB  THR X  14      49.064 114.092  34.244  0.00  0.00            
ATOM    243  HB  THR X  14      49.576 113.239  34.688  0.00  0.00            
ATOM    244  CG2 THR X  14      48.659 113.750  32.811  0.00  0.00            
ATOM    245 HG21 THR X  14      49.367 114.167  32.096  0.00  0.00            
ATOM    246 HG22 THR X  14      48.630 112.671  32.662  0.00  0.00            
ATOM    247 HG23 THR X  14      47.672 114.150  32.579  0.00  0.00            
ATOM    248  OG1 THR X  14      49.957 115.192  34.207  0.00  0.00            
ATOM    249  HG1 THR X  14      50.093 115.455  33.309  0.00  0.00            
ATOM    250  C   THR X  14      46.807 113.344  35.065  0.00  0.00            
ATOM    251  O   THR X  14      45.881 113.357  34.252  0.00  0.00            
ATOM    252  N   GLH X  15      46.953 112.354  35.956  0.00  0.00            
ATOM    253  H   GLH X  15      47.829 112.257  36.449  0.00  0.00            
ATOM    254  CA  GLH X  15      45.967 111.295  36.091  0.00  0.00            
ATOM    255  HA  GLH X  15      45.798 110.887  35.093  0.00  0.00            
ATOM    256  CB  GLH X  15      46.485 110.188  37.015  0.00  0.00            
ATOM    257  HB2 GLH X  15      46.912 110.626  37.916  0.00  0.00            
ATOM    258  HB3 GLH X  15      45.635 109.592  37.339  0.00  0.00            
ATOM    259  CG  GLH X  15      47.499 109.272  36.335  0.00  0.00            
ATOM    260  HG2 GLH X  15      47.031 108.743  35.505  0.00  0.00            
ATOM    261  HG3 GLH X  15      48.321 109.853  35.927  0.00  0.00            
ATOM    262  CD  GLH X  15      48.066 108.218  37.276  0.00  0.00            
ATOM    263  OE1 GLH X  15      48.282 108.648  38.540  0.00  0.00            
ATOM    264  OE2 GLH X  15      48.331 107.082  36.905  0.00  0.00            
ATOM    265  HE1 GLH X  15      48.065 109.556  38.652  0.00  0.00            
ATOM    266  C   GLH X  15      44.627 111.826  36.588  0.00  0.00            
ATOM    267  O   GLH X  15      43.573 111.406  36.104  0.00  0.00            
ATOM    268  N   LYN X  16      44.640 112.726  37.580  0.00  0.00            
ATOM    269  H   LYN X  16      45.465 112.804  38.157  0.00  0.00            
ATOM    270  CA  LYN X  16      43.416 113.327  38.071  0.00  0.00            
ATOM    271  HA  LYN X  16      42.771 112.513  38.398  0.00  0.00            
ATOM    272  CB  LYN X  16      43.703 114.256  39.251  0.00  0.00            
ATOM    273  HB2 LYN X  16      44.447 115.003  38.981  0.00  0.00            
ATOM    274  HB3 LYN X  16      42.793 114.805  39.483  0.00  0.00            
ATOM    275  CG  LYN X  16      44.125 113.523  40.518  0.00  0.00            
ATOM    276  HG2 LYN X  16      45.023 112.926  40.335  0.00  0.00            
ATOM    277  HG3 LYN X  16      43.293 112.882  40.806  0.00  0.00            
ATOM    278  CD  LYN X  16      44.362 114.499  41.668  0.00  0.00            
ATOM    279  HD2 LYN X  16      43.401 114.849  42.047  0.00  0.00            
ATOM    280  HD3 LYN X  16      44.883 115.373  41.288  0.00  0.00            
ATOM    281  CE  LYN X  16      45.182 113.866  42.793  0.00  0.00            
ATOM    282  HE2 LYN X  16      46.180 113.617  42.432  0.00  0.00            
ATOM    283  HE3 LYN X  16      44.712 112.935  43.109  0.00  0.00            
ATOM    284  NZ  LYN X  16      45.278 114.767  43.934  0.00  0.00            
ATOM    285  HZ1 LYN X  16      46.237 115.059  44.072  0.00  0.00            
ATOM    286  HZ2 LYN X  16      44.750 115.614  43.767  0.00  0.00            
ATOM    287  C   LYN X  16      42.676 114.088  36.970  0.00  0.00            
ATOM    288  O   LYN X  16      41.456 113.996  36.867  0.00  0.00            
ATOM    289  N   ARN X  17      43.400 114.869  36.170  0.00  0.00            
ATOM    290  H   ARN X  17      44.370 115.044  36.392  0.00  0.00            
ATOM    291  CA  ARN X  17      42.778 115.648  35.111  0.00  0.00            
ATOM    292  HA  ARN X  17      41.993 116.255  35.563  0.00  0.00            
ATOM    293  CB  ARN X  17      43.805 116.596  34.501  0.00  0.00            
ATOM    294  HB2 ARN X  17      44.683 116.040  34.174  0.00  0.00            
ATOM    295  HB3 ARN X  17      44.152 117.273  35.278  0.00  0.00            
ATOM    296  CG  ARN X  17      43.253 117.440  33.354  0.00  0.00            
ATOM    297  HG2 ARN X  17      42.541 116.867  32.760  0.00  0.00            
ATOM    298  HG3 ARN X  17      42.711 118.293  33.759  0.00  0.00            
ATOM    299  CD  ARN X  17      44.390 117.933  32.473  0.00  0.00            
ATOM    300  HD2 ARN X  17      44.038 118.682  31.764  0.00  0.00            
ATOM    301  HD3 ARN X  17      44.797 117.104  31.892  0.00  0.00            
ATOM    302  NE  ARN X  17      45.437 118.501  33.291  0.00  0.00            
ATOM    303  HE  ARN X  17      45.215 119.441  33.575  0.00  0.00            
ATOM    304  CZ  ARN X  17      46.799 118.344  32.898  0.00  0.00            
ATOM    305  NH1 ARN X  17      47.161 117.695  31.885  0.00  0.00            
ATOM    306 HH11 ARN X  17      46.450 117.050  31.577  0.00  0.00            
ATOM    307  NH2 ARN X  17      47.719 118.948  33.799  0.00  0.00            
ATOM    308 HH21 ARN X  17      48.104 118.262  34.426  0.00  0.00            
ATOM    309 HH22 ARN X  17      47.308 119.685  34.347  0.00  0.00            
ATOM    310  C   ARN X  17      42.145 114.759  34.052  0.00  0.00            
ATOM    311  O   ARN X  17      41.035 115.034  33.594  0.00  0.00            
ATOM    312  N   ASH X  18      42.848 113.699  33.631  0.00  0.00            
ATOM    313  H   ASH X  18      43.810 113.593  33.919  0.00  0.00            
ATOM    314  CA  ASH X  18      42.349 112.852  32.565  0.00  0.00            
ATOM    315  HA  ASH X  18      42.051 113.499  31.740  0.00  0.00            
ATOM    316  CB  ASH X  18      43.447 111.900  32.083  0.00  0.00            
ATOM    317  HB2 ASH X  18      43.837 111.322  32.920  0.00  0.00            
ATOM    318  HB3 ASH X  18      43.028 111.185  31.377  0.00  0.00            
ATOM    319  CG  ASH X  18      44.622 112.593  31.410  0.00  0.00            
ATOM    320  OD1 ASH X  18      44.346 113.808  30.884  0.00  0.00            
ATOM    321  OD2 ASH X  18      45.735 112.083  31.354  0.00  0.00            
ATOM    322  HD1 ASH X  18      43.597 114.212  31.280  0.00  0.00            
ATOM    323  C   ASH X  18      41.111 112.073  32.990  0.00  0.00            
ATOM    324  O   ASH X  18      40.195 111.866  32.192  0.00  0.00            
ATOM    325  N   PHE X  19      41.054 111.634  34.254  0.00  0.00            
ATOM    326  H   PHE X  19      41.649 112.063  34.943  0.00  0.00            
ATOM    327  CA  PHE X  19      39.908 110.891  34.733  0.00  0.00            
ATOM    328  HA  PHE X  19      39.696 110.080  34.032  0.00  0.00            
ATOM    329  CB  PHE X  19      40.185 110.303  36.113  0.00  0.00            
ATOM    330  HB2 PHE X  19      41.019 109.602  36.073  0.00  0.00            
ATOM    331  HB3 PHE X  19      40.476 111.098  36.793  0.00  0.00            
ATOM    332  CG  PHE X  19      38.989 109.607  36.708  0.00  0.00            
ATOM    333  CD1 PHE X  19      38.602 108.347  36.254  0.00  0.00            
ATOM    334  HD1 PHE X  19      39.038 107.947  35.360  0.00  0.00            
ATOM    335  CE1 PHE X  19      37.497 107.708  36.811  0.00  0.00            
ATOM    336  HE1 PHE X  19      37.093 106.837  36.330  0.00  0.00            
ATOM    337  CZ  PHE X  19      36.803 108.300  37.861  0.00  0.00            
ATOM    338  HZ  PHE X  19      36.037 107.753  38.386  0.00  0.00            
ATOM    339  CE2 PHE X  19      37.171 109.570  38.294  0.00  0.00            
ATOM    340  HE2 PHE X  19      36.747 109.955  39.203  0.00  0.00            
ATOM    341  CD2 PHE X  19      38.234 110.241  37.693  0.00  0.00            
ATOM    342  HD2 PHE X  19      38.500 111.226  38.029  0.00  0.00            
ATOM    343  C   PHE X  19      38.685 111.803  34.774  0.00  0.00            
ATOM    344  O   PHE X  19      37.615 111.435  34.294  0.00  0.00            
ATOM    345  N   VAL X  20      38.835 112.988  35.364  0.00  0.00            
ATOM    346  H   VAL X  20      39.691 113.197  35.858  0.00  0.00            
ATOM    347  CA  VAL X  20      37.754 113.961  35.367  0.00  0.00            
ATOM    348  HA  VAL X  20      36.900 113.502  35.863  0.00  0.00            
ATOM    349  CB  VAL X  20      38.180 115.207  36.156  0.00  0.00            
ATOM    350  HB  VAL X  20      39.176 115.504  35.828  0.00  0.00            
ATOM    351  CG1 VAL X  20      37.224 116.367  35.896  0.00  0.00            
ATOM    352 HG11 VAL X  20      36.448 116.064  35.194  0.00  0.00            
ATOM    353 HG12 VAL X  20      37.757 117.215  35.469  0.00  0.00            
ATOM    354 HG13 VAL X  20      36.744 116.692  36.818  0.00  0.00            
ATOM    355  CG2 VAL X  20      38.247 114.897  37.650  0.00  0.00            
ATOM    356 HG21 VAL X  20      38.986 115.527  38.146  0.00  0.00            
ATOM    357 HG22 VAL X  20      37.282 115.078  38.125  0.00  0.00            
ATOM    358 HG23 VAL X  20      38.520 113.856  37.822  0.00  0.00            
ATOM    359  C   VAL X  20      37.319 114.309  33.938  0.00  0.00            
ATOM    360  O   VAL X  20      36.129 114.444  33.651  0.00  0.00            
ATOM    361  N   ARN X  21      38.291 114.449  33.034  0.00  0.00            
ATOM    362  H   ARN X  21      39.222 114.122  33.258  0.00  0.00            
ATOM    363  CA  ARN X  21      38.008 114.793  31.650  0.00  0.00            
ATOM    364  HA  ARN X  21      37.464 115.740  31.623  0.00  0.00            
ATOM    365  CB  ARN X  21      39.311 114.983  30.888  0.00  0.00            
ATOM    366  HB2 ARN X  21      39.533 114.097  30.298  0.00  0.00            
ATOM    367  HB3 ARN X  21      40.127 115.095  31.597  0.00  0.00            
ATOM    368  CG  ARN X  21      39.285 116.216  29.995  0.00  0.00            
ATOM    369  HG2 ARN X  21      39.864 116.045  29.083  0.00  0.00            
ATOM    370  HG3 ARN X  21      38.248 116.443  29.763  0.00  0.00            
ATOM    371  CD  ARN X  21      39.849 117.407  30.737  0.00  0.00            
ATOM    372  HD2 ARN X  21      39.318 117.552  31.681  0.00  0.00            
ATOM    373  HD3 ARN X  21      40.897 117.208  30.954  0.00  0.00            
ATOM    374  NE  ARN X  21      39.765 118.604  29.932  0.00  0.00            
ATOM    375  HE  ARN X  21      38.881 118.674  29.458  0.00  0.00            
ATOM    376  CZ  ARN X  21      40.170 119.836  30.520  0.00  0.00            
ATOM    377  NH1 ARN X  21      40.562 119.927  31.709  0.00  0.00            
ATOM    378 HH11 ARN X  21      40.166 120.726  32.179  0.00  0.00            
ATOM    379  NH2 ARN X  21      40.031 120.949  29.648  0.00  0.00            
ATOM    380 HH21 ARN X  21      40.835 121.549  29.737  0.00  0.00            
ATOM    381 HH22 ARN X  21      39.215 121.491  29.880  0.00  0.00            
ATOM    382  C   ARN X  21      37.154 113.687  31.015  0.00  0.00            
ATOM    383  O   ARN X  21      36.151 113.966  30.372  0.00  0.00            
ATOM    384  N   THR X  22      37.589 112.444  31.182  0.00  0.00            
ATOM    385  H   THR X  22      38.545 112.303  31.473  0.00  0.00            
ATOM    386  CA  THR X  22      36.896 111.314  30.587  0.00  0.00            
ATOM    387  HA  THR X  22      36.853 111.495  29.515  0.00  0.00            
ATOM    388  CB  THR X  22      37.665 110.026  30.854  0.00  0.00            
ATOM    389  HB  THR X  22      37.561 109.736  31.899  0.00  0.00            
ATOM    390  CG2 THR X  22      37.126 108.916  29.967  0.00  0.00            
ATOM    391 HG21 THR X  22      37.840 108.673  29.176  0.00  0.00            
ATOM    392 HG22 THR X  22      36.940 108.005  30.536  0.00  0.00            
ATOM    393 HG23 THR X  22      36.201 109.290  29.529  0.00  0.00            
ATOM    394  OG1 THR X  22      39.038 110.213  30.562  0.00  0.00            
ATOM    395  HG1 THR X  22      39.147 110.313  29.628  0.00  0.00            
ATOM    396  C   THR X  22      35.457 111.194  31.096  0.00  0.00            
ATOM    397  O   THR X  22      34.547 110.941  30.314  0.00  0.00            
ATOM    398  N   VAL X  23      35.238 111.366  32.400  0.00  0.00            
ATOM    399  H   VAL X  23      35.945 111.827  32.953  0.00  0.00            
ATOM    400  CA  VAL X  23      33.914 111.218  32.973  0.00  0.00            
ATOM    401  HA  VAL X  23      33.510 110.240  32.704  0.00  0.00            
ATOM    402  CB  VAL X  23      33.972 111.323  34.502  0.00  0.00            
ATOM    403  HB  VAL X  23      34.565 112.194  34.777  0.00  0.00            
ATOM    404  CG1 VAL X  23      32.579 111.482  35.103  0.00  0.00            
ATOM    405 HG11 VAL X  23      31.841 111.622  34.312  0.00  0.00            
ATOM    406 HG12 VAL X  23      32.533 112.358  35.751  0.00  0.00            
ATOM    407 HG13 VAL X  23      32.286 110.610  35.687  0.00  0.00            
ATOM    408  CG2 VAL X  23      34.637 110.097  35.096  0.00  0.00            
ATOM    409 HG21 VAL X  23      33.958 109.539  35.744  0.00  0.00            
ATOM    410 HG22 VAL X  23      34.974 109.416  34.311  0.00  0.00            
ATOM    411 HG23 VAL X  23      35.501 110.436  35.670  0.00  0.00            
ATOM    412  C   VAL X  23      33.003 112.276  32.385  0.00  0.00            
ATOM    413  O   VAL X  23      31.848 112.002  32.085  0.00  0.00            
ATOM    414  N   LEU X  24      33.524 113.490  32.177  0.00  0.00            
ATOM    415  H   LEU X  24      34.525 113.596  32.166  0.00  0.00            
ATOM    416  CA  LEU X  24      32.711 114.563  31.632  0.00  0.00            
ATOM    417  HA  LEU X  24      31.796 114.649  32.222  0.00  0.00            
ATOM    418  CB  LEU X  24      33.447 115.906  31.669  0.00  0.00            
ATOM    419  HB2 LEU X  24      34.407 115.806  31.159  0.00  0.00            
ATOM    420  HB3 LEU X  24      32.871 116.633  31.107  0.00  0.00            
ATOM    421  CG  LEU X  24      33.671 116.491  33.071  0.00  0.00            
ATOM    422  HG  LEU X  24      34.160 115.756  33.706  0.00  0.00            
ATOM    423  CD1 LEU X  24      34.553 117.731  33.013  0.00  0.00            
ATOM    424 HD11 LEU X  24      34.220 118.406  32.221  0.00  0.00            
ATOM    425 HD12 LEU X  24      35.585 117.454  32.781  0.00  0.00            
ATOM    426 HD13 LEU X  24      34.501 118.247  33.967  0.00  0.00            
ATOM    427  CD2 LEU X  24      32.334 116.857  33.696  0.00  0.00            
ATOM    428 HD21 LEU X  24      32.453 117.083  34.757  0.00  0.00            
ATOM    429 HD22 LEU X  24      31.900 117.738  33.220  0.00  0.00            
ATOM    430 HD23 LEU X  24      31.622 116.038  33.608  0.00  0.00            
ATOM    431  C   LEU X  24      32.304 114.210  30.205  0.00  0.00            
ATOM    432  O   LEU X  24      31.184 114.525  29.796  0.00  0.00            
ATOM    433  N   ILE X  25      33.209 113.594  29.436  0.00  0.00            
ATOM    434  H   ILE X  25      34.180 113.673  29.701  0.00  0.00            
ATOM    435  CA  ILE X  25      32.900 113.204  28.076  0.00  0.00            
ATOM    436  HA  ILE X  25      32.500 114.085  27.573  0.00  0.00            
ATOM    437  CB  ILE X  25      34.178 112.752  27.358  0.00  0.00            
ATOM    438  HB  ILE X  25      34.663 111.978  27.953  0.00  0.00            
ATOM    439  CG2 ILE X  25      33.823 112.168  25.996  0.00  0.00            
ATOM    440 HG21 ILE X  25      33.105 111.355  26.102  0.00  0.00            
ATOM    441 HG22 ILE X  25      34.716 111.757  25.519  0.00  0.00            
ATOM    442 HG23 ILE X  25      33.402 112.920  25.331  0.00  0.00            
ATOM    443  CG1 ILE X  25      35.141 113.939  27.231  0.00  0.00            
ATOM    444 HG12 ILE X  25      34.676 114.748  26.664  0.00  0.00            
ATOM    445 HG13 ILE X  25      35.340 114.340  28.219  0.00  0.00            
ATOM    446  CD1 ILE X  25      36.470 113.577  26.584  0.00  0.00            
ATOM    447 HD11 ILE X  25      37.262 114.247  26.915  0.00  0.00            
ATOM    448 HD12 ILE X  25      36.760 112.561  26.852  0.00  0.00            
ATOM    449 HD13 ILE X  25      36.417 113.629  25.495  0.00  0.00            
ATOM    450  C   ILE X  25      31.816 112.141  28.054  0.00  0.00            
ATOM    451  O   ILE X  25      30.851 112.247  27.293  0.00  0.00            
ATOM    452  N   LEU X  26      31.963 111.073  28.854  0.00  0.00            
ATOM    453  H   LEU X  26      32.904 110.745  29.017  0.00  0.00            
ATOM    454  CA  LEU X  26      30.945 110.062  28.987  0.00  0.00            
ATOM    455  HA  LEU X  26      30.846 109.593  28.010  0.00  0.00            
ATOM    456  CB  LEU X  26      31.361 109.049  30.063  0.00  0.00            
ATOM    457  HB2 LEU X  26      30.479 108.460  30.338  0.00  0.00            
ATOM    458  HB3 LEU X  26      31.646 109.582  30.957  0.00  0.00            
ATOM    459  CG  LEU X  26      32.500 108.103  29.679  0.00  0.00            
ATOM    460  HG  LEU X  26      33.405 108.688  29.538  0.00  0.00            
ATOM    461  CD1 LEU X  26      32.730 107.086  30.797  0.00  0.00            
ATOM    462 HD11 LEU X  26      32.938 106.095  30.391  0.00  0.00            
ATOM    463 HD12 LEU X  26      31.844 107.010  31.428  0.00  0.00            
ATOM    464 HD13 LEU X  26      33.571 107.387  31.422  0.00  0.00            
ATOM    465  CD2 LEU X  26      32.204 107.374  28.373  0.00  0.00            
ATOM    466 HD21 LEU X  26      31.230 107.644  27.970  0.00  0.00            
ATOM    467 HD22 LEU X  26      32.958 107.613  27.620  0.00  0.00            
ATOM    468 HD23 LEU X  26      32.231 106.301  28.571  0.00  0.00            
ATOM    469  C   LEU X  26      29.588 110.660  29.347  0.00  0.00            
ATOM    470  O   LEU X  26      28.542 110.218  28.865  0.00  0.00            
ATOM    471  N   LYN X  27      29.568 111.670  30.225  0.00  0.00            
ATOM    472  H   LYN X  27      30.361 111.821  30.826  0.00  0.00            
ATOM    473  CA  LYN X  27      28.325 112.358  30.543  0.00  0.00            
ATOM    474  HA  LYN X  27      27.587 111.611  30.813  0.00  0.00            
ATOM    475  CB  LYN X  27      28.536 113.347  31.701  0.00  0.00            
ATOM    476  HB2 LYN X  27      28.938 112.808  32.562  0.00  0.00            
ATOM    477  HB3 LYN X  27      29.266 114.083  31.373  0.00  0.00            
ATOM    478  CG  LYN X  27      27.278 114.131  32.081  0.00  0.00            
ATOM    479  HG2 LYN X  27      27.572 114.977  32.706  0.00  0.00            
ATOM    480  HG3 LYN X  27      26.804 114.505  31.179  0.00  0.00            
ATOM    481  CD  LYN X  27      26.303 113.235  32.816  0.00  0.00            
ATOM    482  HD2 LYN X  27      25.967 112.436  32.157  0.00  0.00            
ATOM    483  HD3 LYN X  27      26.806 112.765  33.658  0.00  0.00            
ATOM    484  CE  LYN X  27      25.110 114.044  33.323  0.00  0.00            
ATOM    485  HE2 LYN X  27      25.461 114.904  33.897  0.00  0.00            
ATOM    486  HE3 LYN X  27      24.566 114.413  32.452  0.00  0.00            
ATOM    487  NZ  LYN X  27      24.204 113.236  34.113  0.00  0.00            
ATOM    488  HZ1 LYN X  27      23.650 113.834  34.711  0.00  0.00            
ATOM    489  HZ2 LYN X  27      24.727 112.634  34.733  0.00  0.00            
ATOM    490  C   LYN X  27      27.757 113.127  29.332  0.00  0.00            
ATOM    491  O   LYN X  27      26.551 113.132  29.086  0.00  0.00            
ATOM    492  N   GLH X  28      28.617 113.793  28.556  0.00  0.00            
ATOM    493  H   GLH X  28      29.613 113.666  28.671  0.00  0.00            
ATOM    494  CA  GLH X  28      28.157 114.622  27.425  0.00  0.00            
ATOM    495  HA  GLH X  28      27.337 115.253  27.776  0.00  0.00            
ATOM    496  CB  GLH X  28      29.287 115.532  26.941  0.00  0.00            
ATOM    497  HB2 GLH X  28      30.111 114.921  26.567  0.00  0.00            
ATOM    498  HB3 GLH X  28      29.681 116.101  27.776  0.00  0.00            
ATOM    499  CG  GLH X  28      28.830 116.504  25.853  0.00  0.00            
ATOM    500  HG2 GLH X  28      28.123 116.010  25.183  0.00  0.00            
ATOM    501  HG3 GLH X  28      28.309 117.350  26.296  0.00  0.00            
ATOM    502  CD  GLH X  28      29.979 116.994  24.972  0.00  0.00            
ATOM    503  OE1 GLH X  28      31.047 117.469  25.646  0.00  0.00            
ATOM    504  OE2 GLH X  28      29.897 117.034  23.752  0.00  0.00            
ATOM    505  HE1 GLH X  28      30.825 117.808  26.494  0.00  0.00            
ATOM    506  C   GLH X  28      27.637 113.739  26.294  0.00  0.00            
ATOM    507  O   GLH X  28      26.648 114.085  25.638  0.00  0.00            
ATOM    508  N   LYN X  29      28.297 112.595  26.067  0.00  0.00            
ATOM    509  H   LYN X  29      29.174 112.412  26.526  0.00  0.00            
ATOM    510  CA  LYN X  29      27.831 111.711  25.020  0.00  0.00            
ATOM    511  HA  LYN X  29      27.662 112.312  24.128  0.00  0.00            
ATOM    512  CB  LYN X  29      28.854 110.634  24.748  0.00  0.00            
ATOM    513  HB2 LYN X  29      29.046 110.032  25.631  0.00  0.00            
ATOM    514  HB3 LYN X  29      28.448 109.951  24.006  0.00  0.00            
ATOM    515  CG  LYN X  29      30.166 111.191  24.192  0.00  0.00            
ATOM    516  HG2 LYN X  29      29.976 111.832  23.333  0.00  0.00            
ATOM    517  HG3 LYN X  29      30.643 111.809  24.948  0.00  0.00            
ATOM    518  CD  LYN X  29      31.121 110.069  23.812  0.00  0.00            
ATOM    519  HD2 LYN X  29      30.598 109.311  23.222  0.00  0.00            
ATOM    520  HD3 LYN X  29      31.473 109.607  24.732  0.00  0.00            
ATOM    521  CE  LYN X  29      32.347 110.578  23.059  0.00  0.00            
ATOM    522  HE2 LYN X  29      32.929 111.226  23.710  0.00  0.00            
ATOM    523  HE3 LYN X  29      32.975 109.729  22.794  0.00  0.00            
ATOM    524  NZ  LYN X  29      31.959 111.271  21.843  0.00  0.00            
ATOM    525  HZ1 LYN X  29      31.422 110.676  21.232  0.00  0.00            
ATOM    526  HZ2 LYN X  29      31.363 112.058  22.071  0.00  0.00            
ATOM    527  C   LYN X  29      26.480 111.053  25.384  0.00  0.00            
ATOM    528  O   LYN X  29      25.719 110.683  24.488  0.00  0.00            
ATOM    529  N   GLY X  30      26.211 110.857  26.677  0.00  0.00            
ATOM    530  H   GLY X  30      26.932 110.972  27.356  0.00  0.00            
ATOM    531  CA  GLY X  30      24.957 110.211  27.077  0.00  0.00            
ATOM    532  HA2 GLY X  30      24.439 110.811  27.830  0.00  0.00            
ATOM    533  HA3 GLY X  30      24.289 110.104  26.230  0.00  0.00            
ATOM    534  C   GLY X  30      25.215 108.822  27.639  0.00  0.00            
ATOM    535  O   GLY X  30      24.259 108.130  27.966  0.00  0.00            
ATOM    536  N   ILE X  31      26.476 108.407  27.749  0.00  0.00            
ATOM    537  H   ILE X  31      27.217 108.968  27.347  0.00  0.00            
ATOM    538  CA  ILE X  31      26.773 107.079  28.294  0.00  0.00            
ATOM    539  HA  ILE X  31      26.033 106.383  27.881  0.00  0.00            
ATOM    540  CB  ILE X  31      28.168 106.615  27.804  0.00  0.00            
ATOM    541  HB  ILE X  31      28.894 107.364  28.119  0.00  0.00            
ATOM    542  CG2 ILE X  31      28.575 105.292  28.418  0.00  0.00            
ATOM    543 HG21 ILE X  31      28.661 105.374  29.497  0.00  0.00            
ATOM    544 HG22 ILE X  31      29.529 104.949  28.008  0.00  0.00            
ATOM    545 HG23 ILE X  31      27.823 104.530  28.186  0.00  0.00            
ATOM    546  CG1 ILE X  31      28.186 106.586  26.259  0.00  0.00            
ATOM    547 HG12 ILE X  31      27.334 106.020  25.882  0.00  0.00            
ATOM    548 HG13 ILE X  31      28.088 107.593  25.869  0.00  0.00            
ATOM    549  CD1 ILE X  31      29.492 105.981  25.711  0.00  0.00            
ATOM    550 HD11 ILE X  31      29.256 105.184  24.997  0.00  0.00            
ATOM    551 HD12 ILE X  31      30.071 106.730  25.184  0.00  0.00            
ATOM    552 HD13 ILE X  31      30.098 105.545  26.504  0.00  0.00            
ATOM    553  C   ILE X  31      26.622 107.015  29.822  0.00  0.00            
ATOM    554  O   ILE X  31      26.214 105.970  30.338  0.00  0.00            
ATOM    555  N   TYR X  32      26.990 108.083  30.506  0.00  0.00            
ATOM    556  H   TYR X  32      27.065 108.949  29.996  0.00  0.00            
ATOM    557  CA  TYR X  32      26.999 108.118  31.949  0.00  0.00            
ATOM    558  HA  TYR X  32      27.651 107.287  32.271  0.00  0.00            
ATOM    559  CB  TYR X  32      27.589 109.425  32.425  0.00  0.00            
ATOM    560  HB2 TYR X  32      28.481 109.695  31.871  0.00  0.00            
ATOM    561  HB3 TYR X  32      26.835 110.181  32.250  0.00  0.00            
ATOM    562  CG  TYR X  32      27.865 109.449  33.920  0.00  0.00            
ATOM    563  CD1 TYR X  32      26.828 109.648  34.837  0.00  0.00            
ATOM    564  HD1 TYR X  32      25.797 109.665  34.516  0.00  0.00            
ATOM    565  CE1 TYR X  32      27.094 109.708  36.216  0.00  0.00            
ATOM    566  HE1 TYR X  32      26.280 109.787  36.927  0.00  0.00            
ATOM    567  CZ  TYR X  32      28.385 109.467  36.697  0.00  0.00            
ATOM    568  OH  TYR X  32      28.647 109.463  38.000  0.00  0.00            
ATOM    569  HH  TYR X  32      29.458 109.032  38.233  0.00  0.00            
ATOM    570  CE2 TYR X  32      29.416 109.246  35.798  0.00  0.00            
ATOM    571  HE2 TYR X  32      30.441 109.179  36.126  0.00  0.00            
ATOM    572  CD2 TYR X  32      29.143 109.218  34.422  0.00  0.00            
ATOM    573  HD2 TYR X  32      29.968 109.191  33.726  0.00  0.00            
ATOM    574  C   TYR X  32      25.601 107.847  32.532  0.00  0.00            
ATOM    575  O   TYR X  32      25.514 107.083  33.499  0.00  0.00            
ATOM    576  N   ASH X  33      24.563 108.340  31.868  0.00  0.00            
ATOM    577  H   ASH X  33      24.684 108.607  30.900  0.00  0.00            
ATOM    578  CA  ASH X  33      23.236 108.156  32.394  0.00  0.00            
ATOM    579  HA  ASH X  33      23.238 108.468  33.432  0.00  0.00            
ATOM    580  CB  ASH X  33      22.281 109.088  31.610  0.00  0.00            
ATOM    581  HB2 ASH X  33      22.355 108.901  30.535  0.00  0.00            
ATOM    582  HB3 ASH X  33      21.268 108.837  31.939  0.00  0.00            
ATOM    583  CG  ASH X  33      22.479 110.577  31.822  0.00  0.00            
ATOM    584  OD1 ASH X  33      23.017 110.902  32.993  0.00  0.00            
ATOM    585  OD2 ASH X  33      22.133 111.426  31.030  0.00  0.00            
ATOM    586  HD1 ASH X  33      23.267 111.812  33.024  0.00  0.00            
ATOM    587  C   ASH X  33      22.807 106.733  32.327  0.00  0.00            
ATOM    588  O   ASH X  33      21.943 106.279  33.049  0.00  0.00            
ATOM    589  N   ARN X  34      23.385 105.961  31.434  0.00  0.00            
ATOM    590  H   ARN X  34      24.241 106.274  30.997  0.00  0.00            
ATOM    591  CA  ARN X  34      23.079 104.530  31.329  0.00  0.00            
ATOM    592  HA  ARN X  34      22.000 104.412  31.108  0.00  0.00            
ATOM    593  CB  ARN X  34      23.820 103.830  30.211  0.00  0.00            
ATOM    594  HB2 ARN X  34      24.901 103.922  30.353  0.00  0.00            
ATOM    595  HB3 ARN X  34      23.529 102.796  30.265  0.00  0.00            
ATOM    596  CG  ARN X  34      23.491 104.329  28.816  0.00  0.00            
ATOM    597  HG2 ARN X  34      22.502 103.979  28.550  0.00  0.00            
ATOM    598  HG3 ARN X  34      23.426 105.412  28.825  0.00  0.00            
ATOM    599  CD  ARN X  34      24.578 103.941  27.819  0.00  0.00            
ATOM    600  HD2 ARN X  34      24.266 104.230  26.802  0.00  0.00            
ATOM    601  HD3 ARN X  34      25.489 104.404  28.092  0.00  0.00            
ATOM    602  NE  ARN X  34      24.763 102.526  27.851  0.00  0.00            
ATOM    603  HE  ARN X  34      25.732 102.276  27.738  0.00  0.00            
ATOM    604  CZ  ARN X  34      23.913 101.609  27.130  0.00  0.00            
ATOM    605  NH1 ARN X  34      22.905 101.984  26.482  0.00  0.00            
ATOM    606 HH11 ARN X  34      22.723 102.970  26.633  0.00  0.00            
ATOM    607  NH2 ARN X  34      24.199 100.257  27.259  0.00  0.00            
ATOM    608 HH21 ARN X  34      23.487  99.773  27.789  0.00  0.00            
ATOM    609 HH22 ARN X  34      24.292  99.833  26.354  0.00  0.00            
ATOM    610  C   ARN X  34      23.346 103.849  32.656  0.00  0.00            
ATOM    611  O   ARN X  34      22.615 102.965  33.056  0.00  0.00            
ATOM    612  N   TYR X  35      24.436 104.226  33.329  0.00  0.00            
ATOM    613  H   TYR X  35      25.118 104.828  32.892  0.00  0.00            
ATOM    614  CA  TYR X  35      24.774 103.626  34.568  0.00  0.00            
ATOM    615  HA  TYR X  35      24.616 102.535  34.458  0.00  0.00            
ATOM    616  CB  TYR X  35      26.209 103.916  34.924  0.00  0.00            
ATOM    617  HB2 TYR X  35      26.493 103.563  35.898  0.00  0.00            
ATOM    618  HB3 TYR X  35      26.398 104.996  34.892  0.00  0.00            
ATOM    619  CG  TYR X  35      27.156 103.220  33.926  0.00  0.00            
ATOM    620  CD1 TYR X  35      27.626 103.861  32.762  0.00  0.00            
ATOM    621  HD1 TYR X  35      27.386 104.907  32.610  0.00  0.00            
ATOM    622  CE1 TYR X  35      28.460 103.201  31.860  0.00  0.00            
ATOM    623  HE1 TYR X  35      28.967 103.785  31.096  0.00  0.00            
ATOM    624  CZ  TYR X  35      28.810 101.874  32.071  0.00  0.00            
ATOM    625  OH  TYR X  35      29.670 101.265  31.208  0.00  0.00            
ATOM    626  HH  TYR X  35      29.235 100.642  30.645  0.00  0.00            
ATOM    627  CE2 TYR X  35      28.499 101.295  33.271  0.00  0.00            
ATOM    628  HE2 TYR X  35      29.025 100.406  33.587  0.00  0.00            
ATOM    629  CD2 TYR X  35      27.593 101.907  34.154  0.00  0.00            
ATOM    630  HD2 TYR X  35      27.130 101.320  34.903  0.00  0.00            
ATOM    631  C   TYR X  35      23.740 104.036  35.667  0.00  0.00            
ATOM    632  O   TYR X  35      23.230 103.171  36.379  0.00  0.00            
ATOM    633  N   ILE X  36      23.354 105.313  35.686  0.00  0.00            
ATOM    634  H   ILE X  36      23.892 105.961  35.112  0.00  0.00            
ATOM    635  CA  ILE X  36      22.433 105.870  36.648  0.00  0.00            
ATOM    636  HA  ILE X  36      22.739 105.736  37.710  0.00  0.00            
ATOM    637  CB  ILE X  36      22.196 107.308  36.378  0.00  0.00            
ATOM    638  HB  ILE X  36      21.945 107.460  35.341  0.00  0.00            
ATOM    639  CG2 ILE X  36      21.184 107.870  37.410  0.00  0.00            
ATOM    640 HG21 ILE X  36      21.330 107.299  38.372  0.00  0.00            
ATOM    641 HG22 ILE X  36      20.155 107.779  37.112  0.00  0.00            
ATOM    642 HG23 ILE X  36      21.377 108.921  37.643  0.00  0.00            
ATOM    643  CG1 ILE X  36      23.508 108.075  36.659  0.00  0.00            
ATOM    644 HG12 ILE X  36      24.274 107.716  35.955  0.00  0.00            
ATOM    645 HG13 ILE X  36      23.922 107.923  37.644  0.00  0.00            
ATOM    646  CD1 ILE X  36      23.273 109.592  36.471  0.00  0.00            
ATOM    647 HD11 ILE X  36      24.195 110.162  36.701  0.00  0.00            
ATOM    648 HD12 ILE X  36      22.426 109.941  37.013  0.00  0.00            
ATOM    649 HD13 ILE X  36      23.093 109.755  35.409  0.00  0.00            
ATOM    650  C   ILE X  36      21.119 105.061  36.526  0.00  0.00            
ATOM    651  O   ILE X  36      20.460 104.714  37.505  0.00  0.00            
ATOM    652  N   ALA X  37      20.756 104.767  35.264  0.00  0.00            
ATOM    653  H   ALA X  37      21.477 104.666  34.574  0.00  0.00            
ATOM    654  CA  ALA X  37      19.497 104.083  35.035  0.00  0.00            
ATOM    655  HA  ALA X  37      18.746 104.452  35.712  0.00  0.00            
ATOM    656  CB  ALA X  37      19.050 104.260  33.601  0.00  0.00            
ATOM    657  HB1 ALA X  37      18.628 105.238  33.485  0.00  0.00            
ATOM    658  HB2 ALA X  37      18.272 103.556  33.382  0.00  0.00            
ATOM    659  HB3 ALA X  37      19.874 104.111  32.901  0.00  0.00            
ATOM    660  C   ALA X  37      19.668 102.597  35.414  0.00  0.00            
ATOM    661  O   ALA X  37      18.786 101.986  36.051  0.00  0.00            
ATOM    662  N   TRP X  38      20.756 101.930  34.969  0.00  0.00            
ATOM    663  H   TRP X  38      21.384 102.380  34.314  0.00  0.00            
ATOM    664  CA  TRP X  38      20.975 100.513  35.280  0.00  0.00            
ATOM    665  HA  TRP X  38      20.231  99.851  34.811  0.00  0.00            
ATOM    666  CB  TRP X  38      22.347 100.110  34.811  0.00  0.00            
ATOM    667  HB2 TRP X  38      22.845  99.355  35.491  0.00  0.00            
ATOM    668  HB3 TRP X  38      23.064 100.944  34.749  0.00  0.00            
ATOM    669  CG  TRP X  38      22.349  99.492  33.458  0.00  0.00            
ATOM    670  CD1 TRP X  38      21.254  99.108  32.720  0.00  0.00            
ATOM    671  HD1 TRP X  38      20.269  99.500  32.996  0.00  0.00            
ATOM    672  NE1 TRP X  38      21.618  98.535  31.539  0.00  0.00            
ATOM    673  HE1 TRP X  38      21.069  97.859  31.076  0.00  0.00            
ATOM    674  CE2 TRP X  38      22.955  98.751  31.345  0.00  0.00            
ATOM    675  CZ2 TRP X  38      23.742  98.523  30.256  0.00  0.00            
ATOM    676  HZ2 TRP X  38      23.347  98.317  29.291  0.00  0.00            
ATOM    677  CH2 TRP X  38      25.097  98.782  30.333  0.00  0.00            
ATOM    678  HH2 TRP X  38      25.737  98.709  29.457  0.00  0.00            
ATOM    679  CZ3 TRP X  38      25.678  99.360  31.455  0.00  0.00            
ATOM    680  HZ3 TRP X  38      26.672  99.756  31.450  0.00  0.00            
ATOM    681  CE3 TRP X  38      24.874  99.611  32.624  0.00  0.00            
ATOM    682  HE3 TRP X  38      25.260 100.053  33.539  0.00  0.00            
ATOM    683  CD2 TRP X  38      23.480  99.327  32.552  0.00  0.00            
ATOM    684  C   TRP X  38      20.943 100.303  36.764  0.00  0.00            
ATOM    685  O   TRP X  38      20.398  99.369  37.297  0.00  0.00            
ATOM    686  N   HID X  39      21.481 101.244  37.500  0.00  0.00            
ATOM    687  H   HID X  39      21.945 102.005  36.963  0.00  0.00            
ATOM    688  CA  HID X  39      21.698 101.190  38.919  0.00  0.00            
ATOM    689  HA  HID X  39      22.237 100.322  39.050  0.00  0.00            
ATOM    690  CB  HID X  39      22.534 102.330  39.567  0.00  0.00            
ATOM    691  HB2 HID X  39      23.360 102.476  38.875  0.00  0.00            
ATOM    692  HB3 HID X  39      21.947 103.218  39.638  0.00  0.00            
ATOM    693  CG  HID X  39      23.113 102.110  40.929  0.00  0.00            
ATOM    694  ND1 HID X  39      22.622 102.727  42.050  0.00  0.00            
ATOM    695  HD1 HID X  39      21.995 103.535  42.052  0.00  0.00            
ATOM    696  CE1 HID X  39      23.292 102.288  43.106  0.00  0.00            
ATOM    697  HE1 HID X  39      23.186 102.642  44.138  0.00  0.00            
ATOM    698  NE2 HID X  39      24.093 101.299  42.804  0.00  0.00            
ATOM    699  CD2 HID X  39      24.080 101.282  41.410  0.00  0.00            
ATOM    700  HD2 HID X  39      24.661 100.622  40.777  0.00  0.00            
ATOM    701  C   HID X  39      20.384 101.221  39.702  0.00  0.00            
ATOM    702  O   HID X  39      20.127 100.337  40.487  0.00  0.00            
ATOM    703  N   GLY X  40      19.549 102.200  39.366  0.00  0.00            
ATOM    704  H   GLY X  40      19.839 102.699  38.547  0.00  0.00            
ATOM    705  CA  GLY X  40      18.154 102.321  39.722  0.00  0.00            
ATOM    706  HA2 GLY X  40      17.836 103.196  39.119  0.00  0.00            
ATOM    707  HA3 GLY X  40      18.044 102.521  40.763  0.00  0.00            
ATOM    708  C   GLY X  40      17.287 101.092  39.434  0.00  0.00            
ATOM    709  O   GLY X  40      16.872 100.430  40.334  0.00  0.00            
ATOM    710  N   ALA X  41      17.086 100.677  38.206  0.00  0.00            
ATOM    711  H   ALA X  41      17.572 101.155  37.446  0.00  0.00            
ATOM    712  CA  ALA X  41      16.400  99.473  37.675  0.00  0.00            
ATOM    713  HA  ALA X  41      15.295  99.572  37.793  0.00  0.00            
ATOM    714  CB  ALA X  41      16.628  99.359  36.180  0.00  0.00            
ATOM    715  HB1 ALA X  41      17.190 100.188  35.741  0.00  0.00            
ATOM    716  HB2 ALA X  41      17.183  98.413  36.056  0.00  0.00            
ATOM    717  HB3 ALA X  41      15.660  99.288  35.648  0.00  0.00            
ATOM    718  C   ALA X  41      16.762  98.153  38.293  0.00  0.00            
ATOM    719  O   ALA X  41      15.899  97.435  38.701  0.00  0.00            
ATOM    720  N   ALA X  42      18.066  97.991  38.509  0.00  0.00            
ATOM    721  H   ALA X  42      18.673  98.735  38.123  0.00  0.00            
ATOM    722  CA  ALA X  42      18.646  96.783  39.220  0.00  0.00            
ATOM    723  HA  ALA X  42      17.944  95.971  38.955  0.00  0.00            
ATOM    724  CB  ALA X  42      20.089  96.425  38.792  0.00  0.00            
ATOM    725  HB1 ALA X  42      20.592  97.383  38.510  0.00  0.00            
ATOM    726  HB2 ALA X  42      20.026  95.850  37.884  0.00  0.00            
ATOM    727  HB3 ALA X  42      20.797  95.985  39.456  0.00  0.00            
ATOM    728  C   ALA X  42      18.486  96.841  40.734  0.00  0.00            
ATOM    729  O   ALA X  42      19.011  95.983  41.472  0.00  0.00            
ATOM    730  N   GLY X  43      17.785  97.856  41.290  0.00  0.00            
ATOM    731  H   GLY X  43      17.635  98.657  40.678  0.00  0.00            
ATOM    732  CA  GLY X  43      17.194  98.063  42.617  0.00  0.00            
ATOM    733  HA2 GLY X  43      17.393  99.055  42.951  0.00  0.00            
ATOM    734  HA3 GLY X  43      17.621  97.365  43.340  0.00  0.00            
ATOM    735  C   GLY X  43      15.671  97.946  42.480  0.00  0.00            
ATOM    736  O   GLY X  43      15.073  97.221  43.291  0.00  0.00            
ATOM    737  N   LYN X  44      14.969  98.540  41.439  0.00  0.00            
ATOM    738  H   LYN X  44      15.477  99.197  40.858  0.00  0.00            
ATOM    739  CA  LYN X  44      13.528  98.298  41.120  0.00  0.00            
ATOM    740  HA  LYN X  44      12.984  98.716  42.006  0.00  0.00            
ATOM    741  CB  LYN X  44      12.917  99.003  39.832  0.00  0.00            
ATOM    742  HB2 LYN X  44      13.458  98.646  38.943  0.00  0.00            
ATOM    743  HB3 LYN X  44      11.913  98.709  39.613  0.00  0.00            
ATOM    744  CG  LYN X  44      13.118 100.515  39.862  0.00  0.00            
ATOM    745  HG2 LYN X  44      14.136 100.727  39.683  0.00  0.00            
ATOM    746  HG3 LYN X  44      12.693 100.964  40.783  0.00  0.00            
ATOM    747  CD  LYN X  44      12.390 101.199  38.712  0.00  0.00            
ATOM    748  HD2 LYN X  44      12.626 100.684  37.721  0.00  0.00            
ATOM    749  HD3 LYN X  44      11.335 101.063  38.960  0.00  0.00            
ATOM    750  CE  LYN X  44      12.721 102.646  38.680  0.00  0.00            
ATOM    751  HE2 LYN X  44      13.773 102.794  38.516  0.00  0.00            
ATOM    752  HE3 LYN X  44      12.197 103.148  37.877  0.00  0.00            
ATOM    753  NZ  LYN X  44      12.402 103.298  39.959  0.00  0.00            
ATOM    754  HZ1 LYN X  44      12.997 104.075  40.074  0.00  0.00            
ATOM    755  HZ2 LYN X  44      12.687 102.691  40.739  0.00  0.00            
ATOM    756  C   LYN X  44      13.282  96.719  41.012  0.00  0.00            
ATOM    757  O   LYN X  44      12.194  96.326  41.421  0.00  0.00            
ATOM    758  N   PHE X  45      14.320  95.933  40.514  0.00  0.00            
ATOM    759  H   PHE X  45      15.199  96.411  40.541  0.00  0.00            
ATOM    760  CA  PHE X  45      14.269  94.477  40.313  0.00  0.00            
ATOM    761  HA  PHE X  45      13.352  94.064  39.942  0.00  0.00            
ATOM    762  CB  PHE X  45      15.276  94.083  39.207  0.00  0.00            
ATOM    763  HB2 PHE X  45      16.341  94.096  39.490  0.00  0.00            
ATOM    764  HB3 PHE X  45      15.321  94.826  38.338  0.00  0.00            
ATOM    765  CG  PHE X  45      14.915  92.773  38.700  0.00  0.00            
ATOM    766  CD1 PHE X  45      13.884  92.677  37.802  0.00  0.00            
ATOM    767  HD1 PHE X  45      13.511  93.591  37.348  0.00  0.00            
ATOM    768  CE1 PHE X  45      13.623  91.456  37.255  0.00  0.00            
ATOM    769  HE1 PHE X  45      13.175  91.520  36.280  0.00  0.00            
ATOM    770  CZ  PHE X  45      14.246  90.313  37.685  0.00  0.00            
ATOM    771  HZ  PHE X  45      14.091  89.395  37.127  0.00  0.00            
ATOM    772  CE2 PHE X  45      15.146  90.336  38.700  0.00  0.00            
ATOM    773  HE2 PHE X  45      15.502  89.465  39.101  0.00  0.00            
ATOM    774  CD2 PHE X  45      15.532  91.623  39.201  0.00  0.00            
ATOM    775  HD2 PHE X  45      16.312  91.711  39.940  0.00  0.00            
ATOM    776  C   PHE X  45      14.515  93.804  41.693  0.00  0.00            
ATOM    777  O   PHE X  45      15.670  93.666  42.116  0.00  0.00            
ATOM    778  N   HID X  46      13.487  93.267  42.327  0.00  0.00            
ATOM    779  H   HID X  46      12.697  93.072  41.734  0.00  0.00            
ATOM    780  CA  HID X  46      13.457  92.495  43.561  0.00  0.00            
ATOM    781  HA  HID X  46      14.133  92.854  44.277  0.00  0.00            
ATOM    782  CB  HID X  46      12.066  92.582  44.204  0.00  0.00            
ATOM    783  HB2 HID X  46      12.128  91.820  44.904  0.00  0.00            
ATOM    784  HB3 HID X  46      11.214  92.226  43.536  0.00  0.00            
ATOM    785  CG  HID X  46      11.783  93.930  44.913  0.00  0.00            
ATOM    786  ND1 HID X  46      10.870  93.994  45.996  0.00  0.00            
ATOM    787  HD1 HID X  46      10.348  93.188  46.365  0.00  0.00            
ATOM    788  CE1 HID X  46      10.612  95.240  46.264  0.00  0.00            
ATOM    789  HE1 HID X  46       9.907  95.543  47.052  0.00  0.00            
ATOM    790  NE2 HID X  46      11.240  95.998  45.423  0.00  0.00            
ATOM    791  CD2 HID X  46      12.049  95.250  44.568  0.00  0.00            
ATOM    792  HD2 HID X  46      12.606  95.625  43.684  0.00  0.00            
ATOM    793  C   HID X  46      13.706  90.971  43.199  0.00  0.00            
ATOM    794  O   HID X  46      13.652  90.644  42.017  0.00  0.00            
ATOM    795  N   THR X  47      13.912  90.013  44.153  0.00  0.00            
ATOM    796  H   THR X  47      13.793  90.353  45.072  0.00  0.00            
ATOM    797  CA  THR X  47      14.205  88.556  43.879  0.00  0.00            
ATOM    798  HA  THR X  47      13.529  88.127  43.159  0.00  0.00            
ATOM    799  CB  THR X  47      15.736  88.472  43.363  0.00  0.00            
ATOM    800  HB  THR X  47      15.958  87.376  43.094  0.00  0.00            
ATOM    801  CG2 THR X  47      16.010  89.321  42.158  0.00  0.00            
ATOM    802 HG21 THR X  47      16.911  88.996  41.627  0.00  0.00            
ATOM    803 HG22 THR X  47      15.200  89.225  41.474  0.00  0.00            
ATOM    804 HG23 THR X  47      16.124  90.384  42.369  0.00  0.00            
ATOM    805  OG1 THR X  47      16.604  88.844  44.403  0.00  0.00            
ATOM    806  HG1 THR X  47      17.051  88.081  44.763  0.00  0.00            
ATOM    807  C   THR X  47      14.018  87.793  45.084  0.00  0.00            
ATOM    808  O   THR X  47      14.889  87.612  45.921  0.00  0.00            
ATOM    809  N   PRO X  48      12.856  87.158  45.158  0.00  0.00            
ATOM    810  CD  PRO X  48      12.578  86.102  46.148  0.00  0.00            
ATOM    811  HD2 PRO X  48      12.547  86.609  47.141  0.00  0.00            
ATOM    812  HD3 PRO X  48      13.362  85.371  46.129  0.00  0.00            
ATOM    813  CG  PRO X  48      11.181  85.542  45.778  0.00  0.00            
ATOM    814  HG2 PRO X  48      10.523  86.173  46.396  0.00  0.00            
ATOM    815  HG3 PRO X  48      11.069  84.518  46.013  0.00  0.00            
ATOM    816  CB  PRO X  48      10.960  85.907  44.347  0.00  0.00            
ATOM    817  HB2 PRO X  48       9.942  86.118  44.088  0.00  0.00            
ATOM    818  HB3 PRO X  48      11.469  85.170  43.728  0.00  0.00            
ATOM    819  CA  PRO X  48      11.738  87.279  44.175  0.00  0.00            
ATOM    820  HA  PRO X  48      12.146  87.426  43.174  0.00  0.00            
ATOM    821  C   PRO X  48      10.905  88.460  44.581  0.00  0.00            
ATOM    822  O   PRO X  48      11.088  89.080  45.614  0.00  0.00            
ATOM    823  N   PRO X  49       9.931  88.829  43.699  0.00  0.00            
ATOM    824  CD  PRO X  49       9.816  88.425  42.323  0.00  0.00            
ATOM    825  HD2 PRO X  49      10.784  88.438  41.758  0.00  0.00            
ATOM    826  HD3 PRO X  49       9.428  87.404  42.221  0.00  0.00            
ATOM    827  CG  PRO X  49       8.805  89.431  41.701  0.00  0.00            
ATOM    828  HG2 PRO X  49       9.414  90.203  41.175  0.00  0.00            
ATOM    829  HG3 PRO X  49       8.214  88.900  40.898  0.00  0.00            
ATOM    830  CB  PRO X  49       8.044  89.966  42.843  0.00  0.00            
ATOM    831  HB2 PRO X  49       7.171  89.322  43.024  0.00  0.00            
ATOM    832  HB3 PRO X  49       7.809  90.995  42.606  0.00  0.00            
ATOM    833  CA  PRO X  49       9.002  89.957  43.990  0.00  0.00            
ATOM    834  HA  PRO X  49       9.561  90.887  44.036  0.00  0.00            
ATOM    835  C   PRO X  49       8.301  89.664  45.293  0.00  0.00            
ATOM    836  O   PRO X  49       7.844  88.525  45.476  0.00  0.00            
ATOM    837  N   GLY X  50       8.175  90.712  46.048  0.00  0.00            
ATOM    838  H   GLY X  50       8.633  91.597  45.891  0.00  0.00            
ATOM    839  CA  GLY X  50       7.616  90.586  47.425  0.00  0.00            
ATOM    840  HA2 GLY X  50       7.046  89.642  47.516  0.00  0.00            
ATOM    841  HA3 GLY X  50       6.931  91.389  47.626  0.00  0.00            
ATOM    842  C   GLY X  50       8.710  90.616  48.488  0.00  0.00            
ATOM    843  O   GLY X  50       8.551  91.259  49.502  0.00  0.00            
ATOM    844  N   SER X  51       9.844  89.881  48.256  0.00  0.00            
ATOM    845  H   SER X  51      10.009  89.626  47.347  0.00  0.00            
ATOM    846  CA  SER X  51      10.878  89.763  49.291  0.00  0.00            
ATOM    847  HA  SER X  51      10.481  89.660  50.286  0.00  0.00            
ATOM    848  CB  SER X  51      11.948  88.681  48.932  0.00  0.00            
ATOM    849  HB2 SER X  51      11.446  87.699  48.888  0.00  0.00            
ATOM    850  HB3 SER X  51      12.420  88.880  48.024  0.00  0.00            
ATOM    851  OG  SER X  51      12.931  88.681  49.963  0.00  0.00            
ATOM    852  HG  SER X  51      12.430  88.393  50.786  0.00  0.00            
ATOM    853  C   SER X  51      11.285  91.215  49.202  0.00  0.00            
ATOM    854  O   SER X  51      10.562  92.043  48.629  0.00  0.00            
ATOM    855  N   ASH X  52      12.443  91.482  49.814  0.00  0.00            
ATOM    856  H   ASH X  52      12.983  90.693  50.181  0.00  0.00            
ATOM    857  CA  ASH X  52      13.089  92.738  49.757  0.00  0.00            
ATOM    858  HA  ASH X  52      12.858  93.349  48.878  0.00  0.00            
ATOM    859  CB  ASH X  52      12.684  93.630  50.993  0.00  0.00            
ATOM    860  HB2 ASH X  52      11.633  93.916  50.934  0.00  0.00            
ATOM    861  HB3 ASH X  52      13.217  94.606  50.899  0.00  0.00            
ATOM    862  CG  ASH X  52      12.938  93.203  52.459  0.00  0.00            
ATOM    863  OD1 ASH X  52      12.320  93.952  53.425  0.00  0.00            
ATOM    864  OD2 ASH X  52      13.594  92.207  52.730  0.00  0.00            
ATOM    865  HD1 ASH X  52      12.476  93.667  54.340  0.00  0.00            
ATOM    866  C   ASH X  52      14.577  92.498  49.566  0.00  0.00            
ATOM    867  O   ASH X  52      15.346  93.396  49.852  0.00  0.00            
ATOM    868  N   ARN X  53      15.033  91.396  48.990  0.00  0.00            
ATOM    869  H   ARN X  53      14.327  90.850  48.626  0.00  0.00            
ATOM    870  CA  ARN X  53      16.272  91.270  48.339  0.00  0.00            
ATOM    871  HA  ARN X  53      17.031  91.853  48.844  0.00  0.00            
ATOM    872  CB  ARN X  53      16.472  89.754  48.345  0.00  0.00            
ATOM    873  HB2 ARN X  53      17.534  89.544  48.185  0.00  0.00            
ATOM    874  HB3 ARN X  53      16.288  89.438  49.415  0.00  0.00            
ATOM    875  CG  ARN X  53      15.626  88.861  47.325  0.00  0.00            
ATOM    876  HG2 ARN X  53      14.601  89.140  47.258  0.00  0.00            
ATOM    877  HG3 ARN X  53      16.043  89.071  46.301  0.00  0.00            
ATOM    878  CD  ARN X  53      15.593  87.441  47.786  0.00  0.00            
ATOM    879  HD2 ARN X  53      14.815  86.883  47.229  0.00  0.00            
ATOM    880  HD3 ARN X  53      15.232  87.311  48.774  0.00  0.00            
ATOM    881  NE  ARN X  53      16.930  86.863  47.614  0.00  0.00            
ATOM    882  HE  ARN X  53      17.317  87.184  46.716  0.00  0.00            
ATOM    883  CZ  ARN X  53      17.573  85.891  48.492  0.00  0.00            
ATOM    884  NH1 ARN X  53      17.189  85.611  49.614  0.00  0.00            
ATOM    885 HH11 ARN X  53      16.275  85.965  49.823  0.00  0.00            
ATOM    886  NH2 ARN X  53      18.861  85.607  48.023  0.00  0.00            
ATOM    887 HH21 ARN X  53      18.833  84.850  47.366  0.00  0.00            
ATOM    888 HH22 ARN X  53      19.544  85.326  48.709  0.00  0.00            
ATOM    889  C   ARN X  53      16.111  91.853  46.940  0.00  0.00            
ATOM    890  O   ARN X  53      15.028  91.968  46.358  0.00  0.00            
ATOM    891  N   ASN X  54      17.248  92.172  46.320  0.00  0.00            
ATOM    892  H   ASN X  54      18.168  92.058  46.705  0.00  0.00            
ATOM    893  CA  ASN X  54      17.291  92.726  44.999  0.00  0.00            
ATOM    894  HA  ASN X  54      16.443  92.361  44.430  0.00  0.00            
ATOM    895  CB  ASN X  54      17.002  94.231  45.094  0.00  0.00            
ATOM    896  HB2 ASN X  54      16.541  94.675  44.148  0.00  0.00            
ATOM    897  HB3 ASN X  54      16.319  94.427  45.915  0.00  0.00            
ATOM    898  CG  ASN X  54      18.288  95.083  45.416  0.00  0.00            
ATOM    899  OD1 ASN X  54      19.160  95.311  44.611  0.00  0.00            
ATOM    900  ND2 ASN X  54      18.270  95.790  46.505  0.00  0.00            
ATOM    901 HD21 ASN X  54      17.443  95.910  47.110  0.00  0.00            
ATOM    902 HD22 ASN X  54      18.981  96.432  46.534  0.00  0.00            
ATOM    903  C   ASN X  54      18.558  92.266  44.281  0.00  0.00            
ATOM    904  O   ASN X  54      19.449  91.638  44.812  0.00  0.00            
ATOM    905  N   ALA X  55      18.737  92.703  43.015  0.00  0.00            
ATOM    906  H   ALA X  55      18.123  93.444  42.722  0.00  0.00            
ATOM    907  CA  ALA X  55      19.777  92.261  42.068  0.00  0.00            
ATOM    908  HA  ALA X  55      19.866  91.211  42.281  0.00  0.00            
ATOM    909  CB  ALA X  55      19.434  92.665  40.596  0.00  0.00            
ATOM    910  HB1 ALA X  55      19.464  93.783  40.509  0.00  0.00            
ATOM    911  HB2 ALA X  55      18.405  92.340  40.266  0.00  0.00            
ATOM    912  HB3 ALA X  55      20.159  92.298  39.958  0.00  0.00            
ATOM    913  C   ALA X  55      21.180  92.747  42.307  0.00  0.00            
ATOM    914  O   ALA X  55      22.135  92.072  41.834  0.00  0.00            
ATOM    915  N   ALA X  56      21.390  93.996  42.726  0.00  0.00            
ATOM    916  H   ALA X  56      20.545  94.473  43.098  0.00  0.00            
ATOM    917  CA  ALA X  56      22.669  94.709  42.691  0.00  0.00            
ATOM    918  HA  ALA X  56      23.462  93.949  42.666  0.00  0.00            
ATOM    919  CB  ALA X  56      22.664  95.536  41.390  0.00  0.00            
ATOM    920  HB1 ALA X  56      23.569  95.942  41.055  0.00  0.00            
ATOM    921  HB2 ALA X  56      22.197  94.944  40.568  0.00  0.00            
ATOM    922  HB3 ALA X  56      22.014  96.404  41.530  0.00  0.00            
ATOM    923  C   ALA X  56      22.895  95.593  43.947  0.00  0.00            
ATOM    924  O   ALA X  56      23.566  96.655  43.860  0.00  0.00            
ATOM    925  N   HID X  57      22.205  95.166  45.032  0.00  0.00            
ATOM    926  H   HID X  57      21.584  94.412  44.964  0.00  0.00            
ATOM    927  CA  HID X  57      22.418  95.512  46.479  0.00  0.00            
ATOM    928  HA  HID X  57      23.510  95.472  46.643  0.00  0.00            
ATOM    929  CB  HID X  57      21.772  96.804  46.954  0.00  0.00            
ATOM    930  HB2 HID X  57      21.723  96.976  47.999  0.00  0.00            
ATOM    931  HB3 HID X  57      20.659  96.576  46.852  0.00  0.00            
ATOM    932  CG  HID X  57      22.140  98.122  46.364  0.00  0.00            
ATOM    933  ND1 HID X  57      21.250  99.209  46.090  0.00  0.00            
ATOM    934  HD1 HID X  57      20.217  99.276  46.226  0.00  0.00            
ATOM    935  CE1 HID X  57      21.917 100.185  45.450  0.00  0.00            
ATOM    936  HE1 HID X  57      21.379 101.110  45.158  0.00  0.00            
ATOM    937  NE2 HID X  57      23.241  99.877  45.397  0.00  0.00            
ATOM    938  CD2 HID X  57      23.353  98.617  46.026  0.00  0.00            
ATOM    939  HD2 HID X  57      24.276  98.111  46.256  0.00  0.00            
ATOM    940  C   HID X  57      21.869  94.298  47.305  0.00  0.00            
ATOM    941  O   HID X  57      21.090  93.558  46.700  0.00  0.00            
ATOM    942  N   MET X  58      22.098  94.368  48.636  0.00  0.00            
ATOM    943  H   MET X  58      22.889  94.983  48.901  0.00  0.00            
ATOM    944  CA  MET X  58      21.216  93.875  49.690  0.00  0.00            
ATOM    945  HA  MET X  58      21.831  94.075  50.565  0.00  0.00            
ATOM    946  CB  MET X  58      19.925  94.727  49.730  0.00  0.00            
ATOM    947  HB2 MET X  58      19.416  94.735  48.771  0.00  0.00            
ATOM    948  HB3 MET X  58      20.321  95.785  49.900  0.00  0.00            
ATOM    949  CG  MET X  58      18.785  94.358  50.777  0.00  0.00            
ATOM    950  HG2 MET X  58      18.120  93.602  50.379  0.00  0.00            
ATOM    951  HG3 MET X  58      19.186  93.990  51.648  0.00  0.00            
ATOM    952  SD  MET X  58      17.882  95.881  51.141  0.00  0.00            
ATOM    953  CE  MET X  58      16.478  95.330  52.128  0.00  0.00            
ATOM    954  HE1 MET X  58      16.559  95.544  53.196  0.00  0.00            
ATOM    955  HE2 MET X  58      16.370  94.216  52.102  0.00  0.00            
ATOM    956  HE3 MET X  58      15.562  95.642  51.611  0.00  0.00            
ATOM    957  C   MET X  58      21.033  92.375  49.839  0.00  0.00            
ATOM    958  O   MET X  58      20.588  91.928  50.862  0.00  0.00            
ATOM    959  N   SER X  59      21.466  91.539  48.885  0.00  0.00            
ATOM    960  H   SER X  59      21.850  91.934  48.043  0.00  0.00            
ATOM    961  CA  SER X  59      21.809  90.084  49.002  0.00  0.00            
ATOM    962  HA  SER X  59      22.026  89.734  50.065  0.00  0.00            
ATOM    963  CB  SER X  59      20.622  89.306  48.393  0.00  0.00            
ATOM    964  HB2 SER X  59      19.645  89.651  48.681  0.00  0.00            
ATOM    965  HB3 SER X  59      20.463  89.590  47.346  0.00  0.00            
ATOM    966  OG  SER X  59      20.604  87.965  48.765  0.00  0.00            
ATOM    967  HG  SER X  59      19.771  87.632  48.511  0.00  0.00            
ATOM    968  C   SER X  59      23.152  89.741  48.380  0.00  0.00            
ATOM    969  O   SER X  59      23.999  90.549  48.046  0.00  0.00            
ATOM    970  N   SER X  60      23.454  88.444  48.157  0.00  0.00            
ATOM    971  H   SER X  60      22.604  87.849  48.345  0.00  0.00            
ATOM    972  CA  SER X  60      24.706  87.731  47.806  0.00  0.00            
ATOM    973  HA  SER X  60      25.301  88.032  48.637  0.00  0.00            
ATOM    974  CB  SER X  60      24.515  86.203  47.698  0.00  0.00            
ATOM    975  HB2 SER X  60      25.499  85.739  47.583  0.00  0.00            
ATOM    976  HB3 SER X  60      23.853  85.911  46.884  0.00  0.00            
ATOM    977  OG  SER X  60      23.926  85.659  48.842  0.00  0.00            
ATOM    978  HG  SER X  60      23.000  85.701  48.758  0.00  0.00            
ATOM    979  C   SER X  60      25.272  88.237  46.450  0.00  0.00            
ATOM    980  O   SER X  60      26.514  88.267  46.320  0.00  0.00            
ATOM    981  N   ALA X  61      24.398  88.755  45.558  0.00  0.00            
ATOM    982  H   ALA X  61      23.449  88.537  45.696  0.00  0.00            
ATOM    983  CA  ALA X  61      24.789  89.345  44.302  0.00  0.00            
ATOM    984  HA  ALA X  61      25.668  88.759  43.905  0.00  0.00            
ATOM    985  CB  ALA X  61      23.552  89.367  43.278  0.00  0.00            
ATOM    986  HB1 ALA X  61      23.113  88.334  43.417  0.00  0.00            
ATOM    987  HB2 ALA X  61      23.786  89.524  42.180  0.00  0.00            
ATOM    988  HB3 ALA X  61      22.764  90.101  43.614  0.00  0.00            
ATOM    989  C   ALA X  61      25.341  90.791  44.427  0.00  0.00            
ATOM    990  O   ALA X  61      25.777  91.345  43.466  0.00  0.00            
ATOM    991  N   PHE X  62      25.413  91.385  45.610  0.00  0.00            
ATOM    992  H   PHE X  62      24.870  90.893  46.351  0.00  0.00            
ATOM    993  CA  PHE X  62      26.053  92.707  45.970  0.00  0.00            
ATOM    994  HA  PHE X  62      25.450  93.463  45.549  0.00  0.00            
ATOM    995  CB  PHE X  62      26.106  92.814  47.567  0.00  0.00            
ATOM    996  HB2 PHE X  62      26.423  91.894  48.033  0.00  0.00            
ATOM    997  HB3 PHE X  62      25.099  92.993  47.919  0.00  0.00            
ATOM    998  CG  PHE X  62      26.876  93.996  48.099  0.00  0.00            
ATOM    999  CD1 PHE X  62      26.535  95.288  47.724  0.00  0.00            
ATOM   1000  HD1 PHE X  62      25.640  95.391  47.108  0.00  0.00            
ATOM   1001  CE1 PHE X  62      27.115  96.448  48.193  0.00  0.00            
ATOM   1002  HE1 PHE X  62      26.731  97.420  47.912  0.00  0.00            
ATOM   1003  CZ  PHE X  62      28.202  96.374  49.072  0.00  0.00            
ATOM   1004  HZ  PHE X  62      28.744  97.210  49.386  0.00  0.00            
ATOM   1005  CE2 PHE X  62      28.628  95.104  49.443  0.00  0.00            
ATOM   1006  HE2 PHE X  62      29.444  95.073  50.169  0.00  0.00            
ATOM   1007  CD2 PHE X  62      28.003  93.912  48.966  0.00  0.00            
ATOM   1008  HD2 PHE X  62      28.290  92.946  49.376  0.00  0.00            
ATOM   1009  C   PHE X  62      27.479  92.924  45.461  0.00  0.00            
ATOM   1010  O   PHE X  62      27.756  93.869  44.707  0.00  0.00            
ATOM   1011  N   LEU X  63      28.370  92.021  45.767  0.00  0.00            
ATOM   1012  H   LEU X  63      28.074  91.180  46.302  0.00  0.00            
ATOM   1013  CA  LEU X  63      29.793  92.107  45.347  0.00  0.00            
ATOM   1014  HA  LEU X  63      30.108  93.170  45.586  0.00  0.00            
ATOM   1015  CB  LEU X  63      30.634  91.177  46.273  0.00  0.00            
ATOM   1016  HB2 LEU X  63      30.431  90.108  46.099  0.00  0.00            
ATOM   1017  HB3 LEU X  63      31.718  91.346  46.027  0.00  0.00            
ATOM   1018  CG  LEU X  63      30.623  91.434  47.837  0.00  0.00            
ATOM   1019  HG  LEU X  63      29.556  91.505  48.195  0.00  0.00            
ATOM   1020  CD1 LEU X  63      31.291  90.279  48.552  0.00  0.00            
ATOM   1021 HD11 LEU X  63      31.590  90.482  49.592  0.00  0.00            
ATOM   1022 HD12 LEU X  63      30.732  89.300  48.602  0.00  0.00            
ATOM   1023 HD13 LEU X  63      32.296  90.112  48.045  0.00  0.00            
ATOM   1024  CD2 LEU X  63      31.315  92.771  48.203  0.00  0.00            
ATOM   1025 HD21 LEU X  63      32.360  92.885  47.913  0.00  0.00            
ATOM   1026 HD22 LEU X  63      30.809  93.646  47.788  0.00  0.00            
ATOM   1027 HD23 LEU X  63      31.273  92.999  49.273  0.00  0.00            
ATOM   1028  C   LEU X  63      30.023  91.861  43.801  0.00  0.00            
ATOM   1029  O   LEU X  63      30.523  92.752  43.157  0.00  0.00            
ATOM   1030  N   PRO X  64      29.476  90.785  43.254  0.00  0.00            
ATOM   1031  CD  PRO X  64      28.745  89.617  43.822  0.00  0.00            
ATOM   1032  HD2 PRO X  64      27.947  89.832  44.498  0.00  0.00            
ATOM   1033  HD3 PRO X  64      29.430  88.893  44.270  0.00  0.00            
ATOM   1034  CG  PRO X  64      28.177  88.849  42.631  0.00  0.00            
ATOM   1035  HG2 PRO X  64      27.119  89.188  42.405  0.00  0.00            
ATOM   1036  HG3 PRO X  64      28.122  87.778  42.853  0.00  0.00            
ATOM   1037  CB  PRO X  64      29.126  89.136  41.542  0.00  0.00            
ATOM   1038  HB2 PRO X  64      28.630  88.983  40.597  0.00  0.00            
ATOM   1039  HB3 PRO X  64      29.971  88.478  41.628  0.00  0.00            
ATOM   1040  CA  PRO X  64      29.541  90.563  41.803  0.00  0.00            
ATOM   1041  HA  PRO X  64      30.641  90.616  41.504  0.00  0.00            
ATOM   1042  C   PRO X  64      28.773  91.535  40.924  0.00  0.00            
ATOM   1043  O   PRO X  64      29.271  91.812  39.819  0.00  0.00            
ATOM   1044  N   TRP X  65      27.569  91.959  41.345  0.00  0.00            
ATOM   1045  H   TRP X  65      27.115  91.650  42.203  0.00  0.00            
ATOM   1046  CA  TRP X  65      26.895  92.996  40.623  0.00  0.00            
ATOM   1047  HA  TRP X  65      27.554  93.024  39.749  0.00  0.00            
ATOM   1048  CB  TRP X  65      25.477  92.602  40.229  0.00  0.00            
ATOM   1049  HB2 TRP X  65      24.867  92.809  41.085  0.00  0.00            
ATOM   1050  HB3 TRP X  65      25.390  91.519  39.965  0.00  0.00            
ATOM   1051  CG  TRP X  65      25.028  93.301  39.008  0.00  0.00            
ATOM   1052  CD1 TRP X  65      25.656  94.291  38.232  0.00  0.00            
ATOM   1053  HD1 TRP X  65      26.692  94.714  38.390  0.00  0.00            
ATOM   1054  NE1 TRP X  65      24.858  94.573  37.149  0.00  0.00            
ATOM   1055  HE1 TRP X  65      25.202  94.976  36.279  0.00  0.00            
ATOM   1056  CE2 TRP X  65      23.704  93.824  37.143  0.00  0.00            
ATOM   1057  CZ2 TRP X  65      22.579  93.770  36.329  0.00  0.00            
ATOM   1058  HZ2 TRP X  65      22.604  94.326  35.400  0.00  0.00            
ATOM   1059  CH2 TRP X  65      21.519  92.904  36.599  0.00  0.00            
ATOM   1060  HH2 TRP X  65      20.635  92.804  36.031  0.00  0.00            
ATOM   1061  CZ3 TRP X  65      21.621  92.063  37.722  0.00  0.00            
ATOM   1062  HZ3 TRP X  65      20.805  91.434  37.879  0.00  0.00            
ATOM   1063  CE3 TRP X  65      22.713  92.082  38.614  0.00  0.00            
ATOM   1064  HE3 TRP X  65      22.770  91.427  39.445  0.00  0.00            
ATOM   1065  CD2 TRP X  65      23.738  93.049  38.356  0.00  0.00            
ATOM   1066  C   TRP X  65      27.031  94.444  41.137  0.00  0.00            
ATOM   1067  O   TRP X  65      26.085  95.277  41.208  0.00  0.00            
ATOM   1068  N   HID X  66      28.323  94.791  41.369  0.00  0.00            
ATOM   1069  H   HID X  66      28.964  94.052  41.235  0.00  0.00            
ATOM   1070  CA  HID X  66      28.949  96.129  41.274  0.00  0.00            
ATOM   1071  HA  HID X  66      28.196  96.742  40.721  0.00  0.00            
ATOM   1072  CB  HID X  66      29.165  96.928  42.612  0.00  0.00            
ATOM   1073  HB2 HID X  66      29.922  97.738  42.462  0.00  0.00            
ATOM   1074  HB3 HID X  66      29.785  96.230  43.191  0.00  0.00            
ATOM   1075  CG  HID X  66      27.907  97.352  43.344  0.00  0.00            
ATOM   1076  ND1 HID X  66      27.244  96.479  44.172  0.00  0.00            
ATOM   1077  HD1 HID X  66      27.437  95.454  44.290  0.00  0.00            
ATOM   1078  CE1 HID X  66      26.195  97.117  44.668  0.00  0.00            
ATOM   1079  HE1 HID X  66      25.513  96.521  45.255  0.00  0.00            
ATOM   1080  NE2 HID X  66      26.024  98.350  44.202  0.00  0.00            
ATOM   1081  CD2 HID X  66      27.152  98.521  43.358  0.00  0.00            
ATOM   1082  HD2 HID X  66      27.458  99.449  42.917  0.00  0.00            
ATOM   1083  C   HID X  66      30.247  95.950  40.493  0.00  0.00            
ATOM   1084  O   HID X  66      30.570  96.714  39.602  0.00  0.00            
ATOM   1085  N   ARN X  67      30.963  94.836  40.770  0.00  0.00            
ATOM   1086  H   ARN X  67      30.667  94.140  41.440  0.00  0.00            
ATOM   1087  CA  ARN X  67      32.135  94.431  39.910  0.00  0.00            
ATOM   1088  HA  ARN X  67      32.942  95.170  40.021  0.00  0.00            
ATOM   1089  CB  ARN X  67      32.673  93.071  40.358  0.00  0.00            
ATOM   1090  HB2 ARN X  67      32.924  93.075  41.410  0.00  0.00            
ATOM   1091  HB3 ARN X  67      31.880  92.341  40.115  0.00  0.00            
ATOM   1092  CG  ARN X  67      33.924  92.715  39.556  0.00  0.00            
ATOM   1093  HG2 ARN X  67      33.707  92.479  38.528  0.00  0.00            
ATOM   1094  HG3 ARN X  67      34.603  93.540  39.575  0.00  0.00            
ATOM   1095  CD  ARN X  67      34.619  91.534  40.136  0.00  0.00            
ATOM   1096  HD2 ARN X  67      33.943  90.718  40.320  0.00  0.00            
ATOM   1097  HD3 ARN X  67      35.337  91.119  39.409  0.00  0.00            
ATOM   1098  NE  ARN X  67      35.273  91.886  41.364  0.00  0.00            
ATOM   1099  HE  ARN X  67      34.718  92.478  41.954  0.00  0.00            
ATOM   1100  CZ  ARN X  67      35.919  90.856  42.102  0.00  0.00            
ATOM   1101  NH1 ARN X  67      35.961  89.657  41.814  0.00  0.00            
ATOM   1102 HH11 ARN X  67      36.569  89.506  40.999  0.00  0.00            
ATOM   1103  NH2 ARN X  67      36.592  91.346  43.281  0.00  0.00            
ATOM   1104 HH21 ARN X  67      35.927  91.512  44.022  0.00  0.00            
ATOM   1105 HH22 ARN X  67      37.225  90.665  43.644  0.00  0.00            
ATOM   1106  C   ARN X  67      31.840  94.460  38.399  0.00  0.00            
ATOM   1107  O   ARN X  67      32.595  95.092  37.638  0.00  0.00            
ATOM   1108  N   GLH X  68      30.806  93.782  37.917  0.00  0.00            
ATOM   1109  H   GLH X  68      30.249  93.198  38.553  0.00  0.00            
ATOM   1110  CA  GLH X  68      30.397  93.921  36.538  0.00  0.00            
ATOM   1111  HA  GLH X  68      31.262  93.631  35.923  0.00  0.00            
ATOM   1112  CB  GLH X  68      29.225  92.946  36.258  0.00  0.00            
ATOM   1113  HB2 GLH X  68      28.443  93.017  37.008  0.00  0.00            
ATOM   1114  HB3 GLH X  68      29.675  91.954  36.280  0.00  0.00            
ATOM   1115  CG  GLH X  68      28.654  93.102  34.833  0.00  0.00            
ATOM   1116  HG2 GLH X  68      27.685  92.625  34.786  0.00  0.00            
ATOM   1117  HG3 GLH X  68      28.460  94.173  34.623  0.00  0.00            
ATOM   1118  CD  GLH X  68      29.521  92.567  33.714  0.00  0.00            
ATOM   1119  OE1 GLH X  68      30.603  91.922  34.134  0.00  0.00            
ATOM   1120  OE2 GLH X  68      29.137  92.654  32.543  0.00  0.00            
ATOM   1121  HE1 GLH X  68      30.654  91.826  35.065  0.00  0.00            
ATOM   1122  C   GLH X  68      30.027  95.351  36.153  0.00  0.00            
ATOM   1123  O   GLH X  68      30.418  95.808  35.087  0.00  0.00            
ATOM   1124  N   TYR X  69      29.287  96.010  37.079  0.00  0.00            
ATOM   1125  H   TYR X  69      28.797  95.476  37.790  0.00  0.00            
ATOM   1126  CA  TYR X  69      28.959  97.399  36.928  0.00  0.00            
ATOM   1127  HA  TYR X  69      28.363  97.510  36.051  0.00  0.00            
ATOM   1128  CB  TYR X  69      28.153  97.977  38.104  0.00  0.00            
ATOM   1129  HB2 TYR X  69      27.231  97.379  38.260  0.00  0.00            
ATOM   1130  HB3 TYR X  69      28.760  97.821  38.958  0.00  0.00            
ATOM   1131  CG  TYR X  69      27.854  99.429  37.915  0.00  0.00            
ATOM   1132  CD1 TYR X  69      28.876 100.360  37.732  0.00  0.00            
ATOM   1133  HD1 TYR X  69      29.886 100.041  37.518  0.00  0.00            
ATOM   1134  CE1 TYR X  69      28.598 101.675  37.253  0.00  0.00            
ATOM   1135  HE1 TYR X  69      29.337 102.378  36.982  0.00  0.00            
ATOM   1136  CZ  TYR X  69      27.265 102.165  37.355  0.00  0.00            
ATOM   1137  OH  TYR X  69      26.980 103.464  37.065  0.00  0.00            
ATOM   1138  HH  TYR X  69      27.776 104.068  37.025  0.00  0.00            
ATOM   1139  CE2 TYR X  69      26.231 101.290  37.571  0.00  0.00            
ATOM   1140  HE2 TYR X  69      25.169 101.643  37.557  0.00  0.00            
ATOM   1141  CD2 TYR X  69      26.526  99.954  37.812  0.00  0.00            
ATOM   1142  HD2 TYR X  69      25.745  99.254  37.931  0.00  0.00            
ATOM   1143  C   TYR X  69      30.253  98.239  36.711  0.00  0.00            
ATOM   1144  O   TYR X  69      30.399  99.074  35.817  0.00  0.00            
ATOM   1145  N   LEU X  70      31.270  98.042  37.567  0.00  0.00            
ATOM   1146  H   LEU X  70      31.291  97.205  38.121  0.00  0.00            
ATOM   1147  CA  LEU X  70      32.513  98.812  37.424  0.00  0.00            
ATOM   1148  HA  LEU X  70      32.292  99.875  37.364  0.00  0.00            
ATOM   1149  CB  LEU X  70      33.392  98.566  38.686  0.00  0.00            
ATOM   1150  HB2 LEU X  70      34.390  98.972  38.509  0.00  0.00            
ATOM   1151  HB3 LEU X  70      33.431  97.496  38.814  0.00  0.00            
ATOM   1152  CG  LEU X  70      32.810  99.153  39.917  0.00  0.00            
ATOM   1153  HG  LEU X  70      31.708  98.982  39.746  0.00  0.00            
ATOM   1154  CD1 LEU X  70      33.298  98.354  41.153  0.00  0.00            
ATOM   1155 HD11 LEU X  70      33.100  98.762  42.130  0.00  0.00            
ATOM   1156 HD12 LEU X  70      32.965  97.326  41.258  0.00  0.00            
ATOM   1157 HD13 LEU X  70      34.427  98.378  41.104  0.00  0.00            
ATOM   1158  CD2 LEU X  70      33.089 100.644  40.135  0.00  0.00            
ATOM   1159 HD21 LEU X  70      32.603 101.051  41.032  0.00  0.00            
ATOM   1160 HD22 LEU X  70      34.170 100.831  40.099  0.00  0.00            
ATOM   1161 HD23 LEU X  70      32.667 101.200  39.331  0.00  0.00            
ATOM   1162  C   LEU X  70      33.306  98.367  36.191  0.00  0.00            
ATOM   1163  O   LEU X  70      33.999  99.130  35.583  0.00  0.00            
ATOM   1164  N   LEU X  71      33.171  97.104  35.822  0.00  0.00            
ATOM   1165  H   LEU X  71      32.378  96.549  36.105  0.00  0.00            
ATOM   1166  CA  LEU X  71      33.928  96.567  34.672  0.00  0.00            
ATOM   1167  HA  LEU X  71      34.992  96.831  34.796  0.00  0.00            
ATOM   1168  CB  LEU X  71      33.746  95.061  34.581  0.00  0.00            
ATOM   1169  HB2 LEU X  71      34.010  94.590  35.530  0.00  0.00            
ATOM   1170  HB3 LEU X  71      32.706  94.868  34.430  0.00  0.00            
ATOM   1171  CG  LEU X  71      34.554  94.422  33.427  0.00  0.00            
ATOM   1172  HG  LEU X  71      34.120  94.808  32.508  0.00  0.00            
ATOM   1173  CD1 LEU X  71      36.011  94.779  33.505  0.00  0.00            
ATOM   1174 HD11 LEU X  71      36.613  93.865  33.588  0.00  0.00            
ATOM   1175 HD12 LEU X  71      36.342  95.252  32.582  0.00  0.00            
ATOM   1176 HD13 LEU X  71      36.240  95.431  34.331  0.00  0.00            
ATOM   1177  CD2 LEU X  71      34.361  92.893  33.457  0.00  0.00            
ATOM   1178 HD21 LEU X  71      34.047  92.582  34.457  0.00  0.00            
ATOM   1179 HD22 LEU X  71      33.583  92.587  32.761  0.00  0.00            
ATOM   1180 HD23 LEU X  71      35.289  92.417  33.176  0.00  0.00            
ATOM   1181  C   LEU X  71      33.409  97.235  33.405  0.00  0.00            
ATOM   1182  O   LEU X  71      34.210  97.713  32.594  0.00  0.00            
ATOM   1183  N   ARN X  72      32.085  97.309  33.262  0.00  0.00            
ATOM   1184  H   ARN X  72      31.485  96.847  33.928  0.00  0.00            
ATOM   1185  CA  ARN X  72      31.479  97.978  32.130  0.00  0.00            
ATOM   1186  HA  ARN X  72      31.914  97.532  31.236  0.00  0.00            
ATOM   1187  CB  ARN X  72      29.961  97.793  32.146  0.00  0.00            
ATOM   1188  HB2 ARN X  72      29.533  98.151  33.081  0.00  0.00            
ATOM   1189  HB3 ARN X  72      29.551  98.405  31.363  0.00  0.00            
ATOM   1190  CG  ARN X  72      29.532  96.329  31.900  0.00  0.00            
ATOM   1191  HG2 ARN X  72      30.187  95.650  32.449  0.00  0.00            
ATOM   1192  HG3 ARN X  72      29.669  96.097  30.844  0.00  0.00            
ATOM   1193  CD  ARN X  72      28.076  96.134  32.323  0.00  0.00            
ATOM   1194  HD2 ARN X  72      27.965  96.161  33.410  0.00  0.00            
ATOM   1195  HD3 ARN X  72      27.451  96.934  31.918  0.00  0.00            
ATOM   1196  NE  ARN X  72      27.575  94.848  31.868  0.00  0.00            
ATOM   1197  HE  ARN X  72      26.951  94.435  32.524  0.00  0.00            
ATOM   1198  CZ  ARN X  72      27.124  94.598  30.559  0.00  0.00            
ATOM   1199  NH1 ARN X  72      26.701  93.488  30.177  0.00  0.00            
ATOM   1200 HH11 ARN X  72      26.658  92.816  30.934  0.00  0.00            
ATOM   1201  NH2 ARN X  72      27.234  95.706  29.657  0.00  0.00            
ATOM   1202 HH21 ARN X  72      26.682  95.537  28.827  0.00  0.00            
ATOM   1203 HH22 ARN X  72      28.181  95.846  29.353  0.00  0.00            
ATOM   1204  C   ARN X  72      31.793  99.478  32.108  0.00  0.00            
ATOM   1205  O   ARN X  72      32.082  99.993  31.032  0.00  0.00            
ATOM   1206  N   PHE X  73      31.799 100.107  33.268  0.00  0.00            
ATOM   1207  H   PHE X  73      31.576  99.595  34.100  0.00  0.00            
ATOM   1208  CA  PHE X  73      32.148 101.515  33.384  0.00  0.00            
ATOM   1209  HA  PHE X  73      31.517 102.049  32.677  0.00  0.00            
ATOM   1210  CB  PHE X  73      31.892 102.011  34.810  0.00  0.00            
ATOM   1211  HB2 PHE X  73      30.902 101.699  35.139  0.00  0.00            
ATOM   1212  HB3 PHE X  73      32.664 101.544  35.416  0.00  0.00            
ATOM   1213  CG  PHE X  73      31.990 103.502  34.950  0.00  0.00            
ATOM   1214  CD1 PHE X  73      31.002 104.330  34.419  0.00  0.00            
ATOM   1215  HD1 PHE X  73      30.309 103.925  33.702  0.00  0.00            
ATOM   1216  CE1 PHE X  73      31.107 105.722  34.532  0.00  0.00            
ATOM   1217  HE1 PHE X  73      30.490 106.346  33.921  0.00  0.00            
ATOM   1218  CZ  PHE X  73      32.210 106.274  35.181  0.00  0.00            
ATOM   1219  HZ  PHE X  73      32.407 107.326  35.067  0.00  0.00            
ATOM   1220  CE2 PHE X  73      33.206 105.453  35.689  0.00  0.00            
ATOM   1221  HE2 PHE X  73      34.128 105.898  36.028  0.00  0.00            
ATOM   1222  CD2 PHE X  73      33.100 104.071  35.572  0.00  0.00            
ATOM   1223  HD2 PHE X  73      33.934 103.440  35.840  0.00  0.00            
ATOM   1224  C   PHE X  73      33.579 101.809  32.968  0.00  0.00            
ATOM   1225  O   PHE X  73      33.863 102.792  32.278  0.00  0.00            
ATOM   1226  N   GLH X  74      34.518 100.958  33.395  0.00  0.00            
ATOM   1227  H   GLH X  74      34.240 100.036  33.689  0.00  0.00            
ATOM   1228  CA  GLH X  74      35.927 101.121  33.060  0.00  0.00            
ATOM   1229  HA  GLH X  74      36.232 102.137  33.320  0.00  0.00            
ATOM   1230  CB  GLH X  74      36.803 100.176  33.891  0.00  0.00            
ATOM   1231  HB2 GLH X  74      36.598  99.129  33.638  0.00  0.00            
ATOM   1232  HB3 GLH X  74      36.545 100.357  34.933  0.00  0.00            
ATOM   1233  CG  GLH X  74      38.295 100.448  33.774  0.00  0.00            
ATOM   1234  HG2 GLH X  74      38.503 101.489  33.976  0.00  0.00            
ATOM   1235  HG3 GLH X  74      38.593 100.190  32.772  0.00  0.00            
ATOM   1236  CD  GLH X  74      39.107  99.655  34.761  0.00  0.00            
ATOM   1237  OE1 GLH X  74      38.966  98.314  34.644  0.00  0.00            
ATOM   1238  OE2 GLH X  74      39.862 100.172  35.575  0.00  0.00            
ATOM   1239  HE1 GLH X  74      39.486  97.882  35.304  0.00  0.00            
ATOM   1240  C   GLH X  74      36.155 100.909  31.573  0.00  0.00            
ATOM   1241  O   GLH X  74      36.964 101.632  31.018  0.00  0.00            
ATOM   1242  N   ARN X  75      35.450  99.962  30.977  0.00  0.00            
ATOM   1243  H   ARN X  75      34.627  99.616  31.430  0.00  0.00            
ATOM   1244  CA  ARN X  75      35.578  99.792  29.526  0.00  0.00            
ATOM   1245  HA  ARN X  75      36.616  99.588  29.258  0.00  0.00            
ATOM   1246  CB  ARN X  75      34.791  98.573  29.040  0.00  0.00            
ATOM   1247  HB2 ARN X  75      33.703  98.659  28.999  0.00  0.00            
ATOM   1248  HB3 ARN X  75      35.032  98.540  27.990  0.00  0.00            
ATOM   1249  CG  ARN X  75      35.384  97.259  29.529  0.00  0.00            
ATOM   1250  HG2 ARN X  75      36.316  97.061  28.978  0.00  0.00            
ATOM   1251  HG3 ARN X  75      35.669  97.312  30.576  0.00  0.00            
ATOM   1252  CD  ARN X  75      34.410  96.107  29.322  0.00  0.00            
ATOM   1253  HD2 ARN X  75      34.096  96.044  28.275  0.00  0.00            
ATOM   1254  HD3 ARN X  75      33.526  96.246  29.931  0.00  0.00            
ATOM   1255  NE  ARN X  75      35.066  94.856  29.691  0.00  0.00            
ATOM   1256  HE  ARN X  75      35.964  94.750  29.246  0.00  0.00            
ATOM   1257  CZ  ARN X  75      34.305  93.648  29.682  0.00  0.00            
ATOM   1258  NH1 ARN X  75      33.103  93.583  29.358  0.00  0.00            
ATOM   1259 HH11 ARN X  75      32.776  94.476  29.008  0.00  0.00            
ATOM   1260  NH2 ARN X  75      35.029  92.489  30.074  0.00  0.00            
ATOM   1261 HH21 ARN X  75      36.024  92.607  29.961  0.00  0.00            
ATOM   1262 HH22 ARN X  75      34.738  91.706  29.518  0.00  0.00            
ATOM   1263  C   ARN X  75      35.124 101.033  28.783  0.00  0.00            
ATOM   1264  O   ARN X  75      35.734 101.389  27.790  0.00  0.00            
ATOM   1265  N   ASH X  76      34.042 101.661  29.243  0.00  0.00            
ATOM   1266  H   ASH X  76      33.733 101.460  30.182  0.00  0.00            
ATOM   1267  CA  ASH X  76      33.597 102.877  28.580  0.00  0.00            
ATOM   1268  HA  ASH X  76      33.523 102.696  27.509  0.00  0.00            
ATOM   1269  CB  ASH X  76      32.229 103.304  29.130  0.00  0.00            
ATOM   1270  HB2 ASH X  76      32.167 103.070  30.192  0.00  0.00            
ATOM   1271  HB3 ASH X  76      32.122 104.381  29.032  0.00  0.00            
ATOM   1272  CG  ASH X  76      31.056 102.663  28.453  0.00  0.00            
ATOM   1273  OD1 ASH X  76      31.240 102.427  27.136  0.00  0.00            
ATOM   1274  OD2 ASH X  76      30.009 102.409  29.034  0.00  0.00            
ATOM   1275  HD1 ASH X  76      32.129 102.555  26.862  0.00  0.00            
ATOM   1276  C   ASH X  76      34.614 103.974  28.791  0.00  0.00            
ATOM   1277  O   ASH X  76      34.794 104.835  27.920  0.00  0.00            
ATOM   1278  N   LEU X  77      35.308 104.003  29.940  0.00  0.00            
ATOM   1279  H   LEU X  77      34.976 103.487  30.746  0.00  0.00            
ATOM   1280  CA  LEU X  77      36.372 104.946  30.142  0.00  0.00            
ATOM   1281  HA  LEU X  77      36.008 105.964  30.026  0.00  0.00            
ATOM   1282  CB  LEU X  77      36.963 104.812  31.549  0.00  0.00            
ATOM   1283  HB2 LEU X  77      37.293 103.790  31.733  0.00  0.00            
ATOM   1284  HB3 LEU X  77      37.870 105.413  31.570  0.00  0.00            
ATOM   1285  CG  LEU X  77      36.083 105.321  32.702  0.00  0.00            
ATOM   1286  HG  LEU X  77      35.123 104.807  32.655  0.00  0.00            
ATOM   1287  CD1 LEU X  77      36.710 104.998  34.062  0.00  0.00            
ATOM   1288 HD11 LEU X  77      35.990 105.071  34.871  0.00  0.00            
ATOM   1289 HD12 LEU X  77      37.098 103.974  34.049  0.00  0.00            
ATOM   1290 HD13 LEU X  77      37.550 105.659  34.271  0.00  0.00            
ATOM   1291  CD2 LEU X  77      35.843 106.826  32.605  0.00  0.00            
ATOM   1292 HD21 LEU X  77      35.113 107.058  31.831  0.00  0.00            
ATOM   1293 HD22 LEU X  77      35.466 107.206  33.554  0.00  0.00            
ATOM   1294 HD23 LEU X  77      36.772 107.349  32.375  0.00  0.00            
ATOM   1295  C   LEU X  77      37.479 104.713  29.109  0.00  0.00            
ATOM   1296  O   LEU X  77      38.095 105.661  28.581  0.00  0.00            
ATOM   1297  N   GLN X  78      37.831 103.447  28.824  0.00  0.00            
ATOM   1298  H   GLN X  78      37.343 102.689  29.279  0.00  0.00            
ATOM   1299  CA  GLN X  78      38.921 103.137  27.945  0.00  0.00            
ATOM   1300  HA  GLN X  78      39.809 103.691  28.255  0.00  0.00            
ATOM   1301  CB  GLN X  78      39.291 101.664  28.026  0.00  0.00            
ATOM   1302  HB2 GLN X  78      40.014 101.399  27.259  0.00  0.00            
ATOM   1303  HB3 GLN X  78      38.391 101.093  27.834  0.00  0.00            
ATOM   1304  CG  GLN X  78      39.824 101.247  29.395  0.00  0.00            
ATOM   1305  HG2 GLN X  78      39.506 101.956  30.163  0.00  0.00            
ATOM   1306  HG3 GLN X  78      39.399 100.288  29.678  0.00  0.00            
ATOM   1307  CD  GLN X  78      41.337 101.111  29.447  0.00  0.00            
ATOM   1308  OE1 GLN X  78      41.928 100.446  28.591  0.00  0.00            
ATOM   1309  NE2 GLN X  78      41.961 101.767  30.441  0.00  0.00            
ATOM   1310 HE21 GLN X  78      42.522 101.224  31.087  0.00  0.00            
ATOM   1311 HE22 GLN X  78      41.681 102.701  30.679  0.00  0.00            
ATOM   1312  C   GLN X  78      38.604 103.486  26.476  0.00  0.00            
ATOM   1313  O   GLN X  78      39.522 103.716  25.702  0.00  0.00            
ATOM   1314  N   SER X  79      37.335 103.554  26.103  0.00  0.00            
ATOM   1315  H   SER X  79      36.636 103.583  26.833  0.00  0.00            
ATOM   1316  CA  SER X  79      36.949 103.893  24.745  0.00  0.00            
ATOM   1317  HA  SER X  79      37.493 103.245  24.059  0.00  0.00            
ATOM   1318  CB  SER X  79      35.458 103.678  24.529  0.00  0.00            
ATOM   1319  HB2 SER X  79      34.858 104.322  25.152  0.00  0.00            
ATOM   1320  HB3 SER X  79      35.286 103.894  23.482  0.00  0.00            
ATOM   1321  OG  SER X  79      35.120 102.326  24.765  0.00  0.00            
ATOM   1322  HG  SER X  79      35.909 101.821  24.894  0.00  0.00            
ATOM   1323  C   SER X  79      37.337 105.326  24.418  0.00  0.00            
ATOM   1324  O   SER X  79      37.637 105.672  23.279  0.00  0.00            
ATOM   1325  N   ILE X  80      37.280 106.212  25.384  0.00  0.00            
ATOM   1326  H   ILE X  80      36.724 105.965  26.181  0.00  0.00            
ATOM   1327  CA  ILE X  80      37.628 107.605  25.211  0.00  0.00            
ATOM   1328  HA  ILE X  80      37.351 107.909  24.204  0.00  0.00            
ATOM   1329  CB  ILE X  80      36.869 108.470  26.213  0.00  0.00            
ATOM   1330  HB  ILE X  80      37.307 108.315  27.202  0.00  0.00            
ATOM   1331  CG2 ILE X  80      36.965 109.938  25.838  0.00  0.00            
ATOM   1332 HG21 ILE X  80      37.281 110.526  26.696  0.00  0.00            
ATOM   1333 HG22 ILE X  80      36.002 110.321  25.500  0.00  0.00            
ATOM   1334 HG23 ILE X  80      37.688 110.096  25.037  0.00  0.00            
ATOM   1335  CG1 ILE X  80      35.384 108.050  26.253  0.00  0.00            
ATOM   1336 HG12 ILE X  80      35.238 107.050  26.674  0.00  0.00            
ATOM   1337 HG13 ILE X  80      34.905 108.702  26.975  0.00  0.00            
ATOM   1338  CD1 ILE X  80      34.637 108.245  24.940  0.00  0.00            
ATOM   1339 HD11 ILE X  80      35.160 108.960  24.304  0.00  0.00            
ATOM   1340 HD12 ILE X  80      33.647 108.659  25.142  0.00  0.00            
ATOM   1341 HD13 ILE X  80      34.521 107.319  24.384  0.00  0.00            
ATOM   1342  C   ILE X  80      39.128 107.793  25.406  0.00  0.00            
ATOM   1343  O   ILE X  80      39.769 108.491  24.606  0.00  0.00            
ATOM   1344  N   ASN X  81      39.740 107.178  26.474  0.00  0.00            
ATOM   1345  H   ASN X  81      39.164 106.910  27.260  0.00  0.00            
ATOM   1346  CA  ASN X  81      41.176 107.192  26.715  0.00  0.00            
ATOM   1347  HA  ASN X  81      41.676 107.443  25.775  0.00  0.00            
ATOM   1348  CB  ASN X  81      41.505 108.236  27.785  0.00  0.00            
ATOM   1349  HB2 ASN X  81      40.918 109.138  27.619  0.00  0.00            
ATOM   1350  HB3 ASN X  81      41.237 107.847  28.764  0.00  0.00            
ATOM   1351  CG  ASN X  81      42.980 108.598  27.823  0.00  0.00            
ATOM   1352  OD1 ASN X  81      43.844 107.742  27.722  0.00  0.00            
ATOM   1353  ND2 ASN X  81      43.266 109.881  27.984  0.00  0.00            
ATOM   1354 HD21 ASN X  81      43.512 110.230  28.897  0.00  0.00            
ATOM   1355 HD22 ASN X  81      42.922 110.546  27.305  0.00  0.00            
ATOM   1356  C   ASN X  81      41.676 105.801  27.181  0.00  0.00            
ATOM   1357  O   ASN X  81      41.356 105.374  28.277  0.00  0.00            
ATOM   1358  N   PRO X  82      42.384 105.065  26.308  0.00  0.00            
ATOM   1359  CD  PRO X  82      42.825 105.499  24.978  0.00  0.00            
ATOM   1360  HD2 PRO X  82      41.983 105.526  24.284  0.00  0.00            
ATOM   1361  HD3 PRO X  82      43.342 106.466  24.991  0.00  0.00            
ATOM   1362  CG  PRO X  82      43.782 104.405  24.553  0.00  0.00            
ATOM   1363  HG2 PRO X  82      43.788 104.211  23.477  0.00  0.00            
ATOM   1364  HG3 PRO X  82      44.775 104.672  24.932  0.00  0.00            
ATOM   1365  CB  PRO X  82      43.380 103.169  25.325  0.00  0.00            
ATOM   1366  HB2 PRO X  82      42.591 102.622  24.794  0.00  0.00            
ATOM   1367  HB3 PRO X  82      44.262 102.561  25.539  0.00  0.00            
ATOM   1368  CA  PRO X  82      42.833 103.717  26.652  0.00  0.00            
ATOM   1369  HA  PRO X  82      41.967 103.099  26.897  0.00  0.00            
ATOM   1370  C   PRO X  82      43.870 103.649  27.773  0.00  0.00            
ATOM   1371  O   PRO X  82      44.481 102.599  27.981  0.00  0.00            
ATOM   1372  N   GLH X  83      44.142 104.811  28.398  0.00  0.00            
ATOM   1373  H   GLH X  83      43.749 105.670  28.056  0.00  0.00            
ATOM   1374  CA  GLH X  83      45.120 104.837  29.499  0.00  0.00            
ATOM   1375  HA  GLH X  83      45.514 103.829  29.624  0.00  0.00            
ATOM   1376  CB  GLH X  83      46.252 105.799  29.161  0.00  0.00            
ATOM   1377  HB2 GLH X  83      46.788 106.099  30.063  0.00  0.00            
ATOM   1378  HB3 GLH X  83      45.827 106.712  28.736  0.00  0.00            
ATOM   1379  CG  GLH X  83      47.225 105.258  28.134  0.00  0.00            
ATOM   1380  HG2 GLH X  83      46.712 104.709  27.347  0.00  0.00            
ATOM   1381  HG3 GLH X  83      47.733 106.101  27.666  0.00  0.00            
ATOM   1382  CD  GLH X  83      48.274 104.312  28.691  0.00  0.00            
ATOM   1383  OE1 GLH X  83      49.039 104.881  29.634  0.00  0.00            
ATOM   1384  OE2 GLH X  83      48.402 103.154  28.296  0.00  0.00            
ATOM   1385  HE1 GLH X  83      49.851 104.399  29.713  0.00  0.00            
ATOM   1386  C   GLH X  83      44.483 105.246  30.814  0.00  0.00            
ATOM   1387  O   GLH X  83      45.221 105.425  31.783  0.00  0.00            
ATOM   1388  N   VAL X  84      43.168 105.430  30.874  0.00  0.00            
ATOM   1389  H   VAL X  84      42.647 105.477  30.010  0.00  0.00            
ATOM   1390  CA  VAL X  84      42.500 105.853  32.086  0.00  0.00            
ATOM   1391  HA  VAL X  84      43.238 106.229  32.788  0.00  0.00            
ATOM   1392  CB  VAL X  84      41.458 106.934  31.772  0.00  0.00            
ATOM   1393  HB  VAL X  84      40.808 106.612  30.958  0.00  0.00            
ATOM   1394  CG1 VAL X  84      40.584 107.206  32.995  0.00  0.00            
ATOM   1395 HG11 VAL X  84      41.017 106.764  33.891  0.00  0.00            
ATOM   1396 HG12 VAL X  84      40.433 108.272  33.170  0.00  0.00            
ATOM   1397 HG13 VAL X  84      39.601 106.743  32.859  0.00  0.00            
ATOM   1398  CG2 VAL X  84      42.160 108.225  31.369  0.00  0.00            
ATOM   1399 HG21 VAL X  84      43.203 108.039  31.121  0.00  0.00            
ATOM   1400 HG22 VAL X  84      41.689 108.612  30.461  0.00  0.00            
ATOM   1401 HG23 VAL X  84      42.099 108.999  32.139  0.00  0.00            
ATOM   1402  C   VAL X  84      41.831 104.629  32.707  0.00  0.00            
ATOM   1403  O   VAL X  84      41.125 103.872  32.048  0.00  0.00            
ATOM   1404  N   THR X  85      42.049 104.453  34.013  0.00  0.00            
ATOM   1405  H   THR X  85      42.439 105.230  34.539  0.00  0.00            
ATOM   1406  CA  THR X  85      41.451 103.398  34.802  0.00  0.00            
ATOM   1407  HA  THR X  85      40.774 102.825  34.167  0.00  0.00            
ATOM   1408  CB  THR X  85      42.532 102.446  35.376  0.00  0.00            
ATOM   1409  HB  THR X  85      42.046 101.589  35.865  0.00  0.00            
ATOM   1410  CG2 THR X  85      43.419 101.954  34.219  0.00  0.00            
ATOM   1411 HG21 THR X  85      44.472 101.990  34.494  0.00  0.00            
ATOM   1412 HG22 THR X  85      43.249 102.540  33.318  0.00  0.00            
ATOM   1413 HG23 THR X  85      43.179 100.909  34.000  0.00  0.00            
ATOM   1414  OG1 THR X  85      43.310 103.120  36.340  0.00  0.00            
ATOM   1415  HG1 THR X  85      42.738 103.571  36.939  0.00  0.00            
ATOM   1416  C   THR X  85      40.614 103.980  35.917  0.00  0.00            
ATOM   1417  O   THR X  85      40.565 105.203  36.126  0.00  0.00            
ATOM   1418  N   LEU X  86      39.969 103.117  36.693  0.00  0.00            
ATOM   1419  H   LEU X  86      40.191 102.146  36.596  0.00  0.00            
ATOM   1420  CA  LEU X  86      39.060 103.545  37.769  0.00  0.00            
ATOM   1421  HA  LEU X  86      38.726 104.561  37.572  0.00  0.00            
ATOM   1422  CB  LEU X  86      37.842 102.599  37.774  0.00  0.00            
ATOM   1423  HB2 LEU X  86      38.185 101.561  37.735  0.00  0.00            
ATOM   1424  HB3 LEU X  86      37.273 102.771  36.867  0.00  0.00            
ATOM   1425  CG  LEU X  86      36.869 102.814  38.957  0.00  0.00            
ATOM   1426  HG  LEU X  86      37.418 102.775  39.898  0.00  0.00            
ATOM   1427  CD1 LEU X  86      36.176 104.164  38.881  0.00  0.00            
ATOM   1428 HD11 LEU X  86      36.346 104.600  37.903  0.00  0.00            
ATOM   1429 HD12 LEU X  86      35.108 104.061  39.040  0.00  0.00            
ATOM   1430 HD13 LEU X  86      36.616 104.784  39.652  0.00  0.00            
ATOM   1431  CD2 LEU X  86      35.846 101.667  38.985  0.00  0.00            
ATOM   1432 HD21 LEU X  86      36.324 100.751  39.346  0.00  0.00            
ATOM   1433 HD22 LEU X  86      35.417 101.486  38.004  0.00  0.00            
ATOM   1434 HD23 LEU X  86      35.043 101.894  39.695  0.00  0.00            
ATOM   1435  C   LEU X  86      39.798 103.510  39.073  0.00  0.00            
ATOM   1436  O   LEU X  86      40.020 102.455  39.659  0.00  0.00            
ATOM   1437  N   PRO X  87      40.199 104.677  39.612  0.00  0.00            
ATOM   1438  CD  PRO X  87      39.969 106.018  39.048  0.00  0.00            
ATOM   1439  HD2 PRO X  87      38.927 106.203  38.789  0.00  0.00            
ATOM   1440  HD3 PRO X  87      40.587 106.170  38.156  0.00  0.00            
ATOM   1441  CG  PRO X  87      40.392 106.983  40.153  0.00  0.00            
ATOM   1442  HG2 PRO X  87      40.874 107.873  39.753  0.00  0.00            
ATOM   1443  HG3 PRO X  87      39.508 107.165  40.723  0.00  0.00            
ATOM   1444  CB  PRO X  87      41.319 106.161  41.040  0.00  0.00            
ATOM   1445  HB2 PRO X  87      41.328 106.563  42.026  0.00  0.00            
ATOM   1446  HB3 PRO X  87      42.309 106.225  40.631  0.00  0.00            
ATOM   1447  CA  PRO X  87      40.834 104.720  40.930  0.00  0.00            
ATOM   1448  HA  PRO X  87      41.679 104.045  40.954  0.00  0.00            
ATOM   1449  C   PRO X  87      39.825 104.384  42.009  0.00  0.00            
ATOM   1450  O   PRO X  87      38.603 104.411  41.778  0.00  0.00            
ATOM   1451  N   TYR X  88      40.342 104.144  43.206  0.00  0.00            
ATOM   1452  H   TYR X  88      41.268 104.460  43.381  0.00  0.00            
ATOM   1453  CA  TYR X  88      39.455 103.816  44.348  0.00  0.00            
ATOM   1454  HA  TYR X  88      38.426 103.898  44.008  0.00  0.00            
ATOM   1455  CB  TYR X  88      39.676 102.353  44.767  0.00  0.00            
ATOM   1456  HB2 TYR X  88      38.951 102.040  45.509  0.00  0.00            
ATOM   1457  HB3 TYR X  88      39.556 101.761  43.876  0.00  0.00            
ATOM   1458  CG  TYR X  88      41.050 102.028  45.345  0.00  0.00            
ATOM   1459  CD1 TYR X  88      41.378 102.262  46.659  0.00  0.00            
ATOM   1460  HD1 TYR X  88      40.716 102.853  47.268  0.00  0.00            
ATOM   1461  CE1 TYR X  88      42.687 101.990  47.140  0.00  0.00            
ATOM   1462  HE1 TYR X  88      42.968 102.377  48.092  0.00  0.00            
ATOM   1463  CZ  TYR X  88      43.686 101.495  46.315  0.00  0.00            
ATOM   1464  OH  TYR X  88      44.941 101.230  46.779  0.00  0.00            
ATOM   1465  HH  TYR X  88      44.953 100.429  47.284  0.00  0.00            
ATOM   1466  CE2 TYR X  88      43.376 101.418  44.943  0.00  0.00            
ATOM   1467  HE2 TYR X  88      44.177 101.416  44.230  0.00  0.00            
ATOM   1468  CD2 TYR X  88      42.067 101.577  44.492  0.00  0.00            
ATOM   1469  HD2 TYR X  88      41.886 101.470  43.427  0.00  0.00            
ATOM   1470  C   TYR X  88      39.733 104.724  45.523  0.00  0.00            
ATOM   1471  O   TYR X  88      40.859 105.195  45.776  0.00  0.00            
ATOM   1472  N   TRP X  89      38.661 105.045  46.273  0.00  0.00            
ATOM   1473  H   TRP X  89      37.745 104.818  45.869  0.00  0.00            
ATOM   1474  CA  TRP X  89      38.709 105.932  47.402  0.00  0.00            
ATOM   1475  HA  TRP X  89      39.630 106.535  47.301  0.00  0.00            
ATOM   1476  CB  TRP X  89      37.410 106.772  47.527  0.00  0.00            
ATOM   1477  HB2 TRP X  89      37.222 107.444  46.701  0.00  0.00            
ATOM   1478  HB3 TRP X  89      36.714 105.953  47.482  0.00  0.00            
ATOM   1479  CG  TRP X  89      37.318 107.620  48.755  0.00  0.00            
ATOM   1480  CD1 TRP X  89      38.315 108.059  49.556  0.00  0.00            
ATOM   1481  HD1 TRP X  89      39.403 108.003  49.401  0.00  0.00            
ATOM   1482  NE1 TRP X  89      37.789 108.689  50.652  0.00  0.00            
ATOM   1483  HE1 TRP X  89      38.323 109.264  51.255  0.00  0.00            
ATOM   1484  CE2 TRP X  89      36.387 108.667  50.658  0.00  0.00            
ATOM   1485  CZ2 TRP X  89      35.419 109.215  51.525  0.00  0.00            
ATOM   1486  HZ2 TRP X  89      35.657 109.752  52.405  0.00  0.00            
ATOM   1487  CH2 TRP X  89      34.066 109.011  51.217  0.00  0.00            
ATOM   1488  HH2 TRP X  89      33.369 109.506  51.850  0.00  0.00            
ATOM   1489  CZ3 TRP X  89      33.715 108.375  50.022  0.00  0.00            
ATOM   1490  HZ3 TRP X  89      32.666 108.347  49.770  0.00  0.00            
ATOM   1491  CE3 TRP X  89      34.689 107.941  49.089  0.00  0.00            
ATOM   1492  HE3 TRP X  89      34.430 107.418  48.177  0.00  0.00            
ATOM   1493  CD2 TRP X  89      36.062 108.041  49.406  0.00  0.00            
ATOM   1494  C   TRP X  89      38.851 105.056  48.633  0.00  0.00            
ATOM   1495  O   TRP X  89      37.915 104.350  49.095  0.00  0.00            
ATOM   1496  N   GLH X  90      40.102 105.031  49.169  0.00  0.00            
ATOM   1497  H   GLH X  90      40.788 105.715  48.904  0.00  0.00            
ATOM   1498  CA  GLH X  90      40.363 104.258  50.398  0.00  0.00            
ATOM   1499  HA  GLH X  90      39.824 103.319  50.347  0.00  0.00            
ATOM   1500  CB  GLH X  90      41.869 103.964  50.496  0.00  0.00            
ATOM   1501  HB2 GLH X  90      42.278 103.665  49.519  0.00  0.00            
ATOM   1502  HB3 GLH X  90      42.393 104.881  50.708  0.00  0.00            
ATOM   1503  CG  GLH X  90      42.236 102.902  51.548  0.00  0.00            
ATOM   1504  HG2 GLH X  90      41.588 102.042  51.463  0.00  0.00            
ATOM   1505  HG3 GLH X  90      42.072 103.304  52.572  0.00  0.00            
ATOM   1506  CD  GLH X  90      43.677 102.443  51.476  0.00  0.00            
ATOM   1507  OE1 GLH X  90      44.563 103.468  51.614  0.00  0.00            
ATOM   1508  OE2 GLH X  90      44.004 101.281  51.313  0.00  0.00            
ATOM   1509  HE1 GLH X  90      45.369 103.168  51.988  0.00  0.00            
ATOM   1510  C   GLH X  90      39.876 105.022  51.591  0.00  0.00            
ATOM   1511  O   GLH X  90      40.660 105.573  52.331  0.00  0.00            
ATOM   1512  N   TRP X  91      38.528 105.094  51.717  0.00  0.00            
ATOM   1513  H   TRP X  91      37.935 104.504  51.091  0.00  0.00            
ATOM   1514  CA  TRP X  91      37.768 105.693  52.834  0.00  0.00            
ATOM   1515  HA  TRP X  91      37.849 106.726  52.674  0.00  0.00            
ATOM   1516  CB  TRP X  91      36.260 105.392  52.621  0.00  0.00            
ATOM   1517  HB2 TRP X  91      35.859 106.034  51.834  0.00  0.00            
ATOM   1518  HB3 TRP X  91      35.697 105.585  53.517  0.00  0.00            
ATOM   1519  CG  TRP X  91      35.881 103.978  52.313  0.00  0.00            
ATOM   1520  CD1 TRP X  91      35.893 103.465  51.050  0.00  0.00            
ATOM   1521  HD1 TRP X  91      36.201 104.071  50.141  0.00  0.00            
ATOM   1522  NE1 TRP X  91      35.694 102.152  51.088  0.00  0.00            
ATOM   1523  HE1 TRP X  91      35.854 101.475  50.313  0.00  0.00            
ATOM   1524  CE2 TRP X  91      35.421 101.703  52.399  0.00  0.00            
ATOM   1525  CZ2 TRP X  91      35.276 100.443  52.981  0.00  0.00            
ATOM   1526  HZ2 TRP X  91      35.277  99.555  52.392  0.00  0.00            
ATOM   1527  CH2 TRP X  91      35.289 100.270  54.372  0.00  0.00            
ATOM   1528  HH2 TRP X  91      35.155  99.268  54.814  0.00  0.00            
ATOM   1529  CZ3 TRP X  91      35.444 101.393  55.178  0.00  0.00            
ATOM   1530  HZ3 TRP X  91      35.437 101.155  56.251  0.00  0.00            
ATOM   1531  CE3 TRP X  91      35.693 102.627  54.617  0.00  0.00            
ATOM   1532  HE3 TRP X  91      35.924 103.442  55.309  0.00  0.00            
ATOM   1533  CD2 TRP X  91      35.616 102.831  53.220  0.00  0.00            
ATOM   1534  C   TRP X  91      38.380 105.410  54.255  0.00  0.00            
ATOM   1535  O   TRP X  91      38.271 106.203  55.142  0.00  0.00            
ATOM   1536  N   GLH X  92      38.931 104.177  54.421  0.00  0.00            
ATOM   1537  H   GLH X  92      38.898 103.589  53.606  0.00  0.00            
ATOM   1538  CA  GLH X  92      39.301 103.602  55.665  0.00  0.00            
ATOM   1539  HA  GLH X  92      38.469 103.855  56.339  0.00  0.00            
ATOM   1540  CB  GLH X  92      39.567 102.100  55.697  0.00  0.00            
ATOM   1541  HB2 GLH X  92      38.652 101.521  55.526  0.00  0.00            
ATOM   1542  HB3 GLH X  92      39.909 101.791  56.707  0.00  0.00            
ATOM   1543  CG  GLH X  92      40.658 101.664  54.721  0.00  0.00            
ATOM   1544  HG2 GLH X  92      41.344 102.468  54.516  0.00  0.00            
ATOM   1545  HG3 GLH X  92      41.220 100.801  55.127  0.00  0.00            
ATOM   1546  CD  GLH X  92      40.089 101.146  53.403  0.00  0.00            
ATOM   1547  OE1 GLH X  92      39.194 101.959  52.837  0.00  0.00            
ATOM   1548  OE2 GLH X  92      40.435 100.075  52.919  0.00  0.00            
ATOM   1549  HE1 GLH X  92      38.966 101.631  51.971  0.00  0.00            
ATOM   1550  C   GLH X  92      40.528 104.329  56.287  0.00  0.00            
ATOM   1551  O   GLH X  92      40.826 104.273  57.474  0.00  0.00            
ATOM   1552  N   THR X  93      41.305 105.027  55.424  0.00  0.00            
ATOM   1553  H   THR X  93      41.050 105.037  54.444  0.00  0.00            
ATOM   1554  CA  THR X  93      42.389 105.841  55.919  0.00  0.00            
ATOM   1555  HA  THR X  93      42.725 105.465  56.889  0.00  0.00            
ATOM   1556  CB  THR X  93      43.553 105.774  54.958  0.00  0.00            
ATOM   1557  HB  THR X  93      44.433 106.261  55.381  0.00  0.00            
ATOM   1558  CG2 THR X  93      43.896 104.307  54.646  0.00  0.00            
ATOM   1559 HG21 THR X  93      44.830 104.019  55.157  0.00  0.00            
ATOM   1560 HG22 THR X  93      44.106 104.145  53.574  0.00  0.00            
ATOM   1561 HG23 THR X  93      43.119 103.624  54.984  0.00  0.00            
ATOM   1562  OG1 THR X  93      43.208 106.412  53.719  0.00  0.00            
ATOM   1563  HG1 THR X  93      43.930 106.337  53.114  0.00  0.00            
ATOM   1564  C   THR X  93      41.985 107.285  56.085  0.00  0.00            
ATOM   1565  O   THR X  93      42.578 108.003  56.878  0.00  0.00            
ATOM   1566  N   ASH X  94      40.964 107.731  55.309  0.00  0.00            
ATOM   1567  H   ASH X  94      40.544 107.120  54.652  0.00  0.00            
ATOM   1568  CA  ASH X  94      40.491 109.105  55.463  0.00  0.00            
ATOM   1569  HA  ASH X  94      41.317 109.816  55.455  0.00  0.00            
ATOM   1570  CB  ASH X  94      39.515 109.485  54.366  0.00  0.00            
ATOM   1571  HB2 ASH X  94      38.859 108.645  54.149  0.00  0.00            
ATOM   1572  HB3 ASH X  94      38.838 110.291  54.681  0.00  0.00            
ATOM   1573  CG  ASH X  94      40.139 109.960  53.045  0.00  0.00            
ATOM   1574  OD1 ASH X  94      41.462 109.708  52.963  0.00  0.00            
ATOM   1575  OD2 ASH X  94      39.528 110.460  52.107  0.00  0.00            
ATOM   1576  HD1 ASH X  94      41.779 109.685  52.077  0.00  0.00            
ATOM   1577  C   ASH X  94      39.824 109.252  56.817  0.00  0.00            
ATOM   1578  O   ASH X  94      39.863 110.307  57.434  0.00  0.00            
ATOM   1579  N   ALA X  95      39.230 108.170  57.297  0.00  0.00            
ATOM   1580  H   ALA X  95      39.424 107.281  56.864  0.00  0.00            
ATOM   1581  CA  ALA X  95      38.572 108.133  58.561  0.00  0.00            
ATOM   1582  HA  ALA X  95      37.786 108.914  58.618  0.00  0.00            
ATOM   1583  CB  ALA X  95      37.966 106.738  58.799  0.00  0.00            
ATOM   1584  HB1 ALA X  95      37.464 106.373  57.906  0.00  0.00            
ATOM   1585  HB2 ALA X  95      38.785 106.072  59.050  0.00  0.00            
ATOM   1586  HB3 ALA X  95      37.343 106.875  59.669  0.00  0.00            
ATOM   1587  C   ALA X  95      39.576 108.468  59.697  0.00  0.00            
ATOM   1588  O   ALA X  95      39.191 108.908  60.773  0.00  0.00            
ATOM   1589  N   GLN X  96      40.844 108.165  59.526  0.00  0.00            
ATOM   1590  H   GLN X  96      41.092 107.497  58.798  0.00  0.00            
ATOM   1591  CA  GLN X  96      41.817 108.481  60.513  0.00  0.00            
ATOM   1592  HA  GLN X  96      41.510 108.018  61.442  0.00  0.00            
ATOM   1593  CB  GLN X  96      43.169 107.838  60.145  0.00  0.00            
ATOM   1594  HB2 GLN X  96      43.585 108.278  59.198  0.00  0.00            
ATOM   1595  HB3 GLN X  96      43.898 108.121  60.922  0.00  0.00            
ATOM   1596  CG  GLN X  96      43.125 106.337  60.010  0.00  0.00            
ATOM   1597  HG2 GLN X  96      42.816 105.892  60.954  0.00  0.00            
ATOM   1598  HG3 GLN X  96      42.399 106.049  59.248  0.00  0.00            
ATOM   1599  CD  GLN X  96      44.465 105.764  59.623  0.00  0.00            
ATOM   1600  OE1 GLN X  96      44.854 105.751  58.468  0.00  0.00            
ATOM   1601  NE2 GLN X  96      45.197 105.235  60.619  0.00  0.00            
ATOM   1602 HE21 GLN X  96      46.110 105.637  60.800  0.00  0.00            
ATOM   1603 HE22 GLN X  96      45.033 104.275  60.893  0.00  0.00            
ATOM   1604  C   GLN X  96      41.984 109.962  60.667  0.00  0.00            
ATOM   1605  O   GLN X  96      42.383 110.415  61.759  0.00  0.00            
ATOM   1606  N   MET X  97      41.703 110.765  59.637  0.00  0.00            
ATOM   1607  H   MET X  97      41.529 110.361  58.718  0.00  0.00            
ATOM   1608  CA  MET X  97      41.770 112.200  59.748  0.00  0.00            
ATOM   1609  HA  MET X  97      42.759 112.442  60.147  0.00  0.00            
ATOM   1610  CB  MET X  97      41.645 112.823  58.352  0.00  0.00            
ATOM   1611  HB2 MET X  97      40.606 112.795  58.023  0.00  0.00            
ATOM   1612  HB3 MET X  97      41.888 113.876  58.484  0.00  0.00            
ATOM   1613  CG  MET X  97      42.561 112.235  57.277  0.00  0.00            
ATOM   1614  HG2 MET X  97      43.613 112.356  57.610  0.00  0.00            
ATOM   1615  HG3 MET X  97      42.399 111.171  57.198  0.00  0.00            
ATOM   1616  SD  MET X  97      42.348 112.984  55.652  0.00  0.00            
ATOM   1617  CE  MET X  97      42.482 114.753  56.079  0.00  0.00            
ATOM   1618  HE1 MET X  97      42.779 114.874  57.115  0.00  0.00            
ATOM   1619  HE2 MET X  97      41.512 115.228  55.921  0.00  0.00            
ATOM   1620  HE3 MET X  97      43.225 115.204  55.415  0.00  0.00            
ATOM   1621  C   MET X  97      40.705 112.752  60.706  0.00  0.00            
ATOM   1622  O   MET X  97      39.611 112.214  60.729  0.00  0.00            
ATOM   1623  N   GLN X  98      41.065 113.777  61.435  0.00  0.00            
ATOM   1624  H   GLN X  98      42.050 113.911  61.649  0.00  0.00            
ATOM   1625  CA  GLN X  98      40.091 114.447  62.287  0.00  0.00            
ATOM   1626  HA  GLN X  98      39.756 113.722  63.027  0.00  0.00            
ATOM   1627  CB  GLN X  98      40.750 115.602  63.047  0.00  0.00            
ATOM   1628  HB2 GLN X  98      41.246 116.262  62.322  0.00  0.00            
ATOM   1629  HB3 GLN X  98      41.535 115.202  63.689  0.00  0.00            
ATOM   1630  CG  GLN X  98      39.769 116.411  63.847  0.00  0.00            
ATOM   1631  HG2 GLN X  98      38.944 115.784  64.177  0.00  0.00            
ATOM   1632  HG3 GLN X  98      39.380 117.228  63.244  0.00  0.00            
ATOM   1633  CD  GLN X  98      40.456 116.999  65.083  0.00  0.00            
ATOM   1634  OE1 GLN X  98      41.601 116.692  65.379  0.00  0.00            
ATOM   1635  NE2 GLN X  98      39.768 117.881  65.781  0.00  0.00            
ATOM   1636 HE21 GLN X  98      40.052 118.157  66.717  0.00  0.00            
ATOM   1637 HE22 GLN X  98      39.036 118.414  65.337  0.00  0.00            
ATOM   1638  C   GLN X  98      38.863 114.919  61.479  0.00  0.00            
ATOM   1639  O   GLN X  98      37.740 114.616  61.853  0.00  0.00            
ATOM   1640  N   ASH X  99      39.058 115.656  60.388  0.00  0.00            
ATOM   1641  H   ASH X  99      39.984 116.064  60.271  0.00  0.00            
ATOM   1642  CA  ASH X  99      37.983 116.080  59.501  0.00  0.00            
ATOM   1643  HA  ASH X  99      37.031 115.737  59.906  0.00  0.00            
ATOM   1644  CB  ASH X  99      37.973 117.585  59.441  0.00  0.00            
ATOM   1645  HB2 ASH X  99      38.879 117.969  58.977  0.00  0.00            
ATOM   1646  HB3 ASH X  99      37.940 118.002  60.444  0.00  0.00            
ATOM   1647  CG  ASH X  99      36.782 118.172  58.702  0.00  0.00            
ATOM   1648  OD1 ASH X  99      35.758 117.316  58.461  0.00  0.00            
ATOM   1649  OD2 ASH X  99      36.768 119.336  58.298  0.00  0.00            
ATOM   1650  HD1 ASH X  99      36.016 116.639  57.858  0.00  0.00            
ATOM   1651  C   ASH X  99      38.209 115.481  58.120  0.00  0.00            
ATOM   1652  O   ASH X  99      38.994 115.989  57.326  0.00  0.00            
ATOM   1653  N   PRO X 100      37.497 114.397  57.765  0.00  0.00            
ATOM   1654  CD  PRO X 100      36.636 113.621  58.649  0.00  0.00            
ATOM   1655  HD2 PRO X 100      35.617 114.021  58.610  0.00  0.00            
ATOM   1656  HD3 PRO X 100      36.957 113.574  59.687  0.00  0.00            
ATOM   1657  CG  PRO X 100      36.637 112.249  57.990  0.00  0.00            
ATOM   1658  HG2 PRO X 100      35.716 111.701  58.187  0.00  0.00            
ATOM   1659  HG3 PRO X 100      37.496 111.692  58.371  0.00  0.00            
ATOM   1660  CB  PRO X 100      36.797 112.503  56.511  0.00  0.00            
ATOM   1661  HB2 PRO X 100      35.834 112.747  56.063  0.00  0.00            
ATOM   1662  HB3 PRO X 100      37.241 111.655  55.996  0.00  0.00            
ATOM   1663  CA  PRO X 100      37.708 113.715  56.494  0.00  0.00            
ATOM   1664  HA  PRO X 100      38.736 113.361  56.416  0.00  0.00            
ATOM   1665  C   PRO X 100      37.390 114.634  55.293  0.00  0.00            
ATOM   1666  O   PRO X 100      37.825 114.314  54.186  0.00  0.00            
ATOM   1667  N   SER X 101      36.642 115.725  55.497  0.00  0.00            
ATOM   1668  H   SER X 101      36.023 115.741  56.294  0.00  0.00            
ATOM   1669  CA  SER X 101      36.351 116.664  54.394  0.00  0.00            
ATOM   1670  HA  SER X 101      35.989 116.061  53.561  0.00  0.00            
ATOM   1671  CB  SER X 101      35.263 117.651  54.800  0.00  0.00            
ATOM   1672  HB2 SER X 101      34.933 118.236  53.931  0.00  0.00            
ATOM   1673  HB3 SER X 101      34.402 117.093  55.190  0.00  0.00            
ATOM   1674  OG  SER X 101      35.784 118.518  55.790  0.00  0.00            
ATOM   1675  HG  SER X 101      36.321 118.024  56.390  0.00  0.00            
ATOM   1676  C   SER X 101      37.582 117.419  53.878  0.00  0.00            
ATOM   1677  O   SER X 101      37.516 118.009  52.812  0.00  0.00            
ATOM   1678  N   GLN X 102      38.695 117.375  54.618  0.00  0.00            
ATOM   1679  H   GLN X 102      38.648 117.049  55.584  0.00  0.00            
ATOM   1680  CA  GLN X 102      39.949 117.977  54.191  0.00  0.00            
ATOM   1681  HA  GLN X 102      39.729 118.895  53.643  0.00  0.00            
ATOM   1682  CB  GLN X 102      40.786 118.371  55.403  0.00  0.00            
ATOM   1683  HB2 GLN X 102      41.779 118.691  55.081  0.00  0.00            
ATOM   1684  HB3 GLN X 102      40.935 117.493  56.020  0.00  0.00            
ATOM   1685  CG  GLN X 102      40.139 119.475  56.248  0.00  0.00            
ATOM   1686  HG2 GLN X 102      40.102 120.423  55.715  0.00  0.00            
ATOM   1687  HG3 GLN X 102      39.113 119.195  56.488  0.00  0.00            
ATOM   1688  CD  GLN X 102      40.891 119.653  57.557  0.00  0.00            
ATOM   1689  OE1 GLN X 102      41.227 118.679  58.230  0.00  0.00            
ATOM   1690  NE2 GLN X 102      41.139 120.894  57.963  0.00  0.00            
ATOM   1691 HE21 GLN X 102      40.571 121.655  57.613  0.00  0.00            
ATOM   1692 HE22 GLN X 102      41.782 121.056  58.720  0.00  0.00            
ATOM   1693  C   GLN X 102      40.778 117.071  53.280  0.00  0.00            
ATOM   1694  O   GLN X 102      41.881 117.445  52.894  0.00  0.00            
ATOM   1695  N   SER X 103      40.258 115.887  52.929  0.00  0.00            
ATOM   1696  H   SER X 103      39.280 115.700  53.094  0.00  0.00            
ATOM   1697  CA  SER X 103      41.021 114.957  52.118  0.00  0.00            
ATOM   1698  HA  SER X 103      42.033 114.853  52.521  0.00  0.00            
ATOM   1699  CB  SER X 103      40.338 113.589  52.107  0.00  0.00            
ATOM   1700  HB2 SER X 103      40.371 113.125  53.094  0.00  0.00            
ATOM   1701  HB3 SER X 103      39.287 113.717  51.825  0.00  0.00            
ATOM   1702  OG  SER X 103      40.913 112.743  51.144  0.00  0.00            
ATOM   1703  HG  SER X 103      41.700 112.360  51.504  0.00  0.00            
ATOM   1704  C   SER X 103      41.153 115.503  50.707  0.00  0.00            
ATOM   1705  O   SER X 103      40.294 116.221  50.202  0.00  0.00            
ATOM   1706  N   GLN X 104      42.234 115.132  50.021  0.00  0.00            
ATOM   1707  H   GLN X 104      42.713 114.292  50.305  0.00  0.00            
ATOM   1708  CA  GLN X 104      42.530 115.659  48.709  0.00  0.00            
ATOM   1709  HA  GLN X 104      42.454 116.747  48.744  0.00  0.00            
ATOM   1710  CB  GLN X 104      43.953 115.283  48.272  0.00  0.00            
ATOM   1711  HB2 GLN X 104      44.125 114.220  48.412  0.00  0.00            
ATOM   1712  HB3 GLN X 104      44.069 115.468  47.216  0.00  0.00            
ATOM   1713  CG  GLN X 104      45.041 116.061  49.023  0.00  0.00            
ATOM   1714  HG2 GLN X 104      44.879 117.136  48.937  0.00  0.00            
ATOM   1715  HG3 GLN X 104      45.000 115.771  50.071  0.00  0.00            
ATOM   1716  CD  GLN X 104      46.428 115.726  48.490  0.00  0.00            
ATOM   1717  OE1 GLN X 104      47.030 114.724  48.860  0.00  0.00            
ATOM   1718  NE2 GLN X 104      46.975 116.609  47.653  0.00  0.00            
ATOM   1719 HE21 GLN X 104      47.924 116.474  47.325  0.00  0.00            
ATOM   1720 HE22 GLN X 104      46.400 117.334  47.245  0.00  0.00            
ATOM   1721  C   GLN X 104      41.565 115.159  47.659  0.00  0.00            
ATOM   1722  O   GLN X 104      41.534 115.709  46.563  0.00  0.00            
ATOM   1723  N   ILE X 105      40.809 114.087  47.927  0.00  0.00            
ATOM   1724  H   ILE X 105      41.026 113.506  48.717  0.00  0.00            
ATOM   1725  CA  ILE X 105      39.790 113.631  47.013  0.00  0.00            
ATOM   1726  HA  ILE X 105      40.298 113.487  46.061  0.00  0.00            
ATOM   1727  CB  ILE X 105      39.188 112.281  47.481  0.00  0.00            
ATOM   1728  HB  ILE X 105      40.032 111.616  47.667  0.00  0.00            
ATOM   1729  CG2 ILE X 105      38.418 112.446  48.762  0.00  0.00            
ATOM   1730 HG21 ILE X 105      38.471 111.557  49.391  0.00  0.00            
ATOM   1731 HG22 ILE X 105      38.834 113.275  49.343  0.00  0.00            
ATOM   1732 HG23 ILE X 105      37.364 112.681  48.585  0.00  0.00            
ATOM   1733  CG1 ILE X 105      38.333 111.703  46.378  0.00  0.00            
ATOM   1734 HG12 ILE X 105      37.632 112.448  46.008  0.00  0.00            
ATOM   1735 HG13 ILE X 105      38.978 111.462  45.542  0.00  0.00            
ATOM   1736  CD1 ILE X 105      37.578 110.435  46.830  0.00  0.00            
ATOM   1737 HD11 ILE X 105      36.889 110.647  47.643  0.00  0.00            
ATOM   1738 HD12 ILE X 105      36.969 110.058  45.993  0.00  0.00            
ATOM   1739 HD13 ILE X 105      38.258 109.646  47.135  0.00  0.00            
ATOM   1740  C   ILE X 105      38.698 114.697  46.806  0.00  0.00            
ATOM   1741  O   ILE X 105      38.068 114.702  45.737  0.00  0.00            
ATOM   1742  N   TRP X 106      38.515 115.631  47.763  0.00  0.00            
ATOM   1743  H   TRP X 106      39.241 115.727  48.454  0.00  0.00            
ATOM   1744  CA  TRP X 106      37.465 116.636  47.702  0.00  0.00            
ATOM   1745  HA  TRP X 106      36.696 116.312  47.005  0.00  0.00            
ATOM   1746  CB  TRP X 106      36.785 116.782  49.072  0.00  0.00            
ATOM   1747  HB2 TRP X 106      35.972 117.526  48.996  0.00  0.00            
ATOM   1748  HB3 TRP X 106      37.574 117.133  49.750  0.00  0.00            
ATOM   1749  CG  TRP X 106      36.235 115.506  49.621  0.00  0.00            
ATOM   1750  CD1 TRP X 106      36.681 114.833  50.686  0.00  0.00            
ATOM   1751  HD1 TRP X 106      37.636 115.032  51.154  0.00  0.00            
ATOM   1752  NE1 TRP X 106      35.929 113.682  50.864  0.00  0.00            
ATOM   1753  HE1 TRP X 106      36.274 112.933  51.433  0.00  0.00            
ATOM   1754  CE2 TRP X 106      34.991 113.537  49.868  0.00  0.00            
ATOM   1755  CZ2 TRP X 106      34.033 112.538  49.540  0.00  0.00            
ATOM   1756  HZ2 TRP X 106      33.899 111.672  50.115  0.00  0.00            
ATOM   1757  CH2 TRP X 106      33.190 112.758  48.442  0.00  0.00            
ATOM   1758  HH2 TRP X 106      32.471 112.024  48.132  0.00  0.00            
ATOM   1759  CZ3 TRP X 106      33.392 113.887  47.634  0.00  0.00            
ATOM   1760  HZ3 TRP X 106      32.731 114.038  46.798  0.00  0.00            
ATOM   1761  CE3 TRP X 106      34.457 114.774  47.880  0.00  0.00            
ATOM   1762  HE3 TRP X 106      34.690 115.506  47.118  0.00  0.00            
ATOM   1763  CD2 TRP X 106      35.189 114.706  49.051  0.00  0.00            
ATOM   1764  C   TRP X 106      38.039 117.984  47.239  0.00  0.00            
ATOM   1765  O   TRP X 106      37.421 119.024  47.471  0.00  0.00            
ATOM   1766  N   SER X 107      39.215 117.983  46.611  0.00  0.00            
ATOM   1767  H   SER X 107      39.771 117.129  46.598  0.00  0.00            
ATOM   1768  CA  SER X 107      39.791 119.216  46.048  0.00  0.00            
ATOM   1769  HA  SER X 107      39.606 119.999  46.779  0.00  0.00            
ATOM   1770  CB  SER X 107      41.292 119.015  45.888  0.00  0.00            
ATOM   1771  HB2 SER X 107      41.778 118.899  46.856  0.00  0.00            
ATOM   1772  HB3 SER X 107      41.717 119.893  45.403  0.00  0.00            
ATOM   1773  OG  SER X 107      41.555 117.907  45.055  0.00  0.00            
ATOM   1774  HG  SER X 107      41.757 117.172  45.627  0.00  0.00            
ATOM   1775  C   SER X 107      39.127 119.579  44.732  0.00  0.00            
ATOM   1776  O   SER X 107      38.513 118.777  44.035  0.00  0.00            
ATOM   1777  N   ALA X 108      39.290 120.845  44.352  0.00  0.00            
ATOM   1778  H   ALA X 108      39.963 121.411  44.859  0.00  0.00            
ATOM   1779  CA  ALA X 108      38.557 121.423  43.225  0.00  0.00            
ATOM   1780  HA  ALA X 108      37.507 121.220  43.351  0.00  0.00            
ATOM   1781  CB  ALA X 108      38.784 122.920  43.188  0.00  0.00            
ATOM   1782  HB1 ALA X 108      39.602 123.177  42.505  0.00  0.00            
ATOM   1783  HB2 ALA X 108      39.066 123.315  44.166  0.00  0.00            
ATOM   1784  HB3 ALA X 108      37.886 123.423  42.838  0.00  0.00            
ATOM   1785  C   ALA X 108      39.017 120.787  41.888  0.00  0.00            
ATOM   1786  O   ALA X 108      38.340 120.945  40.894  0.00  0.00            
ATOM   1787  N   ASH X 109      40.171 120.116  41.891  0.00  0.00            
ATOM   1788  H   ASH X 109      40.772 120.188  42.704  0.00  0.00            
ATOM   1789  CA  ASH X 109      40.673 119.450  40.684  0.00  0.00            
ATOM   1790  HA  ASH X 109      40.309 120.044  39.848  0.00  0.00            
ATOM   1791  CB  ASH X 109      42.207 119.445  40.696  0.00  0.00            
ATOM   1792  HB2 ASH X 109      42.598 120.457  40.771  0.00  0.00            
ATOM   1793  HB3 ASH X 109      42.558 119.040  39.744  0.00  0.00            
ATOM   1794  CG  ASH X 109      42.820 118.571  41.773  0.00  0.00            
ATOM   1795  OD1 ASH X 109      42.105 118.486  42.910  0.00  0.00            
ATOM   1796  OD2 ASH X 109      43.883 117.984  41.616  0.00  0.00            
ATOM   1797  HD1 ASH X 109      42.497 117.850  43.487  0.00  0.00            
ATOM   1798  C   ASH X 109      40.132 118.032  40.504  0.00  0.00            
ATOM   1799  O   ASH X 109      40.442 117.408  39.495  0.00  0.00            
ATOM   1800  N   PHE X 110      39.360 117.514  41.478  0.00  0.00            
ATOM   1801  H   PHE X 110      38.993 118.094  42.215  0.00  0.00            
ATOM   1802  CA  PHE X 110      38.931 116.124  41.385  0.00  0.00            
ATOM   1803  HA  PHE X 110      39.185 115.793  40.378  0.00  0.00            
ATOM   1804  CB  PHE X 110      39.664 115.252  42.403  0.00  0.00            
ATOM   1805  HB2 PHE X 110      40.670 115.618  42.590  0.00  0.00            
ATOM   1806  HB3 PHE X 110      39.126 115.290  43.348  0.00  0.00            
ATOM   1807  CG  PHE X 110      39.743 113.802  41.984  0.00  0.00            
ATOM   1808  CD1 PHE X 110      40.225 113.478  40.722  0.00  0.00            
ATOM   1809  HD1 PHE X 110      40.522 114.252  40.036  0.00  0.00            
ATOM   1810  CE1 PHE X 110      40.266 112.151  40.302  0.00  0.00            
ATOM   1811  HE1 PHE X 110      40.395 111.923  39.260  0.00  0.00            
ATOM   1812  CZ  PHE X 110      39.946 111.129  41.195  0.00  0.00            
ATOM   1813  HZ  PHE X 110      40.097 110.096  40.928  0.00  0.00            
ATOM   1814  CE2 PHE X 110      39.498 111.461  42.476  0.00  0.00            
ATOM   1815  HE2 PHE X 110      39.423 110.700  43.230  0.00  0.00            
ATOM   1816  CD2 PHE X 110      39.331 112.790  42.843  0.00  0.00            
ATOM   1817  HD2 PHE X 110      38.895 113.038  43.795  0.00  0.00            
ATOM   1818  C   PHE X 110      37.430 115.906  41.557  0.00  0.00            
ATOM   1819  O   PHE X 110      36.720 115.716  40.573  0.00  0.00            
ATOM   1820  N   MET X 111      36.952 115.889  42.798  0.00  0.00            
ATOM   1821  H   MET X 111      37.597 115.958  43.571  0.00  0.00            
ATOM   1822  CA  MET X 111      35.550 115.594  43.078  0.00  0.00            
ATOM   1823  HA  MET X 111      35.085 115.268  42.148  0.00  0.00            
ATOM   1824  CB  MET X 111      35.367 114.503  44.136  0.00  0.00            
ATOM   1825  HB2 MET X 111      35.876 114.774  45.059  0.00  0.00            
ATOM   1826  HB3 MET X 111      34.310 114.452  44.390  0.00  0.00            
ATOM   1827  CG  MET X 111      35.800 113.105  43.689  0.00  0.00            
ATOM   1828  HG2 MET X 111      35.752 112.419  44.542  0.00  0.00            
ATOM   1829  HG3 MET X 111      36.845 113.124  43.383  0.00  0.00            
ATOM   1830  SD  MET X 111      34.814 112.411  42.336  0.00  0.00            
ATOM   1831  CE  MET X 111      35.919 112.740  40.943  0.00  0.00            
ATOM   1832  HE1 MET X 111      35.395 113.335  40.195  0.00  0.00            
ATOM   1833  HE2 MET X 111      36.208 111.797  40.481  0.00  0.00            
ATOM   1834  HE3 MET X 111      36.812 113.273  41.266  0.00  0.00            
ATOM   1835  C   MET X 111      34.816 116.834  43.543  0.00  0.00            
ATOM   1836  O   MET X 111      33.585 116.841  43.569  0.00  0.00            
ATOM   1837  N   GLY X 112      35.543 117.877  43.966  0.00  0.00            
ATOM   1838  H   GLY X 112      36.530 117.758  44.123  0.00  0.00            
ATOM   1839  CA  GLY X 112      34.919 119.037  44.545  0.00  0.00            
ATOM   1840  HA2 GLY X 112      33.994 119.280  44.016  0.00  0.00            
ATOM   1841  HA3 GLY X 112      35.592 119.892  44.463  0.00  0.00            
ATOM   1842  C   GLY X 112      34.622 118.795  46.015  0.00  0.00            
ATOM   1843  O   GLY X 112      34.763 117.684  46.522  0.00  0.00            
ATOM   1844  N   GLY X 113      34.185 119.861  46.681  0.00  0.00            
ATOM   1845  H   GLY X 113      34.236 120.761  46.232  0.00  0.00            
ATOM   1846  CA  GLY X 113      34.032 119.841  48.129  0.00  0.00            
ATOM   1847  HA2 GLY X 113      34.346 120.806  48.526  0.00  0.00            
ATOM   1848  HA3 GLY X 113      34.701 119.085  48.540  0.00  0.00            
ATOM   1849  C   GLY X 113      32.614 119.552  48.589  0.00  0.00            
ATOM   1850  O   GLY X 113      31.769 119.111  47.811  0.00  0.00            
ATOM   1851  N   ASN X 114      32.393 119.766  49.887  0.00  0.00            
ATOM   1852  H   ASN X 114      33.183 119.934  50.491  0.00  0.00            
ATOM   1853  CA  ASN X 114      31.093 119.541  50.497  0.00  0.00            
ATOM   1854  HA  ASN X 114      30.778 118.537  50.214  0.00  0.00            
ATOM   1855  CB  ASN X 114      31.195 119.654  52.013  0.00  0.00            
ATOM   1856  HB2 ASN X 114      32.121 119.192  52.366  0.00  0.00            
ATOM   1857  HB3 ASN X 114      31.202 120.709  52.276  0.00  0.00            
ATOM   1858  CG  ASN X 114      30.018 118.994  52.715  0.00  0.00            
ATOM   1859  OD1 ASN X 114      29.189 118.343  52.082  0.00  0.00            
ATOM   1860  ND2 ASN X 114      29.938 119.169  54.035  0.00  0.00            
ATOM   1861 HD21 ASN X 114      30.496 119.891  54.472  0.00  0.00            
ATOM   1862 HD22 ASN X 114      29.227 118.691  54.561  0.00  0.00            
ATOM   1863  C   ASN X 114      30.061 120.532  49.965  0.00  0.00            
ATOM   1864  O   ASN X 114      30.390 121.530  49.327  0.00  0.00            
ATOM   1865  N   GLY X 115      28.800 120.240  50.239  0.00  0.00            
ATOM   1866  H   GLY X 115      28.604 119.603  50.995  0.00  0.00            
ATOM   1867  CA  GLY X 115      27.724 121.083  49.762  0.00  0.00            
ATOM   1868  HA2 GLY X 115      26.768 120.574  49.881  0.00  0.00            
ATOM   1869  HA3 GLY X 115      27.853 121.300  48.702  0.00  0.00            
ATOM   1870  C   GLY X 115      27.700 122.407  50.526  0.00  0.00            
ATOM   1871  O   GLY X 115      28.205 122.501  51.640  0.00  0.00            
ATOM   1872  N   ASN X 116      27.055 123.406  49.938  0.00  0.00            
ATOM   1873  H   ASN X 116      26.426 123.181  49.180  0.00  0.00            
ATOM   1874  CA  ASN X 116      26.978 124.734  50.518  0.00  0.00            
ATOM   1875  HA  ASN X 116      27.809 124.852  51.210  0.00  0.00            
ATOM   1876  CB  ASN X 116      27.050 125.794  49.424  0.00  0.00            
ATOM   1877  HB2 ASN X 116      27.885 125.603  48.750  0.00  0.00            
ATOM   1878  HB3 ASN X 116      26.145 125.764  48.823  0.00  0.00            
ATOM   1879  CG  ASN X 116      27.197 127.202  49.996  0.00  0.00            
ATOM   1880  OD1 ASN X 116      26.958 127.429  51.179  0.00  0.00            
ATOM   1881  ND2 ASN X 116      27.605 128.139  49.145  0.00  0.00            
ATOM   1882 HD21 ASN X 116      28.571 128.434  49.166  0.00  0.00            
ATOM   1883 HD22 ASN X 116      26.915 128.794  48.808  0.00  0.00            
ATOM   1884  C   ASN X 116      25.653 124.841  51.261  0.00  0.00            
ATOM   1885  O   ASN X 116      24.593 124.816  50.627  0.00  0.00            
ATOM   1886  N   PRO X 117      25.666 124.916  52.597  0.00  0.00            
ATOM   1887  CD  PRO X 117      26.835 124.982  53.460  0.00  0.00            
ATOM   1888  HD2 PRO X 117      27.581 125.686  53.086  0.00  0.00            
ATOM   1889  HD3 PRO X 117      27.283 123.990  53.591  0.00  0.00            
ATOM   1890  CG  PRO X 117      26.291 125.438  54.816  0.00  0.00            
ATOM   1891  HG2 PRO X 117      26.841 124.990  55.638  0.00  0.00            
ATOM   1892  HG3 PRO X 117      26.361 126.521  54.890  0.00  0.00            
ATOM   1893  CB  PRO X 117      24.854 125.002  54.803  0.00  0.00            
ATOM   1894  HB2 PRO X 117      24.242 125.675  55.408  0.00  0.00            
ATOM   1895  HB3 PRO X 117      24.826 123.968  55.151  0.00  0.00            
ATOM   1896  CA  PRO X 117      24.419 125.006  53.347  0.00  0.00            
ATOM   1897  HA  PRO X 117      23.817 124.118  53.137  0.00  0.00            
ATOM   1898  C   PRO X 117      23.581 126.224  52.999  0.00  0.00            
ATOM   1899  O   PRO X 117      22.411 126.272  53.356  0.00  0.00            
ATOM   1900  N   ILE X 118      24.153 127.208  52.318  0.00  0.00            
ATOM   1901  H   ILE X 118      25.039 127.041  51.869  0.00  0.00            
ATOM   1902  CA  ILE X 118      23.392 128.381  51.936  0.00  0.00            
ATOM   1903  HA  ILE X 118      22.735 128.650  52.764  0.00  0.00            
ATOM   1904  CB  ILE X 118      24.318 129.581  51.656  0.00  0.00            
ATOM   1905  HB  ILE X 118      24.990 129.313  50.837  0.00  0.00            
ATOM   1906  CG2 ILE X 118      23.523 130.803  51.208  0.00  0.00            
ATOM   1907 HG21 ILE X 118      23.750 131.654  51.855  0.00  0.00            
ATOM   1908 HG22 ILE X 118      22.452 130.618  51.262  0.00  0.00            
ATOM   1909 HG23 ILE X 118      23.779 131.099  50.188  0.00  0.00            
ATOM   1910  CG1 ILE X 118      25.192 129.904  52.875  0.00  0.00            
ATOM   1911 HG12 ILE X 118      25.910 130.685  52.631  0.00  0.00            
ATOM   1912 HG13 ILE X 118      25.770 129.024  53.135  0.00  0.00            
ATOM   1913  CD1 ILE X 118      24.351 130.314  54.088  0.00  0.00            
ATOM   1914 HD11 ILE X 118      23.620 131.074  53.817  0.00  0.00            
ATOM   1915 HD12 ILE X 118      23.824 129.458  54.505  0.00  0.00            
ATOM   1916 HD13 ILE X 118      25.001 130.724  54.863  0.00  0.00            
ATOM   1917  C   ILE X 118      22.518 128.040  50.758  0.00  0.00            
ATOM   1918  O   ILE X 118      21.462 128.611  50.534  0.00  0.00            
ATOM   1919  N   LYN X 119      22.948 127.085  49.933  0.00  0.00            
ATOM   1920  H   LYN X 119      23.848 126.657  50.116  0.00  0.00            
ATOM   1921  CA  LYN X 119      22.282 126.681  48.690  0.00  0.00            
ATOM   1922  HA  LYN X 119      21.478 127.399  48.526  0.00  0.00            
ATOM   1923  CB  LYN X 119      23.256 126.757  47.510  0.00  0.00            
ATOM   1924  HB2 LYN X 119      23.963 125.930  47.537  0.00  0.00            
ATOM   1925  HB3 LYN X 119      22.678 126.651  46.596  0.00  0.00            
ATOM   1926  CG  LYN X 119      24.001 128.099  47.386  0.00  0.00            
ATOM   1927  HG2 LYN X 119      24.443 128.367  48.345  0.00  0.00            
ATOM   1928  HG3 LYN X 119      23.300 128.887  47.124  0.00  0.00            
ATOM   1929  CD  LYN X 119      25.081 128.038  46.327  0.00  0.00            
ATOM   1930  HD2 LYN X 119      25.776 127.224  46.555  0.00  0.00            
ATOM   1931  HD3 LYN X 119      25.674 128.944  46.332  0.00  0.00            
ATOM   1932  CE  LYN X 119      24.498 127.819  44.908  0.00  0.00            
ATOM   1933  HE2 LYN X 119      23.855 126.937  44.902  0.00  0.00            
ATOM   1934  HE3 LYN X 119      23.892 128.679  44.637  0.00  0.00            
ATOM   1935  NZ  LYN X 119      25.575 127.675  43.941  0.00  0.00            
ATOM   1936  HZ1 LYN X 119      25.942 128.565  43.657  0.00  0.00            
ATOM   1937  HZ2 LYN X 119      26.334 127.122  44.315  0.00  0.00            
ATOM   1938  C   LYN X 119      21.690 125.308  48.812  0.00  0.00            
ATOM   1939  O   LYN X 119      21.702 124.534  47.852  0.00  0.00            
ATOM   1940  N   ASH X 120      21.130 125.002  49.986  0.00  0.00            
ATOM   1941  H   ASH X 120      20.817 125.759  50.568  0.00  0.00            
ATOM   1942  CA  ASH X 120      20.544 123.681  50.265  0.00  0.00            
ATOM   1943  HA  ASH X 120      20.304 123.602  51.320  0.00  0.00            
ATOM   1944  CB  ASH X 120      19.247 123.463  49.479  0.00  0.00            
ATOM   1945  HB2 ASH X 120      18.854 122.454  49.603  0.00  0.00            
ATOM   1946  HB3 ASH X 120      19.435 123.632  48.419  0.00  0.00            
ATOM   1947  CG  ASH X 120      18.145 124.430  49.868  0.00  0.00            
ATOM   1948  OD1 ASH X 120      18.336 125.035  51.077  0.00  0.00            
ATOM   1949  OD2 ASH X 120      17.159 124.695  49.192  0.00  0.00            
ATOM   1950  HD1 ASH X 120      18.910 125.779  51.004  0.00  0.00            
ATOM   1951  C   ASH X 120      21.544 122.559  49.933  0.00  0.00            
ATOM   1952  O   ASH X 120      21.176 121.516  49.338  0.00  0.00            
ATOM   1953  N   PHE X 121      22.828 122.784  50.278  0.00  0.00            
ATOM   1954  H   PHE X 121      23.040 123.623  50.787  0.00  0.00            
ATOM   1955  CA  PHE X 121      23.902 121.787  50.173  0.00  0.00            
ATOM   1956  HA  PHE X 121      24.821 122.212  50.580  0.00  0.00            
ATOM   1957  CB  PHE X 121      23.555 120.499  50.939  0.00  0.00            
ATOM   1958  HB2 PHE X 121      22.602 120.168  50.572  0.00  0.00            
ATOM   1959  HB3 PHE X 121      24.326 119.699  50.773  0.00  0.00            
ATOM   1960  CG  PHE X 121      23.385 120.760  52.456  0.00  0.00            
ATOM   1961  CD1 PHE X 121      24.470 121.031  53.301  0.00  0.00            
ATOM   1962  HD1 PHE X 121      25.453 121.003  52.855  0.00  0.00            
ATOM   1963  CE1 PHE X 121      24.315 121.376  54.623  0.00  0.00            
ATOM   1964  HE1 PHE X 121      25.157 121.697  55.191  0.00  0.00            
ATOM   1965  CZ  PHE X 121      23.025 121.438  55.177  0.00  0.00            
ATOM   1966  HZ  PHE X 121      22.882 121.778  56.163  0.00  0.00            
ATOM   1967  CE2 PHE X 121      21.932 121.220  54.366  0.00  0.00            
ATOM   1968  HE2 PHE X 121      20.919 121.164  54.774  0.00  0.00            
ATOM   1969  CD2 PHE X 121      22.115 120.804  53.034  0.00  0.00            
ATOM   1970  HD2 PHE X 121      21.250 120.506  52.500  0.00  0.00            
ATOM   1971  C   PHE X 121      24.210 121.426  48.734  0.00  0.00            
ATOM   1972  O   PHE X 121      24.787 120.352  48.486  0.00  0.00            
ATOM   1973  N   ILE X 122      23.844 122.280  47.766  0.00  0.00            
ATOM   1974  H   ILE X 122      23.155 122.985  47.951  0.00  0.00            
ATOM   1975  CA  ILE X 122      24.314 122.114  46.397  0.00  0.00            
ATOM   1976  HA  ILE X 122      24.046 121.112  46.065  0.00  0.00            
ATOM   1977  CB  ILE X 122      23.651 123.142  45.484  0.00  0.00            
ATOM   1978  HB  ILE X 122      23.629 124.088  46.022  0.00  0.00            
ATOM   1979  CG2 ILE X 122      24.468 123.322  44.176  0.00  0.00            
ATOM   1980 HG21 ILE X 122      23.864 123.843  43.430  0.00  0.00            
ATOM   1981 HG22 ILE X 122      24.760 122.349  43.774  0.00  0.00            
ATOM   1982 HG23 ILE X 122      25.371 123.900  44.364  0.00  0.00            
ATOM   1983  CG1 ILE X 122      22.207 122.751  45.153  0.00  0.00            
ATOM   1984 HG12 ILE X 122      21.653 122.572  46.076  0.00  0.00            
ATOM   1985 HG13 ILE X 122      21.720 123.580  44.654  0.00  0.00            
ATOM   1986  CD1 ILE X 122      22.117 121.529  44.275  0.00  0.00            
ATOM   1987 HD11 ILE X 122      21.525 120.734  44.743  0.00  0.00            
ATOM   1988 HD12 ILE X 122      23.103 121.133  44.032  0.00  0.00            
ATOM   1989 HD13 ILE X 122      21.621 121.852  43.351  0.00  0.00            
ATOM   1990  C   ILE X 122      25.841 122.237  46.383  0.00  0.00            
ATOM   1991  O   ILE X 122      26.397 123.104  47.027  0.00  0.00            
ATOM   1992  N   VAL X 123      26.484 121.309  45.659  0.00  0.00            
ATOM   1993  H   VAL X 123      25.966 120.697  45.043  0.00  0.00            
ATOM   1994  CA  VAL X 123      27.944 121.381  45.491  0.00  0.00            
ATOM   1995  HA  VAL X 123      28.406 121.615  46.448  0.00  0.00            
ATOM   1996  CB  VAL X 123      28.482 120.052  45.006  0.00  0.00            
ATOM   1997  HB  VAL X 123      27.933 119.713  44.120  0.00  0.00            
ATOM   1998  CG1 VAL X 123      29.958 120.181  44.649  0.00  0.00            
ATOM   1999 HG11 VAL X 123      30.570 120.321  45.540  0.00  0.00            
ATOM   2000 HG12 VAL X 123      30.318 119.272  44.161  0.00  0.00            
ATOM   2001 HG13 VAL X 123      30.104 121.023  43.976  0.00  0.00            
ATOM   2002  CG2 VAL X 123      28.290 118.964  46.087  0.00  0.00            
ATOM   2003 HG21 VAL X 123      27.230 118.779  46.265  0.00  0.00            
ATOM   2004 HG22 VAL X 123      28.728 118.019  45.749  0.00  0.00            
ATOM   2005 HG23 VAL X 123      28.766 119.247  47.023  0.00  0.00            
ATOM   2006  C   VAL X 123      28.281 122.477  44.504  0.00  0.00            
ATOM   2007  O   VAL X 123      27.817 122.477  43.375  0.00  0.00            
ATOM   2008  N   ASH X 124      29.095 123.436  44.972  0.00  0.00            
ATOM   2009  H   ASH X 124      29.271 123.477  45.971  0.00  0.00            
ATOM   2010  CA  ASH X 124      29.447 124.603  44.193  0.00  0.00            
ATOM   2011  HA  ASH X 124      28.946 124.526  43.228  0.00  0.00            
ATOM   2012  CB  ASH X 124      28.942 125.895  44.901  0.00  0.00            
ATOM   2013  HB2 ASH X 124      27.859 125.864  45.007  0.00  0.00            
ATOM   2014  HB3 ASH X 124      29.177 126.762  44.282  0.00  0.00            
ATOM   2015  CG  ASH X 124      29.582 126.158  46.252  0.00  0.00            
ATOM   2016  OD1 ASH X 124      30.163 125.077  46.803  0.00  0.00            
ATOM   2017  OD2 ASH X 124      29.526 127.243  46.809  0.00  0.00            
ATOM   2018  HD1 ASH X 124      30.531 125.314  47.643  0.00  0.00            
ATOM   2019  C   ASH X 124      30.955 124.733  43.942  0.00  0.00            
ATOM   2020  O   ASH X 124      31.419 125.788  43.494  0.00  0.00            
ATOM   2021  N   THR X 125      31.730 123.666  44.168  0.00  0.00            
ATOM   2022  H   THR X 125      31.388 122.973  44.813  0.00  0.00            
ATOM   2023  CA  THR X 125      33.102 123.616  43.803  0.00  0.00            
ATOM   2024  HA  THR X 125      33.334 124.473  43.173  0.00  0.00            
ATOM   2025  CB  THR X 125      33.980 123.672  45.083  0.00  0.00            
ATOM   2026  HB  THR X 125      35.029 123.600  44.788  0.00  0.00            
ATOM   2027  CG2 THR X 125      33.769 124.994  45.831  0.00  0.00            
ATOM   2028 HG21 THR X 125      32.949 125.561  45.390  0.00  0.00            
ATOM   2029 HG22 THR X 125      33.518 124.805  46.872  0.00  0.00            
ATOM   2030 HG23 THR X 125      34.665 125.615  45.809  0.00  0.00            
ATOM   2031  OG1 THR X 125      33.694 122.572  45.920  0.00  0.00            
ATOM   2032  HG1 THR X 125      34.062 122.735  46.777  0.00  0.00            
ATOM   2033  C   THR X 125      33.422 122.337  43.035  0.00  0.00            
ATOM   2034  O   THR X 125      32.719 121.329  43.141  0.00  0.00            
ATOM   2035  N   GLY X 126      34.473 122.406  42.227  0.00  0.00            
ATOM   2036  H   GLY X 126      34.847 123.310  41.975  0.00  0.00            
ATOM   2037  CA  GLY X 126      34.975 121.248  41.526  0.00  0.00            
ATOM   2038  HA2 GLY X 126      36.057 121.322  41.410  0.00  0.00            
ATOM   2039  HA3 GLY X 126      34.761 120.342  42.089  0.00  0.00            
ATOM   2040  C   GLY X 126      34.329 121.157  40.149  0.00  0.00            
ATOM   2041  O   GLY X 126      33.451 121.944  39.819  0.00  0.00            
ATOM   2042  N   PRO X 127      34.746 120.179  39.354  0.00  0.00            
ATOM   2043  CD  PRO X 127      35.836 119.267  39.622  0.00  0.00            
ATOM   2044  HD2 PRO X 127      35.434 118.359  40.101  0.00  0.00            
ATOM   2045  HD3 PRO X 127      36.649 119.718  40.186  0.00  0.00            
ATOM   2046  CG  PRO X 127      36.357 118.875  38.265  0.00  0.00            
ATOM   2047  HG2 PRO X 127      37.115 119.619  37.981  0.00  0.00            
ATOM   2048  HG3 PRO X 127      36.774 117.875  38.258  0.00  0.00            
ATOM   2049  CB  PRO X 127      35.166 118.978  37.346  0.00  0.00            
ATOM   2050  HB2 PRO X 127      34.661 118.021  37.311  0.00  0.00            
ATOM   2051  HB3 PRO X 127      35.482 119.267  36.345  0.00  0.00            
ATOM   2052  CA  PRO X 127      34.289 120.062  37.978  0.00  0.00            
ATOM   2053  HA  PRO X 127      34.491 120.972  37.413  0.00  0.00            
ATOM   2054  C   PRO X 127      32.811 119.651  37.897  0.00  0.00            
ATOM   2055  O   PRO X 127      32.226 119.749  36.835  0.00  0.00            
ATOM   2056  N   PHE X 128      32.223 119.138  38.994  0.00  0.00            
ATOM   2057  H   PHE X 128      32.700 119.207  39.880  0.00  0.00            
ATOM   2058  CA  PHE X 128      30.861 118.617  38.970  0.00  0.00            
ATOM   2059  HA  PHE X 128      30.541 118.530  37.934  0.00  0.00            
ATOM   2060  CB  PHE X 128      30.845 117.217  39.571  0.00  0.00            
ATOM   2061  HB2 PHE X 128      29.867 116.760  39.413  0.00  0.00            
ATOM   2062  HB3 PHE X 128      30.996 117.259  40.643  0.00  0.00            
ATOM   2063  CG  PHE X 128      31.880 116.297  38.976  0.00  0.00            
ATOM   2064  CD1 PHE X 128      31.812 115.882  37.643  0.00  0.00            
ATOM   2065  HD1 PHE X 128      31.117 116.352  36.973  0.00  0.00            
ATOM   2066  CE1 PHE X 128      32.765 115.014  37.122  0.00  0.00            
ATOM   2067  HE1 PHE X 128      32.688 114.666  36.108  0.00  0.00            
ATOM   2068  CZ  PHE X 128      33.852 114.632  37.909  0.00  0.00            
ATOM   2069  HZ  PHE X 128      34.660 114.067  37.477  0.00  0.00            
ATOM   2070  CE2 PHE X 128      33.938 115.063  39.230  0.00  0.00            
ATOM   2071  HE2 PHE X 128      34.679 114.633  39.884  0.00  0.00            
ATOM   2072  CD2 PHE X 128      32.931 115.865  39.767  0.00  0.00            
ATOM   2073  HD2 PHE X 128      32.884 115.996  40.829  0.00  0.00            
ATOM   2074  C   PHE X 128      29.897 119.518  39.720  0.00  0.00            
ATOM   2075  O   PHE X 128      28.830 119.047  40.150  0.00  0.00            
ATOM   2076  N   ALA X 129      30.242 120.807  39.846  0.00  0.00            
ATOM   2077  H   ALA X 129      31.170 121.110  39.593  0.00  0.00            
ATOM   2078  CA  ALA X 129      29.348 121.718  40.565  0.00  0.00            
ATOM   2079  HA  ALA X 129      29.001 121.264  41.477  0.00  0.00            
ATOM   2080  CB  ALA X 129      30.103 123.013  40.885  0.00  0.00            
ATOM   2081  HB1 ALA X 129      30.794 122.871  41.710  0.00  0.00            
ATOM   2082  HB2 ALA X 129      30.658 123.374  40.026  0.00  0.00            
ATOM   2083  HB3 ALA X 129      29.414 123.806  41.170  0.00  0.00            
ATOM   2084  C   ALA X 129      28.117 121.982  39.702  0.00  0.00            
ATOM   2085  O   ALA X 129      28.130 121.784  38.501  0.00  0.00            
ATOM   2086  N   ALA X 130      27.059 122.531  40.323  0.00  0.00            
ATOM   2087  H   ALA X 130      27.051 122.510  41.330  0.00  0.00            
ATOM   2088  CA  ALA X 130      25.858 122.991  39.610  0.00  0.00            
ATOM   2089  HA  ALA X 130      25.405 122.110  39.176  0.00  0.00            
ATOM   2090  CB  ALA X 130      25.010 123.645  40.671  0.00  0.00            
ATOM   2091  HB1 ALA X 130      24.465 122.900  41.254  0.00  0.00            
ATOM   2092  HB2 ALA X 130      24.563 124.624  40.507  0.00  0.00            
ATOM   2093  HB3 ALA X 130      25.726 123.946  41.395  0.00  0.00            
ATOM   2094  C   ALA X 130      26.243 123.974  38.514  0.00  0.00            
ATOM   2095  O   ALA X 130      27.079 124.874  38.672  0.00  0.00            
ATOM   2096  N   GLY X 131      25.638 123.799  37.345  0.00  0.00            
ATOM   2097  H   GLY X 131      24.794 123.261  37.301  0.00  0.00            
ATOM   2098  CA  GLY X 131      26.001 124.593  36.200  0.00  0.00            
ATOM   2099  HA2 GLY X 131      26.347 125.557  36.512  0.00  0.00            
ATOM   2100  HA3 GLY X 131      25.089 124.722  35.604  0.00  0.00            
ATOM   2101  C   GLY X 131      27.024 123.893  35.274  0.00  0.00            
ATOM   2102  O   GLY X 131      27.201 124.328  34.138  0.00  0.00            
ATOM   2103  N   ARN X 132      27.704 122.828  35.738  0.00  0.00            
ATOM   2104  H   ARN X 132      27.514 122.526  36.680  0.00  0.00            
ATOM   2105  CA  ARN X 132      28.675 122.078  34.933  0.00  0.00            
ATOM   2106  HA  ARN X 132      28.615 122.489  33.928  0.00  0.00            
ATOM   2107  CB  ARN X 132      30.121 122.291  35.401  0.00  0.00            
ATOM   2108  HB2 ARN X 132      30.259 121.889  36.404  0.00  0.00            
ATOM   2109  HB3 ARN X 132      30.777 121.816  34.692  0.00  0.00            
ATOM   2110  CG  ARN X 132      30.540 123.747  35.407  0.00  0.00            
ATOM   2111  HG2 ARN X 132      30.471 124.181  34.392  0.00  0.00            
ATOM   2112  HG3 ARN X 132      29.876 124.322  36.046  0.00  0.00            
ATOM   2113  CD  ARN X 132      31.962 123.960  35.926  0.00  0.00            
ATOM   2114  HD2 ARN X 132      32.022 123.629  36.966  0.00  0.00            
ATOM   2115  HD3 ARN X 132      32.668 123.355  35.369  0.00  0.00            
ATOM   2116  NE  ARN X 132      32.406 125.329  35.851  0.00  0.00            
ATOM   2117  HE  ARN X 132      32.196 125.771  34.974  0.00  0.00            
ATOM   2118  CZ  ARN X 132      33.666 125.746  36.386  0.00  0.00            
ATOM   2119  NH1 ARN X 132      34.446 124.941  36.943  0.00  0.00            
ATOM   2120 HH11 ARN X 132      35.131 124.580  36.281  0.00  0.00            
ATOM   2121  NH2 ARN X 132      33.964 127.145  36.220  0.00  0.00            
ATOM   2122 HH21 ARN X 132      33.281 127.707  36.718  0.00  0.00            
ATOM   2123 HH22 ARN X 132      34.873 127.308  36.610  0.00  0.00            
ATOM   2124  C   ARN X 132      28.379 120.602  34.902  0.00  0.00            
ATOM   2125  O   ARN X 132      29.185 119.855  34.339  0.00  0.00            
ATOM   2126  N   TRP X 133      27.259 120.186  35.545  0.00  0.00            
ATOM   2127  H   TRP X 133      26.490 120.808  35.725  0.00  0.00            
ATOM   2128  CA  TRP X 133      27.053 118.770  35.704  0.00  0.00            
ATOM   2129  HA  TRP X 133      27.235 118.287  34.748  0.00  0.00            
ATOM   2130  CB  TRP X 133      27.971 118.173  36.757  0.00  0.00            
ATOM   2131  HB2 TRP X 133      27.919 118.725  37.694  0.00  0.00            
ATOM   2132  HB3 TRP X 133      29.006 118.202  36.433  0.00  0.00            
ATOM   2133  CG  TRP X 133      27.675 116.728  37.049  0.00  0.00            
ATOM   2134  CD1 TRP X 133      26.974 116.235  38.089  0.00  0.00            
ATOM   2135  HD1 TRP X 133      26.672 116.800  38.959  0.00  0.00            
ATOM   2136  NE1 TRP X 133      26.989 114.900  38.064  0.00  0.00            
ATOM   2137  HE1 TRP X 133      26.680 114.344  38.853  0.00  0.00            
ATOM   2138  CE2 TRP X 133      27.764 114.408  37.049  0.00  0.00            
ATOM   2139  CZ2 TRP X 133      28.154 113.131  36.680  0.00  0.00            
ATOM   2140  HZ2 TRP X 133      27.956 112.296  37.329  0.00  0.00            
ATOM   2141  CH2 TRP X 133      28.962 112.954  35.571  0.00  0.00            
ATOM   2142  HH2 TRP X 133      29.207 111.973  35.217  0.00  0.00            
ATOM   2143  CZ3 TRP X 133      29.477 114.089  34.914  0.00  0.00            
ATOM   2144  HZ3 TRP X 133      30.157 113.960  34.100  0.00  0.00            
ATOM   2145  CE3 TRP X 133      29.090 115.392  35.300  0.00  0.00            
ATOM   2146  HE3 TRP X 133      29.318 116.239  34.650  0.00  0.00            
ATOM   2147  CD2 TRP X 133      28.232 115.570  36.406  0.00  0.00            
ATOM   2148  C   TRP X 133      25.588 118.615  36.128  0.00  0.00            
ATOM   2149  O   TRP X 133      25.267 118.902  37.270  0.00  0.00            
ATOM   2150  N   THR X 134      24.737 118.206  35.210  0.00  0.00            
ATOM   2151  H   THR X 134      25.043 118.233  34.236  0.00  0.00            
ATOM   2152  CA  THR X 134      23.335 117.991  35.489  0.00  0.00            
ATOM   2153  HA  THR X 134      22.995 118.704  36.238  0.00  0.00            
ATOM   2154  CB  THR X 134      22.518 118.210  34.201  0.00  0.00            
ATOM   2155  HB  THR X 134      21.446 118.040  34.395  0.00  0.00            
ATOM   2156  CG2 THR X 134      22.789 119.611  33.676  0.00  0.00            
ATOM   2157 HG21 THR X 134      22.374 119.724  32.660  0.00  0.00            
ATOM   2158 HG22 THR X 134      22.237 120.350  34.282  0.00  0.00            
ATOM   2159 HG23 THR X 134      23.856 119.812  33.678  0.00  0.00            
ATOM   2160  OG1 THR X 134      22.922 117.281  33.201  0.00  0.00            
ATOM   2161  HG1 THR X 134      22.318 117.278  32.471  0.00  0.00            
ATOM   2162  C   THR X 134      23.099 116.590  36.028  0.00  0.00            
ATOM   2163  O   THR X 134      23.638 115.560  35.615  0.00  0.00            
ATOM   2164  N   THR X 135      22.183 116.504  36.989  0.00  0.00            
ATOM   2165  H   THR X 135      21.887 117.358  37.457  0.00  0.00            
ATOM   2166  CA  THR X 135      21.711 115.239  37.622  0.00  0.00            
ATOM   2167  HA  THR X 135      22.383 114.467  37.223  0.00  0.00            
ATOM   2168  CB  THR X 135      21.833 115.337  39.121  0.00  0.00            
ATOM   2169  HB  THR X 135      21.434 114.422  39.567  0.00  0.00            
ATOM   2170  CG2 THR X 135      23.278 115.418  39.508  0.00  0.00            
ATOM   2171 HG21 THR X 135      23.531 116.362  39.992  0.00  0.00            
ATOM   2172 HG22 THR X 135      23.520 114.642  40.224  0.00  0.00            
ATOM   2173 HG23 THR X 135      23.885 115.239  38.641  0.00  0.00            
ATOM   2174  OG1 THR X 135      21.096 116.427  39.621  0.00  0.00            
ATOM   2175  HG1 THR X 135      21.203 116.528  40.556  0.00  0.00            
ATOM   2176  C   THR X 135      20.266 114.909  37.190  0.00  0.00            
ATOM   2177  O   THR X 135      19.527 115.776  36.754  0.00  0.00            
ATOM   2178  N   ILE X 136      19.966 113.604  37.278  0.00  0.00            
ATOM   2179  H   ILE X 136      20.648 112.946  37.663  0.00  0.00            
ATOM   2180  CA  ILE X 136      18.635 113.128  37.064  0.00  0.00            
ATOM   2181  HA  ILE X 136      18.008 113.978  36.808  0.00  0.00            
ATOM   2182  CB  ILE X 136      18.607 112.112  35.870  0.00  0.00            
ATOM   2183  HB  ILE X 136      17.578 111.770  35.761  0.00  0.00            
ATOM   2184  CG2 ILE X 136      19.058 112.751  34.553  0.00  0.00            
ATOM   2185 HG21 ILE X 136      20.073 112.485  34.276  0.00  0.00            
ATOM   2186 HG22 ILE X 136      18.383 112.470  33.749  0.00  0.00            
ATOM   2187 HG23 ILE X 136      18.966 113.848  34.735  0.00  0.00            
ATOM   2188  CG1 ILE X 136      19.448 110.862  36.166  0.00  0.00            
ATOM   2189 HG12 ILE X 136      20.428 111.195  36.444  0.00  0.00            
ATOM   2190 HG13 ILE X 136      19.042 110.338  37.001  0.00  0.00            
ATOM   2191  CD1 ILE X 136      19.528 109.914  35.000  0.00  0.00            
ATOM   2192 HD11 ILE X 136      19.013 108.982  35.208  0.00  0.00            
ATOM   2193 HD12 ILE X 136      19.142 110.326  34.037  0.00  0.00            
ATOM   2194 HD13 ILE X 136      20.589 109.653  34.853  0.00  0.00            
ATOM   2195  C   ILE X 136      18.072 112.486  38.315  0.00  0.00            
ATOM   2196  O   ILE X 136      18.735 111.926  39.194  0.00  0.00            
ATOM   2197  N   ASH X 137      16.745 112.555  38.443  0.00  0.00            
ATOM   2198  H   ASH X 137      16.153 112.875  37.684  0.00  0.00            
ATOM   2199  CA  ASH X 137      16.060 112.104  39.670  0.00  0.00            
ATOM   2200  HA  ASH X 137      16.777 112.177  40.510  0.00  0.00            
ATOM   2201  CB  ASH X 137      14.895 113.103  39.874  0.00  0.00            
ATOM   2202  HB2 ASH X 137      15.235 114.128  39.986  0.00  0.00            
ATOM   2203  HB3 ASH X 137      14.371 112.942  40.788  0.00  0.00            
ATOM   2204  CG  ASH X 137      13.842 113.195  38.823  0.00  0.00            
ATOM   2205  OD1 ASH X 137      13.762 112.113  38.015  0.00  0.00            
ATOM   2206  OD2 ASH X 137      13.172 114.218  38.711  0.00  0.00            
ATOM   2207  HD1 ASH X 137      14.460 112.129  37.418  0.00  0.00            
ATOM   2208  C   ASH X 137      15.640 110.659  39.499  0.00  0.00            
ATOM   2209  O   ASH X 137      15.772 110.165  38.401  0.00  0.00            
ATOM   2210  N   GLH X 138      15.099 109.975  40.523  0.00  0.00            
ATOM   2211  H   GLH X 138      15.005 110.511  41.333  0.00  0.00            
ATOM   2212  CA  GLH X 138      14.412 108.668  40.531  0.00  0.00            
ATOM   2213  HA  GLH X 138      15.220 107.893  40.418  0.00  0.00            
ATOM   2214  CB  GLH X 138      13.525 108.524  41.816  0.00  0.00            
ATOM   2215  HB2 GLH X 138      14.217 108.679  42.644  0.00  0.00            
ATOM   2216  HB3 GLH X 138      12.740 109.263  42.001  0.00  0.00            
ATOM   2217  CG  GLH X 138      12.748 107.146  42.031  0.00  0.00            
ATOM   2218  HG2 GLH X 138      12.074 107.246  42.834  0.00  0.00            
ATOM   2219  HG3 GLH X 138      11.992 107.047  41.220  0.00  0.00            
ATOM   2220  CD  GLH X 138      13.524 105.889  42.208  0.00  0.00            
ATOM   2221  OE1 GLH X 138      13.115 105.162  43.278  0.00  0.00            
ATOM   2222  OE2 GLH X 138      14.421 105.558  41.461  0.00  0.00            
ATOM   2223  HE1 GLH X 138      12.394 105.599  43.759  0.00  0.00            
ATOM   2224  C   GLH X 138      13.488 108.413  39.257  0.00  0.00            
ATOM   2225  O   GLH X 138      13.255 107.298  38.758  0.00  0.00            
ATOM   2226  N   GLN X 139      12.941 109.427  38.639  0.00  0.00            
ATOM   2227  H   GLN X 139      12.987 110.374  39.065  0.00  0.00            
ATOM   2228  CA  GLN X 139      12.060 109.158  37.573  0.00  0.00            
ATOM   2229  HA  GLN X 139      11.734 108.117  37.686  0.00  0.00            
ATOM   2230  CB  GLN X 139      10.811 110.056  37.601  0.00  0.00            
ATOM   2231  HB2 GLN X 139      11.121 111.126  37.536  0.00  0.00            
ATOM   2232  HB3 GLN X 139      10.219 109.892  36.709  0.00  0.00            
ATOM   2233  CG  GLN X 139       9.910 109.890  38.822  0.00  0.00            
ATOM   2234  HG2 GLN X 139      10.483 109.946  39.712  0.00  0.00            
ATOM   2235  HG3 GLN X 139       9.168 110.673  38.849  0.00  0.00            
ATOM   2236  CD  GLN X 139       9.253 108.499  38.810  0.00  0.00            
ATOM   2237  OE1 GLN X 139       8.920 108.044  37.701  0.00  0.00            
ATOM   2238  NE2 GLN X 139       8.913 107.864  39.940  0.00  0.00            
ATOM   2239 HE21 GLN X 139       8.332 108.348  40.635  0.00  0.00            
ATOM   2240 HE22 GLN X 139       9.147 106.929  40.044  0.00  0.00            
ATOM   2241  C   GLN X 139      12.731 109.317  36.242  0.00  0.00            
ATOM   2242  O   GLN X 139      12.094 109.115  35.177  0.00  0.00            
ATOM   2243  N   GLY X 140      14.043 109.622  36.234  0.00  0.00            
ATOM   2244  H   GLY X 140      14.467 109.913  37.079  0.00  0.00            
ATOM   2245  CA  GLY X 140      14.795 109.841  34.999  0.00  0.00            
ATOM   2246  HA2 GLY X 140      14.393 109.116  34.259  0.00  0.00            
ATOM   2247  HA3 GLY X 140      15.812 109.551  35.190  0.00  0.00            
ATOM   2248  C   GLY X 140      14.766 111.218  34.373  0.00  0.00            
ATOM   2249  O   GLY X 140      15.214 111.441  33.249  0.00  0.00            
ATOM   2250  N   ASN X 141      14.244 112.180  35.124  0.00  0.00            
ATOM   2251  H   ASN X 141      13.749 111.919  35.960  0.00  0.00            
ATOM   2252  CA  ASN X 141      14.124 113.573  34.690  0.00  0.00            
ATOM   2253  HA  ASN X 141      14.337 113.598  33.627  0.00  0.00            
ATOM   2254  CB  ASN X 141      12.795 114.164  35.032  0.00  0.00            
ATOM   2255  HB2 ASN X 141      12.697 115.132  34.627  0.00  0.00            
ATOM   2256  HB3 ASN X 141      12.635 114.159  36.054  0.00  0.00            
ATOM   2257  CG  ASN X 141      11.678 113.294  34.460  0.00  0.00            
ATOM   2258  OD1 ASN X 141      11.677 112.958  33.264  0.00  0.00            
ATOM   2259  ND2 ASN X 141      10.673 112.998  35.302  0.00  0.00            
ATOM   2260 HD21 ASN X 141       9.718 113.078  34.993  0.00  0.00            
ATOM   2261 HD22 ASN X 141      10.864 112.926  36.308  0.00  0.00            
ATOM   2262  C   ASN X 141      15.224 114.371  35.398  0.00  0.00            
ATOM   2263  O   ASN X 141      15.634 114.046  36.486  0.00  0.00            
ATOM   2264  N   PRO X 142      15.680 115.476  34.801  0.00  0.00            
ATOM   2265  CD  PRO X 142      15.405 115.946  33.446  0.00  0.00            
ATOM   2266  HD2 PRO X 142      14.414 116.403  33.425  0.00  0.00            
ATOM   2267  HD3 PRO X 142      15.463 115.098  32.755  0.00  0.00            
ATOM   2268  CG  PRO X 142      16.460 116.963  33.129  0.00  0.00            
ATOM   2269  HG2 PRO X 142      16.129 117.733  32.443  0.00  0.00            
ATOM   2270  HG3 PRO X 142      17.314 116.469  32.671  0.00  0.00            
ATOM   2271  CB  PRO X 142      16.894 117.472  34.470  0.00  0.00            
ATOM   2272  HB2 PRO X 142      16.257 118.315  34.727  0.00  0.00            
ATOM   2273  HB3 PRO X 142      17.965 117.730  34.382  0.00  0.00            
ATOM   2274  CA  PRO X 142      16.710 116.288  35.423  0.00  0.00            
ATOM   2275  HA  PRO X 142      17.639 115.742  35.509  0.00  0.00            
ATOM   2276  C   PRO X 142      16.314 116.824  36.825  0.00  0.00            
ATOM   2277  O   PRO X 142      15.173 117.132  37.132  0.00  0.00            
ATOM   2278  N   SER X 143      17.273 116.893  37.734  0.00  0.00            
ATOM   2279  H   SER X 143      18.142 116.451  37.504  0.00  0.00            
ATOM   2280  CA  SER X 143      17.060 117.263  39.112  0.00  0.00            
ATOM   2281  HA  SER X 143      15.975 117.483  39.224  0.00  0.00            
ATOM   2282  CB  SER X 143      17.400 116.086  40.043  0.00  0.00            
ATOM   2283  HB2 SER X 143      16.630 115.308  39.967  0.00  0.00            
ATOM   2284  HB3 SER X 143      17.340 116.508  41.054  0.00  0.00            
ATOM   2285  OG  SER X 143      18.688 115.655  39.823  0.00  0.00            
ATOM   2286  HG  SER X 143      18.813 114.884  40.349  0.00  0.00            
ATOM   2287  C   SER X 143      17.818 118.547  39.533  0.00  0.00            
ATOM   2288  O   SER X 143      17.552 119.125  40.545  0.00  0.00            
ATOM   2289  N   GLY X 144      18.728 119.050  38.677  0.00  0.00            
ATOM   2290  H   GLY X 144      18.923 118.592  37.790  0.00  0.00            
ATOM   2291  CA  GLY X 144      19.213 120.391  38.877  0.00  0.00            
ATOM   2292  HA2 GLY X 144      19.451 120.839  37.929  0.00  0.00            
ATOM   2293  HA3 GLY X 144      18.420 121.009  39.296  0.00  0.00            
ATOM   2294  C   GLY X 144      20.395 120.560  39.825  0.00  0.00            
ATOM   2295  O   GLY X 144      20.537 121.604  40.453  0.00  0.00            
ATOM   2296  N   GLY X 145      21.279 119.567  39.929  0.00  0.00            
ATOM   2297  H   GLY X 145      20.963 118.606  39.858  0.00  0.00            
ATOM   2298  CA  GLY X 145      22.531 119.806  40.650  0.00  0.00            
ATOM   2299  HA2 GLY X 145      23.321 119.946  39.913  0.00  0.00            
ATOM   2300  HA3 GLY X 145      22.436 120.792  41.155  0.00  0.00            
ATOM   2301  C   GLY X 145      22.901 118.731  41.695  0.00  0.00            
ATOM   2302  O   GLY X 145      22.067 118.248  42.431  0.00  0.00            
ATOM   2303  N   LEU X 146      24.251 118.372  41.723  0.00  0.00            
ATOM   2304  H   LEU X 146      24.901 118.829  41.112  0.00  0.00            
ATOM   2305  CA  LEU X 146      24.765 117.476  42.741  0.00  0.00            
ATOM   2306  HA  LEU X 146      24.130 116.564  42.769  0.00  0.00            
ATOM   2307  CB  LEU X 146      26.139 117.043  42.349  0.00  0.00            
ATOM   2308  HB2 LEU X 146      26.744 117.938  42.236  0.00  0.00            
ATOM   2309  HB3 LEU X 146      26.097 116.664  41.360  0.00  0.00            
ATOM   2310  CG  LEU X 146      26.658 115.878  43.103  0.00  0.00            
ATOM   2311  HG  LEU X 146      26.779 116.218  44.057  0.00  0.00            
ATOM   2312  CD1 LEU X 146      25.606 114.830  43.247  0.00  0.00            
ATOM   2313 HD11 LEU X 146      24.587 115.240  43.589  0.00  0.00            
ATOM   2314 HD12 LEU X 146      25.968 114.110  43.983  0.00  0.00            
ATOM   2315 HD13 LEU X 146      25.422 114.404  42.293  0.00  0.00            
ATOM   2316  CD2 LEU X 146      27.958 115.152  42.682  0.00  0.00            
ATOM   2317 HD21 LEU X 146      27.855 114.702  41.691  0.00  0.00            
ATOM   2318 HD22 LEU X 146      28.063 114.294  43.288  0.00  0.00            
ATOM   2319 HD23 LEU X 146      28.904 115.728  42.696  0.00  0.00            
ATOM   2320  C   LEU X 146      24.800 118.065  44.121  0.00  0.00            
ATOM   2321  O   LEU X 146      25.372 119.122  44.332  0.00  0.00            
ATOM   2322  N   LYN X 147      24.347 117.370  45.127  0.00  0.00            
ATOM   2323  H   LYN X 147      23.858 116.555  44.753  0.00  0.00            
ATOM   2324  CA  LYN X 147      24.358 117.625  46.573  0.00  0.00            
ATOM   2325  HA  LYN X 147      24.758 118.660  46.680  0.00  0.00            
ATOM   2326  CB  LYN X 147      22.913 117.519  47.089  0.00  0.00            
ATOM   2327  HB2 LYN X 147      22.890 117.875  48.112  0.00  0.00            
ATOM   2328  HB3 LYN X 147      22.543 116.495  47.113  0.00  0.00            
ATOM   2329  CG  LYN X 147      21.858 118.460  46.421  0.00  0.00            
ATOM   2330  HG2 LYN X 147      21.629 118.135  45.402  0.00  0.00            
ATOM   2331  HG3 LYN X 147      22.246 119.462  46.308  0.00  0.00            
ATOM   2332  CD  LYN X 147      20.550 118.507  47.164  0.00  0.00            
ATOM   2333  HD2 LYN X 147      20.735 118.691  48.194  0.00  0.00            
ATOM   2334  HD3 LYN X 147      20.133 117.481  47.105  0.00  0.00            
ATOM   2335  CE  LYN X 147      19.634 119.642  46.653  0.00  0.00            
ATOM   2336  HE2 LYN X 147      19.411 119.422  45.592  0.00  0.00            
ATOM   2337  HE3 LYN X 147      20.121 120.633  46.694  0.00  0.00            
ATOM   2338  NZ  LYN X 147      18.320 119.663  47.359  0.00  0.00            
ATOM   2339  HZ1 LYN X 147      17.942 118.757  47.516  0.00  0.00            
ATOM   2340  HZ2 LYN X 147      17.647 120.253  46.844  0.00  0.00            
ATOM   2341  C   LYN X 147      25.311 116.678  47.200  0.00  0.00            
ATOM   2342  O   LYN X 147      25.441 115.511  46.861  0.00  0.00            
ATOM   2343  N   ARG X 148      25.984 117.070  48.348  0.00  0.00            
ATOM   2344  H   ARG X 148      25.857 118.052  48.578  0.00  0.00            
ATOM   2345  CA  ARG X 148      26.598 116.224  49.386  0.00  0.00            
ATOM   2346  HA  ARG X 148      26.185 115.244  49.451  0.00  0.00            
ATOM   2347  CB  ARG X 148      28.124 116.252  49.267  0.00  0.00            
ATOM   2348  HB2 ARG X 148      28.623 115.876  50.198  0.00  0.00            
ATOM   2349  HB3 ARG X 148      28.494 117.260  49.158  0.00  0.00            
ATOM   2350  CG  ARG X 148      28.581 115.328  48.111  0.00  0.00            
ATOM   2351  HG2 ARG X 148      28.230 114.276  48.131  0.00  0.00            
ATOM   2352  HG3 ARG X 148      28.113 115.701  47.132  0.00  0.00            
ATOM   2353  CD  ARG X 148      30.089 115.049  47.856  0.00  0.00            
ATOM   2354  HD2 ARG X 148      30.415 114.332  48.552  0.00  0.00            
ATOM   2355  HD3 ARG X 148      30.677 115.986  47.938  0.00  0.00            
ATOM   2356  NE  ARG X 148      30.375 114.560  46.444  0.00  0.00            
ATOM   2357  HE  ARG X 148      29.860 113.638  46.322  0.00  0.00            
ATOM   2358  CZ  ARG X 148      31.002 115.132  45.376  0.00  0.00            
ATOM   2359  NH1 ARG X 148      31.396 116.401  45.501  0.00  0.00            
ATOM   2360 HH11 ARG X 148      31.023 117.039  46.195  0.00  0.00            
ATOM   2361 HH12 ARG X 148      31.979 116.879  44.860  0.00  0.00            
ATOM   2362  NH2 ARG X 148      31.174 114.397  44.310  0.00  0.00            
ATOM   2363 HH21 ARG X 148      31.737 114.803  43.582  0.00  0.00            
ATOM   2364 HH22 ARG X 148      30.866 113.391  44.259  0.00  0.00            
ATOM   2365  C   ARG X 148      26.284 116.936  50.697  0.00  0.00            
ATOM   2366  O   ARG X 148      26.195 118.182  50.731  0.00  0.00            
ATOM   2367  N   ASN X 149      26.149 116.275  51.836  0.00  0.00            
ATOM   2368  H   ASN X 149      26.445 115.302  51.836  0.00  0.00            
ATOM   2369  CA  ASN X 149      25.811 116.805  53.118  0.00  0.00            
ATOM   2370  HA  ASN X 149      26.194 117.812  52.984  0.00  0.00            
ATOM   2371  CB  ASN X 149      24.341 116.876  53.382  0.00  0.00            
ATOM   2372  HB2 ASN X 149      23.677 117.444  52.650  0.00  0.00            
ATOM   2373  HB3 ASN X 149      24.036 115.812  53.470  0.00  0.00            
ATOM   2374  CG  ASN X 149      23.928 117.630  54.644  0.00  0.00            
ATOM   2375  OD1 ASN X 149      24.821 117.966  55.460  0.00  0.00            
ATOM   2376  ND2 ASN X 149      22.703 117.909  54.945  0.00  0.00            
ATOM   2377 HD21 ASN X 149      22.648 118.697  55.594  0.00  0.00            
ATOM   2378 HD22 ASN X 149      21.895 117.780  54.215  0.00  0.00            
ATOM   2379  C   ASN X 149      26.635 115.909  54.106  0.00  0.00            
ATOM   2380  O   ASN X 149      26.156 114.848  54.582  0.00  0.00            
ATOM   2381  N   PHE X 150      27.819 116.381  54.484  0.00  0.00            
ATOM   2382  H   PHE X 150      28.185 117.234  54.124  0.00  0.00            
ATOM   2383  CA  PHE X 150      28.751 115.572  55.253  0.00  0.00            
ATOM   2384  HA  PHE X 150      28.696 114.622  54.709  0.00  0.00            
ATOM   2385  CB  PHE X 150      30.187 116.169  55.057  0.00  0.00            
ATOM   2386  HB2 PHE X 150      30.808 115.563  55.691  0.00  0.00            
ATOM   2387  HB3 PHE X 150      30.217 117.155  55.676  0.00  0.00            
ATOM   2388  CG  PHE X 150      30.895 116.279  53.679  0.00  0.00            
ATOM   2389  CD1 PHE X 150      31.250 117.572  53.231  0.00  0.00            
ATOM   2390  HD1 PHE X 150      30.968 118.366  53.820  0.00  0.00            
ATOM   2391  CE1 PHE X 150      32.046 117.777  52.053  0.00  0.00            
ATOM   2392  HE1 PHE X 150      32.367 118.781  51.801  0.00  0.00            
ATOM   2393  CZ  PHE X 150      32.451 116.705  51.287  0.00  0.00            
ATOM   2394  HZ  PHE X 150      32.931 116.802  50.333  0.00  0.00            
ATOM   2395  CE2 PHE X 150      31.845 115.446  51.590  0.00  0.00            
ATOM   2396  HE2 PHE X 150      32.200 114.730  50.877  0.00  0.00            
ATOM   2397  CD2 PHE X 150      31.226 115.183  52.838  0.00  0.00            
ATOM   2398  HD2 PHE X 150      30.943 114.191  53.154  0.00  0.00            
ATOM   2399  C   PHE X 150      28.289 115.216  56.689  0.00  0.00            
ATOM   2400  O   PHE X 150      28.186 116.142  57.537  0.00  0.00            
ATOM   2401  N   GLY X 151      28.197 113.931  56.978  0.00  0.00            
ATOM   2402  H   GLY X 151      28.064 113.305  56.275  0.00  0.00            
ATOM   2403  CA  GLY X 151      28.158 113.347  58.318  0.00  0.00            
ATOM   2404  HA2 GLY X 151      27.764 112.311  58.345  0.00  0.00            
ATOM   2405  HA3 GLY X 151      29.118 113.425  59.054  0.00  0.00            
ATOM   2406  C   GLY X 151      27.043 114.040  59.260  0.00  0.00            
ATOM   2407  O   GLY X 151      27.330 114.396  60.419  0.00  0.00            
ATOM   2408  N   ALA X 152      25.853 114.249  58.675  0.00  0.00            
ATOM   2409  H   ALA X 152      25.672 114.014  57.675  0.00  0.00            
ATOM   2410  CA  ALA X 152      24.725 115.073  59.020  0.00  0.00            
ATOM   2411  HA  ALA X 152      25.183 115.777  59.712  0.00  0.00            
ATOM   2412  CB  ALA X 152      24.262 115.802  57.747  0.00  0.00            
ATOM   2413  HB1 ALA X 152      24.949 116.505  57.456  0.00  0.00            
ATOM   2414  HB2 ALA X 152      24.024 115.186  56.892  0.00  0.00            
ATOM   2415  HB3 ALA X 152      23.358 116.472  57.900  0.00  0.00            
ATOM   2416  C   ALA X 152      23.523 114.149  59.594  0.00  0.00            
ATOM   2417  O   ALA X 152      22.366 114.599  59.691  0.00  0.00            
ATOM   2418  N   THR X 153      23.796 112.858  59.959  0.00  0.00            
ATOM   2419  H   THR X 153      24.780 112.675  59.922  0.00  0.00            
ATOM   2420  CA  THR X 153      22.885 111.801  60.508  0.00  0.00            
ATOM   2421  HA  THR X 153      21.896 112.188  60.610  0.00  0.00            
ATOM   2422  CB  THR X 153      22.830 110.643  59.519  0.00  0.00            
ATOM   2423  HB  THR X 153      22.163 109.894  59.948  0.00  0.00            
ATOM   2424  CG2 THR X 153      22.092 110.996  58.223  0.00  0.00            
ATOM   2425 HG21 THR X 153      21.058 111.258  58.409  0.00  0.00            
ATOM   2426 HG22 THR X 153      22.605 111.854  57.848  0.00  0.00            
ATOM   2427 HG23 THR X 153      22.011 110.186  57.508  0.00  0.00            
ATOM   2428  OG1 THR X 153      24.036 109.941  59.237  0.00  0.00            
ATOM   2429  HG1 THR X 153      24.598 110.579  58.809  0.00  0.00            
ATOM   2430  C   THR X 153      23.472 111.342  61.894  0.00  0.00            
ATOM   2431  O   THR X 153      24.700 111.525  62.043  0.00  0.00            
ATOM   2432  N   LYN X 154      22.779 110.755  62.938  0.00  0.00            
ATOM   2433  H   LYN X 154      21.785 110.774  62.755  0.00  0.00            
ATOM   2434  CA  LYN X 154      23.379 110.193  64.123  0.00  0.00            
ATOM   2435  HA  LYN X 154      24.204 110.827  64.432  0.00  0.00            
ATOM   2436  CB  LYN X 154      22.434 110.213  65.361  0.00  0.00            
ATOM   2437  HB2 LYN X 154      22.992 110.003  66.271  0.00  0.00            
ATOM   2438  HB3 LYN X 154      22.129 111.254  65.488  0.00  0.00            
ATOM   2439  CG  LYN X 154      21.185 109.429  65.342  0.00  0.00            
ATOM   2440  HG2 LYN X 154      21.261 108.565  64.719  0.00  0.00            
ATOM   2441  HG3 LYN X 154      20.362 110.022  64.881  0.00  0.00            
ATOM   2442  CD  LYN X 154      20.602 109.117  66.700  0.00  0.00            
ATOM   2443  HD2 LYN X 154      20.623 110.004  67.445  0.00  0.00            
ATOM   2444  HD3 LYN X 154      21.324 108.459  67.151  0.00  0.00            
ATOM   2445  CE  LYN X 154      19.241 108.324  66.792  0.00  0.00            
ATOM   2446  HE2 LYN X 154      18.511 108.535  66.043  0.00  0.00            
ATOM   2447  HE3 LYN X 154      19.382 107.257  66.765  0.00  0.00            
ATOM   2448  NZ  LYN X 154      18.720 108.466  68.147  0.00  0.00            
ATOM   2449  HZ1 LYN X 154      19.513 108.209  68.736  0.00  0.00            
ATOM   2450  HZ2 LYN X 154      17.822 108.024  68.394  0.00  0.00            
ATOM   2451  C   LYN X 154      23.958 108.768  63.854  0.00  0.00            
ATOM   2452  O   LYN X 154      24.818 108.314  64.655  0.00  0.00            
ATOM   2453  N   GLU X 155      23.359 108.110  62.875  0.00  0.00            
ATOM   2454  H   GLU X 155      22.561 108.532  62.349  0.00  0.00            
ATOM   2455  CA  GLU X 155      23.786 106.827  62.366  0.00  0.00            
ATOM   2456  HA  GLU X 155      23.854 106.057  63.175  0.00  0.00            
ATOM   2457  CB  GLU X 155      22.732 106.414  61.389  0.00  0.00            
ATOM   2458  HB2 GLU X 155      22.603 107.318  60.771  0.00  0.00            
ATOM   2459  HB3 GLU X 155      23.133 105.554  60.874  0.00  0.00            
ATOM   2460  CG  GLU X 155      21.277 106.144  61.927  0.00  0.00            
ATOM   2461  HG2 GLU X 155      20.958 105.251  61.466  0.00  0.00            
ATOM   2462  HG3 GLU X 155      21.391 105.999  62.995  0.00  0.00            
ATOM   2463  CD  GLU X 155      20.246 107.255  61.636  0.00  0.00            
ATOM   2464  OE1 GLU X 155      20.352 108.401  62.149  0.00  0.00            
ATOM   2465  OE2 GLU X 155      19.301 106.854  60.927  0.00  0.00            
ATOM   2466  C   GLU X 155      25.228 106.959  61.786  0.00  0.00            
ATOM   2467  O   GLU X 155      26.070 106.128  62.091  0.00  0.00            
ATOM   2468  N   ALA X 156      25.537 107.970  61.005  0.00  0.00            
ATOM   2469  H   ALA X 156      24.757 108.590  60.713  0.00  0.00            
ATOM   2470  CA  ALA X 156      26.840 108.229  60.449  0.00  0.00            
ATOM   2471  HA  ALA X 156      27.552 107.476  60.869  0.00  0.00            
ATOM   2472  CB  ALA X 156      26.942 107.971  58.877  0.00  0.00            
ATOM   2473  HB1 ALA X 156      27.903 108.223  58.348  0.00  0.00            
ATOM   2474  HB2 ALA X 156      26.201 108.502  58.350  0.00  0.00            
ATOM   2475  HB3 ALA X 156      26.822 106.957  58.674  0.00  0.00            
ATOM   2476  C   ALA X 156      27.383 109.626  60.827  0.00  0.00            
ATOM   2477  O   ALA X 156      27.029 110.596  60.118  0.00  0.00            
ATOM   2478  N   PRO X 157      28.174 109.804  61.913  0.00  0.00            
ATOM   2479  CD  PRO X 157      28.319 108.829  62.992  0.00  0.00            
ATOM   2480  HD2 PRO X 157      28.795 107.931  62.685  0.00  0.00            
ATOM   2481  HD3 PRO X 157      27.272 108.638  63.265  0.00  0.00            
ATOM   2482  CG  PRO X 157      28.997 109.619  64.101  0.00  0.00            
ATOM   2483  HG2 PRO X 157      29.953 109.216  64.291  0.00  0.00            
ATOM   2484  HG3 PRO X 157      28.466 109.636  65.053  0.00  0.00            
ATOM   2485  CB  PRO X 157      29.171 111.011  63.590  0.00  0.00            
ATOM   2486  HB2 PRO X 157      28.530 111.604  64.077  0.00  0.00            
ATOM   2487  HB3 PRO X 157      30.139 111.438  63.806  0.00  0.00            
ATOM   2488  CA  PRO X 157      28.891 111.080  62.111  0.00  0.00            
ATOM   2489  HA  PRO X 157      28.269 111.972  61.854  0.00  0.00            
ATOM   2490  C   PRO X 157      30.269 111.188  61.353  0.00  0.00            
ATOM   2491  O   PRO X 157      30.513 112.222  60.759  0.00  0.00            
ATOM   2492  N   THR X 158      31.131 110.190  61.457  0.00  0.00            
ATOM   2493  H   THR X 158      30.918 109.394  62.055  0.00  0.00            
ATOM   2494  CA  THR X 158      32.537 110.189  60.967  0.00  0.00            
ATOM   2495  HA  THR X 158      32.756 111.205  60.560  0.00  0.00            
ATOM   2496  CB  THR X 158      33.485 109.966  62.161  0.00  0.00            
ATOM   2497  HB  THR X 158      34.416 109.447  61.800  0.00  0.00            
ATOM   2498  CG2 THR X 158      33.648 111.288  62.972  0.00  0.00            
ATOM   2499 HG21 THR X 158      33.465 112.230  62.460  0.00  0.00            
ATOM   2500 HG22 THR X 158      32.882 111.296  63.716  0.00  0.00            
ATOM   2501 HG23 THR X 158      34.607 111.369  63.488  0.00  0.00            
ATOM   2502  OG1 THR X 158      33.014 108.849  62.874  0.00  0.00            
ATOM   2503  HG1 THR X 158      33.536 108.659  63.663  0.00  0.00            
ATOM   2504  C   THR X 158      32.562 109.141  59.758  0.00  0.00            
ATOM   2505  O   THR X 158      31.487 108.613  59.422  0.00  0.00            
ATOM   2506  N   LEU X 159      33.736 108.850  59.214  0.00  0.00            
ATOM   2507  H   LEU X 159      34.607 109.344  59.419  0.00  0.00            
ATOM   2508  CA  LEU X 159      33.934 107.708  58.292  0.00  0.00            
ATOM   2509  HA  LEU X 159      33.007 107.560  57.719  0.00  0.00            
ATOM   2510  CB  LEU X 159      35.126 107.976  57.276  0.00  0.00            
ATOM   2511  HB2 LEU X 159      35.931 108.512  57.855  0.00  0.00            
ATOM   2512  HB3 LEU X 159      35.687 107.050  56.874  0.00  0.00            
ATOM   2513  CG  LEU X 159      34.707 108.921  56.094  0.00  0.00            
ATOM   2514  HG  LEU X 159      34.231 109.816  56.525  0.00  0.00            
ATOM   2515  CD1 LEU X 159      36.017 109.302  55.399  0.00  0.00            
ATOM   2516 HD11 LEU X 159      36.859 109.588  56.051  0.00  0.00            
ATOM   2517 HD12 LEU X 159      36.329 108.441  54.776  0.00  0.00            
ATOM   2518 HD13 LEU X 159      35.843 110.141  54.732  0.00  0.00            
ATOM   2519  CD2 LEU X 159      33.693 108.403  55.117  0.00  0.00            
ATOM   2520 HD21 LEU X 159      33.517 109.259  54.447  0.00  0.00            
ATOM   2521 HD22 LEU X 159      32.776 108.132  55.628  0.00  0.00            
ATOM   2522 HD23 LEU X 159      34.028 107.505  54.549  0.00  0.00            
ATOM   2523  C   LEU X 159      34.313 106.418  58.994  0.00  0.00            
ATOM   2524  O   LEU X 159      34.847 106.576  60.072  0.00  0.00            
ATOM   2525  N   PRO X 160      33.954 105.257  58.479  0.00  0.00            
ATOM   2526  CD  PRO X 160      33.175 105.108  57.274  0.00  0.00            
ATOM   2527  HD2 PRO X 160      33.744 105.561  56.440  0.00  0.00            
ATOM   2528  HD3 PRO X 160      32.191 105.577  57.430  0.00  0.00            
ATOM   2529  CG  PRO X 160      33.121 103.577  57.003  0.00  0.00            
ATOM   2530  HG2 PRO X 160      33.802 103.332  56.159  0.00  0.00            
ATOM   2531  HG3 PRO X 160      32.086 103.397  56.592  0.00  0.00            
ATOM   2532  CB  PRO X 160      33.478 102.906  58.264  0.00  0.00            
ATOM   2533  HB2 PRO X 160      32.579 102.761  58.835  0.00  0.00            
ATOM   2534  HB3 PRO X 160      33.948 101.893  57.992  0.00  0.00            
ATOM   2535  CA  PRO X 160      34.408 103.985  58.986  0.00  0.00            
ATOM   2536  HA  PRO X 160      34.128 103.963  60.012  0.00  0.00            
ATOM   2537  C   PRO X 160      35.868 103.623  58.812  0.00  0.00            
ATOM   2538  O   PRO X 160      36.542 104.053  57.811  0.00  0.00            
ATOM   2539  N   THR X 161      36.466 102.844  59.746  0.00  0.00            
ATOM   2540  H   THR X 161      35.888 102.708  60.578  0.00  0.00            
ATOM   2541  CA  THR X 161      37.878 102.746  60.066  0.00  0.00            
ATOM   2542  HA  THR X 161      38.324 103.721  59.772  0.00  0.00            
ATOM   2543  CB  THR X 161      37.865 102.587  61.653  0.00  0.00            
ATOM   2544  HB  THR X 161      38.897 102.717  61.923  0.00  0.00            
ATOM   2545  CG2 THR X 161      37.080 103.679  62.268  0.00  0.00            
ATOM   2546 HG21 THR X 161      37.711 104.228  63.038  0.00  0.00            
ATOM   2547 HG22 THR X 161      36.770 104.451  61.557  0.00  0.00            
ATOM   2548 HG23 THR X 161      36.147 103.305  62.704  0.00  0.00            
ATOM   2549  OG1 THR X 161      37.363 101.290  62.155  0.00  0.00            
ATOM   2550  HG1 THR X 161      38.006 100.679  61.872  0.00  0.00            
ATOM   2551  C   THR X 161      38.541 101.555  59.432  0.00  0.00            
ATOM   2552  O   THR X 161      37.892 100.661  58.889  0.00  0.00            
ATOM   2553  N   ARN X 162      39.849 101.503  59.600  0.00  0.00            
ATOM   2554  H   ARN X 162      40.275 102.362  59.866  0.00  0.00            
ATOM   2555  CA  ARN X 162      40.663 100.335  59.258  0.00  0.00            
ATOM   2556  HA  ARN X 162      40.491 100.141  58.189  0.00  0.00            
ATOM   2557  CB  ARN X 162      42.116 100.655  59.499  0.00  0.00            
ATOM   2558  HB2 ARN X 162      42.365 100.849  60.518  0.00  0.00            
ATOM   2559  HB3 ARN X 162      42.725  99.811  59.164  0.00  0.00            
ATOM   2560  CG  ARN X 162      42.662 101.829  58.688  0.00  0.00            
ATOM   2561  HG2 ARN X 162      42.585 101.583  57.607  0.00  0.00            
ATOM   2562  HG3 ARN X 162      42.063 102.731  58.837  0.00  0.00            
ATOM   2563  CD  ARN X 162      44.121 102.092  59.103  0.00  0.00            
ATOM   2564  HD2 ARN X 162      44.565 103.033  58.770  0.00  0.00            
ATOM   2565  HD3 ARN X 162      44.168 102.153  60.161  0.00  0.00            
ATOM   2566  NE  ARN X 162      44.930 100.937  58.768  0.00  0.00            
ATOM   2567  HE  ARN X 162      44.400 100.128  58.995  0.00  0.00            
ATOM   2568  CZ  ARN X 162      46.293 100.916  59.222  0.00  0.00            
ATOM   2569  NH1 ARN X 162      46.839 101.804  59.881  0.00  0.00            
ATOM   2570 HH11 ARN X 162      46.774 101.702  60.921  0.00  0.00            
ATOM   2571  NH2 ARN X 162      46.910  99.665  58.980  0.00  0.00            
ATOM   2572 HH21 ARN X 162      46.789  99.009  59.724  0.00  0.00            
ATOM   2573 HH22 ARN X 162      46.641  99.256  58.100  0.00  0.00            
ATOM   2574  C   ARN X 162      40.209  99.081  59.996  0.00  0.00            
ATOM   2575  O   ARN X 162      40.131  97.993  59.404  0.00  0.00            
ATOM   2576  N   ASH X 163      39.944  99.224  61.311  0.00  0.00            
ATOM   2577  H   ASH X 163      40.202 100.126  61.736  0.00  0.00            
ATOM   2578  CA  ASH X 163      39.545  98.100  62.117  0.00  0.00            
ATOM   2579  HA  ASH X 163      40.310  97.325  62.020  0.00  0.00            
ATOM   2580  CB  ASH X 163      39.454  98.470  63.560  0.00  0.00            
ATOM   2581  HB2 ASH X 163      38.965  97.664  64.142  0.00  0.00            
ATOM   2582  HB3 ASH X 163      38.847  99.371  63.655  0.00  0.00            
ATOM   2583  CG  ASH X 163      40.776  98.783  64.222  0.00  0.00            
ATOM   2584  OD1 ASH X 163      41.857  98.803  63.395  0.00  0.00            
ATOM   2585  OD2 ASH X 163      40.889  98.999  65.416  0.00  0.00            
ATOM   2586  HD1 ASH X 163      42.621  98.994  63.920  0.00  0.00            
ATOM   2587  C   ASH X 163      38.279  97.515  61.622  0.00  0.00            
ATOM   2588  O   ASH X 163      38.162  96.291  61.633  0.00  0.00            
ATOM   2589  N   ASH X 164      37.305  98.314  61.185  0.00  0.00            
ATOM   2590  H   ASH X 164      37.360  99.277  61.324  0.00  0.00            
ATOM   2591  CA  ASH X 164      36.093  97.852  60.596  0.00  0.00            
ATOM   2592  HA  ASH X 164      35.586  97.229  61.353  0.00  0.00            
ATOM   2593  CB  ASH X 164      35.362  99.158  60.314  0.00  0.00            
ATOM   2594  HB2 ASH X 164      35.307  99.776  61.205  0.00  0.00            
ATOM   2595  HB3 ASH X 164      35.881  99.776  59.548  0.00  0.00            
ATOM   2596  CG  ASH X 164      33.896  98.914  59.869  0.00  0.00            
ATOM   2597  OD1 ASH X 164      33.295  97.879  60.517  0.00  0.00            
ATOM   2598  OD2 ASH X 164      33.361  99.565  59.011  0.00  0.00            
ATOM   2599  HD1 ASH X 164      33.812  97.554  61.305  0.00  0.00            
ATOM   2600  C   ASH X 164      36.443  96.954  59.403  0.00  0.00            
ATOM   2601  O   ASH X 164      35.703  95.985  59.264  0.00  0.00            
ATOM   2602  N   VAL X 165      37.419  97.240  58.611  0.00  0.00            
ATOM   2603  H   VAL X 165      38.118  97.955  58.859  0.00  0.00            
ATOM   2604  CA  VAL X 165      37.744  96.518  57.339  0.00  0.00            
ATOM   2605  HA  VAL X 165      36.781  96.337  56.906  0.00  0.00            
ATOM   2606  CB  VAL X 165      38.622  97.396  56.395  0.00  0.00            
ATOM   2607  HB  VAL X 165      39.511  97.613  56.947  0.00  0.00            
ATOM   2608  CG1 VAL X 165      39.057  96.555  55.211  0.00  0.00            
ATOM   2609 HG11 VAL X 165      38.277  96.626  54.467  0.00  0.00            
ATOM   2610 HG12 VAL X 165      39.985  96.901  54.758  0.00  0.00            
ATOM   2611 HG13 VAL X 165      39.132  95.520  55.550  0.00  0.00            
ATOM   2612  CG2 VAL X 165      38.020  98.727  55.990  0.00  0.00            
ATOM   2613 HG21 VAL X 165      37.852  99.474  56.799  0.00  0.00            
ATOM   2614 HG22 VAL X 165      36.973  98.629  55.591  0.00  0.00            
ATOM   2615 HG23 VAL X 165      38.638  99.234  55.235  0.00  0.00            
ATOM   2616  C   VAL X 165      38.395  95.229  57.733  0.00  0.00            
ATOM   2617  O   VAL X 165      38.007  94.191  57.177  0.00  0.00            
ATOM   2618  N   LEU X 166      39.324  95.237  58.641  0.00  0.00            
ATOM   2619  H   LEU X 166      39.775  96.164  58.824  0.00  0.00            
ATOM   2620  CA  LEU X 166      40.020  94.067  59.082  0.00  0.00            
ATOM   2621  HA  LEU X 166      40.459  93.586  58.226  0.00  0.00            
ATOM   2622  CB  LEU X 166      41.094  94.437  60.145  0.00  0.00            
ATOM   2623  HB2 LEU X 166      41.499  93.558  60.605  0.00  0.00            
ATOM   2624  HB3 LEU X 166      40.661  95.034  60.929  0.00  0.00            
ATOM   2625  CG  LEU X 166      42.225  95.287  59.514  0.00  0.00            
ATOM   2626  HG  LEU X 166      41.852  96.203  59.122  0.00  0.00            
ATOM   2627  CD1 LEU X 166      43.197  95.649  60.654  0.00  0.00            
ATOM   2628 HD11 LEU X 166      43.352  96.739  60.733  0.00  0.00            
ATOM   2629 HD12 LEU X 166      42.822  95.341  61.635  0.00  0.00            
ATOM   2630 HD13 LEU X 166      44.180  95.174  60.545  0.00  0.00            
ATOM   2631  CD2 LEU X 166      43.013  94.543  58.465  0.00  0.00            
ATOM   2632 HD21 LEU X 166      44.007  94.938  58.311  0.00  0.00            
ATOM   2633 HD22 LEU X 166      42.449  94.602  57.538  0.00  0.00            
ATOM   2634 HD23 LEU X 166      43.115  93.477  58.723  0.00  0.00            
ATOM   2635  C   LEU X 166      39.008  93.091  59.685  0.00  0.00            
ATOM   2636  O   LEU X 166      39.070  91.872  59.460  0.00  0.00            
ATOM   2637  N   ASN X 167      38.105  93.572  60.516  0.00  0.00            
ATOM   2638  H   ASN X 167      38.287  94.438  60.996  0.00  0.00            
ATOM   2639  CA  ASN X 167      37.178  92.611  61.181  0.00  0.00            
ATOM   2640  HA  ASN X 167      37.748  91.814  61.651  0.00  0.00            
ATOM   2641  CB  ASN X 167      36.315  93.338  62.244  0.00  0.00            
ATOM   2642  HB2 ASN X 167      35.912  94.293  61.891  0.00  0.00            
ATOM   2643  HB3 ASN X 167      35.504  92.680  62.576  0.00  0.00            
ATOM   2644  CG  ASN X 167      37.147  93.616  63.491  0.00  0.00            
ATOM   2645  OD1 ASN X 167      38.047  92.872  63.849  0.00  0.00            
ATOM   2646  ND2 ASN X 167      36.923  94.750  64.127  0.00  0.00            
ATOM   2647 HD21 ASN X 167      37.679  95.445  64.199  0.00  0.00            
ATOM   2648 HD22 ASN X 167      36.115  94.832  64.687  0.00  0.00            
ATOM   2649  C   ASN X 167      36.243  91.982  60.170  0.00  0.00            
ATOM   2650  O   ASN X 167      35.802  90.896  60.376  0.00  0.00            
ATOM   2651  N   ALA X 168      35.993  92.630  59.056  0.00  0.00            
ATOM   2652  H   ALA X 168      36.537  93.464  58.797  0.00  0.00            
ATOM   2653  CA  ALA X 168      35.149  92.118  57.977  0.00  0.00            
ATOM   2654  HA  ALA X 168      34.316  91.614  58.474  0.00  0.00            
ATOM   2655  CB  ALA X 168      34.598  93.267  57.100  0.00  0.00            
ATOM   2656  HB1 ALA X 168      33.962  93.878  57.631  0.00  0.00            
ATOM   2657  HB2 ALA X 168      35.473  93.797  56.748  0.00  0.00            
ATOM   2658  HB3 ALA X 168      34.018  92.992  56.238  0.00  0.00            
ATOM   2659  C   ALA X 168      35.945  91.043  57.272  0.00  0.00            
ATOM   2660  O   ALA X 168      35.359  90.053  56.926  0.00  0.00            
ATOM   2661  N   LEU X 169      37.230  91.251  57.116  0.00  0.00            
ATOM   2662  H   LEU X 169      37.652  92.141  57.397  0.00  0.00            
ATOM   2663  CA  LEU X 169      38.059  90.293  56.441  0.00  0.00            
ATOM   2664  HA  LEU X 169      37.602  89.984  55.484  0.00  0.00            
ATOM   2665  CB  LEU X 169      39.466  90.860  56.141  0.00  0.00            
ATOM   2666  HB2 LEU X 169      40.163  90.077  55.837  0.00  0.00            
ATOM   2667  HB3 LEU X 169      39.861  91.242  57.098  0.00  0.00            
ATOM   2668  CG  LEU X 169      39.475  92.022  55.147  0.00  0.00            
ATOM   2669  HG  LEU X 169      38.788  92.787  55.504  0.00  0.00            
ATOM   2670  CD1 LEU X 169      40.874  92.683  55.118  0.00  0.00            
ATOM   2671 HD11 LEU X 169      41.162  92.962  54.086  0.00  0.00            
ATOM   2672 HD12 LEU X 169      40.937  93.558  55.734  0.00  0.00            
ATOM   2673 HD13 LEU X 169      41.619  91.960  55.450  0.00  0.00            
ATOM   2674  CD2 LEU X 169      39.052  91.550  53.789  0.00  0.00            
ATOM   2675 HD21 LEU X 169      38.301  92.198  53.351  0.00  0.00            
ATOM   2676 HD22 LEU X 169      38.682  90.527  53.814  0.00  0.00            
ATOM   2677 HD23 LEU X 169      39.942  91.618  53.164  0.00  0.00            
ATOM   2678  C   LEU X 169      38.234  88.963  57.225  0.00  0.00            
ATOM   2679  O   LEU X 169      38.741  87.978  56.635  0.00  0.00            
ATOM   2680  N   LYN X 170      37.886  88.946  58.505  0.00  0.00            
ATOM   2681  H   LYN X 170      37.802  89.831  58.985  0.00  0.00            
ATOM   2682  CA  LYN X 170      37.989  87.737  59.282  0.00  0.00            
ATOM   2683  HA  LYN X 170      38.929  87.227  59.055  0.00  0.00            
ATOM   2684  CB  LYN X 170      37.987  88.056  60.766  0.00  0.00            
ATOM   2685  HB2 LYN X 170      37.049  88.594  61.035  0.00  0.00            
ATOM   2686  HB3 LYN X 170      37.989  87.111  61.303  0.00  0.00            
ATOM   2687  CG  LYN X 170      39.152  88.910  61.268  0.00  0.00            
ATOM   2688  HG2 LYN X 170      40.111  88.401  61.101  0.00  0.00            
ATOM   2689  HG3 LYN X 170      39.175  89.872  60.769  0.00  0.00            
ATOM   2690  CD  LYN X 170      39.004  89.218  62.749  0.00  0.00            
ATOM   2691  HD2 LYN X 170      39.093  88.310  63.356  0.00  0.00            
ATOM   2692  HD3 LYN X 170      38.022  89.672  62.862  0.00  0.00            
ATOM   2693  CE  LYN X 170      40.077  90.201  63.258  0.00  0.00            
ATOM   2694  HE2 LYN X 170      40.124  91.071  62.595  0.00  0.00            
ATOM   2695  HE3 LYN X 170      41.055  89.716  63.258  0.00  0.00            
ATOM   2696  NZ  LYN X 170      39.772  90.647  64.617  0.00  0.00            
ATOM   2697  HZ1 LYN X 170      38.782  90.719  64.754  0.00  0.00            
ATOM   2698  HZ2 LYN X 170      40.143  89.990  65.294  0.00  0.00            
ATOM   2699  C   LYN X 170      36.899  86.743  58.956  0.00  0.00            
ATOM   2700  O   LYN X 170      37.061  85.550  59.230  0.00  0.00            
ATOM   2701  N   ILE X 171      35.733  87.241  58.446  0.00  0.00            
ATOM   2702  H   ILE X 171      35.553  88.228  58.491  0.00  0.00            
ATOM   2703  CA  ILE X 171      34.599  86.370  58.255  0.00  0.00            
ATOM   2704  HA  ILE X 171      34.362  85.885  59.197  0.00  0.00            
ATOM   2705  CB  ILE X 171      33.404  87.175  57.758  0.00  0.00            
ATOM   2706  HB  ILE X 171      33.584  87.509  56.736  0.00  0.00            
ATOM   2707  CG2 ILE X 171      32.128  86.347  57.776  0.00  0.00            
ATOM   2708 HG21 ILE X 171      32.286  85.341  57.361  0.00  0.00            
ATOM   2709 HG22 ILE X 171      31.768  86.208  58.789  0.00  0.00            
ATOM   2710 HG23 ILE X 171      31.374  86.873  57.191  0.00  0.00            
ATOM   2711  CG1 ILE X 171      33.264  88.400  58.616  0.00  0.00            
ATOM   2712 HG12 ILE X 171      32.644  89.148  58.114  0.00  0.00            
ATOM   2713 HG13 ILE X 171      34.228  88.859  58.780  0.00  0.00            
ATOM   2714  CD1 ILE X 171      32.662  88.109  59.980  0.00  0.00            
ATOM   2715 HD11 ILE X 171      31.710  87.578  59.870  0.00  0.00            
ATOM   2716 HD12 ILE X 171      32.415  89.028  60.523  0.00  0.00            
ATOM   2717 HD13 ILE X 171      33.309  87.501  60.600  0.00  0.00            
ATOM   2718  C   ILE X 171      34.919  85.276  57.250  0.00  0.00            
ATOM   2719  O   ILE X 171      35.561  85.510  56.229  0.00  0.00            
ATOM   2720  N   THR X 172      34.473  84.044  57.515  0.00  0.00            
ATOM   2721  H   THR X 172      33.715  83.936  58.182  0.00  0.00            
ATOM   2722  CA  THR X 172      34.890  82.855  56.782  0.00  0.00            
ATOM   2723  HA  THR X 172      35.886  83.017  56.371  0.00  0.00            
ATOM   2724  CB  THR X 172      34.971  81.602  57.706  0.00  0.00            
ATOM   2725  HB  THR X 172      33.991  81.413  58.145  0.00  0.00            
ATOM   2726  CG2 THR X 172      35.399  80.373  56.871  0.00  0.00            
ATOM   2727 HG21 THR X 172      35.235  79.454  57.432  0.00  0.00            
ATOM   2728 HG22 THR X 172      36.448  80.430  56.605  0.00  0.00            
ATOM   2729 HG23 THR X 172      34.779  80.358  55.974  0.00  0.00            
ATOM   2730  OG1 THR X 172      35.918  81.787  58.745  0.00  0.00            
ATOM   2731  HG1 THR X 172      36.458  82.537  58.530  0.00  0.00            
ATOM   2732  C   THR X 172      33.942  82.602  55.627  0.00  0.00            
ATOM   2733  O   THR X 172      34.389  82.344  54.500  0.00  0.00            
ATOM   2734  N   GLN X 173      32.655  82.698  55.893  0.00  0.00            
ATOM   2735  H   GLN X 173      32.323  82.770  56.848  0.00  0.00            
ATOM   2736  CA  GLN X 173      31.652  82.511  54.839  0.00  0.00            
ATOM   2737  HA  GLN X 173      32.021  81.721  54.187  0.00  0.00            
ATOM   2738  CB  GLN X 173      30.300  82.081  55.465  0.00  0.00            
ATOM   2739  HB2 GLN X 173      29.524  81.997  54.710  0.00  0.00            
ATOM   2740  HB3 GLN X 173      30.031  82.845  56.200  0.00  0.00            
ATOM   2741  CG  GLN X 173      30.387  80.783  56.296  0.00  0.00            
ATOM   2742  HG2 GLN X 173      29.440  80.493  56.732  0.00  0.00            
ATOM   2743  HG3 GLN X 173      31.072  80.956  57.131  0.00  0.00            
ATOM   2744  CD  GLN X 173      30.930  79.617  55.468  0.00  0.00            
ATOM   2745  OE1 GLN X 173      30.335  79.274  54.479  0.00  0.00            
ATOM   2746  NE2 GLN X 173      32.036  79.029  55.891  0.00  0.00            
ATOM   2747 HE21 GLN X 173      32.910  79.523  55.746  0.00  0.00            
ATOM   2748 HE22 GLN X 173      32.043  78.036  56.027  0.00  0.00            
ATOM   2749  C   GLN X 173      31.426  83.789  54.053  0.00  0.00            
ATOM   2750  O   GLN X 173      31.351  84.889  54.599  0.00  0.00            
ATOM   2751  N   TYR X 174      31.402  83.630  52.728  0.00  0.00            
ATOM   2752  H   TYR X 174      31.760  82.760  52.338  0.00  0.00            
ATOM   2753  CA  TYR X 174      30.984  84.700  51.825  0.00  0.00            
ATOM   2754  HA  TYR X 174      31.691  85.534  52.010  0.00  0.00            
ATOM   2755  CB  TYR X 174      31.052  84.266  50.366  0.00  0.00            
ATOM   2756  HB2 TYR X 174      32.072  83.970  50.126  0.00  0.00            
ATOM   2757  HB3 TYR X 174      30.407  83.410  50.244  0.00  0.00            
ATOM   2758  CG  TYR X 174      30.544  85.336  49.415  0.00  0.00            
ATOM   2759  CD1 TYR X 174      31.356  86.356  48.914  0.00  0.00            
ATOM   2760  HD1 TYR X 174      32.394  86.376  49.202  0.00  0.00            
ATOM   2761  CE1 TYR X 174      30.849  87.249  47.971  0.00  0.00            
ATOM   2762  HE1 TYR X 174      31.546  87.800  47.372  0.00  0.00            
ATOM   2763  CZ  TYR X 174      29.509  87.200  47.596  0.00  0.00            
ATOM   2764  OH  TYR X 174      29.095  88.115  46.667  0.00  0.00            
ATOM   2765  HH  TYR X 174      28.689  88.865  47.092  0.00  0.00            
ATOM   2766  CE2 TYR X 174      28.699  86.215  48.133  0.00  0.00            
ATOM   2767  HE2 TYR X 174      27.638  86.283  47.937  0.00  0.00            
ATOM   2768  CD2 TYR X 174      29.219  85.251  48.988  0.00  0.00            
ATOM   2769  HD2 TYR X 174      28.552  84.452  49.342  0.00  0.00            
ATOM   2770  C   TYR X 174      29.576  85.229  52.168  0.00  0.00            
ATOM   2771  O   TYR X 174      29.443  86.436  52.330  0.00  0.00            
ATOM   2772  N   ASH X 175      28.606  84.325  52.198  0.00  0.00            
ATOM   2773  H   ASH X 175      28.772  83.410  51.868  0.00  0.00            
ATOM   2774  CA  ASH X 175      27.252  84.644  52.647  0.00  0.00            
ATOM   2775  HA  ASH X 175      27.328  85.431  53.426  0.00  0.00            
ATOM   2776  CB  ASH X 175      26.430  85.157  51.435  0.00  0.00            
ATOM   2777  HB2 ASH X 175      26.073  84.268  50.906  0.00  0.00            
ATOM   2778  HB3 ASH X 175      27.071  85.794  50.799  0.00  0.00            
ATOM   2779  CG  ASH X 175      25.195  85.916  51.986  0.00  0.00            
ATOM   2780  OD1 ASH X 175      24.394  85.146  52.822  0.00  0.00            
ATOM   2781  OD2 ASH X 175      25.057  87.148  51.887  0.00  0.00            
ATOM   2782  HD1 ASH X 175      23.844  85.669  53.428  0.00  0.00            
ATOM   2783  C   ASH X 175      26.545  83.438  53.284  0.00  0.00            
ATOM   2784  O   ASH X 175      26.971  82.275  53.167  0.00  0.00            
ATOM   2785  N   THR X 176      25.506  83.765  54.027  0.00  0.00            
ATOM   2786  H   THR X 176      25.088  84.675  53.974  0.00  0.00            
ATOM   2787  CA  THR X 176      24.813  82.646  54.713  0.00  0.00            
ATOM   2788  HA  THR X 176      25.070  81.665  54.289  0.00  0.00            
ATOM   2789  CB  THR X 176      25.069  82.705  56.231  0.00  0.00            
ATOM   2790  HB  THR X 176      24.478  81.932  56.715  0.00  0.00            
ATOM   2791  CG2 THR X 176      26.517  82.485  56.541  0.00  0.00            
ATOM   2792 HG21 THR X 176      26.683  81.640  57.232  0.00  0.00            
ATOM   2793 HG22 THR X 176      26.984  83.355  57.010  0.00  0.00            
ATOM   2794 HG23 THR X 176      27.057  82.245  55.605  0.00  0.00            
ATOM   2795  OG1 THR X 176      24.728  83.963  56.768  0.00  0.00            
ATOM   2796  HG1 THR X 176      25.406  84.593  56.544  0.00  0.00            
ATOM   2797  C   THR X 176      23.306  82.864  54.519  0.00  0.00            
ATOM   2798  O   THR X 176      22.873  83.959  54.201  0.00  0.00            
ATOM   2799  N   PRO X 177      22.500  81.793  54.660  0.00  0.00            
ATOM   2800  CD  PRO X 177      22.883  80.393  54.696  0.00  0.00            
ATOM   2801  HD2 PRO X 177      23.145  80.171  55.729  0.00  0.00            
ATOM   2802  HD3 PRO X 177      23.726  80.139  54.120  0.00  0.00            
ATOM   2803  CG  PRO X 177      21.694  79.592  54.312  0.00  0.00            
ATOM   2804  HG2 PRO X 177      21.642  79.359  53.288  0.00  0.00            
ATOM   2805  HG3 PRO X 177      21.567  78.746  54.965  0.00  0.00            
ATOM   2806  CB  PRO X 177      20.568  80.483  54.692  0.00  0.00            
ATOM   2807  HB2 PRO X 177      20.318  80.328  55.741  0.00  0.00            
ATOM   2808  HB3 PRO X 177      19.717  80.323  54.054  0.00  0.00            
ATOM   2809  CA  PRO X 177      21.079  81.906  54.521  0.00  0.00            
ATOM   2810  HA  PRO X 177      20.845  82.295  53.528  0.00  0.00            
ATOM   2811  C   PRO X 177      20.507  82.870  55.569  0.00  0.00            
ATOM   2812  O   PRO X 177      21.021  82.954  56.693  0.00  0.00            
ATOM   2813  N   PRO X 178      19.427  83.586  55.238  0.00  0.00            
ATOM   2814  CD  PRO X 178      18.747  84.428  56.266  0.00  0.00            
ATOM   2815  HD2 PRO X 178      18.600  83.897  57.196  0.00  0.00            
ATOM   2816  HD3 PRO X 178      19.359  85.290  56.489  0.00  0.00            
ATOM   2817  CG  PRO X 178      17.427  84.814  55.633  0.00  0.00            
ATOM   2818  HG2 PRO X 178      16.603  84.709  56.375  0.00  0.00            
ATOM   2819  HG3 PRO X 178      17.509  85.809  55.182  0.00  0.00            
ATOM   2820  CB  PRO X 178      17.223  83.834  54.510  0.00  0.00            
ATOM   2821  HB2 PRO X 178      16.735  82.948  54.862  0.00  0.00            
ATOM   2822  HB3 PRO X 178      16.640  84.240  53.661  0.00  0.00            
ATOM   2823  CA  PRO X 178      18.659  83.536  54.066  0.00  0.00            
ATOM   2824  HA  PRO X 178      18.691  82.532  53.584  0.00  0.00            
ATOM   2825  C   PRO X 178      19.159  84.496  52.968  0.00  0.00            
ATOM   2826  O   PRO X 178      18.319  84.951  52.179  0.00  0.00            
ATOM   2827  N   TRP X 179      20.438  84.830  52.919  0.00  0.00            
ATOM   2828  H   TRP X 179      20.887  84.786  53.811  0.00  0.00            
ATOM   2829  CA  TRP X 179      21.042  85.561  51.855  0.00  0.00            
ATOM   2830  HA  TRP X 179      22.087  85.594  52.084  0.00  0.00            
ATOM   2831  CB  TRP X 179      20.875  84.830  50.508  0.00  0.00            
ATOM   2832  HB2 TRP X 179      21.743  85.142  49.850  0.00  0.00            
ATOM   2833  HB3 TRP X 179      20.012  85.044  50.019  0.00  0.00            
ATOM   2834  CG  TRP X 179      20.942  83.361  50.616  0.00  0.00            
ATOM   2835  CD1 TRP X 179      19.951  82.475  50.420  0.00  0.00            
ATOM   2836  HD1 TRP X 179      19.040  82.711  50.001  0.00  0.00            
ATOM   2837  NE1 TRP X 179      20.386  81.229  50.621  0.00  0.00            
ATOM   2838  HE1 TRP X 179      19.845  80.466  50.214  0.00  0.00            
ATOM   2839  CE2 TRP X 179      21.714  81.189  50.827  0.00  0.00            
ATOM   2840  CZ2 TRP X 179      22.539  80.087  51.003  0.00  0.00            
ATOM   2841  HZ2 TRP X 179      22.147  79.137  51.213  0.00  0.00            
ATOM   2842  CH2 TRP X 179      23.843  80.390  51.272  0.00  0.00            
ATOM   2843  HH2 TRP X 179      24.500  79.653  51.707  0.00  0.00            
ATOM   2844  CZ3 TRP X 179      24.362  81.703  51.227  0.00  0.00            
ATOM   2845  HZ3 TRP X 179      25.410  81.955  51.387  0.00  0.00            
ATOM   2846  CE3 TRP X 179      23.491  82.732  51.072  0.00  0.00            
ATOM   2847  HE3 TRP X 179      23.795  83.732  51.270  0.00  0.00            
ATOM   2848  CD2 TRP X 179      22.126  82.521  50.926  0.00  0.00            
ATOM   2849  C   TRP X 179      20.651  87.036  51.785  0.00  0.00            
ATOM   2850  O   TRP X 179      21.619  87.786  51.810  0.00  0.00            
ATOM   2851  N   ASH X 180      19.406  87.444  51.984  0.00  0.00            
ATOM   2852  H   ASH X 180      18.655  86.739  52.148  0.00  0.00            
ATOM   2853  CA  ASH X 180      18.985  88.826  52.106  0.00  0.00            
ATOM   2854  HA  ASH X 180      19.406  89.303  51.178  0.00  0.00            
ATOM   2855  CB  ASH X 180      17.402  88.899  52.109  0.00  0.00            
ATOM   2856  HB2 ASH X 180      16.882  88.290  51.364  0.00  0.00            
ATOM   2857  HB3 ASH X 180      17.110  88.545  53.076  0.00  0.00            
ATOM   2858  CG  ASH X 180      16.779  90.243  51.942  0.00  0.00            
ATOM   2859  OD1 ASH X 180      15.463  90.273  52.314  0.00  0.00            
ATOM   2860  OD2 ASH X 180      17.283  91.203  51.323  0.00  0.00            
ATOM   2861  HD1 ASH X 180      14.913  91.014  52.044  0.00  0.00            
ATOM   2862  C   ASH X 180      19.490  89.488  53.395  0.00  0.00            
ATOM   2863  O   ASH X 180      19.822  88.850  54.411  0.00  0.00            
ATOM   2864  N   MET X 181      19.394  90.845  53.399  0.00  0.00            
ATOM   2865  H   MET X 181      19.049  91.099  52.506  0.00  0.00            
ATOM   2866  CA  MET X 181      19.734  91.908  54.261  0.00  0.00            
ATOM   2867  HA  MET X 181      20.296  92.550  53.531  0.00  0.00            
ATOM   2868  CB  MET X 181      18.349  92.634  54.663  0.00  0.00            
ATOM   2869  HB2 MET X 181      17.822  92.022  55.462  0.00  0.00            
ATOM   2870  HB3 MET X 181      17.720  92.779  53.829  0.00  0.00            
ATOM   2871  CG  MET X 181      18.661  94.026  55.199  0.00  0.00            
ATOM   2872  HG2 MET X 181      18.705  94.851  54.504  0.00  0.00            
ATOM   2873  HG3 MET X 181      19.604  94.058  55.702  0.00  0.00            
ATOM   2874  SD  MET X 181      17.459  94.351  56.483  0.00  0.00            
ATOM   2875  CE  MET X 181      18.060  95.924  57.278  0.00  0.00            
ATOM   2876  HE1 MET X 181      17.473  95.992  58.189  0.00  0.00            
ATOM   2877  HE2 MET X 181      17.764  96.767  56.642  0.00  0.00            
ATOM   2878  HE3 MET X 181      19.136  95.993  57.442  0.00  0.00            
ATOM   2879  C   MET X 181      20.654  91.562  55.485  0.00  0.00            
ATOM   2880  O   MET X 181      21.820  91.453  55.248  0.00  0.00            
ATOM   2881  N   THR X 182      20.150  91.430  56.705  0.00  0.00            
ATOM   2882  H   THR X 182      19.168  91.316  56.844  0.00  0.00            
ATOM   2883  CA  THR X 182      20.954  91.190  57.928  0.00  0.00            
ATOM   2884  HA  THR X 182      21.902  91.732  57.903  0.00  0.00            
ATOM   2885  CB  THR X 182      20.171  91.810  59.068  0.00  0.00            
ATOM   2886  HB  THR X 182      20.593  91.550  60.020  0.00  0.00            
ATOM   2887  CG2 THR X 182      20.102  93.291  58.988  0.00  0.00            
ATOM   2888 HG21 THR X 182      21.059  93.715  59.193  0.00  0.00            
ATOM   2889 HG22 THR X 182      19.437  93.709  59.731  0.00  0.00            
ATOM   2890 HG23 THR X 182      19.769  93.668  57.995  0.00  0.00            
ATOM   2891  OG1 THR X 182      18.848  91.392  58.951  0.00  0.00            
ATOM   2892  HG1 THR X 182      18.648  90.895  59.782  0.00  0.00            
ATOM   2893  C   THR X 182      21.299  89.655  58.051  0.00  0.00            
ATOM   2894  O   THR X 182      20.636  88.986  58.801  0.00  0.00            
ATOM   2895  N   SER X 183      22.162  89.147  57.178  0.00  0.00            
ATOM   2896  H   SER X 183      22.645  89.878  56.583  0.00  0.00            
ATOM   2897  CA  SER X 183      22.581  87.720  57.042  0.00  0.00            
ATOM   2898  HA  SER X 183      21.764  87.030  57.306  0.00  0.00            
ATOM   2899  CB  SER X 183      22.914  87.483  55.552  0.00  0.00            
ATOM   2900  HB2 SER X 183      22.084  87.772  54.902  0.00  0.00            
ATOM   2901  HB3 SER X 183      23.749  88.059  55.173  0.00  0.00            
ATOM   2902  OG  SER X 183      23.165  86.135  55.211  0.00  0.00            
ATOM   2903  HG  SER X 183      22.633  85.498  55.692  0.00  0.00            
ATOM   2904  C   SER X 183      23.736  87.474  58.068  0.00  0.00            
ATOM   2905  O   SER X 183      24.815  88.081  57.813  0.00  0.00            
ATOM   2906  N   GLN X 184      23.662  86.570  59.135  0.00  0.00            
ATOM   2907  H   GLN X 184      22.726  86.173  59.469  0.00  0.00            
ATOM   2908  CA  GLN X 184      24.740  86.563  60.168  0.00  0.00            
ATOM   2909  HA  GLN X 184      25.322  87.472  60.402  0.00  0.00            
ATOM   2910  CB  GLN X 184      24.174  85.986  61.502  0.00  0.00            
ATOM   2911  HB2 GLN X 184      25.061  86.054  62.149  0.00  0.00            
ATOM   2912  HB3 GLN X 184      23.863  85.011  61.213  0.00  0.00            
ATOM   2913  CG  GLN X 184      22.997  86.825  61.961  0.00  0.00            
ATOM   2914  HG2 GLN X 184      22.146  86.717  61.300  0.00  0.00            
ATOM   2915  HG3 GLN X 184      22.689  86.404  62.948  0.00  0.00            
ATOM   2916  CD  GLN X 184      23.260  88.340  62.141  0.00  0.00            
ATOM   2917  OE1 GLN X 184      24.263  88.816  62.746  0.00  0.00            
ATOM   2918  NE2 GLN X 184      22.377  89.202  61.730  0.00  0.00            
ATOM   2919 HE21 GLN X 184      21.661  88.830  61.049  0.00  0.00            
ATOM   2920 HE22 GLN X 184      22.304  90.183  62.037  0.00  0.00            
ATOM   2921  C   GLN X 184      25.957  85.688  59.766  0.00  0.00            
ATOM   2922  O   GLN X 184      25.871  84.694  59.033  0.00  0.00            
ATOM   2923  N   ASN X 185      27.146  86.137  60.217  0.00  0.00            
ATOM   2924  H   ASN X 185      27.189  86.938  60.848  0.00  0.00            
ATOM   2925  CA  ASN X 185      28.440  85.568  59.857  0.00  0.00            
ATOM   2926  HA  ASN X 185      29.216  86.239  60.242  0.00  0.00            
ATOM   2927  CB  ASN X 185      28.670  84.232  60.507  0.00  0.00            
ATOM   2928  HB2 ASN X 185      28.319  84.212  61.531  0.00  0.00            
ATOM   2929  HB3 ASN X 185      28.006  83.521  60.027  0.00  0.00            
ATOM   2930  CG  ASN X 185      30.111  83.746  60.417  0.00  0.00            
ATOM   2931  OD1 ASN X 185      30.478  82.958  59.553  0.00  0.00            
ATOM   2932  ND2 ASN X 185      30.920  84.210  61.320  0.00  0.00            
ATOM   2933 HD21 ASN X 185      30.575  84.882  62.011  0.00  0.00            
ATOM   2934 HD22 ASN X 185      31.834  83.804  61.421  0.00  0.00            
ATOM   2935  C   ASN X 185      28.598  85.491  58.342  0.00  0.00            
ATOM   2936  O   ASN X 185      29.081  84.464  57.788  0.00  0.00            
ATOM   2937  N   SER X 186      28.369  86.598  57.684  0.00  0.00            
ATOM   2938  H   SER X 186      27.780  87.253  58.176  0.00  0.00            
ATOM   2939  CA  SER X 186      28.528  86.811  56.222  0.00  0.00            
ATOM   2940  HA  SER X 186      28.888  85.838  55.838  0.00  0.00            
ATOM   2941  CB  SER X 186      27.100  87.255  55.709  0.00  0.00            
ATOM   2942  HB2 SER X 186      26.395  86.395  55.779  0.00  0.00            
ATOM   2943  HB3 SER X 186      26.703  88.012  56.375  0.00  0.00            
ATOM   2944  OG  SER X 186      26.954  87.668  54.368  0.00  0.00            
ATOM   2945  HG  SER X 186      26.076  88.010  54.291  0.00  0.00            
ATOM   2946  C   SER X 186      29.559  87.859  56.026  0.00  0.00            
ATOM   2947  O   SER X 186      29.419  88.826  56.751  0.00  0.00            
ATOM   2948  N   PHE X 187      30.503  87.682  55.116  0.00  0.00            
ATOM   2949  H   PHE X 187      30.666  86.847  54.641  0.00  0.00            
ATOM   2950  CA  PHE X 187      31.405  88.731  54.720  0.00  0.00            
ATOM   2951  HA  PHE X 187      31.720  89.174  55.685  0.00  0.00            
ATOM   2952  CB  PHE X 187      32.546  88.147  53.913  0.00  0.00            
ATOM   2953  HB2 PHE X 187      32.173  87.420  53.157  0.00  0.00            
ATOM   2954  HB3 PHE X 187      33.133  87.618  54.643  0.00  0.00            
ATOM   2955  CG  PHE X 187      33.373  89.223  53.219  0.00  0.00            
ATOM   2956  CD1 PHE X 187      34.112  90.100  54.002  0.00  0.00            
ATOM   2957  HD1 PHE X 187      34.052  90.072  55.059  0.00  0.00            
ATOM   2958  CE1 PHE X 187      34.942  91.007  53.321  0.00  0.00            
ATOM   2959  HE1 PHE X 187      35.452  91.721  53.898  0.00  0.00            
ATOM   2960  CZ  PHE X 187      34.919  91.096  51.933  0.00  0.00            
ATOM   2961  HZ  PHE X 187      35.473  91.897  51.486  0.00  0.00            
ATOM   2962  CE2 PHE X 187      34.084  90.245  51.155  0.00  0.00            
ATOM   2963  HE2 PHE X 187      33.832  90.484  50.127  0.00  0.00            
ATOM   2964  CD2 PHE X 187      33.435  89.242  51.814  0.00  0.00            
ATOM   2965  HD2 PHE X 187      32.897  88.511  51.231  0.00  0.00            
ATOM   2966  C   PHE X 187      30.578  89.800  53.940  0.00  0.00            
ATOM   2967  O   PHE X 187      30.780  90.947  54.228  0.00  0.00            
ATOM   2968  N   ARG X 188      29.710  89.455  52.980  0.00  0.00            
ATOM   2969  H   ARG X 188      29.724  88.425  52.906  0.00  0.00            
ATOM   2970  CA  ARG X 188      28.834  90.360  52.143  0.00  0.00            
ATOM   2971  HA  ARG X 188      29.471  90.959  51.478  0.00  0.00            
ATOM   2972  CB  ARG X 188      27.942  89.472  51.296  0.00  0.00            
ATOM   2973  HB2 ARG X 188      27.381  88.809  51.954  0.00  0.00            
ATOM   2974  HB3 ARG X 188      28.536  88.741  50.678  0.00  0.00            
ATOM   2975  CG  ARG X 188      27.022  90.202  50.308  0.00  0.00            
ATOM   2976  HG2 ARG X 188      27.721  90.765  49.777  0.00  0.00            
ATOM   2977  HG3 ARG X 188      26.684  89.511  49.567  0.00  0.00            
ATOM   2978  CD  ARG X 188      25.835  90.980  50.871  0.00  0.00            
ATOM   2979  HD2 ARG X 188      25.188  91.416  50.073  0.00  0.00            
ATOM   2980  HD3 ARG X 188      26.090  91.935  51.388  0.00  0.00            
ATOM   2981  NE  ARG X 188      24.887  90.311  51.788  0.00  0.00            
ATOM   2982  HE  ARG X 188      24.975  89.306  51.739  0.00  0.00            
ATOM   2983  CZ  ARG X 188      23.982  90.868  52.599  0.00  0.00            
ATOM   2984  NH1 ARG X 188      23.836  92.192  52.588  0.00  0.00            
ATOM   2985 HH11 ARG X 188      24.178  92.807  51.829  0.00  0.00            
ATOM   2986 HH12 ARG X 188      23.178  92.644  53.197  0.00  0.00            
ATOM   2987  NH2 ARG X 188      23.178  90.136  53.359  0.00  0.00            
ATOM   2988 HH21 ARG X 188      23.001  89.169  53.284  0.00  0.00            
ATOM   2989 HH22 ARG X 188      22.557  90.638  54.099  0.00  0.00            
ATOM   2990  C   ARG X 188      28.070  91.307  53.013  0.00  0.00            
ATOM   2991  O   ARG X 188      28.172  92.479  52.724  0.00  0.00            
ATOM   2992  N   ASN X 189      27.522  90.842  54.171  0.00  0.00            
ATOM   2993  H   ASN X 189      27.719  89.930  54.479  0.00  0.00            
ATOM   2994  CA  ASN X 189      26.814  91.643  55.146  0.00  0.00            
ATOM   2995  HA  ASN X 189      25.940  91.968  54.564  0.00  0.00            
ATOM   2996  CB  ASN X 189      26.227  90.767  56.233  0.00  0.00            
ATOM   2997  HB2 ASN X 189      25.565  90.053  55.690  0.00  0.00            
ATOM   2998  HB3 ASN X 189      26.976  90.257  56.830  0.00  0.00            
ATOM   2999  CG  ASN X 189      25.247  91.488  57.194  0.00  0.00            
ATOM   3000  OD1 ASN X 189      24.043  91.562  56.980  0.00  0.00            
ATOM   3001  ND2 ASN X 189      25.676  91.788  58.394  0.00  0.00            
ATOM   3002 HD21 ASN X 189      25.007  92.293  58.985  0.00  0.00            
ATOM   3003 HD22 ASN X 189      26.669  91.710  58.681  0.00  0.00            
ATOM   3004  C   ASN X 189      27.584  92.817  55.757  0.00  0.00            
ATOM   3005  O   ASN X 189      27.078  93.919  55.727  0.00  0.00            
ATOM   3006  N   GLN X 190      28.804  92.487  56.070  0.00  0.00            
ATOM   3007  H   GLN X 190      29.051  91.494  55.926  0.00  0.00            
ATOM   3008  CA  GLN X 190      29.704  93.389  56.762  0.00  0.00            
ATOM   3009  HA  GLN X 190      29.112  93.938  57.494  0.00  0.00            
ATOM   3010  CB  GLN X 190      30.866  92.597  57.412  0.00  0.00            
ATOM   3011  HB2 GLN X 190      31.535  92.248  56.583  0.00  0.00            
ATOM   3012  HB3 GLN X 190      31.485  93.400  57.728  0.00  0.00            
ATOM   3013  CG  GLN X 190      30.613  91.543  58.517  0.00  0.00            
ATOM   3014  HG2 GLN X 190      30.293  90.597  58.025  0.00  0.00            
ATOM   3015  HG3 GLN X 190      31.523  91.124  59.012  0.00  0.00            
ATOM   3016  CD  GLN X 190      29.484  91.998  59.422  0.00  0.00            
ATOM   3017  OE1 GLN X 190      28.336  92.050  59.038  0.00  0.00            
ATOM   3018  NE2 GLN X 190      29.822  92.374  60.643  0.00  0.00            
ATOM   3019 HE21 GLN X 190      30.701  92.087  60.968  0.00  0.00            
ATOM   3020 HE22 GLN X 190      29.142  92.783  61.226  0.00  0.00            
ATOM   3021  C   GLN X 190      30.298  94.382  55.793  0.00  0.00            
ATOM   3022  O   GLN X 190      30.338  95.584  56.059  0.00  0.00            
ATOM   3023  N   LEU X 191      30.678  93.897  54.566  0.00  0.00            
ATOM   3024  H   LEU X 191      30.477  92.883  54.425  0.00  0.00            
ATOM   3025  CA  LEU X 191      31.150  94.658  53.398  0.00  0.00            
ATOM   3026  HA  LEU X 191      31.917  95.259  53.808  0.00  0.00            
ATOM   3027  CB  LEU X 191      31.681  93.713  52.297  0.00  0.00            
ATOM   3028  HB2 LEU X 191      30.876  92.972  52.148  0.00  0.00            
ATOM   3029  HB3 LEU X 191      31.698  94.255  51.259  0.00  0.00            
ATOM   3030  CG  LEU X 191      33.006  92.996  52.545  0.00  0.00            
ATOM   3031  HG  LEU X 191      32.893  92.335  53.401  0.00  0.00            
ATOM   3032  CD1 LEU X 191      33.544  92.149  51.430  0.00  0.00            
ATOM   3033 HD11 LEU X 191      32.667  91.575  51.025  0.00  0.00            
ATOM   3034 HD12 LEU X 191      33.993  92.794  50.619  0.00  0.00            
ATOM   3035 HD13 LEU X 191      34.276  91.440  51.858  0.00  0.00            
ATOM   3036  CD2 LEU X 191      34.049  93.950  53.220  0.00  0.00            
ATOM   3037 HD21 LEU X 191      33.970  95.007  52.859  0.00  0.00            
ATOM   3038 HD22 LEU X 191      33.867  94.037  54.278  0.00  0.00            
ATOM   3039 HD23 LEU X 191      35.049  93.607  53.104  0.00  0.00            
ATOM   3040  C   LEU X 191      30.065  95.548  52.854  0.00  0.00            
ATOM   3041  O   LEU X 191      30.404  96.669  52.494  0.00  0.00            
ATOM   3042  N   GLU X 192      28.808  95.041  52.757  0.00  0.00            
ATOM   3043  H   GLU X 192      28.706  94.087  53.112  0.00  0.00            
ATOM   3044  CA  GLU X 192      27.692  95.873  52.481  0.00  0.00            
ATOM   3045  HA  GLU X 192      27.961  96.462  51.629  0.00  0.00            
ATOM   3046  CB  GLU X 192      26.475  95.007  52.120  0.00  0.00            
ATOM   3047  HB2 GLU X 192      26.099  94.456  52.949  0.00  0.00            
ATOM   3048  HB3 GLU X 192      26.755  94.234  51.385  0.00  0.00            
ATOM   3049  CG  GLU X 192      25.399  95.844  51.531  0.00  0.00            
ATOM   3050  HG2 GLU X 192      24.780  96.298  52.230  0.00  0.00            
ATOM   3051  HG3 GLU X 192      25.971  96.644  51.025  0.00  0.00            
ATOM   3052  CD  GLU X 192      24.544  95.051  50.562  0.00  0.00            
ATOM   3053  OE1 GLU X 192      24.354  93.830  50.813  0.00  0.00            
ATOM   3054  OE2 GLU X 192      24.261  95.607  49.477  0.00  0.00            
ATOM   3055  C   GLU X 192      27.370  96.951  53.592  0.00  0.00            
ATOM   3056  O   GLU X 192      27.364  98.137  53.277  0.00  0.00            
ATOM   3057  N   GLY X 193      27.204  96.452  54.844  0.00  0.00            
ATOM   3058  H   GLY X 193      27.176  95.432  54.875  0.00  0.00            
ATOM   3059  CA  GLY X 193      27.026  97.385  56.012  0.00  0.00            
ATOM   3060  HA2 GLY X 193      27.853  97.278  56.745  0.00  0.00            
ATOM   3061  HA3 GLY X 193      26.989  98.454  55.691  0.00  0.00            
ATOM   3062  C   GLY X 193      25.669  97.230  56.663  0.00  0.00            
ATOM   3063  O   GLY X 193      25.179  98.202  57.269  0.00  0.00            
ATOM   3064  N   PHE X 194      25.147  95.997  56.704  0.00  0.00            
ATOM   3065  H   PHE X 194      25.818  95.298  56.455  0.00  0.00            
ATOM   3066  CA  PHE X 194      24.033  95.611  57.516  0.00  0.00            
ATOM   3067  HA  PHE X 194      23.377  96.551  57.629  0.00  0.00            
ATOM   3068  CB  PHE X 194      23.346  94.621  56.536  0.00  0.00            
ATOM   3069  HB2 PHE X 194      24.012  93.843  56.246  0.00  0.00            
ATOM   3070  HB3 PHE X 194      22.594  94.032  57.064  0.00  0.00            
ATOM   3071  CG  PHE X 194      22.523  95.273  55.432  0.00  0.00            
ATOM   3072  CD1 PHE X 194      21.481  96.173  55.754  0.00  0.00            
ATOM   3073  HD1 PHE X 194      21.207  96.431  56.754  0.00  0.00            
ATOM   3074  CE1 PHE X 194      20.740  96.803  54.731  0.00  0.00            
ATOM   3075  HE1 PHE X 194      19.922  97.427  55.027  0.00  0.00            
ATOM   3076  CZ  PHE X 194      21.154  96.616  53.331  0.00  0.00            
ATOM   3077  HZ  PHE X 194      20.579  97.039  52.550  0.00  0.00            
ATOM   3078  CE2 PHE X 194      22.208  95.798  53.086  0.00  0.00            
ATOM   3079  HE2 PHE X 194      22.453  95.399  52.050  0.00  0.00            
ATOM   3080  CD2 PHE X 194      22.940  95.162  54.110  0.00  0.00            
ATOM   3081  HD2 PHE X 194      23.755  94.556  53.746  0.00  0.00            
ATOM   3082  C   PHE X 194      24.337  95.136  58.943  0.00  0.00            
ATOM   3083  O   PHE X 194      24.009  94.044  59.409  0.00  0.00            
ATOM   3084  N   ILE X 195      25.051  96.145  59.539  0.00  0.00            
ATOM   3085  H   ILE X 195      25.159  97.054  59.061  0.00  0.00            
ATOM   3086  CA  ILE X 195      25.593  96.117  60.931  0.00  0.00            
ATOM   3087  HA  ILE X 195      25.397  95.193  61.473  0.00  0.00            
ATOM   3088  CB  ILE X 195      27.115  96.550  60.769  0.00  0.00            
ATOM   3089  HB  ILE X 195      27.193  97.589  60.482  0.00  0.00            
ATOM   3090  CG2 ILE X 195      27.724  96.368  62.041  0.00  0.00            
ATOM   3091 HG21 ILE X 195      27.570  95.335  62.516  0.00  0.00            
ATOM   3092 HG22 ILE X 195      28.807  96.665  62.044  0.00  0.00            
ATOM   3093 HG23 ILE X 195      27.271  97.061  62.701  0.00  0.00            
ATOM   3094  CG1 ILE X 195      27.913  95.701  59.740  0.00  0.00            
ATOM   3095 HG12 ILE X 195      28.094  94.752  60.209  0.00  0.00            
ATOM   3096 HG13 ILE X 195      27.263  95.528  58.844  0.00  0.00            
ATOM   3097  CD1 ILE X 195      29.169  96.482  59.248  0.00  0.00            
ATOM   3098 HD11 ILE X 195      29.029  97.477  58.911  0.00  0.00            
ATOM   3099 HD12 ILE X 195      29.850  96.753  60.029  0.00  0.00            
ATOM   3100 HD13 ILE X 195      29.736  95.911  58.527  0.00  0.00            
ATOM   3101  C   ILE X 195      24.753  97.218  61.611  0.00  0.00            
ATOM   3102  O   ILE X 195      24.453  98.173  60.974  0.00  0.00            
ATOM   3103  N   ASN X 196      24.351  97.016  62.871  0.00  0.00            
ATOM   3104  H   ASN X 196      24.320  96.063  63.276  0.00  0.00            
ATOM   3105  CA  ASN X 196      23.693  98.121  63.606  0.00  0.00            
ATOM   3106  HA  ASN X 196      22.843  98.448  62.942  0.00  0.00            
ATOM   3107  CB  ASN X 196      22.956  97.475  64.821  0.00  0.00            
ATOM   3108  HB2 ASN X 196      22.072  96.874  64.544  0.00  0.00            
ATOM   3109  HB3 ASN X 196      23.664  96.884  65.313  0.00  0.00            
ATOM   3110  CG  ASN X 196      22.182  98.481  65.711  0.00  0.00            
ATOM   3111  OD1 ASN X 196      21.195  99.056  65.277  0.00  0.00            
ATOM   3112  ND2 ASN X 196      22.596  98.885  66.947  0.00  0.00            
ATOM   3113 HD21 ASN X 196      22.200  99.690  67.424  0.00  0.00            
ATOM   3114 HD22 ASN X 196      23.438  98.516  67.399  0.00  0.00            
ATOM   3115  C   ASN X 196      24.694  99.269  63.952  0.00  0.00            
ATOM   3116  O   ASN X 196      25.628  99.065  64.640  0.00  0.00            
ATOM   3117  N   GLY X 197      24.444 100.479  63.425  0.00  0.00            
ATOM   3118  H   GLY X 197      23.674 100.537  62.816  0.00  0.00            
ATOM   3119  CA  GLY X 197      25.315 101.670  63.271  0.00  0.00            
ATOM   3120  HA2 GLY X 197      26.291 101.467  63.139  0.00  0.00            
ATOM   3121  HA3 GLY X 197      25.237 102.210  64.243  0.00  0.00            
ATOM   3122  C   GLY X 197      24.777 102.585  62.229  0.00  0.00            
ATOM   3123  O   GLY X 197      24.189 103.561  62.657  0.00  0.00            
ATOM   3124  N   PRO X 198      24.976 102.463  60.922  0.00  0.00            
ATOM   3125  CD  PRO X 198      24.641 103.505  59.987  0.00  0.00            
ATOM   3126  HD2 PRO X 198      23.563 103.416  59.826  0.00  0.00            
ATOM   3127  HD3 PRO X 198      24.865 104.506  60.328  0.00  0.00            
ATOM   3128  CG  PRO X 198      25.276 103.175  58.638  0.00  0.00            
ATOM   3129  HG2 PRO X 198      24.592 103.293  57.833  0.00  0.00            
ATOM   3130  HG3 PRO X 198      26.257 103.639  58.461  0.00  0.00            
ATOM   3131  CB  PRO X 198      25.444 101.632  58.757  0.00  0.00            
ATOM   3132  HB2 PRO X 198      24.485 101.092  58.592  0.00  0.00            
ATOM   3133  HB3 PRO X 198      26.261 101.271  58.135  0.00  0.00            
ATOM   3134  CA  PRO X 198      25.673 101.365  60.218  0.00  0.00            
ATOM   3135  HA  PRO X 198      25.345 100.329  60.468  0.00  0.00            
ATOM   3136  C   PRO X 198      27.190 101.558  60.511  0.00  0.00            
ATOM   3137  O   PRO X 198      27.584 102.525  61.098  0.00  0.00            
ATOM   3138  N   GLN X 199      27.997 100.542  60.053  0.00  0.00            
ATOM   3139  H   GLN X 199      27.462  99.748  59.600  0.00  0.00            
ATOM   3140  CA  GLN X 199      29.448 100.655  59.784  0.00  0.00            
ATOM   3141  HA  GLN X 199      29.749 101.691  60.023  0.00  0.00            
ATOM   3142  CB  GLN X 199      30.122  99.736  60.772  0.00  0.00            
ATOM   3143  HB2 GLN X 199      29.692  98.789  60.785  0.00  0.00            
ATOM   3144  HB3 GLN X 199      31.057  99.623  60.256  0.00  0.00            
ATOM   3145  CG  GLN X 199      30.350 100.212  62.193  0.00  0.00            
ATOM   3146  HG2 GLN X 199      31.019  99.534  62.783  0.00  0.00            
ATOM   3147  HG3 GLN X 199      29.361 100.147  62.709  0.00  0.00            
ATOM   3148  CD  GLN X 199      30.960 101.558  62.368  0.00  0.00            
ATOM   3149  OE1 GLN X 199      31.835 102.006  61.746  0.00  0.00            
ATOM   3150  NE2 GLN X 199      30.284 102.367  63.152  0.00  0.00            
ATOM   3151 HE21 GLN X 199      29.406 102.066  63.626  0.00  0.00            
ATOM   3152 HE22 GLN X 199      30.743 103.299  63.361  0.00  0.00            
ATOM   3153  C   GLN X 199      29.692 100.387  58.280  0.00  0.00            
ATOM   3154  O   GLN X 199      28.769  99.893  57.568  0.00  0.00            
ATOM   3155  N   LEU X 200      30.916 100.583  57.864  0.00  0.00            
ATOM   3156  H   LEU X 200      31.623 100.799  58.491  0.00  0.00            
ATOM   3157  CA  LEU X 200      31.418 100.204  56.583  0.00  0.00            
ATOM   3158  HA  LEU X 200      32.426 100.605  56.515  0.00  0.00            
ATOM   3159  CB  LEU X 200      31.489  98.617  56.536  0.00  0.00            
ATOM   3160  HB2 LEU X 200      31.572  98.296  57.525  0.00  0.00            
ATOM   3161  HB3 LEU X 200      30.564  98.164  56.189  0.00  0.00            
ATOM   3162  CG  LEU X 200      32.824  98.059  55.850  0.00  0.00            
ATOM   3163  HG  LEU X 200      33.625  98.731  56.065  0.00  0.00            
ATOM   3164  CD1 LEU X 200      33.289  96.700  56.314  0.00  0.00            
ATOM   3165 HD11 LEU X 200      33.244  96.655  57.463  0.00  0.00            
ATOM   3166 HD12 LEU X 200      34.348  96.590  56.059  0.00  0.00            
ATOM   3167 HD13 LEU X 200      32.729  95.883  55.878  0.00  0.00            
ATOM   3168  CD2 LEU X 200      32.799  98.173  54.357  0.00  0.00            
ATOM   3169 HD21 LEU X 200      31.897  97.641  53.984  0.00  0.00            
ATOM   3170 HD22 LEU X 200      33.623  97.666  53.898  0.00  0.00            
ATOM   3171 HD23 LEU X 200      32.713  99.247  54.115  0.00  0.00            
ATOM   3172  C   LEU X 200      30.784 100.931  55.350  0.00  0.00            
ATOM   3173  O   LEU X 200      30.503 102.084  55.410  0.00  0.00            
ATOM   3174  N   HID X 201      30.426 100.302  54.266  0.00  0.00            
ATOM   3175  H   HID X 201      30.576  99.275  54.188  0.00  0.00            
ATOM   3176  CA  HID X 201      30.003 100.838  52.944  0.00  0.00            
ATOM   3177  HA  HID X 201      30.787 101.577  52.631  0.00  0.00            
ATOM   3178  CB  HID X 201      29.940  99.740  51.828  0.00  0.00            
ATOM   3179  HB2 HID X 201      29.608  98.747  52.212  0.00  0.00            
ATOM   3180  HB3 HID X 201      30.901  99.560  51.363  0.00  0.00            
ATOM   3181  CG  HID X 201      28.902  99.910  50.685  0.00  0.00            
ATOM   3182  ND1 HID X 201      27.605  99.645  50.810  0.00  0.00            
ATOM   3183  HD1 HID X 201      27.149  99.413  51.652  0.00  0.00            
ATOM   3184  CE1 HID X 201      26.987  99.747  49.669  0.00  0.00            
ATOM   3185  HE1 HID X 201      25.883  99.646  49.683  0.00  0.00            
ATOM   3186  NE2 HID X 201      27.800 100.075  48.689  0.00  0.00            
ATOM   3187  CD2 HID X 201      29.034 100.258  49.355  0.00  0.00            
ATOM   3188  HD2 HID X 201      29.975 100.432  48.887  0.00  0.00            
ATOM   3189  C   HID X 201      28.678 101.645  53.137  0.00  0.00            
ATOM   3190  O   HID X 201      28.540 102.701  52.548  0.00  0.00            
ATOM   3191  N   ASN X 202      27.693 101.104  53.916  0.00  0.00            
ATOM   3192  H   ASN X 202      27.818 100.136  54.040  0.00  0.00            
ATOM   3193  CA  ASN X 202      26.499 101.741  54.224  0.00  0.00            
ATOM   3194  HA  ASN X 202      26.155 102.056  53.204  0.00  0.00            
ATOM   3195  CB  ASN X 202      25.390 100.838  54.794  0.00  0.00            
ATOM   3196  HB2 ASN X 202      25.671 100.216  55.585  0.00  0.00            
ATOM   3197  HB3 ASN X 202      24.732 101.578  55.268  0.00  0.00            
ATOM   3198  CG  ASN X 202      24.486 100.145  53.786  0.00  0.00            
ATOM   3199  OD1 ASN X 202      24.469 100.415  52.550  0.00  0.00            
ATOM   3200  ND2 ASN X 202      23.854  99.079  54.247  0.00  0.00            
ATOM   3201 HD21 ASN X 202      24.095  98.819  55.219  0.00  0.00            
ATOM   3202 HD22 ASN X 202      23.276  98.457  53.753  0.00  0.00            
ATOM   3203  C   ASN X 202      26.800 103.014  55.058  0.00  0.00            
ATOM   3204  O   ASN X 202      26.247 104.090  54.659  0.00  0.00            
ATOM   3205  N   ARN X 203      27.729 103.010  56.000  0.00  0.00            
ATOM   3206  H   ARN X 203      28.305 102.136  56.127  0.00  0.00            
ATOM   3207  CA  ARN X 203      28.186 104.272  56.646  0.00  0.00            
ATOM   3208  HA  ARN X 203      27.245 104.664  57.048  0.00  0.00            
ATOM   3209  CB  ARN X 203      29.176 104.040  57.759  0.00  0.00            
ATOM   3210  HB2 ARN X 203      30.027 103.454  57.358  0.00  0.00            
ATOM   3211  HB3 ARN X 203      28.612 103.264  58.316  0.00  0.00            
ATOM   3212  CG  ARN X 203      29.506 105.132  58.799  0.00  0.00            
ATOM   3213  HG2 ARN X 203      28.487 105.458  59.193  0.00  0.00            
ATOM   3214  HG3 ARN X 203      30.014 105.993  58.340  0.00  0.00            
ATOM   3215  CD  ARN X 203      30.311 104.661  59.951  0.00  0.00            
ATOM   3216  HD2 ARN X 203      31.345 104.303  59.714  0.00  0.00            
ATOM   3217  HD3 ARN X 203      29.934 103.804  60.448  0.00  0.00            
ATOM   3218  NE  ARN X 203      30.418 105.775  60.858  0.00  0.00            
ATOM   3219  HE  ARN X 203      30.726 106.522  60.183  0.00  0.00            
ATOM   3220  CZ  ARN X 203      31.209 105.745  62.026  0.00  0.00            
ATOM   3221  NH1 ARN X 203      32.046 104.818  62.252  0.00  0.00            
ATOM   3222 HH11 ARN X 203      32.101 104.043  61.541  0.00  0.00            
ATOM   3223  NH2 ARN X 203      30.967 106.785  62.925  0.00  0.00            
ATOM   3224 HH21 ARN X 203      31.818 107.395  63.044  0.00  0.00            
ATOM   3225 HH22 ARN X 203      30.651 106.613  63.851  0.00  0.00            
ATOM   3226  C   ARN X 203      28.734 105.298  55.653  0.00  0.00            
ATOM   3227  O   ARN X 203      28.253 106.400  55.727  0.00  0.00            
ATOM   3228  N   VAL X 204      29.521 104.866  54.645  0.00  0.00            
ATOM   3229  H   VAL X 204      30.037 104.009  54.858  0.00  0.00            
ATOM   3230  CA  VAL X 204      29.962 105.872  53.628  0.00  0.00            
ATOM   3231  HA  VAL X 204      30.351 106.693  54.311  0.00  0.00            
ATOM   3232  CB  VAL X 204      31.197 105.337  52.861  0.00  0.00            
ATOM   3233  HB  VAL X 204      30.860 104.510  52.243  0.00  0.00            
ATOM   3234  CG1 VAL X 204      31.717 106.455  51.944  0.00  0.00            
ATOM   3235 HG11 VAL X 204      30.929 106.658  51.206  0.00  0.00            
ATOM   3236 HG12 VAL X 204      31.810 107.396  52.552  0.00  0.00            
ATOM   3237 HG13 VAL X 204      32.656 106.122  51.510  0.00  0.00            
ATOM   3238  CG2 VAL X 204      32.344 105.013  53.779  0.00  0.00            
ATOM   3239 HG21 VAL X 204      32.271 105.467  54.796  0.00  0.00            
ATOM   3240 HG22 VAL X 204      32.441 103.967  53.996  0.00  0.00            
ATOM   3241 HG23 VAL X 204      33.347 105.280  53.374  0.00  0.00            
ATOM   3242  C   VAL X 204      28.873 106.613  52.788  0.00  0.00            
ATOM   3243  O   VAL X 204      29.021 107.827  52.503  0.00  0.00            
ATOM   3244  N   HID X 205      27.748 105.936  52.533  0.00  0.00            
ATOM   3245  H   HID X 205      27.764 104.932  52.774  0.00  0.00            
ATOM   3246  CA  HID X 205      26.571 106.531  51.830  0.00  0.00            
ATOM   3247  HA  HID X 205      26.940 107.137  50.959  0.00  0.00            
ATOM   3248  CB  HID X 205      25.578 105.441  51.523  0.00  0.00            
ATOM   3249  HB2 HID X 205      25.427 104.848  52.463  0.00  0.00            
ATOM   3250  HB3 HID X 205      24.602 105.935  51.275  0.00  0.00            
ATOM   3251  CG  HID X 205      25.981 104.566  50.363  0.00  0.00            
ATOM   3252  ND1 HID X 205      26.317 105.145  49.180  0.00  0.00            
ATOM   3253  HD1 HID X 205      26.310 106.114  48.927  0.00  0.00            
ATOM   3254  CE1 HID X 205      27.062 104.241  48.532  0.00  0.00            
ATOM   3255  HE1 HID X 205      27.691 104.477  47.667  0.00  0.00            
ATOM   3256  NE2 HID X 205      26.917 103.042  49.035  0.00  0.00            
ATOM   3257  CD2 HID X 205      26.259 103.233  50.271  0.00  0.00            
ATOM   3258  HD2 HID X 205      26.054 102.515  51.047  0.00  0.00            
ATOM   3259  C   HID X 205      25.960 107.598  52.767  0.00  0.00            
ATOM   3260  O   HID X 205      25.722 108.738  52.357  0.00  0.00            
ATOM   3261  N   ARG X 206      25.695 107.189  54.030  0.00  0.00            
ATOM   3262  H   ARG X 206      25.962 106.213  54.205  0.00  0.00            
ATOM   3263  CA  ARG X 206      25.093 107.978  55.114  0.00  0.00            
ATOM   3264  HA  ARG X 206      24.345 108.581  54.491  0.00  0.00            
ATOM   3265  CB  ARG X 206      24.397 107.104  56.211  0.00  0.00            
ATOM   3266  HB2 ARG X 206      25.041 106.634  56.964  0.00  0.00            
ATOM   3267  HB3 ARG X 206      23.739 107.752  56.835  0.00  0.00            
ATOM   3268  CG  ARG X 206      23.487 106.066  55.617  0.00  0.00            
ATOM   3269  HG2 ARG X 206      23.081 106.385  54.634  0.00  0.00            
ATOM   3270  HG3 ARG X 206      24.054 105.097  55.502  0.00  0.00            
ATOM   3271  CD  ARG X 206      22.256 105.808  56.467  0.00  0.00            
ATOM   3272  HD2 ARG X 206      22.681 105.655  57.480  0.00  0.00            
ATOM   3273  HD3 ARG X 206      21.834 104.818  56.160  0.00  0.00            
ATOM   3274  NE  ARG X 206      21.263 106.862  56.330  0.00  0.00            
ATOM   3275  HE  ARG X 206      21.518 107.535  55.547  0.00  0.00            
ATOM   3276  CZ  ARG X 206      20.377 107.106  57.327  0.00  0.00            
ATOM   3277  NH1 ARG X 206      20.253 106.328  58.422  0.00  0.00            
ATOM   3278 HH11 ARG X 206      20.835 105.508  58.666  0.00  0.00            
ATOM   3279 HH12 ARG X 206      19.560 106.525  59.182  0.00  0.00            
ATOM   3280  NH2 ARG X 206      19.508 108.088  57.159  0.00  0.00            
ATOM   3281 HH21 ARG X 206      19.299 108.713  56.341  0.00  0.00            
ATOM   3282 HH22 ARG X 206      19.109 108.506  57.963  0.00  0.00            
ATOM   3283  C   ARG X 206      25.902 109.152  55.624  0.00  0.00            
ATOM   3284  O   ARG X 206      25.399 110.247  55.886  0.00  0.00            
ATOM   3285  N   TRP X 207      27.209 108.956  55.538  0.00  0.00            
ATOM   3286  H   TRP X 207      27.564 107.994  55.364  0.00  0.00            
ATOM   3287  CA  TRP X 207      28.182 110.094  55.709  0.00  0.00            
ATOM   3288  HA  TRP X 207      27.776 110.427  56.645  0.00  0.00            
ATOM   3289  CB  TRP X 207      29.580 109.656  55.966  0.00  0.00            
ATOM   3290  HB2 TRP X 207      29.494 108.977  56.774  0.00  0.00            
ATOM   3291  HB3 TRP X 207      30.068 109.001  55.198  0.00  0.00            
ATOM   3292  CG  TRP X 207      30.516 110.689  56.467  0.00  0.00            
ATOM   3293  CD1 TRP X 207      30.493 111.322  57.640  0.00  0.00            
ATOM   3294  HD1 TRP X 207      29.806 111.148  58.502  0.00  0.00            
ATOM   3295  NE1 TRP X 207      31.494 112.250  57.801  0.00  0.00            
ATOM   3296  HE1 TRP X 207      31.691 112.805  58.629  0.00  0.00            
ATOM   3297  CE2 TRP X 207      32.210 112.267  56.638  0.00  0.00            
ATOM   3298  CZ2 TRP X 207      33.409 112.901  56.222  0.00  0.00            
ATOM   3299  HZ2 TRP X 207      33.900 113.491  56.887  0.00  0.00            
ATOM   3300  CH2 TRP X 207      34.005 112.667  54.926  0.00  0.00            
ATOM   3301  HH2 TRP X 207      34.892 113.155  54.637  0.00  0.00            
ATOM   3302  CZ3 TRP X 207      33.152 112.108  53.948  0.00  0.00            
ATOM   3303  HZ3 TRP X 207      33.507 112.071  52.895  0.00  0.00            
ATOM   3304  CE3 TRP X 207      31.987 111.426  54.337  0.00  0.00            
ATOM   3305  HE3 TRP X 207      31.428 110.935  53.586  0.00  0.00            
ATOM   3306  CD2 TRP X 207      31.486 111.396  55.713  0.00  0.00            
ATOM   3307  C   TRP X 207      28.108 111.196  54.654  0.00  0.00            
ATOM   3308  O   TRP X 207      27.668 112.277  54.924  0.00  0.00            
ATOM   3309  N   VAL X 208      28.497 110.911  53.401  0.00  0.00            
ATOM   3310  H   VAL X 208      28.688 109.979  53.037  0.00  0.00            
ATOM   3311  CA  VAL X 208      28.491 111.781  52.225  0.00  0.00            
ATOM   3312  HA  VAL X 208      29.212 112.483  52.471  0.00  0.00            
ATOM   3313  CB  VAL X 208      28.861 110.909  50.994  0.00  0.00            
ATOM   3314  HB  VAL X 208      28.134 110.047  50.966  0.00  0.00            
ATOM   3315  CG1 VAL X 208      28.738 111.799  49.706  0.00  0.00            
ATOM   3316 HG11 VAL X 208      27.656 112.004  49.593  0.00  0.00            
ATOM   3317 HG12 VAL X 208      29.288 112.789  49.768  0.00  0.00            
ATOM   3318 HG13 VAL X 208      29.046 111.208  48.825  0.00  0.00            
ATOM   3319  CG2 VAL X 208      30.348 110.355  51.016  0.00  0.00            
ATOM   3320 HG21 VAL X 208      30.709 109.979  50.060  0.00  0.00            
ATOM   3321 HG22 VAL X 208      30.529 109.622  51.729  0.00  0.00            
ATOM   3322 HG23 VAL X 208      31.067 111.213  51.187  0.00  0.00            
ATOM   3323  C   VAL X 208      27.144 112.496  52.000  0.00  0.00            
ATOM   3324  O   VAL X 208      27.214 113.704  51.652  0.00  0.00            
ATOM   3325  N   GLY X 209      26.030 111.854  52.084  0.00  0.00            
ATOM   3326  H   GLY X 209      26.142 110.890  52.371  0.00  0.00            
ATOM   3327  CA  GLY X 209      24.735 112.429  52.005  0.00  0.00            
ATOM   3328  HA2 GLY X 209      23.931 111.687  52.300  0.00  0.00            
ATOM   3329  HA3 GLY X 209      24.537 113.368  52.524  0.00  0.00            
ATOM   3330  C   GLY X 209      24.511 112.680  50.498  0.00  0.00            
ATOM   3331  O   GLY X 209      25.227 112.105  49.671  0.00  0.00            
ATOM   3332  N   GLY X 210      23.557 113.538  50.213  0.00  0.00            
ATOM   3333  H   GLY X 210      22.774 113.678  50.896  0.00  0.00            
ATOM   3334  CA  GLY X 210      23.341 114.052  48.827  0.00  0.00            
ATOM   3335  HA2 GLY X 210      24.296 114.270  48.374  0.00  0.00            
ATOM   3336  HA3 GLY X 210      22.631 114.923  48.811  0.00  0.00            
ATOM   3337  C   GLY X 210      22.665 113.053  47.902  0.00  0.00            
ATOM   3338  O   GLY X 210      21.514 112.677  48.071  0.00  0.00            
ATOM   3339  N   GLN X 211      23.288 112.682  46.789  0.00  0.00            
ATOM   3340  H   GLN X 211      24.166 113.093  46.620  0.00  0.00            
ATOM   3341  CA  GLN X 211      22.897 111.619  45.913  0.00  0.00            
ATOM   3342  HA  GLN X 211      21.860 111.430  45.886  0.00  0.00            
ATOM   3343  CB  GLN X 211      23.481 111.905  44.480  0.00  0.00            
ATOM   3344  HB2 GLN X 211      23.730 111.034  43.951  0.00  0.00            
ATOM   3345  HB3 GLN X 211      24.447 112.386  44.508  0.00  0.00            
ATOM   3346  CG  GLN X 211      22.571 112.880  43.646  0.00  0.00            
ATOM   3347  HG2 GLN X 211      22.245 113.536  44.403  0.00  0.00            
ATOM   3348  HG3 GLN X 211      23.248 113.412  43.072  0.00  0.00            
ATOM   3349  CD  GLN X 211      21.402 112.247  43.080  0.00  0.00            
ATOM   3350  OE1 GLN X 211      21.288 111.042  43.298  0.00  0.00            
ATOM   3351  NE2 GLN X 211      20.611 112.907  42.308  0.00  0.00            
ATOM   3352 HE21 GLN X 211      19.869 112.409  41.749  0.00  0.00            
ATOM   3353 HE22 GLN X 211      20.829 113.900  42.024  0.00  0.00            
ATOM   3354  C   GLN X 211      23.430 110.227  46.490  0.00  0.00            
ATOM   3355  O   GLN X 211      22.645 109.269  46.546  0.00  0.00            
ATOM   3356  N   MET X 212      24.678 110.238  46.928  0.00  0.00            
ATOM   3357  H   MET X 212      25.094 111.173  46.969  0.00  0.00            
ATOM   3358  CA  MET X 212      25.361 109.082  47.538  0.00  0.00            
ATOM   3359  HA  MET X 212      25.219 108.245  46.846  0.00  0.00            
ATOM   3360  CB  MET X 212      26.895 109.436  47.717  0.00  0.00            
ATOM   3361  HB2 MET X 212      27.098 110.498  47.639  0.00  0.00            
ATOM   3362  HB3 MET X 212      27.320 109.102  48.664  0.00  0.00            
ATOM   3363  CG  MET X 212      27.765 108.766  46.645  0.00  0.00            
ATOM   3364  HG2 MET X 212      27.301 108.762  45.637  0.00  0.00            
ATOM   3365  HG3 MET X 212      28.620 109.396  46.403  0.00  0.00            
ATOM   3366  SD  MET X 212      28.165 107.056  47.155  0.00  0.00            
ATOM   3367  CE  MET X 212      29.407 107.245  48.436  0.00  0.00            
ATOM   3368  HE1 MET X 212      29.655 106.262  48.782  0.00  0.00            
ATOM   3369  HE2 MET X 212      29.049 107.802  49.254  0.00  0.00            
ATOM   3370  HE3 MET X 212      30.269 107.665  48.026  0.00  0.00            
ATOM   3371  C   MET X 212      24.744 108.601  48.806  0.00  0.00            
ATOM   3372  O   MET X 212      25.083 107.456  49.096  0.00  0.00            
ATOM   3373  N   GLY X 213      23.622 109.183  49.303  0.00  0.00            
ATOM   3374  H   GLY X 213      23.430 110.086  48.865  0.00  0.00            
ATOM   3375  CA  GLY X 213      22.746 108.977  50.450  0.00  0.00            
ATOM   3376  HA2 GLY X 213      23.314 108.210  50.999  0.00  0.00            
ATOM   3377  HA3 GLY X 213      22.608 109.873  51.135  0.00  0.00            
ATOM   3378  C   GLY X 213      21.431 108.233  50.045  0.00  0.00            
ATOM   3379  O   GLY X 213      20.933 107.546  50.909  0.00  0.00            
ATOM   3380  N   VAL X 214      20.999 108.181  48.768  0.00  0.00            
ATOM   3381  H   VAL X 214      21.559 108.658  48.085  0.00  0.00            
ATOM   3382  CA  VAL X 214      19.842 107.417  48.279  0.00  0.00            
ATOM   3383  HA  VAL X 214      19.213 107.038  49.058  0.00  0.00            
ATOM   3384  CB  VAL X 214      18.915 108.347  47.482  0.00  0.00            
ATOM   3385  HB  VAL X 214      17.953 107.845  47.330  0.00  0.00            
ATOM   3386  CG1 VAL X 214      18.545 109.566  48.391  0.00  0.00            
ATOM   3387 HG11 VAL X 214      18.437 109.316  49.402  0.00  0.00            
ATOM   3388 HG12 VAL X 214      17.733 110.172  47.958  0.00  0.00            
ATOM   3389 HG13 VAL X 214      19.317 110.268  48.373  0.00  0.00            
ATOM   3390  CG2 VAL X 214      19.474 108.832  46.070  0.00  0.00            
ATOM   3391 HG21 VAL X 214      19.554 107.952  45.460  0.00  0.00            
ATOM   3392 HG22 VAL X 214      20.444 109.273  46.175  0.00  0.00            
ATOM   3393 HG23 VAL X 214      18.802 109.455  45.507  0.00  0.00            
ATOM   3394  C   VAL X 214      20.227 106.132  47.515  0.00  0.00            
ATOM   3395  O   VAL X 214      21.288 105.960  46.905  0.00  0.00            
ATOM   3396  N   VAL X 215      19.353 105.177  47.473  0.00  0.00            
ATOM   3397  H   VAL X 215      18.454 105.305  47.979  0.00  0.00            
ATOM   3398  CA  VAL X 215      19.611 103.951  46.685  0.00  0.00            
ATOM   3399  HA  VAL X 215      20.684 103.677  46.883  0.00  0.00            
ATOM   3400  CB  VAL X 215      18.778 102.743  47.093  0.00  0.00            
ATOM   3401  HB  VAL X 215      19.049 101.976  46.329  0.00  0.00            
ATOM   3402  CG1 VAL X 215      19.369 102.173  48.429  0.00  0.00            
ATOM   3403 HG11 VAL X 215      20.369 101.806  48.170  0.00  0.00            
ATOM   3404 HG12 VAL X 215      18.725 101.307  48.626  0.00  0.00            
ATOM   3405 HG13 VAL X 215      19.424 102.879  49.180  0.00  0.00            
ATOM   3406  CG2 VAL X 215      17.265 102.905  47.077  0.00  0.00            
ATOM   3407 HG21 VAL X 215      16.735 102.293  47.899  0.00  0.00            
ATOM   3408 HG22 VAL X 215      17.007 103.912  47.177  0.00  0.00            
ATOM   3409 HG23 VAL X 215      16.807 102.553  46.131  0.00  0.00            
ATOM   3410  C   VAL X 215      19.718 104.082  45.089  0.00  0.00            
ATOM   3411  O   VAL X 215      20.641 103.575  44.514  0.00  0.00            
ATOM   3412  N   PRO X 216      18.800 104.744  44.404  0.00  0.00            
ATOM   3413  CD  PRO X 216      17.655 105.574  44.861  0.00  0.00            
ATOM   3414  HD2 PRO X 216      16.997 104.830  45.287  0.00  0.00            
ATOM   3415  HD3 PRO X 216      17.844 106.391  45.566  0.00  0.00            
ATOM   3416  CG  PRO X 216      16.830 106.017  43.606  0.00  0.00            
ATOM   3417  HG2 PRO X 216      16.889 107.117  43.275  0.00  0.00            
ATOM   3418  HG3 PRO X 216      15.822 105.805  43.805  0.00  0.00            
ATOM   3419  CB  PRO X 216      17.337 105.098  42.471  0.00  0.00            
ATOM   3420  HB2 PRO X 216      17.373 105.582  41.512  0.00  0.00            
ATOM   3421  HB3 PRO X 216      16.842 104.141  42.418  0.00  0.00            
ATOM   3422  CA  PRO X 216      18.709 104.619  42.976  0.00  0.00            
ATOM   3423  HA  PRO X 216      18.839 103.587  42.779  0.00  0.00            
ATOM   3424  C   PRO X 216      19.924 105.383  42.317  0.00  0.00            
ATOM   3425  O   PRO X 216      20.918 104.788  41.789  0.00  0.00            
ATOM   3426  N   THR X 217      19.876 106.715  42.484  0.00  0.00            
ATOM   3427  H   THR X 217      19.028 107.026  42.980  0.00  0.00            
ATOM   3428  CA  THR X 217      20.624 107.685  41.729  0.00  0.00            
ATOM   3429  HA  THR X 217      20.687 107.200  40.711  0.00  0.00            
ATOM   3430  CB  THR X 217      19.801 108.961  41.651  0.00  0.00            
ATOM   3431  HB  THR X 217      20.487 109.736  41.290  0.00  0.00            
ATOM   3432  CG2 THR X 217      18.711 108.891  40.598  0.00  0.00            
ATOM   3433 HG21 THR X 217      17.836 108.230  40.774  0.00  0.00            
ATOM   3434 HG22 THR X 217      18.137 109.810  40.441  0.00  0.00            
ATOM   3435 HG23 THR X 217      19.190 108.623  39.666  0.00  0.00            
ATOM   3436  OG1 THR X 217      19.178 109.442  42.837  0.00  0.00            
ATOM   3437  HG1 THR X 217      19.846 109.898  43.330  0.00  0.00            
ATOM   3438  C   THR X 217      22.095 107.852  42.041  0.00  0.00            
ATOM   3439  O   THR X 217      22.751 108.597  41.273  0.00  0.00            
ATOM   3440  N   ALA X 218      22.592 107.411  43.227  0.00  0.00            
ATOM   3441  H   ALA X 218      21.893 106.982  43.814  0.00  0.00            
ATOM   3442  CA  ALA X 218      23.949 107.210  43.735  0.00  0.00            
ATOM   3443  HA  ALA X 218      24.132 108.040  44.384  0.00  0.00            
ATOM   3444  CB  ALA X 218      23.976 105.956  44.640  0.00  0.00            
ATOM   3445  HB1 ALA X 218      23.908 106.311  45.698  0.00  0.00            
ATOM   3446  HB2 ALA X 218      24.944 105.492  44.612  0.00  0.00            
ATOM   3447  HB3 ALA X 218      23.107 105.348  44.519  0.00  0.00            
ATOM   3448  C   ALA X 218      25.128 107.330  42.723  0.00  0.00            
ATOM   3449  O   ALA X 218      26.028 108.176  42.985  0.00  0.00            
ATOM   3450  N   PRO X 219      25.252 106.559  41.603  0.00  0.00            
ATOM   3451  CD  PRO X 219      24.471 105.423  41.213  0.00  0.00            
ATOM   3452  HD2 PRO X 219      24.180 104.866  42.084  0.00  0.00            
ATOM   3453  HD3 PRO X 219      23.453 105.693  40.937  0.00  0.00            
ATOM   3454  CG  PRO X 219      25.136 104.817  39.969  0.00  0.00            
ATOM   3455  HG2 PRO X 219      24.400 104.457  39.235  0.00  0.00            
ATOM   3456  HG3 PRO X 219      25.643 103.914  40.207  0.00  0.00            
ATOM   3457  CB  PRO X 219      25.955 105.976  39.383  0.00  0.00            
ATOM   3458  HB2 PRO X 219      25.286 106.474  38.750  0.00  0.00            
ATOM   3459  HB3 PRO X 219      26.838 105.658  38.755  0.00  0.00            
ATOM   3460  CA  PRO X 219      26.253 106.900  40.559  0.00  0.00            
ATOM   3461  HA  PRO X 219      27.210 106.723  41.002  0.00  0.00            
ATOM   3462  C   PRO X 219      26.290 108.327  39.937  0.00  0.00            
ATOM   3463  O   PRO X 219      27.191 108.571  39.183  0.00  0.00            
ATOM   3464  N   ASN X 220      25.352 109.305  40.241  0.00  0.00            
ATOM   3465  H   ASN X 220      24.618 108.902  40.804  0.00  0.00            
ATOM   3466  CA  ASN X 220      25.257 110.706  39.827  0.00  0.00            
ATOM   3467  HA  ASN X 220      25.634 110.692  38.776  0.00  0.00            
ATOM   3468  CB  ASN X 220      23.740 111.105  39.981  0.00  0.00            
ATOM   3469  HB2 ASN X 220      23.092 110.335  39.537  0.00  0.00            
ATOM   3470  HB3 ASN X 220      23.541 111.007  41.042  0.00  0.00            
ATOM   3471  CG  ASN X 220      23.305 112.508  39.441  0.00  0.00            
ATOM   3472  OD1 ASN X 220      24.123 113.425  39.423  0.00  0.00            
ATOM   3473  ND2 ASN X 220      22.067 112.696  39.010  0.00  0.00            
ATOM   3474 HD21 ASN X 220      21.464 111.914  38.787  0.00  0.00            
ATOM   3475 HD22 ASN X 220      21.895 113.648  38.744  0.00  0.00            
ATOM   3476  C   ASN X 220      26.253 111.553  40.620  0.00  0.00            
ATOM   3477  O   ASN X 220      26.769 112.511  40.060  0.00  0.00            
ATOM   3478  N   ASP X 221      26.734 111.038  41.790  0.00  0.00            
ATOM   3479  H   ASP X 221      26.391 110.157  42.143  0.00  0.00            
ATOM   3480  CA  ASP X 221      27.993 111.448  42.312  0.00  0.00            
ATOM   3481  HA  ASP X 221      28.220 112.494  42.141  0.00  0.00            
ATOM   3482  CB  ASP X 221      27.965 111.250  43.883  0.00  0.00            
ATOM   3483  HB2 ASP X 221      27.152 111.779  44.337  0.00  0.00            
ATOM   3484  HB3 ASP X 221      27.809 110.225  44.152  0.00  0.00            
ATOM   3485  CG  ASP X 221      29.083 111.896  44.602  0.00  0.00            
ATOM   3486  OD1 ASP X 221      30.151 112.055  43.969  0.00  0.00            
ATOM   3487  OD2 ASP X 221      28.843 112.303  45.779  0.00  0.00            
ATOM   3488  C   ASP X 221      28.996 110.552  41.701  0.00  0.00            
ATOM   3489  O   ASP X 221      28.939 109.346  41.967  0.00  0.00            
ATOM   3490  N   PRO X 222      29.958 111.123  40.999  0.00  0.00            
ATOM   3491  CD  PRO X 222      30.090 112.476  40.511  0.00  0.00            
ATOM   3492  HD2 PRO X 222      29.080 112.908  40.254  0.00  0.00            
ATOM   3493  HD3 PRO X 222      30.429 113.107  41.368  0.00  0.00            
ATOM   3494  CG  PRO X 222      31.032 112.460  39.274  0.00  0.00            
ATOM   3495  HG2 PRO X 222      31.565 113.380  39.162  0.00  0.00            
ATOM   3496  HG3 PRO X 222      30.438 112.215  38.386  0.00  0.00            
ATOM   3497  CB  PRO X 222      31.917 111.316  39.678  0.00  0.00            
ATOM   3498  HB2 PRO X 222      32.439 110.952  38.781  0.00  0.00            
ATOM   3499  HB3 PRO X 222      32.732 111.702  40.295  0.00  0.00            
ATOM   3500  CA  PRO X 222      31.081 110.342  40.364  0.00  0.00            
ATOM   3501  HA  PRO X 222      30.716 109.732  39.531  0.00  0.00            
ATOM   3502  C   PRO X 222      31.969 109.489  41.292  0.00  0.00            
ATOM   3503  O   PRO X 222      32.411 108.441  40.848  0.00  0.00            
ATOM   3504  N   VAL X 223      32.120 109.994  42.521  0.00  0.00            
ATOM   3505  H   VAL X 223      31.564 110.811  42.776  0.00  0.00            
ATOM   3506  CA  VAL X 223      32.896 109.375  43.562  0.00  0.00            
ATOM   3507  HA  VAL X 223      33.883 109.151  43.122  0.00  0.00            
ATOM   3508  CB  VAL X 223      33.236 110.426  44.682  0.00  0.00            
ATOM   3509  HB  VAL X 223      32.304 110.841  45.028  0.00  0.00            
ATOM   3510  CG1 VAL X 223      34.082 109.837  45.787  0.00  0.00            
ATOM   3511 HG11 VAL X 223      34.663 110.560  46.437  0.00  0.00            
ATOM   3512 HG12 VAL X 223      33.488 109.221  46.487  0.00  0.00            
ATOM   3513 HG13 VAL X 223      34.810 109.172  45.348  0.00  0.00            
ATOM   3514  CG2 VAL X 223      34.069 111.575  44.022  0.00  0.00            
ATOM   3515 HG21 VAL X 223      35.008 111.289  43.540  0.00  0.00            
ATOM   3516 HG22 VAL X 223      34.219 112.404  44.668  0.00  0.00            
ATOM   3517 HG23 VAL X 223      33.407 112.024  43.262  0.00  0.00            
ATOM   3518  C   VAL X 223      32.323 107.995  44.135  0.00  0.00            
ATOM   3519  O   VAL X 223      33.053 107.210  44.715  0.00  0.00            
ATOM   3520  N   PHE X 224      31.036 107.703  43.787  0.00  0.00            
ATOM   3521  H   PHE X 224      30.489 108.475  43.371  0.00  0.00            
ATOM   3522  CA  PHE X 224      30.377 106.382  43.979  0.00  0.00            
ATOM   3523  HA  PHE X 224      30.272 106.108  45.046  0.00  0.00            
ATOM   3524  CB  PHE X 224      28.997 106.484  43.321  0.00  0.00            
ATOM   3525  HB2 PHE X 224      29.011 107.128  42.485  0.00  0.00            
ATOM   3526  HB3 PHE X 224      28.201 106.860  43.998  0.00  0.00            
ATOM   3527  CG  PHE X 224      28.393 105.148  42.906  0.00  0.00            
ATOM   3528  CD1 PHE X 224      28.727 104.583  41.652  0.00  0.00            
ATOM   3529  HD1 PHE X 224      29.425 105.068  41.027  0.00  0.00            
ATOM   3530  CE1 PHE X 224      28.267 103.233  41.345  0.00  0.00            
ATOM   3531  HE1 PHE X 224      28.688 102.796  40.484  0.00  0.00            
ATOM   3532  CZ  PHE X 224      27.276 102.662  42.135  0.00  0.00            
ATOM   3533  HZ  PHE X 224      26.837 101.734  41.749  0.00  0.00            
ATOM   3534  CE2 PHE X 224      26.822 103.274  43.293  0.00  0.00            
ATOM   3535  HE2 PHE X 224      26.110 102.765  43.953  0.00  0.00            
ATOM   3536  CD2 PHE X 224      27.489 104.458  43.746  0.00  0.00            
ATOM   3537  HD2 PHE X 224      27.358 104.798  44.764  0.00  0.00            
ATOM   3538  C   PHE X 224      31.205 105.214  43.330  0.00  0.00            
ATOM   3539  O   PHE X 224      31.162 104.060  43.797  0.00  0.00            
ATOM   3540  N   PHE X 225      31.795 105.622  42.173  0.00  0.00            
ATOM   3541  H   PHE X 225      31.779 106.615  41.941  0.00  0.00            
ATOM   3542  CA  PHE X 225      32.616 104.839  41.317  0.00  0.00            
ATOM   3543  HA  PHE X 225      32.006 103.993  41.039  0.00  0.00            
ATOM   3544  CB  PHE X 225      32.757 105.624  40.000  0.00  0.00            
ATOM   3545  HB2 PHE X 225      33.433 106.425  40.086  0.00  0.00            
ATOM   3546  HB3 PHE X 225      31.750 106.082  39.673  0.00  0.00            
ATOM   3547  CG  PHE X 225      33.035 104.779  38.770  0.00  0.00            
ATOM   3548  CD1 PHE X 225      34.298 104.776  38.232  0.00  0.00            
ATOM   3549  HD1 PHE X 225      35.149 105.145  38.743  0.00  0.00            
ATOM   3550  CE1 PHE X 225      34.556 103.969  37.108  0.00  0.00            
ATOM   3551  HE1 PHE X 225      35.569 104.008  36.758  0.00  0.00            
ATOM   3552  CZ  PHE X 225      33.571 103.153  36.498  0.00  0.00            
ATOM   3553  HZ  PHE X 225      33.898 102.437  35.791  0.00  0.00            
ATOM   3554  CE2 PHE X 225      32.251 103.230  37.043  0.00  0.00            
ATOM   3555  HE2 PHE X 225      31.522 102.654  36.633  0.00  0.00            
ATOM   3556  CD2 PHE X 225      31.987 104.112  38.125  0.00  0.00            
ATOM   3557  HD2 PHE X 225      30.990 104.231  38.564  0.00  0.00            
ATOM   3558  C   PHE X 225      33.880 104.411  42.068  0.00  0.00            
ATOM   3559  O   PHE X 225      34.179 103.258  42.263  0.00  0.00            
ATOM   3560  N   LEU X 226      34.579 105.477  42.551  0.00  0.00            
ATOM   3561  H   LEU X 226      34.284 106.404  42.278  0.00  0.00            
ATOM   3562  CA  LEU X 226      35.677 105.375  43.482  0.00  0.00            
ATOM   3563  HA  LEU X 226      36.466 104.779  43.030  0.00  0.00            
ATOM   3564  CB  LEU X 226      36.180 106.808  43.804  0.00  0.00            
ATOM   3565  HB2 LEU X 226      37.227 106.626  44.204  0.00  0.00            
ATOM   3566  HB3 LEU X 226      35.549 107.135  44.598  0.00  0.00            
ATOM   3567  CG  LEU X 226      36.222 107.835  42.664  0.00  0.00            
ATOM   3568  HG  LEU X 226      35.186 107.938  42.255  0.00  0.00            
ATOM   3569  CD1 LEU X 226      36.703 109.209  43.065  0.00  0.00            
ATOM   3570 HD11 LEU X 226      36.695 109.936  42.249  0.00  0.00            
ATOM   3571 HD12 LEU X 226      37.729 109.136  43.449  0.00  0.00            
ATOM   3572 HD13 LEU X 226      36.030 109.501  43.860  0.00  0.00            
ATOM   3573  CD2 LEU X 226      37.075 107.266  41.509  0.00  0.00            
ATOM   3574 HD21 LEU X 226      36.855 106.212  41.352  0.00  0.00            
ATOM   3575 HD22 LEU X 226      36.905 107.785  40.570  0.00  0.00            
ATOM   3576 HD23 LEU X 226      38.140 107.334  41.783  0.00  0.00            
ATOM   3577  C   LEU X 226      35.366 104.507  44.738  0.00  0.00            
ATOM   3578  O   LEU X 226      36.076 103.643  45.127  0.00  0.00            
ATOM   3579  N   HID X 227      34.219 104.766  45.355  0.00  0.00            
ATOM   3580  H   HID X 227      33.679 105.399  44.873  0.00  0.00            
ATOM   3581  CA  HID X 227      33.715 104.146  46.567  0.00  0.00            
ATOM   3582  HA  HID X 227      34.511 104.218  47.290  0.00  0.00            
ATOM   3583  CB  HID X 227      32.525 105.044  47.122  0.00  0.00            
ATOM   3584  HB2 HID X 227      33.027 105.578  47.957  0.00  0.00            
ATOM   3585  HB3 HID X 227      32.185 105.805  46.467  0.00  0.00            
ATOM   3586  CG  HID X 227      31.330 104.263  47.576  0.00  0.00            
ATOM   3587  ND1 HID X 227      31.096 103.786  48.853  0.00  0.00            
ATOM   3588  HD1 HID X 227      31.793 103.754  49.651  0.00  0.00            
ATOM   3589  CE1 HID X 227      29.991 103.037  48.903  0.00  0.00            
ATOM   3590  HE1 HID X 227      29.621 102.522  49.772  0.00  0.00            
ATOM   3591  NE2 HID X 227      29.442 102.869  47.707  0.00  0.00            
ATOM   3592  CD2 HID X 227      30.237 103.760  46.885  0.00  0.00            
ATOM   3593  HD2 HID X 227      29.919 103.906  45.878  0.00  0.00            
ATOM   3594  C   HID X 227      33.322 102.654  46.404  0.00  0.00            
ATOM   3595  O   HID X 227      33.554 101.782  47.285  0.00  0.00            
ATOM   3596  N   HID X 228      32.615 102.319  45.362  0.00  0.00            
ATOM   3597  H   HID X 228      32.261 103.056  44.704  0.00  0.00            
ATOM   3598  CA  HID X 228      32.467 100.945  44.938  0.00  0.00            
ATOM   3599  HA  HID X 228      32.206 100.354  45.808  0.00  0.00            
ATOM   3600  CB  HID X 228      31.310 100.706  43.899  0.00  0.00            
ATOM   3601  HB2 HID X 228      31.255 101.482  43.167  0.00  0.00            
ATOM   3602  HB3 HID X 228      31.405  99.807  43.345  0.00  0.00            
ATOM   3603  CG  HID X 228      29.979 100.522  44.624  0.00  0.00            
ATOM   3604  ND1 HID X 228      29.683  99.292  45.288  0.00  0.00            
ATOM   3605  HD1 HID X 228      30.182  98.426  45.076  0.00  0.00            
ATOM   3606  CE1 HID X 228      28.566  99.461  45.926  0.00  0.00            
ATOM   3607  HE1 HID X 228      28.132  98.644  46.435  0.00  0.00            
ATOM   3608  NE2 HID X 228      28.016 100.654  45.759  0.00  0.00            
ATOM   3609  CD2 HID X 228      28.892 101.364  44.911  0.00  0.00            
ATOM   3610  HD2 HID X 228      28.860 102.408  44.637  0.00  0.00            
ATOM   3611  C   HID X 228      33.740 100.221  44.511  0.00  0.00            
ATOM   3612  O   HID X 228      33.921  99.061  44.867  0.00  0.00            
ATOM   3613  N   ALA X 229      34.711 100.840  43.788  0.00  0.00            
ATOM   3614  H   ALA X 229      34.547 101.766  43.445  0.00  0.00            
ATOM   3615  CA  ALA X 229      36.065 100.405  43.544  0.00  0.00            
ATOM   3616  HA  ALA X 229      36.006  99.481  42.983  0.00  0.00            
ATOM   3617  CB  ALA X 229      36.874 101.490  42.721  0.00  0.00            
ATOM   3618  HB1 ALA X 229      36.314 102.423  42.595  0.00  0.00            
ATOM   3619  HB2 ALA X 229      37.141 101.145  41.721  0.00  0.00            
ATOM   3620  HB3 ALA X 229      37.819 101.749  43.200  0.00  0.00            
ATOM   3621  C   ALA X 229      36.781 100.029  44.844  0.00  0.00            
ATOM   3622  O   ALA X 229      37.330  98.950  44.890  0.00  0.00            
ATOM   3623  N   ASN X 230      36.766 100.866  45.871  0.00  0.00            
ATOM   3624  H   ASN X 230      36.326 101.718  45.631  0.00  0.00            
ATOM   3625  CA  ASN X 230      37.292 100.586  47.205  0.00  0.00            
ATOM   3626  HA  ASN X 230      38.045  99.867  47.024  0.00  0.00            
ATOM   3627  CB  ASN X 230      37.828 101.785  47.939  0.00  0.00            
ATOM   3628  HB2 ASN X 230      38.467 102.304  47.271  0.00  0.00            
ATOM   3629  HB3 ASN X 230      37.013 102.386  48.343  0.00  0.00            
ATOM   3630  CG  ASN X 230      38.689 101.465  49.170  0.00  0.00            
ATOM   3631  OD1 ASN X 230      38.731 100.345  49.739  0.00  0.00            
ATOM   3632  ND2 ASN X 230      39.455 102.429  49.633  0.00  0.00            
ATOM   3633 HD21 ASN X 230      39.921 102.234  50.510  0.00  0.00            
ATOM   3634 HD22 ASN X 230      39.540 103.345  49.220  0.00  0.00            
ATOM   3635  C   ASN X 230      36.186  99.857  47.993  0.00  0.00            
ATOM   3636  O   ASN X 230      35.648 100.436  48.925  0.00  0.00            
ATOM   3637  N   VAL X 231      35.859  98.662  47.558  0.00  0.00            
ATOM   3638  H   VAL X 231      36.383  98.472  46.706  0.00  0.00            
ATOM   3639  CA  VAL X 231      35.252  97.589  48.226  0.00  0.00            
ATOM   3640  HA  VAL X 231      35.977  97.447  49.022  0.00  0.00            
ATOM   3641  CB  VAL X 231      33.868  97.874  48.881  0.00  0.00            
ATOM   3642  HB  VAL X 231      34.044  98.735  49.564  0.00  0.00            
ATOM   3643  CG1 VAL X 231      32.767  98.292  47.911  0.00  0.00            
ATOM   3644 HG11 VAL X 231      32.403  97.446  47.293  0.00  0.00            
ATOM   3645 HG12 VAL X 231      33.147  99.000  47.181  0.00  0.00            
ATOM   3646 HG13 VAL X 231      31.886  98.750  48.363  0.00  0.00            
ATOM   3647  CG2 VAL X 231      33.382  96.672  49.691  0.00  0.00            
ATOM   3648 HG21 VAL X 231      32.481  96.912  50.246  0.00  0.00            
ATOM   3649 HG22 VAL X 231      33.094  95.824  49.046  0.00  0.00            
ATOM   3650 HG23 VAL X 231      34.141  96.259  50.334  0.00  0.00            
ATOM   3651  C   VAL X 231      35.375  96.347  47.339  0.00  0.00            
ATOM   3652  O   VAL X 231      35.721  95.299  47.919  0.00  0.00            
ATOM   3653  N   ASH X 232      35.105  96.487  46.024  0.00  0.00            
ATOM   3654  H   ASH X 232      34.866  97.429  45.714  0.00  0.00            
ATOM   3655  CA  ASH X 232      35.655  95.612  45.022  0.00  0.00            
ATOM   3656  HA  ASH X 232      35.064  94.686  44.938  0.00  0.00            
ATOM   3657  CB  ASH X 232      35.520  96.131  43.553  0.00  0.00            
ATOM   3658  HB2 ASH X 232      36.156  97.005  43.343  0.00  0.00            
ATOM   3659  HB3 ASH X 232      34.471  96.355  43.348  0.00  0.00            
ATOM   3660  CG  ASH X 232      35.886  95.038  42.553  0.00  0.00            
ATOM   3661  OD1 ASH X 232      34.984  94.045  42.637  0.00  0.00            
ATOM   3662  OD2 ASH X 232      36.937  95.034  41.886  0.00  0.00            
ATOM   3663  HD1 ASH X 232      35.314  93.293  43.116  0.00  0.00            
ATOM   3664  C   ASH X 232      37.082  95.257  45.340  0.00  0.00            
ATOM   3665  O   ASH X 232      37.450  94.108  45.210  0.00  0.00            
ATOM   3666  N   ARN X 233      37.932  96.230  45.709  0.00  0.00            
ATOM   3667  H   ARN X 233      37.680  97.213  45.576  0.00  0.00            
ATOM   3668  CA  ARN X 233      39.279  95.936  46.198  0.00  0.00            
ATOM   3669  HA  ARN X 233      39.726  95.315  45.425  0.00  0.00            
ATOM   3670  CB  ARN X 233      40.087  97.187  46.371  0.00  0.00            
ATOM   3671  HB2 ARN X 233      39.573  97.900  47.050  0.00  0.00            
ATOM   3672  HB3 ARN X 233      40.170  97.706  45.427  0.00  0.00            
ATOM   3673  CG  ARN X 233      41.447  96.964  46.953  0.00  0.00            
ATOM   3674  HG2 ARN X 233      42.045  96.348  46.279  0.00  0.00            
ATOM   3675  HG3 ARN X 233      41.379  96.392  47.885  0.00  0.00            
ATOM   3676  CD  ARN X 233      42.141  98.334  47.248  0.00  0.00            
ATOM   3677  HD2 ARN X 233      43.166  98.092  47.580  0.00  0.00            
ATOM   3678  HD3 ARN X 233      42.193  98.883  46.309  0.00  0.00            
ATOM   3679  NE  ARN X 233      41.428  99.078  48.281  0.00  0.00            
ATOM   3680  HE  ARN X 233      40.444  99.076  48.089  0.00  0.00            
ATOM   3681  CZ  ARN X 233      41.696  98.874  49.628  0.00  0.00            
ATOM   3682  NH1 ARN X 233      42.476  98.014  50.042  0.00  0.00            
ATOM   3683 HH11 ARN X 233      42.144  97.048  50.035  0.00  0.00            
ATOM   3684  NH2 ARN X 233      40.960  99.739  50.523  0.00  0.00            
ATOM   3685 HH21 ARN X 233      41.298 100.679  50.533  0.00  0.00            
ATOM   3686 HH22 ARN X 233      40.980  99.384  51.462  0.00  0.00            
ATOM   3687  C   ARN X 233      39.191  95.118  47.465  0.00  0.00            
ATOM   3688  O   ARN X 233      39.880  94.128  47.575  0.00  0.00            
ATOM   3689  N   ILE X 234      38.448  95.539  48.483  0.00  0.00            
ATOM   3690  H   ILE X 234      37.966  96.411  48.438  0.00  0.00            
ATOM   3691  CA  ILE X 234      38.387  94.775  49.761  0.00  0.00            
ATOM   3692  HA  ILE X 234      39.384  94.739  50.181  0.00  0.00            
ATOM   3693  CB  ILE X 234      37.513  95.542  50.777  0.00  0.00            
ATOM   3694  HB  ILE X 234      36.553  95.763  50.301  0.00  0.00            
ATOM   3695  CG2 ILE X 234      37.298  94.704  52.037  0.00  0.00            
ATOM   3696 HG21 ILE X 234      38.093  93.943  52.121  0.00  0.00            
ATOM   3697 HG22 ILE X 234      37.353  95.374  52.896  0.00  0.00            
ATOM   3698 HG23 ILE X 234      36.315  94.229  51.998  0.00  0.00            
ATOM   3699  CG1 ILE X 234      38.191  96.857  51.207  0.00  0.00            
ATOM   3700 HG12 ILE X 234      39.117  96.572  51.673  0.00  0.00            
ATOM   3701 HG13 ILE X 234      38.460  97.448  50.395  0.00  0.00            
ATOM   3702  CD1 ILE X 234      37.322  97.677  52.199  0.00  0.00            
ATOM   3703 HD11 ILE X 234      37.240  97.255  53.252  0.00  0.00            
ATOM   3704 HD12 ILE X 234      37.758  98.703  52.251  0.00  0.00            
ATOM   3705 HD13 ILE X 234      36.271  97.704  51.916  0.00  0.00            
ATOM   3706  C   ILE X 234      37.896  93.345  49.485  0.00  0.00            
ATOM   3707  O   ILE X 234      38.401  92.414  50.081  0.00  0.00            
ATOM   3708  N   TRP X 235      36.880  93.203  48.638  0.00  0.00            
ATOM   3709  H   TRP X 235      36.325  93.997  48.333  0.00  0.00            
ATOM   3710  CA  TRP X 235      36.426  91.835  48.258  0.00  0.00            
ATOM   3711  HA  TRP X 235      36.130  91.337  49.186  0.00  0.00            
ATOM   3712  CB  TRP X 235      35.214  91.957  47.312  0.00  0.00            
ATOM   3713  HB2 TRP X 235      34.400  92.564  47.734  0.00  0.00            
ATOM   3714  HB3 TRP X 235      35.534  92.479  46.401  0.00  0.00            
ATOM   3715  CG  TRP X 235      34.695  90.627  46.865  0.00  0.00            
ATOM   3716  CD1 TRP X 235      34.661  89.467  47.590  0.00  0.00            
ATOM   3717  HD1 TRP X 235      34.839  89.443  48.620  0.00  0.00            
ATOM   3718  NE1 TRP X 235      34.181  88.429  46.810  0.00  0.00            
ATOM   3719  HE1 TRP X 235      34.431  87.460  46.953  0.00  0.00            
ATOM   3720  CE2 TRP X 235      33.618  88.945  45.673  0.00  0.00            
ATOM   3721  CZ2 TRP X 235      32.844  88.332  44.694  0.00  0.00            
ATOM   3722  HZ2 TRP X 235      32.434  87.366  44.837  0.00  0.00            
ATOM   3723  CH2 TRP X 235      32.538  89.100  43.558  0.00  0.00            
ATOM   3724  HH2 TRP X 235      32.013  88.659  42.718  0.00  0.00            
ATOM   3725  CZ3 TRP X 235      32.895  90.453  43.504  0.00  0.00            
ATOM   3726  HZ3 TRP X 235      32.808  90.992  42.587  0.00  0.00            
ATOM   3727  CE3 TRP X 235      33.575  91.059  44.562  0.00  0.00            
ATOM   3728  HE3 TRP X 235      33.920  92.084  44.427  0.00  0.00            
ATOM   3729  CD2 TRP X 235      33.974  90.309  45.659  0.00  0.00            
ATOM   3730  C   TRP X 235      37.548  91.008  47.609  0.00  0.00            
ATOM   3731  O   TRP X 235      37.751  89.844  47.976  0.00  0.00            
ATOM   3732  N   ALA X 236      38.277  91.628  46.671  0.00  0.00            
ATOM   3733  H   ALA X 236      37.978  92.497  46.279  0.00  0.00            
ATOM   3734  CA  ALA X 236      39.372  90.932  46.040  0.00  0.00            
ATOM   3735  HA  ALA X 236      38.992  90.018  45.575  0.00  0.00            
ATOM   3736  CB  ALA X 236      39.985  91.803  44.950  0.00  0.00            
ATOM   3737  HB1 ALA X 236      40.476  92.668  45.369  0.00  0.00            
ATOM   3738  HB2 ALA X 236      39.229  92.119  44.242  0.00  0.00            
ATOM   3739  HB3 ALA X 236      40.733  91.230  44.388  0.00  0.00            
ATOM   3740  C   ALA X 236      40.458  90.525  47.024  0.00  0.00            
ATOM   3741  O   ALA X 236      41.052  89.470  46.891  0.00  0.00            
ATOM   3742  N   VAL X 237      40.628  91.279  48.118  0.00  0.00            
ATOM   3743  H   VAL X 237      39.949  91.993  48.325  0.00  0.00            
ATOM   3744  CA  VAL X 237      41.601  90.937  49.132  0.00  0.00            
ATOM   3745  HA  VAL X 237      42.524  90.601  48.658  0.00  0.00            
ATOM   3746  CB  VAL X 237      41.906  92.158  50.033  0.00  0.00            
ATOM   3747  HB  VAL X 237      40.962  92.607  50.342  0.00  0.00            
ATOM   3748  CG1 VAL X 237      42.677  91.772  51.298  0.00  0.00            
ATOM   3749 HG11 VAL X 237      42.051  91.899  52.182  0.00  0.00            
ATOM   3750 HG12 VAL X 237      43.603  92.321  51.423  0.00  0.00            
ATOM   3751 HG13 VAL X 237      42.920  90.700  51.248  0.00  0.00            
ATOM   3752  CG2 VAL X 237      42.713  93.200  49.292  0.00  0.00            
ATOM   3753 HG21 VAL X 237      43.077  92.808  48.344  0.00  0.00            
ATOM   3754 HG22 VAL X 237      43.565  93.537  49.876  0.00  0.00            
ATOM   3755 HG23 VAL X 237      42.072  94.053  49.072  0.00  0.00            
ATOM   3756  C   VAL X 237      41.037  89.762  49.930  0.00  0.00            
ATOM   3757  O   VAL X 237      41.774  88.874  50.342  0.00  0.00            
ATOM   3758  N   TRP X 238      39.720  89.759  50.156  0.00  0.00            
ATOM   3759  H   TRP X 238      39.130  90.420  49.686  0.00  0.00            
ATOM   3760  CA  TRP X 238      39.095  88.673  50.867  0.00  0.00            
ATOM   3761  HA  TRP X 238      39.625  88.543  51.815  0.00  0.00            
ATOM   3762  CB  TRP X 238      37.626  89.008  51.156  0.00  0.00            
ATOM   3763  HB2 TRP X 238      37.099  89.195  50.217  0.00  0.00            
ATOM   3764  HB3 TRP X 238      37.580  89.938  51.735  0.00  0.00            
ATOM   3765  CG  TRP X 238      36.912  87.943  51.959  0.00  0.00            
ATOM   3766  CD1 TRP X 238      36.690  87.938  53.288  0.00  0.00            
ATOM   3767  HD1 TRP X 238      36.807  88.807  53.918  0.00  0.00            
ATOM   3768  NE1 TRP X 238      36.093  86.748  53.651  0.00  0.00            
ATOM   3769  HE1 TRP X 238      36.156  86.351  54.575  0.00  0.00            
ATOM   3770  CE2 TRP X 238      35.683  86.064  52.543  0.00  0.00            
ATOM   3771  CZ2 TRP X 238      35.040  84.868  52.389  0.00  0.00            
ATOM   3772  HZ2 TRP X 238      34.912  84.223  53.234  0.00  0.00            
ATOM   3773  CH2 TRP X 238      34.847  84.387  51.097  0.00  0.00            
ATOM   3774  HH2 TRP X 238      34.592  83.357  50.996  0.00  0.00            
ATOM   3775  CZ3 TRP X 238      35.301  85.112  49.970  0.00  0.00            
ATOM   3776  HZ3 TRP X 238      35.360  84.600  49.031  0.00  0.00            
ATOM   3777  CE3 TRP X 238      35.934  86.341  50.155  0.00  0.00            
ATOM   3778  HE3 TRP X 238      36.244  86.913  49.294  0.00  0.00            
ATOM   3779  CD2 TRP X 238      36.199  86.792  51.453  0.00  0.00            
ATOM   3780  C   TRP X 238      39.250  87.375  50.083  0.00  0.00            
ATOM   3781  O   TRP X 238      39.451  86.297  50.650  0.00  0.00            
ATOM   3782  N   GLN X 239      39.103  87.439  48.754  0.00  0.00            
ATOM   3783  H   GLN X 239      38.881  88.320  48.302  0.00  0.00            
ATOM   3784  CA  GLN X 239      39.227  86.252  47.936  0.00  0.00            
ATOM   3785  HA  GLN X 239      38.580  85.484  48.360  0.00  0.00            
ATOM   3786  CB  GLN X 239      38.788  86.581  46.493  0.00  0.00            
ATOM   3787  HB2 GLN X 239      39.059  85.755  45.835  0.00  0.00            
ATOM   3788  HB3 GLN X 239      39.345  87.443  46.143  0.00  0.00            
ATOM   3789  CG  GLN X 239      37.295  86.874  46.363  0.00  0.00            
ATOM   3790  HG2 GLN X 239      36.700  86.051  46.758  0.00  0.00            
ATOM   3791  HG3 GLN X 239      37.044  87.757  46.945  0.00  0.00            
ATOM   3792  CD  GLN X 239      36.887  87.135  44.926  0.00  0.00            
ATOM   3793  OE1 GLN X 239      37.276  88.156  44.359  0.00  0.00            
ATOM   3794  NE2 GLN X 239      36.147  86.181  44.345  0.00  0.00            
ATOM   3795 HE21 GLN X 239      35.989  86.208  43.347  0.00  0.00            
ATOM   3796 HE22 GLN X 239      35.888  85.360  44.869  0.00  0.00            
ATOM   3797  C   GLN X 239      40.640  85.732  47.971  0.00  0.00            
ATOM   3798  O   GLN X 239      40.846  84.524  47.849  0.00  0.00            
ATOM   3799  N   ILE X 240      41.635  86.617  48.088  0.00  0.00            
ATOM   3800  H   ILE X 240      41.435  87.572  48.329  0.00  0.00            
ATOM   3801  CA  ILE X 240      43.020  86.192  48.147  0.00  0.00            
ATOM   3802  HA  ILE X 240      43.174  85.430  47.381  0.00  0.00            
ATOM   3803  CB  ILE X 240      43.950  87.376  47.873  0.00  0.00            
ATOM   3804  HB  ILE X 240      43.627  88.225  48.472  0.00  0.00            
ATOM   3805  CG2 ILE X 240      45.387  87.032  48.275  0.00  0.00            
ATOM   3806 HG21 ILE X 240      45.761  87.730  49.021  0.00  0.00            
ATOM   3807 HG22 ILE X 240      45.449  86.026  48.687  0.00  0.00            
ATOM   3808 HG23 ILE X 240      46.054  87.078  47.412  0.00  0.00            
ATOM   3809  CG1 ILE X 240      43.898  87.751  46.396  0.00  0.00            
ATOM   3810 HG12 ILE X 240      42.862  87.772  46.052  0.00  0.00            
ATOM   3811 HG13 ILE X 240      44.393  86.980  45.808  0.00  0.00            
ATOM   3812  CD1 ILE X 240      44.571  89.085  46.082  0.00  0.00            
ATOM   3813 HD11 ILE X 240      44.441  89.788  46.909  0.00  0.00            
ATOM   3814 HD12 ILE X 240      45.639  88.964  45.908  0.00  0.00            
ATOM   3815 HD13 ILE X 240      44.082  89.474  45.188  0.00  0.00            
ATOM   3816  C   ILE X 240      43.310  85.555  49.465  0.00  0.00            
ATOM   3817  O   ILE X 240      43.987  84.529  49.530  0.00  0.00            
ATOM   3818  N   ILE X 241      42.804  86.106  50.584  0.00  0.00            
ATOM   3819  H   ILE X 241      42.432  87.043  50.529  0.00  0.00            
ATOM   3820  CA  ILE X 241      42.971  85.519  51.899  0.00  0.00            
ATOM   3821  HA  ILE X 241      44.045  85.391  52.032  0.00  0.00            
ATOM   3822  CB  ILE X 241      42.458  86.483  52.966  0.00  0.00            
ATOM   3823  HB  ILE X 241      41.425  86.741  52.723  0.00  0.00            
ATOM   3824  CG2 ILE X 241      42.455  85.796  54.340  0.00  0.00            
ATOM   3825 HG21 ILE X 241      41.791  84.932  54.349  0.00  0.00            
ATOM   3826 HG22 ILE X 241      43.457  85.462  54.608  0.00  0.00            
ATOM   3827 HG23 ILE X 241      42.113  86.489  55.111  0.00  0.00            
ATOM   3828  CG1 ILE X 241      43.281  87.765  52.988  0.00  0.00            
ATOM   3829 HG12 ILE X 241      44.306  87.555  53.286  0.00  0.00            
ATOM   3830 HG13 ILE X 241      43.331  88.152  51.973  0.00  0.00            
ATOM   3831  CD1 ILE X 241      42.674  88.834  53.886  0.00  0.00            
ATOM   3832 HD11 ILE X 241      41.600  88.712  54.001  0.00  0.00            
ATOM   3833 HD12 ILE X 241      42.853  89.822  53.456  0.00  0.00            
ATOM   3834 HD13 ILE X 241      43.134  88.822  54.874  0.00  0.00            
ATOM   3835  C   ILE X 241      42.326  84.152  52.027  0.00  0.00            
ATOM   3836  O   ILE X 241      42.982  83.164  52.348  0.00  0.00            
ATOM   3837  N   HID X 242      41.015  84.077  51.704  0.00  0.00            
ATOM   3838  H   HID X 242      40.528  84.916  51.430  0.00  0.00            
ATOM   3839  CA  HID X 242      40.278  82.822  51.778  0.00  0.00            
ATOM   3840  HA  HID X 242      40.816  82.153  52.450  0.00  0.00            
ATOM   3841  CB  HID X 242      38.880  83.074  52.326  0.00  0.00            
ATOM   3842  HB2 HID X 242      38.381  82.130  52.549  0.00  0.00            
ATOM   3843  HB3 HID X 242      38.276  83.589  51.583  0.00  0.00            
ATOM   3844  CG  HID X 242      38.887  83.911  53.575  0.00  0.00            
ATOM   3845  ND1 HID X 242      39.027  83.376  54.846  0.00  0.00            
ATOM   3846  HD1 HID X 242      39.523  82.523  55.036  0.00  0.00            
ATOM   3847  CE1 HID X 242      38.881  84.377  55.717  0.00  0.00            
ATOM   3848  HE1 HID X 242      38.538  84.222  56.726  0.00  0.00            
ATOM   3849  NE2 HID X 242      38.825  85.558  55.121  0.00  0.00            
ATOM   3850  CD2 HID X 242      38.888  85.271  53.764  0.00  0.00            
ATOM   3851  HD2 HID X 242      39.051  86.048  53.039  0.00  0.00            
ATOM   3852  C   HID X 242      40.230  82.170  50.396  0.00  0.00            
ATOM   3853  O   HID X 242      39.184  82.147  49.739  0.00  0.00            
ATOM   3854  N   ARN X 243      41.390  81.678  49.963  0.00  0.00            
ATOM   3855  H   ARN X 243      42.217  81.814  50.531  0.00  0.00            
ATOM   3856  CA  ARN X 243      41.531  81.152  48.615  0.00  0.00            
ATOM   3857  HA  ARN X 243      41.233  81.938  47.925  0.00  0.00            
ATOM   3858  CB  ARN X 243      43.003  80.798  48.369  0.00  0.00            
ATOM   3859  HB2 ARN X 243      43.661  81.561  48.779  0.00  0.00            
ATOM   3860  HB3 ARN X 243      43.184  79.882  48.933  0.00  0.00            
ATOM   3861  CG  ARN X 243      43.360  80.501  46.912  0.00  0.00            
ATOM   3862  HG2 ARN X 243      44.418  80.239  46.821  0.00  0.00            
ATOM   3863  HG3 ARN X 243      42.767  79.643  46.596  0.00  0.00            
ATOM   3864  CD  ARN X 243      43.017  81.632  45.949  0.00  0.00            
ATOM   3865  HD2 ARN X 243      43.170  82.596  46.436  0.00  0.00            
ATOM   3866  HD3 ARN X 243      43.682  81.610  45.089  0.00  0.00            
ATOM   3867  NE  ARN X 243      41.644  81.515  45.503  0.00  0.00            
ATOM   3868  HE  ARN X 243      41.002  81.451  46.275  0.00  0.00            
ATOM   3869  CZ  ARN X 243      41.194  82.370  44.460  0.00  0.00            
ATOM   3870  NH1 ARN X 243      41.929  83.207  43.875  0.00  0.00            
ATOM   3871 HH11 ARN X 243      42.908  83.007  43.997  0.00  0.00            
ATOM   3872  NH2 ARN X 243      39.833  82.140  44.120  0.00  0.00            
ATOM   3873 HH21 ARN X 243      39.544  82.862  43.478  0.00  0.00            
ATOM   3874 HH22 ARN X 243      39.711  81.255  43.657  0.00  0.00            
ATOM   3875  C   ARN X 243      40.635  79.931  48.353  0.00  0.00            
ATOM   3876  O   ARN X 243      40.371  79.629  47.196  0.00  0.00            
ATOM   3877  N   ASN X 244      40.177  79.246  49.404  0.00  0.00            
ATOM   3878  H   ASN X 244      40.128  79.710  50.295  0.00  0.00            
ATOM   3879  CA  ASN X 244      39.388  78.038  49.232  0.00  0.00            
ATOM   3880  HA  ASN X 244      39.391  77.795  48.167  0.00  0.00            
ATOM   3881  CB  ASN X 244      39.996  76.857  50.006  0.00  0.00            
ATOM   3882  HB2 ASN X 244      39.255  76.065  50.119  0.00  0.00            
ATOM   3883  HB3 ASN X 244      40.279  77.184  51.003  0.00  0.00            
ATOM   3884  CG  ASN X 244      41.216  76.304  49.295  0.00  0.00            
ATOM   3885  OD1 ASN X 244      42.324  76.809  49.489  0.00  0.00            
ATOM   3886  ND2 ASN X 244      41.030  75.260  48.474  0.00  0.00            
ATOM   3887 HD21 ASN X 244      40.668  74.392  48.842  0.00  0.00            
ATOM   3888 HD22 ASN X 244      41.554  75.247  47.613  0.00  0.00            
ATOM   3889  C   ASN X 244      37.918  78.258  49.636  0.00  0.00            
ATOM   3890  O   ASN X 244      37.179  77.284  49.719  0.00  0.00            
ATOM   3891  N   GLN X 245      37.529  79.510  49.861  0.00  0.00            
ATOM   3892  H   GLN X 245      38.219  80.233  49.994  0.00  0.00            
ATOM   3893  CA  GLN X 245      36.122  79.837  49.979  0.00  0.00            
ATOM   3894  HA  GLN X 245      35.571  78.939  50.256  0.00  0.00            
ATOM   3895  CB  GLN X 245      35.922  80.923  51.043  0.00  0.00            
ATOM   3896  HB2 GLN X 245      34.907  81.319  50.987  0.00  0.00            
ATOM   3897  HB3 GLN X 245      36.578  81.758  50.815  0.00  0.00            
ATOM   3898  CG  GLN X 245      36.209  80.451  52.476  0.00  0.00            
ATOM   3899  HG2 GLN X 245      36.137  81.289  53.168  0.00  0.00            
ATOM   3900  HG3 GLN X 245      37.233  80.084  52.530  0.00  0.00            
ATOM   3901  CD  GLN X 245      35.283  79.342  52.940  0.00  0.00            
ATOM   3902  OE1 GLN X 245      34.092  79.360  52.640  0.00  0.00            
ATOM   3903  NE2 GLN X 245      35.851  78.351  53.637  0.00  0.00            
ATOM   3904 HE21 GLN X 245      36.114  78.509  54.599  0.00  0.00            
ATOM   3905 HE22 GLN X 245      35.932  77.431  53.229  0.00  0.00            
ATOM   3906  C   GLN X 245      35.603  80.322  48.634  0.00  0.00            
ATOM   3907  O   GLN X 245      36.350  80.905  47.852  0.00  0.00            
ATOM   3908  N   ASN X 246      34.314  80.096  48.374  0.00  0.00            
ATOM   3909  H   ASN X 246      33.698  79.821  49.124  0.00  0.00            
ATOM   3910  CA  ASN X 246      33.731  80.441  47.096  0.00  0.00            
ATOM   3911  HA  ASN X 246      34.416  81.116  46.589  0.00  0.00            
ATOM   3912  CB  ASN X 246      33.530  79.191  46.228  0.00  0.00            
ATOM   3913  HB2 ASN X 246      34.295  78.442  46.433  0.00  0.00            
ATOM   3914  HB3 ASN X 246      32.571  78.726  46.467  0.00  0.00            
ATOM   3915  CG  ASN X 246      33.529  79.507  44.736  0.00  0.00            
ATOM   3916  OD1 ASN X 246      33.388  80.661  44.349  0.00  0.00            
ATOM   3917  ND2 ASN X 246      33.660  78.469  43.909  0.00  0.00            
ATOM   3918 HD21 ASN X 246      33.065  78.398  43.096  0.00  0.00            
ATOM   3919 HD22 ASN X 246      34.281  77.711  44.152  0.00  0.00            
ATOM   3920  C   ASN X 246      32.415  81.161  47.305  0.00  0.00            
ATOM   3921  O   ASN X 246      31.925  81.290  48.427  0.00  0.00            
ATOM   3922  N   TYR X 247      31.819  81.609  46.200  0.00  0.00            
ATOM   3923  H   TYR X 247      32.114  81.217  45.319  0.00  0.00            
ATOM   3924  CA  TYR X 247      30.580  82.352  46.238  0.00  0.00            
ATOM   3925  HA  TYR X 247      30.695  83.254  46.834  0.00  0.00            
ATOM   3926  CB  TYR X 247      30.203  82.771  44.816  0.00  0.00            
ATOM   3927  HB2 TYR X 247      31.017  83.344  44.368  0.00  0.00            
ATOM   3928  HB3 TYR X 247      30.081  81.886  44.197  0.00  0.00            
ATOM   3929  CG  TYR X 247      28.927  83.583  44.718  0.00  0.00            
ATOM   3930  CD1 TYR X 247      28.934  84.958  44.956  0.00  0.00            
ATOM   3931  HD1 TYR X 247      29.818  85.424  45.351  0.00  0.00            
ATOM   3932  CE1 TYR X 247      27.771  85.712  44.783  0.00  0.00            
ATOM   3933  HE1 TYR X 247      27.811  86.788  44.802  0.00  0.00            
ATOM   3934  CZ  TYR X 247      26.559  85.068  44.530  0.00  0.00            
ATOM   3935  OH  TYR X 247      25.398  85.774  44.430  0.00  0.00            
ATOM   3936  HH  TYR X 247      25.350  86.290  43.640  0.00  0.00            
ATOM   3937  CE2 TYR X 247      26.536  83.689  44.343  0.00  0.00            
ATOM   3938  HE2 TYR X 247      25.601  83.186  44.157  0.00  0.00            
ATOM   3939  CD2 TYR X 247      27.724  82.960  44.387  0.00  0.00            
ATOM   3940  HD2 TYR X 247      27.727  81.925  44.093  0.00  0.00            
ATOM   3941  C   TYR X 247      29.476  81.480  46.821  0.00  0.00            
ATOM   3942  O   TYR X 247      29.447  80.273  46.611  0.00  0.00            
ATOM   3943  N   GLN X 248      28.554  82.119  47.539  0.00  0.00            
ATOM   3944  H   GLN X 248      28.632  83.117  47.653  0.00  0.00            
ATOM   3945  CA  GLN X 248      27.350  81.457  48.018  0.00  0.00            
ATOM   3946  HA  GLN X 248      27.176  80.563  47.421  0.00  0.00            
ATOM   3947  CB  GLN X 248      27.494  81.086  49.502  0.00  0.00            
ATOM   3948  HB2 GLN X 248      26.513  80.855  49.923  0.00  0.00            
ATOM   3949  HB3 GLN X 248      27.878  81.951  50.034  0.00  0.00            
ATOM   3950  CG  GLN X 248      28.448  79.921  49.742  0.00  0.00            
ATOM   3951  HG2 GLN X 248      29.468  80.216  49.495  0.00  0.00            
ATOM   3952  HG3 GLN X 248      28.190  79.085  49.092  0.00  0.00            
ATOM   3953  CD  GLN X 248      28.395  79.446  51.186  0.00  0.00            
ATOM   3954  OE1 GLN X 248      27.428  78.814  51.603  0.00  0.00            
ATOM   3955  NE2 GLN X 248      29.485  79.683  51.913  0.00  0.00            
ATOM   3956 HE21 GLN X 248      29.578  79.263  52.826  0.00  0.00            
ATOM   3957 HE22 GLN X 248      30.279  80.133  51.485  0.00  0.00            
ATOM   3958  C   GLN X 248      26.170  82.399  47.812  0.00  0.00            
ATOM   3959  O   GLN X 248      26.321  83.617  47.929  0.00  0.00            
ATOM   3960  N   PRO X 249      24.985  81.862  47.484  0.00  0.00            
ATOM   3961  CD  PRO X 249      23.771  82.650  47.313  0.00  0.00            
ATOM   3962  HD2 PRO X 249      23.533  83.189  48.232  0.00  0.00            
ATOM   3963  HD3 PRO X 249      23.850  83.301  46.443  0.00  0.00            
ATOM   3964  CG  PRO X 249      22.701  81.629  46.992  0.00  0.00            
ATOM   3965  HG2 PRO X 249      21.741  81.903  47.424  0.00  0.00            
ATOM   3966  HG3 PRO X 249      22.635  81.546  45.908  0.00  0.00            
ATOM   3967  CB  PRO X 249      23.219  80.338  47.565  0.00  0.00            
ATOM   3968  HB2 PRO X 249      22.781  79.477  47.056  0.00  0.00            
ATOM   3969  HB3 PRO X 249      23.004  80.357  48.634  0.00  0.00            
ATOM   3970  CA  PRO X 249      24.720  80.433  47.373  0.00  0.00            
ATOM   3971  HA  PRO X 249      25.241  79.877  48.152  0.00  0.00            
ATOM   3972  C   PRO X 249      25.096  79.850  45.998  0.00  0.00            
ATOM   3973  O   PRO X 249      25.026  80.549  45.003  0.00  0.00            
ATOM   3974  N   MET X 250      25.515  78.591  45.966  0.00  0.00            
ATOM   3975  H   MET X 250      25.877  78.186  46.817  0.00  0.00            
ATOM   3976  CA  MET X 250      25.775  77.894  44.712  0.00  0.00            
ATOM   3977  HA  MET X 250      26.307  78.580  44.058  0.00  0.00            
ATOM   3978  CB  MET X 250      26.689  76.696  44.949  0.00  0.00            
ATOM   3979  HB2 MET X 250      26.248  76.032  45.695  0.00  0.00            
ATOM   3980  HB3 MET X 250      26.763  76.151  44.012  0.00  0.00            
ATOM   3981  CG  MET X 250      28.114  77.078  45.344  0.00  0.00            
ATOM   3982  HG2 MET X 250      28.650  76.209  45.721  0.00  0.00            
ATOM   3983  HG3 MET X 250      28.079  77.807  46.153  0.00  0.00            
ATOM   3984  SD  MET X 250      29.019  77.817  43.967  0.00  0.00            
ATOM   3985  CE  MET X 250      28.798  76.532  42.713  0.00  0.00            
ATOM   3986  HE1 MET X 250      28.679  76.996  41.735  0.00  0.00            
ATOM   3987  HE2 MET X 250      29.670  75.883  42.685  0.00  0.00            
ATOM   3988  HE3 MET X 250      27.912  75.932  42.931  0.00  0.00            
ATOM   3989  C   MET X 250      24.487  77.450  44.015  0.00  0.00            
ATOM   3990  O   MET X 250      24.457  77.364  42.794  0.00  0.00            
ATOM   3991  N   LYN X 251      23.428  77.142  44.770  0.00  0.00            
ATOM   3992  H   LYN X 251      23.553  77.065  45.768  0.00  0.00            
ATOM   3993  CA  LYN X 251      22.182  76.687  44.198  0.00  0.00            
ATOM   3994  HA  LYN X 251      21.955  77.289  43.319  0.00  0.00            
ATOM   3995  CB  LYN X 251      22.306  75.233  43.792  0.00  0.00            
ATOM   3996  HB2 LYN X 251      23.016  75.115  42.972  0.00  0.00            
ATOM   3997  HB3 LYN X 251      21.343  74.900  43.393  0.00  0.00            
ATOM   3998  CG  LYN X 251      22.687  74.319  44.948  0.00  0.00            
ATOM   3999  HG2 LYN X 251      23.712  74.502  45.268  0.00  0.00            
ATOM   4000  HG3 LYN X 251      22.039  74.532  45.797  0.00  0.00            
ATOM   4001  CD  LYN X 251      22.516  72.837  44.576  0.00  0.00            
ATOM   4002  HD2 LYN X 251      21.567  72.682  44.051  0.00  0.00            
ATOM   4003  HD3 LYN X 251      22.503  72.266  45.504  0.00  0.00            
ATOM   4004  CE  LYN X 251      23.673  72.307  43.741  0.00  0.00            
ATOM   4005  HE2 LYN X 251      23.663  72.764  42.752  0.00  0.00            
ATOM   4006  HE3 LYN X 251      24.608  72.608  44.212  0.00  0.00            
ATOM   4007  NZ  LYN X 251      23.647  70.853  43.630  0.00  0.00            
ATOM   4008  HZ1 LYN X 251      24.417  70.459  44.155  0.00  0.00            
ATOM   4009  HZ2 LYN X 251      22.803  70.482  44.038  0.00  0.00            
ATOM   4010  C   LYN X 251      21.066  76.846  45.211  0.00  0.00            
ATOM   4011  O   LYN X 251      21.287  77.151  46.381  0.00  0.00            
ATOM   4012  N   ASN X 252      19.841  76.744  44.709  0.00  0.00            
ATOM   4013  H   ASN X 252      19.718  76.629  43.714  0.00  0.00            
ATOM   4014  CA  ASN X 252      18.610  76.793  45.501  0.00  0.00            
ATOM   4015  HA  ASN X 252      17.764  76.716  44.820  0.00  0.00            
ATOM   4016  CB  ASN X 252      18.539  75.607  46.498  0.00  0.00            
ATOM   4017  HB2 ASN X 252      17.552  75.559  46.957  0.00  0.00            
ATOM   4018  HB3 ASN X 252      19.254  75.774  47.302  0.00  0.00            
ATOM   4019  CG  ASN X 252      18.861  74.285  45.847  0.00  0.00            
ATOM   4020  OD1 ASN X 252      19.815  73.611  46.244  0.00  0.00            
ATOM   4021  ND2 ASN X 252      18.101  73.992  44.799  0.00  0.00            
ATOM   4022 HD21 ASN X 252      18.532  73.553  43.995  0.00  0.00            
ATOM   4023 HD22 ASN X 252      17.168  74.358  44.732  0.00  0.00            
ATOM   4024  C   ASN X 252      18.452  78.097  46.291  0.00  0.00            
ATOM   4025  O   ASN X 252      17.663  78.191  47.230  0.00  0.00            
ATOM   4026  N   GLY X 253      19.130  79.153  45.847  0.00  0.00            
ATOM   4027  H   GLY X 253      19.680  79.065  45.004  0.00  0.00            
ATOM   4028  CA  GLY X 253      18.856  80.502  46.300  0.00  0.00            
ATOM   4029  HA2 GLY X 253      18.493  80.480  47.332  0.00  0.00            
ATOM   4030  HA3 GLY X 253      19.763  81.114  46.276  0.00  0.00            
ATOM   4031  C   GLY X 253      17.812  81.141  45.398  0.00  0.00            
ATOM   4032  O   GLY X 253      17.348  80.502  44.451  0.00  0.00            
ATOM   4033  N   PRO X 254      17.368  82.356  45.734  0.00  0.00            
ATOM   4034  CD  PRO X 254      17.622  83.078  46.983  0.00  0.00            
ATOM   4035  HD2 PRO X 254      17.608  82.443  47.860  0.00  0.00            
ATOM   4036  HD3 PRO X 254      18.565  83.620  46.863  0.00  0.00            
ATOM   4037  CG  PRO X 254      16.541  84.150  47.013  0.00  0.00            
ATOM   4038  HG2 PRO X 254      16.893  85.059  47.511  0.00  0.00            
ATOM   4039  HG3 PRO X 254      15.679  83.742  47.551  0.00  0.00            
ATOM   4040  CB  PRO X 254      16.190  84.391  45.577  0.00  0.00            
ATOM   4041  HB2 PRO X 254      15.151  84.711  45.465  0.00  0.00            
ATOM   4042  HB3 PRO X 254      16.837  85.156  45.159  0.00  0.00            
ATOM   4043  CA  PRO X 254      16.426  83.055  44.858  0.00  0.00            
ATOM   4044  HA  PRO X 254      15.493  82.500  44.797  0.00  0.00            
ATOM   4045  C   PRO X 254      17.066  83.260  43.484  0.00  0.00            
ATOM   4046  O   PRO X 254      18.286  83.441  43.404  0.00  0.00            
ATOM   4047  N   PHE X 255      16.264  83.238  42.403  0.00  0.00            
ATOM   4048  H   PHE X 255      15.285  83.422  42.566  0.00  0.00            
ATOM   4049  CA  PHE X 255      16.795  83.379  41.075  0.00  0.00            
ATOM   4050  HA  PHE X 255      17.579  82.632  40.948  0.00  0.00            
ATOM   4051  CB  PHE X 255      15.696  83.157  40.051  0.00  0.00            
ATOM   4052  HB2 PHE X 255      15.167  82.218  40.242  0.00  0.00            
ATOM   4053  HB3 PHE X 255      14.942  83.947  40.148  0.00  0.00            
ATOM   4054  CG  PHE X 255      16.199  83.156  38.639  0.00  0.00            
ATOM   4055  CD1 PHE X 255      17.016  82.130  38.207  0.00  0.00            
ATOM   4056  HD1 PHE X 255      17.474  81.473  38.921  0.00  0.00            
ATOM   4057  CE1 PHE X 255      17.499  82.157  36.896  0.00  0.00            
ATOM   4058  HE1 PHE X 255      18.299  81.491  36.638  0.00  0.00            
ATOM   4059  CZ  PHE X 255      17.207  83.200  36.039  0.00  0.00            
ATOM   4060  HZ  PHE X 255      17.825  83.348  35.170  0.00  0.00            
ATOM   4061  CE2 PHE X 255      16.356  84.198  36.468  0.00  0.00            
ATOM   4062  HE2 PHE X 255      15.927  84.874  35.757  0.00  0.00            
ATOM   4063  CD2 PHE X 255      15.840  84.170  37.767  0.00  0.00            
ATOM   4064  HD2 PHE X 255      15.053  84.844  38.047  0.00  0.00            
ATOM   4065  C   PHE X 255      17.429  84.764  40.958  0.00  0.00            
ATOM   4066  O   PHE X 255      16.804  85.785  41.240  0.00  0.00            
ATOM   4067  N   GLY X 256      18.657  84.804  40.453  0.00  0.00            
ATOM   4068  H   GLY X 256      19.164  83.932  40.357  0.00  0.00            
ATOM   4069  CA  GLY X 256      19.394  86.029  40.354  0.00  0.00            
ATOM   4070  HA2 GLY X 256      19.825  86.100  39.357  0.00  0.00            
ATOM   4071  HA3 GLY X 256      18.711  86.873  40.461  0.00  0.00            
ATOM   4072  C   GLY X 256      20.489  86.152  41.397  0.00  0.00            
ATOM   4073  O   GLY X 256      21.354  87.018  41.295  0.00  0.00            
ATOM   4074  N   GLN X 257      20.472  85.263  42.412  0.00  0.00            
ATOM   4075  H   GLN X 257      19.653  84.706  42.559  0.00  0.00            
ATOM   4076  CA  GLN X 257      21.487  85.241  43.450  0.00  0.00            
ATOM   4077  HA  GLN X 257      22.082  86.136  43.354  0.00  0.00            
ATOM   4078  CB  GLN X 257      20.798  85.190  44.816  0.00  0.00            
ATOM   4079  HB2 GLN X 257      21.568  85.259  45.585  0.00  0.00            
ATOM   4080  HB3 GLN X 257      20.273  84.251  44.937  0.00  0.00            
ATOM   4081  CG  GLN X 257      19.761  86.321  44.947  0.00  0.00            
ATOM   4082  HG2 GLN X 257      18.939  86.251  44.210  0.00  0.00            
ATOM   4083  HG3 GLN X 257      19.310  86.272  45.985  0.00  0.00            
ATOM   4084  CD  GLN X 257      20.491  87.660  44.873  0.00  0.00            
ATOM   4085  OE1 GLN X 257      21.518  87.809  45.484  0.00  0.00            
ATOM   4086  NE2 GLN X 257      19.878  88.527  44.102  0.00  0.00            
ATOM   4087 HE21 GLN X 257      19.020  88.184  43.655  0.00  0.00            
ATOM   4088 HE22 GLN X 257      20.152  89.478  44.000  0.00  0.00            
ATOM   4089  C   GLN X 257      22.415  84.039  43.386  0.00  0.00            
ATOM   4090  O   GLN X 257      23.466  84.075  44.005  0.00  0.00            
ATOM   4091  N   ASN X 258      22.150  82.995  42.596  0.00  0.00            
ATOM   4092  H   ASN X 258      21.477  83.123  41.852  0.00  0.00            
ATOM   4093  CA  ASN X 258      22.934  81.790  42.563  0.00  0.00            
ATOM   4094  HA  ASN X 258      23.237  81.557  43.583  0.00  0.00            
ATOM   4095  CB  ASN X 258      22.130  80.611  42.010  0.00  0.00            
ATOM   4096  HB2 ASN X 258      22.804  79.752  41.930  0.00  0.00            
ATOM   4097  HB3 ASN X 258      21.784  80.894  41.003  0.00  0.00            
ATOM   4098  CG  ASN X 258      20.935  80.242  42.875  0.00  0.00            
ATOM   4099  OD1 ASN X 258      21.100  79.776  43.996  0.00  0.00            
ATOM   4100  ND2 ASN X 258      19.736  80.536  42.370  0.00  0.00            
ATOM   4101 HD21 ASN X 258      19.658  80.771  41.389  0.00  0.00            
ATOM   4102 HD22 ASN X 258      18.943  80.623  42.981  0.00  0.00            
ATOM   4103  C   ASN X 258      24.216  82.015  41.762  0.00  0.00            
ATOM   4104  O   ASN X 258      24.375  83.042  41.094  0.00  0.00            
ATOM   4105  N   PHE X 259      25.108  81.017  41.786  0.00  0.00            
ATOM   4106  H   PHE X 259      24.834  80.105  42.094  0.00  0.00            
ATOM   4107  CA  PHE X 259      26.425  81.180  41.245  0.00  0.00            
ATOM   4108  HA  PHE X 259      26.901  82.058  41.695  0.00  0.00            
ATOM   4109  CB  PHE X 259      27.265  79.972  41.567  0.00  0.00            
ATOM   4110  HB2 PHE X 259      27.206  79.699  42.619  0.00  0.00            
ATOM   4111  HB3 PHE X 259      26.867  79.160  40.977  0.00  0.00            
ATOM   4112  CG  PHE X 259      28.733  80.108  41.186  0.00  0.00            
ATOM   4113  CD1 PHE X 259      29.523  81.114  41.753  0.00  0.00            
ATOM   4114  HD1 PHE X 259      29.100  81.752  42.509  0.00  0.00            
ATOM   4115  CE1 PHE X 259      30.826  81.325  41.312  0.00  0.00            
ATOM   4116  HE1 PHE X 259      31.350  82.232  41.560  0.00  0.00            
ATOM   4117  CZ  PHE X 259      31.463  80.374  40.524  0.00  0.00            
ATOM   4118  HZ  PHE X 259      32.472  80.505  40.193  0.00  0.00            
ATOM   4119  CE2 PHE X 259      30.722  79.271  40.114  0.00  0.00            
ATOM   4120  HE2 PHE X 259      31.237  78.430  39.670  0.00  0.00            
ATOM   4121  CD2 PHE X 259      29.369  79.138  40.420  0.00  0.00            
ATOM   4122  HD2 PHE X 259      28.852  78.231  40.175  0.00  0.00            
ATOM   4123  C   PHE X 259      26.371  81.414  39.741  0.00  0.00            
ATOM   4124  O   PHE X 259      27.178  82.192  39.195  0.00  0.00            
ATOM   4125  N   ARN X 260      25.395  80.798  39.075  0.00  0.00            
ATOM   4126  H   ARN X 260      24.682  80.294  39.574  0.00  0.00            
ATOM   4127  CA  ARN X 260      25.310  80.858  37.622  0.00  0.00            
ATOM   4128  HA  ARN X 260      26.105  81.500  37.239  0.00  0.00            
ATOM   4129  CB  ARN X 260      25.529  79.458  37.003  0.00  0.00            
ATOM   4130  HB2 ARN X 260      24.674  78.813  37.176  0.00  0.00            
ATOM   4131  HB3 ARN X 260      25.654  79.593  35.937  0.00  0.00            
ATOM   4132  CG  ARN X 260      26.799  78.785  37.499  0.00  0.00            
ATOM   4133  HG2 ARN X 260      27.695  79.307  37.149  0.00  0.00            
ATOM   4134  HG3 ARN X 260      26.785  78.778  38.590  0.00  0.00            
ATOM   4135  CD  ARN X 260      26.857  77.329  37.047  0.00  0.00            
ATOM   4136  HD2 ARN X 260      25.908  76.843  37.220  0.00  0.00            
ATOM   4137  HD3 ARN X 260      27.061  77.258  35.987  0.00  0.00            
ATOM   4138  NE  ARN X 260      27.863  76.625  37.811  0.00  0.00            
ATOM   4139  HE  ARN X 260      27.512  75.875  38.347  0.00  0.00            
ATOM   4140  CZ  ARN X 260      29.089  76.313  37.171  0.00  0.00            
ATOM   4141  NH1 ARN X 260      29.356  76.577  35.970  0.00  0.00            
ATOM   4142 HH11 ARN X 260      30.336  76.458  35.753  0.00  0.00            
ATOM   4143  NH2 ARN X 260      30.004  75.594  37.987  0.00  0.00            
ATOM   4144 HH21 ARN X 260      30.947  75.740  37.649  0.00  0.00            
ATOM   4145 HH22 ARN X 260      29.824  74.609  38.003  0.00  0.00            
ATOM   4146  C   ARN X 260      23.977  81.445  37.132  0.00  0.00            
ATOM   4147  O   ARN X 260      23.595  81.231  35.983  0.00  0.00            
ATOM   4148  N   ASH X 261      23.299  82.226  37.971  0.00  0.00            
ATOM   4149  H   ASH X 261      23.409  82.069  38.965  0.00  0.00            
ATOM   4150  CA  ASH X 261      22.117  82.919  37.518  0.00  0.00            
ATOM   4151  HA  ASH X 261      21.600  82.311  36.781  0.00  0.00            
ATOM   4152  CB  ASH X 261      21.148  83.185  38.676  0.00  0.00            
ATOM   4153  HB2 ASH X 261      21.638  83.700  39.500  0.00  0.00            
ATOM   4154  HB3 ASH X 261      20.325  83.805  38.323  0.00  0.00            
ATOM   4155  CG  ASH X 261      20.521  81.907  39.212  0.00  0.00            
ATOM   4156  OD1 ASH X 261      20.712  80.798  38.488  0.00  0.00            
ATOM   4157  OD2 ASH X 261      19.879  81.906  40.253  0.00  0.00            
ATOM   4158  HD1 ASH X 261      20.368  80.045  38.942  0.00  0.00            
ATOM   4159  C   ASH X 261      22.489  84.256  36.889  0.00  0.00            
ATOM   4160  O   ASH X 261      23.433  84.891  37.347  0.00  0.00            
ATOM   4161  N   PRO X 262      21.767  84.707  35.850  0.00  0.00            
ATOM   4162  CD  PRO X 262      20.685  83.997  35.179  0.00  0.00            
ATOM   4163  HD2 PRO X 262      21.094  83.215  34.528  0.00  0.00            
ATOM   4164  HD3 PRO X 262      19.985  83.542  35.887  0.00  0.00            
ATOM   4165  CG  PRO X 262      20.019  85.057  34.337  0.00  0.00            
ATOM   4166  HG2 PRO X 262      19.560  84.669  33.435  0.00  0.00            
ATOM   4167  HG3 PRO X 262      19.291  85.583  34.960  0.00  0.00            
ATOM   4168  CB  PRO X 262      21.111  86.046  34.037  0.00  0.00            
ATOM   4169  HB2 PRO X 262      20.725  87.049  33.839  0.00  0.00            
ATOM   4170  HB3 PRO X 262      21.706  85.623  33.220  0.00  0.00            
ATOM   4171  CA  PRO X 262      21.991  86.022  35.289  0.00  0.00            
ATOM   4172  HA  PRO X 262      23.049  86.125  35.037  0.00  0.00            
ATOM   4173  C   PRO X 262      21.606  87.123  36.263  0.00  0.00            
ATOM   4174  O   PRO X 262      20.587  87.044  36.949  0.00  0.00            
ATOM   4175  N   MET X 263      22.468  88.136  36.353  0.00  0.00            
ATOM   4176  H   MET X 263      23.366  88.070  35.900  0.00  0.00            
ATOM   4177  CA  MET X 263      22.220  89.266  37.212  0.00  0.00            
ATOM   4178  HA  MET X 263      21.543  88.975  38.012  0.00  0.00            
ATOM   4179  CB  MET X 263      23.537  89.767  37.803  0.00  0.00            
ATOM   4180  HB2 MET X 263      23.372  90.682  38.389  0.00  0.00            
ATOM   4181  HB3 MET X 263      24.190  90.030  36.970  0.00  0.00            
ATOM   4182  CG  MET X 263      24.276  88.733  38.633  0.00  0.00            
ATOM   4183  HG2 MET X 263      23.624  88.323  39.401  0.00  0.00            
ATOM   4184  HG3 MET X 263      24.582  87.910  37.993  0.00  0.00            
ATOM   4185  SD  MET X 263      25.755  89.414  39.437  0.00  0.00            
ATOM   4186  CE  MET X 263      26.783  89.727  37.984  0.00  0.00            
ATOM   4187  HE1 MET X 263      27.794  89.359  38.178  0.00  0.00            
ATOM   4188  HE2 MET X 263      26.847  90.797  37.794  0.00  0.00            
ATOM   4189  HE3 MET X 263      26.386  89.222  37.104  0.00  0.00            
ATOM   4190  C   MET X 263      21.562  90.397  36.410  0.00  0.00            
ATOM   4191  O   MET X 263      22.185  91.042  35.568  0.00  0.00            
ATOM   4192  N   TYR X 264      20.273  90.632  36.655  0.00  0.00            
ATOM   4193  H   TYR X 264      19.721  89.909  37.093  0.00  0.00            
ATOM   4194  CA  TYR X 264      19.573  91.776  36.101  0.00  0.00            
ATOM   4195  HA  TYR X 264      19.504  91.637  35.025  0.00  0.00            
ATOM   4196  CB  TYR X 264      18.141  91.867  36.689  0.00  0.00            
ATOM   4197  HB2 TYR X 264      17.608  90.930  36.523  0.00  0.00            
ATOM   4198  HB3 TYR X 264      18.191  92.016  37.764  0.00  0.00            
ATOM   4199  CG  TYR X 264      17.310  92.990  36.103  0.00  0.00            
ATOM   4200  CD1 TYR X 264      17.326  94.247  36.713  0.00  0.00            
ATOM   4201  HD1 TYR X 264      17.851  94.393  37.642  0.00  0.00            
ATOM   4202  CE1 TYR X 264      16.629  95.321  36.145  0.00  0.00            
ATOM   4203  HE1 TYR X 264      16.752  96.315  36.538  0.00  0.00            
ATOM   4204  CZ  TYR X 264      15.862  95.136  34.995  0.00  0.00            
ATOM   4205  OH  TYR X 264      15.120  96.153  34.477  0.00  0.00            
ATOM   4206  HH  TYR X 264      14.637  96.624  35.137  0.00  0.00            
ATOM   4207  CE2 TYR X 264      15.870  93.892  34.365  0.00  0.00            
ATOM   4208  HE2 TYR X 264      15.419  93.780  33.394  0.00  0.00            
ATOM   4209  CD2 TYR X 264      16.556  92.813  34.942  0.00  0.00            
ATOM   4210  HD2 TYR X 264      16.449  91.827  34.525  0.00  0.00            
ATOM   4211  C   TYR X 264      20.358  93.055  36.377  0.00  0.00            
ATOM   4212  O   TYR X 264      20.838  93.231  37.493  0.00  0.00            
ATOM   4213  N   PRO X 265      20.480  93.954  35.389  0.00  0.00            
ATOM   4214  CD  PRO X 265      21.147  95.226  35.617  0.00  0.00            
ATOM   4215  HD2 PRO X 265      20.796  95.690  36.542  0.00  0.00            
ATOM   4216  HD3 PRO X 265      22.230  95.086  35.628  0.00  0.00            
ATOM   4217  CG  PRO X 265      20.760  96.076  34.421  0.00  0.00            
ATOM   4218  HG2 PRO X 265      21.576  96.136  33.699  0.00  0.00            
ATOM   4219  HG3 PRO X 265      20.435  97.049  34.783  0.00  0.00            
ATOM   4220  CB  PRO X 265      19.562  95.387  33.802  0.00  0.00            
ATOM   4221  HB2 PRO X 265      18.647  95.724  34.292  0.00  0.00            
ATOM   4222  HB3 PRO X 265      19.481  95.590  32.734  0.00  0.00            
ATOM   4223  CA  PRO X 265      19.800  93.915  34.102  0.00  0.00            
ATOM   4224  HA  PRO X 265      18.862  93.369  34.175  0.00  0.00            
ATOM   4225  C   PRO X 265      20.645  93.306  32.985  0.00  0.00            
ATOM   4226  O   PRO X 265      20.412  93.625  31.819  0.00  0.00            
ATOM   4227  N   TRP X 266      21.613  92.435  33.305  0.00  0.00            
ATOM   4228  H   TRP X 266      21.668  92.094  34.252  0.00  0.00            
ATOM   4229  CA  TRP X 266      22.459  91.827  32.286  0.00  0.00            
ATOM   4230  HA  TRP X 266      22.167  92.220  31.316  0.00  0.00            
ATOM   4231  CB  TRP X 266      23.932  92.149  32.546  0.00  0.00            
ATOM   4232  HB2 TRP X 266      24.549  91.837  31.703  0.00  0.00            
ATOM   4233  HB3 TRP X 266      24.247  91.578  33.420  0.00  0.00            
ATOM   4234  CG  TRP X 266      24.200  93.583  32.840  0.00  0.00            
ATOM   4235  CD1 TRP X 266      24.151  94.629  31.985  0.00  0.00            
ATOM   4236  HD1 TRP X 266      24.112  94.524  30.919  0.00  0.00            
ATOM   4237  NE1 TRP X 266      24.364  95.802  32.666  0.00  0.00            
ATOM   4238  HE1 TRP X 266      24.006  96.694  32.358  0.00  0.00            
ATOM   4239  CE2 TRP X 266      24.790  95.536  33.939  0.00  0.00            
ATOM   4240  CZ2 TRP X 266      25.160  96.366  34.983  0.00  0.00            
ATOM   4241  HZ2 TRP X 266      25.004  97.427  34.913  0.00  0.00            
ATOM   4242  CH2 TRP X 266      25.554  95.786  36.176  0.00  0.00            
ATOM   4243  HH2 TRP X 266      25.800  96.418  37.009  0.00  0.00            
ATOM   4244  CZ3 TRP X 266      25.540  94.400  36.315  0.00  0.00            
ATOM   4245  HZ3 TRP X 266      26.073  93.952  37.131  0.00  0.00            
ATOM   4246  CE3 TRP X 266      25.003  93.579  35.329  0.00  0.00            
ATOM   4247  HE3 TRP X 266      24.842  92.526  35.517  0.00  0.00            
ATOM   4248  CD2 TRP X 266      24.665  94.132  34.091  0.00  0.00            
ATOM   4249  C   TRP X 266      22.244  90.317  32.295  0.00  0.00            
ATOM   4250  O   TRP X 266      21.443  89.791  33.062  0.00  0.00            
ATOM   4251  N   ASN X 267      22.991  89.632  31.433  0.00  0.00            
ATOM   4252  H   ASN X 267      23.667  90.142  30.884  0.00  0.00            
ATOM   4253  CA  ASN X 267      23.049  88.177  31.422  0.00  0.00            
ATOM   4254  HA  ASN X 267      22.174  87.778  31.932  0.00  0.00            
ATOM   4255  CB  ASN X 267      23.062  87.647  29.996  0.00  0.00            
ATOM   4256  HB2 ASN X 267      23.914  88.028  29.439  0.00  0.00            
ATOM   4257  HB3 ASN X 267      23.160  86.561  30.040  0.00  0.00            
ATOM   4258  CG  ASN X 267      21.776  87.984  29.259  0.00  0.00            
ATOM   4259  OD1 ASN X 267      20.748  88.248  29.884  0.00  0.00            
ATOM   4260  ND2 ASN X 267      21.839  87.938  27.926  0.00  0.00            
ATOM   4261 HD21 ASN X 267      22.075  88.783  27.421  0.00  0.00            
ATOM   4262 HD22 ASN X 267      21.316  87.227  27.438  0.00  0.00            
ATOM   4263  C   ASN X 267      24.292  87.702  32.170  0.00  0.00            
ATOM   4264  O   ASN X 267      24.468  86.501  32.345  0.00  0.00            
ATOM   4265  N   THR X 268      25.155  88.627  32.601  0.00  0.00            
ATOM   4266  H   THR X 268      25.048  89.587  32.310  0.00  0.00            
ATOM   4267  CA  THR X 268      26.339  88.258  33.355  0.00  0.00            
ATOM   4268  HA  THR X 268      26.950  87.592  32.750  0.00  0.00            
ATOM   4269  CB  THR X 268      27.136  89.521  33.701  0.00  0.00            
ATOM   4270  HB  THR X 268      26.532  90.187  34.317  0.00  0.00            
ATOM   4271  CG2 THR X 268      28.417  89.162  34.459  0.00  0.00            
ATOM   4272 HG21 THR X 268      29.275  89.680  34.031  0.00  0.00            
ATOM   4273 HG22 THR X 268      28.613  88.091  34.402  0.00  0.00            
ATOM   4274 HG23 THR X 268      28.344  89.439  35.511  0.00  0.00            
ATOM   4275  OG1 THR X 268      27.482  90.201  32.511  0.00  0.00            
ATOM   4276  HG1 THR X 268      27.478  91.132  32.681  0.00  0.00            
ATOM   4277  C   THR X 268      25.953  87.526  34.641  0.00  0.00            
ATOM   4278  O   THR X 268      25.044  87.936  35.359  0.00  0.00            
ATOM   4279  N   THR X 269      26.655  86.427  34.921  0.00  0.00            
ATOM   4280  H   THR X 269      27.175  85.997  34.171  0.00  0.00            
ATOM   4281  CA  THR X 269      26.481  85.670  36.153  0.00  0.00            
ATOM   4282  HA  THR X 269      25.502  85.903  36.563  0.00  0.00            
ATOM   4283  CB  THR X 269      26.587  84.177  35.818  0.00  0.00            
ATOM   4284  HB  THR X 269      26.309  83.597  36.701  0.00  0.00            
ATOM   4285  CG2 THR X 269      25.663  83.807  34.663  0.00  0.00            
ATOM   4286 HG21 THR X 269      25.982  82.879  34.194  0.00  0.00            
ATOM   4287 HG22 THR X 269      25.671  84.592  33.909  0.00  0.00            
ATOM   4288 HG23 THR X 269      24.638  83.683  35.013  0.00  0.00            
ATOM   4289  OG1 THR X 269      27.927  83.853  35.500  0.00  0.00            
ATOM   4290  HG1 THR X 269      28.311  84.574  35.024  0.00  0.00            
ATOM   4291  C   THR X 269      27.556  86.047  37.165  0.00  0.00            
ATOM   4292  O   THR X 269      28.557  86.665  36.813  0.00  0.00            
ATOM   4293  N   PRO X 270      27.382  85.681  38.439  0.00  0.00            
ATOM   4294  CD  PRO X 270      26.123  85.263  39.058  0.00  0.00            
ATOM   4295  HD2 PRO X 270      25.975  84.189  38.930  0.00  0.00            
ATOM   4296  HD3 PRO X 270      25.253  85.790  38.664  0.00  0.00            
ATOM   4297  CG  PRO X 270      26.337  85.564  40.530  0.00  0.00            
ATOM   4298  HG2 PRO X 270      25.774  84.901  41.184  0.00  0.00            
ATOM   4299  HG3 PRO X 270      26.102  86.618  40.696  0.00  0.00            
ATOM   4300  CB  PRO X 270      27.825  85.442  40.742  0.00  0.00            
ATOM   4301  HB2 PRO X 270      28.148  86.046  41.586  0.00  0.00            
ATOM   4302  HB3 PRO X 270      28.089  84.401  40.924  0.00  0.00            
ATOM   4303  CA  PRO X 270      28.414  85.947  39.428  0.00  0.00            
ATOM   4304  HA  PRO X 270      28.598  87.020  39.476  0.00  0.00            
ATOM   4305  C   PRO X 270      29.719  85.236  39.090  0.00  0.00            
ATOM   4306  O   PRO X 270      30.795  85.770  39.349  0.00  0.00            
ATOM   4307  N   GLH X 271      29.643  84.035  38.507  0.00  0.00            
ATOM   4308  H   GLH X 271      28.766  83.758  38.091  0.00  0.00            
ATOM   4309  CA  GLH X 271      30.836  83.290  38.135  0.00  0.00            
ATOM   4310  HA  GLH X 271      31.446  83.131  39.028  0.00  0.00            
ATOM   4311  CB  GLH X 271      30.453  81.904  37.620  0.00  0.00            
ATOM   4312  HB2 GLH X 271      29.664  81.985  36.871  0.00  0.00            
ATOM   4313  HB3 GLH X 271      30.079  81.354  38.480  0.00  0.00            
ATOM   4314  CG  GLH X 271      31.636  81.116  37.062  0.00  0.00            
ATOM   4315  HG2 GLH X 271      32.356  80.909  37.853  0.00  0.00            
ATOM   4316  HG3 GLH X 271      32.155  81.704  36.308  0.00  0.00            
ATOM   4317  CD  GLH X 271      31.257  79.789  36.415  0.00  0.00            
ATOM   4318  OE1 GLH X 271      29.933  79.520  36.385  0.00  0.00            
ATOM   4319  OE2 GLH X 271      32.097  79.020  35.965  0.00  0.00            
ATOM   4320  HE1 GLH X 271      29.462  79.947  37.076  0.00  0.00            
ATOM   4321  C   GLH X 271      31.648  84.066  37.104  0.00  0.00            
ATOM   4322  O   GLH X 271      32.872  83.964  37.082  0.00  0.00            
ATOM   4323  N   ASH X 272      30.972  84.831  36.238  0.00  0.00            
ATOM   4324  H   ASH X 272      29.963  84.887  36.297  0.00  0.00            
ATOM   4325  CA  ASH X 272      31.645  85.545  35.166  0.00  0.00            
ATOM   4326  HA  ASH X 272      32.164  84.837  34.522  0.00  0.00            
ATOM   4327  CB  ASH X 272      30.622  86.270  34.295  0.00  0.00            
ATOM   4328  HB2 ASH X 272      31.122  86.940  33.598  0.00  0.00            
ATOM   4329  HB3 ASH X 272      29.978  86.883  34.922  0.00  0.00            
ATOM   4330  CG  ASH X 272      29.716  85.339  33.507  0.00  0.00            
ATOM   4331  OD1 ASH X 272      30.166  84.071  33.383  0.00  0.00            
ATOM   4332  OD2 ASH X 272      28.654  85.719  33.032  0.00  0.00            
ATOM   4333  HD1 ASH X 272      30.881  84.021  32.772  0.00  0.00            
ATOM   4334  C   ASH X 272      32.664  86.547  35.708  0.00  0.00            
ATOM   4335  O   ASH X 272      33.619  86.886  35.011  0.00  0.00            
ATOM   4336  N   VAL X 273      32.466  87.039  36.936  0.00  0.00            
ATOM   4337  H   VAL X 273      31.861  86.535  37.566  0.00  0.00            
ATOM   4338  CA  VAL X 273      33.322  88.082  37.487  0.00  0.00            
ATOM   4339  HA  VAL X 273      34.131  88.273  36.786  0.00  0.00            
ATOM   4340  CB  VAL X 273      32.539  89.394  37.666  0.00  0.00            
ATOM   4341  HB  VAL X 273      33.220  90.145  38.075  0.00  0.00            
ATOM   4342  CG1 VAL X 273      32.010  89.912  36.335  0.00  0.00            
ATOM   4343 HG11 VAL X 273      32.836  90.203  35.684  0.00  0.00            
ATOM   4344 HG12 VAL X 273      31.373  90.786  36.473  0.00  0.00            
ATOM   4345 HG13 VAL X 273      31.433  89.145  35.820  0.00  0.00            
ATOM   4346  CG2 VAL X 273      31.389  89.230  38.647  0.00  0.00            
ATOM   4347 HG21 VAL X 273      31.211  90.151  39.203  0.00  0.00            
ATOM   4348 HG22 VAL X 273      30.467  88.968  38.128  0.00  0.00            
ATOM   4349 HG23 VAL X 273      31.635  88.446  39.363  0.00  0.00            
ATOM   4350  C   VAL X 273      33.935  87.632  38.812  0.00  0.00            
ATOM   4351  O   VAL X 273      34.358  88.466  39.610  0.00  0.00            
ATOM   4352  N   MET X 274      34.020  86.321  39.046  0.00  0.00            
ATOM   4353  H   MET X 274      33.869  85.659  38.298  0.00  0.00            
ATOM   4354  CA  MET X 274      34.495  85.831  40.331  0.00  0.00            
ATOM   4355  HA  MET X 274      34.034  86.442  41.111  0.00  0.00            
ATOM   4356  CB  MET X 274      34.061  84.383  40.536  0.00  0.00            
ATOM   4357  HB2 MET X 274      34.614  83.728  39.860  0.00  0.00            
ATOM   4358  HB3 MET X 274      33.006  84.325  40.284  0.00  0.00            
ATOM   4359  CG  MET X 274      34.213  83.898  41.975  0.00  0.00            
ATOM   4360  HG2 MET X 274      33.912  82.850  42.048  0.00  0.00            
ATOM   4361  HG3 MET X 274      35.256  83.944  42.280  0.00  0.00            
ATOM   4362  SD  MET X 274      33.236  84.873  43.145  0.00  0.00            
ATOM   4363  CE  MET X 274      31.629  84.867  42.320  0.00  0.00            
ATOM   4364  HE1 MET X 274      31.527  83.968  41.713  0.00  0.00            
ATOM   4365  HE2 MET X 274      30.836  84.867  43.067  0.00  0.00            
ATOM   4366  HE3 MET X 274      31.515  85.746  41.682  0.00  0.00            
ATOM   4367  C   MET X 274      36.006  85.982  40.464  0.00  0.00            
ATOM   4368  O   MET X 274      36.517  86.040  41.580  0.00  0.00            
ATOM   4369  N   ASN X 275      36.723  86.043  39.339  0.00  0.00            
ATOM   4370  H   ASN X 275      36.277  85.812  38.463  0.00  0.00            
ATOM   4371  CA  ASN X 275      38.161  86.272  39.335  0.00  0.00            
ATOM   4372  HA  ASN X 275      38.506  86.334  40.367  0.00  0.00            
ATOM   4373  CB  ASN X 275      38.868  85.114  38.618  0.00  0.00            
ATOM   4374  HB2 ASN X 275      38.624  85.105  37.558  0.00  0.00            
ATOM   4375  HB3 ASN X 275      38.516  84.169  39.034  0.00  0.00            
ATOM   4376  CG  ASN X 275      40.380  85.165  38.794  0.00  0.00            
ATOM   4377  OD1 ASN X 275      40.933  86.167  39.243  0.00  0.00            
ATOM   4378  ND2 ASN X 275      41.044  84.052  38.481  0.00  0.00            
ATOM   4379 HD21 ASN X 275      40.771  83.515  37.670  0.00  0.00            
ATOM   4380 HD22 ASN X 275      41.822  83.750  39.050  0.00  0.00            
ATOM   4381  C   ASN X 275      38.439  87.601  38.647  0.00  0.00            
ATOM   4382  O   ASN X 275      38.319  87.708  37.427  0.00  0.00            
ATOM   4383  N   HID X 276      38.806  88.622  39.427  0.00  0.00            
ATOM   4384  H   HID X 276      39.099  88.447  40.377  0.00  0.00            
ATOM   4385  CA  HID X 276      38.954  89.960  38.884  0.00  0.00            
ATOM   4386  HA  HID X 276      38.074  90.171  38.275  0.00  0.00            
ATOM   4387  CB  HID X 276      38.996  90.998  39.997  0.00  0.00            
ATOM   4388  HB2 HID X 276      38.165  90.866  40.689  0.00  0.00            
ATOM   4389  HB3 HID X 276      38.878  91.972  39.522  0.00  0.00            
ATOM   4390  CG  HID X 276      40.270  91.011  40.783  0.00  0.00            
ATOM   4391  ND1 HID X 276      40.555  90.074  41.758  0.00  0.00            
ATOM   4392  HD1 HID X 276      40.040  89.226  41.926  0.00  0.00            
ATOM   4393  CE1 HID X 276      41.789  90.317  42.191  0.00  0.00            
ATOM   4394  HE1 HID X 276      42.401  89.542  42.621  0.00  0.00            
ATOM   4395  NE2 HID X 276      42.329  91.381  41.618  0.00  0.00            
ATOM   4396  CD2 HID X 276      41.393  91.790  40.673  0.00  0.00            
ATOM   4397  HD2 HID X 276      41.666  92.483  39.893  0.00  0.00            
ATOM   4398  C   HID X 276      40.188  90.057  37.995  0.00  0.00            
ATOM   4399  O   HID X 276      40.239  90.894  37.097  0.00  0.00            
ATOM   4400  N   ARN X 277      41.200  89.226  38.249  0.00  0.00            
ATOM   4401  H   ARN X 277      41.226  88.712  39.120  0.00  0.00            
ATOM   4402  CA  ARN X 277      42.375  89.198  37.392  0.00  0.00            
ATOM   4403  HA  ARN X 277      42.740  90.221  37.313  0.00  0.00            
ATOM   4404  CB  ARN X 277      43.452  88.319  38.017  0.00  0.00            
ATOM   4405  HB2 ARN X 277      44.065  87.856  37.241  0.00  0.00            
ATOM   4406  HB3 ARN X 277      42.934  87.549  38.582  0.00  0.00            
ATOM   4407  CG  ARN X 277      44.328  89.059  39.017  0.00  0.00            
ATOM   4408  HG2 ARN X 277      45.375  89.037  38.703  0.00  0.00            
ATOM   4409  HG3 ARN X 277      43.971  90.083  39.053  0.00  0.00            
ATOM   4410  CD  ARN X 277      44.177  88.476  40.416  0.00  0.00            
ATOM   4411  HD2 ARN X 277      44.280  87.390  40.394  0.00  0.00            
ATOM   4412  HD3 ARN X 277      43.184  88.702  40.796  0.00  0.00            
ATOM   4413  NE  ARN X 277      45.142  89.050  41.325  0.00  0.00            
ATOM   4414  HE  ARN X 277      44.726  89.258  42.218  0.00  0.00            
ATOM   4415  CZ  ARN X 277      46.427  88.451  41.437  0.00  0.00            
ATOM   4416  NH1 ARN X 277      46.777  87.447  40.770  0.00  0.00            
ATOM   4417 HH11 ARN X 277      47.355  87.705  39.985  0.00  0.00            
ATOM   4418  NH2 ARN X 277      47.274  89.103  42.375  0.00  0.00            
ATOM   4419 HH21 ARN X 277      47.420  88.520  43.182  0.00  0.00            
ATOM   4420 HH22 ARN X 277      48.173  89.277  41.957  0.00  0.00            
ATOM   4421  C   ARN X 277      42.034  88.724  35.981  0.00  0.00            
ATOM   4422  O   ARN X 277      42.601  89.223  35.010  0.00  0.00            
ATOM   4423  N   LYN X 278      41.117  87.759  35.856  0.00  0.00            
ATOM   4424  H   LYN X 278      40.733  87.316  36.679  0.00  0.00            
ATOM   4425  CA  LYN X 278      40.676  87.309  34.543  0.00  0.00            
ATOM   4426  HA  LYN X 278      41.555  87.020  33.966  0.00  0.00            
ATOM   4427  CB  LYN X 278      39.786  86.080  34.685  0.00  0.00            
ATOM   4428  HB2 LYN X 278      40.288  85.324  35.289  0.00  0.00            
ATOM   4429  HB3 LYN X 278      38.895  86.365  35.236  0.00  0.00            
ATOM   4430  CG  LYN X 278      39.359  85.476  33.348  0.00  0.00            
ATOM   4431  HG2 LYN X 278      38.859  86.229  32.736  0.00  0.00            
ATOM   4432  HG3 LYN X 278      40.237  85.160  32.787  0.00  0.00            
ATOM   4433  CD  LYN X 278      38.434  84.278  33.566  0.00  0.00            
ATOM   4434  HD2 LYN X 278      38.950  83.510  34.144  0.00  0.00            
ATOM   4435  HD3 LYN X 278      37.578  84.593  34.159  0.00  0.00            
ATOM   4436  CE  LYN X 278      37.939  83.707  32.240  0.00  0.00            
ATOM   4437  HE2 LYN X 278      38.787  83.427  31.612  0.00  0.00            
ATOM   4438  HE3 LYN X 278      37.377  84.492  31.737  0.00  0.00            
ATOM   4439  NZ  LYN X 278      37.068  82.556  32.441  0.00  0.00            
ATOM   4440  HZ1 LYN X 278      37.134  82.223  33.393  0.00  0.00            
ATOM   4441  HZ2 LYN X 278      36.103  82.822  32.304  0.00  0.00            
ATOM   4442  C   LYN X 278      39.949  88.431  33.801  0.00  0.00            
ATOM   4443  O   LYN X 278      39.965  88.473  32.572  0.00  0.00            
ATOM   4444  N   LEU X 279      39.298  89.337  34.537  0.00  0.00            
ATOM   4445  H   LEU X 279      39.181  89.179  35.528  0.00  0.00            
ATOM   4446  CA  LEU X 279      38.578  90.448  33.935  0.00  0.00            
ATOM   4447  HA  LEU X 279      37.949  90.047  33.143  0.00  0.00            
ATOM   4448  CB  LEU X 279      37.681  91.109  34.978  0.00  0.00            
ATOM   4449  HB2 LEU X 279      37.196  91.990  34.550  0.00  0.00            
ATOM   4450  HB3 LEU X 279      38.328  91.425  35.790  0.00  0.00            
ATOM   4451  CG  LEU X 279      36.635  90.180  35.591  0.00  0.00            
ATOM   4452  HG  LEU X 279      37.161  89.382  36.114  0.00  0.00            
ATOM   4453  CD1 LEU X 279      35.796  90.932  36.619  0.00  0.00            
ATOM   4454 HD11 LEU X 279      36.038  91.996  36.614  0.00  0.00            
ATOM   4455 HD12 LEU X 279      34.732  90.832  36.403  0.00  0.00            
ATOM   4456 HD13 LEU X 279      35.989  90.531  37.614  0.00  0.00            
ATOM   4457  CD2 LEU X 279      35.743  89.551  34.529  0.00  0.00            
ATOM   4458 HD21 LEU X 279      34.697  89.801  34.704  0.00  0.00            
ATOM   4459 HD22 LEU X 279      35.838  88.467  34.545  0.00  0.00            
ATOM   4460 HD23 LEU X 279      36.018  89.905  33.536  0.00  0.00            
ATOM   4461  C   LEU X 279      39.515  91.498  33.333  0.00  0.00            
ATOM   4462  O   LEU X 279      39.057  92.367  32.594  0.00  0.00            
ATOM   4463  N   GLY X 280      40.816  91.427  33.628  0.00  0.00            
ATOM   4464  H   GLY X 280      41.160  90.582  34.059  0.00  0.00            
ATOM   4465  CA  GLY X 280      41.793  92.288  32.987  0.00  0.00            
ATOM   4466  HA2 GLY X 280      41.376  92.676  32.060  0.00  0.00            
ATOM   4467  HA3 GLY X 280      42.648  91.671  32.719  0.00  0.00            
ATOM   4468  C   GLY X 280      42.314  93.455  33.823  0.00  0.00            
ATOM   4469  O   GLY X 280      43.071  94.269  33.297  0.00  0.00            
ATOM   4470  N   TYR X 281      41.926  93.564  35.097  0.00  0.00            
ATOM   4471  H   TYR X 281      41.118  93.045  35.403  0.00  0.00            
ATOM   4472  CA  TYR X 281      42.416  94.639  35.942  0.00  0.00            
ATOM   4473  HA  TYR X 281      43.215  95.152  35.408  0.00  0.00            
ATOM   4474  CB  TYR X 281      41.279  95.628  36.216  0.00  0.00            
ATOM   4475  HB2 TYR X 281      41.671  96.547  36.661  0.00  0.00            
ATOM   4476  HB3 TYR X 281      40.843  95.888  35.254  0.00  0.00            
ATOM   4477  CG  TYR X 281      40.164  95.104  37.093  0.00  0.00            
ATOM   4478  CD1 TYR X 281      40.247  95.185  38.485  0.00  0.00            
ATOM   4479  HD1 TYR X 281      41.152  95.532  38.950  0.00  0.00            
ATOM   4480  CE1 TYR X 281      39.176  94.777  39.281  0.00  0.00            
ATOM   4481  HE1 TYR X 281      39.153  95.029  40.324  0.00  0.00            
ATOM   4482  CZ  TYR X 281      38.074  94.155  38.700  0.00  0.00            
ATOM   4483  OH  TYR X 281      37.056  93.685  39.475  0.00  0.00            
ATOM   4484  HH  TYR X 281      36.920  94.203  40.254  0.00  0.00            
ATOM   4485  CE2 TYR X 281      38.029  93.992  37.320  0.00  0.00            
ATOM   4486  HE2 TYR X 281      37.299  93.332  36.891  0.00  0.00            
ATOM   4487  CD2 TYR X 281      39.046  94.501  36.517  0.00  0.00            
ATOM   4488  HD2 TYR X 281      39.038  94.289  35.463  0.00  0.00            
ATOM   4489  C   TYR X 281      42.985  94.106  37.248  0.00  0.00            
ATOM   4490  O   TYR X 281      42.726  92.971  37.643  0.00  0.00            
ATOM   4491  N   VAL X 282      43.781  94.950  37.910  0.00  0.00            
ATOM   4492  H   VAL X 282      44.143  95.745  37.406  0.00  0.00            
ATOM   4493  CA  VAL X 282      44.379  94.640  39.193  0.00  0.00            
ATOM   4494  HA  VAL X 282      43.751  93.917  39.712  0.00  0.00            
ATOM   4495  CB  VAL X 282      45.763  94.025  38.956  0.00  0.00            
ATOM   4496  HB  VAL X 282      45.651  93.204  38.246  0.00  0.00            
ATOM   4497  CG1 VAL X 282      46.747  95.025  38.349  0.00  0.00            
ATOM   4498 HG11 VAL X 282      47.567  95.229  39.037  0.00  0.00            
ATOM   4499 HG12 VAL X 282      46.281  95.961  38.033  0.00  0.00            
ATOM   4500 HG13 VAL X 282      47.192  94.589  37.459  0.00  0.00            
ATOM   4501  CG2 VAL X 282      46.329  93.428  40.239  0.00  0.00            
ATOM   4502 HG21 VAL X 282      45.537  93.243  40.965  0.00  0.00            
ATOM   4503 HG22 VAL X 282      47.053  94.099  40.702  0.00  0.00            
ATOM   4504 HG23 VAL X 282      46.820  92.485  39.993  0.00  0.00            
ATOM   4505  C   VAL X 282      44.457  95.916  40.022  0.00  0.00            
ATOM   4506  O   VAL X 282      44.481  97.018  39.475  0.00  0.00            
ATOM   4507  N   TYR X 283      44.510  95.765  41.348  0.00  0.00            
ATOM   4508  H   TYR X 283      44.709  94.849  41.719  0.00  0.00            
ATOM   4509  CA  TYR X 283      44.638  96.901  42.242  0.00  0.00            
ATOM   4510  HA  TYR X 283      44.290  97.801  41.739  0.00  0.00            
ATOM   4511  CB  TYR X 283      43.776  96.707  43.488  0.00  0.00            
ATOM   4512  HB2 TYR X 283      44.043  97.449  44.242  0.00  0.00            
ATOM   4513  HB3 TYR X 283      43.967  95.730  43.925  0.00  0.00            
ATOM   4514  CG  TYR X 283      42.301  96.824  43.185  0.00  0.00            
ATOM   4515  CD1 TYR X 283      41.674  98.071  43.175  0.00  0.00            
ATOM   4516  HD1 TYR X 283      42.204  98.939  43.521  0.00  0.00            
ATOM   4517  CE1 TYR X 283      40.330  98.184  42.817  0.00  0.00            
ATOM   4518  HE1 TYR X 283      39.884  99.154  42.674  0.00  0.00            
ATOM   4519  CZ  TYR X 283      39.570  97.036  42.605  0.00  0.00            
ATOM   4520  OH  TYR X 283      38.241  97.142  42.323  0.00  0.00            
ATOM   4521  HH  TYR X 283      37.906  96.397  41.848  0.00  0.00            
ATOM   4522  CE2 TYR X 283      40.171  95.786  42.729  0.00  0.00            
ATOM   4523  HE2 TYR X 283      39.559  94.912  42.845  0.00  0.00            
ATOM   4524  CD2 TYR X 283      41.542  95.679  42.947  0.00  0.00            
ATOM   4525  HD2 TYR X 283      41.998  94.706  43.014  0.00  0.00            
ATOM   4526  C   TYR X 283      46.106  97.071  42.613  0.00  0.00            
ATOM   4527  O   TYR X 283      46.862  96.102  42.677  0.00  0.00            
ATOM   4528  N   ASH X 284      46.510  98.319  42.849  0.00  0.00            
ATOM   4529  H   ASH X 284      45.827  99.003  43.142  0.00  0.00            
ATOM   4530  CA  ASH X 284      47.912  98.659  42.985  0.00  0.00            
ATOM   4531  HA  ASH X 284      48.435  98.282  42.103  0.00  0.00            
ATOM   4532  CB  ASH X 284      48.086 100.178  43.021  0.00  0.00            
ATOM   4533  HB2 ASH X 284      49.136 100.432  43.168  0.00  0.00            
ATOM   4534  HB3 ASH X 284      47.776 100.609  42.072  0.00  0.00            
ATOM   4535  CG  ASH X 284      47.297 100.854  44.126  0.00  0.00            
ATOM   4536  OD1 ASH X 284      46.389 100.037  44.699  0.00  0.00            
ATOM   4537  OD2 ASH X 284      47.494 102.014  44.465  0.00  0.00            
ATOM   4538  HD1 ASH X 284      46.604  99.869  45.601  0.00  0.00            
ATOM   4539  C   ASH X 284      48.535  97.991  44.204  0.00  0.00            
ATOM   4540  O   ASH X 284      49.739  97.748  44.221  0.00  0.00            
ATOM   4541  N   ILE X 285      47.730  97.681  45.222  0.00  0.00            
ATOM   4542  H   ILE X 285      46.730  97.674  45.075  0.00  0.00            
ATOM   4543  CA  ILE X 285      48.262  97.058  46.423  0.00  0.00            
ATOM   4544  HA  ILE X 285      49.147  97.614  46.735  0.00  0.00            
ATOM   4545  CB  ILE X 285      47.246  97.113  47.569  0.00  0.00            
ATOM   4546  HB  ILE X 285      47.668  96.577  48.420  0.00  0.00            
ATOM   4547  CG2 ILE X 285      46.991  98.555  47.998  0.00  0.00            
ATOM   4548 HG21 ILE X 285      47.448  99.250  47.296  0.00  0.00            
ATOM   4549 HG22 ILE X 285      47.409  98.744  48.985  0.00  0.00            
ATOM   4550 HG23 ILE X 285      45.923  98.765  48.035  0.00  0.00            
ATOM   4551  CG1 ILE X 285      45.940  96.436  47.168  0.00  0.00            
ATOM   4552 HG12 ILE X 285      46.145  95.510  46.627  0.00  0.00            
ATOM   4553 HG13 ILE X 285      45.419  97.128  46.511  0.00  0.00            
ATOM   4554  CD1 ILE X 285      45.016  96.154  48.343  0.00  0.00            
ATOM   4555 HD11 ILE X 285      44.215  95.474  48.050  0.00  0.00            
ATOM   4556 HD12 ILE X 285      44.555  97.078  48.693  0.00  0.00            
ATOM   4557 HD13 ILE X 285      45.574  95.698  49.157  0.00  0.00            
ATOM   4558  C   ILE X 285      48.680  95.620  46.132  0.00  0.00            
ATOM   4559  O   ILE X 285      49.440  95.034  46.899  0.00  0.00            
ATOM   4560  N   GLH X 286      48.204  95.048  45.021  0.00  0.00            
ATOM   4561  H   GLH X 286      47.747  95.628  44.332  0.00  0.00            
ATOM   4562  CA  GLH X 286      48.523  93.676  44.654  0.00  0.00            
ATOM   4563  HA  GLH X 286      48.522  93.041  45.537  0.00  0.00            
ATOM   4564  CB  GLH X 286      47.463  93.122  43.709  0.00  0.00            
ATOM   4565  HB2 GLH X 286      47.741  92.114  43.393  0.00  0.00            
ATOM   4566  HB3 GLH X 286      47.449  93.769  42.838  0.00  0.00            
ATOM   4567  CG  GLH X 286      46.064  93.105  44.310  0.00  0.00            
ATOM   4568  HG2 GLH X 286      45.761  94.111  44.601  0.00  0.00            
ATOM   4569  HG3 GLH X 286      46.041  92.490  45.208  0.00  0.00            
ATOM   4570  CD  GLH X 286      45.060  92.508  43.342  0.00  0.00            
ATOM   4571  OE1 GLH X 286      44.240  93.437  42.807  0.00  0.00            
ATOM   4572  OE2 GLH X 286      44.978  91.305  43.124  0.00  0.00            
ATOM   4573  HE1 GLH X 286      43.338  93.172  42.870  0.00  0.00            
ATOM   4574  C   GLH X 286      49.891  93.593  43.981  0.00  0.00            
ATOM   4575  O   GLH X 286      50.360  92.493  43.698  0.00  0.00            
ATOM   4576  N   LEU X 287      50.523  94.738  43.693  0.00  0.00            
ATOM   4577  H   LEU X 287      50.034  95.612  43.802  0.00  0.00            
ATOM   4578  CA  LEU X 287      51.804  94.743  43.006  0.00  0.00            
ATOM   4579  HA  LEU X 287      51.921  93.784  42.501  0.00  0.00            
ATOM   4580  CB  LEU X 287      51.858  95.879  41.977  0.00  0.00            
ATOM   4581  HB2 LEU X 287      51.982  96.839  42.478  0.00  0.00            
ATOM   4582  HB3 LEU X 287      52.761  95.742  41.387  0.00  0.00            
ATOM   4583  CG  LEU X 287      50.676  95.943  41.006  0.00  0.00            
ATOM   4584  HG  LEU X 287      49.777  96.205  41.562  0.00  0.00            
ATOM   4585  CD1 LEU X 287      50.910  97.035  39.960  0.00  0.00            
ATOM   4586 HD11 LEU X 287      50.036  97.156  39.320  0.00  0.00            
ATOM   4587 HD12 LEU X 287      51.107  97.993  40.441  0.00  0.00            
ATOM   4588 HD13 LEU X 287      51.762  96.794  39.325  0.00  0.00            
ATOM   4589  CD2 LEU X 287      50.440  94.597  40.332  0.00  0.00            
ATOM   4590 HD21 LEU X 287      51.260  93.912  40.545  0.00  0.00            
ATOM   4591 HD22 LEU X 287      49.518  94.145  40.696  0.00  0.00            
ATOM   4592 HD23 LEU X 287      50.359  94.710  39.250  0.00  0.00            
ATOM   4593  C   LEU X 287      52.959  94.896  43.993  0.00  0.00            
ATOM   4594  O   LEU X 287      52.845  95.593  44.999  0.00  0.00            
ATOM   4595  C61 CU6 X 288      24.077  99.125  43.445  0.00  0.00            
ATOM   4596  DD2 CU6 X 288      23.874  99.422  44.300  0.00  0.00            
ATOM   4597  DD3 CU6 X 288      23.225  99.391  43.144  0.00  0.00            
ATOM   4598  DD4 CU6 X 288      24.402  99.934  43.238  0.00  0.00            
ATOM   4599  DD5 CU6 X 288      24.268  98.825  42.585  0.00  0.00            
ATOM   4600  DD6 CU6 X 288      24.923  98.860  43.725  0.00  0.00            
ATOM   4601  DD7 CU6 X 288      23.744  98.314  43.649  0.00  0.00            
ATOM   4602  C61 CU6 X 289      27.108 101.649  47.457  0.00  0.00            
ATOM   4603  DD2 CU6 X 289      26.546 102.215  46.985  0.00  0.00            
ATOM   4604  DD3 CU6 X 289      27.359 101.210  46.664  0.00  0.00            
ATOM   4605  DD4 CU6 X 289      27.792 102.227  47.354  0.00  0.00            
ATOM   4606  DD5 CU6 X 289      27.664 101.074  47.943  0.00  0.00            
ATOM   4607  DD6 CU6 X 289      26.867 102.071  48.247  0.00  0.00            
ATOM   4608  DD7 CU6 X 289      26.423 101.061  47.564  0.00  0.00            
ATOM   4609  O1  L6L X 290      25.427 102.720  46.678  0.00  0.00            
ATOM   4610  C1  L6L X 290      24.457 102.560  47.438  0.00  0.00            
ATOM   4611  C2  L6L X 290      23.649 103.577  47.992  0.00  0.00            
ATOM   4612  C3  L6L X 290      22.871 103.228  49.019  0.00  0.00            
ATOM   4613  C4  L6L X 290      21.963 104.179  49.836  0.00  0.00            
ATOM   4614  N1  L6L X 290      21.811 103.797  51.251  0.00  0.00            
ATOM   4615  C5  L6L X 290      21.054 102.758  51.807  0.00  0.00            
ATOM   4616  C6  L6L X 290      21.420 102.846  53.178  0.00  0.00            
ATOM   4617  C7  L6L X 290      20.825 102.148  54.356  0.00  0.00            
ATOM   4618  O2  L6L X 290      21.882 101.647  55.249  0.00  0.00            
ATOM   4619  C8  L6L X 290      21.424 100.841  56.314  0.00  0.00            
ATOM   4620  C9  L6L X 290      20.135 100.720  56.733  0.00  0.00            
ATOM   4621  C10 L6L X 290      19.807 100.010  57.915  0.00  0.00            
ATOM   4622  C11 L6L X 290      20.786  99.356  58.656  0.00  0.00            
ATOM   4623  O3  L6L X 290      20.364  98.669  59.762  0.00  0.00            
ATOM   4624  C12 L6L X 290      21.295  98.076  60.572  0.00  0.00            
ATOM   4625  H1  L6L X 290      21.966  98.885  61.004  0.00  0.00            
ATOM   4626  H2  L6L X 290      21.906  97.380  60.009  0.00  0.00            
ATOM   4627  H3  L6L X 290      20.813  97.605  61.450  0.00  0.00            
ATOM   4628  C13 L6L X 290      22.131  99.496  58.255  0.00  0.00            
ATOM   4629  C14 L6L X 290      22.381 100.203  57.117  0.00  0.00            
ATOM   4630  H4  L6L X 290      23.403 100.300  56.836  0.00  0.00            
ATOM   4631  H5  L6L X 290      22.946  99.015  58.847  0.00  0.00            
ATOM   4632  H6  L6L X 290      18.808  99.856  58.025  0.00  0.00            
ATOM   4633  H7  L6L X 290      19.303 101.146  56.211  0.00  0.00            
ATOM   4634  H8  L6L X 290      20.176 101.293  54.121  0.00  0.00            
ATOM   4635  H9  L6L X 290      20.242 102.937  54.869  0.00  0.00            
ATOM   4636  N2  L6L X 290      22.091 104.038  53.306  0.00  0.00            
ATOM   4637  N3  L6L X 290      22.446 104.526  52.205  0.00  0.00            
ATOM   4638  H10 L6L X 290      20.407 102.010  51.244  0.00  0.00            
ATOM   4639  H11 L6L X 290      20.915 104.249  49.431  0.00  0.00            
ATOM   4640  H12 L6L X 290      22.384 105.207  49.798  0.00  0.00            
ATOM   4641  O4  L6L X 290      22.569 101.919  49.347  0.00  0.00            
ATOM   4642  C15 L6L X 290      23.409 100.939  48.918  0.00  0.00            
ATOM   4643  C16 L6L X 290      24.317 101.216  47.962  0.00  0.00            
ATOM   4644  O5  L6L X 290      25.167 100.290  47.529  0.00  0.00            
ATOM   4645  H13 L6L X 290      24.924  99.485  47.977  0.00  0.00            
ATOM   4646  H14 L6L X 290      23.294 100.080  49.529  0.00  0.00            
ATOM   4647  H15 L6L X 290      23.812 104.574  47.623  0.00  0.00            
ATOM   4648  O   HOH X 291       8.552 108.762  48.976  0.00  0.00            
ATOM   4649  H1  HOH X 291       9.475 108.615  48.646  0.00  0.00            
ATOM   4650  H2  HOH X 291       8.314 109.599  48.546  0.00  0.00            
ATOM   4651  O   HOH X 292       7.192  98.103  60.729  0.00  0.00            
ATOM   4652  H1  HOH X 292       6.921  97.219  61.024  0.00  0.00            
ATOM   4653  H2  HOH X 292       8.101  98.146  61.053  0.00  0.00            
ATOM   4654  O   HOH X 293      24.069 104.759  65.259  0.00  0.00            
ATOM   4655  H1  HOH X 293      23.572 103.955  65.455  0.00  0.00            
ATOM   4656  H2  HOH X 293      24.285 104.642  64.331  0.00  0.00            
ATOM   4657  O   HOH X 294      16.929 104.663  67.622  0.00  0.00            
ATOM   4658  H1  HOH X 294      16.891 103.705  67.565  0.00  0.00            
ATOM   4659  H2  HOH X 294      17.732 104.760  68.178  0.00  0.00            
ATOM   4660  O   HOH X 295       5.312 104.210  60.574  0.00  0.00            
ATOM   4661  H1  HOH X 295       5.807 104.625  61.310  0.00  0.00            
ATOM   4662  H2  HOH X 295       4.854 103.445  60.997  0.00  0.00            
ATOM   4663  O   HOH X 296       5.251 111.309  48.161  0.00  0.00            
ATOM   4664  H1  HOH X 296       5.258 112.227  48.476  0.00  0.00            
ATOM   4665  H2  HOH X 296       5.704 110.822  48.855  0.00  0.00            
ATOM   4666  O   HOH X 297      18.323 106.138  38.885  0.00  0.00            
ATOM   4667  H1  HOH X 297      18.291 107.032  38.468  0.00  0.00            
ATOM   4668  H2  HOH X 297      19.098 105.726  38.450  0.00  0.00            
ATOM   4669  O   HOH X 298      11.459  98.841  44.752  0.00  0.00            
ATOM   4670  H1  HOH X 298      10.801  99.297  45.280  0.00  0.00            
ATOM   4671  H2  HOH X 298      11.793  98.201  45.394  0.00  0.00            
ATOM   4672  O   HOH X 299      17.224 116.425  54.590  0.00  0.00            
ATOM   4673  H1  HOH X 299      18.151 116.700  54.479  0.00  0.00            
ATOM   4674  H2  HOH X 299      16.812 117.202  55.017  0.00  0.00            
ATOM   4675  O   HOH X 300      14.808  90.632  61.955  0.00  0.00            
ATOM   4676  H1  HOH X 300      14.029  90.657  62.549  0.00  0.00            
ATOM   4677  H2  HOH X 300      15.524  90.769  62.584  0.00  0.00            
ATOM   4678  O   HOH X 301      14.425 115.374  55.340  0.00  0.00            
ATOM   4679  H1  HOH X 301      14.340 115.243  54.388  0.00  0.00            
ATOM   4680  H2  HOH X 301      15.309 115.780  55.388  0.00  0.00            
ATOM   4681  O   HOH X 302      16.250  98.971  47.480  0.00  0.00            
ATOM   4682  H1  HOH X 302      15.611  99.686  47.590  0.00  0.00            
ATOM   4683  H2  HOH X 302      15.712  98.136  47.583  0.00  0.00            
ATOM   4684  O   HOH X 303       6.967 108.925  54.630  0.00  0.00            
ATOM   4685  H1  HOH X 303       6.229 109.249  55.157  0.00  0.00            
ATOM   4686  H2  HOH X 303       7.583 109.682  54.606  0.00  0.00            
ATOM   4687  O   HOH X 304      23.885 108.381  68.868  0.00  0.00            
ATOM   4688  H1  HOH X 304      24.747 108.735  68.732  0.00  0.00            
ATOM   4689  H2  HOH X 304      23.878 107.994  69.752  0.00  0.00            
ATOM   4690  O   HOH X 305      28.934  89.349  61.029  0.00  0.00            
ATOM   4691  H1  HOH X 305      29.011  90.292  60.819  0.00  0.00            
ATOM   4692  H2  HOH X 305      28.044  89.308  61.358  0.00  0.00            
ATOM   4693  O   HOH X 306      13.566 109.011  51.387  0.00  0.00            
ATOM   4694  H1  HOH X 306      13.432 109.532  52.192  0.00  0.00            
ATOM   4695  H2  HOH X 306      12.666 108.798  51.093  0.00  0.00            
ATOM   4696  O   HOH X 307       7.672 104.199  40.845  0.00  0.00            
ATOM   4697  H1  HOH X 307       7.488 105.163  40.989  0.00  0.00            
ATOM   4698  H2  HOH X 307       8.390 104.158  40.195  0.00  0.00            
ATOM   4699  O   HOH X 308      29.189 106.034  65.230  0.00  0.00            
ATOM   4700  H1  HOH X 308      28.443 106.410  65.701  0.00  0.00            
ATOM   4701  H2  HOH X 308      28.781 105.781  64.407  0.00  0.00            
ATOM   4702  O   HOH X 309      26.093 104.950  67.508  0.00  0.00            
ATOM   4703  H1  HOH X 309      25.740 104.667  66.651  0.00  0.00            
ATOM   4704  H2  HOH X 309      25.836 104.215  68.069  0.00  0.00            
ATOM   4705  O   HOH X 310      28.243  97.659  65.525  0.00  0.00            
ATOM   4706  H1  HOH X 310      28.145  98.436  66.127  0.00  0.00            
ATOM   4707  H2  HOH X 310      27.984  97.981  64.688  0.00  0.00            
ATOM   4708  O   HOH X 311       5.809  94.563  49.698  0.00  0.00            
ATOM   4709  H1  HOH X 311       5.059  95.180  49.519  0.00  0.00            
ATOM   4710  H2  HOH X 311       6.139  94.808  50.582  0.00  0.00            
ATOM   4711  O   HOH X 312       8.899 108.569  63.053  0.00  0.00            
ATOM   4712  H1  HOH X 312       9.429 107.989  62.466  0.00  0.00            
ATOM   4713  H2  HOH X 312       9.290 109.443  62.910  0.00  0.00            
ATOM   4714  O   HOH X 313      17.969 117.511  44.074  0.00  0.00            
ATOM   4715  H1  HOH X 313      18.741 118.019  44.377  0.00  0.00            
ATOM   4716  H2  HOH X 313      18.312 116.623  43.878  0.00  0.00            
ATOM   4717  O   HOH X 314      14.844 102.629  42.937  0.00  0.00            
ATOM   4718  H1  HOH X 314      14.609 103.424  43.429  0.00  0.00            
ATOM   4719  H2  HOH X 314      14.151 101.955  43.117  0.00  0.00            
ATOM   4720  O   HOH X 315       4.558  98.350  54.312  0.00  0.00            
ATOM   4721  H1  HOH X 315       4.538  97.475  54.762  0.00  0.00            
ATOM   4722  H2  HOH X 315       3.673  98.640  54.576  0.00  0.00            
ATOM   4723  O   HOH X 316      18.967 113.398  39.229  0.00  0.00            
ATOM   4724  H1  HOH X 316      18.870 112.925  40.088  0.00  0.00            
ATOM   4725  H2  HOH X 316      18.734 114.294  39.506  0.00  0.00            
ATOM   4726  O   HOH X 317       9.490 105.901  62.843  0.00  0.00            
ATOM   4727  H1  HOH X 317      10.098 106.446  63.390  0.00  0.00            
ATOM   4728  H2  HOH X 317       8.728 105.737  63.407  0.00  0.00            
ATOM   4729  O   HOH X 318      25.085 112.956  56.409  0.00  0.00            
ATOM   4730  H1  HOH X 318      25.861 113.218  55.864  0.00  0.00            
ATOM   4731  H2  HOH X 318      24.979 111.999  56.236  0.00  0.00            
ATOM   4732  O   HOH X 319      20.236  99.299  51.120  0.00  0.00            
ATOM   4733  H1  HOH X 319      19.670  99.107  51.881  0.00  0.00            
ATOM   4734  H2  HOH X 319      19.738  98.949  50.334  0.00  0.00            
ATOM   4735  O   HOH X 320       9.174 102.796  64.259  0.00  0.00            
ATOM   4736  H1  HOH X 320       8.734 102.037  64.674  0.00  0.00            
ATOM   4737  H2  HOH X 320       8.795 102.797  63.363  0.00  0.00            
ATOM   4738  O   HOH X 321      11.160 102.612  42.713  0.00  0.00            
ATOM   4739  H1  HOH X 321      10.351 102.836  43.182  0.00  0.00            
ATOM   4740  H2  HOH X 321      11.200 103.281  42.041  0.00  0.00            
ATOM   4741  O   HOH X 322      17.879  97.792  65.243  0.00  0.00            
ATOM   4742  H1  HOH X 322      17.950  98.531  64.617  0.00  0.00            
ATOM   4743  H2  HOH X 322      17.211  98.113  65.851  0.00  0.00            
ATOM   4744  O   HOH X 323       5.475 110.298  52.103  0.00  0.00            
ATOM   4745  H1  HOH X 323       5.299 109.628  51.447  0.00  0.00            
ATOM   4746  H2  HOH X 323       5.376 109.825  52.936  0.00  0.00            
ATOM   4747  O   HOH X 324      15.849 116.173  59.155  0.00  0.00            
ATOM   4748  H1  HOH X 324      16.463 116.483  59.859  0.00  0.00            
ATOM   4749  H2  HOH X 324      16.471 115.969  58.427  0.00  0.00            
ATOM   4750  O   HOH X 325      10.661 108.907  51.315  0.00  0.00            
ATOM   4751  H1  HOH X 325       9.934 108.507  51.837  0.00  0.00            
ATOM   4752  H2  HOH X 325      10.362 108.732  50.430  0.00  0.00            
ATOM   4753  O   HOH X 326       7.034 113.792  49.500  0.00  0.00            
ATOM   4754  H1  HOH X 326       6.987 114.747  49.679  0.00  0.00            
ATOM   4755  H2  HOH X 326       7.915 113.678  49.079  0.00  0.00            
ATOM   4756  O   HOH X 327       3.327 105.749  53.472  0.00  0.00            
ATOM   4757  H1  HOH X 327       3.615 106.273  52.721  0.00  0.00            
ATOM   4758  H2  HOH X 327       2.471 105.439  53.204  0.00  0.00            
ATOM   4759  O   HOH X 328      24.506 107.697  71.646  0.00  0.00            
ATOM   4760  H1  HOH X 328      24.952 106.847  71.742  0.00  0.00            
ATOM   4761  H2  HOH X 328      25.225 108.300  71.433  0.00  0.00            
ATOM   4762  O   HOH X 329      17.180  88.899  55.784  0.00  0.00            
ATOM   4763  H1  HOH X 329      17.923  89.065  55.213  0.00  0.00            
ATOM   4764  H2  HOH X 329      17.228  87.961  55.961  0.00  0.00            
ATOM   4765  O   HOH X 330       6.242 110.773  59.983  0.00  0.00            
ATOM   4766  H1  HOH X 330       5.882 111.195  60.749  0.00  0.00            
ATOM   4767  H2  HOH X 330       6.474 111.543  59.411  0.00  0.00            
ATOM   4768  O   HOH X 331      21.171 104.783  66.590  0.00  0.00            
ATOM   4769  H1  HOH X 331      21.307 105.308  65.809  0.00  0.00            
ATOM   4770  H2  HOH X 331      21.838 105.109  67.203  0.00  0.00            
ATOM   4771  O   HOH X 332      17.954  99.301  61.458  0.00  0.00            
ATOM   4772  H1  HOH X 332      18.370  99.043  60.640  0.00  0.00            
ATOM   4773  H2  HOH X 332      17.055  99.027  61.267  0.00  0.00            
ATOM   4774  O   HOH X 333      23.892 115.777  40.486  0.00  0.00            
ATOM   4775  H1  HOH X 333      23.997 114.796  40.396  0.00  0.00            
ATOM   4776  H2  HOH X 333      24.695 116.127  40.059  0.00  0.00            
ATOM   4777  O   HOH X 334      18.335  87.410  58.240  0.00  0.00            
ATOM   4778  H1  HOH X 334      17.942  87.237  59.091  0.00  0.00            
ATOM   4779  H2  HOH X 334      19.125  87.938  58.433  0.00  0.00            
ATOM   4780  O   HOH X 335      21.379 101.528  63.580  0.00  0.00            
ATOM   4781  H1  HOH X 335      20.438 101.691  63.629  0.00  0.00            
ATOM   4782  H2  HOH X 335      21.471 100.673  64.056  0.00  0.00            
ATOM   4783  O   HOH X 336      18.030 105.850  55.905  0.00  0.00            
ATOM   4784  H1  HOH X 336      18.951 105.982  56.137  0.00  0.00            
ATOM   4785  H2  HOH X 336      17.954 104.881  55.908  0.00  0.00            
ATOM   4786  O   HOH X 337       8.781 103.453  56.676  0.00  0.00            
ATOM   4787  H1  HOH X 337       8.376 102.572  56.856  0.00  0.00            
ATOM   4788  H2  HOH X 337       8.150 104.009  57.147  0.00  0.00            
ATOM   4789  O   HOH X 338      11.235 105.952  44.901  0.00  0.00            
ATOM   4790  H1  HOH X 338      11.006 106.866  44.740  0.00  0.00            
ATOM   4791  H2  HOH X 338      10.538 105.701  45.529  0.00  0.00            
ATOM   4792  O   HOH X 339      31.863  90.998  62.281  0.00  0.00            
ATOM   4793  H1  HOH X 339      31.974  90.045  62.288  0.00  0.00            
ATOM   4794  H2  HOH X 339      32.720  91.274  61.898  0.00  0.00            
ATOM   4795  O   HOH X 340       8.661 105.496  60.308  0.00  0.00            
ATOM   4796  H1  HOH X 340       8.698 106.008  61.131  0.00  0.00            
ATOM   4797  H2  HOH X 340       7.837 105.767  59.847  0.00  0.00            
ATOM   4798  O   HOH X 341       9.304 109.609  66.552  0.00  0.00            
ATOM   4799  H1  HOH X 341       8.532 109.460  65.959  0.00  0.00            
ATOM   4800  H2  HOH X 341       9.522 108.700  66.773  0.00  0.00            
ATOM   4801  O   HOH X 342      18.888  89.803  61.460  0.00  0.00            
ATOM   4802  H1  HOH X 342      18.433  88.967  61.235  0.00  0.00            
ATOM   4803  H2  HOH X 342      18.396  90.212  62.183  0.00  0.00            
ATOM   4804  O   HOH X 343      18.383 121.335  55.342  0.00  0.00            
ATOM   4805  H1  HOH X 343      18.380 122.286  55.399  0.00  0.00            
ATOM   4806  H2  HOH X 343      18.009 121.044  56.189  0.00  0.00            
ATOM   4807  O   HOH X 344      24.746  98.469  68.372  0.00  0.00            
ATOM   4808  H1  HOH X 344      24.715  97.616  68.867  0.00  0.00            
ATOM   4809  H2  HOH X 344      25.648  98.485  68.076  0.00  0.00            
ATOM   4810  O   HOH X 345       7.293 112.769  58.735  0.00  0.00            
ATOM   4811  H1  HOH X 345       7.790 112.347  58.012  0.00  0.00            
ATOM   4812  H2  HOH X 345       8.022 113.249  59.165  0.00  0.00            
ATOM   4813  O   HOH X 346      13.250 109.848  60.908  0.00  0.00            
ATOM   4814  H1  HOH X 346      12.753 110.594  60.546  0.00  0.00            
ATOM   4815  H2  HOH X 346      12.845 109.101  60.396  0.00  0.00            
ATOM   4816  O   HOH X 347      21.253 115.538  41.374  0.00  0.00            
ATOM   4817  H1  HOH X 347      20.944 116.432  41.325  0.00  0.00            
ATOM   4818  H2  HOH X 347      22.130 115.601  40.979  0.00  0.00            
ATOM   4819  O   HOH X 348      21.216 103.695  58.646  0.00  0.00            
ATOM   4820  H1  HOH X 348      20.830 103.427  59.525  0.00  0.00            
ATOM   4821  H2  HOH X 348      20.883 102.980  58.075  0.00  0.00            
ATOM   4822  O   HOH X 349       6.816 105.665  44.743  0.00  0.00            
ATOM   4823  H1  HOH X 349       6.447 106.564  44.798  0.00  0.00            
ATOM   4824  H2  HOH X 349       6.434 105.290  43.971  0.00  0.00            
ATOM   4825  O   HOH X 350      11.976  99.114  56.104  0.00  0.00            
ATOM   4826  H1  HOH X 350      11.095  99.449  56.390  0.00  0.00            
ATOM   4827  H2  HOH X 350      11.979  98.183  56.422  0.00  0.00            
ATOM   4828  O   HOH X 351      23.910  99.957  70.974  0.00  0.00            
ATOM   4829  H1  HOH X 351      24.142 100.676  70.353  0.00  0.00            
ATOM   4830  H2  HOH X 351      24.770  99.657  71.302  0.00  0.00            
ATOM   4831  O   HOH X 352      15.298 120.097  48.874  0.00  0.00            
ATOM   4832  H1  HOH X 352      14.923 119.226  49.109  0.00  0.00            
ATOM   4833  H2  HOH X 352      14.705 120.701  49.327  0.00  0.00            
ATOM   4834  O   HOH X 353       8.075 105.278  49.261  0.00  0.00            
ATOM   4835  H1  HOH X 353       8.818 105.395  49.869  0.00  0.00            
ATOM   4836  H2  HOH X 353       7.382 104.780  49.759  0.00  0.00            
ATOM   4837  O   HOH X 354      18.026 119.663  60.493  0.00  0.00            
ATOM   4838  H1  HOH X 354      18.142 118.793  60.859  0.00  0.00            
ATOM   4839  H2  HOH X 354      17.239 120.062  60.945  0.00  0.00            
ATOM   4840  O   HOH X 355      15.833 108.715  60.751  0.00  0.00            
ATOM   4841  H1  HOH X 355      16.317 108.975  61.528  0.00  0.00            
ATOM   4842  H2  HOH X 355      14.943 109.007  60.927  0.00  0.00            
ATOM   4843  O   HOH X 356       9.170 105.224  46.414  0.00  0.00            
ATOM   4844  H1  HOH X 356       8.262 105.375  46.152  0.00  0.00            
ATOM   4845  H2  HOH X 356       9.137 105.439  47.366  0.00  0.00            
ATOM   4846  O   HOH X 357       7.915 111.209  43.800  0.00  0.00            
ATOM   4847  H1  HOH X 357       7.503 110.690  43.062  0.00  0.00            
ATOM   4848  H2  HOH X 357       7.263 111.873  44.021  0.00  0.00            
ATOM   4849  O   HOH X 358      10.374 109.313  55.352  0.00  0.00            
ATOM   4850  H1  HOH X 358      10.691 108.995  54.498  0.00  0.00            
ATOM   4851  H2  HOH X 358       9.921 110.143  55.111  0.00  0.00            
ATOM   4852  O   HOH X 359      35.334 111.215  59.907  0.00  0.00            
ATOM   4853  H1  HOH X 359      35.115 111.929  60.504  0.00  0.00            
ATOM   4854  H2  HOH X 359      35.594 111.712  59.120  0.00  0.00            
ATOM   4855  O   HOH X 360      19.128 102.239  68.142  0.00  0.00            
ATOM   4856  H1  HOH X 360      18.801 102.031  67.257  0.00  0.00            
ATOM   4857  H2  HOH X 360      18.647 101.562  68.671  0.00  0.00            
ATOM   4858  O   HOH X 361      30.006  93.111  66.772  0.00  0.00            
ATOM   4859  H1  HOH X 361      30.130  93.014  65.832  0.00  0.00            
ATOM   4860  H2  HOH X 361      29.950  92.197  67.121  0.00  0.00            
ATOM   4861  O   HOH X 362      23.544  94.317  63.247  0.00  0.00            
ATOM   4862  H1  HOH X 362      23.689  94.608  64.173  0.00  0.00            
ATOM   4863  H2  HOH X 362      22.587  94.333  63.169  0.00  0.00            
ATOM   4864  O   HOH X 363      20.674  87.885  64.289  0.00  0.00            
ATOM   4865  H1  HOH X 363      19.798  87.953  64.737  0.00  0.00            
ATOM   4866  H2  HOH X 363      21.288  88.239  64.974  0.00  0.00            
ATOM   4867  O   HOH X 364      27.473 106.451  69.301  0.00  0.00            
ATOM   4868  H1  HOH X 364      28.315 106.197  68.877  0.00  0.00            
ATOM   4869  H2  HOH X 364      26.828 105.950  68.755  0.00  0.00            
ATOM   4870  O   HOH X 365      14.483  86.844  54.180  0.00  0.00            
ATOM   4871  H1  HOH X 365      14.908  87.701  54.341  0.00  0.00            
ATOM   4872  H2  HOH X 365      14.532  86.462  55.058  0.00  0.00            
ATOM   4873  O   HOH X 366      14.223  97.214  45.893  0.00  0.00            
ATOM   4874  H1  HOH X 366      14.515  97.040  44.984  0.00  0.00            
ATOM   4875  H2  HOH X 366      14.103  96.329  46.285  0.00  0.00            
ATOM   4876  O   HOH X 367      12.620 104.672  61.911  0.00  0.00            
ATOM   4877  H1  HOH X 367      12.188 104.432  62.753  0.00  0.00            
ATOM   4878  H2  HOH X 367      13.414 104.138  61.925  0.00  0.00            
ATOM   4879  O   HOH X 368      15.720 110.825  45.134  0.00  0.00            
ATOM   4880  H1  HOH X 368      15.609 109.871  44.941  0.00  0.00            
ATOM   4881  H2  HOH X 368      15.587 110.844  46.087  0.00  0.00            
ATOM   4882  O   HOH X 369      10.217 111.216  52.760  0.00  0.00            
ATOM   4883  H1  HOH X 369      10.413 110.405  52.281  0.00  0.00            
ATOM   4884  H2  HOH X 369       9.371 111.480  52.367  0.00  0.00            
ATOM   4885  O   HOH X 370      14.307 114.935  63.506  0.00  0.00            
ATOM   4886  H1  HOH X 370      14.665 114.067  63.721  0.00  0.00            
ATOM   4887  H2  HOH X 370      13.387 114.836  63.714  0.00  0.00            
ATOM   4888  O   HOH X 371      30.446  97.523  68.795  0.00  0.00            
ATOM   4889  H1  HOH X 371      30.606  97.961  67.914  0.00  0.00            
ATOM   4890  H2  HOH X 371      29.864  98.142  69.205  0.00  0.00            
ATOM   4891  O   HOH X 372      18.868  86.489  55.546  0.00  0.00            
ATOM   4892  H1  HOH X 372      19.265  86.072  56.325  0.00  0.00            
ATOM   4893  H2  HOH X 372      19.532  87.178  55.362  0.00  0.00            
ATOM   4894  O   HOH X 373       6.044 105.298  63.414  0.00  0.00            
ATOM   4895  H1  HOH X 373       5.048 105.269  63.380  0.00  0.00            
ATOM   4896  H2  HOH X 373       6.208 106.248  63.393  0.00  0.00            
ATOM   4897  O   HOH X 374      10.068  90.454  58.048  0.00  0.00            
ATOM   4898  H1  HOH X 374       9.663  90.519  57.168  0.00  0.00            
ATOM   4899  H2  HOH X 374      10.840  89.898  57.960  0.00  0.00            
ATOM   4900  O   HOH X 375      29.310 102.236  68.705  0.00  0.00            
ATOM   4901  H1  HOH X 375      29.599 103.138  68.586  0.00  0.00            
ATOM   4902  H2  HOH X 375      30.105 101.701  68.570  0.00  0.00            
ATOM   4903  O   HOH X 376      24.791 104.138  70.405  0.00  0.00            
ATOM   4904  H1  HOH X 376      25.721 104.047  70.745  0.00  0.00            
ATOM   4905  H2  HOH X 376      24.716 103.373  69.781  0.00  0.00            
ATOM   4906  O   HOH X 377      20.563 116.089  65.147  0.00  0.00            
ATOM   4907  H1  HOH X 377      20.249 115.348  65.715  0.00  0.00            
ATOM   4908  H2  HOH X 377      21.001 115.603  64.456  0.00  0.00            
ATOM   4909  O   HOH X 378       6.812 113.643  55.658  0.00  0.00            
ATOM   4910  H1  HOH X 378       7.142 114.524  55.871  0.00  0.00            
ATOM   4911  H2  HOH X 378       6.284 113.363  56.407  0.00  0.00            
ATOM   4912  O   HOH X 379       7.462  96.951  49.060  0.00  0.00            
ATOM   4913  H1  HOH X 379       7.606  96.094  49.515  0.00  0.00            
ATOM   4914  H2  HOH X 379       7.061  96.644  48.210  0.00  0.00            
ATOM   4915  O   HOH X 380      13.855  98.002  50.831  0.00  0.00            
ATOM   4916  H1  HOH X 380      13.314  97.554  51.492  0.00  0.00            
ATOM   4917  H2  HOH X 380      13.450  97.746  49.981  0.00  0.00            
ATOM   4918  O   HOH X 381      19.992 115.365  53.663  0.00  0.00            
ATOM   4919  H1  HOH X 381      19.756 115.465  54.606  0.00  0.00            
ATOM   4920  H2  HOH X 381      19.224 114.861  53.289  0.00  0.00            
ATOM   4921  O   HOH X 382      34.621 102.390  62.010  0.00  0.00            
ATOM   4922  H1  HOH X 382      33.823 102.094  61.611  0.00  0.00            
ATOM   4923  H2  HOH X 382      34.468 102.247  62.956  0.00  0.00            
ATOM   4924  O   HOH X 383      28.021  87.121  58.825  0.00  0.00            
ATOM   4925  H1  HOH X 383      27.210  87.571  58.596  0.00  0.00            
ATOM   4926  H2  HOH X 383      28.439  87.628  59.569  0.00  0.00            
ATOM   4927  O   HOH X 384      19.995 107.875  71.680  0.00  0.00            
ATOM   4928  H1  HOH X 384      19.957 107.876  72.637  0.00  0.00            
ATOM   4929  H2  HOH X 384      19.154 107.443  71.468  0.00  0.00            
ATOM   4930  O   HOH X 385      22.866 114.655  66.609  0.00  0.00            
ATOM   4931  H1  HOH X 385      23.024 115.632  66.566  0.00  0.00            
ATOM   4932  H2  HOH X 385      22.054 114.608  67.121  0.00  0.00            
ATOM   4933  O   HOH X 386      18.691 106.877  35.131  0.00  0.00            
ATOM   4934  H1  HOH X 386      17.963 106.379  35.550  0.00  0.00            
ATOM   4935  H2  HOH X 386      18.653 107.722  35.585  0.00  0.00            
ATOM   4936  O   HOH X 387       9.107 107.790  53.345  0.00  0.00            
ATOM   4937  H1  HOH X 387       9.367 106.894  53.569  0.00  0.00            
ATOM   4938  H2  HOH X 387       8.617 108.142  54.102  0.00  0.00            
ATOM   4939  O   HOH X 388      17.883 108.929  62.873  0.00  0.00            
ATOM   4940  H1  HOH X 388      18.845 108.894  62.681  0.00  0.00            
ATOM   4941  H2  HOH X 388      17.705 108.057  63.140  0.00  0.00            
ATOM   4942  O   HOH X 389      15.650  98.751  57.982  0.00  0.00            
ATOM   4943  H1  HOH X 389      15.510  98.310  58.849  0.00  0.00            
ATOM   4944  H2  HOH X 389      15.092  99.504  58.101  0.00  0.00            
ATOM   4945  O   HOH X 390       5.164 101.098  55.012  0.00  0.00            
ATOM   4946  H1  HOH X 390       5.665 101.648  54.381  0.00  0.00            
ATOM   4947  H2  HOH X 390       4.981 100.285  54.511  0.00  0.00            
ATOM   4948  O   HOH X 391       8.830 110.496  61.340  0.00  0.00            
ATOM   4949  H1  HOH X 391       7.964 110.074  61.475  0.00  0.00            
ATOM   4950  H2  HOH X 391       9.246 109.988  60.606  0.00  0.00            
ATOM   4951  O   HOH X 392      15.290 114.276  50.006  0.00  0.00            
ATOM   4952  H1  HOH X 392      14.560 114.537  50.583  0.00  0.00            
ATOM   4953  H2  HOH X 392      16.026 114.798  50.341  0.00  0.00            
ATOM   4954  O   HOH X 393      24.162  94.542  65.901  0.00  0.00            
ATOM   4955  H1  HOH X 393      24.890  95.193  65.945  0.00  0.00            
ATOM   4956  H2  HOH X 393      24.036  94.365  66.870  0.00  0.00            
ATOM   4957  O   HOH X 394      20.589 116.277  58.395  0.00  0.00            
ATOM   4958  H1  HOH X 394      21.154 115.517  58.147  0.00  0.00            
ATOM   4959  H2  HOH X 394      21.156 116.819  59.010  0.00  0.00            
ATOM   4960  O   HOH X 395      21.380  94.488  65.569  0.00  0.00            
ATOM   4961  H1  HOH X 395      20.997  94.604  66.475  0.00  0.00            
ATOM   4962  H2  HOH X 395      22.323  94.423  65.748  0.00  0.00            
ATOM   4963  O   HOH X 396      24.300 101.631  68.635  0.00  0.00            
ATOM   4964  H1  HOH X 396      23.432 101.562  68.216  0.00  0.00            
ATOM   4965  H2  HOH X 396      24.950 101.249  68.024  0.00  0.00            
ATOM   4966  O   HOH X 397      26.016  92.505  65.497  0.00  0.00            
ATOM   4967  H1  HOH X 397      25.297  93.136  65.490  0.00  0.00            
ATOM   4968  H2  HOH X 397      25.565  91.728  65.822  0.00  0.00            
ATOM   4969  O   HOH X 398      33.265 107.831  67.460  0.00  0.00            
ATOM   4970  H1  HOH X 398      32.337 107.783  67.206  0.00  0.00            
ATOM   4971  H2  HOH X 398      33.654 106.960  67.333  0.00  0.00            
ATOM   4972  O   HOH X 399      16.344 100.056  55.401  0.00  0.00            
ATOM   4973  H1  HOH X 399      16.175  99.367  56.086  0.00  0.00            
ATOM   4974  H2  HOH X 399      15.436 100.218  55.055  0.00  0.00            
ATOM   4975  O   HOH X 400      21.149 111.736  55.061  0.00  0.00            
ATOM   4976  H1  HOH X 400      22.079 111.955  54.870  0.00  0.00            
ATOM   4977  H2  HOH X 400      20.794 112.577  55.407  0.00  0.00            
ATOM   4978  O   HOH X 401      10.151 102.191  46.540  0.00  0.00            
ATOM   4979  H1  HOH X 401       9.968 101.219  46.622  0.00  0.00            
ATOM   4980  H2  HOH X 401       9.427 102.448  45.930  0.00  0.00            
ATOM   4981  O   HOH X 402       6.235  95.999  62.351  0.00  0.00            
ATOM   4982  H1  HOH X 402       6.369  95.167  61.887  0.00  0.00            
ATOM   4983  H2  HOH X 402       6.743  95.880  63.179  0.00  0.00            
ATOM   4984  O   HOH X 403       5.576 109.974  56.993  0.00  0.00            
ATOM   4985  H1  HOH X 403       5.593 110.573  57.770  0.00  0.00            
ATOM   4986  H2  HOH X 403       5.174 109.162  57.355  0.00  0.00            
ATOM   4987  O   HOH X 404       8.239 107.237  57.113  0.00  0.00            
ATOM   4988  H1  HOH X 404       7.622 106.573  57.438  0.00  0.00            
ATOM   4989  H2  HOH X 404       7.738 107.691  56.386  0.00  0.00            
ATOM   4990  O   HOH X 405      13.427 111.680  43.007  0.00  0.00            
ATOM   4991  H1  HOH X 405      12.475 111.586  42.987  0.00  0.00            
ATOM   4992  H2  HOH X 405      13.650 111.421  43.920  0.00  0.00            
ATOM   4993  O   HOH X 406      18.487 117.936  50.731  0.00  0.00            
ATOM   4994  H1  HOH X 406      17.632 117.560  50.956  0.00  0.00            
ATOM   4995  H2  HOH X 406      18.457 118.828  51.091  0.00  0.00            
ATOM   4996  O   HOH X 407      17.301  87.984  42.891  0.00  0.00            
ATOM   4997  H1  HOH X 407      17.173  88.693  42.221  0.00  0.00            
ATOM   4998  H2  HOH X 407      16.998  87.184  42.410  0.00  0.00            
ATOM   4999  O   HOH X 408      11.596 111.373  66.219  0.00  0.00            
ATOM   5000  H1  HOH X 408      12.316 111.004  66.775  0.00  0.00            
ATOM   5001  H2  HOH X 408      10.776 110.909  66.560  0.00  0.00            
ATOM   5002  O   HOH X 409      10.135 104.924  39.302  0.00  0.00            
ATOM   5003  H1  HOH X 409      10.748 105.259  38.666  0.00  0.00            
ATOM   5004  H2  HOH X 409      10.702 104.343  39.868  0.00  0.00            
ATOM   5005  O   HOH X 410      22.109 109.834  70.985  0.00  0.00            
ATOM   5006  H1  HOH X 410      22.484 109.003  71.280  0.00  0.00            
ATOM   5007  H2  HOH X 410      21.218 109.519  70.741  0.00  0.00            
ATOM   5008  O   HOH X 411      36.781 102.863  64.557  0.00  0.00            
ATOM   5009  H1  HOH X 411      36.771 102.419  63.682  0.00  0.00            
ATOM   5010  H2  HOH X 411      36.748 103.781  64.297  0.00  0.00            
ATOM   5011  O   HOH X 412       3.197 103.124  47.906  0.00  0.00            
ATOM   5012  H1  HOH X 412       3.639 103.486  47.100  0.00  0.00            
ATOM   5013  H2  HOH X 412       2.503 102.524  47.546  0.00  0.00            
ATOM   5014  O   HOH X 413      34.361 105.594  63.449  0.00  0.00            
ATOM   5015  H1  HOH X 413      34.054 106.342  63.945  0.00  0.00            
ATOM   5016  H2  HOH X 413      33.604 105.335  62.912  0.00  0.00            
ATOM   5017  O   HOH X 414      15.715 118.384  56.551  0.00  0.00            
ATOM   5018  H1  HOH X 414      15.150 118.233  57.313  0.00  0.00            
ATOM   5019  H2  HOH X 414      15.970 119.297  56.622  0.00  0.00            
ATOM   5020  O   HOH X 415       2.688 102.303  53.769  0.00  0.00            
ATOM   5021  H1  HOH X 415       2.756 101.469  53.288  0.00  0.00            
ATOM   5022  H2  HOH X 415       2.616 102.944  53.040  0.00  0.00            
ATOM   5023  O   HOH X 416       8.738 103.301  44.057  0.00  0.00            
ATOM   5024  H1  HOH X 416       7.832 103.138  43.750  0.00  0.00            
ATOM   5025  H2  HOH X 416       8.642 104.064  44.652  0.00  0.00            
ATOM   5026  O   HOH X 417      18.225  93.876  62.239  0.00  0.00            
ATOM   5027  H1  HOH X 417      18.385  94.682  62.765  0.00  0.00            
ATOM   5028  H2  HOH X 417      17.843  94.222  61.407  0.00  0.00            
ATOM   5029  O   HOH X 418      14.952 107.392  58.519  0.00  0.00            
ATOM   5030  H1  HOH X 418      15.575 107.799  57.870  0.00  0.00            
ATOM   5031  H2  HOH X 418      15.323 107.667  59.371  0.00  0.00            
ATOM   5032  O   HOH X 419      24.198  93.924  68.479  0.00  0.00            
ATOM   5033  H1  HOH X 419      23.646  93.746  69.253  0.00  0.00            
ATOM   5034  H2  HOH X 419      24.853  93.209  68.555  0.00  0.00            
ATOM   5035  O   HOH X 420      13.378 118.806  54.116  0.00  0.00            
ATOM   5036  H1  HOH X 420      12.438 118.741  54.374  0.00  0.00            
ATOM   5037  H2  HOH X 420      13.813 118.996  54.952  0.00  0.00            
ATOM   5038  O   HOH X 421      12.446  98.505  48.302  0.00  0.00            
ATOM   5039  H1  HOH X 421      13.145  98.628  47.636  0.00  0.00            
ATOM   5040  H2  HOH X 421      12.334  99.369  48.679  0.00  0.00            
ATOM   5041  O   HOH X 422      16.557 106.781  52.026  0.00  0.00            
ATOM   5042  H1  HOH X 422      16.724 107.542  51.448  0.00  0.00            
ATOM   5043  H2  HOH X 422      17.429 106.659  52.420  0.00  0.00            
ATOM   5044  O   HOH X 423      28.155 119.547  54.508  0.00  0.00            
ATOM   5045  H1  HOH X 423      29.063 119.576  54.898  0.00  0.00            
ATOM   5046  H2  HOH X 423      27.622 119.631  55.300  0.00  0.00            
ATOM   5047  O   HOH X 424      10.023  94.613  41.709  0.00  0.00            
ATOM   5048  H1  HOH X 424      10.140  95.209  40.947  0.00  0.00            
ATOM   5049  H2  HOH X 424      10.660  94.959  42.341  0.00  0.00            
ATOM   5050  O   HOH X 425      18.806 108.589  52.969  0.00  0.00            
ATOM   5051  H1  HOH X 425      19.183 109.443  52.697  0.00  0.00            
ATOM   5052  H2  HOH X 425      18.775 108.765  53.902  0.00  0.00            
ATOM   5053  O   HOH X 426      18.640 111.279  37.593  0.00  0.00            
ATOM   5054  H1  HOH X 426      17.943 111.559  37.045  0.00  0.00            
ATOM   5055  H2  HOH X 426      18.737 112.037  38.240  0.00  0.00            
ATOM   5056  O   HOH X 427      26.008 101.208  66.342  0.00  0.00            
ATOM   5057  H1  HOH X 427      25.931 100.419  65.797  0.00  0.00            
ATOM   5058  H2  HOH X 427      25.103 101.544  66.356  0.00  0.00            
ATOM   5059  O   HOH X 428       5.648 102.681  62.832  0.00  0.00            
ATOM   5060  H1  HOH X 428       6.482 102.283  62.488  0.00  0.00            
ATOM   5061  H2  HOH X 428       5.923 103.517  63.261  0.00  0.00            
ATOM   5062  O   HOH X 429       5.917 101.413  46.874  0.00  0.00
[truncated: 89,275 more chars]
