# Supplementary material for: Computational Analysis of Triazole-Based Kojic Acid Analogs as Tyrosinase Inhibitors by Molecular Dynamics and Free Energy Calculations
Source: Molecules. 2022 Nov 23;27(23):8141. doi: 10.3390/molecules27238141 (PMC9735930; doi:10.3390/molecules27238141)
Supplement: Supplementary file 1 [file molecules-27-08141-s001.zip › PDB-files/6m.pdb]

CRYST1    1.000    1.000    1.000  90.00  90.00  90.00 P 1           1
ATOM      1  N   LYN X   1      44.891  91.785  34.778  0.00  0.00            
ATOM      2  H   LYN X   1      44.851  91.952  33.784  0.00  0.00            
ATOM      3  CA  LYN X   1      46.176  91.827  35.453  0.00  0.00            
ATOM      4  HA  LYN X   1      46.009  92.060  36.503  0.00  0.00            
ATOM      5  CB  LYN X   1      46.883  90.474  35.338  0.00  0.00            
ATOM      6  HB2 LYN X   1      47.368  90.378  34.366  0.00  0.00            
ATOM      7  HB3 LYN X   1      47.686  90.435  36.072  0.00  0.00            
ATOM      8  CG  LYN X   1      45.962  89.282  35.577  0.00  0.00            
ATOM      9  HG2 LYN X   1      44.920  89.577  35.453  0.00  0.00            
ATOM     10  HG3 LYN X   1      46.067  88.944  36.607  0.00  0.00            
ATOM     11  CD  LYN X   1      46.302  88.134  34.626  0.00  0.00            
ATOM     12  HD2 LYN X   1      46.434  88.515  33.614  0.00  0.00            
ATOM     13  HD3 LYN X   1      47.256  87.701  34.922  0.00  0.00            
ATOM     14  CE  LYN X   1      45.229  87.052  34.654  0.00  0.00            
ATOM     15  HE2 LYN X   1      44.237  87.501  34.580  0.00  0.00            
ATOM     16  HE3 LYN X   1      45.315  86.537  35.610  0.00  0.00            
ATOM     17  NZ  LYN X   1      45.417  86.091  33.576  0.00  0.00            
ATOM     18  HZ1 LYN X   1      45.164  86.499  32.687  0.00  0.00            
ATOM     19  HZ2 LYN X   1      46.388  85.827  33.504  0.00  0.00            
ATOM     20  C   LYN X   1      47.058  92.915  34.845  0.00  0.00            
ATOM     21  O   LYN X   1      48.070  93.293  35.430  0.00  0.00            
ATOM     22  N   TYR X   2      46.668  93.413  33.670  0.00  0.00            
ATOM     23  H   TYR X   2      45.727  93.231  33.357  0.00  0.00            
ATOM     24  CA  TYR X   2      47.483  94.353  32.913  0.00  0.00            
ATOM     25  HA  TYR X   2      48.490  94.339  33.323  0.00  0.00            
ATOM     26  CB  TYR X   2      47.538  93.922  31.444  0.00  0.00            
ATOM     27  HB2 TYR X   2      47.528  92.835  31.358  0.00  0.00            
ATOM     28  HB3 TYR X   2      46.650  94.309  30.947  0.00  0.00            
ATOM     29  CG  TYR X   2      48.742  94.444  30.695  0.00  0.00            
ATOM     30  CD1 TYR X   2      49.992  94.486  31.312  0.00  0.00            
ATOM     31  HD1 TYR X   2      50.117  94.086  32.302  0.00  0.00            
ATOM     32  CE1 TYR X   2      51.079  95.057  30.652  0.00  0.00            
ATOM     33  HE1 TYR X   2      51.948  95.348  31.213  0.00  0.00            
ATOM     34  CZ  TYR X   2      50.962  95.466  29.326  0.00  0.00            
ATOM     35  OH  TYR X   2      52.034  95.975  28.656  0.00  0.00            
ATOM     36  HH  TYR X   2      52.440  96.704  29.095  0.00  0.00            
ATOM     37  CE2 TYR X   2      49.707  95.464  28.726  0.00  0.00            
ATOM     38  HE2 TYR X   2      49.550  96.055  27.842  0.00  0.00            
ATOM     39  CD2 TYR X   2      48.602  94.956  29.404  0.00  0.00            
ATOM     40  HD2 TYR X   2      47.625  95.077  28.976  0.00  0.00            
ATOM     41  C   TYR X   2      46.935  95.768  33.015  0.00  0.00            
ATOM     42  O   TYR X   2      47.352  96.645  32.260  0.00  0.00            
ATOM     43  N   ARN X   3      45.995  96.005  33.939  0.00  0.00            
ATOM     44  H   ARN X   3      45.688  95.253  34.538  0.00  0.00            
ATOM     45  CA  ARN X   3      45.368  97.306  34.098  0.00  0.00            
ATOM     46  HA  ARN X   3      45.986  98.060  33.612  0.00  0.00            
ATOM     47  CB  ARN X   3      43.976  97.272  33.457  0.00  0.00            
ATOM     48  HB2 ARN X   3      43.242  96.867  34.152  0.00  0.00            
ATOM     49  HB3 ARN X   3      44.007  96.582  32.619  0.00  0.00            
ATOM     50  CG  ARN X   3      43.492  98.608  32.913  0.00  0.00            
ATOM     51  HG2 ARN X   3      43.199  99.285  33.719  0.00  0.00            
ATOM     52  HG3 ARN X   3      44.316  99.028  32.337  0.00  0.00            
ATOM     53  CD  ARN X   3      42.323  98.374  31.967  0.00  0.00            
ATOM     54  HD2 ARN X   3      41.769  99.294  31.784  0.00  0.00            
ATOM     55  HD3 ARN X   3      42.694  98.025  31.003  0.00  0.00            
ATOM     56  NE  ARN X   3      41.451  97.361  32.522  0.00  0.00            
ATOM     57  HE  ARN X   3      42.031  96.630  32.895  0.00  0.00            
ATOM     58  CZ  ARN X   3      40.432  96.795  31.705  0.00  0.00            
ATOM     59  NH1 ARN X   3      40.253  97.106  30.503  0.00  0.00            
ATOM     60 HH11 ARN X   3      40.900  97.818  30.203  0.00  0.00            
ATOM     61  NH2 ARN X   3      39.641  95.826  32.386  0.00  0.00            
ATOM     62 HH21 ARN X   3      38.681  96.122  32.418  0.00  0.00            
ATOM     63 HH22 ARN X   3      39.950  95.657  33.329  0.00  0.00            
ATOM     64  C   ARN X   3      45.285  97.611  35.586  0.00  0.00            
ATOM     65  O   ARN X   3      44.566  96.932  36.316  0.00  0.00            
ATOM     66  N   VAL X   4      46.059  98.600  36.037  0.00  0.00            
ATOM     67  H   VAL X   4      46.734  99.006  35.409  0.00  0.00            
ATOM     68  CA  VAL X   4      46.195  98.881  37.454  0.00  0.00            
ATOM     69  HA  VAL X   4      45.911  97.986  38.004  0.00  0.00            
ATOM     70  CB  VAL X   4      47.660  99.213  37.772  0.00  0.00            
ATOM     71  HB  VAL X   4      48.266  98.326  37.584  0.00  0.00            
ATOM     72  CG1 VAL X   4      48.189 100.330  36.887  0.00  0.00            
ATOM     73 HG11 VAL X   4      48.211 100.021  35.841  0.00  0.00            
ATOM     74 HG12 VAL X   4      47.563 101.220  36.961  0.00  0.00            
ATOM     75 HG13 VAL X   4      49.199 100.565  37.223  0.00  0.00            
ATOM     76  CG2 VAL X   4      47.825  99.589  39.244  0.00  0.00            
ATOM     77 HG21 VAL X   4      47.795 100.671  39.377  0.00  0.00            
ATOM     78 HG22 VAL X   4      47.021  99.155  39.837  0.00  0.00            
ATOM     79 HG23 VAL X   4      48.773  99.224  39.641  0.00  0.00            
ATOM     80  C   VAL X   4      45.266 100.008  37.877  0.00  0.00            
ATOM     81  O   VAL X   4      45.241 101.077  37.266  0.00  0.00            
ATOM     82  N   ARN X   5      44.482  99.757  38.932  0.00  0.00            
ATOM     83  H   ARN X   5      44.334  98.795  39.195  0.00  0.00            
ATOM     84  CA  ARN X   5      43.623 100.757  39.529  0.00  0.00            
ATOM     85  HA  ARN X   5      43.501 101.573  38.819  0.00  0.00            
ATOM     86  CB  ARN X   5      42.258 100.146  39.843  0.00  0.00            
ATOM     87  HB2 ARN X   5      42.371  99.212  40.394  0.00  0.00            
ATOM     88  HB3 ARN X   5      41.712 100.818  40.500  0.00  0.00            
ATOM     89  CG  ARN X   5      41.418  99.921  38.587  0.00  0.00            
ATOM     90  HG2 ARN X   5      42.024 100.048  37.689  0.00  0.00            
ATOM     91  HG3 ARN X   5      40.639 100.682  38.538  0.00  0.00            
ATOM     92  CD  ARN X   5      40.771  98.542  38.585  0.00  0.00            
ATOM     93  HD2 ARN X   5      41.444  97.798  39.006  0.00  0.00            
ATOM     94  HD3 ARN X   5      40.564  98.241  37.558  0.00  0.00            
ATOM     95  NE  ARN X   5      39.532  98.539  39.329  0.00  0.00            
ATOM     96  HE  ARN X   5      39.625  98.020  40.187  0.00  0.00            
ATOM     97  CZ  ARN X   5      38.316  98.259  38.643  0.00  0.00            
ATOM     98  NH1 ARN X   5      38.253  98.041  37.408  0.00  0.00            
ATOM     99 HH11 ARN X   5      39.137  98.200  36.953  0.00  0.00            
ATOM    100  NH2 ARN X   5      37.174  98.263  39.487  0.00  0.00            
ATOM    101 HH21 ARN X   5      36.538  98.991  39.206  0.00  0.00            
ATOM    102 HH22 ARN X   5      36.687  97.385  39.409  0.00  0.00            
ATOM    103  C   ARN X   5      44.277 101.293  40.809  0.00  0.00            
ATOM    104  O   ARN X   5      44.491 100.542  41.756  0.00  0.00            
ATOM    105  N   LYN X   6      44.606 102.583  40.799  0.00  0.00            
ATOM    106  H   LYN X   6      44.503 103.093  39.935  0.00  0.00            
ATOM    107  CA  LYN X   6      45.413 103.183  41.852  0.00  0.00            
ATOM    108  HA  LYN X   6      46.012 102.401  42.312  0.00  0.00            
ATOM    109  CB  LYN X   6      46.334 104.253  41.252  0.00  0.00            
ATOM    110  HB2 LYN X   6      45.759 105.115  40.913  0.00  0.00            
ATOM    111  HB3 LYN X   6      46.983 104.623  42.042  0.00  0.00            
ATOM    112  CG  LYN X   6      47.216 103.755  40.114  0.00  0.00            
ATOM    113  HG2 LYN X   6      47.812 102.899  40.443  0.00  0.00            
ATOM    114  HG3 LYN X   6      46.567 103.465  39.290  0.00  0.00            
ATOM    115  CD  LYN X   6      48.122 104.868  39.596  0.00  0.00            
ATOM    116  HD2 LYN X   6      48.689 105.302  40.418  0.00  0.00            
ATOM    117  HD3 LYN X   6      47.495 105.661  39.194  0.00  0.00            
ATOM    118  CE  LYN X   6      49.066 104.363  38.504  0.00  0.00            
ATOM    119  HE2 LYN X   6      48.496 104.029  37.637  0.00  0.00            
ATOM    120  HE3 LYN X   6      49.616 103.499  38.875  0.00  0.00            
ATOM    121  NZ  LYN X   6      50.014 105.397  38.112  0.00  0.00            
ATOM    122  HZ1 LYN X   6      49.675 105.893  37.298  0.00  0.00            
ATOM    123  HZ2 LYN X   6      50.892 104.977  37.838  0.00  0.00            
ATOM    124  C   LYN X   6      44.553 103.828  42.930  0.00  0.00            
ATOM    125  O   LYN X   6      43.425 104.254  42.680  0.00  0.00            
ATOM    126  N   ASN X   7      45.124 103.931  44.134  0.00  0.00            
ATOM    127  H   ASN X   7      46.047 103.544  44.273  0.00  0.00            
ATOM    128  CA  ASN X   7      44.551 104.752  45.187  0.00  0.00            
ATOM    129  HA  ASN X   7      43.571 104.365  45.463  0.00  0.00            
ATOM    130  CB  ASN X   7      45.459 104.704  46.423  0.00  0.00            
ATOM    131  HB2 ASN X   7      45.751 103.674  46.631  0.00  0.00            
ATOM    132  HB3 ASN X   7      46.370 105.267  46.242  0.00  0.00            
ATOM    133  CG  ASN X   7      44.770 105.275  47.658  0.00  0.00            
ATOM    134  OD1 ASN X   7      43.991 106.221  47.564  0.00  0.00            
ATOM    135  ND2 ASN X   7      45.033 104.662  48.813  0.00  0.00            
ATOM    136 HD21 ASN X   7      45.984 104.420  49.046  0.00  0.00            
ATOM    137 HD22 ASN X   7      44.272 104.251  49.334  0.00  0.00            
ATOM    138  C   ASN X   7      44.424 106.175  44.675  0.00  0.00            
ATOM    139  O   ASN X   7      45.302 106.676  43.968  0.00  0.00            
ATOM    140  N   VAL X   8      43.318 106.843  45.022  0.00  0.00            
ATOM    141  H   VAL X   8      42.571 106.351  45.491  0.00  0.00            
ATOM    142  CA  VAL X   8      43.091 108.209  44.600  0.00  0.00            
ATOM    143  HA  VAL X   8      43.101 108.215  43.509  0.00  0.00            
ATOM    144  CB  VAL X   8      41.723 108.696  45.088  0.00  0.00            
ATOM    145  HB  VAL X   8      41.602 108.419  46.135  0.00  0.00            
ATOM    146  CG1 VAL X   8      41.629 110.210  44.990  0.00  0.00            
ATOM    147 HG11 VAL X   8      40.939 110.511  44.200  0.00  0.00            
ATOM    148 HG12 VAL X   8      41.271 110.644  45.924  0.00  0.00            
ATOM    149 HG13 VAL X   8      42.629 110.583  44.773  0.00  0.00            
ATOM    150  CG2 VAL X   8      40.605 108.046  44.280  0.00  0.00            
ATOM    151 HG21 VAL X   8      40.986 107.687  43.324  0.00  0.00            
ATOM    152 HG22 VAL X   8      40.183 107.198  44.817  0.00  0.00            
ATOM    153 HG23 VAL X   8      39.805 108.760  44.084  0.00  0.00            
ATOM    154  C   VAL X   8      44.226 109.124  45.062  0.00  0.00            
ATOM    155  O   VAL X   8      44.664 110.001  44.321  0.00  0.00            
ATOM    156  N   LEU X   9      44.703 108.933  46.293  0.00  0.00            
ATOM    157  H   LEU X   9      44.175 108.359  46.935  0.00  0.00            
ATOM    158  CA  LEU X   9      45.762 109.761  46.839  0.00  0.00            
ATOM    159  HA  LEU X   9      45.477 110.799  46.679  0.00  0.00            
ATOM    160  CB  LEU X   9      45.918 109.490  48.339  0.00  0.00            
ATOM    161  HB2 LEU X   9      46.762 110.058  48.729  0.00  0.00            
ATOM    162  HB3 LEU X   9      46.180 108.445  48.471  0.00  0.00            
ATOM    163  CG  LEU X   9      44.664 109.771  49.173  0.00  0.00            
ATOM    164  HG  LEU X   9      43.921 109.014  48.924  0.00  0.00            
ATOM    165  CD1 LEU X   9      44.981 109.648  50.662  0.00  0.00            
ATOM    166 HD11 LEU X   9      44.191 109.111  51.186  0.00  0.00            
ATOM    167 HD12 LEU X   9      45.083 110.632  51.120  0.00  0.00            
ATOM    168 HD13 LEU X   9      45.916 109.107  50.814  0.00  0.00            
ATOM    169  CD2 LEU X   9      44.068 111.142  48.869  0.00  0.00            
ATOM    170 HD21 LEU X   9      42.997 111.064  48.690  0.00  0.00            
ATOM    171 HD22 LEU X   9      44.223 111.828  49.701  0.00  0.00            
ATOM    172 HD23 LEU X   9      44.530 111.574  47.981  0.00  0.00            
ATOM    173  C   LEU X   9      47.115 109.547  46.142  0.00  0.00            
ATOM    174  O   LEU X   9      48.033 110.327  46.367  0.00  0.00            
ATOM    175  N   HID X  10      47.240 108.513  45.309  0.00  0.00            
ATOM    176  H   HID X  10      46.404 108.073  44.962  0.00  0.00            
ATOM    177  CA  HID X  10      48.492 108.216  44.630  0.00  0.00            
ATOM    178  HA  HID X  10      49.299 108.738  45.140  0.00  0.00            
ATOM    179  CB  HID X  10      48.780 106.712  44.656  0.00  0.00            
ATOM    180  HB2 HID X  10      49.623 106.475  44.003  0.00  0.00            
ATOM    181  HB3 HID X  10      47.927 106.160  44.266  0.00  0.00            
ATOM    182  CG  HID X  10      49.075 106.187  46.027  0.00  0.00            
ATOM    183  ND1 HID X  10      49.508 106.999  47.054  0.00  0.00            
ATOM    184  HD1 HID X  10      49.980 107.871  46.918  0.00  0.00            
ATOM    185  CE1 HID X  10      49.703 106.231  48.119  0.00  0.00            
ATOM    186  HE1 HID X  10      50.377 106.532  48.903  0.00  0.00            
ATOM    187  NE2 HID X  10      49.414 104.961  47.886  0.00  0.00            
ATOM    188  CD2 HID X  10      48.977 104.932  46.566  0.00  0.00            
ATOM    189  HD2 HID X  10      48.520 104.052  46.152  0.00  0.00            
ATOM    190  C   HID X  10      48.459 108.698  43.180  0.00  0.00            
ATOM    191  O   HID X  10      49.421 108.487  42.449  0.00  0.00            
ATOM    192  N   LEU X  11      47.361 109.331  42.761  0.00  0.00            
ATOM    193  H   LEU X  11      46.558 109.397  43.367  0.00  0.00            
ATOM    194  CA  LEU X  11      47.252 109.801  41.388  0.00  0.00            
ATOM    195  HA  LEU X  11      47.617 109.019  40.726  0.00  0.00            
ATOM    196  CB  LEU X  11      45.790 110.133  41.053  0.00  0.00            
ATOM    197  HB2 LEU X  11      45.414 110.911  41.714  0.00  0.00            
ATOM    198  HB3 LEU X  11      45.779 110.571  40.059  0.00  0.00            
ATOM    199  CG  LEU X  11      44.815 108.949  41.028  0.00  0.00            
ATOM    200  HG  LEU X  11      44.904 108.388  41.958  0.00  0.00            
ATOM    201  CD1 LEU X  11      43.382 109.459  40.917  0.00  0.00            
ATOM    202 HD11 LEU X  11      42.721 108.698  40.503  0.00  0.00            
ATOM    203 HD12 LEU X  11      43.332 110.334  40.267  0.00  0.00            
ATOM    204 HD13 LEU X  11      43.019 109.735  41.907  0.00  0.00            
ATOM    205  CD2 LEU X  11      45.118 108.007  39.867  0.00  0.00            
ATOM    206 HD21 LEU X  11      44.975 106.969  40.165  0.00  0.00            
ATOM    207 HD22 LEU X  11      46.154 108.124  39.548  0.00  0.00            
ATOM    208 HD23 LEU X  11      44.474 108.210  39.012  0.00  0.00            
ATOM    209  C   LEU X  11      48.104 111.044  41.176  0.00  0.00            
ATOM    210  O   LEU X  11      48.199 111.907  42.050  0.00  0.00            
ATOM    211  N   THR X  12      48.712 111.154  39.989  0.00  0.00            
ATOM    212  H   THR X  12      48.896 110.312  39.463  0.00  0.00            
ATOM    213  CA  THR X  12      49.367 112.381  39.577  0.00  0.00            
ATOM    214  HA  THR X  12      49.937 112.776  40.416  0.00  0.00            
ATOM    215  CB  THR X  12      50.330 112.082  38.425  0.00  0.00            
ATOM    216  HB  THR X  12      50.855 113.002  38.161  0.00  0.00            
ATOM    217  CG2 THR X  12      51.351 111.024  38.829  0.00  0.00            
ATOM    218 HG21 THR X  12      51.934 110.702  37.969  0.00  0.00            
ATOM    219 HG22 THR X  12      52.037 111.415  39.582  0.00  0.00            
ATOM    220 HG23 THR X  12      50.849 110.152  39.250  0.00  0.00            
ATOM    221  OG1 THR X  12      49.605 111.657  37.287  0.00  0.00            
ATOM    222  HG1 THR X  12      50.198 111.604  36.551  0.00  0.00            
ATOM    223  C   THR X  12      48.344 113.426  39.149  0.00  0.00            
ATOM    224  O   THR X  12      47.195 113.111  38.843  0.00  0.00            
ATOM    225  N   ASH X  13      48.777 114.690  39.130  0.00  0.00            
ATOM    226  H   ASH X  13      49.648 114.922  39.587  0.00  0.00            
ATOM    227  CA  ASH X  13      47.927 115.772  38.671  0.00  0.00            
ATOM    228  HA  ASH X  13      47.032 115.800  39.290  0.00  0.00            
ATOM    229  CB  ASH X  13      48.623 117.117  38.839  0.00  0.00            
ATOM    230  HB2 ASH X  13      49.555 117.143  38.278  0.00  0.00            
ATOM    231  HB3 ASH X  13      47.985 117.905  38.441  0.00  0.00            
ATOM    232  CG  ASH X  13      48.929 117.469  40.282  0.00  0.00            
ATOM    233  OD1 ASH X  13      48.410 116.620  41.193  0.00  0.00            
ATOM    234  OD2 ASH X  13      49.580 118.459  40.591  0.00  0.00            
ATOM    235  HD1 ASH X  13      48.593 116.933  42.066  0.00  0.00            
ATOM    236  C   ASH X  13      47.499 115.580  37.215  0.00  0.00            
ATOM    237  O   ASH X  13      46.515 116.174  36.780  0.00  0.00            
ATOM    238  N   THR X  14      48.220 114.750  36.454  0.00  0.00            
ATOM    239  H   THR X  14      48.957 114.201  36.872  0.00  0.00            
ATOM    240  CA  THR X  14      47.838 114.463  35.079  0.00  0.00            
ATOM    241  HA  THR X  14      47.370 115.352  34.655  0.00  0.00            
ATOM    242  CB  THR X  14      49.065 114.092  34.242  0.00  0.00            
ATOM    243  HB  THR X  14      49.575 113.239  34.687  0.00  0.00            
ATOM    244  CG2 THR X  14      48.658 113.753  32.808  0.00  0.00            
ATOM    245 HG21 THR X  14      49.368 114.168  32.094  0.00  0.00            
ATOM    246 HG22 THR X  14      48.631 112.673  32.661  0.00  0.00            
ATOM    247 HG23 THR X  14      47.669 114.150  32.577  0.00  0.00            
ATOM    248  OG1 THR X  14      49.959 115.188  34.206  0.00  0.00            
ATOM    249  HG1 THR X  14      50.092 115.454  33.309  0.00  0.00            
ATOM    250  C   THR X  14      46.808 113.341  35.061  0.00  0.00            
ATOM    251  O   THR X  14      45.880 113.357  34.252  0.00  0.00            
ATOM    252  N   GLH X  15      46.951 112.357  35.959  0.00  0.00            
ATOM    253  H   GLH X  15      47.827 112.260  36.452  0.00  0.00            
ATOM    254  CA  GLH X  15      45.970 111.297  36.091  0.00  0.00            
ATOM    255  HA  GLH X  15      45.804 110.887  35.094  0.00  0.00            
ATOM    256  CB  GLH X  15      46.483 110.195  37.017  0.00  0.00            
ATOM    257  HB2 GLH X  15      46.908 110.630  37.921  0.00  0.00            
ATOM    258  HB3 GLH X  15      45.634 109.596  37.338  0.00  0.00            
ATOM    259  CG  GLH X  15      47.499 109.273  36.339  0.00  0.00            
ATOM    260  HG2 GLH X  15      47.031 108.745  35.507  0.00  0.00            
ATOM    261  HG3 GLH X  15      48.321 109.854  35.928  0.00  0.00            
ATOM    262  CD  GLH X  15      48.067 108.219  37.278  0.00  0.00            
ATOM    263  OE1 GLH X  15      48.279 108.652  38.541  0.00  0.00            
ATOM    264  OE2 GLH X  15      48.331 107.083  36.906  0.00  0.00            
ATOM    265  HE1 GLH X  15      48.064 109.559  38.653  0.00  0.00            
ATOM    266  C   GLH X  15      44.621 111.828  36.592  0.00  0.00            
ATOM    267  O   GLH X  15      43.576 111.407  36.104  0.00  0.00            
ATOM    268  N   LYN X  16      44.642 112.718  37.584  0.00  0.00            
ATOM    269  H   LYN X  16      45.470 112.793  38.155  0.00  0.00            
ATOM    270  CA  LYN X  16      43.413 113.326  38.071  0.00  0.00            
ATOM    271  HA  LYN X  16      42.764 112.514  38.397  0.00  0.00            
ATOM    272  CB  LYN X  16      43.702 114.256  39.254  0.00  0.00            
ATOM    273  HB2 LYN X  16      44.447 114.999  38.981  0.00  0.00            
ATOM    274  HB3 LYN X  16      42.794 114.808  39.485  0.00  0.00            
ATOM    275  CG  LYN X  16      44.124 113.524  40.518  0.00  0.00            
ATOM    276  HG2 LYN X  16      45.022 112.926  40.335  0.00  0.00            
ATOM    277  HG3 LYN X  16      43.293 112.882  40.807  0.00  0.00            
ATOM    278  CD  LYN X  16      44.363 114.498  41.667  0.00  0.00            
ATOM    279  HD2 LYN X  16      43.402 114.848  42.047  0.00  0.00            
ATOM    280  HD3 LYN X  16      44.884 115.373  41.288  0.00  0.00            
ATOM    281  CE  LYN X  16      45.179 113.867  42.796  0.00  0.00            
ATOM    282  HE2 LYN X  16      46.176 113.617  42.433  0.00  0.00            
ATOM    283  HE3 LYN X  16      44.712 112.934  43.110  0.00  0.00            
ATOM    284  NZ  LYN X  16      45.279 114.767  43.935  0.00  0.00            
ATOM    285  HZ1 LYN X  16      46.238 115.058  44.072  0.00  0.00            
ATOM    286  HZ2 LYN X  16      44.750 115.612  43.769  0.00  0.00            
ATOM    287  C   LYN X  16      42.671 114.084  36.974  0.00  0.00            
ATOM    288  O   LYN X  16      41.448 113.996  36.867  0.00  0.00            
ATOM    289  N   ARN X  17      43.393 114.872  36.169  0.00  0.00            
ATOM    290  H   ARN X  17      44.365 115.047  36.385  0.00  0.00            
ATOM    291  CA  ARN X  17      42.773 115.648  35.112  0.00  0.00            
ATOM    292  HA  ARN X  17      41.990 116.257  35.565  0.00  0.00            
ATOM    293  CB  ARN X  17      43.803 116.594  34.502  0.00  0.00            
ATOM    294  HB2 ARN X  17      44.682 116.040  34.174  0.00  0.00            
ATOM    295  HB3 ARN X  17      44.151 117.271  35.279  0.00  0.00            
ATOM    296  CG  ARN X  17      43.251 117.441  33.356  0.00  0.00            
ATOM    297  HG2 ARN X  17      42.539 116.870  32.761  0.00  0.00            
ATOM    298  HG3 ARN X  17      42.710 118.296  33.760  0.00  0.00            
ATOM    299  CD  ARN X  17      44.391 117.933  32.473  0.00  0.00            
ATOM    300  HD2 ARN X  17      44.038 118.681  31.765  0.00  0.00            
ATOM    301  HD3 ARN X  17      44.796 117.104  31.892  0.00  0.00            
ATOM    302  NE  ARN X  17      45.438 118.498  33.292  0.00  0.00            
ATOM    303  HE  ARN X  17      45.214 119.438  33.573  0.00  0.00            
ATOM    304  CZ  ARN X  17      46.799 118.342  32.898  0.00  0.00            
ATOM    305  NH1 ARN X  17      47.158 117.696  31.883  0.00  0.00            
ATOM    306 HH11 ARN X  17      46.448 117.049  31.577  0.00  0.00            
ATOM    307  NH2 ARN X  17      47.720 118.949  33.800  0.00  0.00            
ATOM    308 HH21 ARN X  17      48.107 118.263  34.428  0.00  0.00            
ATOM    309 HH22 ARN X  17      47.308 119.684  34.347  0.00  0.00            
ATOM    310  C   ARN X  17      42.141 114.762  34.049  0.00  0.00            
ATOM    311  O   ARN X  17      41.030 115.034  33.589  0.00  0.00            
ATOM    312  N   ASH X  18      42.846 113.707  33.623  0.00  0.00            
ATOM    313  H   ASH X  18      43.806 113.594  33.918  0.00  0.00            
ATOM    314  CA  ASH X  18      42.345 112.857  32.564  0.00  0.00            
ATOM    315  HA  ASH X  18      42.050 113.502  31.738  0.00  0.00            
ATOM    316  CB  ASH X  18      43.441 111.903  32.080  0.00  0.00            
ATOM    317  HB2 ASH X  18      43.836 111.325  32.916  0.00  0.00            
ATOM    318  HB3 ASH X  18      43.026 111.186  31.375  0.00  0.00            
ATOM    319  CG  ASH X  18      44.620 112.596  31.413  0.00  0.00            
ATOM    320  OD1 ASH X  18      44.337 113.808  30.886  0.00  0.00            
ATOM    321  OD2 ASH X  18      45.732 112.080  31.353  0.00  0.00            
ATOM    322  HD1 ASH X  18      43.590 114.212  31.285  0.00  0.00            
ATOM    323  C   ASH X  18      41.102 112.074  32.989  0.00  0.00            
ATOM    324  O   ASH X  18      40.197 111.868  32.179  0.00  0.00            
ATOM    325  N   PHE X  19      41.045 111.631  34.249  0.00  0.00            
ATOM    326  H   PHE X  19      41.642 112.067  34.935  0.00  0.00            
ATOM    327  CA  PHE X  19      39.898 110.882  34.727  0.00  0.00            
ATOM    328  HA  PHE X  19      39.688 110.070  34.028  0.00  0.00            
ATOM    329  CB  PHE X  19      40.181 110.300  36.111  0.00  0.00            
ATOM    330  HB2 PHE X  19      41.016 109.600  36.070  0.00  0.00            
ATOM    331  HB3 PHE X  19      40.476 111.095  36.791  0.00  0.00            
ATOM    332  CG  PHE X  19      38.991 109.600  36.712  0.00  0.00            
ATOM    333  CD1 PHE X  19      38.603 108.340  36.262  0.00  0.00            
ATOM    334  HD1 PHE X  19      39.036 107.945  35.364  0.00  0.00            
ATOM    335  CE1 PHE X  19      37.500 107.698  36.821  0.00  0.00            
ATOM    336  HE1 PHE X  19      37.094 106.834  36.331  0.00  0.00            
ATOM    337  CZ  PHE X  19      36.804 108.289  37.871  0.00  0.00            
ATOM    338  HZ  PHE X  19      36.033 107.748  38.391  0.00  0.00            
ATOM    339  CE2 PHE X  19      37.175 109.559  38.301  0.00  0.00            
ATOM    340  HE2 PHE X  19      36.748 109.952  39.204  0.00  0.00            
ATOM    341  CD2 PHE X  19      38.235 110.232  37.696  0.00  0.00            
ATOM    342  HD2 PHE X  19      38.502 111.221  38.028  0.00  0.00            
ATOM    343  C   PHE X  19      38.680 111.789  34.767  0.00  0.00            
ATOM    344  O   PHE X  19      37.607 111.424  34.285  0.00  0.00            
ATOM    345  N   VAL X  20      38.833 112.975  35.365  0.00  0.00            
ATOM    346  H   VAL X  20      39.689 113.188  35.858  0.00  0.00            
ATOM    347  CA  VAL X  20      37.766 113.958  35.376  0.00  0.00            
ATOM    348  HA  VAL X  20      36.906 113.503  35.866  0.00  0.00            
ATOM    349  CB  VAL X  20      38.186 115.204  36.160  0.00  0.00            
ATOM    350  HB  VAL X  20      39.180 115.504  35.829  0.00  0.00            
ATOM    351  CG1 VAL X  20      37.224 116.362  35.899  0.00  0.00            
ATOM    352 HG11 VAL X  20      36.449 116.062  35.194  0.00  0.00            
ATOM    353 HG12 VAL X  20      37.756 117.211  35.468  0.00  0.00            
ATOM    354 HG13 VAL X  20      36.745 116.690  36.820  0.00  0.00            
ATOM    355  CG2 VAL X  20      38.250 114.892  37.653  0.00  0.00            
ATOM    356 HG21 VAL X  20      38.987 115.525  38.149  0.00  0.00            
ATOM    357 HG22 VAL X  20      37.284 115.075  38.125  0.00  0.00            
ATOM    358 HG23 VAL X  20      38.521 113.851  37.824  0.00  0.00            
ATOM    359  C   VAL X  20      37.338 114.317  33.950  0.00  0.00            
ATOM    360  O   VAL X  20      36.148 114.437  33.668  0.00  0.00            
ATOM    361  N   ARN X  21      38.306 114.458  33.044  0.00  0.00            
ATOM    362  H   ARN X  21      39.233 114.124  33.261  0.00  0.00            
ATOM    363  CA  ARN X  21      38.010 114.788  31.659  0.00  0.00            
ATOM    364  HA  ARN X  21      37.463 115.732  31.625  0.00  0.00            
ATOM    365  CB  ARN X  21      39.313 114.985  30.885  0.00  0.00            
ATOM    366  HB2 ARN X  21      39.541 114.099  30.296  0.00  0.00            
ATOM    367  HB3 ARN X  21      40.126 115.101  31.596  0.00  0.00            
ATOM    368  CG  ARN X  21      39.284 116.217  29.997  0.00  0.00            
ATOM    369  HG2 ARN X  21      39.861 116.045  29.084  0.00  0.00            
ATOM    370  HG3 ARN X  21      38.246 116.441  29.765  0.00  0.00            
ATOM    371  CD  ARN X  21      39.850 117.412  30.735  0.00  0.00            
ATOM    372  HD2 ARN X  21      39.321 117.556  31.680  0.00  0.00            
ATOM    373  HD3 ARN X  21      40.896 117.208  30.952  0.00  0.00            
ATOM    374  NE  ARN X  21      39.769 118.605  29.928  0.00  0.00            
ATOM    375  HE  ARN X  21      38.882 118.672  29.458  0.00  0.00            
ATOM    376  CZ  ARN X  21      40.167 119.835  30.520  0.00  0.00            
ATOM    377  NH1 ARN X  21      40.565 119.928  31.708  0.00  0.00            
ATOM    378 HH11 ARN X  21      40.170 120.727  32.179  0.00  0.00            
ATOM    379  NH2 ARN X  21      40.029 120.947  29.646  0.00  0.00            
ATOM    380 HH21 ARN X  21      40.832 121.549  29.737  0.00  0.00            
ATOM    381 HH22 ARN X  21      39.215 121.492  29.879  0.00  0.00            
ATOM    382  C   ARN X  21      37.162 113.687  31.030  0.00  0.00            
ATOM    383  O   ARN X  21      36.161 113.965  30.370  0.00  0.00            
ATOM    384  N   THR X  22      37.592 112.436  31.197  0.00  0.00            
ATOM    385  H   THR X  22      38.554 112.294  31.468  0.00  0.00            
ATOM    386  CA  THR X  22      36.896 111.315  30.591  0.00  0.00            
ATOM    387  HA  THR X  22      36.850 111.499  29.520  0.00  0.00            
ATOM    388  CB  THR X  22      37.675 110.024  30.856  0.00  0.00            
ATOM    389  HB  THR X  22      37.570 109.733  31.900  0.00  0.00            
ATOM    390  CG2 THR X  22      37.134 108.913  29.969  0.00  0.00            
ATOM    391 HG21 THR X  22      37.842 108.671  29.174  0.00  0.00            
ATOM    392 HG22 THR X  22      36.941 108.003  30.538  0.00  0.00            
ATOM    393 HG23 THR X  22      36.208 109.289  29.534  0.00  0.00            
ATOM    394  OG1 THR X  22      39.044 110.216  30.555  0.00  0.00            
ATOM    395  HG1 THR X  22      39.145 110.314  29.621  0.00  0.00            
ATOM    396  C   THR X  22      35.461 111.191  31.097  0.00  0.00            
ATOM    397  O   THR X  22      34.544 110.940  30.313  0.00  0.00            
ATOM    398  N   VAL X  23      35.235 111.346  32.408  0.00  0.00            
ATOM    399  H   VAL X  23      35.938 111.812  32.963  0.00  0.00            
ATOM    400  CA  VAL X  23      33.908 111.221  32.977  0.00  0.00            
ATOM    401  HA  VAL X  23      33.508 110.243  32.705  0.00  0.00            
ATOM    402  CB  VAL X  23      33.966 111.315  34.503  0.00  0.00            
ATOM    403  HB  VAL X  23      34.560 112.189  34.776  0.00  0.00            
ATOM    404  CG1 VAL X  23      32.573 111.489  35.099  0.00  0.00            
ATOM    405 HG11 VAL X  23      31.836 111.628  34.310  0.00  0.00            
ATOM    406 HG12 VAL X  23      32.536 112.363  35.750  0.00  0.00            
ATOM    407 HG13 VAL X  23      32.284 110.618  35.688  0.00  0.00            
ATOM    408  CG2 VAL X  23      34.644 110.085  35.099  0.00  0.00            
ATOM    409 HG21 VAL X  23      33.963 109.533  35.749  0.00  0.00            
ATOM    410 HG22 VAL X  23      34.978 109.407  34.312  0.00  0.00            
ATOM    411 HG23 VAL X  23      35.504 110.433  35.670  0.00  0.00            
ATOM    412  C   VAL X  23      32.986 112.282  32.386  0.00  0.00            
ATOM    413  O   VAL X  23      31.828 111.999  32.080  0.00  0.00            
ATOM    414  N   LEU X  24      33.504 113.496  32.184  0.00  0.00            
ATOM    415  H   LEU X  24      34.508 113.593  32.170  0.00  0.00            
ATOM    416  CA  LEU X  24      32.704 114.565  31.634  0.00  0.00            
ATOM    417  HA  LEU X  24      31.794 114.655  32.229  0.00  0.00            
ATOM    418  CB  LEU X  24      33.454 115.904  31.668  0.00  0.00            
ATOM    419  HB2 LEU X  24      34.413 115.804  31.160  0.00  0.00            
ATOM    420  HB3 LEU X  24      32.877 116.632  31.109  0.00  0.00            
ATOM    421  CG  LEU X  24      33.670 116.493  33.071  0.00  0.00            
ATOM    422  HG  LEU X  24      34.159 115.757  33.706  0.00  0.00            
ATOM    423  CD1 LEU X  24      34.554 117.736  33.012  0.00  0.00            
ATOM    424 HD11 LEU X  24      34.223 118.412  32.222  0.00  0.00            
ATOM    425 HD12 LEU X  24      35.585 117.456  32.782  0.00  0.00            
ATOM    426 HD13 LEU X  24      34.503 118.247  33.969  0.00  0.00            
ATOM    427  CD2 LEU X  24      32.333 116.856  33.703  0.00  0.00            
ATOM    428 HD21 LEU X  24      32.449 117.086  34.762  0.00  0.00            
ATOM    429 HD22 LEU X  24      31.901 117.735  33.223  0.00  0.00            
ATOM    430 HD23 LEU X  24      31.622 116.037  33.608  0.00  0.00            
ATOM    431  C   LEU X  24      32.293 114.220  30.201  0.00  0.00            
ATOM    432  O   LEU X  24      31.178 114.526  29.787  0.00  0.00            
ATOM    433  N   ILE X  25      33.215 113.641  29.433  0.00  0.00            
ATOM    434  H   ILE X  25      34.184 113.692  29.710  0.00  0.00            
ATOM    435  CA  ILE X  25      32.909 113.219  28.079  0.00  0.00            
ATOM    436  HA  ILE X  25      32.506 114.092  27.567  0.00  0.00            
ATOM    437  CB  ILE X  25      34.179 112.763  27.356  0.00  0.00            
ATOM    438  HB  ILE X  25      34.660 111.988  27.954  0.00  0.00            
ATOM    439  CG2 ILE X  25      33.826 112.172  25.991  0.00  0.00            
ATOM    440 HG21 ILE X  25      33.109 111.358  26.100  0.00  0.00            
ATOM    441 HG22 ILE X  25      34.719 111.758  25.518  0.00  0.00            
ATOM    442 HG23 ILE X  25      33.403 112.923  25.326  0.00  0.00            
ATOM    443  CG1 ILE X  25      35.146 113.941  27.220  0.00  0.00            
ATOM    444 HG12 ILE X  25      34.679 114.751  26.659  0.00  0.00            
ATOM    445 HG13 ILE X  25      35.346 114.338  28.212  0.00  0.00            
ATOM    446  CD1 ILE X  25      36.472 113.563  26.577  0.00  0.00            
ATOM    447 HD11 ILE X  25      37.260 114.239  26.915  0.00  0.00            
ATOM    448 HD12 ILE X  25      36.760 112.551  26.852  0.00  0.00            
ATOM    449 HD13 ILE X  25      36.419 113.624  25.490  0.00  0.00            
ATOM    450  C   ILE X  25      31.816 112.136  28.057  0.00  0.00            
ATOM    451  O   ILE X  25      30.855 112.241  27.300  0.00  0.00            
ATOM    452  N   LEU X  26      31.970 111.073  28.849  0.00  0.00            
ATOM    453  H   LEU X  26      32.910 110.753  29.023  0.00  0.00            
ATOM    454  CA  LEU X  26      30.940 110.062  28.992  0.00  0.00            
ATOM    455  HA  LEU X  26      30.844 109.590  28.016  0.00  0.00            
ATOM    456  CB  LEU X  26      31.345 109.041  30.053  0.00  0.00            
ATOM    457  HB2 LEU X  26      30.470 108.452  30.337  0.00  0.00            
ATOM    458  HB3 LEU X  26      31.641 109.578  30.945  0.00  0.00            
ATOM    459  CG  LEU X  26      32.487 108.102  29.672  0.00  0.00            
ATOM    460  HG  LEU X  26      33.396 108.687  29.541  0.00  0.00            
ATOM    461  CD1 LEU X  26      32.723 107.084  30.792  0.00  0.00            
ATOM    462 HD11 LEU X  26      32.938 106.095  30.389  0.00  0.00            
ATOM    463 HD12 LEU X  26      31.843 107.006  31.429  0.00  0.00            
ATOM    464 HD13 LEU X  26      33.565 107.387  31.415  0.00  0.00            
ATOM    465  CD2 LEU X  26      32.201 107.367  28.373  0.00  0.00            
ATOM    466 HD21 LEU X  26      31.230 107.638  27.963  0.00  0.00            
ATOM    467 HD22 LEU X  26      32.958 107.611  27.624  0.00  0.00            
ATOM    468 HD23 LEU X  26      32.232 106.295  28.572  0.00  0.00            
ATOM    469  C   LEU X  26      29.582 110.668  29.340  0.00  0.00            
ATOM    470  O   LEU X  26      28.546 110.220  28.862  0.00  0.00            
ATOM    471  N   LYN X  27      29.557 111.692  30.192  0.00  0.00            
ATOM    472  H   LYN X  27      30.343 111.827  30.812  0.00  0.00            
ATOM    473  CA  LYN X  27      28.316 112.370  30.520  0.00  0.00            
ATOM    474  HA  LYN X  27      27.591 111.611  30.803  0.00  0.00            
ATOM    475  CB  LYN X  27      28.544 113.335  31.681  0.00  0.00            
ATOM    476  HB2 LYN X  27      28.933 112.795  32.549  0.00  0.00            
ATOM    477  HB3 LYN X  27      29.270 114.080  31.367  0.00  0.00            
ATOM    478  CG  LYN X  27      27.295 114.110  32.073  0.00  0.00            
ATOM    479  HG2 LYN X  27      27.578 114.963  32.698  0.00  0.00            
ATOM    480  HG3 LYN X  27      26.807 114.491  31.179  0.00  0.00            
ATOM    481  CD  LYN X  27      26.309 113.229  32.823  0.00  0.00            
ATOM    482  HD2 LYN X  27      25.967 112.432  32.164  0.00  0.00            
ATOM    483  HD3 LYN X  27      26.805 112.764  33.669  0.00  0.00            
ATOM    484  CE  LYN X  27      25.113 114.046  33.308  0.00  0.00            
ATOM    485  HE2 LYN X  27      25.465 114.899  33.893  0.00  0.00            
ATOM    486  HE3 LYN X  27      24.569 114.417  32.440  0.00  0.00            
ATOM    487  NZ  LYN X  27      24.209 113.237  34.115  0.00  0.00            
ATOM    488  HZ1 LYN X  27      23.651 113.834  34.711  0.00  0.00            
ATOM    489  HZ2 LYN X  27      24.735 112.637  34.735  0.00  0.00            
ATOM    490  C   LYN X  27      27.765 113.137  29.331  0.00  0.00            
ATOM    491  O   LYN X  27      26.556 113.124  29.094  0.00  0.00            
ATOM    492  N   GLH X  28      28.627 113.792  28.541  0.00  0.00            
ATOM    493  H   GLH X  28      29.620 113.657  28.665  0.00  0.00            
ATOM    494  CA  GLH X  28      28.159 114.626  27.427  0.00  0.00            
ATOM    495  HA  GLH X  28      27.341 115.249  27.796  0.00  0.00            
ATOM    496  CB  GLH X  28      29.287 115.530  26.931  0.00  0.00            
ATOM    497  HB2 GLH X  28      30.114 114.918  26.577  0.00  0.00            
ATOM    498  HB3 GLH X  28      29.671 116.107  27.767  0.00  0.00            
ATOM    499  CG  GLH X  28      28.822 116.499  25.836  0.00  0.00            
ATOM    500  HG2 GLH X  28      28.108 116.012  25.176  0.00  0.00            
ATOM    501  HG3 GLH X  28      28.316 117.344  26.296  0.00  0.00            
ATOM    502  CD  GLH X  28      29.971 117.007  24.969  0.00  0.00            
ATOM    503  OE1 GLH X  28      31.047 117.465  25.656  0.00  0.00            
ATOM    504  OE2 GLH X  28      29.897 117.035  23.750  0.00  0.00            
ATOM    505  HE1 GLH X  28      30.825 117.800  26.504  0.00  0.00            
ATOM    506  C   GLH X  28      27.620 113.745  26.310  0.00  0.00            
ATOM    507  O   GLH X  28      26.635 114.095  25.640  0.00  0.00            
ATOM    508  N   LYN X  29      28.254 112.578  26.088  0.00  0.00            
ATOM    509  H   LYN X  29      29.151 112.410  26.524  0.00  0.00            
ATOM    510  CA  LYN X  29      27.812 111.697  25.026  0.00  0.00            
ATOM    511  HA  LYN X  29      27.655 112.303  24.133  0.00  0.00            
ATOM    512  CB  LYN X  29      28.847 110.618  24.738  0.00  0.00            
ATOM    513  HB2 LYN X  29      29.032 110.025  25.633  0.00  0.00            
ATOM    514  HB3 LYN X  29      28.437 109.933  23.998  0.00  0.00            
ATOM    515  CG  LYN X  29      30.151 111.184  24.189  0.00  0.00            
ATOM    516  HG2 LYN X  29      29.966 111.825  23.329  0.00  0.00            
ATOM    517  HG3 LYN X  29      30.628 111.804  24.945  0.00  0.00            
ATOM    518  CD  LYN X  29      31.113 110.064  23.811  0.00  0.00            
ATOM    519  HD2 LYN X  29      30.596 109.305  23.216  0.00  0.00            
ATOM    520  HD3 LYN X  29      31.469 109.595  24.729  0.00  0.00            
ATOM    521  CE  LYN X  29      32.342 110.578  23.063  0.00  0.00            
ATOM    522  HE2 LYN X  29      32.928 111.223  23.715  0.00  0.00            
ATOM    523  HE3 LYN X  29      32.973 109.730  22.793  0.00  0.00            
ATOM    524  NZ  LYN X  29      31.951 111.282  21.852  0.00  0.00            
ATOM    525  HZ1 LYN X  29      31.423 110.683  21.234  0.00  0.00            
ATOM    526  HZ2 LYN X  29      31.354 112.066  22.079  0.00  0.00            
ATOM    527  C   LYN X  29      26.477 111.032  25.358  0.00  0.00            
ATOM    528  O   LYN X  29      25.718 110.683  24.462  0.00  0.00            
ATOM    529  N   GLY X  30      26.174 110.848  26.641  0.00  0.00            
ATOM    530  H   GLY X  30      26.902 110.964  27.330  0.00  0.00            
ATOM    531  CA  GLY X  30      24.958 110.188  27.086  0.00  0.00            
ATOM    532  HA2 GLY X  30      24.443 110.798  27.831  0.00  0.00            
ATOM    533  HA3 GLY X  30      24.289 110.099  26.235  0.00  0.00            
ATOM    534  C   GLY X  30      25.190 108.796  27.634  0.00  0.00            
ATOM    535  O   GLY X  30      24.231 108.116  27.998  0.00  0.00            
ATOM    536  N   ILE X  31      26.462 108.392  27.752  0.00  0.00            
ATOM    537  H   ILE X  31      27.223 108.947  27.388  0.00  0.00            
ATOM    538  CA  ILE X  31      26.745 107.051  28.241  0.00  0.00            
ATOM    539  HA  ILE X  31      26.008 106.358  27.847  0.00  0.00            
ATOM    540  CB  ILE X  31      28.157 106.614  27.771  0.00  0.00            
ATOM    541  HB  ILE X  31      28.882 107.364  28.100  0.00  0.00            
ATOM    542  CG2 ILE X  31      28.545 105.278  28.386  0.00  0.00            
ATOM    543 HG21 ILE X  31      28.642 105.383  29.469  0.00  0.00            
ATOM    544 HG22 ILE X  31      29.516 104.951  28.002  0.00  0.00            
ATOM    545 HG23 ILE X  31      27.804 104.510  28.171  0.00  0.00            
ATOM    546  CG1 ILE X  31      28.177 106.573  26.248  0.00  0.00            
ATOM    547 HG12 ILE X  31      27.315 106.017  25.874  0.00  0.00            
ATOM    548 HG13 ILE X  31      28.078 107.584  25.856  0.00  0.00            
ATOM    549  CD1 ILE X  31      29.467 105.973  25.705  0.00  0.00            
ATOM    550 HD11 ILE X  31      29.248 105.178  24.990  0.00  0.00            
ATOM    551 HD12 ILE X  31      30.059 106.724  25.181  0.00  0.00            
ATOM    552 HD13 ILE X  31      30.088 105.546  26.492  0.00  0.00            
ATOM    553  C   ILE X  31      26.633 106.997  29.779  0.00  0.00            
ATOM    554  O   ILE X  31      26.235 105.947  30.350  0.00  0.00            
ATOM    555  N   TYR X  32      26.970 108.108  30.473  0.00  0.00            
ATOM    556  H   TYR X  32      27.059 108.997  30.013  0.00  0.00            
ATOM    557  CA  TYR X  32      27.010 108.093  31.919  0.00  0.00            
ATOM    558  HA  TYR X  32      27.674 107.292  32.255  0.00  0.00            
ATOM    559  CB  TYR X  32      27.558 109.427  32.463  0.00  0.00            
ATOM    560  HB2 TYR X  32      28.464 109.711  31.921  0.00  0.00            
ATOM    561  HB3 TYR X  32      26.822 110.207  32.269  0.00  0.00            
ATOM    562  CG  TYR X  32      27.835 109.400  33.949  0.00  0.00            
ATOM    563  CD1 TYR X  32      26.826 109.652  34.880  0.00  0.00            
ATOM    564  HD1 TYR X  32      25.808 109.674  34.553  0.00  0.00            
ATOM    565  CE1 TYR X  32      27.106 109.703  36.239  0.00  0.00            
ATOM    566  HE1 TYR X  32      26.297 109.795  36.936  0.00  0.00            
ATOM    567  CZ  TYR X  32      28.397 109.437  36.685  0.00  0.00            
ATOM    568  OH  TYR X  32      28.654 109.462  38.015  0.00  0.00            
ATOM    569  HH  TYR X  32      29.461 109.023  38.241  0.00  0.00            
ATOM    570  CE2 TYR X  32      29.435 109.246  35.764  0.00  0.00            
ATOM    571  HE2 TYR X  32      30.456 109.198  36.099  0.00  0.00            
ATOM    572  CD2 TYR X  32      29.144 109.211  34.406  0.00  0.00            
ATOM    573  HD2 TYR X  32      29.966 109.210  33.713  0.00  0.00            
ATOM    574  C   TYR X  32      25.641 107.803  32.505  0.00  0.00            
ATOM    575  O   TYR X  32      25.521 107.095  33.519  0.00  0.00            
ATOM    576  N   ASH X  33      24.580 108.344  31.866  0.00  0.00            
ATOM    577  H   ASH X  33      24.701 108.639  30.902  0.00  0.00            
ATOM    578  CA  ASH X  33      23.234 108.179  32.377  0.00  0.00            
ATOM    579  HA  ASH X  33      23.214 108.493  33.429  0.00  0.00            
ATOM    580  CB  ASH X  33      22.276 109.075  31.609  0.00  0.00            
ATOM    581  HB2 ASH X  33      22.328 108.900  30.530  0.00  0.00            
ATOM    582  HB3 ASH X  33      21.281 108.806  31.971  0.00  0.00            
ATOM    583  CG  ASH X  33      22.488 110.557  31.840  0.00  0.00            
ATOM    584  OD1 ASH X  33      23.043 110.901  33.001  0.00  0.00            
ATOM    585  OD2 ASH X  33      22.116 111.416  31.052  0.00  0.00            
ATOM    586  HD1 ASH X  33      23.258 111.820  33.015  0.00  0.00            
ATOM    587  C   ASH X  33      22.789 106.717  32.316  0.00  0.00            
ATOM    588  O   ASH X  33      21.884 106.362  33.090  0.00  0.00            
ATOM    589  N   ARN X  34      23.410 105.898  31.446  0.00  0.00            
ATOM    590  H   ARN X  34      24.252 106.246  31.019  0.00  0.00            
ATOM    591  CA  ARN X  34      23.065 104.487  31.330  0.00  0.00            
ATOM    592  HA  ARN X  34      21.997 104.426  31.119  0.00  0.00            
ATOM    593  CB  ARN X  34      23.889 103.835  30.192  0.00  0.00            
ATOM    594  HB2 ARN X  34      24.961 103.975  30.351  0.00  0.00            
ATOM    595  HB3 ARN X  34      23.613 102.787  30.256  0.00  0.00            
ATOM    596  CG  ARN X  34      23.521 104.337  28.814  0.00  0.00            
ATOM    597  HG2 ARN X  34      22.529 103.976  28.543  0.00  0.00            
ATOM    598  HG3 ARN X  34      23.444 105.421  28.831  0.00  0.00            
ATOM    599  CD  ARN X  34      24.590 103.912  27.791  0.00  0.00            
ATOM    600  HD2 ARN X  34      24.278 104.211  26.794  0.00  0.00            
ATOM    601  HD3 ARN X  34      25.524 104.390  28.062  0.00  0.00            
ATOM    602  NE  ARN X  34      24.770 102.486  27.856  0.00  0.00            
ATOM    603  HE  ARN X  34      25.740 102.260  27.714  0.00  0.00            
ATOM    604  CZ  ARN X  34      23.880 101.636  27.151  0.00  0.00            
ATOM    605  NH1 ARN X  34      22.900 102.006  26.457  0.00  0.00            
ATOM    606 HH11 ARN X  34      22.696 102.980  26.635  0.00  0.00            
ATOM    607  NH2 ARN X  34      24.201 100.266  27.336  0.00  0.00            
ATOM    608 HH21 ARN X  34      23.479  99.770  27.820  0.00  0.00            
ATOM    609 HH22 ARN X  34      24.280  99.849  26.412  0.00  0.00            
ATOM    610  C   ARN X  34      23.380 103.798  32.681  0.00  0.00            
ATOM    611  O   ARN X  34      22.603 102.933  33.086  0.00  0.00            
ATOM    612  N   TYR X  35      24.437 104.236  33.363  0.00  0.00            
ATOM    613  H   TYR X  35      25.085 104.867  32.907  0.00  0.00            
ATOM    614  CA  TYR X  35      24.776 103.629  34.619  0.00  0.00            
ATOM    615  HA  TYR X  35      24.639 102.540  34.504  0.00  0.00            
ATOM    616  CB  TYR X  35      26.253 103.876  34.860  0.00  0.00            
ATOM    617  HB2 TYR X  35      26.526 103.565  35.872  0.00  0.00            
ATOM    618  HB3 TYR X  35      26.416 104.951  34.860  0.00  0.00            
ATOM    619  CG  TYR X  35      27.186 103.195  33.888  0.00  0.00            
ATOM    620  CD1 TYR X  35      27.604 103.843  32.758  0.00  0.00            
ATOM    621  HD1 TYR X  35      27.394 104.892  32.640  0.00  0.00            
ATOM    622  CE1 TYR X  35      28.436 103.194  31.825  0.00  0.00            
ATOM    623  HE1 TYR X  35      28.930 103.799  31.103  0.00  0.00            
ATOM    624  CZ  TYR X  35      28.834 101.895  32.042  0.00  0.00            
ATOM    625  OH  TYR X  35      29.666 101.277  31.149  0.00  0.00            
ATOM    626  HH  TYR X  35      29.196 100.618  30.663  0.00  0.00            
ATOM    627  CE2 TYR X  35      28.495 101.257  33.262  0.00  0.00            
ATOM    628  HE2 TYR X  35      29.041 100.403  33.592  0.00  0.00            
ATOM    629  CD2 TYR X  35      27.611 101.889  34.126  0.00  0.00            
ATOM    630  HD2 TYR X  35      27.102 101.299  34.884  0.00  0.00            
ATOM    631  C   TYR X  35      23.899 104.065  35.774  0.00  0.00            
ATOM    632  O   TYR X  35      23.579 103.297  36.656  0.00  0.00            
ATOM    633  N   ILE X  36      23.492 105.317  35.778  0.00  0.00            
ATOM    634  H   ILE X  36      24.105 106.000  35.374  0.00  0.00            
ATOM    635  CA  ILE X  36      22.487 105.755  36.731  0.00  0.00            
ATOM    636  HA  ILE X  36      22.836 105.602  37.761  0.00  0.00            
ATOM    637  CB  ILE X  36      22.273 107.270  36.443  0.00  0.00            
ATOM    638  HB  ILE X  36      22.135 107.393  35.344  0.00  0.00            
ATOM    639  CG2 ILE X  36      21.063 107.961  37.100  0.00  0.00            
ATOM    640 HG21 ILE X  36      21.109 107.895  38.235  0.00  0.00            
ATOM    641 HG22 ILE X  36      20.126 107.449  36.761  0.00  0.00            
ATOM    642 HG23 ILE X  36      21.052 108.982  36.750  0.00  0.00            
ATOM    643  CG1 ILE X  36      23.487 108.106  36.797  0.00  0.00            
ATOM    644 HG12 ILE X  36      24.396 107.720  36.389  0.00  0.00            
ATOM    645 HG13 ILE X  36      23.758 107.919  37.855  0.00  0.00            
ATOM    646  CD1 ILE X  36      23.313 109.557  36.423  0.00  0.00            
ATOM    647 HD11 ILE X  36      24.175 110.131  36.701  0.00  0.00            
ATOM    648 HD12 ILE X  36      22.464 109.965  36.956  0.00  0.00            
ATOM    649 HD13 ILE X  36      23.114 109.747  35.368  0.00  0.00            
ATOM    650  C   ILE X  36      21.195 104.962  36.570  0.00  0.00            
ATOM    651  O   ILE X  36      20.447 104.778  37.494  0.00  0.00            
ATOM    652  N   ALA X  37      20.777 104.663  35.286  0.00  0.00            
ATOM    653  H   ALA X  37      21.494 104.580  34.561  0.00  0.00            
ATOM    654  CA  ALA X  37      19.498 104.028  35.026  0.00  0.00            
ATOM    655  HA  ALA X  37      18.717 104.400  35.688  0.00  0.00            
ATOM    656  CB  ALA X  37      19.070 104.232  33.604  0.00  0.00            
ATOM    657  HB1 ALA X  37      18.668 105.260  33.483  0.00  0.00            
ATOM    658  HB2 ALA X  37      18.279 103.526  33.350  0.00  0.00            
ATOM    659  HB3 ALA X  37      19.928 104.093  32.935  0.00  0.00            
ATOM    660  C   ALA X  37      19.633 102.526  35.362  0.00  0.00            
ATOM    661  O   ALA X  37      18.772 101.955  36.044  0.00  0.00            
ATOM    662  N   TRP X  38      20.763 101.903  34.969  0.00  0.00            
ATOM    663  H   TRP X  38      21.367 102.372  34.314  0.00  0.00            
ATOM    664  CA  TRP X  38      21.037 100.514  35.307  0.00  0.00            
ATOM    665  HA  TRP X  38      20.279  99.827  34.861  0.00  0.00            
ATOM    666  CB  TRP X  38      22.406 100.139  34.788  0.00  0.00            
ATOM    667  HB2 TRP X  38      22.917  99.463  35.506  0.00  0.00            
ATOM    668  HB3 TRP X  38      22.990 101.045  34.751  0.00  0.00            
ATOM    669  CG  TRP X  38      22.382  99.483  33.459  0.00  0.00            
ATOM    670  CD1 TRP X  38      21.257  99.099  32.786  0.00  0.00            
ATOM    671  HD1 TRP X  38      20.280  99.407  33.100  0.00  0.00            
ATOM    672  NE1 TRP X  38      21.623  98.562  31.553  0.00  0.00            
ATOM    673  HE1 TRP X  38      21.040  97.868  31.090  0.00  0.00            
ATOM    674  CE2 TRP X  38      23.008  98.734  31.349  0.00  0.00            
ATOM    675  CZ2 TRP X  38      23.810  98.552  30.231  0.00  0.00            
ATOM    676  HZ2 TRP X  38      23.397  98.369  29.261  0.00  0.00            
ATOM    677  CH2 TRP X  38      25.167  98.823  30.397  0.00  0.00            
ATOM    678  HH2 TRP X  38      25.767  98.727  29.539  0.00  0.00            
ATOM    679  CZ3 TRP X  38      25.681  99.407  31.529  0.00  0.00            
ATOM    680  HZ3 TRP X  38      26.669  99.802  31.497  0.00  0.00            
ATOM    681  CE3 TRP X  38      24.864  99.668  32.611  0.00  0.00            
ATOM    682  HE3 TRP X  38      25.343 100.065  33.505  0.00  0.00            
ATOM    683  CD2 TRP X  38      23.496  99.313  32.551  0.00  0.00            
ATOM    684  C   TRP X  38      20.949 100.389  36.805  0.00  0.00            
ATOM    685  O   TRP X  38      20.144  99.607  37.315  0.00  0.00            
ATOM    686  N   HID X  39      21.773 101.244  37.419  0.00  0.00            
ATOM    687  H   HID X  39      22.219 101.890  36.736  0.00  0.00            
ATOM    688  CA  HID X  39      22.093 101.257  38.890  0.00  0.00            
ATOM    689  HA  HID X  39      22.177 100.178  39.134  0.00  0.00            
ATOM    690  CB  HID X  39      23.384 102.075  39.176  0.00  0.00            
ATOM    691  HB2 HID X  39      24.043 102.086  38.302  0.00  0.00            
ATOM    692  HB3 HID X  39      23.176 103.104  39.358  0.00  0.00            
ATOM    693  CG  HID X  39      24.200 101.430  40.283  0.00  0.00            
ATOM    694  ND1 HID X  39      25.415 101.992  40.730  0.00  0.00            
ATOM    695  HD1 HID X  39      25.855 102.786  40.233  0.00  0.00            
ATOM    696  CE1 HID X  39      25.882 101.135  41.632  0.00  0.00            
ATOM    697  HE1 HID X  39      26.856 101.206  42.046  0.00  0.00            
ATOM    698  NE2 HID X  39      24.989 100.276  42.021  0.00  0.00            
ATOM    699  CD2 HID X  39      24.006 100.350  41.078  0.00  0.00            
ATOM    700  HD2 HID X  39      23.194  99.687  40.888  0.00  0.00            
ATOM    701  C   HID X  39      20.881 101.830  39.657  0.00  0.00            
ATOM    702  O   HID X  39      20.886 101.878  40.860  0.00  0.00            
ATOM    703  N   GLY X  40      19.750 102.054  38.962  0.00  0.00            
ATOM    704  H   GLY X  40      19.756 101.889  37.991  0.00  0.00            
ATOM    705  CA  GLY X  40      18.471 102.319  39.646  0.00  0.00            
ATOM    706  HA2 GLY X  40      17.958 103.156  39.245  0.00  0.00            
ATOM    707  HA3 GLY X  40      18.494 102.514  40.715  0.00  0.00            
ATOM    708  C   GLY X  40      17.574 101.120  39.457  0.00  0.00            
ATOM    709  O   GLY X  40      17.075 100.536  40.421  0.00  0.00            
ATOM    710  N   ALA X  41      17.248 100.682  38.208  0.00  0.00            
ATOM    711  H   ALA X  41      17.446 101.267  37.433  0.00  0.00            
ATOM    712  CA  ALA X  41      16.526  99.493  37.701  0.00  0.00            
ATOM    713  HA  ALA X  41      15.491  99.779  37.959  0.00  0.00            
ATOM    714  CB  ALA X  41      16.674  99.322  36.190  0.00  0.00            
ATOM    715  HB1 ALA X  41      17.254 100.165  35.775  0.00  0.00            
ATOM    716  HB2 ALA X  41      17.229  98.422  35.959  0.00  0.00            
ATOM    717  HB3 ALA X  41      15.718  99.300  35.676  0.00  0.00            
ATOM    718  C   ALA X  41      16.813  98.172  38.420  0.00  0.00            
ATOM    719  O   ALA X  41      15.949  97.540  38.987  0.00  0.00            
ATOM    720  N   ALA X  42      18.120  97.947  38.667  0.00  0.00            
ATOM    721  H   ALA X  42      18.773  98.717  38.501  0.00  0.00            
ATOM    722  CA  ALA X  42      18.611  96.836  39.459  0.00  0.00            
ATOM    723  HA  ALA X  42      18.056  95.906  39.097  0.00  0.00            
ATOM    724  CB  ALA X  42      20.124  96.736  39.055  0.00  0.00            
ATOM    725  HB1 ALA X  42      20.640  97.629  39.461  0.00  0.00            
ATOM    726  HB2 ALA X  42      20.130  96.642  37.882  0.00  0.00            
ATOM    727  HB3 ALA X  42      20.629  95.921  39.517  0.00  0.00            
ATOM    728  C   ALA X  42      18.409  96.885  40.997  0.00  0.00            
ATOM    729  O   ALA X  42      18.680  95.873  41.668  0.00  0.00            
ATOM    730  N   GLY X  43      17.791  97.961  41.440  0.00  0.00            
ATOM    731  H   GLY X  43      17.528  98.703  40.807  0.00  0.00            
ATOM    732  CA  GLY X  43      17.307  98.080  42.775  0.00  0.00            
ATOM    733  HA2 GLY X  43      17.604  99.051  43.207  0.00  0.00            
ATOM    734  HA3 GLY X  43      17.808  97.399  43.461  0.00  0.00            
ATOM    735  C   GLY X  43      15.801  97.820  42.847  0.00  0.00            
ATOM    736  O   GLY X  43      15.281  97.338  43.823  0.00  0.00            
ATOM    737  N   LYN X  44      15.031  98.132  41.764  0.00  0.00            
ATOM    738  H   LYN X  44      15.449  98.469  40.934  0.00  0.00            
ATOM    739  CA  LYN X  44      13.610  97.925  41.779  0.00  0.00            
ATOM    740  HA  LYN X  44      13.263  98.224  42.813  0.00  0.00            
ATOM    741  CB  LYN X  44      12.900  98.842  40.725  0.00  0.00            
ATOM    742  HB2 LYN X  44      13.352  98.664  39.790  0.00  0.00            
ATOM    743  HB3 LYN X  44      11.819  98.606  40.621  0.00  0.00            
ATOM    744  CG  LYN X  44      13.116 100.308  40.996  0.00  0.00            
ATOM    745  HG2 LYN X  44      14.221 100.478  41.026  0.00  0.00            
ATOM    746  HG3 LYN X  44      12.720 100.651  41.916  0.00  0.00            
ATOM    747  CD  LYN X  44      12.542 101.209  39.872  0.00  0.00            
ATOM    748  HD2 LYN X  44      12.459 102.232  40.176  0.00  0.00            
ATOM    749  HD3 LYN X  44      13.191 101.120  39.056  0.00  0.00            
ATOM    750  CE  LYN X  44      11.124 100.735  39.530  0.00  0.00            
ATOM    751  HE2 LYN X  44      11.182  99.651  39.319  0.00  0.00            
ATOM    752  HE3 LYN X  44      10.431 100.849  40.366  0.00  0.00            
ATOM    753  NZ  LYN X  44      10.686 101.386  38.351  0.00  0.00            
ATOM    754  HZ1 LYN X  44      11.394 101.656  37.684  0.00  0.00            
ATOM    755  HZ2 LYN X  44      10.207 102.226  38.629  0.00  0.00            
ATOM    756  C   LYN X  44      13.211  96.514  41.469  0.00  0.00            
ATOM    757  O   LYN X  44      12.105  96.090  41.766  0.00  0.00            
ATOM    758  N   PHE X  45      14.095  95.728  40.820  0.00  0.00            
ATOM    759  H   PHE X  45      14.993  96.201  40.731  0.00  0.00            
ATOM    760  CA  PHE X  45      14.034  94.329  40.587  0.00  0.00            
ATOM    761  HA  PHE X  45      13.086  94.026  40.170  0.00  0.00            
ATOM    762  CB  PHE X  45      15.068  94.033  39.530  0.00  0.00            
ATOM    763  HB2 PHE X  45      16.083  94.096  39.927  0.00  0.00            
ATOM    764  HB3 PHE X  45      14.961  94.858  38.787  0.00  0.00            
ATOM    765  CG  PHE X  45      14.775  92.716  38.861  0.00  0.00            
ATOM    766  CD1 PHE X  45      13.857  92.676  37.836  0.00  0.00            
ATOM    767  HD1 PHE X  45      13.512  93.566  37.417  0.00  0.00            
ATOM    768  CE1 PHE X  45      13.643  91.477  37.178  0.00  0.00            
ATOM    769  HE1 PHE X  45      13.105  91.524  36.241  0.00  0.00            
ATOM    770  CZ  PHE X  45      14.221  90.291  37.628  0.00  0.00            
ATOM    771  HZ  PHE X  45      14.048  89.364  37.110  0.00  0.00            
ATOM    772  CE2 PHE X  45      15.102  90.326  38.714  0.00  0.00            
ATOM    773  HE2 PHE X  45      15.504  89.474  39.158  0.00  0.00            
ATOM    774  CD2 PHE X  45      15.457  91.595  39.274  0.00  0.00            
ATOM    775  HD2 PHE X  45      16.255  91.696  39.967  0.00  0.00            
ATOM    776  C   PHE X  45      14.316  93.714  41.906  0.00  0.00            
ATOM    777  O   PHE X  45      15.510  93.468  42.164  0.00  0.00            
ATOM    778  N   HID X  46      13.210  93.226  42.486  0.00  0.00            
ATOM    779  H   HID X  46      12.368  93.688  42.180  0.00  0.00            
ATOM    780  CA  HID X  46      13.207  92.465  43.715  0.00  0.00            
ATOM    781  HA  HID X  46      14.025  92.814  44.297  0.00  0.00            
ATOM    782  CB  HID X  46      11.975  92.756  44.518  0.00  0.00            
ATOM    783  HB2 HID X  46      11.947  92.117  45.422  0.00  0.00            
ATOM    784  HB3 HID X  46      11.108  92.554  43.888  0.00  0.00            
ATOM    785  CG  HID X  46      11.797  94.217  44.964  0.00  0.00            
ATOM    786  ND1 HID X  46      10.626  94.603  45.598  0.00  0.00            
ATOM    787  HD1 HID X  46       9.998  93.912  46.120  0.00  0.00            
ATOM    788  CE1 HID X  46      10.866  95.829  46.173  0.00  0.00            
ATOM    789  HE1 HID X  46      10.273  96.357  46.853  0.00  0.00            
ATOM    790  NE2 HID X  46      12.089  96.298  45.881  0.00  0.00            
ATOM    791  CD2 HID X  46      12.581  95.367  45.027  0.00  0.00            
ATOM    792  HD2 HID X  46      13.613  95.477  44.646  0.00  0.00            
ATOM    793  C   HID X  46      13.273  90.921  43.427  0.00  0.00            
ATOM    794  O   HID X  46      12.593  90.507  42.519  0.00  0.00            
ATOM    795  N   THR X  47      13.947  90.068  44.169  0.00  0.00            
ATOM    796  H   THR X  47      14.357  90.476  44.994  0.00  0.00            
ATOM    797  CA  THR X  47      14.275  88.711  43.822  0.00  0.00            
ATOM    798  HA  THR X  47      13.558  88.355  43.069  0.00  0.00            
ATOM    799  CB  THR X  47      15.706  88.525  43.382  0.00  0.00            
ATOM    800  HB  THR X  47      15.902  87.464  43.129  0.00  0.00            
ATOM    801  CG2 THR X  47      16.036  89.316  42.167  0.00  0.00            
ATOM    802 HG21 THR X  47      16.936  88.997  41.646  0.00  0.00            
ATOM    803 HG22 THR X  47      15.212  89.305  41.434  0.00  0.00            
ATOM    804 HG23 THR X  47      16.202  90.348  42.444  0.00  0.00            
ATOM    805  OG1 THR X  47      16.636  88.867  44.414  0.00  0.00            
ATOM    806  HG1 THR X  47      17.039  88.096  44.785  0.00  0.00            
ATOM    807  C   THR X  47      13.992  87.830  45.039  0.00  0.00            
ATOM    808  O   THR X  47      14.863  87.648  45.874  0.00  0.00            
ATOM    809  N   PRO X  48      12.837  87.231  45.171  0.00  0.00            
ATOM    810  CD  PRO X  48      12.551  86.175  46.162  0.00  0.00            
ATOM    811  HD2 PRO X  48      12.575  86.594  47.132  0.00  0.00            
ATOM    812  HD3 PRO X  48      13.260  85.313  46.090  0.00  0.00            
ATOM    813  CG  PRO X  48      11.198  85.642  45.784  0.00  0.00            
ATOM    814  HG2 PRO X  48      10.443  86.162  46.380  0.00  0.00            
ATOM    815  HG3 PRO X  48      11.081  84.587  45.987  0.00  0.00            
ATOM    816  CB  PRO X  48      11.021  86.014  44.324  0.00  0.00            
ATOM    817  HB2 PRO X  48       9.932  86.075  44.073  0.00  0.00            
ATOM    818  HB3 PRO X  48      11.471  85.250  43.721  0.00  0.00            
ATOM    819  CA  PRO X  48      11.785  87.343  44.201  0.00  0.00            
ATOM    820  HA  PRO X  48      12.168  87.456  43.178  0.00  0.00            
ATOM    821  C   PRO X  48      10.907  88.525  44.558  0.00  0.00            
ATOM    822  O   PRO X  48      11.063  89.106  45.605  0.00  0.00            
ATOM    823  N   PRO X  49       9.963  88.873  43.648  0.00  0.00            
ATOM    824  CD  PRO X  49       9.802  88.406  42.295  0.00  0.00            
ATOM    825  HD2 PRO X  49      10.737  88.401  41.723  0.00  0.00            
ATOM    826  HD3 PRO X  49       9.334  87.431  42.262  0.00  0.00            
ATOM    827  CG  PRO X  49       8.830  89.401  41.657  0.00  0.00            
ATOM    828  HG2 PRO X  49       9.403  90.175  41.166  0.00  0.00            
ATOM    829  HG3 PRO X  49       8.200  88.980  40.876  0.00  0.00            
ATOM    830  CB  PRO X  49       8.022  89.969  42.819  0.00  0.00            
ATOM    831  HB2 PRO X  49       7.184  89.330  43.003  0.00  0.00            
ATOM    832  HB3 PRO X  49       7.733  90.984  42.598  0.00  0.00            
ATOM    833  CA  PRO X  49       9.012  89.947  43.936  0.00  0.00            
ATOM    834  HA  PRO X  49       9.558  90.906  44.001  0.00  0.00            
ATOM    835  C   PRO X  49       8.279  89.690  45.277  0.00  0.00            
ATOM    836  O   PRO X  49       7.867  88.580  45.556  0.00  0.00            
ATOM    837  N   GLY X  50       8.208  90.720  46.121  0.00  0.00            
ATOM    838  H   GLY X  50       8.749  91.564  45.936  0.00  0.00            
ATOM    839  CA  GLY X  50       7.620  90.603  47.439  0.00  0.00            
ATOM    840  HA2 GLY X  50       7.033  89.665  47.438  0.00  0.00            
ATOM    841  HA3 GLY X  50       6.914  91.384  47.654  0.00  0.00            
ATOM    842  C   GLY X  50       8.714  90.590  48.476  0.00  0.00            
ATOM    843  O   GLY X  50       8.603  91.255  49.478  0.00  0.00            
ATOM    844  N   SER X  51       9.812  89.942  48.256  0.00  0.00            
ATOM    845  H   SER X  51       9.937  89.615  47.310  0.00  0.00            
ATOM    846  CA  SER X  51      10.896  89.819  49.266  0.00  0.00            
ATOM    847  HA  SER X  51      10.491  89.586  50.246  0.00  0.00            
ATOM    848  CB  SER X  51      11.830  88.695  48.896  0.00  0.00            
ATOM    849  HB2 SER X  51      12.467  88.500  49.743  0.00  0.00            
ATOM    850  HB3 SER X  51      11.238  87.790  48.701  0.00  0.00            
ATOM    851  OG  SER X  51      12.606  88.960  47.752  0.00  0.00            
ATOM    852  HG  SER X  51      12.679  88.133  47.280  0.00  0.00            
ATOM    853  C   SER X  51      11.732  91.124  49.344  0.00  0.00            
ATOM    854  O   SER X  51      11.580  92.018  48.485  0.00  0.00            
ATOM    855  N   ASH X  52      12.629  91.260  50.357  0.00  0.00            
ATOM    856  H   ASH X  52      12.701  90.393  50.922  0.00  0.00            
ATOM    857  CA  ASH X  52      13.433  92.425  50.612  0.00  0.00            
ATOM    858  HA  ASH X  52      12.837  93.324  50.626  0.00  0.00            
ATOM    859  CB  ASH X  52      14.176  92.342  51.951  0.00  0.00            
ATOM    860  HB2 ASH X  52      14.838  91.466  51.912  0.00  0.00            
ATOM    861  HB3 ASH X  52      13.476  92.141  52.712  0.00  0.00            
ATOM    862  CG  ASH X  52      15.124  93.560  52.295  0.00  0.00            
ATOM    863  OD1 ASH X  52      14.406  94.710  52.672  0.00  0.00            
ATOM    864  OD2 ASH X  52      16.336  93.431  52.356  0.00  0.00            
ATOM    865  HD1 ASH X  52      14.893  95.453  53.074  0.00  0.00            
ATOM    866  C   ASH X  52      14.485  92.648  49.497  0.00  0.00            
ATOM    867  O   ASH X  52      14.570  93.796  49.048  0.00  0.00            
ATOM    868  N   ARN X  53      15.262  91.565  49.197  0.00  0.00            
ATOM    869  H   ARN X  53      15.009  90.674  49.594  0.00  0.00            
ATOM    870  CA  ARN X  53      16.324  91.507  48.295  0.00  0.00            
ATOM    871  HA  ARN X  53      17.151  91.957  48.777  0.00  0.00            
ATOM    872  CB  ARN X  53      16.679  90.042  48.073  0.00  0.00            
ATOM    873  HB2 ARN X  53      17.376  89.911  47.268  0.00  0.00            
ATOM    874  HB3 ARN X  53      17.254  89.740  48.977  0.00  0.00            
ATOM    875  CG  ARN X  53      15.557  89.112  47.590  0.00  0.00            
ATOM    876  HG2 ARN X  53      14.597  89.177  48.132  0.00  0.00            
ATOM    877  HG3 ARN X  53      15.226  89.280  46.559  0.00  0.00            
ATOM    878  CD  ARN X  53      15.888  87.604  47.635  0.00  0.00            
ATOM    879  HD2 ARN X  53      15.088  86.972  47.205  0.00  0.00            
ATOM    880  HD3 ARN X  53      16.110  87.340  48.684  0.00  0.00            
ATOM    881  NE  ARN X  53      17.040  87.388  46.730  0.00  0.00            
ATOM    882  HE  ARN X  53      16.913  87.732  45.778  0.00  0.00            
ATOM    883  CZ  ARN X  53      18.262  86.771  47.132  0.00  0.00            
ATOM    884  NH1 ARN X  53      18.630  86.590  48.370  0.00  0.00            
ATOM    885 HH11 ARN X  53      17.833  86.890  48.950  0.00  0.00            
ATOM    886  NH2 ARN X  53      19.110  86.266  46.130  0.00  0.00            
ATOM    887 HH21 ARN X  53      19.659  86.997  45.704  0.00  0.00            
ATOM    888 HH22 ARN X  53      18.674  85.754  45.391  0.00  0.00            
ATOM    889  C   ARN X  53      16.115  92.185  46.954  0.00  0.00            
ATOM    890  O   ARN X  53      15.000  92.127  46.415  0.00  0.00            
ATOM    891  N   ASN X  54      17.152  92.841  46.402  0.00  0.00            
ATOM    892  H   ASN X  54      18.085  92.820  46.878  0.00  0.00            
ATOM    893  CA  ASN X  54      17.143  93.276  44.961  0.00  0.00            
ATOM    894  HA  ASN X  54      16.251  92.904  44.448  0.00  0.00            
ATOM    895  CB  ASN X  54      16.989  94.764  44.804  0.00  0.00            
ATOM    896  HB2 ASN X  54      17.063  95.067  43.756  0.00  0.00            
ATOM    897  HB3 ASN X  54      15.966  95.137  45.146  0.00  0.00            
ATOM    898  CG  ASN X  54      18.101  95.627  45.328  0.00  0.00            
ATOM    899  OD1 ASN X  54      19.233  95.576  44.905  0.00  0.00            
ATOM    900  ND2 ASN X  54      17.766  96.553  46.218  0.00  0.00            
ATOM    901 HD21 ASN X  54      16.874  96.551  46.709  0.00  0.00            
ATOM    902 HD22 ASN X  54      18.586  97.106  46.467  0.00  0.00            
ATOM    903  C   ASN X  54      18.300  92.547  44.228  0.00  0.00            
ATOM    904  O   ASN X  54      19.079  91.765  44.839  0.00  0.00            
ATOM    905  N   ALA X  55      18.424  92.804  42.923  0.00  0.00            
ATOM    906  H   ALA X  55      17.777  93.490  42.594  0.00  0.00            
ATOM    907  CA  ALA X  55      19.567  92.701  42.033  0.00  0.00            
ATOM    908  HA  ALA X  55      19.926  91.677  42.054  0.00  0.00            
ATOM    909  CB  ALA X  55      19.160  92.925  40.507  0.00  0.00            
ATOM    910  HB1 ALA X  55      18.720  91.975  40.129  0.00  0.00            
ATOM    911  HB2 ALA X  55      20.027  93.227  39.882  0.00  0.00            
ATOM    912  HB3 ALA X  55      18.467  93.764  40.528  0.00  0.00            
ATOM    913  C   ALA X  55      20.847  93.406  42.419  0.00  0.00            
ATOM    914  O   ALA X  55      21.267  94.292  41.664  0.00  0.00            
ATOM    915  N   ALA X  56      21.506  93.005  43.514  0.00  0.00            
ATOM    916  H   ALA X  56      20.991  92.446  44.170  0.00  0.00            
ATOM    917  CA  ALA X  56      22.786  93.316  44.093  0.00  0.00            
ATOM    918  HA  ALA X  56      23.342  92.447  43.876  0.00  0.00            
ATOM    919  CB  ALA X  56      23.480  94.441  43.381  0.00  0.00            
ATOM    920  HB1 ALA X  56      22.788  95.274  43.265  0.00  0.00            
ATOM    921  HB2 ALA X  56      24.405  94.709  43.874  0.00  0.00            
ATOM    922  HB3 ALA X  56      23.700  94.096  42.409  0.00  0.00            
ATOM    923  C   ALA X  56      22.727  93.438  45.653  0.00  0.00            
ATOM    924  O   ALA X  56      23.426  92.820  46.385  0.00  0.00            
ATOM    925  N   HID X  57      21.863  94.349  46.167  0.00  0.00            
ATOM    926  H   HID X  57      21.279  94.736  45.482  0.00  0.00            
ATOM    927  CA  HID X  57      21.753  94.658  47.614  0.00  0.00            
ATOM    928  HA  HID X  57      22.706  94.502  48.007  0.00  0.00            
ATOM    929  CB  HID X  57      21.225  96.072  47.698  0.00  0.00            
ATOM    930  HB2 HID X  57      21.381  96.398  48.675  0.00  0.00            
ATOM    931  HB3 HID X  57      20.171  96.015  47.495  0.00  0.00            
ATOM    932  CG  HID X  57      21.804  97.126  46.830  0.00  0.00            
ATOM    933  ND1 HID X  57      21.256  98.439  46.659  0.00  0.00            
ATOM    934  HD1 HID X  57      20.339  98.719  47.029  0.00  0.00            
ATOM    935  CE1 HID X  57      21.950  99.116  45.756  0.00  0.00            
ATOM    936  HE1 HID X  57      21.660 100.104  45.484  0.00  0.00            
ATOM    937  NE2 HID X  57      23.055  98.434  45.379  0.00  0.00            
ATOM    938  CD2 HID X  57      22.952  97.163  46.034  0.00  0.00            
ATOM    939  HD2 HID X  57      23.653  96.359  45.811  0.00  0.00            
ATOM    940  C   HID X  57      20.888  93.652  48.357  0.00  0.00            
ATOM    941  O   HID X  57      19.946  93.125  47.802  0.00  0.00            
ATOM    942  N   MET X  58      21.154  93.629  49.639  0.00  0.00            
ATOM    943  H   MET X  58      21.993  94.081  49.941  0.00  0.00            
ATOM    944  CA  MET X  58      20.636  92.812  50.712  0.00  0.00            
ATOM    945  HA  MET X  58      21.274  92.836  51.584  0.00  0.00            
ATOM    946  CB  MET X  58      19.280  93.499  51.120  0.00  0.00            
ATOM    947  HB2 MET X  58      18.875  92.897  51.922  0.00  0.00            
ATOM    948  HB3 MET X  58      18.501  93.337  50.463  0.00  0.00            
ATOM    949  CG  MET X  58      19.343  94.882  51.721  0.00  0.00            
ATOM    950  HG2 MET X  58      18.551  95.053  52.426  0.00  0.00            
ATOM    951  HG3 MET X  58      20.199  95.101  52.355  0.00  0.00            
ATOM    952  SD  MET X  58      19.283  96.237  50.483  0.00  0.00            
ATOM    953  CE  MET X  58      17.494  96.461  50.501  0.00  0.00            
ATOM    954  HE1 MET X  58      17.019  95.549  50.144  0.00  0.00            
ATOM    955  HE2 MET X  58      17.279  97.328  49.861  0.00  0.00            
ATOM    956  HE3 MET X  58      17.148  96.606  51.515  0.00  0.00            
ATOM    957  C   MET X  58      20.416  91.327  50.335  0.00  0.00            
ATOM    958  O   MET X  58      19.568  90.634  50.924  0.00  0.00            
ATOM    959  N   SER X  59      21.240  90.844  49.411  0.00  0.00            
ATOM    960  H   SER X  59      21.935  91.461  48.998  0.00  0.00            
ATOM    961  CA  SER X  59      21.261  89.577  48.804  0.00  0.00            
ATOM    962  HA  SER X  59      20.890  88.700  49.373  0.00  0.00            
ATOM    963  CB  SER X  59      20.415  89.599  47.542  0.00  0.00            
ATOM    964  HB2 SER X  59      20.115  88.654  47.192  0.00  0.00            
ATOM    965  HB3 SER X  59      19.459  90.096  47.793  0.00  0.00            
ATOM    966  OG  SER X  59      20.983  90.342  46.442  0.00  0.00            
ATOM    967  HG  SER X  59      20.501  91.194  46.365  0.00  0.00            
ATOM    968  C   SER X  59      22.779  89.271  48.506  0.00  0.00            
ATOM    969  O   SER X  59      23.598  90.187  48.489  0.00  0.00            
ATOM    970  N   SER X  60      23.166  88.027  48.111  0.00  0.00            
ATOM    971  H   SER X  60      22.587  87.198  48.165  0.00  0.00            
ATOM    972  CA  SER X  60      24.532  87.658  47.768  0.00  0.00            
ATOM    973  HA  SER X  60      25.258  87.972  48.552  0.00  0.00            
ATOM    974  CB  SER X  60      24.551  86.173  47.658  0.00  0.00            
ATOM    975  HB2 SER X  60      25.590  85.780  47.540  0.00  0.00            
ATOM    976  HB3 SER X  60      23.918  85.890  46.814  0.00  0.00            
ATOM    977  OG  SER X  60      23.885  85.590  48.810  0.00  0.00            
ATOM    978  HG  SER X  60      22.949  85.723  48.717  0.00  0.00            
ATOM    979  C   SER X  60      25.116  88.204  46.458  0.00  0.00            
ATOM    980  O   SER X  60      26.166  87.710  46.118  0.00  0.00            
ATOM    981  N   ALA X  61      24.496  89.089  45.735  0.00  0.00            
ATOM    982  H   ALA X  61      23.721  89.532  46.118  0.00  0.00            
ATOM    983  CA  ALA X  61      24.880  89.623  44.446  0.00  0.00            
ATOM    984  HA  ALA X  61      25.489  88.868  43.915  0.00  0.00            
ATOM    985  CB  ALA X  61      23.581  89.786  43.655  0.00  0.00            
ATOM    986  HB1 ALA X  61      23.130  88.829  43.523  0.00  0.00            
ATOM    987  HB2 ALA X  61      23.643  90.242  42.667  0.00  0.00            
ATOM    988  HB3 ALA X  61      22.861  90.369  44.215  0.00  0.00            
ATOM    989  C   ALA X  61      25.733  90.934  44.597  0.00  0.00            
ATOM    990  O   ALA X  61      26.267  91.494  43.696  0.00  0.00            
ATOM    991  N   PHE X  62      25.775  91.432  45.859  0.00  0.00            
ATOM    992  H   PHE X  62      25.449  90.908  46.642  0.00  0.00            
ATOM    993  CA  PHE X  62      26.287  92.726  46.278  0.00  0.00            
ATOM    994  HA  PHE X  62      25.692  93.508  45.815  0.00  0.00            
ATOM    995  CB  PHE X  62      26.127  92.858  47.811  0.00  0.00            
ATOM    996  HB2 PHE X  62      26.814  92.118  48.267  0.00  0.00            
ATOM    997  HB3 PHE X  62      25.157  92.682  48.248  0.00  0.00            
ATOM    998  CG  PHE X  62      26.680  94.192  48.312  0.00  0.00            
ATOM    999  CD1 PHE X  62      25.965  95.398  48.040  0.00  0.00            
ATOM   1000  HD1 PHE X  62      25.023  95.234  47.615  0.00  0.00            
ATOM   1001  CE1 PHE X  62      26.439  96.651  48.474  0.00  0.00            
ATOM   1002  HE1 PHE X  62      25.960  97.601  48.431  0.00  0.00            
ATOM   1003  CZ  PHE X  62      27.688  96.732  49.104  0.00  0.00            
ATOM   1004  HZ  PHE X  62      27.990  97.624  49.674  0.00  0.00            
ATOM   1005  CE2 PHE X  62      28.476  95.581  49.337  0.00  0.00            
ATOM   1006  HE2 PHE X  62      29.351  95.709  49.954  0.00  0.00            
ATOM   1007  CD2 PHE X  62      27.937  94.308  48.974  0.00  0.00            
ATOM   1008  HD2 PHE X  62      28.466  93.408  49.318  0.00  0.00            
ATOM   1009  C   PHE X  62      27.731  93.019  45.790  0.00  0.00            
ATOM   1010  O   PHE X  62      28.090  94.107  45.339  0.00  0.00            
ATOM   1011  N   LEU X  63      28.587  91.993  45.873  0.00  0.00            
ATOM   1012  H   LEU X  63      28.282  91.097  46.171  0.00  0.00            
ATOM   1013  CA  LEU X  63      29.945  92.021  45.382  0.00  0.00            
ATOM   1014  HA  LEU X  63      30.386  92.954  45.785  0.00  0.00            
ATOM   1015  CB  LEU X  63      30.712  90.891  46.099  0.00  0.00            
ATOM   1016  HB2 LEU X  63      30.680  90.997  47.187  0.00  0.00            
ATOM   1017  HB3 LEU X  63      30.237  89.933  46.038  0.00  0.00            
ATOM   1018  CG  LEU X  63      32.107  90.672  45.630  0.00  0.00            
ATOM   1019  HG  LEU X  63      32.058  90.426  44.586  0.00  0.00            
ATOM   1020  CD1 LEU X  63      32.973  91.907  45.834  0.00  0.00            
ATOM   1021 HD11 LEU X  63      32.906  92.134  46.851  0.00  0.00            
ATOM   1022 HD12 LEU X  63      34.012  91.653  45.582  0.00  0.00            
ATOM   1023 HD13 LEU X  63      32.829  92.716  45.174  0.00  0.00            
ATOM   1024  CD2 LEU X  63      32.644  89.439  46.402  0.00  0.00            
ATOM   1025 HD21 LEU X  63      32.685  89.626  47.462  0.00  0.00            
ATOM   1026 HD22 LEU X  63      31.995  88.578  46.243  0.00  0.00            
ATOM   1027 HD23 LEU X  63      33.647  89.079  46.064  0.00  0.00            
ATOM   1028  C   LEU X  63      29.859  91.926  43.849  0.00  0.00            
ATOM   1029  O   LEU X  63      30.362  92.839  43.157  0.00  0.00            
ATOM   1030  N   PRO X  64      29.343  90.839  43.224  0.00  0.00            
ATOM   1031  CD  PRO X  64      28.635  89.699  43.875  0.00  0.00            
ATOM   1032  HD2 PRO X  64      27.820  89.961  44.541  0.00  0.00            
ATOM   1033  HD3 PRO X  64      29.349  89.127  44.444  0.00  0.00            
ATOM   1034  CG  PRO X  64      28.162  88.836  42.717  0.00  0.00            
ATOM   1035  HG2 PRO X  64      27.167  89.136  42.364  0.00  0.00            
ATOM   1036  HG3 PRO X  64      28.099  87.778  42.876  0.00  0.00            
ATOM   1037  CB  PRO X  64      29.129  89.167  41.570  0.00  0.00            
ATOM   1038  HB2 PRO X  64      28.621  88.988  40.620  0.00  0.00            
ATOM   1039  HB3 PRO X  64      29.975  88.482  41.578  0.00  0.00            
ATOM   1040  CA  PRO X  64      29.574  90.590  41.791  0.00  0.00            
ATOM   1041  HA  PRO X  64      30.632  90.560  41.563  0.00  0.00            
ATOM   1042  C   PRO X  64      28.834  91.561  40.877  0.00  0.00            
ATOM   1043  O   PRO X  64      29.370  91.889  39.851  0.00  0.00            
ATOM   1044  N   TRP X  65      27.610  91.874  41.266  0.00  0.00            
ATOM   1045  H   TRP X  65      27.131  91.503  42.139  0.00  0.00            
ATOM   1046  CA  TRP X  65      26.819  92.785  40.374  0.00  0.00            
ATOM   1047  HA  TRP X  65      27.306  92.856  39.397  0.00  0.00            
ATOM   1048  CB  TRP X  65      25.306  92.357  40.255  0.00  0.00            
ATOM   1049  HB2 TRP X  65      24.677  92.346  41.156  0.00  0.00            
ATOM   1050  HB3 TRP X  65      25.315  91.355  39.862  0.00  0.00            
ATOM   1051  CG  TRP X  65      24.512  93.064  39.181  0.00  0.00            
ATOM   1052  CD1 TRP X  65      23.192  93.215  39.275  0.00  0.00            
ATOM   1053  HD1 TRP X  65      22.568  92.627  39.980  0.00  0.00            
ATOM   1054  NE1 TRP X  65      22.653  94.046  38.317  0.00  0.00            
ATOM   1055  HE1 TRP X  65      21.679  94.097  38.125  0.00  0.00            
ATOM   1056  CE2 TRP X  65      23.671  94.477  37.501  0.00  0.00            
ATOM   1057  CZ2 TRP X  65      23.656  95.306  36.348  0.00  0.00            
ATOM   1058  HZ2 TRP X  65      22.756  95.701  35.896  0.00  0.00            
ATOM   1059  CH2 TRP X  65      24.842  95.776  35.726  0.00  0.00            
ATOM   1060  HH2 TRP X  65      24.858  96.411  34.792  0.00  0.00            
ATOM   1061  CZ3 TRP X  65      26.076  95.391  36.313  0.00  0.00            
ATOM   1062  HZ3 TRP X  65      26.921  95.825  35.850  0.00  0.00            
ATOM   1063  CE3 TRP X  65      26.109  94.489  37.452  0.00  0.00            
ATOM   1064  HE3 TRP X  65      27.064  94.166  37.825  0.00  0.00            
ATOM   1065  CD2 TRP X  65      24.914  94.006  38.090  0.00  0.00            
ATOM   1066  C   TRP X  65      27.011  94.285  40.898  0.00  0.00            
ATOM   1067  O   TRP X  65      26.201  95.165  40.608  0.00  0.00            
ATOM   1068  N   HID X  66      28.123  94.603  41.528  0.00  0.00            
ATOM   1069  H   HID X  66      28.634  93.815  41.887  0.00  0.00            
ATOM   1070  CA  HID X  66      28.817  95.921  41.403  0.00  0.00            
ATOM   1071  HA  HID X  66      28.248  96.605  40.772  0.00  0.00            
ATOM   1072  CB  HID X  66      28.961  96.527  42.837  0.00  0.00            
ATOM   1073  HB2 HID X  66      29.648  97.394  42.753  0.00  0.00            
ATOM   1074  HB3 HID X  66      29.436  95.851  43.549  0.00  0.00            
ATOM   1075  CG  HID X  66      27.695  97.064  43.433  0.00  0.00            
ATOM   1076  ND1 HID X  66      27.209  96.627  44.642  0.00  0.00            
ATOM   1077  HD1 HID X  66      27.606  95.795  45.087  0.00  0.00            
ATOM   1078  CE1 HID X  66      26.297  97.469  45.032  0.00  0.00            
ATOM   1079  HE1 HID X  66      25.733  97.297  45.998  0.00  0.00            
ATOM   1080  NE2 HID X  66      26.049  98.479  44.166  0.00  0.00            
ATOM   1081  CD2 HID X  66      26.908  98.133  43.101  0.00  0.00            
ATOM   1082  HD2 HID X  66      26.999  98.720  42.223  0.00  0.00            
ATOM   1083  C   HID X  66      30.176  95.875  40.703  0.00  0.00            
ATOM   1084  O   HID X  66      30.492  96.922  40.067  0.00  0.00            
ATOM   1085  N   ARN X  67      30.814  94.712  40.634  0.00  0.00            
ATOM   1086  H   ARN X  67      30.336  93.902  41.005  0.00  0.00            
ATOM   1087  CA  ARN X  67      32.092  94.479  39.928  0.00  0.00            
ATOM   1088  HA  ARN X  67      32.857  95.237  40.148  0.00  0.00            
ATOM   1089  CB  ARN X  67      32.649  93.071  40.312  0.00  0.00            
ATOM   1090  HB2 ARN X  67      32.946  93.037  41.353  0.00  0.00            
ATOM   1091  HB3 ARN X  67      31.865  92.316  40.177  0.00  0.00            
ATOM   1092  CG  ARN X  67      33.914  92.689  39.516  0.00  0.00            
ATOM   1093  HG2 ARN X  67      33.634  92.533  38.487  0.00  0.00            
ATOM   1094  HG3 ARN X  67      34.627  93.527  39.579  0.00  0.00            
ATOM   1095  CD  ARN X  67      34.592  91.513  40.099  0.00  0.00            
ATOM   1096  HD2 ARN X  67      33.867  90.696  40.363  0.00  0.00            
ATOM   1097  HD3 ARN X  67      35.349  91.113  39.404  0.00  0.00            
ATOM   1098  NE  ARN X  67      35.273  91.912  41.367  0.00  0.00            
ATOM   1099  HE  ARN X  67      34.724  92.491  41.956  0.00  0.00            
ATOM   1100  CZ  ARN X  67      35.895  90.844  42.136  0.00  0.00            
ATOM   1101  NH1 ARN X  67      35.911  89.622  41.817  0.00  0.00            
ATOM   1102 HH11 ARN X  67      36.511  89.476  41.020  0.00  0.00            
ATOM   1103  NH2 ARN X  67      36.545  91.314  43.281  0.00  0.00            
ATOM   1104 HH21 ARN X  67      35.881  91.544  44.019  0.00  0.00            
ATOM   1105 HH22 ARN X  67      37.203  90.665  43.644  0.00  0.00            
ATOM   1106  C   ARN X  67      31.798  94.481  38.436  0.00  0.00            
ATOM   1107  O   ARN X  67      32.546  95.123  37.694  0.00  0.00            
ATOM   1108  N   GLH X  68      30.746  93.829  37.941  0.00  0.00            
ATOM   1109  H   GLH X  68      30.169  93.287  38.558  0.00  0.00            
ATOM   1110  CA  GLH X  68      30.388  93.887  36.527  0.00  0.00            
ATOM   1111  HA  GLH X  68      31.254  93.615  35.930  0.00  0.00            
ATOM   1112  CB  GLH X  68      29.246  92.930  36.247  0.00  0.00            
ATOM   1113  HB2 GLH X  68      28.467  93.096  37.001  0.00  0.00            
ATOM   1114  HB3 GLH X  68      29.628  91.909  36.299  0.00  0.00            
ATOM   1115  CG  GLH X  68      28.630  93.127  34.859  0.00  0.00            
ATOM   1116  HG2 GLH X  68      27.630  92.671  34.825  0.00  0.00            
ATOM   1117  HG3 GLH X  68      28.489  94.163  34.604  0.00  0.00            
ATOM   1118  CD  GLH X  68      29.467  92.489  33.744  0.00  0.00            
ATOM   1119  OE1 GLH X  68      30.625  91.923  34.166  0.00  0.00            
ATOM   1120  OE2 GLH X  68      29.163  92.567  32.554  0.00  0.00            
ATOM   1121  HE1 GLH X  68      30.656  91.811  35.092  0.00  0.00            
ATOM   1122  C   GLH X  68      30.023  95.354  36.193  0.00  0.00            
ATOM   1123  O   GLH X  68      30.366  95.884  35.145  0.00  0.00            
ATOM   1124  N   TYR X  69      29.269  95.985  37.105  0.00  0.00            
ATOM   1125  H   TYR X  69      28.771  95.465  37.799  0.00  0.00            
ATOM   1126  CA  TYR X  69      28.993  97.413  36.954  0.00  0.00            
ATOM   1127  HA  TYR X  69      28.350  97.504  36.073  0.00  0.00            
ATOM   1128  CB  TYR X  69      28.140  98.004  38.084  0.00  0.00            
ATOM   1129  HB2 TYR X  69      27.322  97.419  38.317  0.00  0.00            
ATOM   1130  HB3 TYR X  69      28.741  97.984  38.983  0.00  0.00            
ATOM   1131  CG  TYR X  69      27.535  99.347  37.698  0.00  0.00            
ATOM   1132  CD1 TYR X  69      28.343 100.507  37.673  0.00  0.00            
ATOM   1133  HD1 TYR X  69      29.358 100.400  38.059  0.00  0.00            
ATOM   1134  CE1 TYR X  69      27.758 101.678  37.199  0.00  0.00            
ATOM   1135  HE1 TYR X  69      28.402 102.540  37.054  0.00  0.00            
ATOM   1136  CZ  TYR X  69      26.393 101.737  36.823  0.00  0.00            
ATOM   1137  OH  TYR X  69      25.801 102.910  36.351  0.00  0.00            
ATOM   1138  HH  TYR X  69      26.219 103.783  36.197  0.00  0.00            
ATOM   1139  CE2 TYR X  69      25.605 100.573  36.797  0.00  0.00            
ATOM   1140  HE2 TYR X  69      24.591 100.538  36.572  0.00  0.00            
ATOM   1141  CD2 TYR X  69      26.143  99.397  37.300  0.00  0.00            
ATOM   1142  HD2 TYR X  69      25.472  98.565  37.366  0.00  0.00            
ATOM   1143  C   TYR X  69      30.287  98.220  36.723  0.00  0.00            
ATOM   1144  O   TYR X  69      30.316  99.016  35.784  0.00  0.00            
ATOM   1145  N   LEU X  70      31.289  98.055  37.586  0.00  0.00            
ATOM   1146  H   LEU X  70      31.275  97.200  38.070  0.00  0.00            
ATOM   1147  CA  LEU X  70      32.535  98.791  37.442  0.00  0.00            
ATOM   1148  HA  LEU X  70      32.305  99.863  37.338  0.00  0.00            
ATOM   1149  CB  LEU X  70      33.375  98.626  38.691  0.00  0.00            
ATOM   1150  HB2 LEU X  70      34.388  98.966  38.526  0.00  0.00            
ATOM   1151  HB3 LEU X  70      33.397  97.557  38.826  0.00  0.00            
ATOM   1152  CG  LEU X  70      32.633  99.224  39.844  0.00  0.00            
ATOM   1153  HG  LEU X  70      31.640  98.864  39.666  0.00  0.00            
ATOM   1154  CD1 LEU X  70      33.251  98.604  41.102  0.00  0.00            
ATOM   1155 HD11 LEU X  70      32.559  98.569  41.930  0.00  0.00            
ATOM   1156 HD12 LEU X  70      33.326  97.593  40.845  0.00  0.00            
ATOM   1157 HD13 LEU X  70      34.204  99.016  41.316  0.00  0.00            
ATOM   1158  CD2 LEU X  70      32.535 100.801  39.834  0.00  0.00            
ATOM   1159 HD21 LEU X  70      31.970 101.055  38.918  0.00  0.00            
ATOM   1160 HD22 LEU X  70      32.191 101.168  40.806  0.00  0.00            
ATOM   1161 HD23 LEU X  70      33.562 101.064  39.616  0.00  0.00            
ATOM   1162  C   LEU X  70      33.321  98.364  36.191  0.00  0.00            
ATOM   1163  O   LEU X  70      33.958  99.183  35.558  0.00  0.00            
ATOM   1164  N   LEU X  71      33.214  97.099  35.834  0.00  0.00            
ATOM   1165  H   LEU X  71      32.388  96.577  36.154  0.00  0.00            
ATOM   1166  CA  LEU X  71      33.923  96.591  34.670  0.00  0.00            
ATOM   1167  HA  LEU X  71      34.999  96.807  34.781  0.00  0.00            
ATOM   1168  CB  LEU X  71      33.790  95.042  34.611  0.00  0.00            
ATOM   1169  HB2 LEU X  71      34.027  94.564  35.557  0.00  0.00            
ATOM   1170  HB3 LEU X  71      32.733  94.829  34.434  0.00  0.00            
ATOM   1171  CG  LEU X  71      34.568  94.443  33.476  0.00  0.00            
ATOM   1172  HG  LEU X  71      34.151  94.791  32.527  0.00  0.00            
ATOM   1173  CD1 LEU X  71      36.056  94.731  33.469  0.00  0.00            
ATOM   1174 HD11 LEU X  71      36.630  93.820  33.588  0.00  0.00            
ATOM   1175 HD12 LEU X  71      36.359  95.242  32.555  0.00  0.00            
ATOM   1176 HD13 LEU X  71      36.255  95.399  34.312  0.00  0.00            
ATOM   1177  CD2 LEU X  71      34.335  92.925  33.478  0.00  0.00            
ATOM   1178 HD21 LEU X  71      34.050  92.572  34.459  0.00  0.00            
ATOM   1179 HD22 LEU X  71      33.574  92.593  32.776  0.00  0.00            
ATOM   1180 HD23 LEU X  71      35.276  92.457  33.202  0.00  0.00            
ATOM   1181  C   LEU X  71      33.424  97.247  33.395  0.00  0.00            
ATOM   1182  O   LEU X  71      34.167  97.772  32.547  0.00  0.00            
ATOM   1183  N   ARN X  72      32.112  97.350  33.268  0.00  0.00            
ATOM   1184  H   ARN X  72      31.509  96.884  33.917  0.00  0.00            
ATOM   1185  CA  ARN X  72      31.456  97.984  32.132  0.00  0.00            
ATOM   1186  HA  ARN X  72      31.886  97.518  31.249  0.00  0.00            
ATOM   1187  CB  ARN X  72      29.931  97.816  32.131  0.00  0.00            
ATOM   1188  HB2 ARN X  72      29.531  98.175  33.083  0.00  0.00            
ATOM   1189  HB3 ARN X  72      29.512  98.430  31.343  0.00  0.00            
ATOM   1190  CG  ARN X  72      29.526  96.354  31.909  0.00  0.00            
ATOM   1191  HG2 ARN X  72      30.190  95.685  32.447  0.00  0.00            
ATOM   1192  HG3 ARN X  72      29.651  96.110  30.859  0.00  0.00            
ATOM   1193  CD  ARN X  72      28.097  96.140  32.357  0.00  0.00            
ATOM   1194  HD2 ARN X  72      27.995  96.141  33.440  0.00  0.00            
ATOM   1195  HD3 ARN X  72      27.470  96.934  31.956  0.00  0.00            
ATOM   1196  NE  ARN X  72      27.551  94.886  31.849  0.00  0.00            
ATOM   1197  HE  ARN X  72      26.896  94.504  32.507  0.00  0.00            
ATOM   1198  CZ  ARN X  72      27.094  94.600  30.511  0.00  0.00            
ATOM   1199  NH1 ARN X  72      26.681  93.460  30.143  0.00  0.00            
ATOM   1200 HH11 ARN X  72      26.681  92.812  30.916  0.00  0.00            
ATOM   1201  NH2 ARN X  72      27.221  95.700  29.637  0.00  0.00            
ATOM   1202 HH21 ARN X  72      26.680  95.500  28.821  0.00  0.00            
ATOM   1203 HH22 ARN X  72      28.182  95.849  29.355  0.00  0.00            
ATOM   1204  C   ARN X  72      31.790  99.469  32.109  0.00  0.00            
ATOM   1205  O   ARN X  72      32.062 100.044  31.052  0.00  0.00            
ATOM   1206  N   PHE X  73      31.811 100.124  33.273  0.00  0.00            
ATOM   1207  H   PHE X  73      31.604  99.604  34.121  0.00  0.00            
ATOM   1208  CA  PHE X  73      32.139 101.520  33.362  0.00  0.00            
ATOM   1209  HA  PHE X  73      31.476 102.038  32.678  0.00  0.00            
ATOM   1210  CB  PHE X  73      31.890 102.008  34.773  0.00  0.00            
ATOM   1211  HB2 PHE X  73      30.916 101.673  35.140  0.00  0.00            
ATOM   1212  HB3 PHE X  73      32.640 101.563  35.426  0.00  0.00            
ATOM   1213  CG  PHE X  73      31.967 103.485  34.973  0.00  0.00            
ATOM   1214  CD1 PHE X  73      31.012 104.331  34.417  0.00  0.00            
ATOM   1215  HD1 PHE X  73      30.306 103.932  33.710  0.00  0.00            
ATOM   1216  CE1 PHE X  73      31.132 105.719  34.546  0.00  0.00            
ATOM   1217  HE1 PHE X  73      30.504 106.341  33.932  0.00  0.00            
ATOM   1218  CZ  PHE X  73      32.210 106.285  35.193  0.00  0.00            
ATOM   1219  HZ  PHE X  73      32.406 107.339  35.071  0.00  0.00            
ATOM   1220  CE2 PHE X  73      33.200 105.455  35.715  0.00  0.00            
ATOM   1221  HE2 PHE X  73      34.130 105.875  36.040  0.00  0.00            
ATOM   1222  CD2 PHE X  73      33.103 104.072  35.556  0.00  0.00            
ATOM   1223  HD2 PHE X  73      33.932 103.450  35.835  0.00  0.00            
ATOM   1224  C   PHE X  73      33.583 101.798  32.938  0.00  0.00            
ATOM   1225  O   PHE X  73      33.857 102.795  32.299  0.00  0.00            
ATOM   1226  N   GLH X  74      34.512 100.939  33.369  0.00  0.00            
ATOM   1227  H   GLH X  74      34.234 100.012  33.656  0.00  0.00            
ATOM   1228  CA  GLH X  74      35.920 101.127  33.060  0.00  0.00            
ATOM   1229  HA  GLH X  74      36.224 102.146  33.322  0.00  0.00            
ATOM   1230  CB  GLH X  74      36.783 100.176  33.890  0.00  0.00            
ATOM   1231  HB2 GLH X  74      36.578  99.130  33.617  0.00  0.00            
ATOM   1232  HB3 GLH X  74      36.526 100.347  34.933  0.00  0.00            
ATOM   1233  CG  GLH X  74      38.285 100.473  33.771  0.00  0.00            
ATOM   1234  HG2 GLH X  74      38.494 101.529  33.968  0.00  0.00            
ATOM   1235  HG3 GLH X  74      38.593 100.222  32.752  0.00  0.00            
ATOM   1236  CD  GLH X  74      39.145  99.657  34.749  0.00  0.00            
ATOM   1237  OE1 GLH X  74      38.974  98.315  34.661  0.00  0.00            
ATOM   1238  OE2 GLH X  74      39.882 100.164  35.574  0.00  0.00            
ATOM   1239  HE1 GLH X  74      39.488  97.870  35.312  0.00  0.00            
ATOM   1240  C   GLH X  74      36.167 100.936  31.579  0.00  0.00            
ATOM   1241  O   GLH X  74      36.969 101.643  30.977  0.00  0.00            
ATOM   1242  N   ARN X  75      35.444 100.013  30.961  0.00  0.00            
ATOM   1243  H   ARN X  75      34.622  99.643  31.414  0.00  0.00            
ATOM   1244  CA  ARN X  75      35.575  99.793  29.519  0.00  0.00            
ATOM   1245  HA  ARN X  75      36.623  99.596  29.264  0.00  0.00            
ATOM   1246  CB  ARN X  75      34.799  98.564  29.021  0.00  0.00            
ATOM   1247  HB2 ARN X  75      33.714  98.647  28.996  0.00  0.00            
ATOM   1248  HB3 ARN X  75      35.016  98.539  27.972  0.00  0.00            
ATOM   1249  CG  ARN X  75      35.398  97.249  29.514  0.00  0.00            
ATOM   1250  HG2 ARN X  75      36.329  97.054  28.976  0.00  0.00            
ATOM   1251  HG3 ARN X  75      35.669  97.309  30.564  0.00  0.00            
ATOM   1252  CD  ARN X  75      34.445  96.100  29.303  0.00  0.00            
ATOM   1253  HD2 ARN X  75      34.120  96.041  28.267  0.00  0.00            
ATOM   1254  HD3 ARN X  75      33.556  96.244  29.905  0.00  0.00            
ATOM   1255  NE  ARN X  75      35.070  94.834  29.693  0.00  0.00            
ATOM   1256  HE  ARN X  75      35.964  94.729  29.238  0.00  0.00            
ATOM   1257  CZ  ARN X  75      34.308  93.636  29.675  0.00  0.00            
ATOM   1258  NH1 ARN X  75      33.098  93.618  29.348  0.00  0.00            
ATOM   1259 HH11 ARN X  75      32.771  94.509  29.009  0.00  0.00            
ATOM   1260  NH2 ARN X  75      35.050  92.497  30.098  0.00  0.00            
ATOM   1261 HH21 ARN X  75      36.040  92.604  29.957  0.00  0.00            
ATOM   1262 HH22 ARN X  75      34.757  91.707  29.545  0.00  0.00            
ATOM   1263  C   ARN X  75      35.138 101.035  28.769  0.00  0.00            
ATOM   1264  O   ARN X  75      35.774 101.418  27.760  0.00  0.00            
ATOM   1265  N   ASH X  76      34.060 101.685  29.217  0.00  0.00            
ATOM   1266  H   ASH X  76      33.736 101.469  30.150  0.00  0.00            
ATOM   1267  CA  ASH X  76      33.588 102.898  28.590  0.00  0.00            
ATOM   1268  HA  ASH X  76      33.492 102.703  27.520  0.00  0.00            
ATOM   1269  CB  ASH X  76      32.222 103.295  29.163  0.00  0.00            
ATOM   1270  HB2 ASH X  76      32.159 103.033  30.216  0.00  0.00            
ATOM   1271  HB3 ASH X  76      32.117 104.377  29.070  0.00  0.00            
ATOM   1272  CG  ASH X  76      31.042 102.670  28.437  0.00  0.00            
ATOM   1273  OD1 ASH X  76      31.239 102.420  27.113  0.00  0.00            
ATOM   1274  OD2 ASH X  76      30.012 102.406  29.044  0.00  0.00            
ATOM   1275  HD1 ASH X  76      32.132 102.555  26.855  0.00  0.00            
ATOM   1276  C   ASH X  76      34.623 104.010  28.762  0.00  0.00            
ATOM   1277  O   ASH X  76      34.792 104.849  27.883  0.00  0.00            
ATOM   1278  N   LEU X  77      35.316 104.017  29.909  0.00  0.00            
ATOM   1279  H   LEU X  77      34.983 103.494  30.706  0.00  0.00            
ATOM   1280  CA  LEU X  77      36.394 104.950  30.143  0.00  0.00            
ATOM   1281  HA  LEU X  77      36.020 105.967  30.038  0.00  0.00            
ATOM   1282  CB  LEU X  77      36.965 104.797  31.555  0.00  0.00            
ATOM   1283  HB2 LEU X  77      37.276 103.778  31.736  0.00  0.00            
ATOM   1284  HB3 LEU X  77      37.878 105.389  31.583  0.00  0.00            
ATOM   1285  CG  LEU X  77      36.078 105.318  32.696  0.00  0.00            
ATOM   1286  HG  LEU X  77      35.114 104.814  32.660  0.00  0.00            
ATOM   1287  CD1 LEU X  77      36.734 104.991  34.015  0.00  0.00            
ATOM   1288 HD11 LEU X  77      36.012 105.068  34.833  0.00  0.00            
ATOM   1289 HD12 LEU X  77      37.108 103.965  34.028  0.00  0.00            
ATOM   1290 HD13 LEU X  77      37.561 105.660  34.247  0.00  0.00            
ATOM   1291  CD2 LEU X  77      35.851 106.824  32.615  0.00  0.00            
ATOM   1292 HD21 LEU X  77      35.122 107.048  31.835  0.00  0.00            
ATOM   1293 HD22 LEU X  77      35.464 107.215  33.555  0.00  0.00            
ATOM   1294 HD23 LEU X  77      36.776 107.346  32.377  0.00  0.00            
ATOM   1295  C   LEU X  77      37.495 104.745  29.115  0.00  0.00            
ATOM   1296  O   LEU X  77      38.078 105.690  28.603  0.00  0.00            
ATOM   1297  N   GLN X  78      37.814 103.468  28.798  0.00  0.00            
ATOM   1298  H   GLN X  78      37.328 102.702  29.250  0.00  0.00            
ATOM   1299  CA  GLN X  78      38.928 103.151  27.918  0.00  0.00            
ATOM   1300  HA  GLN X  78      39.805 103.715  28.236  0.00  0.00            
ATOM   1301  CB  GLN X  78      39.300 101.679  28.040  0.00  0.00            
ATOM   1302  HB2 GLN X  78      40.003 101.392  27.258  0.00  0.00            
ATOM   1303  HB3 GLN X  78      38.397 101.098  27.866  0.00  0.00            
ATOM   1304  CG  GLN X  78      39.828 101.283  29.413  0.00  0.00            
ATOM   1305  HG2 GLN X  78      39.503 101.988  30.173  0.00  0.00            
ATOM   1306  HG3 GLN X  78      39.397 100.314  29.690  0.00  0.00            
ATOM   1307  CD  GLN X  78      41.327 101.129  29.435  0.00  0.00            
ATOM   1308  OE1 GLN X  78      41.917 100.445  28.597  0.00  0.00            
ATOM   1309  NE2 GLN X  78      41.951 101.736  30.447  0.00  0.00            
ATOM   1310 HE21 GLN X  78      42.538 101.204  31.072  0.00  0.00            
ATOM   1311 HE22 GLN X  78      41.707 102.689  30.669  0.00  0.00            
ATOM   1312  C   GLN X  78      38.614 103.471  26.484  0.00  0.00            
ATOM   1313  O   GLN X  78      39.524 103.730  25.680  0.00  0.00            
ATOM   1314  N   SER X  79      37.321 103.574  26.139  0.00  0.00            
ATOM   1315  H   SER X  79      36.618 103.623  26.858  0.00  0.00            
ATOM   1316  CA  SER X  79      36.952 103.888  24.763  0.00  0.00            
ATOM   1317  HA  SER X  79      37.536 103.268  24.080  0.00  0.00            
ATOM   1318  CB  SER X  79      35.458 103.650  24.490  0.00  0.00            
ATOM   1319  HB2 SER X  79      34.858 104.320  25.103  0.00  0.00            
ATOM   1320  HB3 SER X  79      35.297 103.865  23.440  0.00  0.00            
ATOM   1321  OG  SER X  79      35.135 102.312  24.773  0.00  0.00            
ATOM   1322  HG  SER X  79      35.925 101.817  24.915  0.00  0.00            
ATOM   1323  C   SER X  79      37.328 105.323  24.441  0.00  0.00            
ATOM   1324  O   SER X  79      37.633 105.674  23.302  0.00  0.00            
ATOM   1325  N   ILE X  80      37.238 106.240  25.381  0.00  0.00            
ATOM   1326  H   ILE X  80      36.759 106.000  26.225  0.00  0.00            
ATOM   1327  CA  ILE X  80      37.650 107.616  25.209  0.00  0.00            
ATOM   1328  HA  ILE X  80      37.350 107.919  24.205  0.00  0.00            
ATOM   1329  CB  ILE X  80      36.855 108.472  26.186  0.00  0.00            
ATOM   1330  HB  ILE X  80      37.286 108.324  27.176  0.00  0.00            
ATOM   1331  CG2 ILE X  80      36.952 109.950  25.830  0.00  0.00            
ATOM   1332 HG21 ILE X  80      37.276 110.528  26.695  0.00  0.00            
ATOM   1333 HG22 ILE X  80      35.992 110.335  25.494  0.00  0.00            
ATOM   1334 HG23 ILE X  80      37.681 110.098  25.033  0.00  0.00            
ATOM   1335  CG1 ILE X  80      35.380 108.047  26.253  0.00  0.00            
ATOM   1336 HG12 ILE X  80      35.242 107.040  26.643  0.00  0.00            
ATOM   1337 HG13 ILE X  80      34.906 108.690  26.985  0.00  0.00            
ATOM   1338  CD1 ILE X  80      34.633 108.253  24.943  0.00  0.00            
ATOM   1339 HD11 ILE X  80      35.171 108.970  24.317  0.00  0.00            
ATOM   1340 HD12 ILE X  80      33.645 108.667  25.140  0.00  0.00            
ATOM   1341 HD13 ILE X  80      34.515 107.332  24.377  0.00  0.00            
ATOM   1342  C   ILE X  80      39.171 107.789  25.388  0.00  0.00            
ATOM   1343  O   ILE X  80      39.769 108.513  24.582  0.00  0.00            
ATOM   1344  N   ASN X  81      39.746 107.197  26.467  0.00  0.00            
ATOM   1345  H   ASN X  81      39.163 106.921  27.247  0.00  0.00            
ATOM   1346  CA  ASN X  81      41.188 107.179  26.712  0.00  0.00            
ATOM   1347  HA  ASN X  81      41.691 107.437  25.780  0.00  0.00            
ATOM   1348  CB  ASN X  81      41.506 108.228  27.764  0.00  0.00            
ATOM   1349  HB2 ASN X  81      40.926 109.129  27.606  0.00  0.00            
ATOM   1350  HB3 ASN X  81      41.245 107.859  28.748  0.00  0.00            
ATOM   1351  CG  ASN X  81      42.987 108.604  27.794  0.00  0.00            
ATOM   1352  OD1 ASN X  81      43.858 107.744  27.727  0.00  0.00            
ATOM   1353  ND2 ASN X  81      43.282 109.884  27.979  0.00  0.00            
ATOM   1354 HD21 ASN X  81      43.503 110.227  28.902  0.00  0.00            
ATOM   1355 HD22 ASN X  81      42.943 110.546  27.292  0.00  0.00            
ATOM   1356  C   ASN X  81      41.661 105.798  27.170  0.00  0.00            
ATOM   1357  O   ASN X  81      41.353 105.392  28.289  0.00  0.00            
ATOM   1358  N   PRO X  82      42.415 105.088  26.312  0.00  0.00            
ATOM   1359  CD  PRO X  82      42.846 105.485  24.967  0.00  0.00            
ATOM   1360  HD2 PRO X  82      41.994 105.507  24.292  0.00  0.00            
ATOM   1361  HD3 PRO X  82      43.347 106.453  24.964  0.00  0.00            
ATOM   1362  CG  PRO X  82      43.794 104.384  24.556  0.00  0.00            
ATOM   1363  HG2 PRO X  82      43.790 104.200  23.487  0.00  0.00            
ATOM   1364  HG3 PRO X  82      44.781 104.669  24.936  0.00  0.00            
ATOM   1365  CB  PRO X  82      43.374 103.162  25.326  0.00  0.00            
ATOM   1366  HB2 PRO X  82      42.579 102.617  24.794  0.00  0.00            
ATOM   1367  HB3 PRO X  82      44.259 102.559  25.542  0.00  0.00            
ATOM   1368  CA  PRO X  82      42.839 103.719  26.637  0.00  0.00            
ATOM   1369  HA  PRO X  82      41.979 103.092  26.894  0.00  0.00            
ATOM   1370  C   PRO X  82      43.900 103.664  27.722  0.00  0.00            
ATOM   1371  O   PRO X  82      44.454 102.590  28.002  0.00  0.00            
ATOM   1372  N   GLH X  83      44.164 104.798  28.375  0.00  0.00            
ATOM   1373  H   GLH X  83      43.760 105.664  28.061  0.00  0.00            
ATOM   1374  CA  GLH X  83      45.103 104.837  29.496  0.00  0.00            
ATOM   1375  HA  GLH X  83      45.522 103.840  29.631  0.00  0.00            
ATOM   1376  CB  GLH X  83      46.243 105.795  29.171  0.00  0.00            
ATOM   1377  HB2 GLH X  83      46.800 106.089  30.058  0.00  0.00            
ATOM   1378  HB3 GLH X  83      45.815 106.712  28.765  0.00  0.00            
ATOM   1379  CG  GLH X  83      47.213 105.257  28.132  0.00  0.00            
ATOM   1380  HG2 GLH X  83      46.694 104.725  27.333  0.00  0.00            
ATOM   1381  HG3 GLH X  83      47.718 106.115  27.671  0.00  0.00            
ATOM   1382  CD  GLH X  83      48.261 104.315  28.709  0.00  0.00            
ATOM   1383  OE1 GLH X  83      49.063 104.896  29.620  0.00  0.00            
ATOM   1384  OE2 GLH X  83      48.425 103.169  28.302  0.00  0.00            
ATOM   1385  HE1 GLH X  83      49.867 104.408  29.707  0.00  0.00            
ATOM   1386  C   GLH X  83      44.482 105.270  30.809  0.00  0.00            
ATOM   1387  O   GLH X  83      45.221 105.393  31.773  0.00  0.00            
ATOM   1388  N   VAL X  84      43.150 105.464  30.887  0.00  0.00            
ATOM   1389  H   VAL X  84      42.619 105.484  30.025  0.00  0.00            
ATOM   1390  CA  VAL X  84      42.488 105.887  32.118  0.00  0.00            
ATOM   1391  HA  VAL X  84      43.246 106.252  32.803  0.00  0.00            
ATOM   1392  CB  VAL X  84      41.448 106.952  31.795  0.00  0.00            
ATOM   1393  HB  VAL X  84      40.831 106.602  30.969  0.00  0.00            
ATOM   1394  CG1 VAL X  84      40.539 107.225  32.985  0.00  0.00            
ATOM   1395 HG11 VAL X  84      41.000 106.792  33.877  0.00  0.00            
ATOM   1396 HG12 VAL X  84      40.427 108.292  33.159  0.00  0.00            
ATOM   1397 HG13 VAL X  84      39.566 106.759  32.855  0.00  0.00            
ATOM   1398  CG2 VAL X  84      42.131 108.235  31.347  0.00  0.00            
ATOM   1399 HG21 VAL X  84      43.184 108.037  31.130  0.00  0.00            
ATOM   1400 HG22 VAL X  84      41.675 108.639  30.446  0.00  0.00            
ATOM   1401 HG23 VAL X  84      42.092 108.993  32.130  0.00  0.00            
ATOM   1402  C   VAL X  84      41.811 104.632  32.719  0.00  0.00            
ATOM   1403  O   VAL X  84      41.121 103.903  32.024  0.00  0.00            
ATOM   1404  N   THR X  85      42.068 104.449  34.016  0.00  0.00            
ATOM   1405  H   THR X  85      42.462 105.224  34.518  0.00  0.00            
ATOM   1406  CA  THR X  85      41.458 103.388  34.811  0.00  0.00            
ATOM   1407  HA  THR X  85      40.787 102.810  34.155  0.00  0.00            
ATOM   1408  CB  THR X  85      42.511 102.427  35.347  0.00  0.00            
ATOM   1409  HB  THR X  85      42.028 101.594  35.863  0.00  0.00            
ATOM   1410  CG2 THR X  85      43.418 101.901  34.214  0.00  0.00            
ATOM   1411 HG21 THR X  85      44.454 101.985  34.524  0.00  0.00            
ATOM   1412 HG22 THR X  85      43.277 102.508  33.333  0.00  0.00            
ATOM   1413 HG23 THR X  85      43.183 100.861  34.002  0.00  0.00            
ATOM   1414  OG1 THR X  85      43.307 103.099  36.317  0.00  0.00            
ATOM   1415  HG1 THR X  85      42.746 103.576  36.911  0.00  0.00            
ATOM   1416  C   THR X  85      40.633 104.022  35.952  0.00  0.00            
ATOM   1417  O   THR X  85      40.666 105.231  36.114  0.00  0.00            
ATOM   1418  N   LEU X  86      39.975 103.140  36.717  0.00  0.00            
ATOM   1419  H   LEU X  86      40.166 102.166  36.577  0.00  0.00            
ATOM   1420  CA  LEU X  86      39.054 103.529  37.770  0.00  0.00            
ATOM   1421  HA  LEU X  86      38.712 104.530  37.523  0.00  0.00            
ATOM   1422  CB  LEU X  86      37.857 102.594  37.809  0.00  0.00            
ATOM   1423  HB2 LEU X  86      38.169 101.536  37.743  0.00  0.00            
ATOM   1424  HB3 LEU X  86      37.269 102.759  36.903  0.00  0.00            
ATOM   1425  CG  LEU X  86      36.910 102.796  38.980  0.00  0.00            
ATOM   1426  HG  LEU X  86      37.450 102.793  39.929  0.00  0.00            
ATOM   1427  CD1 LEU X  86      36.232 104.155  38.890  0.00  0.00            
ATOM   1428 HD11 LEU X  86      36.378 104.589  37.898  0.00  0.00            
ATOM   1429 HD12 LEU X  86      35.150 104.041  39.043  0.00  0.00            
ATOM   1430 HD13 LEU X  86      36.647 104.798  39.655  0.00  0.00            
ATOM   1431  CD2 LEU X  86      35.867 101.655  39.047  0.00  0.00            
ATOM   1432 HD21 LEU X  86      36.325 100.727  39.369  0.00  0.00            
ATOM   1433 HD22 LEU X  86      35.428 101.480  38.056  0.00  0.00            
ATOM   1434 HD23 LEU X  86      35.049 101.891  39.723  0.00  0.00            
ATOM   1435  C   LEU X  86      39.785 103.520  39.070  0.00  0.00            
ATOM   1436  O   LEU X  86      40.015 102.449  39.676  0.00  0.00            
ATOM   1437  N   PRO X  87      40.199 104.678  39.581  0.00  0.00            
ATOM   1438  CD  PRO X  87      39.956 106.023  39.035  0.00  0.00            
ATOM   1439  HD2 PRO X  87      38.915 106.212  38.803  0.00  0.00            
ATOM   1440  HD3 PRO X  87      40.572 106.214  38.158  0.00  0.00            
ATOM   1441  CG  PRO X  87      40.402 106.951  40.181  0.00  0.00            
ATOM   1442  HG2 PRO X  87      40.835 107.865  39.792  0.00  0.00            
ATOM   1443  HG3 PRO X  87      39.529 107.175  40.762  0.00  0.00            
ATOM   1444  CB  PRO X  87      41.303 106.177  41.045  0.00  0.00            
ATOM   1445  HB2 PRO X  87      41.248 106.539  42.060  0.00  0.00            
ATOM   1446  HB3 PRO X  87      42.348 106.321  40.694  0.00  0.00            
ATOM   1447  CA  PRO X  87      40.815 104.755  40.915  0.00  0.00            
ATOM   1448  HA  PRO X  87      41.644 104.055  40.972  0.00  0.00            
ATOM   1449  C   PRO X  87      39.816 104.374  41.994  0.00  0.00            
ATOM   1450  O   PRO X  87      38.602 104.367  41.754  0.00  0.00            
ATOM   1451  N   TYR X  88      40.329 104.162  43.197  0.00  0.00            
ATOM   1452  H   TYR X  88      41.268 104.478  43.390  0.00  0.00            
ATOM   1453  CA  TYR X  88      39.445 103.786  44.309  0.00  0.00            
ATOM   1454  HA  TYR X  88      38.423 103.941  44.034  0.00  0.00            
ATOM   1455  CB  TYR X  88      39.722 102.341  44.747  0.00  0.00            
ATOM   1456  HB2 TYR X  88      39.012 102.016  45.528  0.00  0.00            
ATOM   1457  HB3 TYR X  88      39.545 101.705  43.868  0.00  0.00            
ATOM   1458  CG  TYR X  88      41.085 102.013  45.306  0.00  0.00            
ATOM   1459  CD1 TYR X  88      41.406 102.250  46.634  0.00  0.00            
ATOM   1460  HD1 TYR X  88      40.732 102.839  47.213  0.00  0.00            
ATOM   1461  CE1 TYR X  88      42.683 101.989  47.201  0.00  0.00            
ATOM   1462  HE1 TYR X  88      43.008 102.384  48.130  0.00  0.00            
ATOM   1463  CZ  TYR X  88      43.662 101.513  46.304  0.00  0.00            
ATOM   1464  OH  TYR X  88      44.905 101.226  46.738  0.00  0.00            
ATOM   1465  HH  TYR X  88      44.965 100.396  47.193  0.00  0.00            
ATOM   1466  CE2 TYR X  88      43.393 101.390  44.923  0.00  0.00            
ATOM   1467  HE2 TYR X  88      44.199 101.401  44.238  0.00  0.00            
ATOM   1468  CD2 TYR X  88      42.061 101.542  44.459  0.00  0.00            
ATOM   1469  HD2 TYR X  88      41.864 101.496  43.396  0.00  0.00            
ATOM   1470  C   TYR X  88      39.709 104.722  45.483  0.00  0.00            
ATOM   1471  O   TYR X  88      40.894 105.135  45.663  0.00  0.00            
ATOM   1472  N   TRP X  89      38.645 105.038  46.245  0.00  0.00            
ATOM   1473  H   TRP X  89      37.708 104.800  45.902  0.00  0.00            
ATOM   1474  CA  TRP X  89      38.715 105.956  47.399  0.00  0.00            
ATOM   1475  HA  TRP X  89      39.611 106.540  47.304  0.00  0.00            
ATOM   1476  CB  TRP X  89      37.522 106.975  47.490  0.00  0.00            
ATOM   1477  HB2 TRP X  89      37.450 107.777  46.702  0.00  0.00            
ATOM   1478  HB3 TRP X  89      36.593 106.426  47.515  0.00  0.00            
ATOM   1479  CG  TRP X  89      37.448 107.827  48.777  0.00  0.00            
ATOM   1480  CD1 TRP X  89      38.466 108.283  49.476  0.00  0.00            
ATOM   1481  HD1 TRP X  89      39.486 108.037  49.218  0.00  0.00            
ATOM   1482  NE1 TRP X  89      38.019 108.701  50.754  0.00  0.00            
ATOM   1483  HE1 TRP X  89      38.630 109.079  51.414  0.00  0.00            
ATOM   1484  CE2 TRP X  89      36.628 108.779  50.800  0.00  0.00            
ATOM   1485  CZ2 TRP X  89      35.745 109.294  51.801  0.00  0.00            
ATOM   1486  HZ2 TRP X  89      36.168 109.609  52.770  0.00  0.00            
ATOM   1487  CH2 TRP X  89      34.355 109.189  51.631  0.00  0.00            
ATOM   1488  HH2 TRP X  89      33.656 109.586  52.392  0.00  0.00            
ATOM   1489  CZ3 TRP X  89      33.966 108.482  50.443  0.00  0.00            
ATOM   1490  HZ3 TRP X  89      32.898 108.431  50.253  0.00  0.00            
ATOM   1491  CE3 TRP X  89      34.823 108.056  49.393  0.00  0.00            
ATOM   1492  HE3 TRP X  89      34.498 107.641  48.440  0.00  0.00            
ATOM   1493  CD2 TRP X  89      36.194 108.216  49.564  0.00  0.00            
ATOM   1494  C   TRP X  89      38.863 105.097  48.611  0.00  0.00            
ATOM   1495  O   TRP X  89      37.879 104.585  49.166  0.00  0.00            
ATOM   1496  N   GLH X  90      40.082 105.076  49.206  0.00  0.00            
ATOM   1497  H   GLH X  90      40.790 105.711  48.888  0.00  0.00            
ATOM   1498  CA  GLH X  90      40.380 104.269  50.381  0.00  0.00            
ATOM   1499  HA  GLH X  90      39.792 103.335  50.349  0.00  0.00            
ATOM   1500  CB  GLH X  90      41.893 103.991  50.432  0.00  0.00            
ATOM   1501  HB2 GLH X  90      42.272 103.624  49.459  0.00  0.00            
ATOM   1502  HB3 GLH X  90      42.411 104.909  50.726  0.00  0.00            
ATOM   1503  CG  GLH X  90      42.225 102.949  51.497  0.00  0.00            
ATOM   1504  HG2 GLH X  90      41.592 102.075  51.468  0.00  0.00            
ATOM   1505  HG3 GLH X  90      42.105 103.359  52.504  0.00  0.00            
ATOM   1506  CD  GLH X  90      43.665 102.450  51.495  0.00  0.00            
ATOM   1507  OE1 GLH X  90      44.614 103.469  51.506  0.00  0.00            
ATOM   1508  OE2 GLH X  90      43.985 101.257  51.436  0.00  0.00            
ATOM   1509  HE1 GLH X  90      45.389 103.156  51.954  0.00  0.00            
ATOM   1510  C   GLH X  90      39.975 105.022  51.618  0.00  0.00            
ATOM   1511  O   GLH X  90      40.781 105.561  52.391  0.00  0.00            
ATOM   1512  N   TRP X  91      38.677 105.171  51.818  0.00  0.00            
ATOM   1513  H   TRP X  91      38.040 104.954  50.997  0.00  0.00            
ATOM   1514  CA  TRP X  91      38.021 105.850  52.935  0.00  0.00            
ATOM   1515  HA  TRP X  91      38.179 106.869  52.832  0.00  0.00            
ATOM   1516  CB  TRP X  91      36.420 105.616  52.685  0.00  0.00            
ATOM   1517  HB2 TRP X  91      36.117 106.278  51.900  0.00  0.00            
ATOM   1518  HB3 TRP X  91      35.802 105.895  53.524  0.00  0.00            
ATOM   1519  CG  TRP X  91      36.082 104.186  52.305  0.00  0.00            
ATOM   1520  CD1 TRP X  91      35.859 103.740  51.072  0.00  0.00            
ATOM   1521  HD1 TRP X  91      35.775 104.397  50.188  0.00  0.00            
ATOM   1522  NE1 TRP X  91      35.725 102.358  51.006  0.00  0.00            
ATOM   1523  HE1 TRP X  91      35.769 101.716  50.190  0.00  0.00            
ATOM   1524  CE2 TRP X  91      35.703 101.846  52.303  0.00  0.00            
ATOM   1525  CZ2 TRP X  91      35.716 100.516  52.868  0.00  0.00            
ATOM   1526  HZ2 TRP X  91      35.779  99.787  52.118  0.00  0.00            
ATOM   1527  CH2 TRP X  91      35.697 100.294  54.261  0.00  0.00            
ATOM   1528  HH2 TRP X  91      35.893  99.346  54.654  0.00  0.00            
ATOM   1529  CZ3 TRP X  91      35.727 101.434  55.122  0.00  0.00            
ATOM   1530  HZ3 TRP X  91      35.836 101.393  56.150  0.00  0.00            
ATOM   1531  CE3 TRP X  91      35.767 102.733  54.598  0.00  0.00            
ATOM   1532  HE3 TRP X  91      35.815 103.519  55.277  0.00  0.00            
ATOM   1533  CD2 TRP X  91      35.824 102.989  53.185  0.00  0.00            
ATOM   1534  C   TRP X  91      38.445 105.355  54.316  0.00  0.00            
ATOM   1535  O   TRP X  91      38.173 106.070  55.269  0.00  0.00            
ATOM   1536  N   GLH X  92      39.040 104.148  54.429  0.00  0.00            
ATOM   1537  H   GLH X  92      39.190 103.598  53.629  0.00  0.00            
ATOM   1538  CA  GLH X  92      39.343 103.634  55.715  0.00  0.00            
ATOM   1539  HA  GLH X  92      38.470 103.808  56.356  0.00  0.00            
ATOM   1540  CB  GLH X  92      39.491 102.102  55.562  0.00  0.00            
ATOM   1541  HB2 GLH X  92      38.549 101.602  55.290  0.00  0.00            
ATOM   1542  HB3 GLH X  92      39.695 101.689  56.541  0.00  0.00            
ATOM   1543  CG  GLH X  92      40.615 101.577  54.588  0.00  0.00            
ATOM   1544  HG2 GLH X  92      41.372 102.409  54.515  0.00  0.00            
ATOM   1545  HG3 GLH X  92      41.151 100.770  55.100  0.00  0.00            
ATOM   1546  CD  GLH X  92      40.183 101.154  53.143  0.00  0.00            
ATOM   1547  OE1 GLH X  92      40.770 100.022  52.735  0.00  0.00            
ATOM   1548  OE2 GLH X  92      39.382 101.759  52.478  0.00  0.00            
ATOM   1549  HE1 GLH X  92      40.670  99.755  51.809  0.00  0.00            
ATOM   1550  C   GLH X  92      40.583 104.323  56.306  0.00  0.00            
ATOM   1551  O   GLH X  92      40.791 104.289  57.557  0.00  0.00            
ATOM   1552  N   THR X  93      41.319 105.058  55.433  0.00  0.00            
ATOM   1553  H   THR X  93      41.072 104.948  54.438  0.00  0.00            
ATOM   1554  CA  THR X  93      42.421 105.857  55.865  0.00  0.00            
ATOM   1555  HA  THR X  93      42.732 105.512  56.847  0.00  0.00            
ATOM   1556  CB  THR X  93      43.602 105.774  54.895  0.00  0.00            
ATOM   1557  HB  THR X  93      44.456 106.255  55.313  0.00  0.00            
ATOM   1558  CG2 THR X  93      43.932 104.288  54.568  0.00  0.00            
ATOM   1559 HG21 THR X  93      44.819 104.037  55.127  0.00  0.00            
ATOM   1560 HG22 THR X  93      44.095 104.155  53.513  0.00  0.00            
ATOM   1561 HG23 THR X  93      43.146 103.681  54.961  0.00  0.00            
ATOM   1562  OG1 THR X  93      43.264 106.349  53.673  0.00  0.00            
ATOM   1563  HG1 THR X  93      43.972 106.288  53.062  0.00  0.00            
ATOM   1564  C   THR X  93      42.023 107.253  56.051  0.00  0.00            
ATOM   1565  O   THR X  93      42.633 107.968  56.839  0.00  0.00            
ATOM   1566  N   ASH X  94      41.036 107.742  55.251  0.00  0.00            
ATOM   1567  H   ASH X  94      40.498 107.120  54.706  0.00  0.00            
ATOM   1568  CA  ASH X  94      40.484 109.090  55.457  0.00  0.00            
ATOM   1569  HA  ASH X  94      41.262 109.882  55.431  0.00  0.00            
ATOM   1570  CB  ASH X  94      39.468 109.455  54.329  0.00  0.00            
ATOM   1571  HB2 ASH X  94      38.892 108.607  54.144  0.00  0.00            
ATOM   1572  HB3 ASH X  94      38.846 110.256  54.627  0.00  0.00            
ATOM   1573  CG  ASH X  94      40.138 109.910  53.062  0.00  0.00            
ATOM   1574  OD1 ASH X  94      41.460 109.700  53.014  0.00  0.00            
ATOM   1575  OD2 ASH X  94      39.507 110.352  52.124  0.00  0.00            
ATOM   1576  HD1 ASH X  94      41.759 109.706  52.108  0.00  0.00            
ATOM   1577  C   ASH X  94      39.813 109.199  56.800  0.00  0.00            
ATOM   1578  O   ASH X  94      39.836 110.245  57.465  0.00  0.00            
ATOM   1579  N   ALA X  95      39.160 108.119  57.197  0.00  0.00            
ATOM   1580  H   ALA X  95      39.062 107.247  56.672  0.00  0.00            
ATOM   1581  CA  ALA X  95      38.621 108.107  58.572  0.00  0.00            
ATOM   1582  HA  ALA X  95      37.829 108.845  58.635  0.00  0.00            
ATOM   1583  CB  ALA X  95      38.053 106.757  58.813  0.00  0.00            
ATOM   1584  HB1 ALA X  95      37.487 106.871  59.739  0.00  0.00            
ATOM   1585  HB2 ALA X  95      37.434 106.357  58.044  0.00  0.00            
ATOM   1586  HB3 ALA X  95      38.878 106.065  59.043  0.00  0.00            
ATOM   1587  C   ALA X  95      39.560 108.466  59.709  0.00  0.00            
ATOM   1588  O   ALA X  95      39.132 108.915  60.782  0.00  0.00            
ATOM   1589  N   GLN X  96      40.817 108.169  59.489  0.00  0.00            
ATOM   1590  H   GLN X  96      41.049 107.523  58.759  0.00  0.00            
ATOM   1591  CA  GLN X  96      41.824 108.484  60.518  0.00  0.00            
ATOM   1592  HA  GLN X  96      41.523 108.013  61.455  0.00  0.00            
ATOM   1593  CB  GLN X  96      43.178 107.871  60.097  0.00  0.00            
ATOM   1594  HB2 GLN X  96      43.531 108.304  59.183  0.00  0.00            
ATOM   1595  HB3 GLN X  96      43.911 108.128  60.867  0.00  0.00            
ATOM   1596  CG  GLN X  96      43.100 106.344  60.002  0.00  0.00            
ATOM   1597  HG2 GLN X  96      42.791 105.900  60.951  0.00  0.00            
ATOM   1598  HG3 GLN X  96      42.368 106.067  59.256  0.00  0.00            
ATOM   1599  CD  GLN X  96      44.454 105.739  59.596  0.00  0.00            
ATOM   1600  OE1 GLN X  96      44.826 105.774  58.439  0.00  0.00            
ATOM   1601  NE2 GLN X  96      45.184 105.237  60.607  0.00  0.00            
ATOM   1602 HE21 GLN X  96      46.077 105.637  60.838  0.00  0.00            
ATOM   1603 HE22 GLN X  96      45.060 104.274  60.861  0.00  0.00            
ATOM   1604  C   GLN X  96      41.985 110.007  60.659  0.00  0.00            
ATOM   1605  O   GLN X  96      42.373 110.463  61.707  0.00  0.00            
ATOM   1606  N   MET X  97      41.733 110.782  59.624  0.00  0.00            
ATOM   1607  H   MET X  97      41.566 110.352  58.729  0.00  0.00            
ATOM   1608  CA  MET X  97      41.843 112.228  59.766  0.00  0.00            
ATOM   1609  HA  MET X  97      42.815 112.480  60.179  0.00  0.00            
ATOM   1610  CB  MET X  97      41.668 112.853  58.354  0.00  0.00            
ATOM   1611  HB2 MET X  97      40.612 112.823  58.043  0.00  0.00            
ATOM   1612  HB3 MET X  97      41.909 113.914  58.469  0.00  0.00            
ATOM   1613  CG  MET X  97      42.578 112.282  57.304  0.00  0.00            
ATOM   1614  HG2 MET X  97      43.622 112.385  57.595  0.00  0.00            
ATOM   1615  HG3 MET X  97      42.398 111.204  57.218  0.00  0.00            
ATOM   1616  SD  MET X  97      42.355 112.982  55.649  0.00  0.00            
ATOM   1617  CE  MET X  97      42.484 114.726  56.072  0.00  0.00            
ATOM   1618  HE1 MET X  97      42.780 114.853  57.110  0.00  0.00            
ATOM   1619  HE2 MET X  97      41.519 115.216  55.929  0.00  0.00            
ATOM   1620  HE3 MET X  97      43.228 115.196  55.425  0.00  0.00            
ATOM   1621  C   MET X  97      40.728 112.745  60.725  0.00  0.00            
ATOM   1622  O   MET X  97      39.648 112.254  60.726  0.00  0.00            
ATOM   1623  N   GLN X  98      41.039 113.789  61.440  0.00  0.00            
ATOM   1624  H   GLN X  98      42.025 113.910  61.631  0.00  0.00            
ATOM   1625  CA  GLN X  98      40.070 114.439  62.301  0.00  0.00            
ATOM   1626  HA  GLN X  98      39.715 113.691  63.008  0.00  0.00            
ATOM   1627  CB  GLN X  98      40.737 115.591  63.036  0.00  0.00            
ATOM   1628  HB2 GLN X  98      41.245 116.234  62.330  0.00  0.00            
ATOM   1629  HB3 GLN X  98      41.520 115.200  63.663  0.00  0.00            
ATOM   1630  CG  GLN X  98      39.776 116.430  63.858  0.00  0.00            
ATOM   1631  HG2 GLN X  98      38.950 115.811  64.192  0.00  0.00            
ATOM   1632  HG3 GLN X  98      39.386 117.233  63.245  0.00  0.00            
ATOM   1633  CD  GLN X  98      40.461 117.026  65.089  0.00  0.00            
ATOM   1634  OE1 GLN X  98      41.600 116.741  65.418  0.00  0.00            
ATOM   1635  NE2 GLN X  98      39.748 117.910  65.808  0.00  0.00            
ATOM   1636 HE21 GLN X  98      40.039 118.176  66.731  0.00  0.00            
ATOM   1637 HE22 GLN X  98      38.977 118.392  65.371  0.00  0.00            
ATOM   1638  C   GLN X  98      38.851 114.922  61.495  0.00  0.00            
ATOM   1639  O   GLN X  98      37.705 114.649  61.868  0.00  0.00            
ATOM   1640  N   ASH X  99      39.086 115.665  60.418  0.00  0.00            
ATOM   1641  H   ASH X  99      40.000 116.075  60.303  0.00  0.00            
ATOM   1642  CA  ASH X  99      37.980 116.094  59.527  0.00  0.00            
ATOM   1643  HA  ASH X  99      37.028 115.735  59.911  0.00  0.00            
ATOM   1644  CB  ASH X  99      37.947 117.604  59.435  0.00  0.00            
ATOM   1645  HB2 ASH X  99      38.869 117.961  58.962  0.00  0.00            
ATOM   1646  HB3 ASH X  99      37.926 118.036  60.445  0.00  0.00            
ATOM   1647  CG  ASH X  99      36.781 118.182  58.680  0.00  0.00            
ATOM   1648  OD1 ASH X  99      35.773 117.332  58.481  0.00  0.00            
ATOM   1649  OD2 ASH X  99      36.760 119.337  58.280  0.00  0.00            
ATOM   1650  HD1 ASH X  99      36.010 116.671  57.849  0.00  0.00            
ATOM   1651  C   ASH X  99      38.211 115.492  58.153  0.00  0.00            
ATOM   1652  O   ASH X  99      39.023 115.994  57.386  0.00  0.00            
ATOM   1653  N   PRO X 100      37.519 114.377  57.829  0.00  0.00            
ATOM   1654  CD  PRO X 100      36.610 113.606  58.668  0.00  0.00            
ATOM   1655  HD2 PRO X 100      35.600 114.025  58.619  0.00  0.00            
ATOM   1656  HD3 PRO X 100      36.919 113.549  59.705  0.00  0.00            
ATOM   1657  CG  PRO X 100      36.507 112.206  58.031  0.00  0.00            
ATOM   1658  HG2 PRO X 100      35.621 111.623  58.211  0.00  0.00            
ATOM   1659  HG3 PRO X 100      37.358 111.615  58.387  0.00  0.00            
ATOM   1660  CB  PRO X 100      36.795 112.459  56.551  0.00  0.00            
ATOM   1661  HB2 PRO X 100      35.935 112.618  55.901  0.00  0.00            
ATOM   1662  HB3 PRO X 100      37.297 111.571  56.101  0.00  0.00            
ATOM   1663  CA  PRO X 100      37.668 113.696  56.513  0.00  0.00            
ATOM   1664  HA  PRO X 100      38.709 113.375  56.408  0.00  0.00            
ATOM   1665  C   PRO X 100      37.390 114.614  55.313  0.00  0.00            
ATOM   1666  O   PRO X 100      37.806 114.351  54.166  0.00  0.00            
ATOM   1667  N   SER X 101      36.636 115.689  55.524  0.00  0.00            
ATOM   1668  H   SER X 101      35.992 115.696  56.310  0.00  0.00            
ATOM   1669  CA  SER X 101      36.365 116.616  54.417  0.00  0.00            
ATOM   1670  HA  SER X 101      35.984 116.034  53.577  0.00  0.00            
ATOM   1671  CB  SER X 101      35.285 117.628  54.850  0.00  0.00            
ATOM   1672  HB2 SER X 101      34.959 118.200  53.962  0.00  0.00            
ATOM   1673  HB3 SER X 101      34.379 117.117  55.210  0.00  0.00            
ATOM   1674  OG  SER X 101      35.741 118.544  55.824  0.00  0.00            
ATOM   1675  HG  SER X 101      36.335 118.063  56.383  0.00  0.00            
ATOM   1676  C   SER X 101      37.603 117.387  53.892  0.00  0.00            
ATOM   1677  O   SER X 101      37.503 118.035  52.852  0.00  0.00            
ATOM   1678  N   GLN X 102      38.687 117.346  54.631  0.00  0.00            
ATOM   1679  H   GLN X 102      38.654 117.040  55.588  0.00  0.00            
ATOM   1680  CA  GLN X 102      39.946 117.995  54.190  0.00  0.00            
ATOM   1681  HA  GLN X 102      39.715 118.900  53.663  0.00  0.00            
ATOM   1682  CB  GLN X 102      40.793 118.385  55.399  0.00  0.00            
ATOM   1683  HB2 GLN X 102      41.789 118.685  55.081  0.00  0.00            
ATOM   1684  HB3 GLN X 102      40.913 117.506  56.026  0.00  0.00            
ATOM   1685  CG  GLN X 102      40.132 119.478  56.267  0.00  0.00            
ATOM   1686  HG2 GLN X 102      40.106 120.418  55.733  0.00  0.00            
ATOM   1687  HG3 GLN X 102      39.111 119.193  56.494  0.00  0.00            
ATOM   1688  CD  GLN X 102      40.863 119.659  57.591  0.00  0.00            
ATOM   1689  OE1 GLN X 102      41.228 118.683  58.230  0.00  0.00            
ATOM   1690  NE2 GLN X 102      41.173 120.888  57.962  0.00  0.00            
ATOM   1691 HE21 GLN X 102      40.589 121.641  57.618  0.00  0.00            
ATOM   1692 HE22 GLN X 102      41.817 121.057  58.716  0.00  0.00            
ATOM   1693  C   GLN X 102      40.782 117.071  53.277  0.00  0.00            
ATOM   1694  O   GLN X 102      41.863 117.434  52.873  0.00  0.00            
ATOM   1695  N   SER X 103      40.248 115.912  52.917  0.00  0.00            
ATOM   1696  H   SER X 103      39.277 115.715  53.103  0.00  0.00            
ATOM   1697  CA  SER X 103      41.011 114.976  52.089  0.00  0.00            
ATOM   1698  HA  SER X 103      42.019 114.851  52.513  0.00  0.00            
ATOM   1699  CB  SER X 103      40.308 113.607  52.085  0.00  0.00            
ATOM   1700  HB2 SER X 103      40.372 113.150  53.080  0.00  0.00            
ATOM   1701  HB3 SER X 103      39.256 113.724  51.822  0.00  0.00            
ATOM   1702  OG  SER X 103      40.918 112.738  51.150  0.00  0.00            
ATOM   1703  HG  SER X 103      41.704 112.378  51.533  0.00  0.00            
ATOM   1704  C   SER X 103      41.135 115.513  50.681  0.00  0.00            
ATOM   1705  O   SER X 103      40.242 116.230  50.209  0.00  0.00            
ATOM   1706  N   GLN X 104      42.250 115.154  50.024  0.00  0.00            
ATOM   1707  H   GLN X 104      42.714 114.303  50.301  0.00  0.00            
ATOM   1708  CA  GLN X 104      42.553 115.674  48.715  0.00  0.00            
ATOM   1709  HA  GLN X 104      42.436 116.756  48.746  0.00  0.00            
ATOM   1710  CB  GLN X 104      43.967 115.299  48.304  0.00  0.00            
ATOM   1711  HB2 GLN X 104      44.126 114.220  48.429  0.00  0.00            
ATOM   1712  HB3 GLN X 104      44.072 115.475  47.237  0.00  0.00            
ATOM   1713  CG  GLN X 104      45.044 116.055  49.033  0.00  0.00            
ATOM   1714  HG2 GLN X 104      44.908 117.133  48.952  0.00  0.00            
ATOM   1715  HG3 GLN X 104      45.023 115.754  50.077  0.00  0.00            
ATOM   1716  CD  GLN X 104      46.429 115.715  48.458  0.00  0.00            
ATOM   1717  OE1 GLN X 104      47.016 114.709  48.833  0.00  0.00            
ATOM   1718  NE2 GLN X 104      46.957 116.613  47.626  0.00  0.00            
ATOM   1719 HE21 GLN X 104      47.925 116.511  47.339  0.00  0.00            
ATOM   1720 HE22 GLN X 104      46.382 117.336  47.223  0.00  0.00            
ATOM   1721  C   GLN X 104      41.584 115.138  47.689  0.00  0.00            
ATOM   1722  O   GLN X 104      41.534 115.715  46.616  0.00  0.00            
ATOM   1723  N   ILE X 105      40.787 114.124  47.987  0.00  0.00            
ATOM   1724  H   ILE X 105      41.044 113.492  48.740  0.00  0.00            
ATOM   1725  CA  ILE X 105      39.816 113.655  47.025  0.00  0.00            
ATOM   1726  HA  ILE X 105      40.318 113.482  46.078  0.00  0.00            
ATOM   1727  CB  ILE X 105      39.213 112.315  47.450  0.00  0.00            
ATOM   1728  HB  ILE X 105      40.023 111.616  47.653  0.00  0.00            
ATOM   1729  CG2 ILE X 105      38.423 112.485  48.773  0.00  0.00            
ATOM   1730 HG21 ILE X 105      38.465 111.576  49.390  0.00  0.00            
ATOM   1731 HG22 ILE X 105      38.826 113.304  49.362  0.00  0.00            
ATOM   1732 HG23 ILE X 105      37.368 112.701  48.572  0.00  0.00            
ATOM   1733  CG1 ILE X 105      38.324 111.689  46.379  0.00  0.00            
ATOM   1734 HG12 ILE X 105      37.621 112.426  46.004  0.00  0.00            
ATOM   1735 HG13 ILE X 105      38.951 111.434  45.541  0.00  0.00            
ATOM   1736  CD1 ILE X 105      37.562 110.477  46.824  0.00  0.00            
ATOM   1737 HD11 ILE X 105      36.889 110.693  47.650  0.00  0.00            
ATOM   1738 HD12 ILE X 105      36.966 110.077  46.017  0.00  0.00            
ATOM   1739 HD13 ILE X 105      38.237 109.675  47.147  0.00  0.00            
ATOM   1740  C   ILE X 105      38.736 114.727  46.762  0.00  0.00            
ATOM   1741  O   ILE X 105      38.027 114.715  45.761  0.00  0.00            
ATOM   1742  N   TRP X 106      38.530 115.570  47.765  0.00  0.00            
ATOM   1743  H   TRP X 106      39.229 115.690  48.472  0.00  0.00            
ATOM   1744  CA  TRP X 106      37.466 116.618  47.674  0.00  0.00            
ATOM   1745  HA  TRP X 106      36.702 116.289  46.979  0.00  0.00            
ATOM   1746  CB  TRP X 106      36.766 116.758  49.012  0.00  0.00            
ATOM   1747  HB2 TRP X 106      35.970 117.514  48.948  0.00  0.00            
ATOM   1748  HB3 TRP X 106      37.493 117.168  49.719  0.00  0.00            
ATOM   1749  CG  TRP X 106      36.222 115.475  49.593  0.00  0.00            
ATOM   1750  CD1 TRP X 106      36.683 114.795  50.655  0.00  0.00            
ATOM   1751  HD1 TRP X 106      37.622 114.985  51.114  0.00  0.00            
ATOM   1752  NE1 TRP X 106      35.912 113.656  50.843  0.00  0.00            
ATOM   1753  HE1 TRP X 106      36.320 112.892  51.372  0.00  0.00            
ATOM   1754  CE2 TRP X 106      34.937 113.519  49.874  0.00  0.00            
ATOM   1755  CZ2 TRP X 106      34.042 112.478  49.655  0.00  0.00            
ATOM   1756  HZ2 TRP X 106      33.958 111.612  50.259  0.00  0.00            
ATOM   1757  CH2 TRP X 106      33.114 112.777  48.641  0.00  0.00            
ATOM   1758  HH2 TRP X 106      32.345 112.027  48.353  0.00  0.00            
ATOM   1759  CZ3 TRP X 106      33.110 113.994  47.959  0.00  0.00            
ATOM   1760  HZ3 TRP X 106      32.302 114.141  47.189  0.00  0.00            
ATOM   1761  CE3 TRP X 106      34.145 114.941  48.084  0.00  0.00            
ATOM   1762  HE3 TRP X 106      34.177 115.855  47.532  0.00  0.00            
ATOM   1763  CD2 TRP X 106      35.092 114.715  49.065  0.00  0.00            
ATOM   1764  C   TRP X 106      38.036 117.973  47.197  0.00  0.00            
ATOM   1765  O   TRP X 106      37.425 118.997  47.461  0.00  0.00            
ATOM   1766  N   SER X 107      39.231 117.956  46.600  0.00  0.00            
ATOM   1767  H   SER X 107      39.784 117.108  46.568  0.00  0.00            
ATOM   1768  CA  SER X 107      39.783 119.192  46.049  0.00  0.00            
ATOM   1769  HA  SER X 107      39.612 119.972  46.788  0.00  0.00            
ATOM   1770  CB  SER X 107      41.258 119.032  45.882  0.00  0.00            
ATOM   1771  HB2 SER X 107      41.758 118.904  46.847  0.00  0.00            
ATOM   1772  HB3 SER X 107      41.697 119.908  45.401  0.00  0.00            
ATOM   1773  OG  SER X 107      41.611 117.921  45.086  0.00  0.00            
ATOM   1774  HG  SER X 107      41.744 117.165  45.645  0.00  0.00            
ATOM   1775  C   SER X 107      39.101 119.586  44.739  0.00  0.00            
ATOM   1776  O   SER X 107      38.517 118.747  44.047  0.00  0.00            
ATOM   1777  N   ALA X 108      39.253 120.863  44.377  0.00  0.00            
ATOM   1778  H   ALA X 108      39.928 121.436  44.866  0.00  0.00            
ATOM   1779  CA  ALA X 108      38.569 121.440  43.221  0.00  0.00            
ATOM   1780  HA  ALA X 108      37.503 121.242  43.310  0.00  0.00            
ATOM   1781  CB  ALA X 108      38.824 122.928  43.169  0.00  0.00            
ATOM   1782  HB1 ALA X 108      39.624 123.185  42.481  0.00  0.00            
ATOM   1783  HB2 ALA X 108      39.077 123.314  44.161  0.00  0.00            
ATOM   1784  HB3 ALA X 108      37.910 123.428  42.833  0.00  0.00            
ATOM   1785  C   ALA X 108      39.013 120.762  41.926  0.00  0.00            
ATOM   1786  O   ALA X 108      38.334 120.942  40.925  0.00  0.00            
ATOM   1787  N   ASH X 109      40.181 120.147  41.910  0.00  0.00            
ATOM   1788  H   ASH X 109      40.795 120.159  42.710  0.00  0.00            
ATOM   1789  CA  ASH X 109      40.648 119.479  40.723  0.00  0.00            
ATOM   1790  HA  ASH X 109      40.345 120.049  39.850  0.00  0.00            
ATOM   1791  CB  ASH X 109      42.198 119.467  40.707  0.00  0.00            
ATOM   1792  HB2 ASH X 109      42.592 120.470  40.770  0.00  0.00            
ATOM   1793  HB3 ASH X 109      42.539 119.054  39.760  0.00  0.00            
ATOM   1794  CG  ASH X 109      42.830 118.574  41.770  0.00  0.00            
ATOM   1795  OD1 ASH X 109      42.113 118.474  42.920  0.00  0.00            
ATOM   1796  OD2 ASH X 109      43.874 117.951  41.587  0.00  0.00            
ATOM   1797  HD1 ASH X 109      42.492 117.828  43.490  0.00  0.00            
ATOM   1798  C   ASH X 109      40.130 118.065  40.550  0.00  0.00            
ATOM   1799  O   ASH X 109      40.407 117.439  39.531  0.00  0.00            
ATOM   1800  N   PHE X 110      39.293 117.529  41.439  0.00  0.00            
ATOM   1801  H   PHE X 110      38.979 118.084  42.220  0.00  0.00            
ATOM   1802  CA  PHE X 110      38.887 116.099  41.362  0.00  0.00            
ATOM   1803  HA  PHE X 110      39.179 115.779  40.359  0.00  0.00            
ATOM   1804  CB  PHE X 110      39.655 115.258  42.394  0.00  0.00            
ATOM   1805  HB2 PHE X 110      40.652 115.652  42.589  0.00  0.00            
ATOM   1806  HB3 PHE X 110      39.119 115.282  43.339  0.00  0.00            
ATOM   1807  CG  PHE X 110      39.762 113.802  41.997  0.00  0.00            
ATOM   1808  CD1 PHE X 110      40.257 113.492  40.730  0.00  0.00            
ATOM   1809  HD1 PHE X 110      40.533 114.264  40.031  0.00  0.00            
ATOM   1810  CE1 PHE X 110      40.284 112.175  40.306  0.00  0.00            
ATOM   1811  HE1 PHE X 110      40.401 111.948  39.262  0.00  0.00            
ATOM   1812  CZ  PHE X 110      39.954 111.131  41.197  0.00  0.00            
ATOM   1813  HZ  PHE X 110      40.093 110.091  40.925  0.00  0.00            
ATOM   1814  CE2 PHE X 110      39.504 111.457  42.476  0.00  0.00            
ATOM   1815  HE2 PHE X 110      39.412 110.694  43.224  0.00  0.00            
ATOM   1816  CD2 PHE X 110      39.325 112.793  42.850  0.00  0.00            
ATOM   1817  HD2 PHE X 110      38.872 113.034  43.795  0.00  0.00            
ATOM   1818  C   PHE X 110      37.394 115.881  41.529  0.00  0.00            
ATOM   1819  O   PHE X 110      36.686 115.686  40.545  0.00  0.00            
ATOM   1820  N   MET X 111      36.958 115.886  42.803  0.00  0.00            
ATOM   1821  H   MET X 111      37.598 115.976  43.581  0.00  0.00            
ATOM   1822  CA  MET X 111      35.550 115.571  43.060  0.00  0.00            
ATOM   1823  HA  MET X 111      35.095 115.252  42.139  0.00  0.00            
ATOM   1824  CB  MET X 111      35.417 114.486  44.114  0.00  0.00            
ATOM   1825  HB2 MET X 111      35.915 114.777  45.042  0.00  0.00            
ATOM   1826  HB3 MET X 111      34.347 114.429  44.379  0.00  0.00            
ATOM   1827  CG  MET X 111      35.813 113.082  43.680  0.00  0.00            
ATOM   1828  HG2 MET X 111      35.768 112.404  44.529  0.00  0.00            
ATOM   1829  HG3 MET X 111      36.847 113.111  43.372  0.00  0.00            
ATOM   1830  SD  MET X 111      34.808 112.404  42.334  0.00  0.00            
ATOM   1831  CE  MET X 111      35.924 112.772  40.953  0.00  0.00            
ATOM   1832  HE1 MET X 111      35.397 113.349  40.195  0.00  0.00            
ATOM   1833  HE2 MET X 111      36.208 111.820  40.489  0.00  0.00            
ATOM   1834  HE3 MET X 111      36.823 113.288  41.272  0.00  0.00            
ATOM   1835  C   MET X 111      34.799 116.801  43.537  0.00  0.00            
ATOM   1836  O   MET X 111      33.584 116.863  43.576  0.00  0.00            
ATOM   1837  N   GLY X 112      35.542 117.844  43.936  0.00  0.00            
ATOM   1838  H   GLY X 112      36.509 117.693  44.139  0.00  0.00            
ATOM   1839  CA  GLY X 112      34.993 119.024  44.544  0.00  0.00            
ATOM   1840  HA2 GLY X 112      34.041 119.266  44.057  0.00  0.00            
ATOM   1841  HA3 GLY X 112      35.626 119.898  44.496  0.00  0.00            
ATOM   1842  C   GLY X 112      34.610 118.800  45.998  0.00  0.00            
ATOM   1843  O   GLY X 112      34.738 117.670  46.518  0.00  0.00            
ATOM   1844  N   GLY X 113      34.179 119.889  46.646  0.00  0.00            
ATOM   1845  H   GLY X 113      34.221 120.777  46.231  0.00  0.00            
ATOM   1846  CA  GLY X 113      34.029 119.831  48.093  0.00  0.00            
ATOM   1847  HA2 GLY X 113      34.346 120.801  48.496  0.00  0.00            
ATOM   1848  HA3 GLY X 113      34.718 119.076  48.492  0.00  0.00            
ATOM   1849  C   GLY X 113      32.607 119.551  48.612  0.00  0.00            
ATOM   1850  O   GLY X 113      31.791 119.124  47.803  0.00  0.00            
ATOM   1851  N   ASN X 114      32.422 119.764  49.915  0.00  0.00            
ATOM   1852  H   ASN X 114      33.209 119.936  50.496  0.00  0.00            
ATOM   1853  CA  ASN X 114      31.134 119.534  50.508  0.00  0.00            
ATOM   1854  HA  ASN X 114      30.775 118.585  50.229  0.00  0.00            
ATOM   1855  CB  ASN X 114      31.252 119.638  52.020  0.00  0.00            
ATOM   1856  HB2 ASN X 114      32.168 119.175  52.362  0.00  0.00            
ATOM   1857  HB3 ASN X 114      31.212 120.682  52.215  0.00  0.00            
ATOM   1858  CG  ASN X 114      30.098 119.049  52.795  0.00  0.00            
ATOM   1859  OD1 ASN X 114      29.259 118.279  52.362  0.00  0.00            
ATOM   1860  ND2 ASN X 114      30.094 119.234  54.064  0.00  0.00            
ATOM   1861 HD21 ASN X 114      30.823 119.771  54.552  0.00  0.00            
ATOM   1862 HD22 ASN X 114      29.443 118.757  54.703  0.00  0.00            
ATOM   1863  C   ASN X 114      30.093 120.507  49.979  0.00  0.00            
ATOM   1864  O   ASN X 114      30.395 121.507  49.327  0.00  0.00            
ATOM   1865  N   GLY X 115      28.824 120.220  50.244  0.00  0.00            
ATOM   1866  H   GLY X 115      28.618 119.568  50.995  0.00  0.00            
ATOM   1867  CA  GLY X 115      27.709 121.047  49.772  0.00  0.00            
ATOM   1868  HA2 GLY X 115      26.739 120.545  49.876  0.00  0.00            
ATOM   1869  HA3 GLY X 115      27.852 121.241  48.691  0.00  0.00            
ATOM   1870  C   GLY X 115      27.683 122.410  50.529  0.00  0.00            
ATOM   1871  O   GLY X 115      28.197 122.483  51.638  0.00  0.00            
ATOM   1872  N   ASN X 116      27.109 123.430  49.891  0.00  0.00            
ATOM   1873  H   ASN X 116      26.402 123.189  49.194  0.00  0.00            
ATOM   1874  CA  ASN X 116      26.990 124.727  50.510  0.00  0.00            
ATOM   1875  HA  ASN X 116      27.811 124.862  51.221  0.00  0.00            
ATOM   1876  CB  ASN X 116      27.092 125.788  49.410  0.00  0.00            
ATOM   1877  HB2 ASN X 116      27.938 125.645  48.744  0.00  0.00            
ATOM   1878  HB3 ASN X 116      26.192 125.780  48.812  0.00  0.00            
ATOM   1879  CG  ASN X 116      27.181 127.199  49.979  0.00  0.00            
ATOM   1880  OD1 ASN X 116      26.954 127.395  51.187  0.00  0.00            
ATOM   1881  ND2 ASN X 116      27.564 128.135  49.107  0.00  0.00            
ATOM   1882 HD21 ASN X 116      28.536 128.436  49.156  0.00  0.00            
ATOM   1883 HD22 ASN X 116      26.881 128.812  48.829  0.00  0.00            
ATOM   1884  C   ASN X 116      25.671 124.866  51.234  0.00  0.00            
ATOM   1885  O   ASN X 116      24.592 124.802  50.610  0.00  0.00            
ATOM   1886  N   PRO X 117      25.649 124.907  52.566  0.00  0.00            
ATOM   1887  CD  PRO X 117      26.821 124.976  53.430  0.00  0.00            
ATOM   1888  HD2 PRO X 117      27.545 125.705  53.061  0.00  0.00            
ATOM   1889  HD3 PRO X 117      27.274 123.996  53.577  0.00  0.00            
ATOM   1890  CG  PRO X 117      26.316 125.427  54.781  0.00  0.00            
ATOM   1891  HG2 PRO X 117      26.850 124.969  55.617  0.00  0.00            
ATOM   1892  HG3 PRO X 117      26.339 126.508  54.839  0.00  0.00            
ATOM   1893  CB  PRO X 117      24.857 124.989  54.792  0.00  0.00            
ATOM   1894  HB2 PRO X 117      24.263 125.680  55.385  0.00  0.00            
ATOM   1895  HB3 PRO X 117      24.841 123.961  55.132  0.00  0.00            
ATOM   1896  CA  PRO X 117      24.434 124.983  53.366  0.00  0.00            
ATOM   1897  HA  PRO X 117      23.811 124.116  53.146  0.00  0.00            
ATOM   1898  C   PRO X 117      23.567 126.207  53.007  0.00  0.00            
ATOM   1899  O   PRO X 117      22.406 126.298  53.395  0.00  0.00            
ATOM   1900  N   ILE X 118      24.138 127.197  52.308  0.00  0.00            
ATOM   1901  H   ILE X 118      25.023 127.038  51.854  0.00  0.00            
ATOM   1902  CA  ILE X 118      23.399 128.376  51.924  0.00  0.00            
ATOM   1903  HA  ILE X 118      22.747 128.631  52.765  0.00  0.00            
ATOM   1904  CB  ILE X 118      24.332 129.574  51.674  0.00  0.00            
ATOM   1905  HB  ILE X 118      24.991 129.288  50.849  0.00  0.00            
ATOM   1906  CG2 ILE X 118      23.569 130.837  51.206  0.00  0.00            
ATOM   1907 HG21 ILE X 118      23.765 131.679  51.856  0.00  0.00            
ATOM   1908 HG22 ILE X 118      22.484 130.641  51.253  0.00  0.00            
ATOM   1909 HG23 ILE X 118      23.806 131.094  50.178  0.00  0.00            
ATOM   1910  CG1 ILE X 118      25.187 129.869  52.900  0.00  0.00            
ATOM   1911 HG12 ILE X 118      25.899 130.667  52.648  0.00  0.00            
ATOM   1912 HG13 ILE X 118      25.774 129.007  53.144  0.00  0.00            
ATOM   1913  CD1 ILE X 118      24.351 130.305  54.084  0.00  0.00            
ATOM   1914 HD11 ILE X 118      23.626 131.069  53.810  0.00  0.00            
ATOM   1915 HD12 ILE X 118      23.827 129.445  54.505  0.00  0.00            
ATOM   1916 HD13 ILE X 118      24.999 130.713  54.864  0.00  0.00            
ATOM   1917  C   ILE X 118      22.548 128.045  50.731  0.00  0.00            
ATOM   1918  O   ILE X 118      21.465 128.611  50.568  0.00  0.00            
ATOM   1919  N   LYN X 119      22.988 127.074  49.908  0.00  0.00            
ATOM   1920  H   LYN X 119      23.894 126.659  50.082  0.00  0.00            
ATOM   1921  CA  LYN X 119      22.281 126.731  48.696  0.00  0.00            
ATOM   1922  HA  LYN X 119      21.483 127.437  48.527  0.00  0.00            
ATOM   1923  CB  LYN X 119      23.262 126.744  47.505  0.00  0.00            
ATOM   1924  HB2 LYN X 119      23.941 125.889  47.545  0.00  0.00            
ATOM   1925  HB3 LYN X 119      22.693 126.658  46.575  0.00  0.00            
ATOM   1926  CG  LYN X 119      24.014 128.075  47.386  0.00  0.00            
ATOM   1927  HG2 LYN X 119      24.444 128.343  48.355  0.00  0.00            
ATOM   1928  HG3 LYN X 119      23.291 128.861  47.144  0.00  0.00            
ATOM   1929  CD  LYN X 119      25.113 128.011  46.295  0.00  0.00            
ATOM   1930  HD2 LYN X 119      25.821 127.217  46.529  0.00  0.00            
ATOM   1931  HD3 LYN X 119      25.656 128.947  46.314  0.00  0.00            
ATOM   1932  CE  LYN X 119      24.513 127.831  44.928  0.00  0.00            
ATOM   1933  HE2 LYN X 119      23.853 126.953  44.949  0.00  0.00            
ATOM   1934  HE3 LYN X 119      23.908 128.700  44.702  0.00  0.00            
ATOM   1935  NZ  LYN X 119      25.497 127.668  43.905  0.00  0.00            
ATOM   1936  HZ1 LYN X 119      25.899 128.562  43.655  0.00  0.00            
ATOM   1937  HZ2 LYN X 119      26.276 127.128  44.285  0.00  0.00            
ATOM   1938  C   LYN X 119      21.658 125.318  48.803  0.00  0.00            
ATOM   1939  O   LYN X 119      21.744 124.522  47.825  0.00  0.00            
ATOM   1940  N   ASH X 120      21.122 125.030  49.983  0.00  0.00            
ATOM   1941  H   ASH X 120      20.832 125.788  50.573  0.00  0.00            
ATOM   1942  CA  ASH X 120      20.543 123.708  50.279  0.00  0.00            
ATOM   1943  HA  ASH X 120      20.292 123.622  51.332  0.00  0.00            
ATOM   1944  CB  ASH X 120      19.267 123.522  49.463  0.00  0.00            
ATOM   1945  HB2 ASH X 120      18.880 122.496  49.588  0.00  0.00            
ATOM   1946  HB3 ASH X 120      19.463 123.644  48.397  0.00  0.00            
ATOM   1947  CG  ASH X 120      18.127 124.486  49.860  0.00  0.00            
ATOM   1948  OD1 ASH X 120      18.368 125.020  51.095  0.00  0.00            
ATOM   1949  OD2 ASH X 120      17.128 124.678  49.140  0.00  0.00            
ATOM   1950  HD1 ASH X 120      18.922 125.773  51.013  0.00  0.00            
ATOM   1951  C   ASH X 120      21.556 122.543  49.954  0.00  0.00            
ATOM   1952  O   ASH X 120      21.184 121.536  49.388  0.00  0.00            
ATOM   1953  N   PHE X 121      22.828 122.775  50.281  0.00  0.00            
ATOM   1954  H   PHE X 121      23.015 123.626  50.792  0.00  0.00            
ATOM   1955  CA  PHE X 121      23.901 121.799  50.184  0.00  0.00            
ATOM   1956  HA  PHE X 121      24.815 122.244  50.588  0.00  0.00            
ATOM   1957  CB  PHE X 121      23.622 120.594  51.080  0.00  0.00            
ATOM   1958  HB2 PHE X 121      24.397 119.828  51.043  0.00  0.00            
ATOM   1959  HB3 PHE X 121      23.605 120.830  52.113  0.00  0.00            
ATOM   1960  CG  PHE X 121      22.307 120.049  50.672  0.00  0.00            
ATOM   1961  CD1 PHE X 121      21.404 120.845  49.920  0.00  0.00            
ATOM   1962  HD1 PHE X 121      21.683 121.870  49.747  0.00  0.00            
ATOM   1963  CE1 PHE X 121      20.154 120.300  49.660  0.00  0.00            
ATOM   1964  HE1 PHE X 121      19.413 120.929  49.130  0.00  0.00            
ATOM   1965  CZ  PHE X 121      19.856 118.966  49.957  0.00  0.00            
ATOM   1966  HZ  PHE X 121      18.903 118.542  49.682  0.00  0.00            
ATOM   1967  CE2 PHE X 121      20.819 118.177  50.665  0.00  0.00            
ATOM   1968  HE2 PHE X 121      20.700 117.172  50.904  0.00  0.00            
ATOM   1969  CD2 PHE X 121      22.076 118.706  51.001  0.00  0.00            
ATOM   1970  HD2 PHE X 121      22.709 118.115  51.626  0.00  0.00            
ATOM   1971  C   PHE X 121      24.163 121.384  48.725  0.00  0.00            
ATOM   1972  O   PHE X 121      24.730 120.332  48.445  0.00  0.00            
ATOM   1973  N   ILE X 122      23.856 122.285  47.785  0.00  0.00            
ATOM   1974  H   ILE X 122      23.123 122.965  47.929  0.00  0.00            
ATOM   1975  CA  ILE X 122      24.314 122.119  46.395  0.00  0.00            
ATOM   1976  HA  ILE X 122      24.050 121.105  46.117  0.00  0.00            
ATOM   1977  CB  ILE X 122      23.612 123.149  45.483  0.00  0.00            
ATOM   1978  HB  ILE X 122      23.602 124.098  46.022  0.00  0.00            
ATOM   1979  CG2 ILE X 122      24.451 123.309  44.206  0.00  0.00            
ATOM   1980 HG21 ILE X 122      23.847 123.820  43.451  0.00  0.00            
ATOM   1981 HG22 ILE X 122      24.751 122.364  43.772  0.00  0.00            
ATOM   1982 HG23 ILE X 122      25.357 123.893  44.370  0.00  0.00            
ATOM   1983  CG1 ILE X 122      22.210 122.753  45.150  0.00  0.00            
ATOM   1984 HG12 ILE X 122      21.670 122.592  46.071  0.00  0.00            
ATOM   1985 HG13 ILE X 122      21.749 123.579  44.654  0.00  0.00            
ATOM   1986  CD1 ILE X 122      22.126 121.480  44.275  0.00  0.00            
ATOM   1987 HD11 ILE X 122      21.536 120.709  44.745  0.00  0.00            
ATOM   1988 HD12 ILE X 122      23.109 121.085  44.028  0.00  0.00            
ATOM   1989 HD13 ILE X 122      21.626 121.842  43.368  0.00  0.00            
ATOM   1990  C   ILE X 122      25.836 122.221  46.352  0.00  0.00            
ATOM   1991  O   ILE X 122      26.392 123.098  46.984  0.00  0.00            
ATOM   1992  N   VAL X 123      26.498 121.309  45.659  0.00  0.00            
ATOM   1993  H   VAL X 123      25.999 120.677  45.059  0.00  0.00            
ATOM   1994  CA  VAL X 123      27.940 121.390  45.524  0.00  0.00            
ATOM   1995  HA  VAL X 123      28.423 121.576  46.471  0.00  0.00            
ATOM   1996  CB  VAL X 123      28.494 120.029  45.007  0.00  0.00            
ATOM   1997  HB  VAL X 123      27.946 119.735  44.114  0.00  0.00            
ATOM   1998  CG1 VAL X 123      29.980 120.175  44.655  0.00  0.00            
ATOM   1999 HG11 VAL X 123      30.587 120.318  45.544  0.00  0.00            
ATOM   2000 HG12 VAL X 123      30.343 119.284  44.144  0.00  0.00            
ATOM   2001 HG13 VAL X 123      30.106 121.015  43.985  0.00  0.00            
ATOM   2002  CG2 VAL X 123      28.301 118.958  46.083  0.00  0.00            
ATOM   2003 HG21 VAL X 123      27.235 118.797  46.245  0.00  0.00            
ATOM   2004 HG22 VAL X 123      28.739 118.017  45.744  0.00  0.00            
ATOM   2005 HG23 VAL X 123      28.768 119.245  47.024  0.00  0.00            
ATOM   2006  C   VAL X 123      28.282 122.512  44.568  0.00  0.00            
ATOM   2007  O   VAL X 123      27.825 122.433  43.413  0.00  0.00            
ATOM   2008  N   ASH X 124      29.094 123.477  45.009  0.00  0.00            
ATOM   2009  H   ASH X 124      29.294 123.500  45.984  0.00  0.00            
ATOM   2010  CA  ASH X 124      29.462 124.585  44.189  0.00  0.00            
ATOM   2011  HA  ASH X 124      28.973 124.488  43.216  0.00  0.00            
ATOM   2012  CB  ASH X 124      28.943 125.870  44.877  0.00  0.00            
ATOM   2013  HB2 ASH X 124      27.862 125.837  45.003  0.00  0.00            
ATOM   2014  HB3 ASH X 124      29.173 126.758  44.271  0.00  0.00            
ATOM   2015  CG  ASH X 124      29.567 126.147  46.228  0.00  0.00            
ATOM   2016  OD1 ASH X 124      30.147 125.068  46.800  0.00  0.00            
ATOM   2017  OD2 ASH X 124      29.537 127.240  46.796  0.00  0.00            
ATOM   2018  HD1 ASH X 124      30.516 125.315  47.638  0.00  0.00            
ATOM   2019  C   ASH X 124      30.949 124.703  43.904  0.00  0.00            
ATOM   2020  O   ASH X 124      31.381 125.751  43.493  0.00  0.00            
ATOM   2021  N   THR X 125      31.735 123.668  44.150  0.00  0.00            
ATOM   2022  H   THR X 125      31.389 122.976  44.788  0.00  0.00            
ATOM   2023  CA  THR X 125      33.146 123.620  43.803  0.00  0.00            
ATOM   2024  HA  THR X 125      33.356 124.475  43.165  0.00  0.00            
ATOM   2025  CB  THR X 125      33.999 123.691  45.068  0.00  0.00            
ATOM   2026  HB  THR X 125      35.050 123.627  44.783  0.00  0.00            
ATOM   2027  CG2 THR X 125      33.751 124.999  45.837  0.00  0.00            
ATOM   2028 HG21 THR X 125      32.930 125.564  45.397  0.00  0.00            
ATOM   2029 HG22 THR X 125      33.519 124.771  46.875  0.00  0.00            
ATOM   2030 HG23 THR X 125      34.655 125.607  45.818  0.00  0.00            
ATOM   2031  OG1 THR X 125      33.681 122.573  45.906  0.00  0.00            
ATOM   2032  HG1 THR X 125      34.061 122.724  46.763  0.00  0.00            
ATOM   2033  C   THR X 125      33.440 122.354  43.043  0.00  0.00            
ATOM   2034  O   THR X 125      32.746 121.340  43.139  0.00  0.00            
ATOM   2035  N   GLY X 126      34.512 122.405  42.226  0.00  0.00            
ATOM   2036  H   GLY X 126      34.868 123.305  41.953  0.00  0.00            
ATOM   2037  CA  GLY X 126      34.989 121.237  41.545  0.00  0.00            
ATOM   2038  HA2 GLY X 126      36.069 121.316  41.433  0.00  0.00            
ATOM   2039  HA3 GLY X 126      34.771 120.349  42.128  0.00  0.00            
ATOM   2040  C   GLY X 126      34.321 121.129  40.165  0.00  0.00            
ATOM   2041  O   GLY X 126      33.471 121.958  39.821  0.00  0.00            
ATOM   2042  N   PRO X 127      34.723 120.157  39.359  0.00  0.00            
ATOM   2043  CD  PRO X 127      35.836 119.243  39.628  0.00  0.00            
ATOM   2044  HD2 PRO X 127      35.447 118.335  40.109  0.00  0.00            
ATOM   2045  HD3 PRO X 127      36.648 119.706  40.195  0.00  0.00            
ATOM   2046  CG  PRO X 127      36.378 118.898  38.248  0.00  0.00            
ATOM   2047  HG2 PRO X 127      37.138 119.644  37.979  0.00  0.00            
ATOM   2048  HG3 PRO X 127      36.794 117.882  38.242  0.00  0.00            
ATOM   2049  CB  PRO X 127      35.178 118.989  37.343  0.00  0.00            
ATOM   2050  HB2 PRO X 127      34.659 118.024  37.315  0.00  0.00            
ATOM   2051  HB3 PRO X 127      35.481 119.268  36.334  0.00  0.00            
ATOM   2052  CA  PRO X 127      34.272 120.057  37.980  0.00  0.00            
ATOM   2053  HA  PRO X 127      34.473 120.973  37.424  0.00  0.00            
ATOM   2054  C   PRO X 127      32.791 119.640  37.882  0.00  0.00            
ATOM   2055  O   PRO X 127      32.207 119.757  36.811  0.00  0.00            
ATOM   2056  N   PHE X 128      32.211 119.153  38.981  0.00  0.00            
ATOM   2057  H   PHE X 128      32.702 119.205  39.866  0.00  0.00            
ATOM   2058  CA  PHE X 128      30.851 118.597  38.938  0.00  0.00            
ATOM   2059  HA  PHE X 128      30.523 118.500  37.908  0.00  0.00            
ATOM   2060  CB  PHE X 128      30.834 117.222  39.559  0.00  0.00            
ATOM   2061  HB2 PHE X 128      29.853 116.754  39.405  0.00  0.00            
ATOM   2062  HB3 PHE X 128      31.002 117.278  40.633  0.00  0.00            
ATOM   2063  CG  PHE X 128      31.897 116.317  38.970  0.00  0.00            
ATOM   2064  CD1 PHE X 128      31.816 115.879  37.651  0.00  0.00            
ATOM   2065  HD1 PHE X 128      31.113 116.333  36.979  0.00  0.00            
ATOM   2066  CE1 PHE X 128      32.772 115.008  37.142  0.00  0.00            
ATOM   2067  HE1 PHE X 128      32.687 114.659  36.121  0.00  0.00            
ATOM   2068  CZ  PHE X 128      33.878 114.645  37.907  0.00  0.00            
ATOM   2069  HZ  PHE X 128      34.676 114.075  37.465  0.00  0.00            
ATOM   2070  CE2 PHE X 128      33.955 115.054  39.236  0.00  0.00            
ATOM   2071  HE2 PHE X 128      34.695 114.632  39.892  0.00  0.00            
ATOM   2072  CD2 PHE X 128      32.946 115.858  39.761  0.00  0.00            
ATOM   2073  HD2 PHE X 128      32.895 115.991  40.827  0.00  0.00            
ATOM   2074  C   PHE X 128      29.892 119.511  39.689  0.00  0.00            
ATOM   2075  O   PHE X 128      28.857 119.073  40.177  0.00  0.00            
ATOM   2076  N   ALA X 129      30.266 120.783  39.902  0.00  0.00            
ATOM   2077  H   ALA X 129      31.173 121.105  39.599  0.00  0.00            
ATOM   2078  CA  ALA X 129      29.346 121.719  40.578  0.00  0.00            
ATOM   2079  HA  ALA X 129      28.980 121.269  41.488  0.00  0.00            
ATOM   2080  CB  ALA X 129      30.060 123.030  40.920  0.00  0.00            
ATOM   2081  HB1 ALA X 129      30.765 122.857  41.727  0.00  0.00            
ATOM   2082  HB2 ALA X 129      30.652 123.364  40.060  0.00  0.00            
ATOM   2083  HB3 ALA X 129      29.384 123.827  41.205  0.00  0.00            
ATOM   2084  C   ALA X 129      28.138 122.007  39.695  0.00  0.00            
ATOM   2085  O   ALA X 129      28.161 121.769  38.483  0.00  0.00            
ATOM   2086  N   ALA X 130      27.060 122.527  40.316  0.00  0.00            
ATOM   2087  H   ALA X 130      27.050 122.536  41.323  0.00  0.00            
ATOM   2088  CA  ALA X 130      25.871 123.006  39.621  0.00  0.00            
ATOM   2089  HA  ALA X 130      25.402 122.123  39.185  0.00  0.00            
ATOM   2090  CB  ALA X 130      24.995 123.651  40.679  0.00  0.00            
ATOM   2091  HB1 ALA X 130      24.458 122.913  41.281  0.00  0.00            
ATOM   2092  HB2 ALA X 130      24.573 124.650  40.536  0.00  0.00            
ATOM   2093  HB3 ALA X 130      25.737 123.935  41.385  0.00  0.00            
ATOM   2094  C   ALA X 130      26.235 123.972  38.500  0.00  0.00            
ATOM   2095  O   ALA X 130      27.076 124.855  38.691  0.00  0.00            
ATOM   2096  N   GLY X 131      25.612 123.798  37.335  0.00  0.00            
ATOM   2097  H   GLY X 131      24.771 123.254  37.327  0.00  0.00            
ATOM   2098  CA  GLY X 131      25.973 124.529  36.150  0.00  0.00            
ATOM   2099  HA2 GLY X 131      26.338 125.508  36.452  0.00  0.00            
ATOM   2100  HA3 GLY X 131      25.066 124.697  35.580  0.00  0.00            
ATOM   2101  C   GLY X 131      26.997 123.851  35.266  0.00  0.00            
ATOM   2102  O   GLY X 131      27.175 124.323  34.165  0.00  0.00            
ATOM   2103  N   ARN X 132      27.702 122.846  35.763  0.00  0.00            
ATOM   2104  H   ARN X 132      27.514 122.507  36.701  0.00  0.00            
ATOM   2105  CA  ARN X 132      28.641 122.125  34.891  0.00  0.00            
ATOM   2106  HA  ARN X 132      28.598 122.515  33.879  0.00  0.00            
ATOM   2107  CB  ARN X 132      30.084 122.381  35.397  0.00  0.00            
ATOM   2108  HB2 ARN X 132      30.246 121.917  36.387  0.00  0.00            
ATOM   2109  HB3 ARN X 132      30.752 121.842  34.712  0.00  0.00            
ATOM   2110  CG  ARN X 132      30.549 123.832  35.424  0.00  0.00            
ATOM   2111  HG2 ARN X 132      30.482 124.224  34.396  0.00  0.00            
ATOM   2112  HG3 ARN X 132      29.886 124.376  36.088  0.00  0.00            
ATOM   2113  CD  ARN X 132      31.980 123.966  35.950  0.00  0.00            
ATOM   2114  HD2 ARN X 132      31.995 123.603  36.987  0.00  0.00            
ATOM   2115  HD3 ARN X 132      32.657 123.330  35.375  0.00  0.00            
ATOM   2116  NE  ARN X 132      32.375 125.371  35.874  0.00  0.00            
ATOM   2117  HE  ARN X 132      32.222 125.729  34.964  0.00  0.00            
ATOM   2118  CZ  ARN X 132      33.653 125.736  36.392  0.00  0.00            
ATOM   2119  NH1 ARN X 132      34.439 124.956  36.929  0.00  0.00            
ATOM   2120 HH11 ARN X 132      35.067 124.550  36.257  0.00  0.00            
ATOM   2121  NH2 ARN X 132      33.953 127.114  36.236  0.00  0.00            
ATOM   2122 HH21 ARN X 132      33.296 127.693  36.736  0.00  0.00            
ATOM   2123 HH22 ARN X 132      34.865 127.311  36.613  0.00  0.00            
ATOM   2124  C   ARN X 132      28.385 120.591  34.899  0.00  0.00            
ATOM   2125  O   ARN X 132      29.195 119.852  34.334  0.00  0.00            
ATOM   2126  N   TRP X 133      27.305 120.132  35.554  0.00  0.00            
ATOM   2127  H   TRP X 133      26.527 120.754  35.739  0.00  0.00            
ATOM   2128  CA  TRP X 133      27.015 118.718  35.737  0.00  0.00            
ATOM   2129  HA  TRP X 133      27.180 118.244  34.765  0.00  0.00            
ATOM   2130  CB  TRP X 133      27.945 118.123  36.748  0.00  0.00            
ATOM   2131  HB2 TRP X 133      27.933 118.716  37.674  0.00  0.00            
ATOM   2132  HB3 TRP X 133      28.972 118.177  36.407  0.00  0.00            
ATOM   2133  CG  TRP X 133      27.662 116.712  37.062  0.00  0.00            
ATOM   2134  CD1 TRP X 133      26.957 116.198  38.117  0.00  0.00            
ATOM   2135  HD1 TRP X 133      26.655 116.779  38.962  0.00  0.00            
ATOM   2136  NE1 TRP X 133      26.976 114.807  38.057  0.00  0.00            
ATOM   2137  HE1 TRP X 133      26.714 114.255  38.858  0.00  0.00            
ATOM   2138  CE2 TRP X 133      27.771 114.385  37.031  0.00  0.00            
ATOM   2139  CZ2 TRP X 133      28.148 113.114  36.664  0.00  0.00            
ATOM   2140  HZ2 TRP X 133      27.971 112.290  37.325  0.00  0.00            
ATOM   2141  CH2 TRP X 133      29.005 112.936  35.612  0.00  0.00            
ATOM   2142  HH2 TRP X 133      29.224 111.958  35.236  0.00  0.00            
ATOM   2143  CZ3 TRP X 133      29.501 114.072  34.952  0.00  0.00            
ATOM   2144  HZ3 TRP X 133      30.154 113.968  34.103  0.00  0.00            
ATOM   2145  CE3 TRP X 133      29.084 115.347  35.309  0.00  0.00            
ATOM   2146  HE3 TRP X 133      29.284 116.170  34.641  0.00  0.00            
ATOM   2147  CD2 TRP X 133      28.264 115.552  36.416  0.00  0.00            
ATOM   2148  C   TRP X 133      25.586 118.591  36.162  0.00  0.00            
ATOM   2149  O   TRP X 133      25.240 118.921  37.306  0.00  0.00            
ATOM   2150  N   THR X 134      24.748 118.173  35.221  0.00  0.00            
ATOM   2151  H   THR X 134      25.041 118.169  34.259  0.00  0.00            
ATOM   2152  CA  THR X 134      23.345 117.969  35.485  0.00  0.00            
ATOM   2153  HA  THR X 134      23.018 118.706  36.227  0.00  0.00            
ATOM   2154  CB  THR X 134      22.528 118.192  34.196  0.00  0.00            
ATOM   2155  HB  THR X 134      21.459 118.000  34.374  0.00  0.00            
ATOM   2156  CG2 THR X 134      22.738 119.630  33.668  0.00  0.00            
ATOM   2157 HG21 THR X 134      22.353 119.757  32.658  0.00  0.00            
ATOM   2158 HG22 THR X 134      22.219 120.363  34.290  0.00  0.00            
ATOM   2159 HG23 THR X 134      23.809 119.798  33.698  0.00  0.00            
ATOM   2160  OG1 THR X 134      22.942 117.265  33.199  0.00  0.00            
ATOM   2161  HG1 THR X 134      22.345 117.366  32.473  0.00  0.00            
ATOM   2162  C   THR X 134      23.055 116.563  36.023  0.00  0.00            
ATOM   2163  O   THR X 134      23.615 115.541  35.589  0.00  0.00            
ATOM   2164  N   THR X 135      22.162 116.493  37.009  0.00  0.00            
ATOM   2165  H   THR X 135      21.927 117.337  37.485  0.00  0.00            
ATOM   2166  CA  THR X 135      21.694 115.230  37.552  0.00  0.00            
ATOM   2167  HA  THR X 135      22.396 114.448  37.233  0.00  0.00            
ATOM   2168  CB  THR X 135      21.802 115.329  39.088  0.00  0.00            
ATOM   2169  HB  THR X 135      21.389 114.432  39.570  0.00  0.00            
ATOM   2170  CG2 THR X 135      23.249 115.406  39.536  0.00  0.00            
ATOM   2171 HG21 THR X 135      23.477 116.355  40.013  0.00  0.00            
ATOM   2172 HG22 THR X 135      23.459 114.629  40.259  0.00  0.00            
ATOM   2173 HG23 THR X 135      23.883 115.253  38.664  0.00  0.00            
ATOM   2174  OG1 THR X 135      21.119 116.484  39.571  0.00  0.00            
ATOM   2175  HG1 THR X 135      21.291 116.563  40.500  0.00  0.00            
ATOM   2176  C   THR X 135      20.287 114.864  37.112  0.00  0.00            
ATOM   2177  O   THR X 135      19.492 115.757  36.817  0.00  0.00            
ATOM   2178  N   ILE X 136      19.933 113.595  37.273  0.00  0.00            
ATOM   2179  H   ILE X 136      20.597 112.941  37.644  0.00  0.00            
ATOM   2180  CA  ILE X 136      18.595 113.113  37.043  0.00  0.00            
ATOM   2181  HA  ILE X 136      17.988 113.985  36.835  0.00  0.00            
ATOM   2182  CB  ILE X 136      18.578 112.156  35.835  0.00  0.00            
ATOM   2183  HB  ILE X 136      17.558 111.793  35.735  0.00  0.00            
ATOM   2184  CG2 ILE X 136      19.033 112.796  34.543  0.00  0.00            
ATOM   2185 HG21 ILE X 136      20.051 112.493  34.320  0.00  0.00            
ATOM   2186 HG22 ILE X 136      18.376 112.508  33.725  0.00  0.00            
ATOM   2187 HG23 ILE X 136      18.958 113.878  34.725  0.00  0.00            
ATOM   2188  CG1 ILE X 136      19.439 110.962  36.170  0.00  0.00            
ATOM   2189 HG12 ILE X 136      20.452 111.225  36.489  0.00  0.00            
ATOM   2190 HG13 ILE X 136      19.027 110.422  37.023  0.00  0.00            
ATOM   2191  CD1 ILE X 136      19.567 109.915  35.019  0.00  0.00            
ATOM   2192 HD11 ILE X 136      19.007 108.999  35.224  0.00  0.00            
ATOM   2193 HD12 ILE X 136      19.131 110.354  34.123  0.00  0.00            
ATOM   2194 HD13 ILE X 136      20.610 109.631  34.829  0.00  0.00            
ATOM   2195  C   ILE X 136      18.049 112.537  38.298  0.00  0.00            
ATOM   2196  O   ILE X 136      18.795 112.040  39.160  0.00  0.00            
ATOM   2197  N   ASH X 137      16.717 112.616  38.417  0.00  0.00            
ATOM   2198  H   ASH X 137      16.133 112.820  37.637  0.00  0.00            
ATOM   2199  CA  ASH X 137      16.072 112.142  39.615  0.00  0.00            
ATOM   2200  HA  ASH X 137      16.784 112.176  40.439  0.00  0.00            
ATOM   2201  CB  ASH X 137      14.853 113.024  39.920  0.00  0.00            
ATOM   2202  HB2 ASH X 137      15.221 113.995  40.249  0.00  0.00            
ATOM   2203  HB3 ASH X 137      14.445 112.335  40.644  0.00  0.00            
ATOM   2204  CG  ASH X 137      13.799 113.178  38.832  0.00  0.00            
ATOM   2205  OD1 ASH X 137      13.781 112.132  37.950  0.00  0.00            
ATOM   2206  OD2 ASH X 137      13.123 114.203  38.696  0.00  0.00            
ATOM   2207  HD1 ASH X 137      14.403 112.137  37.302  0.00  0.00            
ATOM   2208  C   ASH X 137      15.760 110.734  39.327  0.00  0.00            
ATOM   2209  O   ASH X 137      16.166 110.232  38.300  0.00  0.00            
ATOM   2210  N   GLH X 138      15.083 110.076  40.240  0.00  0.00            
ATOM   2211  H   GLH X 138      14.811 110.608  41.059  0.00  0.00            
ATOM   2212  CA  GLH X 138      14.731 108.689  40.324  0.00  0.00            
ATOM   2213  HA  GLH X 138      15.521 108.046  39.958  0.00  0.00            
ATOM   2214  CB  GLH X 138      14.469 108.329  41.796  0.00  0.00            
ATOM   2215  HB2 GLH X 138      14.470 107.209  41.804  0.00  0.00            
ATOM   2216  HB3 GLH X 138      15.405 108.459  42.415  0.00  0.00            
ATOM   2217  CG  GLH X 138      13.285 108.859  42.600  0.00  0.00            
ATOM   2218  HG2 GLH X 138      12.319 108.753  42.020  0.00  0.00            
ATOM   2219  HG3 GLH X 138      13.146 108.297  43.528  0.00  0.00            
ATOM   2220  CD  GLH X 138      13.151 110.387  42.777  0.00  0.00            
ATOM   2221  OE1 GLH X 138      12.085 110.581  43.648  0.00  0.00            
ATOM   2222  OE2 GLH X 138      13.882 111.241  42.367  0.00  0.00            
ATOM   2223  HE1 GLH X 138      11.512 109.825  43.693  0.00  0.00            
ATOM   2224  C   GLH X 138      13.564 108.342  39.358  0.00  0.00            
ATOM   2225  O   GLH X 138      13.286 107.178  39.034  0.00  0.00            
ATOM   2226  N   GLN X 139      12.919 109.330  38.739  0.00  0.00            
ATOM   2227  H   GLN X 139      13.013 110.271  39.080  0.00  0.00            
ATOM   2228  CA  GLN X 139      12.039 109.119  37.568  0.00  0.00            
ATOM   2229  HA  GLN X 139      11.674 108.102  37.602  0.00  0.00            
ATOM   2230  CB  GLN X 139      10.833 110.055  37.621  0.00  0.00            
ATOM   2231  HB2 GLN X 139      11.217 111.111  37.604  0.00  0.00            
ATOM   2232  HB3 GLN X 139      10.230 109.983  36.706  0.00  0.00            
ATOM   2233  CG  GLN X 139       9.919 109.874  38.832  0.00  0.00            
ATOM   2234  HG2 GLN X 139      10.460 110.012  39.753  0.00  0.00            
ATOM   2235  HG3 GLN X 139       9.156 110.646  38.827  0.00  0.00            
ATOM   2236  CD  GLN X 139       9.208 108.529  38.791  0.00  0.00            
ATOM   2237  OE1 GLN X 139       9.005 107.984  37.716  0.00  0.00            
ATOM   2238  NE2 GLN X 139       8.947 107.919  39.936  0.00  0.00            
ATOM   2239 HE21 GLN X 139       8.397 108.384  40.625  0.00  0.00            
ATOM   2240 HE22 GLN X 139       9.170 106.941  40.015  0.00  0.00            
ATOM   2241  C   GLN X 139      12.717 109.281  36.210  0.00  0.00            
ATOM   2242  O   GLN X 139      12.100 109.044  35.167  0.00  0.00            
ATOM   2243  N   GLY X 140      13.982 109.644  36.192  0.00  0.00            
ATOM   2244  H   GLY X 140      14.419 109.893  37.047  0.00  0.00            
ATOM   2245  CA  GLY X 140      14.749 109.791  34.957  0.00  0.00            
ATOM   2246  HA2 GLY X 140      14.352 109.105  34.180  0.00  0.00            
ATOM   2247  HA3 GLY X 140      15.778 109.521  35.140  0.00  0.00            
ATOM   2248  C   GLY X 140      14.754 111.229  34.418  0.00  0.00            
ATOM   2249  O   GLY X 140      15.203 111.459  33.282  0.00  0.00            
ATOM   2250  N   ASN X 141      14.160 112.179  35.139  0.00  0.00            
ATOM   2251  H   ASN X 141      13.700 111.925  36.015  0.00  0.00            
ATOM   2252  CA  ASN X 141      14.120 113.589  34.694  0.00  0.00            
ATOM   2253  HA  ASN X 141      14.344 113.653  33.623  0.00  0.00            
ATOM   2254  CB  ASN X 141      12.748 114.174  34.994  0.00  0.00            
ATOM   2255  HB2 ASN X 141      12.704 115.205  34.610  0.00  0.00            
ATOM   2256  HB3 ASN X 141      12.620 114.238  36.093  0.00  0.00            
ATOM   2257  CG  ASN X 141      11.648 113.323  34.434  0.00  0.00            
ATOM   2258  OD1 ASN X 141      11.641 112.942  33.267  0.00  0.00            
ATOM   2259  ND2 ASN X 141      10.650 113.009  35.258  0.00  0.00            
ATOM   2260 HD21 ASN X 141       9.693 112.990  34.940  0.00  0.00            
ATOM   2261 HD22 ASN X 141      10.901 112.889  36.243  0.00  0.00            
ATOM   2262  C   ASN X 141      15.254 114.409  35.397  0.00  0.00            
ATOM   2263  O   ASN X 141      15.693 114.092  36.491  0.00  0.00            
ATOM   2264  N   PRO X 142      15.705 115.524  34.801  0.00  0.00            
ATOM   2265  CD  PRO X 142      15.398 115.929  33.426  0.00  0.00            
ATOM   2266  HD2 PRO X 142      14.431 116.437  33.401  0.00  0.00            
ATOM   2267  HD3 PRO X 142      15.477 115.081  32.720  0.00  0.00            
ATOM   2268  CG  PRO X 142      16.469 116.926  33.141  0.00  0.00            
ATOM   2269  HG2 PRO X 142      16.150 117.705  32.429  0.00  0.00            
ATOM   2270  HG3 PRO X 142      17.350 116.429  32.661  0.00  0.00            
ATOM   2271  CB  PRO X 142      16.888 117.449  34.481  0.00  0.00            
ATOM   2272  HB2 PRO X 142      16.236 118.327  34.722  0.00  0.00            
ATOM   2273  HB3 PRO X 142      17.926 117.774  34.416  0.00  0.00            
ATOM   2274  CA  PRO X 142      16.726 116.326  35.462  0.00  0.00            
ATOM   2275  HA  PRO X 142      17.661 115.780  35.480  0.00  0.00            
ATOM   2276  C   PRO X 142      16.333 116.837  36.836  0.00  0.00            
ATOM   2277  O   PRO X 142      15.168 117.141  37.078  0.00  0.00            
ATOM   2278  N   SER X 143      17.281 116.876  37.735  0.00  0.00            
ATOM   2279  H   SER X 143      18.164 116.406  37.546  0.00  0.00            
ATOM   2280  CA  SER X 143      17.033 117.299  39.135  0.00  0.00            
ATOM   2281  HA  SER X 143      15.972 117.510  39.247  0.00  0.00            
ATOM   2282  CB  SER X 143      17.420 116.161  40.077  0.00  0.00            
ATOM   2283  HB2 SER X 143      16.672 115.345  39.941  0.00  0.00            
ATOM   2284  HB3 SER X 143      17.360 116.562  41.105  0.00  0.00            
ATOM   2285  OG  SER X 143      18.707 115.580  39.843  0.00  0.00            
ATOM   2286  HG  SER X 143      18.814 114.833  40.385  0.00  0.00            
ATOM   2287  C   SER X 143      17.809 118.539  39.480  0.00  0.00            
ATOM   2288  O   SER X 143      17.603 119.030  40.568  0.00  0.00            
ATOM   2289  N   GLY X 144      18.745 119.035  38.647  0.00  0.00            
ATOM   2290  H   GLY X 144      18.972 118.579  37.777  0.00  0.00            
ATOM   2291  CA  GLY X 144      19.227 120.371  38.873  0.00  0.00            
ATOM   2292  HA2 GLY X 144      19.463 120.817  37.920  0.00  0.00            
ATOM   2293  HA3 GLY X 144      18.419 120.969  39.273  0.00  0.00            
ATOM   2294  C   GLY X 144      20.469 120.568  39.784  0.00  0.00            
ATOM   2295  O   GLY X 144      20.538 121.589  40.415  0.00  0.00            
ATOM   2296  N   GLY X 145      21.299 119.577  39.998  0.00  0.00            
ATOM   2297  H   GLY X 145      20.940 118.661  39.869  0.00  0.00            
ATOM   2298  CA  GLY X 145      22.563 119.823  40.685  0.00  0.00            
ATOM   2299  HA2 GLY X 145      23.385 119.922  39.957  0.00  0.00            
ATOM   2300  HA3 GLY X 145      22.474 120.790  41.211  0.00  0.00            
ATOM   2301  C   GLY X 145      22.911 118.772  41.720  0.00  0.00            
ATOM   2302  O   GLY X 145      22.099 118.280  42.477  0.00  0.00            
ATOM   2303  N   LEU X 146      24.194 118.408  41.742  0.00  0.00            
ATOM   2304  H   LEU X 146      24.819 118.799  41.069  0.00  0.00            
ATOM   2305  CA  LEU X 146      24.696 117.525  42.724  0.00  0.00            
ATOM   2306  HA  LEU X 146      24.096 116.600  42.679  0.00  0.00            
ATOM   2307  CB  LEU X 146      26.086 117.114  42.392  0.00  0.00            
ATOM   2308  HB2 LEU X 146      26.731 117.978  42.246  0.00  0.00            
ATOM   2309  HB3 LEU X 146      26.042 116.704  41.381  0.00  0.00            
ATOM   2310  CG  LEU X 146      26.824 116.155  43.302  0.00  0.00            
ATOM   2311  HG  LEU X 146      26.903 116.583  44.269  0.00  0.00            
ATOM   2312  CD1 LEU X 146      26.091 114.811  43.398  0.00  0.00            
ATOM   2313 HD11 LEU X 146      26.046 114.267  42.483  0.00  0.00            
ATOM   2314 HD12 LEU X 146      25.091 114.896  43.741  0.00  0.00            
ATOM   2315 HD13 LEU X 146      26.606 114.157  44.132  0.00  0.00            
ATOM   2316  CD2 LEU X 146      28.303 115.935  42.913  0.00  0.00            
ATOM   2317 HD21 LEU X 146      28.733 115.010  43.379  0.00  0.00            
ATOM   2318 HD22 LEU X 146      28.825 116.797  43.316  0.00  0.00            
ATOM   2319 HD23 LEU X 146      28.281 115.849  41.836  0.00  0.00            
ATOM   2320  C   LEU X 146      24.634 118.284  44.064  0.00  0.00            
ATOM   2321  O   LEU X 146      24.862 119.466  44.068  0.00  0.00            
ATOM   2322  N   LYN X 147      24.320 117.527  45.084  0.00  0.00            
ATOM   2323  H   LYN X 147      24.113 116.558  44.817  0.00  0.00            
ATOM   2324  CA  LYN X 147      24.253 117.853  46.526  0.00  0.00            
ATOM   2325  HA  LYN X 147      24.785 118.788  46.607  0.00  0.00            
ATOM   2326  CB  LYN X 147      22.815 118.074  46.960  0.00  0.00            
ATOM   2327  HB2 LYN X 147      22.916 118.485  48.043  0.00  0.00            
ATOM   2328  HB3 LYN X 147      22.171 117.144  46.876  0.00  0.00            
ATOM   2329  CG  LYN X 147      22.153 119.256  46.176  0.00  0.00            
ATOM   2330  HG2 LYN X 147      22.825 119.791  45.512  0.00  0.00            
ATOM   2331  HG3 LYN X 147      21.935 119.966  46.968  0.00  0.00            
ATOM   2332  CD  LYN X 147      20.840 118.993  45.262  0.00  0.00            
ATOM   2333  HD2 LYN X 147      20.031 118.731  45.898  0.00  0.00            
ATOM   2334  HD3 LYN X 147      21.147 118.196  44.553  0.00  0.00            
ATOM   2335  CE  LYN X 147      20.540 120.229  44.324  0.00  0.00            
ATOM   2336  HE2 LYN X 147      21.127 120.435  43.419  0.00  0.00            
ATOM   2337  HE3 LYN X 147      20.633 121.125  45.007  0.00  0.00            
ATOM   2338  NZ  LYN X 147      19.175 120.219  43.831  0.00  0.00            
ATOM   2339  HZ1 LYN X 147      19.119 121.039  43.241  0.00  0.00            
ATOM   2340  HZ2 LYN X 147      18.618 120.429  44.669  0.00  0.00            
ATOM   2341  C   LYN X 147      24.882 116.754  47.458  0.00  0.00            
ATOM   2342  O   LYN X 147      24.619 115.547  47.299  0.00  0.00            
ATOM   2343  N   ARG X 148      25.770 117.182  48.343  0.00  0.00            
ATOM   2344  H   ARG X 148      25.930 118.199  48.276  0.00  0.00            
ATOM   2345  CA  ARG X 148      26.612 116.446  49.326  0.00  0.00            
ATOM   2346  HA  ARG X 148      26.337 115.377  49.329  0.00  0.00            
ATOM   2347  CB  ARG X 148      28.010 116.631  48.712  0.00  0.00            
ATOM   2348  HB2 ARG X 148      28.717 116.638  49.473  0.00  0.00            
ATOM   2349  HB3 ARG X 148      28.064 117.674  48.314  0.00  0.00            
ATOM   2350  CG  ARG X 148      28.352 115.461  47.762  0.00  0.00            
ATOM   2351  HG2 ARG X 148      28.330 114.530  48.231  0.00  0.00            
ATOM   2352  HG3 ARG X 148      27.783 115.221  46.843  0.00  0.00            
ATOM   2353  CD  ARG X 148      29.808 115.717  47.284  0.00  0.00            
ATOM   2354  HD2 ARG X 148      30.524 115.592  48.130  0.00  0.00            
ATOM   2355  HD3 ARG X 148      29.955 116.763  47.074  0.00  0.00            
ATOM   2356  NE  ARG X 148      30.187 115.014  46.015  0.00  0.00            
ATOM   2357  HE  ARG X 148      29.678 114.117  45.849  0.00  0.00            
ATOM   2358  CZ  ARG X 148      31.178 115.226  45.131  0.00  0.00            
ATOM   2359  NH1 ARG X 148      31.953 116.348  45.206  0.00  0.00            
ATOM   2360 HH11 ARG X 148      31.825 117.160  45.928  0.00  0.00            
ATOM   2361 HH12 ARG X 148      32.680 116.584  44.570  0.00  0.00            
ATOM   2362  NH2 ARG X 148      31.229 114.367  44.044  0.00  0.00            
ATOM   2363 HH21 ARG X 148      31.993 114.413  43.314  0.00  0.00            
ATOM   2364 HH22 ARG X 148      30.825 113.424  44.189  0.00  0.00            
ATOM   2365  C   ARG X 148      26.465 117.167  50.718  0.00  0.00            
ATOM   2366  O   ARG X 148      26.329 118.402  50.707  0.00  0.00            
ATOM   2367  N   ASN X 149      26.527 116.377  51.801  0.00  0.00            
ATOM   2368  H   ASN X 149      26.864 115.409  51.726  0.00  0.00            
ATOM   2369  CA  ASN X 149      26.345 116.762  53.162  0.00  0.00            
ATOM   2370  HA  ASN X 149      26.695 117.796  53.317  0.00  0.00            
ATOM   2371  CB  ASN X 149      24.809 116.836  53.517  0.00  0.00            
ATOM   2372  HB2 ASN X 149      24.178 116.986  52.617  0.00  0.00            
ATOM   2373  HB3 ASN X 149      24.603 115.767  53.710  0.00  0.00            
ATOM   2374  CG  ASN X 149      24.426 117.749  54.706  0.00  0.00            
ATOM   2375  OD1 ASN X 149      25.256 118.448  55.307  0.00  0.00            
ATOM   2376  ND2 ASN X 149      23.190 117.713  55.101  0.00  0.00            
ATOM   2377 HD21 ASN X 149      22.821 118.315  55.845  0.00  0.00            
ATOM   2378 HD22 ASN X 149      22.529 117.003  54.731  0.00  0.00            
ATOM   2379  C   ASN X 149      27.085 115.890  54.115  0.00  0.00            
ATOM   2380  O   ASN X 149      26.603 114.840  54.531  0.00  0.00            
ATOM   2381  N   PHE X 150      28.335 116.184  54.408  0.00  0.00            
ATOM   2382  H   PHE X 150      28.696 116.845  53.760  0.00  0.00            
ATOM   2383  CA  PHE X 150      29.352 115.607  55.264  0.00  0.00            
ATOM   2384  HA  PHE X 150      29.569 114.603  54.896  0.00  0.00            
ATOM   2385  CB  PHE X 150      30.748 116.260  55.004  0.00  0.00            
ATOM   2386  HB2 PHE X 150      31.360 115.671  55.697  0.00  0.00            
ATOM   2387  HB3 PHE X 150      30.723 117.254  55.485  0.00  0.00            
ATOM   2388  CG  PHE X 150      31.507 116.130  53.686  0.00  0.00            
ATOM   2389  CD1 PHE X 150      31.021 115.393  52.604  0.00  0.00            
ATOM   2390  HD1 PHE X 150      30.066 114.877  52.620  0.00  0.00            
ATOM   2391  CE1 PHE X 150      31.703 115.295  51.414  0.00  0.00            
ATOM   2392  HE1 PHE X 150      31.299 114.777  50.522  0.00  0.00            
ATOM   2393  CZ  PHE X 150      33.014 115.809  51.323  0.00  0.00            
ATOM   2394  HZ  PHE X 150      33.607 115.727  50.426  0.00  0.00            
ATOM   2395  CE2 PHE X 150      33.524 116.460  52.482  0.00  0.00            
ATOM   2396  HE2 PHE X 150      34.530 116.821  52.420  0.00  0.00            
ATOM   2397  CD2 PHE X 150      32.777 116.650  53.679  0.00  0.00            
ATOM   2398  HD2 PHE X 150      33.189 117.161  54.540  0.00  0.00            
ATOM   2399  C   PHE X 150      29.066 115.593  56.761  0.00  0.00            
ATOM   2400  O   PHE X 150      29.061 116.642  57.403  0.00  0.00            
ATOM   2401  N   GLY X 151      28.784 114.359  57.223  0.00  0.00            
ATOM   2402  H   GLY X 151      28.785 113.672  56.511  0.00  0.00            
ATOM   2403  CA  GLY X 151      28.728 113.827  58.594  0.00  0.00            
ATOM   2404  HA2 GLY X 151      28.586 112.783  58.630  0.00  0.00            
ATOM   2405  HA3 GLY X 151      29.717 113.730  58.996  0.00  0.00            
ATOM   2406  C   GLY X 151      27.804 114.540  59.453  0.00  0.00            
ATOM   2407  O   GLY X 151      28.153 115.315  60.369  0.00  0.00            
ATOM   2408  N   ALA X 152      26.507 114.371  59.151  0.00  0.00            
ATOM   2409  H   ALA X 152      26.359 113.826  58.292  0.00  0.00            
ATOM   2410  CA  ALA X 152      25.435 115.156  59.714  0.00  0.00            
ATOM   2411  HA  ALA X 152      25.632 115.477  60.760  0.00  0.00            
ATOM   2412  CB  ALA X 152      25.450 116.522  58.949  0.00  0.00            
ATOM   2413  HB1 ALA X 152      24.546 117.084  59.291  0.00  0.00            
ATOM   2414  HB2 ALA X 152      26.352 116.996  59.223  0.00  0.00            
ATOM   2415  HB3 ALA X 152      25.293 116.292  57.942  0.00  0.00            
ATOM   2416  C   ALA X 152      24.158 114.400  59.562  0.00  0.00            
ATOM   2417  O   ALA X 152      23.204 114.911  58.919  0.00  0.00            
ATOM   2418  N   THR X 153      24.064 113.181  60.165  0.00  0.00            
ATOM   2419  H   THR X 153      24.818 112.796  60.722  0.00  0.00            
ATOM   2420  CA  THR X 153      22.981 112.261  60.289  0.00  0.00            
ATOM   2421  HA  THR X 153      22.094 112.808  60.298  0.00  0.00            
ATOM   2422  CB  THR X 153      23.035 111.228  59.122  0.00  0.00            
ATOM   2423  HB  THR X 153      22.431 110.413  59.368  0.00  0.00            
ATOM   2424  CG2 THR X 153      22.681 111.677  57.788  0.00  0.00            
ATOM   2425 HG21 THR X 153      21.878 112.394  57.871  0.00  0.00            
ATOM   2426 HG22 THR X 153      23.479 112.366  57.369  0.00  0.00            
ATOM   2427 HG23 THR X 153      22.580 110.938  56.966  0.00  0.00            
ATOM   2428  OG1 THR X 153      24.311 110.720  58.934  0.00  0.00            
ATOM   2429  HG1 THR X 153      24.955 111.289  59.300  0.00  0.00            
ATOM   2430  C   THR X 153      23.284 111.680  61.686  0.00  0.00            
ATOM   2431  O   THR X 153      24.430 111.725  62.206  0.00  0.00            
ATOM   2432  N   LYN X 154      22.232 111.221  62.388  0.00  0.00            
ATOM   2433  H   LYN X 154      21.350 111.185  61.805  0.00  0.00            
ATOM   2434  CA  LYN X 154      22.239 110.395  63.569  0.00  0.00            
ATOM   2435  HA  LYN X 154      22.841 110.845  64.416  0.00  0.00            
ATOM   2436  CB  LYN X 154      20.771 110.281  64.158  0.00  0.00            
ATOM   2437  HB2 LYN X 154      20.421 111.243  64.446  0.00  0.00            
ATOM   2438  HB3 LYN X 154      20.048 109.951  63.416  0.00  0.00            
ATOM   2439  CG  LYN X 154      20.460 109.392  65.478  0.00  0.00            
ATOM   2440  HG2 LYN X 154      21.067 108.531  65.400  0.00  0.00            
ATOM   2441  HG3 LYN X 154      19.434 108.958  65.437  0.00  0.00            
ATOM   2442  CD  LYN X 154      20.768 110.176  66.738  0.00  0.00            
ATOM   2443  HD2 LYN X 154      19.963 110.890  66.824  0.00  0.00            
ATOM   2444  HD3 LYN X 154      21.791 110.544  66.590  0.00  0.00            
ATOM   2445  CE  LYN X 154      20.759 109.365  68.058  0.00  0.00            
ATOM   2446  HE2 LYN X 154      19.792 108.806  68.296  0.00  0.00            
ATOM   2447  HE3 LYN X 154      21.426 108.580  67.866  0.00  0.00            
ATOM   2448  NZ  LYN X 154      21.157 110.045  69.216  0.00  0.00            
ATOM   2449  HZ1 LYN X 154      20.582 110.884  69.152  0.00  0.00            
ATOM   2450  HZ2 LYN X 154      20.805 109.537  70.075  0.00  0.00            
ATOM   2451  C   LYN X 154      22.853 109.024  63.194  0.00  0.00            
ATOM   2452  O   LYN X 154      23.630 108.477  64.006  0.00  0.00            
ATOM   2453  N   GLU X 155      22.615 108.468  62.014  0.00  0.00            
ATOM   2454  H   GLU X 155      21.858 108.827  61.427  0.00  0.00            
ATOM   2455  CA  GLU X 155      23.347 107.362  61.507  0.00  0.00            
ATOM   2456  HA  GLU X 155      23.107 106.481  62.107  0.00  0.00            
ATOM   2457  CB  GLU X 155      22.767 107.107  60.018  0.00  0.00            
ATOM   2458  HB2 GLU X 155      23.091 107.905  59.400  0.00  0.00            
ATOM   2459  HB3 GLU X 155      23.234 106.204  59.575  0.00  0.00            
ATOM   2460  CG  GLU X 155      21.221 106.744  59.946  0.00  0.00            
ATOM   2461  HG2 GLU X 155      21.132 106.193  59.021  0.00  0.00            
ATOM   2462  HG3 GLU X 155      20.985 106.193  60.861  0.00  0.00            
ATOM   2463  CD  GLU X 155      20.444 108.030  59.713  0.00  0.00            
ATOM   2464  OE1 GLU X 155      19.646 108.024  58.714  0.00  0.00            
ATOM   2465  OE2 GLU X 155      20.592 109.056  60.419  0.00  0.00            
ATOM   2466  C   GLU X 155      24.871 107.462  61.467  0.00  0.00            
ATOM   2467  O   GLU X 155      25.524 106.481  61.740  0.00  0.00            
ATOM   2468  N   ALA X 156      25.361 108.560  60.913  0.00  0.00            
ATOM   2469  H   ALA X 156      24.648 109.319  60.767  0.00  0.00            
ATOM   2470  CA  ALA X 156      26.787 108.590  60.671  0.00  0.00            
ATOM   2471  HA  ALA X 156      27.322 107.942  61.409  0.00  0.00            
ATOM   2472  CB  ALA X 156      27.089 108.163  59.230  0.00  0.00            
ATOM   2473  HB1 ALA X 156      26.775 107.050  59.270  0.00  0.00            
ATOM   2474  HB2 ALA X 156      28.210 108.241  59.109  0.00  0.00            
ATOM   2475  HB3 ALA X 156      26.652 108.676  58.396  0.00  0.00            
ATOM   2476  C   ALA X 156      27.259 109.985  60.886  0.00  0.00            
ATOM   2477  O   ALA X 156      27.251 110.756  59.935  0.00  0.00            
ATOM   2478  N   PRO X 157      27.661 110.419  62.114  0.00  0.00            
ATOM   2479  CD  PRO X 157      27.376 109.807  63.396  0.00  0.00            
ATOM   2480  HD2 PRO X 157      27.663 108.726  63.459  0.00  0.00            
ATOM   2481  HD3 PRO X 157      26.299 109.728  63.626  0.00  0.00            
ATOM   2482  CG  PRO X 157      27.993 110.764  64.462  0.00  0.00            
ATOM   2483  HG2 PRO X 157      28.921 110.485  64.981  0.00  0.00            
ATOM   2484  HG3 PRO X 157      27.282 110.881  65.324  0.00  0.00            
ATOM   2485  CB  PRO X 157      28.235 112.029  63.694  0.00  0.00            
ATOM   2486  HB2 PRO X 157      27.329 112.548  63.727  0.00  0.00            
ATOM   2487  HB3 PRO X 157      29.042 112.570  64.138  0.00  0.00            
ATOM   2488  CA  PRO X 157      28.355 111.711  62.197  0.00  0.00            
ATOM   2489  HA  PRO X 157      27.899 112.477  61.519  0.00  0.00            
ATOM   2490  C   PRO X 157      29.786 111.545  61.681  0.00  0.00            
ATOM   2491  O   PRO X 157      30.254 112.503  61.113  0.00  0.00            
ATOM   2492  N   THR X 158      30.417 110.472  62.139  0.00  0.00            
ATOM   2493  H   THR X 158      29.973 109.730  62.719  0.00  0.00            
ATOM   2494  CA  THR X 158      31.773 109.976  61.792  0.00  0.00            
ATOM   2495  HA  THR X 158      32.193 110.793  61.347  0.00  0.00            
ATOM   2496  CB  THR X 158      32.418 109.590  63.163  0.00  0.00            
ATOM   2497  HB  THR X 158      33.426 109.217  62.965  0.00  0.00            
ATOM   2498  CG2 THR X 158      32.474 110.678  64.254  0.00  0.00            
ATOM   2499 HG21 THR X 158      33.126 110.295  65.119  0.00  0.00            
ATOM   2500 HG22 THR X 158      32.845 111.553  63.807  0.00  0.00            
ATOM   2501 HG23 THR X 158      31.511 110.915  64.652  0.00  0.00            
ATOM   2502  OG1 THR X 158      31.504 108.681  63.775  0.00  0.00            
ATOM   2503  HG1 THR X 158      31.795 107.783  63.525  0.00  0.00            
ATOM   2504  C   THR X 158      31.875 108.807  60.738  0.00  0.00            
ATOM   2505  O   THR X 158      30.978 108.034  60.566  0.00  0.00            
ATOM   2506  N   LEU X 159      32.997 108.642  60.032  0.00  0.00            
ATOM   2507  H   LEU X 159      33.711 109.356  60.260  0.00  0.00            
ATOM   2508  CA  LEU X 159      33.300 107.689  58.958  0.00  0.00            
ATOM   2509  HA  LEU X 159      32.376 107.458  58.467  0.00  0.00            
ATOM   2510  CB  LEU X 159      34.152 108.540  57.935  0.00  0.00            
ATOM   2511  HB2 LEU X 159      33.732 109.539  57.784  0.00  0.00            
ATOM   2512  HB3 LEU X 159      35.115 108.777  58.345  0.00  0.00            
ATOM   2513  CG  LEU X 159      34.480 107.921  56.515  0.00  0.00            
ATOM   2514  HG  LEU X 159      34.827 106.883  56.589  0.00  0.00            
ATOM   2515  CD1 LEU X 159      33.343 108.051  55.516  0.00  0.00            
ATOM   2516 HD11 LEU X 159      32.362 107.821  56.045  0.00  0.00            
ATOM   2517 HD12 LEU X 159      33.248 109.132  55.250  0.00  0.00            
ATOM   2518 HD13 LEU X 159      33.347 107.354  54.618  0.00  0.00            
ATOM   2519  CD2 LEU X 159      35.653 108.510  55.842  0.00  0.00            
ATOM   2520 HD21 LEU X 159      36.633 108.429  56.429  0.00  0.00            
ATOM   2521 HD22 LEU X 159      35.465 109.537  55.688  0.00  0.00            
ATOM   2522 HD23 LEU X 159      35.910 108.089  54.858  0.00  0.00            
ATOM   2523  C   LEU X 159      33.998 106.370  59.438  0.00  0.00            
ATOM   2524  O   LEU X 159      34.699 106.499  60.426  0.00  0.00            
ATOM   2525  N   PRO X 160      33.837 105.191  58.841  0.00  0.00            
ATOM   2526  CD  PRO X 160      33.026 104.903  57.730  0.00  0.00            
ATOM   2527  HD2 PRO X 160      33.537 105.351  56.871  0.00  0.00            
ATOM   2528  HD3 PRO X 160      32.023 105.353  57.712  0.00  0.00            
ATOM   2529  CG  PRO X 160      33.076 103.356  57.627  0.00  0.00            
ATOM   2530  HG2 PRO X 160      33.643 103.102  56.763  0.00  0.00            
ATOM   2531  HG3 PRO X 160      32.100 102.952  57.524  0.00  0.00            
ATOM   2532  CB  PRO X 160      33.666 102.839  58.897  0.00  0.00            
ATOM   2533  HB2 PRO X 160      32.973 102.507  59.588  0.00  0.00            
ATOM   2534  HB3 PRO X 160      34.341 101.960  58.754  0.00  0.00            
ATOM   2535  CA  PRO X 160      34.437 104.018  59.452  0.00  0.00            
ATOM   2536  HA  PRO X 160      34.201 103.915  60.492  0.00  0.00            
ATOM   2537  C   PRO X 160      35.936 103.813  59.118  0.00  0.00            
ATOM   2538  O   PRO X 160      36.412 104.159  58.066  0.00  0.00            
ATOM   2539  N   THR X 161      36.643 103.225  60.069  0.00  0.00            
ATOM   2540  H   THR X 161      36.090 102.826  60.820  0.00  0.00            
ATOM   2541  CA  THR X 161      38.067 103.091  60.167  0.00  0.00            
ATOM   2542  HA  THR X 161      38.489 103.932  59.589  0.00  0.00            
ATOM   2543  CB  THR X 161      38.433 103.140  61.694  0.00  0.00            
ATOM   2544  HB  THR X 161      39.563 103.261  61.802  0.00  0.00            
ATOM   2545  CG2 THR X 161      37.999 104.505  62.278  0.00  0.00            
ATOM   2546 HG21 THR X 161      38.588 105.350  61.979  0.00  0.00            
ATOM   2547 HG22 THR X 161      36.978 104.813  62.055  0.00  0.00            
ATOM   2548 HG23 THR X 161      38.181 104.420  63.367  0.00  0.00            
ATOM   2549  OG1 THR X 161      37.812 102.117  62.476  0.00  0.00            
ATOM   2550  HG1 THR X 161      36.829 102.328  62.578  0.00  0.00            
ATOM   2551  C   THR X 161      38.491 101.668  59.637  0.00  0.00            
ATOM   2552  O   THR X 161      37.678 100.732  59.415  0.00  0.00            
ATOM   2553  N   ARN X 162      39.813 101.526  59.595  0.00  0.00            
ATOM   2554  H   ARN X 162      40.269 102.392  59.785  0.00  0.00            
ATOM   2555  CA  ARN X 162      40.615 100.374  59.249  0.00  0.00            
ATOM   2556  HA  ARN X 162      40.461 100.196  58.174  0.00  0.00            
ATOM   2557  CB  ARN X 162      42.127 100.640  59.468  0.00  0.00            
ATOM   2558  HB2 ARN X 162      42.299 100.811  60.528  0.00  0.00            
ATOM   2559  HB3 ARN X 162      42.698  99.787  59.164  0.00  0.00            
ATOM   2560  CG  ARN X 162      42.634 101.823  58.662  0.00  0.00            
ATOM   2561  HG2 ARN X 162      42.531 101.583  57.611  0.00  0.00            
ATOM   2562  HG3 ARN X 162      42.081 102.720  58.881  0.00  0.00            
ATOM   2563  CD  ARN X 162      44.070 102.042  59.049  0.00  0.00            
ATOM   2564  HD2 ARN X 162      44.484 103.002  58.725  0.00  0.00            
ATOM   2565  HD3 ARN X 162      44.080 102.120  60.108  0.00  0.00            
ATOM   2566  NE  ARN X 162      44.914 100.901  58.753  0.00  0.00            
ATOM   2567  HE  ARN X 162      44.391 100.079  58.998  0.00  0.00            
ATOM   2568  CZ  ARN X 162      46.276 100.871  59.247  0.00  0.00            
ATOM   2569  NH1 ARN X 162      46.838 101.838  59.845  0.00  0.00            
ATOM   2570 HH11 ARN X 162      46.736 101.754  60.860  0.00  0.00            
ATOM   2571  NH2 ARN X 162      46.912  99.674  58.922  0.00  0.00            
ATOM   2572 HH21 ARN X 162      46.760  99.008  59.655  0.00  0.00            
ATOM   2573 HH22 ARN X 162      46.617  99.286  58.042  0.00  0.00            
ATOM   2574  C   ARN X 162      40.202  99.090  59.992  0.00  0.00            
ATOM   2575  O   ARN X 162      40.232  97.968  59.469  0.00  0.00            
ATOM   2576  N   ASH X 163      39.960  99.272  61.285  0.00  0.00            
ATOM   2577  H   ASH X 163      40.273 100.100  61.756  0.00  0.00            
ATOM   2578  CA  ASH X 163      39.618  98.144  62.070  0.00  0.00            
ATOM   2579  HA  ASH X 163      40.389  97.343  62.062  0.00  0.00            
ATOM   2580  CB  ASH X 163      39.455  98.475  63.542  0.00  0.00            
ATOM   2581  HB2 ASH X 163      38.967  97.669  64.126  0.00  0.00            
ATOM   2582  HB3 ASH X 163      38.832  99.433  63.659  0.00  0.00            
ATOM   2583  CG  ASH X 163      40.819  98.807  64.237  0.00  0.00            
ATOM   2584  OD1 ASH X 163      41.921  98.845  63.419  0.00  0.00            
ATOM   2585  OD2 ASH X 163      40.878  98.985  65.449  0.00  0.00            
ATOM   2586  HD1 ASH X 163      42.686  99.023  63.935  0.00  0.00            
ATOM   2587  C   ASH X 163      38.230  97.541  61.602  0.00  0.00            
ATOM   2588  O   ASH X 163      38.105  96.312  61.602  0.00  0.00            
ATOM   2589  N   ASH X 164      37.288  98.358  61.148  0.00  0.00            
ATOM   2590  H   ASH X 164      37.456  99.313  60.887  0.00  0.00            
ATOM   2591  CA  ASH X 164      36.048  98.008  60.526  0.00  0.00            
ATOM   2592  HA  ASH X 164      35.622  97.431  61.340  0.00  0.00            
ATOM   2593  CB  ASH X 164      35.128  99.217  60.232  0.00  0.00            
ATOM   2594  HB2 ASH X 164      35.229 100.004  61.007  0.00  0.00            
ATOM   2595  HB3 ASH X 164      35.432  99.805  59.399  0.00  0.00            
ATOM   2596  CG  ASH X 164      33.685  98.731  60.058  0.00  0.00            
ATOM   2597  OD1 ASH X 164      33.292  98.057  61.197  0.00  0.00            
ATOM   2598  OD2 ASH X 164      33.057  98.942  59.008  0.00  0.00            
ATOM   2599  HD1 ASH X 164      33.551  98.473  62.054  0.00  0.00            
ATOM   2600  C   ASH X 164      36.222  97.072  59.318  0.00  0.00            
ATOM   2601  O   ASH X 164      35.344  96.207  59.168  0.00  0.00            
ATOM   2602  N   VAL X 165      37.336  97.178  58.582  0.00  0.00            
ATOM   2603  H   VAL X 165      37.908  97.964  58.891  0.00  0.00            
ATOM   2604  CA  VAL X 165      37.680  96.493  57.366  0.00  0.00            
ATOM   2605  HA  VAL X 165      36.884  96.270  56.671  0.00  0.00            
ATOM   2606  CB  VAL X 165      38.683  97.299  56.516  0.00  0.00            
ATOM   2607  HB  VAL X 165      39.624  97.324  57.027  0.00  0.00            
ATOM   2608  CG1 VAL X 165      39.003  96.525  55.176  0.00  0.00            
ATOM   2609 HG11 VAL X 165      38.239  96.603  54.398  0.00  0.00            
ATOM   2610 HG12 VAL X 165      39.950  96.888  54.739  0.00  0.00            
ATOM   2611 HG13 VAL X 165      39.165  95.505  55.494  0.00  0.00            
ATOM   2612  CG2 VAL X 165      38.139  98.702  56.303  0.00  0.00            
ATOM   2613 HG21 VAL X 165      37.080  98.766  56.100  0.00  0.00            
ATOM   2614 HG22 VAL X 165      38.688  99.176  55.489  0.00  0.00            
ATOM   2615 HG23 VAL X 165      38.192  99.179  57.269  0.00  0.00            
ATOM   2616  C   VAL X 165      38.377  95.226  57.736  0.00  0.00            
ATOM   2617  O   VAL X 165      38.097  94.145  57.225  0.00  0.00            
ATOM   2618  N   LEU X 166      39.365  95.322  58.642  0.00  0.00            
ATOM   2619  H   LEU X 166      39.804  96.202  58.872  0.00  0.00            
ATOM   2620  CA  LEU X 166      39.987  94.135  59.130  0.00  0.00            
ATOM   2621  HA  LEU X 166      40.446  93.654  58.238  0.00  0.00            
ATOM   2622  CB  LEU X 166      41.105  94.471  60.180  0.00  0.00            
ATOM   2623  HB2 LEU X 166      41.466  93.531  60.596  0.00  0.00            
ATOM   2624  HB3 LEU X 166      40.666  95.024  61.012  0.00  0.00            
ATOM   2625  CG  LEU X 166      42.294  95.270  59.605  0.00  0.00            
ATOM   2626  HG  LEU X 166      41.878  96.181  59.187  0.00  0.00            
ATOM   2627  CD1 LEU X 166      43.279  95.684  60.711  0.00  0.00            
ATOM   2628 HD11 LEU X 166      43.394  96.770  60.753  0.00  0.00            
ATOM   2629 HD12 LEU X 166      42.850  95.366  61.667  0.00  0.00            
ATOM   2630 HD13 LEU X 166      44.256  95.218  60.559  0.00  0.00            
ATOM   2631  CD2 LEU X 166      43.015  94.544  58.500  0.00  0.00            
ATOM   2632 HD21 LEU X 166      43.986  94.953  58.318  0.00  0.00            
ATOM   2633 HD22 LEU X 166      42.469  94.593  57.556  0.00  0.00            
ATOM   2634 HD23 LEU X 166      43.086  93.492  58.735  0.00  0.00            
ATOM   2635  C   LEU X 166      38.999  93.077  59.761  0.00  0.00            
ATOM   2636  O   LEU X 166      39.109  91.885  59.438  0.00  0.00            
ATOM   2637  N   ASN X 167      38.122  93.529  60.631  0.00  0.00            
ATOM   2638  H   ASN X 167      38.239  94.443  61.027  0.00  0.00            
ATOM   2639  CA  ASN X 167      37.177  92.622  61.214  0.00  0.00            
ATOM   2640  HA  ASN X 167      37.752  91.811  61.633  0.00  0.00            
ATOM   2641  CB  ASN X 167      36.348  93.334  62.278  0.00  0.00            
ATOM   2642  HB2 ASN X 167      35.889  94.239  61.877  0.00  0.00            
ATOM   2643  HB3 ASN X 167      35.534  92.645  62.552  0.00  0.00            
ATOM   2644  CG  ASN X 167      37.118  93.626  63.523  0.00  0.00            
ATOM   2645  OD1 ASN X 167      37.990  92.838  63.869  0.00  0.00            
ATOM   2646  ND2 ASN X 167      36.865  94.803  64.100  0.00  0.00            
ATOM   2647 HD21 ASN X 167      37.633  95.476  64.232  0.00  0.00            
ATOM   2648 HD22 ASN X 167      36.104  94.828  64.735  0.00  0.00            
ATOM   2649  C   ASN X 167      36.209  92.003  60.202  0.00  0.00            
ATOM   2650  O   ASN X 167      35.713  90.890  60.424  0.00  0.00            
ATOM   2651  N   ALA X 168      35.969  92.731  59.120  0.00  0.00            
ATOM   2652  H   ALA X 168      36.584  93.470  58.877  0.00  0.00            
ATOM   2653  CA  ALA X 168      35.144  92.128  58.051  0.00  0.00            
ATOM   2654  HA  ALA X 168      34.276  91.626  58.465  0.00  0.00            
ATOM   2655  CB  ALA X 168      34.645  93.197  57.097  0.00  0.00            
ATOM   2656  HB1 ALA X 168      33.998  93.965  57.574  0.00  0.00            
ATOM   2657  HB2 ALA X 168      35.512  93.667  56.665  0.00  0.00            
ATOM   2658  HB3 ALA X 168      34.009  92.653  56.372  0.00  0.00            
ATOM   2659  C   ALA X 168      35.920  91.060  57.270  0.00  0.00            
ATOM   2660  O   ALA X 168      35.364  90.039  56.822  0.00  0.00            
ATOM   2661  N   LEU X 169      37.263  91.215  57.137  0.00  0.00            
ATOM   2662  H   LEU X 169      37.652  92.122  57.329  0.00  0.00            
ATOM   2663  CA  LEU X 169      38.091  90.269  56.413  0.00  0.00            
ATOM   2664  HA  LEU X 169      37.614  90.023  55.460  0.00  0.00            
ATOM   2665  CB  LEU X 169      39.442  90.858  56.181  0.00  0.00            
ATOM   2666  HB2 LEU X 169      40.153  90.113  55.828  0.00  0.00            
ATOM   2667  HB3 LEU X 169      39.839  91.221  57.117  0.00  0.00            
ATOM   2668  CG  LEU X 169      39.476  92.028  55.157  0.00  0.00            
ATOM   2669  HG  LEU X 169      38.773  92.802  55.457  0.00  0.00            
ATOM   2670  CD1 LEU X 169      40.918  92.654  55.130  0.00  0.00            
ATOM   2671 HD11 LEU X 169      41.162  92.964  54.106  0.00  0.00            
ATOM   2672 HD12 LEU X 169      40.943  93.551  55.744  0.00  0.00            
ATOM   2673 HD13 LEU X 169      41.673  91.938  55.456  0.00  0.00            
ATOM   2674  CD2 LEU X 169      39.056  91.572  53.761  0.00  0.00            
ATOM   2675 HD21 LEU X 169      38.294  92.226  53.338  0.00  0.00            
ATOM   2676 HD22 LEU X 169      38.675  90.549  53.790  0.00  0.00            
ATOM   2677 HD23 LEU X 169      39.954  91.619  53.141  0.00  0.00            
ATOM   2678  C   LEU X 169      38.230  88.950  57.155  0.00  0.00            
ATOM   2679  O   LEU X 169      38.652  87.960  56.578  0.00  0.00            
ATOM   2680  N   LYN X 170      37.912  88.973  58.463  0.00  0.00            
ATOM   2681  H   LYN X 170      37.823  89.836  58.959  0.00  0.00            
ATOM   2682  CA  LYN X 170      37.972  87.757  59.257  0.00  0.00            
ATOM   2683  HA  LYN X 170      38.915  87.249  59.056  0.00  0.00            
ATOM   2684  CB  LYN X 170      37.948  88.080  60.766  0.00  0.00            
ATOM   2685  HB2 LYN X 170      37.011  88.590  61.008  0.00  0.00            
ATOM   2686  HB3 LYN X 170      37.965  87.143  61.316  0.00  0.00            
ATOM   2687  CG  LYN X 170      39.160  88.860  61.292  0.00  0.00            
ATOM   2688  HG2 LYN X 170      40.104  88.334  61.088  0.00  0.00            
ATOM   2689  HG3 LYN X 170      39.148  89.837  60.768  0.00  0.00            
ATOM   2690  CD  LYN X 170      39.019  89.194  62.758  0.00  0.00            
ATOM   2691  HD2 LYN X 170      39.056  88.282  63.354  0.00  0.00            
ATOM   2692  HD3 LYN X 170      38.044  89.662  62.869  0.00  0.00            
ATOM   2693  CE  LYN X 170      40.055  90.191  63.233  0.00  0.00            
ATOM   2694  HE2 LYN X 170      40.104  91.049  62.551  0.00  0.00            
ATOM   2695  HE3 LYN X 170      41.039  89.714  63.230  0.00  0.00            
ATOM   2696  NZ  LYN X 170      39.798  90.679  64.610  0.00  0.00            
ATOM   2697  HZ1 LYN X 170      38.805  90.754  64.766  0.00  0.00            
ATOM   2698  HZ2 LYN X 170      40.137  90.016  65.293  0.00  0.00            
ATOM   2699  C   LYN X 170      36.866  86.754  58.971  0.00  0.00            
ATOM   2700  O   LYN X 170      37.055  85.554  59.219  0.00  0.00            
ATOM   2701  N   ILE X 171      35.714  87.191  58.481  0.00  0.00            
ATOM   2702  H   ILE X 171      35.538  88.182  58.497  0.00  0.00            
ATOM   2703  CA  ILE X 171      34.557  86.324  58.261  0.00  0.00            
ATOM   2704  HA  ILE X 171      34.332  85.866  59.219  0.00  0.00            
ATOM   2705  CB  ILE X 171      33.396  87.182  57.787  0.00  0.00            
ATOM   2706  HB  ILE X 171      33.606  87.511  56.765  0.00  0.00            
ATOM   2707  CG2 ILE X 171      32.086  86.331  57.736  0.00  0.00            
ATOM   2708 HG21 ILE X 171      32.290  85.330  57.331  0.00  0.00            
ATOM   2709 HG22 ILE X 171      31.730  86.173  58.757  0.00  0.00            
ATOM   2710 HG23 ILE X 171      31.352  86.864  57.144  0.00  0.00            
ATOM   2711  CG1 ILE X 171      33.252  88.421  58.685  0.00  0.00            
ATOM   2712 HG12 ILE X 171      32.631  89.144  58.161  0.00  0.00            
ATOM   2713 HG13 ILE X 171      34.206  88.886  58.797  0.00  0.00            
ATOM   2714  CD1 ILE X 171      32.654  88.075  60.010  0.00  0.00            
ATOM   2715 HD11 ILE X 171      31.699  87.541  59.927  0.00  0.00            
ATOM   2716 HD12 ILE X 171      32.447  89.014  60.535  0.00  0.00            
ATOM   2717 HD13 ILE X 171      33.337  87.497  60.616  0.00  0.00            
ATOM   2718  C   ILE X 171      34.953  85.242  57.273  0.00  0.00            
ATOM   2719  O   ILE X 171      35.557  85.473  56.216  0.00  0.00            
ATOM   2720  N   THR X 172      34.466  84.040  57.545  0.00  0.00            
ATOM   2721  H   THR X 172      33.680  83.967  58.171  0.00  0.00            
ATOM   2722  CA  THR X 172      34.900  82.871  56.780  0.00  0.00            
ATOM   2723  HA  THR X 172      35.900  83.023  56.372  0.00  0.00            
ATOM   2724  CB  THR X 172      34.950  81.615  57.677  0.00  0.00            
ATOM   2725  HB  THR X 172      33.990  81.420  58.149  0.00  0.00            
ATOM   2726  CG2 THR X 172      35.336  80.378  56.886  0.00  0.00            
ATOM   2727 HG21 THR X 172      35.185  79.446  57.428  0.00  0.00            
ATOM   2728 HG22 THR X 172      36.401  80.420  56.620  0.00  0.00            
ATOM   2729 HG23 THR X 172      34.758  80.396  55.965  0.00  0.00            
ATOM   2730  OG1 THR X 172      35.908  81.798  58.717  0.00  0.00            
ATOM   2731  HG1 THR X 172      36.450  82.544  58.514  0.00  0.00            
ATOM   2732  C   THR X 172      33.964  82.590  55.639  0.00  0.00            
ATOM   2733  O   THR X 172      34.393  82.331  54.502  0.00  0.00            
ATOM   2734  N   GLN X 173      32.638  82.727  55.899  0.00  0.00            
ATOM   2735  H   GLN X 173      32.328  82.752  56.864  0.00  0.00            
ATOM   2736  CA  GLN X 173      31.650  82.518  54.851  0.00  0.00            
ATOM   2737  HA  GLN X 173      32.039  81.767  54.167  0.00  0.00            
ATOM   2738  CB  GLN X 173      30.310  82.092  55.507  0.00  0.00            
ATOM   2739  HB2 GLN X 173      29.535  82.025  54.732  0.00  0.00            
ATOM   2740  HB3 GLN X 173      30.034  82.871  56.222  0.00  0.00            
ATOM   2741  CG  GLN X 173      30.374  80.784  56.271  0.00  0.00            
ATOM   2742  HG2 GLN X 173      29.410  80.519  56.674  0.00  0.00            
ATOM   2743  HG3 GLN X 173      31.040  80.923  57.127  0.00  0.00            
ATOM   2744  CD  GLN X 173      30.913  79.636  55.466  0.00  0.00            
ATOM   2745  OE1 GLN X 173      30.309  79.263  54.459  0.00  0.00            
ATOM   2746  NE2 GLN X 173      32.038  79.081  55.904  0.00  0.00            
ATOM   2747 HE21 GLN X 173      32.918  79.554  55.737  0.00  0.00            
ATOM   2748 HE22 GLN X 173      32.060  78.073  56.005  0.00  0.00            
ATOM   2749  C   GLN X 173      31.454  83.797  54.044  0.00  0.00            
ATOM   2750  O   GLN X 173      31.328  84.907  54.594  0.00  0.00            
ATOM   2751  N   TYR X 174      31.397  83.622  52.736  0.00  0.00            
ATOM   2752  H   TYR X 174      31.730  82.755  52.316  0.00  0.00            
ATOM   2753  CA  TYR X 174      30.992  84.702  51.849  0.00  0.00            
ATOM   2754  HA  TYR X 174      31.651  85.541  52.027  0.00  0.00            
ATOM   2755  CB  TYR X 174      31.085  84.276  50.393  0.00  0.00            
ATOM   2756  HB2 TYR X 174      32.105  84.042  50.118  0.00  0.00            
ATOM   2757  HB3 TYR X 174      30.520  83.358  50.224  0.00  0.00            
ATOM   2758  CG  TYR X 174      30.503  85.311  49.420  0.00  0.00            
ATOM   2759  CD1 TYR X 174      31.346  86.295  48.923  0.00  0.00            
ATOM   2760  HD1 TYR X 174      32.380  86.349  49.220  0.00  0.00            
ATOM   2761  CE1 TYR X 174      30.862  87.212  47.975  0.00  0.00            
ATOM   2762  HE1 TYR X 174      31.557  87.807  47.412  0.00  0.00            
ATOM   2763  CZ  TYR X 174      29.524  87.191  47.594  0.00  0.00            
ATOM   2764  OH  TYR X 174      29.056  88.120  46.737  0.00  0.00            
ATOM   2765  HH  TYR X 174      28.639  88.857  47.154  0.00  0.00            
ATOM   2766  CE2 TYR X 174      28.661  86.221  48.109  0.00  0.00            
ATOM   2767  HE2 TYR X 174      27.599  86.289  47.968  0.00  0.00            
ATOM   2768  CD2 TYR X 174      29.193  85.268  48.970  0.00  0.00            
ATOM   2769  HD2 TYR X 174      28.539  84.512  49.361  0.00  0.00            
ATOM   2770  C   TYR X 174      29.584  85.222  52.181  0.00  0.00            
ATOM   2771  O   TYR X 174      29.370  86.411  52.368  0.00  0.00            
ATOM   2772  N   ASH X 175      28.593  84.341  52.211  0.00  0.00            
ATOM   2773  H   ASH X 175      28.756  83.413  51.916  0.00  0.00            
ATOM   2774  CA  ASH X 175      27.260  84.708  52.636  0.00  0.00            
ATOM   2775  HA  ASH X 175      27.346  85.483  53.394  0.00  0.00            
ATOM   2776  CB  ASH X 175      26.422  85.142  51.445  0.00  0.00            
ATOM   2777  HB2 ASH X 175      26.095  84.262  50.895  0.00  0.00            
ATOM   2778  HB3 ASH X 175      27.046  85.763  50.809  0.00  0.00            
ATOM   2779  CG  ASH X 175      25.158  85.787  51.980  0.00  0.00            
ATOM   2780  OD1 ASH X 175      24.484  84.882  52.731  0.00  0.00            
ATOM   2781  OD2 ASH X 175      24.870  86.927  51.719  0.00  0.00            
ATOM   2782  HD1 ASH X 175      23.613  85.142  53.064  0.00  0.00            
ATOM   2783  C   ASH X 175      26.603  83.475  53.303  0.00  0.00            
ATOM   2784  O   ASH X 175      27.087  82.362  53.155  0.00  0.00            
ATOM   2785  N   THR X 176      25.500  83.661  54.001  0.00  0.00            
ATOM   2786  H   THR X 176      25.102  84.598  53.978  0.00  0.00            
ATOM   2787  CA  THR X 176      24.791  82.628  54.722  0.00  0.00            
ATOM   2788  HA  THR X 176      25.117  81.657  54.345  0.00  0.00            
ATOM   2789  CB  THR X 176      25.039  82.703  56.257  0.00  0.00            
ATOM   2790  HB  THR X 176      24.452  81.925  56.736  0.00  0.00            
ATOM   2791  CG2 THR X 176      26.525  82.441  56.575  0.00  0.00            
ATOM   2792 HG21 THR X 176      26.662  81.616  57.260  0.00  0.00            
ATOM   2793 HG22 THR X 176      26.986  83.331  57.050  0.00  0.00            
ATOM   2794 HG23 THR X 176      27.092  82.202  55.653  0.00  0.00            
ATOM   2795  OG1 THR X 176      24.664  83.957  56.765  0.00  0.00            
ATOM   2796  HG1 THR X 176      25.333  84.610  56.570  0.00  0.00            
ATOM   2797  C   THR X 176      23.311  82.843  54.493  0.00  0.00            
ATOM   2798  O   THR X 176      22.926  83.987  54.242  0.00  0.00            
ATOM   2799  N   PRO X 177      22.505  81.798  54.647  0.00  0.00            
ATOM   2800  CD  PRO X 177      22.920  80.410  54.703  0.00  0.00            
ATOM   2801  HD2 PRO X 177      23.195  80.166  55.744  0.00  0.00            
ATOM   2802  HD3 PRO X 177      23.723  80.134  54.053  0.00  0.00            
ATOM   2803  CG  PRO X 177      21.665  79.589  54.376  0.00  0.00            
ATOM   2804  HG2 PRO X 177      21.663  79.408  53.327  0.00  0.00            
ATOM   2805  HG3 PRO X 177      21.613  78.690  54.977  0.00  0.00            
ATOM   2806  CB  PRO X 177      20.513  80.478  54.710  0.00  0.00            
ATOM   2807  HB2 PRO X 177      20.265  80.332  55.767  0.00  0.00            
ATOM   2808  HB3 PRO X 177      19.711  80.260  53.979  0.00  0.00            
ATOM   2809  CA  PRO X 177      21.038  81.890  54.470  0.00  0.00            
ATOM   2810  HA  PRO X 177      20.765  82.272  53.508  0.00  0.00            
ATOM   2811  C   PRO X 177      20.479  82.884  55.542  0.00  0.00            
ATOM   2812  O   PRO X 177      21.012  82.920  56.633  0.00  0.00            
ATOM   2813  N   PRO X 178      19.428  83.623  55.205  0.00  0.00            
ATOM   2814  CD  PRO X 178      18.742  84.410  56.245  0.00  0.00            
ATOM   2815  HD2 PRO X 178      18.618  83.801  57.151  0.00  0.00            
ATOM   2816  HD3 PRO X 178      19.331  85.310  56.506  0.00  0.00            
ATOM   2817  CG  PRO X 178      17.385  84.799  55.639  0.00  0.00            
ATOM   2818  HG2 PRO X 178      16.565  84.682  56.318  0.00  0.00            
ATOM   2819  HG3 PRO X 178      17.523  85.785  55.189  0.00  0.00            
ATOM   2820  CB  PRO X 178      17.194  83.879  54.482  0.00  0.00            
ATOM   2821  HB2 PRO X 178      16.702  82.942  54.796  0.00  0.00            
ATOM   2822  HB3 PRO X 178      16.636  84.311  53.664  0.00  0.00            
ATOM   2823  CA  PRO X 178      18.629  83.554  54.011  0.00  0.00            
ATOM   2824  HA  PRO X 178      18.668  82.548  53.590  0.00  0.00            
ATOM   2825  C   PRO X 178      19.109  84.538  52.929  0.00  0.00            
ATOM   2826  O   PRO X 178      18.263  84.951  52.145  0.00  0.00            
ATOM   2827  N   TRP X 179      20.423  84.808  52.915  0.00  0.00            
ATOM   2828  H   TRP X 179      20.859  84.828  53.806  0.00  0.00            
ATOM   2829  CA  TRP X 179      21.047  85.586  51.858  0.00  0.00            
ATOM   2830  HA  TRP X 179      22.087  85.675  52.128  0.00  0.00            
ATOM   2831  CB  TRP X 179      20.944  84.815  50.529  0.00  0.00            
ATOM   2832  HB2 TRP X 179      21.712  85.165  49.828  0.00  0.00            
ATOM   2833  HB3 TRP X 179      19.990  85.065  50.065  0.00  0.00            
ATOM   2834  CG  TRP X 179      20.963  83.349  50.659  0.00  0.00            
ATOM   2835  CD1 TRP X 179      19.947  82.535  50.388  0.00  0.00            
ATOM   2836  HD1 TRP X 179      19.053  82.807  49.879  0.00  0.00            
ATOM   2837  NE1 TRP X 179      20.331  81.194  50.575  0.00  0.00            
ATOM   2838  HE1 TRP X 179      19.770  80.443  50.167  0.00  0.00            
ATOM   2839  CE2 TRP X 179      21.675  81.125  50.836  0.00  0.00            
ATOM   2840  CZ2 TRP X 179      22.527  80.055  51.070  0.00  0.00            
ATOM   2841  HZ2 TRP X 179      22.167  79.086  51.253  0.00  0.00            
ATOM   2842  CH2 TRP X 179      23.912  80.369  51.260  0.00  0.00            
ATOM   2843  HH2 TRP X 179      24.564  79.619  51.640  0.00  0.00            
ATOM   2844  CZ3 TRP X 179      24.355  81.699  51.201  0.00  0.00            
ATOM   2845  HZ3 TRP X 179      25.416  81.906  51.369  0.00  0.00            
ATOM   2846  CE3 TRP X 179      23.505  82.767  51.121  0.00  0.00            
ATOM   2847  HE3 TRP X 179      23.807  83.781  51.368  0.00  0.00            
ATOM   2848  CD2 TRP X 179      22.122  82.495  50.852  0.00  0.00            
ATOM   2849  C   TRP X 179      20.273  86.905  51.867  0.00  0.00            
ATOM   2850  O   TRP X 179      20.841  87.990  51.808  0.00  0.00            
ATOM   2851  N   ASH X 180      18.954  86.804  52.004  0.00  0.00            
ATOM   2852  H   ASH X 180      18.664  85.854  52.005  0.00  0.00            
ATOM   2853  CA  ASH X 180      17.968  87.808  52.161  0.00  0.00            
ATOM   2854  HA  ASH X 180      17.906  88.447  51.243  0.00  0.00            
ATOM   2855  CB  ASH X 180      16.540  87.218  52.116  0.00  0.00            
ATOM   2856  HB2 ASH X 180      16.413  86.528  51.209  0.00  0.00            
ATOM   2857  HB3 ASH X 180      16.358  86.521  52.961  0.00  0.00            
ATOM   2858  CG  ASH X 180      15.455  88.278  52.016  0.00  0.00            
ATOM   2859  OD1 ASH X 180      14.704  88.201  53.149  0.00  0.00            
ATOM   2860  OD2 ASH X 180      15.071  88.874  50.973  0.00  0.00            
ATOM   2861  HD1 ASH X 180      13.991  88.843  52.996  0.00  0.00            
ATOM   2862  C   ASH X 180      18.263  88.647  53.472  0.00  0.00            
ATOM   2863  O   ASH X 180      18.434  88.055  54.529  0.00  0.00            
ATOM   2864  N   MET X 181      18.119  89.967  53.329  0.00  0.00            
ATOM   2865  H   MET X 181      17.833  90.230  52.386  0.00  0.00            
ATOM   2866  CA  MET X 181      18.170  91.113  54.253  0.00  0.00            
ATOM   2867  HA  MET X 181      18.186  92.122  53.798  0.00  0.00            
ATOM   2868  CB  MET X 181      16.837  91.131  55.060  0.00  0.00            
ATOM   2869  HB2 MET X 181      16.785  90.250  55.753  0.00  0.00            
ATOM   2870  HB3 MET X 181      16.080  90.983  54.374  0.00  0.00            
ATOM   2871  CG  MET X 181      16.418  92.298  55.948  0.00  0.00            
ATOM   2872  HG2 MET X 181      16.398  93.271  55.358  0.00  0.00            
ATOM   2873  HG3 MET X 181      17.093  92.379  56.825  0.00  0.00            
ATOM   2874  SD  MET X 181      14.686  92.007  56.447  0.00  0.00            
ATOM   2875  CE  MET X 181      14.993  91.117  58.006  0.00  0.00            
ATOM   2876  HE1 MET X 181      14.114  90.835  58.530  0.00  0.00            
ATOM   2877  HE2 MET X 181      15.561  91.787  58.709  0.00  0.00            
ATOM   2878  HE3 MET X 181      15.617  90.183  57.839  0.00  0.00            
ATOM   2879  C   MET X 181      19.494  91.012  55.097  0.00  0.00            
ATOM   2880  O   MET X 181      20.606  90.940  54.528  0.00  0.00            
ATOM   2881  N   THR X 182      19.400  91.017  56.437  0.00  0.00            
ATOM   2882  H   THR X 182      18.523  91.211  56.889  0.00  0.00            
ATOM   2883  CA  THR X 182      20.275  90.768  57.588  0.00  0.00            
ATOM   2884  HA  THR X 182      21.164  91.359  57.467  0.00  0.00            
ATOM   2885  CB  THR X 182      19.609  91.387  58.908  0.00  0.00            
ATOM   2886  HB  THR X 182      19.948  90.781  59.730  0.00  0.00            
ATOM   2887  CG2 THR X 182      19.806  92.870  59.213  0.00  0.00            
ATOM   2888 HG21 THR X 182      19.188  93.224  60.106  0.00  0.00            
ATOM   2889 HG22 THR X 182      19.603  93.573  58.391  0.00  0.00            
ATOM   2890 HG23 THR X 182      20.836  93.033  59.488  0.00  0.00            
ATOM   2891  OG1 THR X 182      18.265  91.008  58.801  0.00  0.00            
ATOM   2892  HG1 THR X 182      17.812  91.245  59.605  0.00  0.00            
ATOM   2893  C   THR X 182      20.587  89.228  57.598  0.00  0.00            
ATOM   2894  O   THR X 182      19.653  88.475  57.945  0.00  0.00            
ATOM   2895  N   SER X 183      21.806  88.851  57.160  0.00  0.00            
ATOM   2896  H   SER X 183      22.385  89.658  56.967  0.00  0.00            
ATOM   2897  CA  SER X 183      22.370  87.473  57.360  0.00  0.00            
ATOM   2898  HA  SER X 183      21.552  86.878  57.794  0.00  0.00            
ATOM   2899  CB  SER X 183      22.825  86.905  55.994  0.00  0.00            
ATOM   2900  HB2 SER X 183      23.281  85.919  56.100  0.00  0.00            
ATOM   2901  HB3 SER X 183      21.977  86.885  55.313  0.00  0.00            
ATOM   2902  OG  SER X 183      23.779  87.793  55.432  0.00  0.00            
ATOM   2903  HG  SER X 183      23.307  88.638  55.309  0.00  0.00            
ATOM   2904  C   SER X 183      23.393  87.430  58.479  0.00  0.00            
ATOM   2905  O   SER X 183      23.978  88.449  58.817  0.00  0.00            
ATOM   2906  N   GLN X 184      23.798  86.330  59.071  0.00  0.00            
ATOM   2907  H   GLN X 184      23.620  85.377  58.781  0.00  0.00            
ATOM   2908  CA  GLN X 184      24.804  86.505  60.117  0.00  0.00            
ATOM   2909  HA  GLN X 184      25.096  87.560  60.223  0.00  0.00            
ATOM   2910  CB  GLN X 184      24.212  85.995  61.428  0.00  0.00            
ATOM   2911  HB2 GLN X 184      25.020  85.978  62.177  0.00  0.00            
ATOM   2912  HB3 GLN X 184      23.903  84.992  61.242  0.00  0.00            
ATOM   2913  CG  GLN X 184      23.052  86.806  61.941  0.00  0.00            
ATOM   2914  HG2 GLN X 184      22.157  86.688  61.321  0.00  0.00            
ATOM   2915  HG3 GLN X 184      22.734  86.319  62.915  0.00  0.00            
ATOM   2916  CD  GLN X 184      23.280  88.271  62.089  0.00  0.00            
ATOM   2917  OE1 GLN X 184      24.295  88.878  62.482  0.00  0.00            
ATOM   2918  NE2 GLN X 184      22.266  89.058  61.802  0.00  0.00            
ATOM   2919 HE21 GLN X 184      21.324  88.708  61.591  0.00  0.00            
ATOM   2920 HE22 GLN X 184      22.255  90.078  61.815  0.00  0.00            
ATOM   2921  C   GLN X 184      26.018  85.689  59.734  0.00  0.00            
ATOM   2922  O   GLN X 184      25.959  84.693  58.933  0.00  0.00            
ATOM   2923  N   ASN X 185      27.197  86.189  60.129  0.00  0.00            
ATOM   2924  H   ASN X 185      27.234  86.991  60.757  0.00  0.00            
ATOM   2925  CA  ASN X 185      28.448  85.600  59.816  0.00  0.00            
ATOM   2926  HA  ASN X 185      29.241  86.306  60.210  0.00  0.00            
ATOM   2927  CB  ASN X 185      28.637  84.218  60.459  0.00  0.00            
ATOM   2928  HB2 ASN X 185      28.330  84.266  61.484  0.00  0.00            
ATOM   2929  HB3 ASN X 185      28.040  83.493  59.932  0.00  0.00            
ATOM   2930  CG  ASN X 185      30.096  83.685  60.409  0.00  0.00            
ATOM   2931  OD1 ASN X 185      30.479  82.843  59.611  0.00  0.00            
ATOM   2932  ND2 ASN X 185      30.929  84.215  61.291  0.00  0.00            
ATOM   2933 HD21 ASN X 185      30.656  84.902  61.979  0.00  0.00            
ATOM   2934 HD22 ASN X 185      31.841  83.771  61.401  0.00  0.00            
ATOM   2935  C   ASN X 185      28.582  85.488  58.327  0.00  0.00            
ATOM   2936  O   ASN X 185      28.996  84.507  57.772  0.00  0.00            
ATOM   2937  N   SER X 186      28.353  86.627  57.678  0.00  0.00            
ATOM   2938  H   SER X 186      27.710  87.284  58.109  0.00  0.00            
ATOM   2939  CA  SER X 186      28.489  86.788  56.185  0.00  0.00            
ATOM   2940  HA  SER X 186      28.850  85.843  55.801  0.00  0.00            
ATOM   2941  CB  SER X 186      27.008  86.917  55.808  0.00  0.00            
ATOM   2942  HB2 SER X 186      26.516  85.954  56.005  0.00  0.00            
ATOM   2943  HB3 SER X 186      26.447  87.601  56.492  0.00  0.00            
ATOM   2944  OG  SER X 186      26.690  87.266  54.485  0.00  0.00            
ATOM   2945  HG  SER X 186      25.792  87.568  54.591  0.00  0.00            
ATOM   2946  C   SER X 186      29.361  87.990  55.833  0.00  0.00            
ATOM   2947  O   SER X 186      29.036  89.196  56.072  0.00  0.00            
ATOM   2948  N   PHE X 187      30.439  87.745  55.061  0.00  0.00            
ATOM   2949  H   PHE X 187      30.667  86.760  55.076  0.00  0.00            
ATOM   2950  CA  PHE X 187      31.344  88.777  54.559  0.00  0.00            
ATOM   2951  HA  PHE X 187      31.753  89.457  55.367  0.00  0.00            
ATOM   2952  CB  PHE X 187      32.552  88.141  53.935  0.00  0.00            
ATOM   2953  HB2 PHE X 187      32.185  87.422  53.188  0.00  0.00            
ATOM   2954  HB3 PHE X 187      33.118  87.571  54.680  0.00  0.00            
ATOM   2955  CG  PHE X 187      33.399  89.157  53.202  0.00  0.00            
ATOM   2956  CD1 PHE X 187      34.149  90.081  53.951  0.00  0.00            
ATOM   2957  HD1 PHE X 187      33.986  90.041  55.063  0.00  0.00            
ATOM   2958  CE1 PHE X 187      34.927  91.047  53.319  0.00  0.00            
ATOM   2959  HE1 PHE X 187      35.380  91.814  53.994  0.00  0.00            
ATOM   2960  CZ  PHE X 187      34.818  91.183  51.933  0.00  0.00            
ATOM   2961  HZ  PHE X 187      35.135  92.099  51.408  0.00  0.00            
ATOM   2962  CE2 PHE X 187      34.057  90.285  51.203  0.00  0.00            
ATOM   2963  HE2 PHE X 187      33.894  90.516  50.180  0.00  0.00            
ATOM   2964  CD2 PHE X 187      33.392  89.219  51.812  0.00  0.00            
ATOM   2965  HD2 PHE X 187      32.889  88.517  51.223  0.00  0.00            
ATOM   2966  C   PHE X 187      30.619  89.707  53.575  0.00  0.00            
ATOM   2967  O   PHE X 187      31.108  90.802  53.470  0.00  0.00            
ATOM   2968  N   ARG X 188      29.640  89.209  52.813  0.00  0.00            
ATOM   2969  H   ARG X 188      29.404  88.239  52.975  0.00  0.00            
ATOM   2970  CA  ARG X 188      28.726  90.117  52.041  0.00  0.00            
ATOM   2971  HA  ARG X 188      29.255  90.603  51.181  0.00  0.00            
ATOM   2972  CB  ARG X 188      27.640  89.173  51.369  0.00  0.00            
ATOM   2973  HB2 ARG X 188      27.274  88.552  52.161  0.00  0.00            
ATOM   2974  HB3 ARG X 188      28.085  88.483  50.729  0.00  0.00            
ATOM   2975  CG  ARG X 188      26.573  89.879  50.581  0.00  0.00            
ATOM   2976  HG2 ARG X 188      26.987  90.628  49.917  0.00  0.00            
ATOM   2977  HG3 ARG X 188      26.093  89.146  49.966  0.00  0.00            
ATOM   2978  CD  ARG X 188      25.407  90.613  51.280  0.00  0.00            
ATOM   2979  HD2 ARG X 188      24.817  90.929  50.379  0.00  0.00            
ATOM   2980  HD3 ARG X 188      25.653  91.523  51.855  0.00  0.00            
ATOM   2981  NE  ARG X 188      24.428  89.772  51.908  0.00  0.00            
ATOM   2982  HE  ARG X 188      24.562  88.778  51.780  0.00  0.00            
ATOM   2983  CZ  ARG X 188      23.496  90.249  52.736  0.00  0.00            
ATOM   2984  NH1 ARG X 188      23.365  91.522  53.108  0.00  0.00            
ATOM   2985 HH11 ARG X 188      23.802  92.347  52.513  0.00  0.00            
ATOM   2986 HH12 ARG X 188      22.834  91.793  53.873  0.00  0.00            
ATOM   2987  NH2 ARG X 188      22.511  89.457  53.172  0.00  0.00            
ATOM   2988 HH21 ARG X 188      22.231  88.661  52.615  0.00  0.00            
ATOM   2989 HH22 ARG X 188      21.809  89.730  53.848  0.00  0.00            
ATOM   2990  C   ARG X 188      28.097  91.230  52.957  0.00  0.00            
ATOM   2991  O   ARG X 188      28.291  92.400  52.783  0.00  0.00            
ATOM   2992  N   ASN X 189      27.404  90.786  53.986  0.00  0.00            
ATOM   2993  H   ASN X 189      27.524  89.749  53.996  0.00  0.00            
ATOM   2994  CA  ASN X 189      26.633  91.579  54.920  0.00  0.00            
ATOM   2995  HA  ASN X 189      25.889  92.133  54.317  0.00  0.00            
ATOM   2996  CB  ASN X 189      25.875  90.565  55.852  0.00  0.00            
ATOM   2997  HB2 ASN X 189      25.602  89.707  55.253  0.00  0.00            
ATOM   2998  HB3 ASN X 189      26.520  90.220  56.723  0.00  0.00            
ATOM   2999  CG  ASN X 189      24.499  91.053  56.457  0.00  0.00            
ATOM   3000  OD1 ASN X 189      23.425  90.623  55.915  0.00  0.00            
ATOM   3001  ND2 ASN X 189      24.582  91.775  57.572  0.00  0.00            
ATOM   3002 HD21 ASN X 189      23.764  91.961  58.063  0.00  0.00            
ATOM   3003 HD22 ASN X 189      25.421  92.074  58.046  0.00  0.00            
ATOM   3004  C   ASN X 189      27.481  92.640  55.701  0.00  0.00            
ATOM   3005  O   ASN X 189      26.894  93.636  56.089  0.00  0.00            
ATOM   3006  N   GLN X 190      28.714  92.298  56.096  0.00  0.00            
ATOM   3007  H   GLN X 190      28.931  91.300  55.969  0.00  0.00            
ATOM   3008  CA  GLN X 190      29.726  93.120  56.724  0.00  0.00            
ATOM   3009  HA  GLN X 190      29.223  93.648  57.565  0.00  0.00            
ATOM   3010  CB  GLN X 190      30.811  92.162  57.153  0.00  0.00            
ATOM   3011  HB2 GLN X 190      31.273  91.581  56.354  0.00  0.00            
ATOM   3012  HB3 GLN X 190      31.657  92.795  57.405  0.00  0.00            
ATOM   3013  CG  GLN X 190      30.511  91.204  58.264  0.00  0.00            
ATOM   3014  HG2 GLN X 190      30.336  90.261  57.753  0.00  0.00            
ATOM   3015  HG3 GLN X 190      31.433  91.162  58.900  0.00  0.00            
ATOM   3016  CD  GLN X 190      29.398  91.496  59.291  0.00  0.00            
ATOM   3017  OE1 GLN X 190      29.513  92.343  60.151  0.00  0.00            
ATOM   3018  NE2 GLN X 190      28.323  90.730  59.209  0.00  0.00            
ATOM   3019 HE21 GLN X 190      28.187  90.037  58.466  0.00  0.00            
ATOM   3020 HE22 GLN X 190      27.446  90.741  59.769  0.00  0.00            
ATOM   3021  C   GLN X 190      30.336  94.162  55.735  0.00  0.00            
ATOM   3022  O   GLN X 190      30.364  95.325  56.035  0.00  0.00            
ATOM   3023  N   LEU X 191      30.619  93.757  54.528  0.00  0.00            
ATOM   3024  H   LEU X 191      30.404  92.807  54.321  0.00  0.00            
ATOM   3025  CA  LEU X 191      31.168  94.665  53.509  0.00  0.00            
ATOM   3026  HA  LEU X 191      31.992  95.233  53.960  0.00  0.00            
ATOM   3027  CB  LEU X 191      31.847  93.792  52.393  0.00  0.00            
ATOM   3028  HB2 LEU X 191      32.710  93.255  52.871  0.00  0.00            
ATOM   3029  HB3 LEU X 191      31.132  93.025  52.127  0.00  0.00            
ATOM   3030  CG  LEU X 191      32.455  94.400  51.092  0.00  0.00            
ATOM   3031  HG  LEU X 191      31.764  95.045  50.634  0.00  0.00            
ATOM   3032  CD1 LEU X 191      33.714  95.260  51.387  0.00  0.00            
ATOM   3033 HD11 LEU X 191      34.479  94.760  52.014  0.00  0.00            
ATOM   3034 HD12 LEU X 191      34.229  95.507  50.417  0.00  0.00            
ATOM   3035 HD13 LEU X 191      33.473  96.153  51.850  0.00  0.00            
ATOM   3036  CD2 LEU X 191      32.868  93.402  49.943  0.00  0.00            
ATOM   3037 HD21 LEU X 191      33.845  93.065  50.075  0.00  0.00            
ATOM   3038 HD22 LEU X 191      32.087  92.626  49.732  0.00  0.00            
ATOM   3039 HD23 LEU X 191      32.987  94.058  49.116  0.00  0.00            
ATOM   3040  C   LEU X 191      30.021  95.613  52.933  0.00  0.00            
ATOM   3041  O   LEU X 191      30.311  96.818  52.630  0.00  0.00            
ATOM   3042  N   GLU X 192      28.747  95.174  52.862  0.00  0.00            
ATOM   3043  H   GLU X 192      28.514  94.182  52.997  0.00  0.00            
ATOM   3044  CA  GLU X 192      27.490  95.889  52.800  0.00  0.00            
ATOM   3045  HA  GLU X 192      27.405  96.512  51.919  0.00  0.00            
ATOM   3046  CB  GLU X 192      26.314  94.921  52.576  0.00  0.00            
ATOM   3047  HB2 GLU X 192      26.040  94.253  53.372  0.00  0.00            
ATOM   3048  HB3 GLU X 192      26.642  94.263  51.714  0.00  0.00            
ATOM   3049  CG  GLU X 192      25.038  95.616  52.010  0.00  0.00            
ATOM   3050  HG2 GLU X 192      24.606  96.330  52.619  0.00  0.00            
ATOM   3051  HG3 GLU X 192      25.211  96.101  51.084  0.00  0.00            
ATOM   3052  CD  GLU X 192      24.014  94.675  51.472  0.00  0.00            
ATOM   3053  OE1 GLU X 192      24.168  93.468  51.703  0.00  0.00            
ATOM   3054  OE2 GLU X 192      23.032  95.118  50.833  0.00  0.00            
ATOM   3055  C   GLU X 192      27.326  96.874  53.881  0.00  0.00            
ATOM   3056  O   GLU X 192      27.002  98.056  53.598  0.00  0.00            
ATOM   3057  N   GLY X 193      27.623  96.409  55.165  0.00  0.00            
ATOM   3058  H   GLY X 193      27.929  95.416  55.295  0.00  0.00            
ATOM   3059  CA  GLY X 193      27.647  97.202  56.366  0.00  0.00            
ATOM   3060  HA2 GLY X 193      28.226  96.733  57.102  0.00  0.00            
ATOM   3061  HA3 GLY X 193      28.095  98.165  56.145  0.00  0.00            
ATOM   3062  C   GLY X 193      26.188  97.338  56.744  0.00  0.00            
ATOM   3063  O   GLY X 193      25.748  98.413  57.166  0.00  0.00            
ATOM   3064  N   PHE X 194      25.451  96.242  56.643  0.00  0.00            
ATOM   3065  H   PHE X 194      25.983  95.474  56.303  0.00  0.00            
ATOM   3066  CA  PHE X 194      24.040  96.119  56.816  0.00  0.00            
ATOM   3067  HA  PHE X 194      23.637  97.092  56.780  0.00  0.00            
ATOM   3068  CB  PHE X 194      23.443  95.486  55.542  0.00  0.00            
ATOM   3069  HB2 PHE X 194      23.827  95.993  54.671  0.00  0.00            
ATOM   3070  HB3 PHE X 194      23.695  94.434  55.433  0.00  0.00            
ATOM   3071  CG  PHE X 194      21.902  95.468  55.500  0.00  0.00            
ATOM   3072  CD1 PHE X 194      21.139  94.237  55.645  0.00  0.00            
ATOM   3073  HD1 PHE X 194      21.649  93.268  55.829  0.00  0.00            
ATOM   3074  CE1 PHE X 194      19.739  94.325  55.608  0.00  0.00            
ATOM   3075  HE1 PHE X 194      19.135  93.479  55.616  0.00  0.00            
ATOM   3076  CZ  PHE X 194      19.093  95.566  55.419  0.00  0.00            
ATOM   3077  HZ  PHE X 194      18.018  95.478  55.532  0.00  0.00            
ATOM   3078  CE2 PHE X 194      19.774  96.732  55.440  0.00  0.00            
ATOM   3079  HE2 PHE X 194      19.273  97.684  55.476  0.00  0.00            
ATOM   3080  CD2 PHE X 194      21.167  96.666  55.333  0.00  0.00            
ATOM   3081  HD2 PHE X 194      21.772  97.566  55.324  0.00  0.00            
ATOM   3082  C   PHE X 194      23.774  95.511  58.095  0.00  0.00            
ATOM   3083  O   PHE X 194      23.341  94.368  58.191  0.00  0.00            
ATOM   3084  N   ILE X 195      24.048  96.175  59.150  0.00  0.00            
ATOM   3085  H   ILE X 195      24.155  97.189  59.161  0.00  0.00            
ATOM   3086  CA  ILE X 195      24.176  95.740  60.540  0.00  0.00            
ATOM   3087  HA  ILE X 195      23.367  95.132  60.824  0.00  0.00            
ATOM   3088  CB  ILE X 195      25.588  95.031  60.791  0.00  0.00            
ATOM   3089  HB  ILE X 195      25.700  94.925  61.911  0.00  0.00            
ATOM   3090  CG2 ILE X 195      25.665  93.569  60.219  0.00  0.00            
ATOM   3091 HG21 ILE X 195      26.176  92.923  60.988  0.00  0.00            
ATOM   3092 HG22 ILE X 195      24.618  93.161  60.079  0.00  0.00            
ATOM   3093 HG23 ILE X 195      26.150  93.470  59.221  0.00  0.00            
ATOM   3094  CG1 ILE X 195      26.870  95.899  60.327  0.00  0.00            
ATOM   3095 HG12 ILE X 195      26.890  96.025  59.200  0.00  0.00            
ATOM   3096 HG13 ILE X 195      26.883  96.866  60.795  0.00  0.00            
ATOM   3097  CD1 ILE X 195      28.209  95.286  60.674  0.00  0.00            
ATOM   3098 HD11 ILE X 195      28.250  95.075  61.724  0.00  0.00            
ATOM   3099 HD12 ILE X 195      28.296  94.366  60.118  0.00  0.00            
ATOM   3100 HD13 ILE X 195      29.029  95.939  60.333  0.00  0.00            
ATOM   3101  C   ILE X 195      24.027  97.054  61.288  0.00  0.00            
ATOM   3102  O   ILE X 195      24.155  98.181  60.746  0.00  0.00            
ATOM   3103  N   ASN X 196      23.799  97.022  62.595  0.00  0.00            
ATOM   3104  H   ASN X 196      23.717  96.106  62.966  0.00  0.00            
ATOM   3105  CA  ASN X 196      23.608  98.084  63.606  0.00  0.00            
ATOM   3106  HA  ASN X 196      22.605  98.373  63.390  0.00  0.00            
ATOM   3107  CB  ASN X 196      23.563  97.466  65.045  0.00  0.00            
ATOM   3108  HB2 ASN X 196      22.858  96.654  65.085  0.00  0.00            
ATOM   3109  HB3 ASN X 196      24.559  97.162  65.294  0.00  0.00            
ATOM   3110  CG  ASN X 196      22.949  98.441  66.102  0.00  0.00            
ATOM   3111  OD1 ASN X 196      22.193  99.345  65.653  0.00  0.00            
ATOM   3112  ND2 ASN X 196      23.273  98.403  67.377  0.00  0.00            
ATOM   3113 HD21 ASN X 196      22.590  98.888  67.961  0.00  0.00            
ATOM   3114 HD22 ASN X 196      23.835  97.652  67.835  0.00  0.00            
ATOM   3115  C   ASN X 196      24.613  99.184  63.526  0.00  0.00            
ATOM   3116  O   ASN X 196      25.837  98.922  63.738  0.00  0.00            
ATOM   3117  N   GLY X 197      24.243 100.427  63.217  0.00  0.00            
ATOM   3118  H   GLY X 197      23.217 100.613  63.047  0.00  0.00            
ATOM   3119  CA  GLY X 197      25.174 101.450  63.033  0.00  0.00            
ATOM   3120  HA2 GLY X 197      26.157 101.157  62.739  0.00  0.00            
ATOM   3121  HA3 GLY X 197      25.306 101.909  64.063  0.00  0.00            
ATOM   3122  C   GLY X 197      24.577 102.580  62.167  0.00  0.00            
ATOM   3123  O   GLY X 197      23.988 103.530  62.692  0.00  0.00            
ATOM   3124  N   PRO X 198      24.642 102.475  60.843  0.00  0.00            
ATOM   3125  CD  PRO X 198      24.120 103.461  59.920  0.00  0.00            
ATOM   3126  HD2 PRO X 198      23.025 103.583  60.065  0.00  0.00            
ATOM   3127  HD3 PRO X 198      24.599 104.342  60.110  0.00  0.00            
ATOM   3128  CG  PRO X 198      24.373 102.996  58.479  0.00  0.00            
ATOM   3129  HG2 PRO X 198      23.564 103.229  57.861  0.00  0.00            
ATOM   3130  HG3 PRO X 198      25.108 103.659  58.118  0.00  0.00            
ATOM   3131  CB  PRO X 198      24.672 101.449  58.618  0.00  0.00            
ATOM   3132  HB2 PRO X 198      23.657 100.904  58.572  0.00  0.00            
ATOM   3133  HB3 PRO X 198      25.393 101.005  57.972  0.00  0.00            
ATOM   3134  CA  PRO X 198      25.192 101.374  60.088  0.00  0.00            
ATOM   3135  HA  PRO X 198      24.931 100.440  60.529  0.00  0.00            
ATOM   3136  C   PRO X 198      26.747 101.342  60.153  0.00  0.00            
ATOM   3137  O   PRO X 198      27.384 102.106  60.875  0.00  0.00            
ATOM   3138  N   GLN X 199      27.322 100.413  59.463  0.00  0.00            
ATOM   3139  H   GLN X 199      26.799  99.850  58.707  0.00  0.00            
ATOM   3140  CA  GLN X 199      28.830 100.236  59.488  0.00  0.00            
ATOM   3141  HA  GLN X 199      29.352 101.123  59.909  0.00  0.00            
ATOM   3142  CB  GLN X 199      29.229  98.905  60.222  0.00  0.00            
ATOM   3143  HB2 GLN X 199      28.596  98.149  59.709  0.00  0.00            
ATOM   3144  HB3 GLN X 199      30.255  98.591  60.148  0.00  0.00            
ATOM   3145  CG  GLN X 199      28.967  98.916  61.770  0.00  0.00            
ATOM   3146  HG2 GLN X 199      29.038  97.969  62.276  0.00  0.00            
ATOM   3147  HG3 GLN X 199      27.947  99.310  61.970  0.00  0.00            
ATOM   3148  CD  GLN X 199      29.978  99.870  62.436  0.00  0.00            
ATOM   3149  OE1 GLN X 199      31.005 100.333  61.902  0.00  0.00            
ATOM   3150  NE2 GLN X 199      29.848  99.977  63.785  0.00  0.00            
ATOM   3151 HE21 GLN X 199      30.464 100.647  64.218  0.00  0.00            
ATOM   3152 HE22 GLN X 199      29.308  99.244  64.297  0.00  0.00            
ATOM   3153  C   GLN X 199      29.272 100.341  57.996  0.00  0.00            
ATOM   3154  O   GLN X 199      28.478 100.738  57.130  0.00  0.00            
ATOM   3155  N   LEU X 200      30.515 100.115  57.714  0.00  0.00            
ATOM   3156  H   LEU X 200      31.083  99.806  58.500  0.00  0.00            
ATOM   3157  CA  LEU X 200      31.239 100.160  56.377  0.00  0.00            
ATOM   3158  HA  LEU X 200      32.037 100.752  56.630  0.00  0.00            
ATOM   3159  CB  LEU X 200      31.628  98.720  56.053  0.00  0.00            
ATOM   3160  HB2 LEU X 200      31.580  98.214  57.024  0.00  0.00            
ATOM   3161  HB3 LEU X 200      30.886  98.185  55.410  0.00  0.00            
ATOM   3162  CG  LEU X 200      33.041  98.568  55.488  0.00  0.00            
ATOM   3163  HG  LEU X 200      33.534  99.544  55.717  0.00  0.00            
ATOM   3164  CD1 LEU X 200      33.879  97.470  56.206  0.00  0.00            
ATOM   3165 HD11 LEU X 200      33.327  96.507  56.401  0.00  0.00            
ATOM   3166 HD12 LEU X 200      34.366  97.833  57.092  0.00  0.00            
ATOM   3167 HD13 LEU X 200      34.748  97.229  55.594  0.00  0.00            
ATOM   3168  CD2 LEU X 200      33.205  98.318  53.946  0.00  0.00            
ATOM   3169 HD21 LEU X 200      32.615  97.508  53.470  0.00  0.00            
ATOM   3170 HD22 LEU X 200      34.230  98.156  53.726  0.00  0.00            
ATOM   3171 HD23 LEU X 200      32.849  99.242  53.418  0.00  0.00            
ATOM   3172  C   LEU X 200      30.678 100.985  55.174  0.00  0.00            
ATOM   3173  O   LEU X 200      30.434 102.211  55.358  0.00  0.00            
ATOM   3174  N   HID X 201      30.619 100.389  53.909  0.00  0.00            
ATOM   3175  H   HID X 201      30.972  99.470  53.766  0.00  0.00            
ATOM   3176  CA  HID X 201      30.031 100.923  52.679  0.00  0.00            
ATOM   3177  HA  HID X 201      30.695 101.499  52.088  0.00  0.00            
ATOM   3178  CB  HID X 201      29.607  99.744  51.839  0.00  0.00            
ATOM   3179  HB2 HID X 201      29.127  99.040  52.509  0.00  0.00            
ATOM   3180  HB3 HID X 201      30.513  99.102  51.583  0.00  0.00            
ATOM   3181  CG  HID X 201      28.632  99.902  50.721  0.00  0.00            
ATOM   3182  ND1 HID X 201      27.266  99.967  51.048  0.00  0.00            
ATOM   3183  HD1 HID X 201      26.673 100.017  51.930  0.00  0.00            
ATOM   3184  CE1 HID X 201      26.657 100.119  49.881  0.00  0.00            
ATOM   3185  HE1 HID X 201      25.587 100.006  49.879  0.00  0.00            
ATOM   3186  NE2 HID X 201      27.413 100.162  48.821  0.00  0.00            
ATOM   3187  CD2 HID X 201      28.717  99.882  49.320  0.00  0.00            
ATOM   3188  HD2 HID X 201      29.571  99.864  48.635  0.00  0.00            
ATOM   3189  C   HID X 201      28.774 101.731  52.977  0.00  0.00            
ATOM   3190  O   HID X 201      28.609 102.860  52.414  0.00  0.00            
ATOM   3191  N   ASN X 202      27.910 101.293  53.861  0.00  0.00            
ATOM   3192  H   ASN X 202      28.138 100.442  54.353  0.00  0.00            
ATOM   3193  CA  ASN X 202      26.695 101.926  54.300  0.00  0.00            
ATOM   3194  HA  ASN X 202      26.224 102.396  53.431  0.00  0.00            
ATOM   3195  CB  ASN X 202      25.626 100.953  54.909  0.00  0.00            
ATOM   3196  HB2 ASN X 202      26.189 100.336  55.575  0.00  0.00            
ATOM   3197  HB3 ASN X 202      24.912 101.581  55.522  0.00  0.00            
ATOM   3198  CG  ASN X 202      24.848 100.027  53.922  0.00  0.00            
ATOM   3199  OD1 ASN X 202      24.890 100.262  52.713  0.00  0.00            
ATOM   3200  ND2 ASN X 202      24.217  99.016  54.449  0.00  0.00            
ATOM   3201 HD21 ASN X 202      24.313  98.850  55.422  0.00  0.00            
ATOM   3202 HD22 ASN X 202      23.676  98.348  53.950  0.00  0.00            
ATOM   3203  C   ASN X 202      26.929 103.170  55.145  0.00  0.00            
ATOM   3204  O   ASN X 202      26.329 104.204  54.897  0.00  0.00            
ATOM   3205  N   ARN X 203      27.869 103.185  56.113  0.00  0.00            
ATOM   3206  H   ARN X 203      28.138 102.263  56.452  0.00  0.00            
ATOM   3207  CA  ARN X 203      28.183 104.265  56.925  0.00  0.00            
ATOM   3208  HA  ARN X 203      27.230 104.699  57.202  0.00  0.00            
ATOM   3209  CB  ARN X 203      28.984 103.697  58.200  0.00  0.00            
ATOM   3210  HB2 ARN X 203      29.975 103.414  57.839  0.00  0.00            
ATOM   3211  HB3 ARN X 203      28.349 102.968  58.671  0.00  0.00            
ATOM   3212  CG  ARN X 203      29.222 104.687  59.277  0.00  0.00            
ATOM   3213  HG2 ARN X 203      28.275 104.801  59.893  0.00  0.00            
ATOM   3214  HG3 ARN X 203      29.427 105.735  58.935  0.00  0.00            
ATOM   3215  CD  ARN X 203      30.174 104.296  60.363  0.00  0.00            
ATOM   3216  HD2 ARN X 203      31.141 104.452  59.899  0.00  0.00            
ATOM   3217  HD3 ARN X 203      30.022 103.254  60.670  0.00  0.00            
ATOM   3218  NE  ARN X 203      30.152 105.397  61.355  0.00  0.00            
ATOM   3219  HE  ARN X 203      30.627 106.257  61.098  0.00  0.00            
ATOM   3220  CZ  ARN X 203      29.544 105.590  62.625  0.00  0.00            
ATOM   3221  NH1 ARN X 203      29.416 106.620  63.288  0.00  0.00            
ATOM   3222 HH11 ARN X 203      29.618 107.421  62.838  0.00  0.00            
ATOM   3223  NH2 ARN X 203      28.924 104.341  63.123  0.00  0.00            
ATOM   3224 HH21 ARN X 203      28.512 103.778  62.420  0.00  0.00            
ATOM   3225 HH22 ARN X 203      29.577 103.765  63.629  0.00  0.00            
ATOM   3226  C   ARN X 203      28.939 105.365  56.204  0.00  0.00            
ATOM   3227  O   ARN X 203      28.704 106.553  56.338  0.00  0.00            
ATOM   3228  N   VAL X 204      29.795 105.003  55.196  0.00  0.00            
ATOM   3229  H   VAL X 204      30.060 104.020  55.103  0.00  0.00            
ATOM   3230  CA  VAL X 204      30.377 105.927  54.139  0.00  0.00            
ATOM   3231  HA  VAL X 204      30.947 106.677  54.658  0.00  0.00            
ATOM   3232  CB  VAL X 204      31.384 105.211  53.102  0.00  0.00            
ATOM   3233  HB  VAL X 204      30.890 104.439  52.541  0.00  0.00            
ATOM   3234  CG1 VAL X 204      31.867 105.990  51.894  0.00  0.00            
ATOM   3235 HG11 VAL X 204      32.437 105.340  51.190  0.00  0.00            
ATOM   3236 HG12 VAL X 204      31.095 106.514  51.375  0.00  0.00            
ATOM   3237 HG13 VAL X 204      32.447 106.818  52.328  0.00  0.00            
ATOM   3238  CG2 VAL X 204      32.570 104.629  53.897  0.00  0.00            
ATOM   3239 HG21 VAL X 204      32.960 105.349  54.535  0.00  0.00            
ATOM   3240 HG22 VAL X 204      32.300 103.800  54.435  0.00  0.00            
ATOM   3241 HG23 VAL X 204      33.376 104.227  53.299  0.00  0.00            
ATOM   3242  C   VAL X 204      29.279 106.720  53.406  0.00  0.00            
ATOM   3243  O   VAL X 204      29.411 107.955  53.229  0.00  0.00            
ATOM   3244  N   HID X 205      28.241 105.953  52.967  0.00  0.00            
ATOM   3245  H   HID X 205      28.272 104.941  53.158  0.00  0.00            
ATOM   3246  CA  HID X 205      27.094 106.511  52.327  0.00  0.00            
ATOM   3247  HA  HID X 205      27.375 107.225  51.515  0.00  0.00            
ATOM   3248  CB  HID X 205      26.198 105.373  51.695  0.00  0.00            
ATOM   3249  HB2 HID X 205      26.141 104.540  52.428  0.00  0.00            
ATOM   3250  HB3 HID X 205      25.194 105.791  51.572  0.00  0.00            
ATOM   3251  CG  HID X 205      26.618 104.937  50.316  0.00  0.00            
ATOM   3252  ND1 HID X 205      26.710 105.788  49.212  0.00  0.00            
ATOM   3253  HD1 HID X 205      26.743 106.799  49.216  0.00  0.00            
ATOM   3254  CE1 HID X 205      26.874 105.097  48.102  0.00  0.00            
ATOM   3255  HE1 HID X 205      27.226 105.555  47.190  0.00  0.00            
ATOM   3256  NE2 HID X 205      26.990 103.786  48.368  0.00  0.00            
ATOM   3257  CD2 HID X 205      26.760 103.698  49.761  0.00  0.00            
ATOM   3258  HD2 HID X 205      26.855 102.719  50.223  0.00  0.00            
ATOM   3259  C   HID X 205      26.250 107.486  53.138  0.00  0.00            
ATOM   3260  O   HID X 205      26.180 108.667  52.780  0.00  0.00            
ATOM   3261  N   ARG X 206      25.658 107.097  54.281  0.00  0.00            
ATOM   3262  H   ARG X 206      25.725 106.168  54.495  0.00  0.00            
ATOM   3263  CA  ARG X 206      25.097 108.008  55.259  0.00  0.00            
ATOM   3264  HA  ARG X 206      24.215 108.401  54.784  0.00  0.00            
ATOM   3265  CB  ARG X 206      24.560 107.262  56.438  0.00  0.00            
ATOM   3266  HB2 ARG X 206      25.334 106.578  56.732  0.00  0.00            
ATOM   3267  HB3 ARG X 206      24.650 107.937  57.279  0.00  0.00            
ATOM   3268  CG  ARG X 206      23.207 106.508  56.402  0.00  0.00            
ATOM   3269  HG2 ARG X 206      23.175 105.989  55.496  0.00  0.00            
ATOM   3270  HG3 ARG X 206      23.201 105.704  57.123  0.00  0.00            
ATOM   3271  CD  ARG X 206      21.936 107.491  56.590  0.00  0.00            
ATOM   3272  HD2 ARG X 206      22.056 108.284  57.328  0.00  0.00            
ATOM   3273  HD3 ARG X 206      21.103 106.838  56.955  0.00  0.00            
ATOM   3274  NE  ARG X 206      21.557 108.141  55.439  0.00  0.00            
ATOM   3275  HE  ARG X 206      21.943 107.819  54.545  0.00  0.00            
ATOM   3276  CZ  ARG X 206      20.651 109.158  55.425  0.00  0.00            
ATOM   3277  NH1 ARG X 206      19.977 109.532  56.493  0.00  0.00            
ATOM   3278 HH11 ARG X 206      19.876 108.882  57.311  0.00  0.00            
ATOM   3279 HH12 ARG X 206      19.407 110.322  56.519  0.00  0.00            
ATOM   3280  NH2 ARG X 206      20.485 109.765  54.303  0.00  0.00            
ATOM   3281 HH21 ARG X 206      21.170 109.341  53.618  0.00  0.00            
ATOM   3282 HH22 ARG X 206      19.879 110.542  54.155  0.00  0.00            
ATOM   3283  C   ARG X 206      26.028 109.258  55.590  0.00  0.00            
ATOM   3284  O   ARG X 206      25.483 110.302  55.786  0.00  0.00            
ATOM   3285  N   TRP X 207      27.383 109.049  55.657  0.00  0.00            
ATOM   3286  H   TRP X 207      27.775 108.120  55.731  0.00  0.00            
ATOM   3287  CA  TRP X 207      28.297 110.111  55.957  0.00  0.00            
ATOM   3288  HA  TRP X 207      27.958 110.563  56.923  0.00  0.00            
ATOM   3289  CB  TRP X 207      29.724 109.590  56.340  0.00  0.00            
ATOM   3290  HB2 TRP X 207      29.633 108.792  57.019  0.00  0.00            
ATOM   3291  HB3 TRP X 207      30.263 109.182  55.500  0.00  0.00            
ATOM   3292  CG  TRP X 207      30.692 110.544  56.930  0.00  0.00            
ATOM   3293  CD1 TRP X 207      30.727 110.911  58.215  0.00  0.00            
ATOM   3294  HD1 TRP X 207      30.141 110.562  59.083  0.00  0.00            
ATOM   3295  NE1 TRP X 207      31.481 112.038  58.344  0.00  0.00            
ATOM   3296  HE1 TRP X 207      31.569 112.500  59.220  0.00  0.00            
ATOM   3297  CE2 TRP X 207      32.190 112.409  57.237  0.00  0.00            
ATOM   3298  CZ2 TRP X 207      33.173 113.384  56.944  0.00  0.00            
ATOM   3299  HZ2 TRP X 207      33.578 114.079  57.646  0.00  0.00            
ATOM   3300  CH2 TRP X 207      33.575 113.487  55.578  0.00  0.00            
ATOM   3301  HH2 TRP X 207      34.303 114.242  55.175  0.00  0.00            
ATOM   3302  CZ3 TRP X 207      32.979 112.695  54.603  0.00  0.00            
ATOM   3303  HZ3 TRP X 207      33.202 112.789  53.539  0.00  0.00            
ATOM   3304  CE3 TRP X 207      32.097 111.654  54.962  0.00  0.00            
ATOM   3305  HE3 TRP X 207      31.688 111.054  54.245  0.00  0.00            
ATOM   3306  CD2 TRP X 207      31.668 111.465  56.310  0.00  0.00            
ATOM   3307  C   TRP X 207      28.407 111.216  54.899  0.00  0.00            
ATOM   3308  O   TRP X 207      28.308 112.421  55.141  0.00  0.00            
ATOM   3309  N   VAL X 208      28.662 110.861  53.654  0.00  0.00            
ATOM   3310  H   VAL X 208      28.823 109.863  53.507  0.00  0.00            
ATOM   3311  CA  VAL X 208      28.828 111.802  52.487  0.00  0.00            
ATOM   3312  HA  VAL X 208      29.505 112.541  52.859  0.00  0.00            
ATOM   3313  CB  VAL X 208      29.576 111.104  51.254  0.00  0.00            
ATOM   3314  HB  VAL X 208      29.045 110.158  50.934  0.00  0.00            
ATOM   3315  CG1 VAL X 208      29.676 111.948  49.943  0.00  0.00            
ATOM   3316 HG11 VAL X 208      30.107 111.426  49.119  0.00  0.00            
ATOM   3317 HG12 VAL X 208      28.676 112.325  49.651  0.00  0.00            
ATOM   3318 HG13 VAL X 208      30.131 112.912  50.245  0.00  0.00            
ATOM   3319  CG2 VAL X 208      31.027 110.549  51.598  0.00  0.00            
ATOM   3320 HG21 VAL X 208      31.488 109.917  50.785  0.00  0.00            
ATOM   3321 HG22 VAL X 208      30.903 109.859  52.414  0.00  0.00            
ATOM   3322 HG23 VAL X 208      31.659 111.364  51.962  0.00  0.00            
ATOM   3323  C   VAL X 208      27.455 112.397  52.146  0.00  0.00            
ATOM   3324  O   VAL X 208      27.347 113.543  51.714  0.00  0.00            
ATOM   3325  N   GLY X 209      26.346 111.667  52.432  0.00  0.00            
ATOM   3326  H   GLY X 209      26.409 110.738  52.851  0.00  0.00            
ATOM   3327  CA  GLY X 209      25.027 112.210  52.689  0.00  0.00            
ATOM   3328  HA2 GLY X 209      24.288 111.631  53.184  0.00  0.00            
ATOM   3329  HA3 GLY X 209      25.186 113.059  53.320  0.00  0.00            
ATOM   3330  C   GLY X 209      24.508 112.684  51.350  0.00  0.00            
ATOM   3331  O   GLY X 209      24.900 112.019  50.345  0.00  0.00            
ATOM   3332  N   GLY X 210      23.577 113.627  51.256  0.00  0.00            
ATOM   3333  H   GLY X 210      23.191 114.097  52.113  0.00  0.00            
ATOM   3334  CA  GLY X 210      23.045 114.155  50.051  0.00  0.00            
ATOM   3335  HA2 GLY X 210      23.791 114.841  49.657  0.00  0.00            
ATOM   3336  HA3 GLY X 210      22.137 114.716  50.254  0.00  0.00            
ATOM   3337  C   GLY X 210      22.586 113.255  48.818  0.00  0.00            
ATOM   3338  O   GLY X 210      21.799 112.351  48.975  0.00  0.00            
ATOM   3339  N   GLN X 211      23.004 113.480  47.597  0.00  0.00            
ATOM   3340  H   GLN X 211      23.702 114.189  47.406  0.00  0.00            
ATOM   3341  CA  GLN X 211      22.704 112.679  46.435  0.00  0.00            
ATOM   3342  HA  GLN X 211      21.735 112.247  46.487  0.00  0.00            
ATOM   3343  CB  GLN X 211      22.648 113.683  45.217  0.00  0.00            
ATOM   3344  HB2 GLN X 211      22.649 113.195  44.186  0.00  0.00            
ATOM   3345  HB3 GLN X 211      23.457 114.364  45.275  0.00  0.00            
ATOM   3346  CG  GLN X 211      21.434 114.497  45.326  0.00  0.00            
ATOM   3347  HG2 GLN X 211      20.577 113.858  45.571  0.00  0.00            
ATOM   3348  HG3 GLN X 211      21.497 115.191  46.124  0.00  0.00            
ATOM   3349  CD  GLN X 211      21.120 115.395  44.089  0.00  0.00            
ATOM   3350  OE1 GLN X 211      21.996 115.616  43.210  0.00  0.00            
ATOM   3351  NE2 GLN X 211      19.882 115.942  43.991  0.00  0.00            
ATOM   3352 HE21 GLN X 211      19.570 116.381  43.115  0.00  0.00            
ATOM   3353 HE22 GLN X 211      19.259 115.995  44.689  0.00  0.00            
ATOM   3354  C   GLN X 211      23.752 111.626  46.212  0.00  0.00            
ATOM   3355  O   GLN X 211      24.284 111.360  45.079  0.00  0.00            
ATOM   3356  N   MET X 212      24.194 111.064  47.361  0.00  0.00            
ATOM   3357  H   MET X 212      23.644 111.202  48.149  0.00  0.00            
ATOM   3358  CA  MET X 212      25.249 110.099  47.454  0.00  0.00            
ATOM   3359  HA  MET X 212      25.320 109.631  46.456  0.00  0.00            
ATOM   3360  CB  MET X 212      26.658 110.635  47.652  0.00  0.00            
ATOM   3361  HB2 MET X 212      26.783 111.450  46.882  0.00  0.00            
ATOM   3362  HB3 MET X 212      26.749 111.096  48.618  0.00  0.00            
ATOM   3363  CG  MET X 212      27.789 109.653  47.392  0.00  0.00            
ATOM   3364  HG2 MET X 212      27.681 109.211  46.438  0.00  0.00            
ATOM   3365  HG3 MET X 212      28.728 110.260  47.236  0.00  0.00            
ATOM   3366  SD  MET X 212      28.168 108.289  48.539  0.00  0.00            
ATOM   3367  CE  MET X 212      29.965 108.364  48.359  0.00  0.00            
ATOM   3368  HE1 MET X 212      30.403 107.612  48.986  0.00  0.00            
ATOM   3369  HE2 MET X 212      30.343 109.329  48.568  0.00  0.00            
ATOM   3370  HE3 MET X 212      30.168 108.117  47.330  0.00  0.00            
ATOM   3371  C   MET X 212      24.653 108.973  48.363  0.00  0.00            
ATOM   3372  O   MET X 212      24.541 107.807  47.973  0.00  0.00            
ATOM   3373  N   GLY X 213      24.388 109.303  49.631  0.00  0.00            
ATOM   3374  H   GLY X 213      24.488 110.323  49.783  0.00  0.00            
ATOM   3375  CA  GLY X 213      23.878 108.547  50.773  0.00  0.00            
ATOM   3376  HA2 GLY X 213      24.189 107.493  50.818  0.00  0.00            
ATOM   3377  HA3 GLY X 213      24.332 109.084  51.607  0.00  0.00            
ATOM   3378  C   GLY X 213      22.392 108.720  51.132  0.00  0.00            
ATOM   3379  O   GLY X 213      21.983 108.691  52.282  0.00  0.00            
ATOM   3380  N   VAL X 214      21.493 108.709  50.164  0.00  0.00            
ATOM   3381  H   VAL X 214      21.763 108.448  49.194  0.00  0.00            
ATOM   3382  CA  VAL X 214      20.025 108.608  50.295  0.00  0.00            
ATOM   3383  HA  VAL X 214      19.615 108.316  51.282  0.00  0.00            
ATOM   3384  CB  VAL X 214      19.312 109.900  49.708  0.00  0.00            
ATOM   3385  HB  VAL X 214      18.205 109.682  49.759  0.00  0.00            
ATOM   3386  CG1 VAL X 214      19.623 111.104  50.626  0.00  0.00            
ATOM   3387 HG11 VAL X 214      20.663 111.324  50.750  0.00  0.00            
ATOM   3388 HG12 VAL X 214      19.280 110.897  51.579  0.00  0.00            
ATOM   3389 HG13 VAL X 214      19.125 112.012  50.347  0.00  0.00            
ATOM   3390  CG2 VAL X 214      19.503 110.333  48.217  0.00  0.00            
ATOM   3391 HG21 VAL X 214      20.575 110.510  47.951  0.00  0.00            
ATOM   3392 HG22 VAL X 214      18.885 111.188  48.024  0.00  0.00            
ATOM   3393 HG23 VAL X 214      19.159 109.543  47.515  0.00  0.00            
ATOM   3394  C   VAL X 214      19.652 107.429  49.390  0.00  0.00            
ATOM   3395  O   VAL X 214      20.398 107.152  48.453  0.00  0.00            
ATOM   3396  N   VAL X 215      18.515 106.806  49.666  0.00  0.00            
ATOM   3397  H   VAL X 215      17.928 107.162  50.503  0.00  0.00            
ATOM   3398  CA  VAL X 215      17.968 105.675  48.926  0.00  0.00            
ATOM   3399  HA  VAL X 215      18.838 105.075  48.605  0.00  0.00            
ATOM   3400  CB  VAL X 215      17.295 104.655  49.873  0.00  0.00            
ATOM   3401  HB  VAL X 215      17.091 103.785  49.345  0.00  0.00            
ATOM   3402  CG1 VAL X 215      18.055 104.193  51.113  0.00  0.00            
ATOM   3403 HG11 VAL X 215      18.442 105.013  51.728  0.00  0.00            
ATOM   3404 HG12 VAL X 215      18.891 103.456  50.854  0.00  0.00            
ATOM   3405 HG13 VAL X 215      17.343 103.626  51.771  0.00  0.00            
ATOM   3406  CG2 VAL X 215      15.891 105.122  50.318  0.00  0.00            
ATOM   3407 HG21 VAL X 215      15.595 104.656  51.199  0.00  0.00            
ATOM   3408 HG22 VAL X 215      15.698 106.182  50.411  0.00  0.00            
ATOM   3409 HG23 VAL X 215      15.125 104.789  49.624  0.00  0.00            
ATOM   3410  C   VAL X 215      17.426 105.894  47.462  0.00  0.00            
ATOM   3411  O   VAL X 215      17.801 105.110  46.623  0.00  0.00            
ATOM   3412  N   PRO X 216      16.712 107.018  47.095  0.00  0.00            
ATOM   3413  CD  PRO X 216      15.972 107.897  48.016  0.00  0.00            
ATOM   3414  HD2 PRO X 216      15.247 107.378  48.695  0.00  0.00            
ATOM   3415  HD3 PRO X 216      16.617 108.543  48.672  0.00  0.00            
ATOM   3416  CG  PRO X 216      15.223 108.834  47.192  0.00  0.00            
ATOM   3417  HG2 PRO X 216      15.710 109.802  47.201  0.00  0.00            
ATOM   3418  HG3 PRO X 216      14.267 109.138  47.539  0.00  0.00            
ATOM   3419  CB  PRO X 216      15.219 108.332  45.790  0.00  0.00            
ATOM   3420  HB2 PRO X 216      15.246 109.079  45.029  0.00  0.00            
ATOM   3421  HB3 PRO X 216      14.255 107.856  45.559  0.00  0.00            
ATOM   3422  CA  PRO X 216      16.346 107.273  45.704  0.00  0.00            
ATOM   3423  HA  PRO X 216      15.969 106.470  45.076  0.00  0.00            
ATOM   3424  C   PRO X 216      17.504 107.710  44.798  0.00  0.00            
ATOM   3425  O   PRO X 216      18.170 106.841  44.247  0.00  0.00            
ATOM   3426  N   THR X 217      17.838 108.967  44.702  0.00  0.00            
ATOM   3427  H   THR X 217      17.183 109.563  45.178  0.00  0.00            
ATOM   3428  CA  THR X 217      18.914 109.539  43.858  0.00  0.00            
ATOM   3429  HA  THR X 217      18.865 109.183  42.915  0.00  0.00            
ATOM   3430  CB  THR X 217      18.618 111.090  43.818  0.00  0.00            
ATOM   3431  HB  THR X 217      19.223 111.533  43.092  0.00  0.00            
ATOM   3432  CG2 THR X 217      17.216 111.354  43.290  0.00  0.00            
ATOM   3433 HG21 THR X 217      17.259 112.337  42.820  0.00  0.00            
ATOM   3434 HG22 THR X 217      16.852 110.660  42.476  0.00  0.00            
ATOM   3435 HG23 THR X 217      16.539 111.196  44.101  0.00  0.00            
ATOM   3436  OG1 THR X 217      18.658 111.821  45.029  0.00  0.00            
ATOM   3437  HG1 THR X 217      19.568 112.015  45.264  0.00  0.00            
ATOM   3438  C   THR X 217      20.355 109.291  44.216  0.00  0.00            
ATOM   3439  O   THR X 217      21.163 110.162  43.917  0.00  0.00            
ATOM   3440  N   ALA X 218      20.710 108.140  44.758  0.00  0.00            
ATOM   3441  H   ALA X 218      19.929 107.575  45.037  0.00  0.00            
ATOM   3442  CA  ALA X 218      22.013 107.765  45.059  0.00  0.00            
ATOM   3443  HA  ALA X 218      22.314 108.471  45.799  0.00  0.00            
ATOM   3444  CB  ALA X 218      22.056 106.500  45.828  0.00  0.00            
ATOM   3445  HB1 ALA X 218      22.497 106.678  46.834  0.00  0.00            
ATOM   3446  HB2 ALA X 218      22.664 105.781  45.291  0.00  0.00            
ATOM   3447  HB3 ALA X 218      21.049 106.061  45.931  0.00  0.00            
ATOM   3448  C   ALA X 218      23.128 107.856  43.973  0.00  0.00            
ATOM   3449  O   ALA X 218      24.127 108.492  44.278  0.00  0.00            
ATOM   3450  N   PRO X 219      22.996 107.271  42.751  0.00  0.00            
ATOM   3451  CD  PRO X 219      21.815 106.579  42.377  0.00  0.00            
ATOM   3452  HD2 PRO X 219      21.484 105.863  43.156  0.00  0.00            
ATOM   3453  HD3 PRO X 219      21.040 107.266  42.111  0.00  0.00            
ATOM   3454  CG  PRO X 219      22.048 105.834  41.055  0.00  0.00            
ATOM   3455  HG2 PRO X 219      21.674 106.411  40.143  0.00  0.00            
ATOM   3456  HG3 PRO X 219      21.554 104.876  41.089  0.00  0.00            
ATOM   3457  CB  PRO X 219      23.567 105.746  41.077  0.00  0.00            
ATOM   3458  HB2 PRO X 219      24.096 105.682  40.178  0.00  0.00            
ATOM   3459  HB3 PRO X 219      23.834 104.884  41.683  0.00  0.00            
ATOM   3460  CA  PRO X 219      24.036 106.966  41.824  0.00  0.00            
ATOM   3461  HA  PRO X 219      24.928 106.712  42.426  0.00  0.00            
ATOM   3462  C   PRO X 219      24.420 108.185  40.941  0.00  0.00            
ATOM   3463  O   PRO X 219      25.060 108.022  39.913  0.00  0.00            
ATOM   3464  N   ASN X 220      24.126 109.407  41.338  0.00  0.00            
ATOM   3465  H   ASN X 220      23.658 109.540  42.257  0.00  0.00            
ATOM   3466  CA  ASN X 220      24.545 110.690  40.785  0.00  0.00            
ATOM   3467  HA  ASN X 220      24.337 110.671  39.706  0.00  0.00            
ATOM   3468  CB  ASN X 220      23.654 111.830  41.399  0.00  0.00            
ATOM   3469  HB2 ASN X 220      22.646 111.438  41.406  0.00  0.00            
ATOM   3470  HB3 ASN X 220      23.931 112.080  42.362  0.00  0.00            
ATOM   3471  CG  ASN X 220      23.568 113.046  40.470  0.00  0.00            
ATOM   3472  OD1 ASN X 220      23.904 113.136  39.256  0.00  0.00            
ATOM   3473  ND2 ASN X 220      23.296 114.196  41.163  0.00  0.00            
ATOM   3474 HD21 ASN X 220      23.011 114.270  42.141  0.00  0.00            
ATOM   3475 HD22 ASN X 220      23.341 115.107  40.683  0.00  0.00            
ATOM   3476  C   ASN X 220      26.024 110.974  40.937  0.00  0.00            
ATOM   3477  O   ASN X 220      26.667 111.239  39.929  0.00  0.00            
ATOM   3478  N   ASP X 221      26.500 111.113  42.173  0.00  0.00            
ATOM   3479  H   ASP X 221      25.941 110.692  42.962  0.00  0.00            
ATOM   3480  CA  ASP X 221      27.809 111.638  42.487  0.00  0.00            
ATOM   3481  HA  ASP X 221      27.891 112.708  42.302  0.00  0.00            
ATOM   3482  CB  ASP X 221      27.887 111.613  44.048  0.00  0.00            
ATOM   3483  HB2 ASP X 221      26.925 112.038  44.447  0.00  0.00            
ATOM   3484  HB3 ASP X 221      27.908 110.553  44.374  0.00  0.00            
ATOM   3485  CG  ASP X 221      29.111 112.203  44.640  0.00  0.00            
ATOM   3486  OD1 ASP X 221      30.284 112.036  44.209  0.00  0.00            
ATOM   3487  OD2 ASP X 221      28.921 112.784  45.725  0.00  0.00            
ATOM   3488  C   ASP X 221      28.948 110.774  41.828  0.00  0.00            
ATOM   3489  O   ASP X 221      28.906 109.555  42.062  0.00  0.00            
ATOM   3490  N   PRO X 222      29.919 111.309  41.074  0.00  0.00            
ATOM   3491  CD  PRO X 222      29.966 112.590  40.388  0.00  0.00            
ATOM   3492  HD2 PRO X 222      29.033 112.980  40.114  0.00  0.00            
ATOM   3493  HD3 PRO X 222      30.434 113.194  41.148  0.00  0.00            
ATOM   3494  CG  PRO X 222      30.985 112.493  39.254  0.00  0.00            
ATOM   3495  HG2 PRO X 222      31.519 113.420  39.041  0.00  0.00            
ATOM   3496  HG3 PRO X 222      30.471 112.167  38.388  0.00  0.00            
ATOM   3497  CB  PRO X 222      31.888 111.360  39.707  0.00  0.00            
ATOM   3498  HB2 PRO X 222      32.387 110.940  38.841  0.00  0.00            
ATOM   3499  HB3 PRO X 222      32.709 111.771  40.299  0.00  0.00            
ATOM   3500  CA  PRO X 222      31.045 110.439  40.635  0.00  0.00            
ATOM   3501  HA  PRO X 222      30.579 109.587  40.115  0.00  0.00            
ATOM   3502  C   PRO X 222      31.852 109.734  41.721  0.00  0.00            
ATOM   3503  O   PRO X 222      32.448 108.750  41.385  0.00  0.00            
ATOM   3504  N   VAL X 223      31.805 110.184  42.963  0.00  0.00            
ATOM   3505  H   VAL X 223      31.438 111.076  43.189  0.00  0.00            
ATOM   3506  CA  VAL X 223      32.393 109.496  44.114  0.00  0.00            
ATOM   3507  HA  VAL X 223      33.432 109.289  43.791  0.00  0.00            
ATOM   3508  CB  VAL X 223      32.568 110.264  45.469  0.00  0.00            
ATOM   3509  HB  VAL X 223      31.573 110.481  45.872  0.00  0.00            
ATOM   3510  CG1 VAL X 223      33.269 109.532  46.547  0.00  0.00            
ATOM   3511 HG11 VAL X 223      32.640 108.695  46.904  0.00  0.00            
ATOM   3512 HG12 VAL X 223      34.279 109.228  46.261  0.00  0.00            
ATOM   3513 HG13 VAL X 223      33.514 110.255  47.325  0.00  0.00            
ATOM   3514  CG2 VAL X 223      33.377 111.571  45.194  0.00  0.00            
ATOM   3515 HG21 VAL X 223      33.990 111.864  45.990  0.00  0.00            
ATOM   3516 HG22 VAL X 223      32.693 112.354  44.891  0.00  0.00            
ATOM   3517 HG23 VAL X 223      34.103 111.384  44.373  0.00  0.00            
ATOM   3518  C   VAL X 223      31.721 108.105  44.287  0.00  0.00            
ATOM   3519  O   VAL X 223      32.316 107.141  44.734  0.00  0.00            
ATOM   3520  N   PHE X 224      30.499 107.905  43.823  0.00  0.00            
ATOM   3521  H   PHE X 224      30.101 108.652  43.257  0.00  0.00            
ATOM   3522  CA  PHE X 224      29.773 106.625  43.905  0.00  0.00            
ATOM   3523  HA  PHE X 224      29.788 106.429  44.948  0.00  0.00            
ATOM   3524  CB  PHE X 224      28.402 106.765  43.335  0.00  0.00            
ATOM   3525  HB2 PHE X 224      28.503 106.714  42.244  0.00  0.00            
ATOM   3526  HB3 PHE X 224      28.107 107.771  43.591  0.00  0.00            
ATOM   3527  CG  PHE X 224      27.357 105.858  43.988  0.00  0.00            
ATOM   3528  CD1 PHE X 224      27.166 104.577  43.518  0.00  0.00            
ATOM   3529  HD1 PHE X 224      27.818 104.286  42.652  0.00  0.00            
ATOM   3530  CE1 PHE X 224      25.973 103.891  43.852  0.00  0.00            
ATOM   3531  HE1 PHE X 224      25.661 103.061  43.258  0.00  0.00            
ATOM   3532  CZ  PHE X 224      25.087 104.376  44.840  0.00  0.00            
ATOM   3533  HZ  PHE X 224      24.252 103.840  45.256  0.00  0.00            
ATOM   3534  CE2 PHE X 224      25.389 105.620  45.404  0.00  0.00            
ATOM   3535  HE2 PHE X 224      24.829 105.999  46.248  0.00  0.00            
ATOM   3536  CD2 PHE X 224      26.432 106.479  44.890  0.00  0.00            
ATOM   3537  HD2 PHE X 224      26.428 107.486  45.262  0.00  0.00            
ATOM   3538  C   PHE X 224      30.519 105.477  43.239  0.00  0.00            
ATOM   3539  O   PHE X 224      30.754 104.458  43.858  0.00  0.00            
ATOM   3540  N   PHE X 225      31.110 105.759  42.066  0.00  0.00            
ATOM   3541  H   PHE X 225      30.918 106.727  41.754  0.00  0.00            
ATOM   3542  CA  PHE X 225      32.142 105.001  41.318  0.00  0.00            
ATOM   3543  HA  PHE X 225      31.674 104.065  41.051  0.00  0.00            
ATOM   3544  CB  PHE X 225      32.455 105.867  40.067  0.00  0.00            
ATOM   3545  HB2 PHE X 225      33.105 106.743  40.306  0.00  0.00            
ATOM   3546  HB3 PHE X 225      31.579 106.200  39.616  0.00  0.00            
ATOM   3547  CG  PHE X 225      33.289 104.986  39.099  0.00  0.00            
ATOM   3548  CD1 PHE X 225      32.647 104.238  38.067  0.00  0.00            
ATOM   3549  HD1 PHE X 225      31.613 104.282  37.791  0.00  0.00            
ATOM   3550  CE1 PHE X 225      33.400 103.485  37.168  0.00  0.00            
ATOM   3551  HE1 PHE X 225      32.959 102.999  36.312  0.00  0.00            
ATOM   3552  CZ  PHE X 225      34.834 103.478  37.343  0.00  0.00            
ATOM   3553  HZ  PHE X 225      35.376 102.970  36.542  0.00  0.00            
ATOM   3554  CE2 PHE X 225      35.500 104.191  38.323  0.00  0.00            
ATOM   3555  HE2 PHE X 225      36.558 104.062  38.345  0.00  0.00            
ATOM   3556  CD2 PHE X 225      34.718 104.923  39.246  0.00  0.00            
ATOM   3557  HD2 PHE X 225      35.210 105.379  40.070  0.00  0.00            
ATOM   3558  C   PHE X 225      33.381 104.592  42.180  0.00  0.00            
ATOM   3559  O   PHE X 225      33.652 103.438  42.458  0.00  0.00            
ATOM   3560  N   LEU X 226      34.050 105.617  42.675  0.00  0.00            
ATOM   3561  H   LEU X 226      33.685 106.538  42.652  0.00  0.00            
ATOM   3562  CA  LEU X 226      35.243 105.535  43.496  0.00  0.00            
ATOM   3563  HA  LEU X 226      35.984 105.049  42.877  0.00  0.00            
ATOM   3564  CB  LEU X 226      35.808 106.990  43.753  0.00  0.00            
ATOM   3565  HB2 LEU X 226      36.664 106.784  44.386  0.00  0.00            
ATOM   3566  HB3 LEU X 226      35.106 107.709  44.219  0.00  0.00            
ATOM   3567  CG  LEU X 226      36.173 107.895  42.587  0.00  0.00            
ATOM   3568  HG  LEU X 226      35.204 108.076  42.155  0.00  0.00            
ATOM   3569  CD1 LEU X 226      36.719 109.241  43.117  0.00  0.00            
ATOM   3570 HD11 LEU X 226      36.722 109.977  42.317  0.00  0.00            
ATOM   3571 HD12 LEU X 226      37.735 109.091  43.462  0.00  0.00            
ATOM   3572 HD13 LEU X 226      36.061 109.537  43.919  0.00  0.00            
ATOM   3573  CD2 LEU X 226      37.079 107.266  41.552  0.00  0.00            
ATOM   3574 HD21 LEU X 226      36.847 106.214  41.396  0.00  0.00            
ATOM   3575 HD22 LEU X 226      36.935 107.783  40.597  0.00  0.00            
ATOM   3576 HD23 LEU X 226      38.136 107.344  41.811  0.00  0.00            
ATOM   3577  C   LEU X 226      35.111 104.676  44.800  0.00  0.00            
ATOM   3578  O   LEU X 226      36.083 104.104  45.314  0.00  0.00            
ATOM   3579  N   HID X 227      33.923 104.871  45.369  0.00  0.00            
ATOM   3580  H   HID X 227      33.345 105.526  44.801  0.00  0.00            
ATOM   3581  CA  HID X 227      33.351 104.331  46.609  0.00  0.00            
ATOM   3582  HA  HID X 227      34.086 104.633  47.374  0.00  0.00            
ATOM   3583  CB  HID X 227      31.969 104.964  47.041  0.00  0.00            
ATOM   3584  HB2 HID X 227      32.118 105.722  47.799  0.00  0.00            
ATOM   3585  HB3 HID X 227      31.470 105.383  46.151  0.00  0.00            
ATOM   3586  CG  HID X 227      30.904 104.075  47.609  0.00  0.00            
ATOM   3587  ND1 HID X 227      31.046 103.445  48.826  0.00  0.00            
ATOM   3588  HD1 HID X 227      31.840 103.502  49.494  0.00  0.00            
ATOM   3589  CE1 HID X 227      30.094 102.594  49.006  0.00  0.00            
ATOM   3590  HE1 HID X 227      30.180 101.937  49.826  0.00  0.00            
ATOM   3591  NE2 HID X 227      29.301 102.518  47.942  0.00  0.00            
ATOM   3592  CD2 HID X 227      29.764 103.524  47.068  0.00  0.00            
ATOM   3593  HD2 HID X 227      29.381 103.612  46.049  0.00  0.00            
ATOM   3594  C   HID X 227      33.278 102.837  46.413  0.00  0.00            
ATOM   3595  O   HID X 227      33.572 102.080  47.342  0.00  0.00            
ATOM   3596  N   HID X 228      32.783 102.410  45.258  0.00  0.00            
ATOM   3597  H   HID X 228      32.487 103.089  44.502  0.00  0.00            
ATOM   3598  CA  HID X 228      32.462 101.039  44.891  0.00  0.00            
ATOM   3599  HA  HID X 228      32.219 100.568  45.832  0.00  0.00            
ATOM   3600  CB  HID X 228      31.217 101.022  43.967  0.00  0.00            
ATOM   3601  HB2 HID X 228      31.289 101.932  43.387  0.00  0.00            
ATOM   3602  HB3 HID X 228      31.300 100.213  43.250  0.00  0.00            
ATOM   3603  CG  HID X 228      29.999 100.776  44.758  0.00  0.00            
ATOM   3604  ND1 HID X 228      29.919  99.580  45.496  0.00  0.00            
ATOM   3605  HD1 HID X 228      30.575  98.728  45.516  0.00  0.00            
ATOM   3606  CE1 HID X 228      28.745  99.505  46.109  0.00  0.00            
ATOM   3607  HE1 HID X 228      28.516  98.727  46.817  0.00  0.00            
ATOM   3608  NE2 HID X 228      28.046 100.615  45.881  0.00  0.00            
ATOM   3609  CD2 HID X 228      28.753 101.348  44.881  0.00  0.00            
ATOM   3610  HD2 HID X 228      28.335 102.227  44.417  0.00  0.00            
ATOM   3611  C   HID X 228      33.670 100.212  44.308  0.00  0.00            
ATOM   3612  O   HID X 228      33.697  99.003  44.526  0.00  0.00            
ATOM   3613  N   ALA X 229      34.666 100.863  43.679  0.00  0.00            
ATOM   3614  H   ALA X 229      34.537 101.881  43.809  0.00  0.00            
ATOM   3615  CA  ALA X 229      36.017 100.480  43.319  0.00  0.00            
ATOM   3616  HA  ALA X 229      35.924  99.662  42.627  0.00  0.00            
ATOM   3617  CB  ALA X 229      36.845 101.536  42.610  0.00  0.00            
ATOM   3618  HB1 ALA X 229      36.299 102.520  42.550  0.00  0.00            
ATOM   3619  HB2 ALA X 229      37.183 101.167  41.632  0.00  0.00            
ATOM   3620  HB3 ALA X 229      37.766 101.766  43.182  0.00  0.00            
ATOM   3621  C   ALA X 229      36.730  99.981  44.594  0.00  0.00            
ATOM   3622  O   ALA X 229      36.973  98.785  44.715  0.00  0.00            
ATOM   3623  N   ASN X 230      36.815 100.923  45.623  0.00  0.00            
ATOM   3624  H   ASN X 230      36.458 101.842  45.516  0.00  0.00            
ATOM   3625  CA  ASN X 230      37.319 100.540  46.938  0.00  0.00            
ATOM   3626  HA  ASN X 230      38.100  99.728  46.763  0.00  0.00            
ATOM   3627  CB  ASN X 230      38.002 101.825  47.458  0.00  0.00            
ATOM   3628  HB2 ASN X 230      38.563 102.250  46.619  0.00  0.00            
ATOM   3629  HB3 ASN X 230      37.324 102.556  47.850  0.00  0.00            
ATOM   3630  CG  ASN X 230      39.030 101.509  48.497  0.00  0.00            
ATOM   3631  OD1 ASN X 230      39.882 100.699  48.277  0.00  0.00            
ATOM   3632  ND2 ASN X 230      38.935 102.134  49.690  0.00  0.00            
ATOM   3633 HD21 ASN X 230      39.527 101.913  50.459  0.00  0.00            
ATOM   3634 HD22 ASN X 230      38.024 102.587  49.869  0.00  0.00            
ATOM   3635  C   ASN X 230      36.240  99.912  47.868  0.00  0.00            
ATOM   3636  O   ASN X 230      36.061 100.341  49.006  0.00  0.00            
ATOM   3637  N   VAL X 231      35.440  98.977  47.339  0.00  0.00            
ATOM   3638  H   VAL X 231      35.868  98.737  46.448  0.00  0.00            
ATOM   3639  CA  VAL X 231      34.643  97.925  48.004  0.00  0.00            
ATOM   3640  HA  VAL X 231      34.967  97.790  49.019  0.00  0.00            
ATOM   3641  CB  VAL X 231      33.147  98.262  47.938  0.00  0.00            
ATOM   3642  HB  VAL X 231      32.891  98.508  46.932  0.00  0.00            
ATOM   3643  CG1 VAL X 231      32.248  97.065  48.248  0.00  0.00            
ATOM   3644 HG11 VAL X 231      31.207  97.380  48.483  0.00  0.00            
ATOM   3645 HG12 VAL X 231      32.637  96.610  49.084  0.00  0.00            
ATOM   3646 HG13 VAL X 231      32.206  96.351  47.441  0.00  0.00            
ATOM   3647  CG2 VAL X 231      32.928  99.454  48.940  0.00  0.00            
ATOM   3648 HG21 VAL X 231      32.984  99.064  49.938  0.00  0.00            
ATOM   3649 HG22 VAL X 231      33.704 100.229  48.989  0.00  0.00            
ATOM   3650 HG23 VAL X 231      31.997  99.951  48.874  0.00  0.00            
ATOM   3651  C   VAL X 231      34.972  96.640  47.255  0.00  0.00            
ATOM   3652  O   VAL X 231      35.075  95.550  47.842  0.00  0.00            
ATOM   3653  N   ASH X 232      35.126  96.728  45.926  0.00  0.00            
ATOM   3654  H   ASH X 232      34.888  97.566  45.413  0.00  0.00            
ATOM   3655  CA  ASH X 232      35.618  95.685  45.064  0.00  0.00            
ATOM   3656  HA  ASH X 232      34.888  94.867  45.243  0.00  0.00            
ATOM   3657  CB  ASH X 232      35.536  96.121  43.600  0.00  0.00            
ATOM   3658  HB2 ASH X 232      36.168  96.953  43.354  0.00  0.00            
ATOM   3659  HB3 ASH X 232      34.513  96.433  43.370  0.00  0.00            
ATOM   3660  CG  ASH X 232      35.869  94.971  42.688  0.00  0.00            
ATOM   3661  OD1 ASH X 232      34.983  93.954  42.650  0.00  0.00            
ATOM   3662  OD2 ASH X 232      36.900  95.004  42.008  0.00  0.00            
ATOM   3663  HD1 ASH X 232      35.357  93.175  43.038  0.00  0.00            
ATOM   3664  C   ASH X 232      37.010  95.270  45.369  0.00  0.00            
ATOM   3665  O   ASH X 232      37.412  94.096  45.255  0.00  0.00            
ATOM   3666  N   ARN X 233      37.841  96.235  45.744  0.00  0.00            
ATOM   3667  H   ARN X 233      37.618  97.211  45.619  0.00  0.00            
ATOM   3668  CA  ARN X 233      39.215  95.922  46.209  0.00  0.00            
ATOM   3669  HA  ARN X 233      39.699  95.331  45.437  0.00  0.00            
ATOM   3670  CB  ARN X 233      40.047  97.209  46.372  0.00  0.00            
ATOM   3671  HB2 ARN X 233      39.510  97.907  47.027  0.00  0.00            
ATOM   3672  HB3 ARN X 233      40.106  97.727  45.396  0.00  0.00            
ATOM   3673  CG  ARN X 233      41.437  96.952  46.980  0.00  0.00            
ATOM   3674  HG2 ARN X 233      42.052  96.331  46.289  0.00  0.00            
ATOM   3675  HG3 ARN X 233      41.358  96.384  47.898  0.00  0.00            
ATOM   3676  CD  ARN X 233      42.161  98.276  47.278  0.00  0.00            
ATOM   3677  HD2 ARN X 233      43.179  98.090  47.596  0.00  0.00            
ATOM   3678  HD3 ARN X 233      42.183  98.880  46.377  0.00  0.00            
ATOM   3679  NE  ARN X 233      41.419  99.078  48.244  0.00  0.00            
ATOM   3680  HE  ARN X 233      40.448  99.072  48.027  0.00  0.00            
ATOM   3681  CZ  ARN X 233      41.739  98.879  49.612  0.00  0.00            
ATOM   3682  NH1 ARN X 233      42.575  98.030  50.066  0.00  0.00            
ATOM   3683 HH11 ARN X 233      42.221  97.110  50.037  0.00  0.00            
ATOM   3684  NH2 ARN X 233      40.965  99.717  50.460  0.00  0.00            
ATOM   3685 HH21 ARN X 233      41.293 100.661  50.488  0.00  0.00            
ATOM   3686 HH22 ARN X 233      41.005  99.311  51.399  0.00  0.00            
ATOM   3687  C   ARN X 233      39.248  95.092  47.450  0.00  0.00            
ATOM   3688  O   ARN X 233      39.938  94.075  47.526  0.00  0.00            
ATOM   3689  N   ILE X 234      38.442  95.488  48.492  0.00  0.00            
ATOM   3690  H   ILE X 234      37.975  96.387  48.397  0.00  0.00            
ATOM   3691  CA  ILE X 234      38.415  94.734  49.710  0.00  0.00            
ATOM   3692  HA  ILE X 234      39.400  94.648  50.143  0.00  0.00            
ATOM   3693  CB  ILE X 234      37.588  95.409  50.733  0.00  0.00            
ATOM   3694  HB  ILE X 234      36.664  95.706  50.255  0.00  0.00            
ATOM   3695  CG2 ILE X 234      37.312  94.410  51.889  0.00  0.00            
ATOM   3696 HG21 ILE X 234      38.207  93.977  52.384  0.00  0.00            
ATOM   3697 HG22 ILE X 234      36.612  94.760  52.583  0.00  0.00            
ATOM   3698 HG23 ILE X 234      36.862  93.580  51.418  0.00  0.00            
ATOM   3699  CG1 ILE X 234      38.369  96.603  51.183  0.00  0.00            
ATOM   3700 HG12 ILE X 234      39.385  96.212  51.497  0.00  0.00            
ATOM   3701 HG13 ILE X 234      38.500  97.210  50.300  0.00  0.00            
ATOM   3702  CD1 ILE X 234      37.777  97.423  52.350  0.00  0.00            
ATOM   3703 HD11 ILE X 234      36.776  97.658  52.082  0.00  0.00            
ATOM   3704 HD12 ILE X 234      37.788  96.782  53.275  0.00  0.00            
ATOM   3705 HD13 ILE X 234      38.236  98.409  52.550  0.00  0.00            
ATOM   3706  C   ILE X 234      37.877  93.338  49.463  0.00  0.00            
ATOM   3707  O   ILE X 234      38.357  92.400  50.091  0.00  0.00            
ATOM   3708  N   TRP X 235      36.849  93.164  48.609  0.00  0.00            
ATOM   3709  H   TRP X 235      36.285  93.965  48.333  0.00  0.00            
ATOM   3710  CA  TRP X 235      36.387  91.835  48.299  0.00  0.00            
ATOM   3711  HA  TRP X 235      36.077  91.317  49.192  0.00  0.00            
ATOM   3712  CB  TRP X 235      35.222  91.945  47.319  0.00  0.00            
ATOM   3713  HB2 TRP X 235      34.457  92.581  47.742  0.00  0.00            
ATOM   3714  HB3 TRP X 235      35.561  92.490  46.431  0.00  0.00            
ATOM   3715  CG  TRP X 235      34.653  90.619  46.888  0.00  0.00            
ATOM   3716  CD1 TRP X 235      34.656  89.496  47.613  0.00  0.00            
ATOM   3717  HD1 TRP X 235      34.895  89.462  48.675  0.00  0.00            
ATOM   3718  NE1 TRP X 235      34.178  88.449  46.814  0.00  0.00            
ATOM   3719  HE1 TRP X 235      34.405  87.473  46.964  0.00  0.00            
ATOM   3720  CE2 TRP X 235      33.582  88.978  45.698  0.00  0.00            
ATOM   3721  CZ2 TRP X 235      32.863  88.386  44.703  0.00  0.00            
ATOM   3722  HZ2 TRP X 235      32.447  87.401  44.842  0.00  0.00            
ATOM   3723  CH2 TRP X 235      32.560  89.109  43.581  0.00  0.00            
ATOM   3724  HH2 TRP X 235      32.037  88.638  42.765  0.00  0.00            
ATOM   3725  CZ3 TRP X 235      32.922  90.467  43.508  0.00  0.00            
ATOM   3726  HZ3 TRP X 235      32.860  90.972  42.572  0.00  0.00            
ATOM   3727  CE3 TRP X 235      33.592  91.068  44.550  0.00  0.00            
ATOM   3728  HE3 TRP X 235      33.975  92.074  44.436  0.00  0.00            
ATOM   3729  CD2 TRP X 235      33.948  90.311  45.658  0.00  0.00            
ATOM   3730  C   TRP X 235      37.476  91.009  47.623  0.00  0.00            
ATOM   3731  O   TRP X 235      37.702  89.842  47.956  0.00  0.00            
ATOM   3732  N   ALA X 236      38.239  91.589  46.652  0.00  0.00            
ATOM   3733  H   ALA X 236      37.929  92.468  46.264  0.00  0.00            
ATOM   3734  CA  ALA X 236      39.400  90.945  46.040  0.00  0.00            
ATOM   3735  HA  ALA X 236      39.000  90.055  45.546  0.00  0.00            
ATOM   3736  CB  ALA X 236      39.983  91.802  44.926  0.00  0.00            
ATOM   3737  HB1 ALA X 236      40.478  92.680  45.339  0.00  0.00            
ATOM   3738  HB2 ALA X 236      39.213  92.131  44.230  0.00  0.00            
ATOM   3739  HB3 ALA X 236      40.723  91.233  44.374  0.00  0.00            
ATOM   3740  C   ALA X 236      40.465  90.503  47.049  0.00  0.00            
ATOM   3741  O   ALA X 236      41.061  89.441  46.915  0.00  0.00            
ATOM   3742  N   VAL X 237      40.705  91.313  48.089  0.00  0.00            
ATOM   3743  H   VAL X 237      40.001  92.001  48.316  0.00  0.00            
ATOM   3744  CA  VAL X 237      41.623  90.942  49.144  0.00  0.00            
ATOM   3745  HA  VAL X 237      42.553  90.608  48.695  0.00  0.00            
ATOM   3746  CB  VAL X 237      41.929  92.156  50.062  0.00  0.00            
ATOM   3747  HB  VAL X 237      40.979  92.607  50.356  0.00  0.00            
ATOM   3748  CG1 VAL X 237      42.667  91.735  51.308  0.00  0.00            
ATOM   3749 HG11 VAL X 237      42.045  91.880  52.191  0.00  0.00            
ATOM   3750 HG12 VAL X 237      43.591  92.292  51.427  0.00  0.00            
ATOM   3751 HG13 VAL X 237      42.917  90.672  51.245  0.00  0.00            
ATOM   3752  CG2 VAL X 237      42.719  93.215  49.293  0.00  0.00            
ATOM   3753 HG21 VAL X 237      43.075  92.795  48.349  0.00  0.00            
ATOM   3754 HG22 VAL X 237      43.576  93.547  49.867  0.00  0.00            
ATOM   3755 HG23 VAL X 237      42.078  94.067  49.063  0.00  0.00            
ATOM   3756  C   VAL X 237      41.051  89.772  49.945  0.00  0.00            
ATOM   3757  O   VAL X 237      41.783  88.864  50.321  0.00  0.00            
ATOM   3758  N   TRP X 238      39.729  89.755  50.181  0.00  0.00            
ATOM   3759  H   TRP X 238      39.139  90.386  49.649  0.00  0.00            
ATOM   3760  CA  TRP X 238      39.080  88.686  50.891  0.00  0.00            
ATOM   3761  HA  TRP X 238      39.595  88.539  51.839  0.00  0.00            
ATOM   3762  CB  TRP X 238      37.620  89.012  51.162  0.00  0.00            
ATOM   3763  HB2 TRP X 238      37.095  89.199  50.219  0.00  0.00            
ATOM   3764  HB3 TRP X 238      37.574  89.931  51.743  0.00  0.00            
ATOM   3765  CG  TRP X 238      36.902  87.968  51.957  0.00  0.00            
ATOM   3766  CD1 TRP X 238      36.687  87.940  53.291  0.00  0.00            
ATOM   3767  HD1 TRP X 238      36.825  88.809  53.916  0.00  0.00            
ATOM   3768  NE1 TRP X 238      36.078  86.756  53.642  0.00  0.00            
ATOM   3769  HE1 TRP X 238      36.162  86.347  54.563  0.00  0.00            
ATOM   3770  CE2 TRP X 238      35.642  86.092  52.521  0.00  0.00            
ATOM   3771  CZ2 TRP X 238      34.963  84.896  52.356  0.00  0.00            
ATOM   3772  HZ2 TRP X 238      34.896  84.237  53.214  0.00  0.00            
ATOM   3773  CH2 TRP X 238      34.783  84.377  51.072  0.00  0.00            
ATOM   3774  HH2 TRP X 238      34.585  83.346  50.972  0.00  0.00            
ATOM   3775  CZ3 TRP X 238      35.325  85.084  49.991  0.00  0.00            
ATOM   3776  HZ3 TRP X 238      35.356  84.587  49.043  0.00  0.00            
ATOM   3777  CE3 TRP X 238      35.986  86.306  50.159  0.00  0.00            
ATOM   3778  HE3 TRP X 238      36.256  86.892  49.291  0.00  0.00            
ATOM   3779  CD2 TRP X 238      36.203  86.809  51.448  0.00  0.00            
ATOM   3780  C   TRP X 238      39.209  87.367  50.095  0.00  0.00            
ATOM   3781  O   TRP X 238      39.473  86.287  50.648  0.00  0.00            
ATOM   3782  N   GLN X 239      39.054  87.427  48.770  0.00  0.00            
ATOM   3783  H   GLN X 239      38.887  88.324  48.324  0.00  0.00            
ATOM   3784  CA  GLN X 239      39.224  86.250  47.930  0.00  0.00            
ATOM   3785  HA  GLN X 239      38.574  85.486  48.352  0.00  0.00            
ATOM   3786  CB  GLN X 239      38.780  86.572  46.492  0.00  0.00            
ATOM   3787  HB2 GLN X 239      39.055  85.754  45.829  0.00  0.00            
ATOM   3788  HB3 GLN X 239      39.331  87.442  46.150  0.00  0.00            
ATOM   3789  CG  GLN X 239      37.290  86.864  46.377  0.00  0.00            
ATOM   3790  HG2 GLN X 239      36.698  86.034  46.767  0.00  0.00            
ATOM   3791  HG3 GLN X 239      37.038  87.750  46.962  0.00  0.00            
ATOM   3792  CD  GLN X 239      36.895  87.131  44.922  0.00  0.00            
ATOM   3793  OE1 GLN X 239      37.251  88.145  44.326  0.00  0.00            
ATOM   3794  NE2 GLN X 239      36.157  86.196  44.349  0.00  0.00            
ATOM   3795 HE21 GLN X 239      35.953  86.244  43.360  0.00  0.00            
ATOM   3796 HE22 GLN X 239      35.922  85.362  44.865  0.00  0.00            
ATOM   3797  C   GLN X 239      40.641  85.713  47.956  0.00  0.00            
ATOM   3798  O   GLN X 239      40.859  84.520  47.859  0.00  0.00            
ATOM   3799  N   ILE X 240      41.642  86.605  48.093  0.00  0.00            
ATOM   3800  H   ILE X 240      41.417  87.571  48.315  0.00  0.00            
ATOM   3801  CA  ILE X 240      43.047  86.163  48.140  0.00  0.00            
ATOM   3802  HA  ILE X 240      43.172  85.412  47.366  0.00  0.00            
ATOM   3803  CB  ILE X 240      43.967  87.357  47.868  0.00  0.00            
ATOM   3804  HB  ILE X 240      43.624  88.203  48.467  0.00  0.00            
ATOM   3805  CG2 ILE X 240      45.411  87.027  48.275  0.00  0.00            
ATOM   3806 HG21 ILE X 240      45.775  87.731  49.021  0.00  0.00            
ATOM   3807 HG22 ILE X 240      45.466  86.021  48.686  0.00  0.00            
ATOM   3808 HG23 ILE X 240      46.066  87.078  47.406  0.00  0.00            
ATOM   3809  CG1 ILE X 240      43.905  87.758  46.394  0.00  0.00            
ATOM   3810 HG12 ILE X 240      42.878  87.757  46.040  0.00  0.00            
ATOM   3811 HG13 ILE X 240      44.408  86.998  45.812  0.00  0.00            
ATOM   3812  CD1 ILE X 240      44.557  89.094  46.088  0.00  0.00            
ATOM   3813 HD11 ILE X 240      44.440  89.797  46.914  0.00  0.00            
ATOM   3814 HD12 ILE X 240      45.623  88.967  45.908  0.00  0.00            
ATOM   3815 HD13 ILE X 240      44.077  89.476  45.188  0.00  0.00            
ATOM   3816  C   ILE X 240      43.325  85.497  49.477  0.00  0.00            
ATOM   3817  O   ILE X 240      44.023  84.476  49.557  0.00  0.00            
ATOM   3818  N   ILE X 241      42.798  86.093  50.569  0.00  0.00            
ATOM   3819  H   ILE X 241      42.493  87.052  50.499  0.00  0.00            
ATOM   3820  CA  ILE X 241      42.971  85.540  51.877  0.00  0.00            
ATOM   3821  HA  ILE X 241      44.043  85.397  52.023  0.00  0.00            
ATOM   3822  CB  ILE X 241      42.447  86.481  52.962  0.00  0.00            
ATOM   3823  HB  ILE X 241      41.419  86.746  52.716  0.00  0.00            
ATOM   3824  CG2 ILE X 241      42.435  85.797  54.335  0.00  0.00            
ATOM   3825 HG21 ILE X 241      41.776  84.932  54.338  0.00  0.00            
ATOM   3826 HG22 ILE X 241      43.437  85.459  54.606  0.00  0.00            
ATOM   3827 HG23 ILE X 241      42.100  86.488  55.111  0.00  0.00            
ATOM   3828  CG1 ILE X 241      43.275  87.761  52.983  0.00  0.00            
ATOM   3829 HG12 ILE X 241      44.304  87.561  53.287  0.00  0.00            
ATOM   3830 HG13 ILE X 241      43.328  88.155  51.970  0.00  0.00            
ATOM   3831  CD1 ILE X 241      42.679  88.850  53.860  0.00  0.00            
ATOM   3832 HD11 ILE X 241      41.605  88.724  53.990  0.00  0.00            
ATOM   3833 HD12 ILE X 241      42.858  89.840  53.443  0.00  0.00            
ATOM   3834 HD13 ILE X 241      43.134  88.825  54.856  0.00  0.00            
ATOM   3835  C   ILE X 241      42.323  84.166  52.005  0.00  0.00            
ATOM   3836  O   ILE X 241      42.974  83.185  52.342  0.00  0.00            
ATOM   3837  N   HID X 242      41.018  84.077  51.696  0.00  0.00            
ATOM   3838  H   HID X 242      40.518  84.914  51.430  0.00  0.00            
ATOM   3839  CA  HID X 242      40.293  82.818  51.786  0.00  0.00            
ATOM   3840  HA  HID X 242      40.825  82.146  52.458  0.00  0.00            
ATOM   3841  CB  HID X 242      38.896  83.072  52.332  0.00  0.00            
ATOM   3842  HB2 HID X 242      38.404  82.133  52.557  0.00  0.00            
ATOM   3843  HB3 HID X 242      38.288  83.568  51.590  0.00  0.00            
ATOM   3844  CG  HID X 242      38.887  83.912  53.583  0.00  0.00            
ATOM   3845  ND1 HID X 242      39.015  83.369  54.843  0.00  0.00            
ATOM   3846  HD1 HID X 242      39.527  82.525  55.031  0.00  0.00            
ATOM   3847  CE1 HID X 242      38.885  84.371  55.707  0.00  0.00            
ATOM   3848  HE1 HID X 242      38.529  84.216  56.715  0.00  0.00            
ATOM   3849  NE2 HID X 242      38.824  85.559  55.119  0.00  0.00            
ATOM   3850  CD2 HID X 242      38.900  85.270  53.758  0.00  0.00            
ATOM   3851  HD2 HID X 242      39.055  86.046  53.033  0.00  0.00            
ATOM   3852  C   HID X 242      40.235  82.168  50.398  0.00  0.00            
ATOM   3853  O   HID X 242      39.194  82.150  49.743  0.00  0.00            
ATOM   3854  N   ARN X 243      41.396  81.698  49.954  0.00  0.00            
ATOM   3855  H   ARN X 243      42.216  81.812  50.533  0.00  0.00            
ATOM   3856  CA  ARN X 243      41.536  81.145  48.615  0.00  0.00            
ATOM   3857  HA  ARN X 243      41.233  81.931  47.924  0.00  0.00            
ATOM   3858  CB  ARN X 243      43.006  80.784  48.371  0.00  0.00            
ATOM   3859  HB2 ARN X 243      43.661  81.556  48.771  0.00  0.00            
ATOM   3860  HB3 ARN X 243      43.190  79.875  48.941  0.00  0.00            
ATOM   3861  CG  ARN X 243      43.346  80.487  46.914  0.00  0.00            
ATOM   3862  HG2 ARN X 243      44.408  80.230  46.822  0.00  0.00            
ATOM   3863  HG3 ARN X 243      42.751  79.634  46.593  0.00  0.00            
ATOM   3864  CD  ARN X 243      43.022  81.630  45.959  0.00  0.00            
ATOM   3865  HD2 ARN X 243      43.170  82.596  46.445  0.00  0.00            
ATOM   3866  HD3 ARN X 243      43.687  81.608  45.094  0.00  0.00            
ATOM   3867  NE  ARN X 243      41.652  81.516  45.501  0.00  0.00            
ATOM   3868  HE  ARN X 243      41.007  81.450  46.271  0.00  0.00            
ATOM   3869  CZ  ARN X 243      41.195  82.365  44.455  0.00  0.00            
ATOM   3870  NH1 ARN X 243      41.918  83.213  43.873  0.00  0.00            
ATOM   3871 HH11 ARN X 243      42.899  83.011  43.992  0.00  0.00            
ATOM   3872  NH2 ARN X 243      39.834  82.147  44.122  0.00  0.00            
ATOM   3873 HH21 ARN X 243      39.543  82.861  43.474  0.00  0.00            
ATOM   3874 HH22 ARN X 243      39.704  81.263  43.657  0.00  0.00            
ATOM   3875  C   ARN X 243      40.644  79.921  48.352  0.00  0.00            
ATOM   3876  O   ARN X 243      40.368  79.625  47.199  0.00  0.00            
ATOM   3877  N   ASN X 244      40.167  79.244  49.393  0.00  0.00            
ATOM   3878  H   ASN X 244      40.117  79.711  50.283  0.00  0.00            
ATOM   3879  CA  ASN X 244      39.383  78.036  49.219  0.00  0.00            
ATOM   3880  HA  ASN X 244      39.384  77.790  48.159  0.00  0.00            
ATOM   3881  CB  ASN X 244      39.993  76.867  50.009  0.00  0.00            
ATOM   3882  HB2 ASN X 244      39.256  76.070  50.115  0.00  0.00            
ATOM   3883  HB3 ASN X 244      40.274  77.186  51.007  0.00  0.00            
ATOM   3884  CG  ASN X 244      41.211  76.303  49.295  0.00  0.00            
ATOM   3885  OD1 ASN X 244      42.318  76.808  49.490  0.00  0.00            
ATOM   3886  ND2 ASN X 244      41.024  75.263  48.478  0.00  0.00            
ATOM   3887 HD21 ASN X 244      40.663  74.395  48.844  0.00  0.00            
ATOM   3888 HD22 ASN X 244      41.555  75.247  47.620  0.00  0.00            
ATOM   3889  C   ASN X 244      37.934  78.260  49.632  0.00  0.00            
ATOM   3890  O   ASN X 244      37.184  77.290  49.717  0.00  0.00            
ATOM   3891  N   GLN X 245      37.531  79.507  49.860  0.00  0.00            
ATOM   3892  H   GLN X 245      38.214  80.235  50.002  0.00  0.00            
ATOM   3893  CA  GLN X 245      36.115  79.827  49.985  0.00  0.00            
ATOM   3894  HA  GLN X 245      35.564  78.931  50.259  0.00  0.00            
ATOM   3895  CB  GLN X 245      35.919  80.921  51.041  0.00  0.00            
ATOM   3896  HB2 GLN X 245      34.903  81.323  50.983  0.00  0.00            
ATOM   3897  HB3 GLN X 245      36.582  81.756  50.810  0.00  0.00            
ATOM   3898  CG  GLN X 245      36.213  80.470  52.476  0.00  0.00            
ATOM   3899  HG2 GLN X 245      36.138  81.301  53.170  0.00  0.00            
ATOM   3900  HG3 GLN X 245      37.233  80.092  52.528  0.00  0.00            
ATOM   3901  CD  GLN X 245      35.285  79.353  52.940  0.00  0.00            
ATOM   3902  OE1 GLN X 245      34.093  79.353  52.644  0.00  0.00            
ATOM   3903  NE2 GLN X 245      35.840  78.354  53.624  0.00  0.00            
ATOM   3904 HE21 GLN X 245      36.115  78.508  54.585  0.00  0.00            
ATOM   3905 HE22 GLN X 245      35.931  77.436  53.214  0.00  0.00            
ATOM   3906  C   GLN X 245      35.598  80.329  48.635  0.00  0.00            
ATOM   3907  O   GLN X 245      36.350  80.905  47.856  0.00  0.00            
ATOM   3908  N   ASN X 246      34.312  80.097  48.375  0.00  0.00            
ATOM   3909  H   ASN X 246      33.703  79.814  49.129  0.00  0.00            
ATOM   3910  CA  ASN X 246      33.730  80.436  47.092  0.00  0.00            
ATOM   3911  HA  ASN X 246      34.414  81.115  46.586  0.00  0.00            
ATOM   3912  CB  ASN X 246      33.539  79.184  46.230  0.00  0.00            
ATOM   3913  HB2 ASN X 246      34.304  78.438  46.430  0.00  0.00            
ATOM   3914  HB3 ASN X 246      32.578  78.722  46.469  0.00  0.00            
ATOM   3915  CG  ASN X 246      33.526  79.507  44.736  0.00  0.00            
ATOM   3916  OD1 ASN X 246      33.387  80.659  44.350  0.00  0.00            
ATOM   3917  ND2 ASN X 246      33.655  78.474  43.908  0.00  0.00            
ATOM   3918 HD21 ASN X 246      33.058  78.397  43.099  0.00  0.00            
ATOM   3919 HD22 ASN X 246      34.273  77.713  44.151  0.00  0.00            
ATOM   3920  C   ASN X 246      32.403  81.146  47.306  0.00  0.00            
ATOM   3921  O   ASN X 246      31.925  81.292  48.430  0.00  0.00            
ATOM   3922  N   TYR X 247      31.826  81.609  46.202  0.00  0.00            
ATOM   3923  H   TYR X 247      32.118  81.216  45.322  0.00  0.00            
ATOM   3924  CA  TYR X 247      30.572  82.345  46.235  0.00  0.00            
ATOM   3925  HA  TYR X 247      30.685  83.249  46.832  0.00  0.00            
ATOM   3926  CB  TYR X 247      30.208  82.771  44.814  0.00  0.00            
ATOM   3927  HB2 TYR X 247      31.021  83.346  44.369  0.00  0.00            
ATOM   3928  HB3 TYR X 247      30.082  81.889  44.193  0.00  0.00            
ATOM   3929  CG  TYR X 247      28.931  83.582  44.718  0.00  0.00            
ATOM   3930  CD1 TYR X 247      28.938  84.955  44.962  0.00  0.00            
ATOM   3931  HD1 TYR X 247      29.821  85.424  45.354  0.00  0.00            
ATOM   3932  CE1 TYR X 247      27.772  85.706  44.779  0.00  0.00            
ATOM   3933  HE1 TYR X 247      27.810  86.782  44.798  0.00  0.00            
ATOM   3934  CZ  TYR X 247      26.558  85.067  44.519  0.00  0.00            
ATOM   3935  OH  TYR X 247      25.399  85.771  44.432  0.00  0.00            
ATOM   3936  HH  TYR X 247      25.346  86.286  43.642  0.00  0.00            
ATOM   3937  CE2 TYR X 247      26.532  83.687  44.347  0.00  0.00            
ATOM   3938  HE2 TYR X 247      25.600  83.183  44.160  0.00  0.00            
ATOM   3939  CD2 TYR X 247      27.727  82.962  44.384  0.00  0.00            
ATOM   3940  HD2 TYR X 247      27.730  81.927  44.091  0.00  0.00            
ATOM   3941  C   TYR X 247      29.472  81.475  46.809  0.00  0.00            
ATOM   3942  O   TYR X 247      29.449  80.256  46.613  0.00  0.00            
ATOM   3943  N   GLN X 248      28.546  82.115  47.535  0.00  0.00            
ATOM   3944  H   GLN X 248      28.628  83.114  47.653  0.00  0.00            
ATOM   3945  CA  GLN X 248      27.343  81.451  48.011  0.00  0.00            
ATOM   3946  HA  GLN X 248      27.174  80.556  47.416  0.00  0.00            
ATOM   3947  CB  GLN X 248      27.480  81.073  49.499  0.00  0.00            
ATOM   3948  HB2 GLN X 248      26.501  80.850  49.923  0.00  0.00            
ATOM   3949  HB3 GLN X 248      27.872  81.938  50.030  0.00  0.00            
ATOM   3950  CG  GLN X 248      28.437  79.913  49.740  0.00  0.00            
ATOM   3951  HG2 GLN X 248      29.457  80.211  49.490  0.00  0.00            
ATOM   3952  HG3 GLN X 248      28.185  79.076  49.093  0.00  0.00            
ATOM   3953  CD  GLN X 248      28.403  79.438  51.185  0.00  0.00            
ATOM   3954  OE1 GLN X 248      27.426  78.819  51.597  0.00  0.00            
ATOM   3955  NE2 GLN X 248      29.491  79.685  51.919  0.00  0.00            
ATOM   3956 HE21 GLN X 248      29.587  79.253  52.826  0.00  0.00            
ATOM   3957 HE22 GLN X 248      30.279  80.142  51.491  0.00  0.00            
ATOM   3958  C   GLN X 248      26.172  82.397  47.799  0.00  0.00            
ATOM   3959  O   GLN X 248      26.316  83.609  47.932  0.00  0.00            
ATOM   3960  N   PRO X 249      24.989  81.859  47.488  0.00  0.00            
ATOM   3961  CD  PRO X 249      23.775  82.640  47.319  0.00  0.00            
ATOM   3962  HD2 PRO X 249      23.534  83.186  48.235  0.00  0.00            
ATOM   3963  HD3 PRO X 249      23.854  83.293  46.447  0.00  0.00            
ATOM   3964  CG  PRO X 249      22.700  81.622  46.985  0.00  0.00            
ATOM   3965  HG2 PRO X 249      21.740  81.900  47.421  0.00  0.00            
ATOM   3966  HG3 PRO X 249      22.634  81.543  45.903  0.00  0.00            
ATOM   3967  CB  PRO X 249      23.221  80.340  47.561  0.00  0.00            
ATOM   3968  HB2 PRO X 249      22.781  79.481  47.054  0.00  0.00            
ATOM   3969  HB3 PRO X 249      23.005  80.355  48.630  0.00  0.00            
ATOM   3970  CA  PRO X 249      24.725  80.426  47.364  0.00  0.00            
ATOM   3971  HA  PRO X 249      25.243  79.872  48.144  0.00  0.00            
ATOM   3972  C   PRO X 249      25.102  79.863  45.996  0.00  0.00            
ATOM   3973  O   PRO X 249      25.021  80.564  44.990  0.00  0.00            
ATOM   3974  N   MET X 250      25.518  78.594  45.969  0.00  0.00            
ATOM   3975  H   MET X 250      25.876  78.182  46.818  0.00  0.00            
ATOM   3976  CA  MET X 250      25.774  77.878  44.732  0.00  0.00            
ATOM   3977  HA  MET X 250      26.304  78.570  44.072  0.00  0.00            
ATOM   3978  CB  MET X 250      26.688  76.680  44.936  0.00  0.00            
ATOM   3979  HB2 MET X 250      26.255  76.024  45.693  0.00  0.00            
ATOM   3980  HB3 MET X 250      26.762  76.141  43.998  0.00  0.00            
ATOM   3981  CG  MET X 250      28.109  77.093  45.342  0.00  0.00            
ATOM   3982  HG2 MET X 250      28.646  76.219  45.713  0.00  0.00            
ATOM   3983  HG3 MET X 250      28.078  77.814  46.158  0.00  0.00            
ATOM   3984  SD  MET X 250      29.020  77.817  43.969  0.00  0.00            
ATOM   3985  CE  MET X 250      28.803  76.537  42.714  0.00  0.00            
ATOM   3986  HE1 MET X 250      28.679  76.998  41.734  0.00  0.00            
ATOM   3987  HE2 MET X 250      29.674  75.885  42.686  0.00  0.00            
ATOM   3988  HE3 MET X 250      27.917  75.935  42.931  0.00  0.00            
ATOM   3989  C   MET X 250      24.481  77.442  44.009  0.00  0.00            
ATOM   3990  O   MET X 250      24.463  77.370  42.781  0.00  0.00            
ATOM   3991  N   LYN X 251      23.438  77.142  44.772  0.00  0.00            
ATOM   3992  H   LYN X 251      23.561  77.061  45.770  0.00  0.00            
ATOM   3993  CA  LYN X 251      22.180  76.704  44.201  0.00  0.00            
ATOM   3994  HA  LYN X 251      21.957  77.301  43.318  0.00  0.00            
ATOM   3995  CB  LYN X 251      22.286  75.230  43.781  0.00  0.00            
ATOM   3996  HB2 LYN X 251      22.999  75.110  42.962  0.00  0.00            
ATOM   3997  HB3 LYN X 251      21.325  74.898  43.391  0.00  0.00            
ATOM   3998  CG  LYN X 251      22.669  74.296  44.935  0.00  0.00            
ATOM   3999  HG2 LYN X 251      23.694  74.491  45.263  0.00  0.00            
ATOM   4000  HG3 LYN X 251      22.035  74.521  45.792  0.00  0.00            
ATOM   4001  CD  LYN X 251      22.509  72.825  44.575  0.00  0.00            
ATOM   4002  HD2 LYN X 251      21.559  72.667  44.060  0.00  0.00            
ATOM   4003  HD3 LYN X 251      22.520  72.264  45.507  0.00  0.00            
ATOM   4004  CE  LYN X 251      23.680  72.318  43.743  0.00  0.00            
ATOM   4005  HE2 LYN X 251      23.665  72.778  42.753  0.00  0.00            
ATOM   4006  HE3 LYN X 251      24.613  72.617  44.218  0.00  0.00            
ATOM   4007  NZ  LYN X 251      23.646  70.865  43.615  0.00  0.00            
ATOM   4008  HZ1 LYN X 251      24.411  70.463  44.144  0.00  0.00            
ATOM   4009  HZ2 LYN X 251      22.806  70.487  44.029  0.00  0.00            
ATOM   4010  C   LYN X 251      21.045  76.891  45.211  0.00  0.00            
ATOM   4011  O   LYN X 251      21.292  77.138  46.382  0.00  0.00            
ATOM   4012  N   ASN X 252      19.818  76.717  44.729  0.00  0.00            
ATOM   4013  H   ASN X 252      19.715  76.611  43.728  0.00  0.00            
ATOM   4014  CA  ASN X 252      18.588  76.803  45.524  0.00  0.00            
ATOM   4015  HA  ASN X 252      17.748  76.716  44.838  0.00  0.00            
ATOM   4016  CB  ASN X 252      18.550  75.633  46.505  0.00  0.00            
ATOM   4017  HB2 ASN X 252      17.559  75.562  46.962  0.00  0.00            
ATOM   4018  HB3 ASN X 252      19.267  75.790  47.307  0.00  0.00            
ATOM   4019  CG  ASN X 252      18.876  74.298  45.837  0.00  0.00            
ATOM   4020  OD1 ASN X 252      19.810  73.604  46.239  0.00  0.00            
ATOM   4021  ND2 ASN X 252      18.111  73.965  44.802  0.00  0.00            
ATOM   4022 HD21 ASN X 252      18.530  73.510  44.004  0.00  0.00            
ATOM   4023 HD22 ASN X 252      17.175  74.334  44.735  0.00  0.00            
ATOM   4024  C   ASN X 252      18.437  78.114  46.285  0.00  0.00            
ATOM   4025  O   ASN X 252      17.661  78.179  47.233  0.00  0.00            
ATOM   4026  N   GLY X 253      19.147  79.148  45.829  0.00  0.00            
ATOM   4027  H   GLY X 253      19.679  79.060  44.981  0.00  0.00            
ATOM   4028  CA  GLY X 253      18.846  80.490  46.314  0.00  0.00            
ATOM   4029  HA2 GLY X 253      18.490  80.466  47.342  0.00  0.00            
ATOM   4030  HA3 GLY X 253      19.748  81.103  46.283  0.00  0.00            
ATOM   4031  C   GLY X 253      17.796  81.138  45.425  0.00  0.00            
ATOM   4032  O   GLY X 253      17.364  80.517  44.462  0.00  0.00            
ATOM   4033  N   PRO X 254      17.381  82.362  45.736  0.00  0.00            
ATOM   4034  CD  PRO X 254      17.642  83.095  46.965  0.00  0.00            
ATOM   4035  HD2 PRO X 254      17.620  82.435  47.845  0.00  0.00            
ATOM   4036  HD3 PRO X 254      18.581  83.657  46.859  0.00  0.00            
ATOM   4037  CG  PRO X 254      16.555  84.128  47.021  0.00  0.00            
ATOM   4038  HG2 PRO X 254      16.881  85.029  47.500  0.00  0.00            
ATOM   4039  HG3 PRO X 254      15.679  83.744  47.549  0.00  0.00            
ATOM   4040  CB  PRO X 254      16.204  84.382  45.563  0.00  0.00            
ATOM   4041  HB2 PRO X 254      15.181  84.707  45.460  0.00  0.00            
ATOM   4042  HB3 PRO X 254      16.857  85.148  45.168  0.00  0.00            
ATOM   4043  CA  PRO X 254      16.436  83.071  44.860  0.00  0.00            
ATOM   4044  HA  PRO X 254      15.500  82.525  44.789  0.00  0.00            
ATOM   4045  C   PRO X 254      17.089  83.262  43.504  0.00  0.00            
ATOM   4046  O   PRO X 254      18.312  83.388  43.388  0.00  0.00            
ATOM   4047  N   PHE X 255      16.275  83.274  42.437  0.00  0.00            
ATOM   4048  H   PHE X 255      15.295  83.453  42.576  0.00  0.00            
ATOM   4049  CA  PHE X 255      16.786  83.380  41.076  0.00  0.00            
ATOM   4050  HA  PHE X 255      17.585  82.650  40.944  0.00  0.00            
ATOM   4051  CB  PHE X 255      15.671  83.149  40.039  0.00  0.00            
ATOM   4052  HB2 PHE X 255      15.126  82.226  40.264  0.00  0.00            
ATOM   4053  HB3 PHE X 255      14.965  83.980  40.132  0.00  0.00            
ATOM   4054  CG  PHE X 255      16.198  83.169  38.619  0.00  0.00            
ATOM   4055  CD1 PHE X 255      17.051  82.147  38.194  0.00  0.00            
ATOM   4056  HD1 PHE X 255      17.494  81.484  38.907  0.00  0.00            
ATOM   4057  CE1 PHE X 255      17.491  82.100  36.895  0.00  0.00            
ATOM   4058  HE1 PHE X 255      18.315  81.455  36.650  0.00  0.00            
ATOM   4059  CZ  PHE X 255      17.210  83.183  36.065  0.00  0.00            
ATOM   4060  HZ  PHE X 255      17.812  83.322  35.184  0.00  0.00            
ATOM   4061  CE2 PHE X 255      16.328  84.197  36.471  0.00  0.00            
ATOM   4062  HE2 PHE X 255      15.897  84.859  35.750  0.00  0.00            
ATOM   4063  CD2 PHE X 255      15.826  84.183  37.753  0.00  0.00            
ATOM   4064  HD2 PHE X 255      15.036  84.856  38.025  0.00  0.00            
ATOM   4065  C   PHE X 255      17.394  84.782  40.928  0.00  0.00            
ATOM   4066  O   PHE X 255      16.767  85.793  41.255  0.00  0.00            
ATOM   4067  N   GLY X 256      18.651  84.822  40.456  0.00  0.00            
ATOM   4068  H   GLY X 256      19.158  83.946  40.385  0.00  0.00            
ATOM   4069  CA  GLY X 256      19.406  86.042  40.310  0.00  0.00            
ATOM   4070  HA2 GLY X 256      19.828  86.128  39.300  0.00  0.00            
ATOM   4071  HA3 GLY X 256      18.730  86.876  40.489  0.00  0.00            
ATOM   4072  C   GLY X 256      20.523  86.096  41.343  0.00  0.00            
ATOM   4073  O   GLY X 256      21.339  86.997  41.297  0.00  0.00            
ATOM   4074  N   GLN X 257      20.519  85.224  42.360  0.00  0.00            
ATOM   4075  H   GLN X 257      19.675  84.675  42.509  0.00  0.00            
ATOM   4076  CA  GLN X 257      21.514  85.230  43.437  0.00  0.00            
ATOM   4077  HA  GLN X 257      22.118  86.131  43.303  0.00  0.00            
ATOM   4078  CB  GLN X 257      20.774  85.258  44.793  0.00  0.00            
ATOM   4079  HB2 GLN X 257      21.499  85.283  45.582  0.00  0.00            
ATOM   4080  HB3 GLN X 257      20.276  84.313  44.917  0.00  0.00            
ATOM   4081  CG  GLN X 257      19.750  86.364  44.947  0.00  0.00            
ATOM   4082  HG2 GLN X 257      18.989  86.296  44.195  0.00  0.00            
ATOM   4083  HG3 GLN X 257      19.315  86.265  45.941  0.00  0.00            
ATOM   4084  CD  GLN X 257      20.350  87.713  44.922  0.00  0.00            
ATOM   4085  OE1 GLN X 257      21.580  87.907  45.171  0.00  0.00            
ATOM   4086  NE2 GLN X 257      19.518  88.728  44.639  0.00  0.00            
ATOM   4087 HE21 GLN X 257      18.573  88.564  44.415  0.00  0.00            
ATOM   4088 HE22 GLN X 257      19.877  89.689  44.748  0.00  0.00            
ATOM   4089  C   GLN X 257      22.434  84.005  43.379  0.00  0.00            
ATOM   4090  O   GLN X 257      23.439  84.037  44.077  0.00  0.00            
ATOM   4091  N   ASN X 258      22.140  82.976  42.541  0.00  0.00            
ATOM   4092  H   ASN X 258      21.466  83.099  41.821  0.00  0.00            
ATOM   4093  CA  ASN X 258      22.950  81.782  42.567  0.00  0.00            
ATOM   4094  HA  ASN X 258      23.264  81.573  43.591  0.00  0.00            
ATOM   4095  CB  ASN X 258      22.126  80.598  42.022  0.00  0.00            
ATOM   4096  HB2 ASN X 258      22.782  79.726  41.913  0.00  0.00            
ATOM   4097  HB3 ASN X 258      21.800  80.916  41.037  0.00  0.00            
ATOM   4098  CG  ASN X 258      20.911  80.261  42.905  0.00  0.00            
ATOM   4099  OD1 ASN X 258      21.121  79.819  44.012  0.00  0.00            
ATOM   4100  ND2 ASN X 258      19.707  80.540  42.395  0.00  0.00            
ATOM   4101 HD21 ASN X 258      19.659  80.736  41.406  0.00  0.00            
ATOM   4102 HD22 ASN X 258      18.910  80.678  42.989  0.00  0.00            
ATOM   4103  C   ASN X 258      24.183  81.994  41.713  0.00  0.00            
ATOM   4104  O   ASN X 258      24.363  82.994  41.005  0.00  0.00            
ATOM   4105  N   PHE X 259      25.122  81.062  41.805  0.00  0.00            
ATOM   4106  H   PHE X 259      24.852  80.132  42.102  0.00  0.00            
ATOM   4107  CA  PHE X 259      26.449  81.235  41.241  0.00  0.00            
ATOM   4108  HA  PHE X 259      26.933  82.093  41.702  0.00  0.00            
ATOM   4109  CB  PHE X 259      27.304  79.993  41.567  0.00  0.00            
ATOM   4110  HB2 PHE X 259      27.204  79.688  42.611  0.00  0.00            
ATOM   4111  HB3 PHE X 259      26.889  79.173  40.966  0.00  0.00            
ATOM   4112  CG  PHE X 259      28.773  80.104  41.215  0.00  0.00            
ATOM   4113  CD1 PHE X 259      29.503  81.178  41.727  0.00  0.00            
ATOM   4114  HD1 PHE X 259      29.087  81.787  42.502  0.00  0.00            
ATOM   4115  CE1 PHE X 259      30.811  81.317  41.327  0.00  0.00            
ATOM   4116  HE1 PHE X 259      31.350  82.213  41.565  0.00  0.00            
ATOM   4117  CZ  PHE X 259      31.407  80.359  40.518  0.00  0.00            
ATOM   4118  HZ  PHE X 259      32.432  80.505  40.207  0.00  0.00            
ATOM   4119  CE2 PHE X 259      30.712  79.242  40.084  0.00  0.00            
ATOM   4120  HE2 PHE X 259      31.241  78.415  39.659  0.00  0.00            
ATOM   4121  CD2 PHE X 259      29.363  79.130  40.399  0.00  0.00            
ATOM   4122  HD2 PHE X 259      28.839  78.217  40.182  0.00  0.00            
ATOM   4123  C   PHE X 259      26.349  81.436  39.724  0.00  0.00            
ATOM   4124  O   PHE X 259      27.158  82.167  39.190  0.00  0.00            
ATOM   4125  N   ARN X 260      25.404  80.782  39.064  0.00  0.00            
ATOM   4126  H   ARN X 260      24.707  80.271  39.580  0.00  0.00            
ATOM   4127  CA  ARN X 260      25.330  80.836  37.623  0.00  0.00            
ATOM   4128  HA  ARN X 260      26.124  81.468  37.232  0.00  0.00            
ATOM   4129  CB  ARN X 260      25.499  79.455  37.008  0.00  0.00            
ATOM   4130  HB2 ARN X 260      24.640  78.828  37.206  0.00  0.00            
ATOM   4131  HB3 ARN X 260      25.616  79.622  35.933  0.00  0.00            
ATOM   4132  CG  ARN X 260      26.780  78.778  37.472  0.00  0.00            
ATOM   4133  HG2 ARN X 260      27.669  79.321  37.139  0.00  0.00            
ATOM   4134  HG3 ARN X 260      26.788  78.774  38.568  0.00  0.00            
ATOM   4135  CD  ARN X 260      26.849  77.305  37.066  0.00  0.00            
ATOM   4136  HD2 ARN X 260      25.886  76.822  37.235  0.00  0.00            
ATOM   4137  HD3 ARN X 260      27.074  77.238  35.997  0.00  0.00            
ATOM   4138  NE  ARN X 260      27.862  76.598  37.817  0.00  0.00            
ATOM   4139  HE  ARN X 260      27.478  75.848  38.348  0.00  0.00            
ATOM   4140  CZ  ARN X 260      29.094  76.292  37.171  0.00  0.00            
ATOM   4141  NH1 ARN X 260      29.358  76.611  35.984  0.00  0.00            
ATOM   4142 HH11 ARN X 260      30.326  76.467  35.754  0.00  0.00            
ATOM   4143  NH2 ARN X 260      30.049  75.615  37.984  0.00  0.00            
ATOM   4144 HH21 ARN X 260      30.968  75.722  37.614  0.00  0.00            
ATOM   4145 HH22 ARN X 260      29.853  74.620  38.019  0.00  0.00            
ATOM   4146  C   ARN X 260      24.004  81.448  37.142  0.00  0.00            
ATOM   4147  O   ARN X 260      23.624  81.217  36.011  0.00  0.00            
ATOM   4148  N   ASH X 261      23.320  82.210  37.998  0.00  0.00            
ATOM   4149  H   ASH X 261      23.404  82.049  38.992  0.00  0.00            
ATOM   4150  CA  ASH X 261      22.124  82.906  37.529  0.00  0.00            
ATOM   4151  HA  ASH X 261      21.611  82.298  36.785  0.00  0.00            
ATOM   4152  CB  ASH X 261      21.150  83.164  38.683  0.00  0.00            
ATOM   4153  HB2 ASH X 261      21.654  83.667  39.500  0.00  0.00            
ATOM   4154  HB3 ASH X 261      20.359  83.824  38.345  0.00  0.00            
ATOM   4155  CG  ASH X 261      20.492  81.900  39.222  0.00  0.00            
ATOM   4156  OD1 ASH X 261      20.696  80.788  38.455  0.00  0.00            
ATOM   4157  OD2 ASH X 261      19.916  81.876  40.301  0.00  0.00            
ATOM   4158  HD1 ASH X 261      20.381  80.029  38.921  0.00  0.00            
ATOM   4159  C   ASH X 261      22.503  84.244  36.886  0.00  0.00            
ATOM   4160  O   ASH X 261      23.423  84.926  37.330  0.00  0.00            
ATOM   4161  N   PRO X 262      21.783  84.689  35.853  0.00  0.00            
ATOM   4162  CD  PRO X 262      20.672  84.008  35.200  0.00  0.00            
ATOM   4163  HD2 PRO X 262      21.089  83.248  34.527  0.00  0.00            
ATOM   4164  HD3 PRO X 262      19.979  83.521  35.882  0.00  0.00            
ATOM   4165  CG  PRO X 262      20.003  85.082  34.370  0.00  0.00            
ATOM   4166  HG2 PRO X 262      19.569  84.675  33.447  0.00  0.00            
ATOM   4167  HG3 PRO X 262      19.260  85.604  34.969  0.00  0.00            
ATOM   4168  CB  PRO X 262      21.128  86.046  34.058  0.00  0.00            
ATOM   4169  HB2 PRO X 262      20.740  87.030  33.837  0.00  0.00            
ATOM   4170  HB3 PRO X 262      21.705  85.615  33.246  0.00  0.00            
ATOM   4171  CA  PRO X 262      22.001  86.018  35.291  0.00  0.00            
ATOM   4172  HA  PRO X 262      23.049  86.129  35.021  0.00  0.00            
ATOM   4173  C   PRO X 262      21.615  87.120  36.270  0.00  0.00            
ATOM   4174  O   PRO X 262      20.579  87.032  36.934  0.00  0.00            
ATOM   4175  N   MET X 263      22.450  88.159  36.336  0.00  0.00            
ATOM   4176  H   MET X 263      23.351  88.080  35.887  0.00  0.00            
ATOM   4177  CA  MET X 263      22.213  89.290  37.216  0.00  0.00            
ATOM   4178  HA  MET X 263      21.536  88.991  38.013  0.00  0.00            
ATOM   4179  CB  MET X 263      23.548  89.780  37.807  0.00  0.00            
ATOM   4180  HB2 MET X 263      23.381  90.685  38.400  0.00  0.00            
ATOM   4181  HB3 MET X 263      24.197  90.042  36.972  0.00  0.00            
ATOM   4182  CG  MET X 263      24.282  88.737  38.634  0.00  0.00            
ATOM   4183  HG2 MET X 263      23.624  88.327  39.401  0.00  0.00            
ATOM   4184  HG3 MET X 263      24.584  87.908  37.993  0.00  0.00            
ATOM   4185  SD  MET X 263      25.754  89.416  39.435  0.00  0.00            
ATOM   4186  CE  MET X 263      26.786  89.716  37.985  0.00  0.00            
ATOM   4187  HE1 MET X 263      27.794  89.354  38.181  0.00  0.00            
ATOM   4188  HE2 MET X 263      26.850  90.788  37.796  0.00  0.00            
ATOM   4189  HE3 MET X 263      26.388  89.218  37.104  0.00  0.00            
ATOM   4190  C   MET X 263      21.553  90.390  36.404  0.00  0.00            
ATOM   4191  O   MET X 263      22.185  91.039  35.565  0.00  0.00            
ATOM   4192  N   TYR X 264      20.251  90.635  36.649  0.00  0.00            
ATOM   4193  H   TYR X 264      19.705  89.916  37.097  0.00  0.00            
ATOM   4194  CA  TYR X 264      19.555  91.793  36.101  0.00  0.00            
ATOM   4195  HA  TYR X 264      19.490  91.651  35.025  0.00  0.00            
ATOM   4196  CB  TYR X 264      18.138  91.869  36.676  0.00  0.00            
ATOM   4197  HB2 TYR X 264      17.607  90.934  36.514  0.00  0.00            
ATOM   4198  HB3 TYR X 264      18.193  92.012  37.750  0.00  0.00            
ATOM   4199  CG  TYR X 264      17.315  93.009  36.101  0.00  0.00            
ATOM   4200  CD1 TYR X 264      17.329  94.261  36.711  0.00  0.00            
ATOM   4201  HD1 TYR X 264      17.851  94.398  37.642  0.00  0.00            
ATOM   4202  CE1 TYR X 264      16.623  95.325  36.151  0.00  0.00            
ATOM   4203  HE1 TYR X 264      16.751  96.319  36.540  0.00  0.00            
ATOM   4204  CZ  TYR X 264      15.853  95.125  35.005  0.00  0.00            
ATOM   4205  OH  TYR X 264      15.131  96.147  34.475  0.00  0.00            
ATOM   4206  HH  TYR X 264      14.625  96.609  35.128  0.00  0.00            
ATOM   4207  CE2 TYR X 264      15.877  93.885  34.363  0.00  0.00            
ATOM   4208  HE2 TYR X 264      15.425  93.774  33.392  0.00  0.00            
ATOM   4209  CD2 TYR X 264      16.562  92.818  34.943  0.00  0.00            
ATOM   4210  HD2 TYR X 264      16.455  91.829  34.531  0.00  0.00            
ATOM   4211  C   TYR X 264      20.354  93.062  36.385  0.00  0.00            
ATOM   4212  O   TYR X 264      20.850  93.243  37.501  0.00  0.00            
ATOM   4213  N   PRO X 265      20.490  93.950  35.391  0.00  0.00            
ATOM   4214  CD  PRO X 265      21.150  95.216  35.622  0.00  0.00            
ATOM   4215  HD2 PRO X 265      20.795  95.684  36.542  0.00  0.00            
ATOM   4216  HD3 PRO X 265      22.233  95.085  35.628  0.00  0.00            
ATOM   4217  CG  PRO X 265      20.748  96.057  34.424  0.00  0.00            
ATOM   4218  HG2 PRO X 265      21.566  96.121  33.703  0.00  0.00            
ATOM   4219  HG3 PRO X 265      20.435  97.036  34.781  0.00  0.00            
ATOM   4220  CB  PRO X 265      19.551  95.379  33.803  0.00  0.00            
ATOM   4221  HB2 PRO X 265      18.642  95.727  34.294  0.00  0.00            
ATOM   4222  HB3 PRO X 265      19.481  95.590  32.736  0.00  0.00            
ATOM   4223  CA  PRO X 265      19.798  93.912  34.108  0.00  0.00            
ATOM   4224  HA  PRO X 265      18.859  93.369  34.180  0.00  0.00            
ATOM   4225  C   PRO X 265      20.647  93.311  32.979  0.00  0.00            
ATOM   4226  O   PRO X 265      20.414  93.622  31.811  0.00  0.00            
ATOM   4227  N   TRP X 266      21.606  92.441  33.305  0.00  0.00            
ATOM   4228  H   TRP X 266      21.660  92.100  34.253  0.00  0.00            
ATOM   4229  CA  TRP X 266      22.454  91.828  32.291  0.00  0.00            
ATOM   4230  HA  TRP X 266      22.171  92.225  31.319  0.00  0.00            
ATOM   4231  CB  TRP X 266      23.929  92.150  32.558  0.00  0.00            
ATOM   4232  HB2 TRP X 266      24.543  91.837  31.710  0.00  0.00            
ATOM   4233  HB3 TRP X 266      24.246  91.575  33.427  0.00  0.00            
ATOM   4234  CG  TRP X 266      24.190  93.589  32.848  0.00  0.00            
ATOM   4235  CD1 TRP X 266      24.156  94.626  31.983  0.00  0.00            
ATOM   4236  HD1 TRP X 266      24.116  94.519  30.919  0.00  0.00            
ATOM   4237  NE1 TRP X 266      24.356  95.802  32.664  0.00  0.00            
ATOM   4238  HE1 TRP X 266      24.005  96.695  32.353  0.00  0.00            
ATOM   4239  CE2 TRP X 266      24.791  95.539  33.937  0.00  0.00            
ATOM   4240  CZ2 TRP X 266      25.156  96.366  34.986  0.00  0.00            
ATOM   4241  HZ2 TRP X 266      25.003  97.428  34.917  0.00  0.00            
ATOM   4242  CH2 TRP X 266      25.559  95.782  36.178  0.00  0.00            
ATOM   4243  HH2 TRP X 266      25.806  96.416  37.009  0.00  0.00            
ATOM   4244  CZ3 TRP X 266      25.536  94.394  36.324  0.00  0.00            
ATOM   4245  HZ3 TRP X 266      26.077  93.947  37.135  0.00  0.00            
ATOM   4246  CE3 TRP X 266      24.998  93.581  35.331  0.00  0.00            
ATOM   4247  HE3 TRP X 266      24.838  92.527  35.515  0.00  0.00            
ATOM   4248  CD2 TRP X 266      24.668  94.138  34.093  0.00  0.00            
ATOM   4249  C   TRP X 266      22.235  90.318  32.287  0.00  0.00            
ATOM   4250  O   TRP X 266      21.445  89.793  33.068  0.00  0.00            
ATOM   4251  N   ASN X 267      22.997  89.631  31.436  0.00  0.00            
ATOM   4252  H   ASN X 267      23.670  90.139  30.881  0.00  0.00            
ATOM   4253  CA  ASN X 267      23.050  88.184  31.430  0.00  0.00            
ATOM   4254  HA  ASN X 267      22.175  87.782  31.937  0.00  0.00            
ATOM   4255  CB  ASN X 267      23.060  87.651  30.002  0.00  0.00            
ATOM   4256  HB2 ASN X 267      23.917  88.026  29.444  0.00  0.00            
ATOM   4257  HB3 ASN X 267      23.156  86.564  30.043  0.00  0.00            
ATOM   4258  CG  ASN X 267      21.784  87.979  29.244  0.00  0.00            
ATOM   4259  OD1 ASN X 267      20.745  88.242  29.847  0.00  0.00            
ATOM   4260  ND2 ASN X 267      21.864  87.926  27.913  0.00  0.00            
ATOM   4261 HD21 ASN X 267      22.071  88.782  27.416  0.00  0.00            
ATOM   4262 HD22 ASN X 267      21.318  87.227  27.434  0.00  0.00            
ATOM   4263  C   ASN X 267      24.291  87.706  32.167  0.00  0.00            
ATOM   4264  O   ASN X 267      24.464  86.502  32.341  0.00  0.00            
ATOM   4265  N   THR X 268      25.153  88.631  32.605  0.00  0.00            
ATOM   4266  H   THR X 268      25.050  89.591  32.311  0.00  0.00            
ATOM   4267  CA  THR X 268      26.337  88.260  33.358  0.00  0.00            
ATOM   4268  HA  THR X 268      26.949  87.593  32.752  0.00  0.00            
ATOM   4269  CB  THR X 268      27.133  89.523  33.703  0.00  0.00            
ATOM   4270  HB  THR X 268      26.531  90.188  34.320  0.00  0.00            
ATOM   4271  CG2 THR X 268      28.414  89.158  34.458  0.00  0.00            
ATOM   4272 HG21 THR X 268      29.274  89.678  34.031  0.00  0.00            
ATOM   4273 HG22 THR X 268      28.612  88.088  34.401  0.00  0.00            
ATOM   4274 HG23 THR X 268      28.344  89.438  35.509  0.00  0.00            
ATOM   4275  OG1 THR X 268      27.480  90.203  32.512  0.00  0.00            
ATOM   4276  HG1 THR X 268      27.478  91.135  32.682  0.00  0.00            
ATOM   4277  C   THR X 268      25.952  87.524  34.636  0.00  0.00            
ATOM   4278  O   THR X 268      25.045  87.937  35.356  0.00  0.00            
ATOM   4279  N   THR X 269      26.656  86.426  34.924  0.00  0.00            
ATOM   4280  H   THR X 269      27.175  85.994  34.175  0.00  0.00            
ATOM   4281  CA  THR X 269      26.482  85.671  36.153  0.00  0.00            
ATOM   4282  HA  THR X 269      25.503  85.904  36.562  0.00  0.00            
ATOM   4283  CB  THR X 269      26.589  84.177  35.820  0.00  0.00            
ATOM   4284  HB  THR X 269      26.312  83.596  36.702  0.00  0.00            
ATOM   4285  CG2 THR X 269      25.665  83.807  34.665  0.00  0.00            
ATOM   4286 HG21 THR X 269      25.982  82.879  34.196  0.00  0.00            
ATOM   4287 HG22 THR X 269      25.671  84.593  33.910  0.00  0.00            
ATOM   4288 HG23 THR X 269      24.639  83.684  35.014  0.00  0.00            
ATOM   4289  OG1 THR X 269      27.928  83.853  35.497  0.00  0.00            
ATOM   4290  HG1 THR X 269      28.313  84.574  35.023  0.00  0.00            
ATOM   4291  C   THR X 269      27.557  86.045  37.165  0.00  0.00            
ATOM   4292  O   THR X 269      28.556  86.666  36.811  0.00  0.00            
ATOM   4293  N   PRO X 270      27.380  85.679  38.439  0.00  0.00            
ATOM   4294  CD  PRO X 270      26.125  85.259  39.058  0.00  0.00            
ATOM   4295  HD2 PRO X 270      25.977  84.186  38.931  0.00  0.00            
ATOM   4296  HD3 PRO X 270      25.255  85.787  38.663  0.00  0.00            
ATOM   4297  CG  PRO X 270      26.342  85.568  40.530  0.00  0.00            
ATOM   4298  HG2 PRO X 270      25.777  84.903  41.183  0.00  0.00            
ATOM   4299  HG3 PRO X 270      26.105  86.621  40.695  0.00  0.00            
ATOM   4300  CB  PRO X 270      27.827  85.441  40.743  0.00  0.00            
ATOM   4301  HB2 PRO X 270      28.150  86.046  41.585  0.00  0.00            
ATOM   4302  HB3 PRO X 270      28.089  84.400  40.925  0.00  0.00            
ATOM   4303  CA  PRO X 270      28.412  85.945  39.428  0.00  0.00            
ATOM   4304  HA  PRO X 270      28.596  87.018  39.474  0.00  0.00            
ATOM   4305  C   PRO X 270      29.721  85.231  39.092  0.00  0.00            
ATOM   4306  O   PRO X 270      30.795  85.772  39.347  0.00  0.00            
ATOM   4307  N   GLH X 271      29.644  84.034  38.504  0.00  0.00            
ATOM   4308  H   GLH X 271      28.767  83.758  38.088  0.00  0.00            
ATOM   4309  CA  GLH X 271      30.835  83.287  38.135  0.00  0.00            
ATOM   4310  HA  GLH X 271      31.445  83.131  39.027  0.00  0.00            
ATOM   4311  CB  GLH X 271      30.454  81.901  37.619  0.00  0.00            
ATOM   4312  HB2 GLH X 271      29.666  81.985  36.867  0.00  0.00            
ATOM   4313  HB3 GLH X 271      30.077  81.353  38.479  0.00  0.00            
ATOM   4314  CG  GLH X 271      31.639  81.115  37.061  0.00  0.00            
ATOM   4315  HG2 GLH X 271      32.357  80.906  37.853  0.00  0.00            
ATOM   4316  HG3 GLH X 271      32.156  81.704  36.307  0.00  0.00            
ATOM   4317  CD  GLH X 271      31.256  79.790  36.417  0.00  0.00            
ATOM   4318  OE1 GLH X 271      29.931  79.523  36.386  0.00  0.00            
ATOM   4319  OE2 GLH X 271      32.096  79.022  35.966  0.00  0.00            
ATOM   4320  HE1 GLH X 271      29.460  79.947  37.079  0.00  0.00            
ATOM   4321  C   GLH X 271      31.648  84.064  37.106  0.00  0.00            
ATOM   4322  O   GLH X 271      32.873  83.963  37.080  0.00  0.00            
ATOM   4323  N   ASH X 272      30.971  84.826  36.240  0.00  0.00            
ATOM   4324  H   ASH X 272      29.963  84.884  36.300  0.00  0.00            
ATOM   4325  CA  ASH X 272      31.642  85.549  35.166  0.00  0.00            
ATOM   4326  HA  ASH X 272      32.162  84.841  34.520  0.00  0.00            
ATOM   4327  CB  ASH X 272      30.619  86.272  34.296  0.00  0.00            
ATOM   4328  HB2 ASH X 272      31.120  86.942  33.598  0.00  0.00            
ATOM   4329  HB3 ASH X 272      29.976  86.885  34.922  0.00  0.00            
ATOM   4330  CG  ASH X 272      29.713  85.343  33.507  0.00  0.00            
ATOM   4331  OD1 ASH X 272      30.168  84.078  33.382  0.00  0.00            
ATOM   4332  OD2 ASH X 272      28.650  85.719  33.030  0.00  0.00            
ATOM   4333  HD1 ASH X 272      30.882  84.024  32.770  0.00  0.00            
ATOM   4334  C   ASH X 272      32.663  86.550  35.705  0.00  0.00            
ATOM   4335  O   ASH X 272      33.619  86.885  35.009  0.00  0.00            
ATOM   4336  N   VAL X 273      32.468  87.043  36.934  0.00  0.00            
ATOM   4337  H   VAL X 273      31.862  86.538  37.563  0.00  0.00            
ATOM   4338  CA  VAL X 273      33.322  88.086  37.486  0.00  0.00            
ATOM   4339  HA  VAL X 273      34.131  88.275  36.787  0.00  0.00            
ATOM   4340  CB  VAL X 273      32.536  89.397  37.669  0.00  0.00            
ATOM   4341  HB  VAL X 273      33.220  90.145  38.076  0.00  0.00            
ATOM   4342  CG1 VAL X 273      32.018  89.914  36.331  0.00  0.00            
ATOM   4343 HG11 VAL X 273      32.841  90.205  35.681  0.00  0.00            
ATOM   4344 HG12 VAL X 273      31.376  90.785  36.471  0.00  0.00            
ATOM   4345 HG13 VAL X 273      31.437  89.145  35.821  0.00  0.00            
ATOM   4346  CG2 VAL X 273      31.388  89.230  38.655  0.00  0.00            
ATOM   4347 HG21 VAL X 273      31.210  90.152  39.208  0.00  0.00            
ATOM   4348 HG22 VAL X 273      30.468  88.968  38.134  0.00  0.00            
ATOM   4349 HG23 VAL X 273      31.635  88.443  39.368  0.00  0.00            
ATOM   4350  C   VAL X 273      33.936  87.633  38.810  0.00  0.00            
ATOM   4351  O   VAL X 273      34.356  88.465  39.610  0.00  0.00            
ATOM   4352  N   MET X 274      34.020  86.322  39.050  0.00  0.00            
ATOM   4353  H   MET X 274      33.869  85.663  38.300  0.00  0.00            
ATOM   4354  CA  MET X 274      34.497  85.830  40.333  0.00  0.00            
ATOM   4355  HA  MET X 274      34.035  86.440  41.112  0.00  0.00            
ATOM   4356  CB  MET X 274      34.059  84.382  40.536  0.00  0.00            
ATOM   4357  HB2 MET X 274      34.612  83.727  39.860  0.00  0.00            
ATOM   4358  HB3 MET X 274      33.003  84.326  40.285  0.00  0.00            
ATOM   4359  CG  MET X 274      34.213  83.899  41.974  0.00  0.00            
ATOM   4360  HG2 MET X 274      33.912  82.852  42.049  0.00  0.00            
ATOM   4361  HG3 MET X 274      35.257  83.944  42.280  0.00  0.00            
ATOM   4362  SD  MET X 274      33.236  84.873  43.146  0.00  0.00            
ATOM   4363  CE  MET X 274      31.629  84.864  42.318  0.00  0.00            
ATOM   4364  HE1 MET X 274      31.527  83.966  41.712  0.00  0.00            
ATOM   4365  HE2 MET X 274      30.836  84.866  43.066  0.00  0.00            
ATOM   4366  HE3 MET X 274      31.515  85.743  41.681  0.00  0.00            
ATOM   4367  C   MET X 274      36.008  85.982  40.465  0.00  0.00            
ATOM   4368  O   MET X 274      36.517  86.041  41.581  0.00  0.00            
ATOM   4369  N   ASN X 275      36.723  86.043  39.337  0.00  0.00            
ATOM   4370  H   ASN X 275      36.277  85.811  38.462  0.00  0.00            
ATOM   4371  CA  ASN X 275      38.161  86.272  39.335  0.00  0.00            
ATOM   4372  HA  ASN X 275      38.506  86.335  40.367  0.00  0.00            
ATOM   4373  CB  ASN X 275      38.868  85.115  38.620  0.00  0.00            
ATOM   4374  HB2 ASN X 275      38.622  85.105  37.560  0.00  0.00            
ATOM   4375  HB3 ASN X 275      38.516  84.170  39.036  0.00  0.00            
ATOM   4376  CG  ASN X 275      40.381  85.165  38.793  0.00  0.00            
ATOM   4377  OD1 ASN X 275      40.932  86.166  39.245  0.00  0.00            
ATOM   4378  ND2 ASN X 275      41.045  84.050  38.480  0.00  0.00            
ATOM   4379 HD21 ASN X 275      40.769  83.514  37.671  0.00  0.00            
ATOM   4380 HD22 ASN X 275      41.822  83.750  39.049  0.00  0.00            
ATOM   4381  C   ASN X 275      38.442  87.601  38.646  0.00  0.00            
ATOM   4382  O   ASN X 275      38.319  87.709  37.427  0.00  0.00            
ATOM   4383  N   HID X 276      38.805  88.620  39.426  0.00  0.00            
ATOM   4384  H   HID X 276      39.097  88.446  40.377  0.00  0.00            
ATOM   4385  CA  HID X 276      38.953  89.958  38.884  0.00  0.00            
ATOM   4386  HA  HID X 276      38.074  90.171  38.273  0.00  0.00            
ATOM   4387  CB  HID X 276      38.995  90.997  39.995  0.00  0.00            
ATOM   4388  HB2 HID X 276      38.165  90.863  40.688  0.00  0.00            
ATOM   4389  HB3 HID X 276      38.876  91.972  39.523  0.00  0.00            
ATOM   4390  CG  HID X 276      40.268  91.013  40.784  0.00  0.00            
ATOM   4391  ND1 HID X 276      40.555  90.076  41.759  0.00  0.00            
ATOM   4392  HD1 HID X 276      40.040  89.227  41.926  0.00  0.00            
ATOM   4393  CE1 HID X 276      41.789  90.318  42.191  0.00  0.00            
ATOM   4394  HE1 HID X 276      42.402  89.542  42.619  0.00  0.00            
ATOM   4395  NE2 HID X 276      42.331  91.382  41.619  0.00  0.00            
ATOM   4396  CD2 HID X 276      41.394  91.790  40.675  0.00  0.00            
ATOM   4397  HD2 HID X 276      41.666  92.482  39.894  0.00  0.00            
ATOM   4398  C   HID X 276      40.188  90.059  37.999  0.00  0.00            
ATOM   4399  O   HID X 276      40.236  90.895  37.098  0.00  0.00            
ATOM   4400  N   ARN X 277      41.201  89.225  38.250  0.00  0.00            
ATOM   4401  H   ARN X 277      41.224  88.711  39.121  0.00  0.00            
ATOM   4402  CA  ARN X 277      42.375  89.198  37.393  0.00  0.00            
ATOM   4403  HA  ARN X 277      42.740  90.221  37.314  0.00  0.00            
ATOM   4404  CB  ARN X 277      43.454  88.319  38.017  0.00  0.00            
ATOM   4405  HB2 ARN X 277      44.067  87.856  37.240  0.00  0.00            
ATOM   4406  HB3 ARN X 277      42.935  87.548  38.580  0.00  0.00            
ATOM   4407  CG  ARN X 277      44.328  89.060  39.017  0.00  0.00            
ATOM   4408  HG2 ARN X 277      45.376  89.037  38.702  0.00  0.00            
ATOM   4409  HG3 ARN X 277      43.972  90.086  39.052  0.00  0.00            
ATOM   4410  CD  ARN X 277      44.177  88.476  40.415  0.00  0.00            
ATOM   4411  HD2 ARN X 277      44.281  87.390  40.394  0.00  0.00            
ATOM   4412  HD3 ARN X 277      43.184  88.702  40.796  0.00  0.00            
ATOM   4413  NE  ARN X 277      45.141  89.051  41.326  0.00  0.00            
ATOM   4414  HE  ARN X 277      44.724  89.256  42.219  0.00  0.00            
ATOM   4415  CZ  ARN X 277      46.427  88.453  41.436  0.00  0.00            
ATOM   4416  NH1 ARN X 277      46.777  87.447  40.770  0.00  0.00            
ATOM   4417 HH11 ARN X 277      47.356  87.706  39.985  0.00  0.00            
ATOM   4418  NH2 ARN X 277      47.275  89.104  42.373  0.00  0.00            
ATOM   4419 HH21 ARN X 277      47.419  88.519  43.181  0.00  0.00            
ATOM   4420 HH22 ARN X 277      48.175  89.278  41.956  0.00  0.00            
ATOM   4421  C   ARN X 277      42.034  88.727  35.981  0.00  0.00            
ATOM   4422  O   ARN X 277      42.601  89.222  35.009  0.00  0.00            
ATOM   4423  N   LYN X 278      41.118  87.762  35.855  0.00  0.00            
ATOM   4424  H   LYN X 278      40.734  87.316  36.678  0.00  0.00            
ATOM   4425  CA  LYN X 278      40.676  87.312  34.543  0.00  0.00            
ATOM   4426  HA  LYN X 278      41.555  87.021  33.967  0.00  0.00            
ATOM   4427  CB  LYN X 278      39.785  86.081  34.685  0.00  0.00            
ATOM   4428  HB2 LYN X 278      40.288  85.323  35.287  0.00  0.00            
ATOM   4429  HB3 LYN X 278      38.895  86.364  35.236  0.00  0.00            
ATOM   4430  CG  LYN X 278      39.359  85.477  33.347  0.00  0.00            
ATOM   4431  HG2 LYN X 278      38.859  86.232  32.736  0.00  0.00            
ATOM   4432  HG3 LYN X 278      40.237  85.160  32.787  0.00  0.00            
ATOM   4433  CD  LYN X 278      38.434  84.278  33.567  0.00  0.00            
ATOM   4434  HD2 LYN X 278      38.950  83.512  34.144  0.00  0.00            
ATOM   4435  HD3 LYN X 278      37.576  84.593  34.159  0.00  0.00            
ATOM   4436  CE  LYN X 278      37.940  83.706  32.241  0.00  0.00            
ATOM   4437  HE2 LYN X 278      38.787  83.425  31.611  0.00  0.00            
ATOM   4438  HE3 LYN X 278      37.377  84.492  31.737  0.00  0.00            
ATOM   4439  NZ  LYN X 278      37.068  82.556  32.441  0.00  0.00            
ATOM   4440  HZ1 LYN X 278      37.135  82.222  33.392  0.00  0.00            
ATOM   4441  HZ2 LYN X 278      36.102  82.821  32.304  0.00  0.00            
ATOM   4442  C   LYN X 278      39.950  88.434  33.800  0.00  0.00            
ATOM   4443  O   LYN X 278      39.965  88.475  32.572  0.00  0.00            
ATOM   4444  N   LEU X 279      39.295  89.336  34.538  0.00  0.00            
ATOM   4445  H   LEU X 279      39.181  89.180  35.529  0.00  0.00            
ATOM   4446  CA  LEU X 279      38.577  90.448  33.935  0.00  0.00            
ATOM   4447  HA  LEU X 279      37.948  90.047  33.142  0.00  0.00            
ATOM   4448  CB  LEU X 279      37.681  91.108  34.978  0.00  0.00            
ATOM   4449  HB2 LEU X 279      37.196  91.990  34.550  0.00  0.00            
ATOM   4450  HB3 LEU X 279      38.329  91.425  35.790  0.00  0.00            
ATOM   4451  CG  LEU X 279      36.634  90.181  35.591  0.00  0.00            
ATOM   4452  HG  LEU X 279      37.159  89.382  36.114  0.00  0.00            
ATOM   4453  CD1 LEU X 279      35.795  90.933  36.619  0.00  0.00            
ATOM   4454 HD11 LEU X 279      36.037  91.997  36.613  0.00  0.00            
ATOM   4455 HD12 LEU X 279      34.732  90.831  36.402  0.00  0.00            
ATOM   4456 HD13 LEU X 279      35.988  90.532  37.614  0.00  0.00            
ATOM   4457  CD2 LEU X 279      35.744  89.552  34.529  0.00  0.00            
ATOM   4458 HD21 LEU X 279      34.697  89.798  34.704  0.00  0.00            
ATOM   4459 HD22 LEU X 279      35.840  88.466  34.545  0.00  0.00            
ATOM   4460 HD23 LEU X 279      36.018  89.905  33.535  0.00  0.00            
ATOM   4461  C   LEU X 279      39.514  91.497  33.332  0.00  0.00            
ATOM   4462  O   LEU X 279      39.057  92.368  32.594  0.00  0.00            
ATOM   4463  N   GLY X 280      40.817  91.425  33.627  0.00  0.00            
ATOM   4464  H   GLY X 280      41.161  90.581  34.058  0.00  0.00            
ATOM   4465  CA  GLY X 280      41.793  92.289  32.987  0.00  0.00            
ATOM   4466  HA2 GLY X 280      41.377  92.677  32.059  0.00  0.00            
ATOM   4467  HA3 GLY X 280      42.647  91.671  32.720  0.00  0.00            
ATOM   4468  C   GLY X 280      42.314  93.455  33.823  0.00  0.00            
ATOM   4469  O   GLY X 280      43.069  94.270  33.296  0.00  0.00            
ATOM   4470  N   TYR X 281      41.926  93.564  35.096  0.00  0.00            
ATOM   4471  H   TYR X 281      41.120  93.046  35.402  0.00  0.00            
ATOM   4472  CA  TYR X 281      42.415  94.640  35.941  0.00  0.00            
ATOM   4473  HA  TYR X 281      43.214  95.154  35.408  0.00  0.00            
ATOM   4474  CB  TYR X 281      41.279  95.627  36.216  0.00  0.00            
ATOM   4475  HB2 TYR X 281      41.671  96.546  36.661  0.00  0.00            
ATOM   4476  HB3 TYR X 281      40.843  95.890  35.253  0.00  0.00            
ATOM   4477  CG  TYR X 281      40.164  95.102  37.094  0.00  0.00            
ATOM   4478  CD1 TYR X 281      40.248  95.185  38.485  0.00  0.00            
ATOM   4479  HD1 TYR X 281      41.154  95.532  38.949  0.00  0.00            
ATOM   4480  CE1 TYR X 281      39.176  94.777  39.280  0.00  0.00            
ATOM   4481  HE1 TYR X 281      39.156  95.027  40.326  0.00  0.00            
ATOM   4482  CZ  TYR X 281      38.073  94.155  38.701  0.00  0.00            
ATOM   4483  OH  TYR X 281      37.055  93.685  39.475  0.00  0.00            
ATOM   4484  HH  TYR X 281      36.919  94.203  40.253  0.00  0.00            
ATOM   4485  CE2 TYR X 281      38.028  93.991  37.320  0.00  0.00            
ATOM   4486  HE2 TYR X 281      37.298  93.332  36.889  0.00  0.00            
ATOM   4487  CD2 TYR X 281      39.045  94.501  36.517  0.00  0.00            
ATOM   4488  HD2 TYR X 281      39.037  94.290  35.463  0.00  0.00            
ATOM   4489  C   TYR X 281      42.986  94.108  37.249  0.00  0.00            
ATOM   4490  O   TYR X 281      42.725  92.973  37.642  0.00  0.00            
ATOM   4491  N   VAL X 282      43.782  94.951  37.908  0.00  0.00            
ATOM   4492  H   VAL X 282      44.145  95.746  37.403  0.00  0.00            
ATOM   4493  CA  VAL X 282      44.379  94.641  39.191  0.00  0.00            
ATOM   4494  HA  VAL X 282      43.750  93.918  39.711  0.00  0.00            
ATOM   4495  CB  VAL X 282      45.763  94.025  38.956  0.00  0.00            
ATOM   4496  HB  VAL X 282      45.651  93.204  38.246  0.00  0.00            
ATOM   4497  CG1 VAL X 282      46.746  95.025  38.349  0.00  0.00            
ATOM   4498 HG11 VAL X 282      47.567  95.228  39.037  0.00  0.00            
ATOM   4499 HG12 VAL X 282      46.281  95.961  38.033  0.00  0.00            
ATOM   4500 HG13 VAL X 282      47.191  94.589  37.459  0.00  0.00            
ATOM   4501  CG2 VAL X 282      46.329  93.429  40.239  0.00  0.00            
ATOM   4502 HG21 VAL X 282      45.537  93.242  40.965  0.00  0.00            
ATOM   4503 HG22 VAL X 282      47.052  94.101  40.701  0.00  0.00            
ATOM   4504 HG23 VAL X 282      46.819  92.485  39.993  0.00  0.00            
ATOM   4505  C   VAL X 282      44.457  95.917  40.022  0.00  0.00            
ATOM   4506  O   VAL X 282      44.483  97.018  39.476  0.00  0.00            
ATOM   4507  N   TYR X 283      44.510  95.764  41.348  0.00  0.00            
ATOM   4508  H   TYR X 283      44.709  94.848  41.719  0.00  0.00            
ATOM   4509  CA  TYR X 283      44.639  96.901  42.242  0.00  0.00            
ATOM   4510  HA  TYR X 283      44.290  97.802  41.739  0.00  0.00            
ATOM   4511  CB  TYR X 283      43.776  96.706  43.487  0.00  0.00            
ATOM   4512  HB2 TYR X 283      44.043  97.447  44.243  0.00  0.00            
ATOM   4513  HB3 TYR X 283      43.967  95.729  43.924  0.00  0.00            
ATOM   4514  CG  TYR X 283      42.300  96.824  43.186  0.00  0.00            
ATOM   4515  CD1 TYR X 283      41.672  98.071  43.176  0.00  0.00            
ATOM   4516  HD1 TYR X 283      42.204  98.939  43.521  0.00  0.00            
ATOM   4517  CE1 TYR X 283      40.329  98.184  42.816  0.00  0.00            
ATOM   4518  HE1 TYR X 283      39.883  99.153  42.673  0.00  0.00            
ATOM   4519  CZ  TYR X 283      39.569  97.037  42.604  0.00  0.00            
ATOM   4520  OH  TYR X 283      38.239  97.141  42.323  0.00  0.00            
ATOM   4521  HH  TYR X 283      37.906  96.394  41.850  0.00  0.00            
ATOM   4522  CE2 TYR X 283      40.170  95.787  42.729  0.00  0.00            
ATOM   4523  HE2 TYR X 283      39.560  94.912  42.845  0.00  0.00            
ATOM   4524  CD2 TYR X 283      41.542  95.679  42.947  0.00  0.00            
ATOM   4525  HD2 TYR X 283      41.998  94.706  43.015  0.00  0.00            
ATOM   4526  C   TYR X 283      46.106  97.070  42.614  0.00  0.00            
ATOM   4527  O   TYR X 283      46.861  96.100  42.678  0.00  0.00            
ATOM   4528  N   ASH X 284      46.510  98.319  42.850  0.00  0.00            
ATOM   4529  H   ASH X 284      45.828  99.003  43.141  0.00  0.00            
ATOM   4530  CA  ASH X 284      47.911  98.659  42.985  0.00  0.00            
ATOM   4531  HA  ASH X 284      48.434  98.282  42.103  0.00  0.00            
ATOM   4532  CB  ASH X 284      48.085 100.180  43.021  0.00  0.00            
ATOM   4533  HB2 ASH X 284      49.136 100.434  43.169  0.00  0.00            
ATOM   4534  HB3 ASH X 284      47.774 100.609  42.073  0.00  0.00            
ATOM   4535  CG  ASH X 284      47.296 100.854  44.127  0.00  0.00            
ATOM   4536  OD1 ASH X 284      46.388 100.037  44.701  0.00  0.00            
ATOM   4537  OD2 ASH X 284      47.493 102.016  44.467  0.00  0.00            
ATOM   4538  HD1 ASH X 284      46.605  99.869  45.602  0.00  0.00            
ATOM   4539  C   ASH X 284      48.534  97.992  44.203  0.00  0.00            
ATOM   4540  O   ASH X 284      49.738  97.748  44.221  0.00  0.00            
ATOM   4541  N   ILE X 285      47.730  97.682  45.223  0.00  0.00            
ATOM   4542  H   ILE X 285      46.730  97.672  45.078  0.00  0.00            
ATOM   4543  CA  ILE X 285      48.264  97.059  46.423  0.00  0.00            
ATOM   4544  HA  ILE X 285      49.147  97.615  46.735  0.00  0.00            
ATOM   4545  CB  ILE X 285      47.247  97.113  47.570  0.00  0.00            
ATOM   4546  HB  ILE X 285      47.669  96.576  48.421  0.00  0.00            
ATOM   4547  CG2 ILE X 285      46.992  98.555  47.998  0.00  0.00            
ATOM   4548 HG21 ILE X 285      47.450  99.251  47.297  0.00  0.00            
ATOM   4549 HG22 ILE X 285      47.410  98.747  48.986  0.00  0.00            
ATOM   4550 HG23 ILE X 285      45.923  98.764  48.036  0.00  0.00            
ATOM   4551  CG1 ILE X 285      45.940  96.436  47.168  0.00  0.00            
ATOM   4552 HG12 ILE X 285      46.147  95.510  46.628  0.00  0.00            
ATOM   4553 HG13 ILE X 285      45.419  97.127  46.512  0.00  0.00            
ATOM   4554  CD1 ILE X 285      45.016  96.154  48.344  0.00  0.00            
ATOM   4555 HD11 ILE X 285      44.214  95.475  48.049  0.00  0.00            
ATOM   4556 HD12 ILE X 285      44.556  97.078  48.696  0.00  0.00            
ATOM   4557 HD13 ILE X 285      45.576  95.697  49.157  0.00  0.00            
ATOM   4558  C   ILE X 285      48.680  95.621  46.132  0.00  0.00            
ATOM   4559  O   ILE X 285      49.440  95.034  46.899  0.00  0.00            
ATOM   4560  N   GLH X 286      48.203  95.048  45.021  0.00  0.00            
ATOM   4561  H   GLH X 286      47.747  95.627  44.331  0.00  0.00            
ATOM   4562  CA  GLH X 286      48.523  93.676  44.655  0.00  0.00            
ATOM   4563  HA  GLH X 286      48.523  93.039  45.537  0.00  0.00            
ATOM   4564  CB  GLH X 286      47.463  93.122  43.709  0.00  0.00            
ATOM   4565  HB2 GLH X 286      47.738  92.112  43.391  0.00  0.00            
ATOM   4566  HB3 GLH X 286      47.449  93.768  42.838  0.00  0.00            
ATOM   4567  CG  GLH X 286      46.064  93.106  44.310  0.00  0.00            
ATOM   4568  HG2 GLH X 286      45.760  94.110  44.602  0.00  0.00            
ATOM   4569  HG3 GLH X 286      46.042  92.491  45.208  0.00  0.00            
ATOM   4570  CD  GLH X 286      45.060  92.508  43.342  0.00  0.00            
ATOM   4571  OE1 GLH X 286      44.240  93.437  42.806  0.00  0.00            
ATOM   4572  OE2 GLH X 286      44.977  91.305  43.124  0.00  0.00            
ATOM   4573  HE1 GLH X 286      43.337  93.172  42.870  0.00  0.00            
ATOM   4574  C   GLH X 286      49.890  93.594  43.981  0.00  0.00            
ATOM   4575  O   GLH X 286      50.360  92.493  43.698  0.00  0.00            
ATOM   4576  N   LEU X 287      50.524  94.737  43.694  0.00  0.00            
ATOM   4577  H   LEU X 287      50.035  95.613  43.801  0.00  0.00            
ATOM   4578  CA  LEU X 287      51.804  94.743  43.006  0.00  0.00            
ATOM   4579  HA  LEU X 287      51.922  93.785  42.501  0.00  0.00            
ATOM   4580  CB  LEU X 287      51.858  95.880  41.978  0.00  0.00            
ATOM   4581  HB2 LEU X 287      51.983  96.839  42.478  0.00  0.00            
ATOM   4582  HB3 LEU X 287      52.760  95.740  41.387  0.00  0.00            
ATOM   4583  CG  LEU X 287      50.675  95.944  41.006  0.00  0.00            
ATOM   4584  HG  LEU X 287      49.776  96.206  41.562  0.00  0.00            
ATOM   4585  CD1 LEU X 287      50.910  97.036  39.959  0.00  0.00            
ATOM   4586 HD11 LEU X 287      50.036  97.155  39.319  0.00  0.00            
ATOM   4587 HD12 LEU X 287      51.106  97.993  40.440  0.00  0.00            
ATOM   4588 HD13 LEU X 287      51.763  96.795  39.325  0.00  0.00            
ATOM   4589  CD2 LEU X 287      50.440  94.597  40.332  0.00  0.00            
ATOM   4590 HD21 LEU X 287      51.259  93.911  40.546  0.00  0.00            
ATOM   4591 HD22 LEU X 287      49.518  94.145  40.694  0.00  0.00            
ATOM   4592 HD23 LEU X 287      50.363  94.707  39.250  0.00  0.00            
ATOM   4593  C   LEU X 287      52.960  94.897  43.994  0.00  0.00            
ATOM   4594  O   LEU X 287      52.845  95.593  45.000  0.00  0.00            
ATOM   4595  C61 CU6 X 288      24.082  99.436  43.739  0.00  0.00            
ATOM   4596  DD2 CU6 X 288      23.804  98.957  44.485  0.00  0.00            
ATOM   4597  DD3 CU6 X 288      24.117 100.226  44.233  0.00  0.00            
ATOM   4598  DD4 CU6 X 288      24.930  99.256  43.944  0.00  0.00            
ATOM   4599  DD5 CU6 X 288      24.347  99.900  42.975  0.00  0.00            
ATOM   4600  DD6 CU6 X 288      24.039  98.645  43.230  0.00  0.00            
ATOM   4601  DD7 CU6 X 288      23.218  99.622  43.535  0.00  0.00            
ATOM   4602  C61 CU6 X 289      27.283 101.933  47.389  0.00  0.00            
ATOM   4603  DD2 CU6 X 289      28.132 101.916  47.798  0.00  0.00            
ATOM   4604  DD3 CU6 X 289      27.077 102.700  47.867  0.00  0.00            
ATOM   4605  DD4 CU6 X 289      27.615 102.443  46.719  0.00  0.00            
ATOM   4606  DD5 CU6 X 289      26.442 101.947  46.983  0.00  0.00            
ATOM   4607  DD6 CU6 X 289      27.514 101.157  46.911  0.00  0.00            
ATOM   4608  DD7 CU6 X 289      26.958 101.419  48.040  0.00  0.00            
ATOM   4609  O1  L6M X 290      25.222 101.991  47.035  0.00  0.00            
ATOM   4610  C1  L6M X 290      24.220 102.024  47.774  0.00  0.00            
ATOM   4611  C2  L6M X 290      23.737 103.289  48.364  0.00  0.00            
ATOM   4612  C3  L6M X 290      22.763 103.198  49.261  0.00  0.00            
ATOM   4613  C4  L6M X 290      22.132 104.341  49.992  0.00  0.00            
ATOM   4614  N1  L6M X 290      22.330 104.178  51.369  0.00  0.00            
ATOM   4615  C5  L6M X 290      22.172 103.120  52.269  0.00  0.00            
ATOM   4616  C6  L6M X 290      22.495 103.621  53.489  0.00  0.00            
ATOM   4617  C7  L6M X 290      22.459 102.961  54.790  0.00  0.00            
ATOM   4618  O2  L6M X 290      21.123 102.851  55.214  0.00  0.00            
ATOM   4619  C8  L6M X 290      20.899 102.003  56.297  0.00  0.00            
ATOM   4620  C9  L6M X 290      21.269 100.617  56.314  0.00  0.00            
ATOM   4621  C10 L6M X 290      21.080  99.906  57.502  0.00  0.00            
ATOM   4622  O3  L6M X 290      21.532  98.584  57.514  0.00  0.00            
ATOM   4623  C11 L6M X 290      20.855  97.533  58.209  0.00  0.00            
ATOM   4624  H1  L6M X 290      21.126  97.449  59.268  0.00  0.00            
ATOM   4625  H2  L6M X 290      20.895  96.507  57.808  0.00  0.00            
ATOM   4626  H3  L6M X 290      19.750  97.642  58.305  0.00  0.00            
ATOM   4627  C12 L6M X 290      20.364 100.487  58.610  0.00  0.00            
ATOM   4628  O4  L6M X 290      20.180  99.824  59.799  0.00  0.00            
ATOM   4629  C13 L6M X 290      21.292  99.932  60.621  0.00  0.00            
ATOM   4630  H4  L6M X 290      21.778 100.863  60.666  0.00  0.00            
ATOM   4631  H5  L6M X 290      22.060  99.193  60.397  0.00  0.00            
ATOM   4632  H6  L6M X 290      20.810  99.880  61.630  0.00  0.00            
ATOM   4633  C14 L6M X 290      20.056 101.870  58.583  0.00  0.00            
ATOM   4634  O5  L6M X 290      19.387 102.394  59.690  0.00  0.00            
ATOM   4635  C15 L6M X 290      19.113 103.800  59.822  0.00  0.00            
ATOM   4636  H7  L6M X 290      19.922 104.499  59.549  0.00  0.00            
ATOM   4637  H8  L6M X 290      18.780 104.056  60.839  0.00  0.00            
ATOM   4638  H9  L6M X 290      18.359 104.002  59.077  0.00  0.00            
ATOM   4639  C16 L6M X 290      20.308 102.627  57.464  0.00  0.00            
ATOM   4640  H10 L6M X 290      20.163 103.693  57.400  0.00  0.00            
ATOM   4641  H11 L6M X 290      21.637 100.143  55.479  0.00  0.00            
ATOM   4642  H12 L6M X 290      23.099 103.570  55.472  0.00  0.00            
ATOM   4643  H13 L6M X 290      22.859 102.006  54.671  0.00  0.00            
ATOM   4644  N2  L6M X 290      22.867 104.968  53.288  0.00  0.00            
ATOM   4645  N3  L6M X 290      22.723 105.249  52.021  0.00  0.00            
ATOM   4646  H14 L6M X 290      21.838 102.173  51.864  0.00  0.00            
ATOM   4647  H15 L6M X 290      21.079 104.383  49.745  0.00  0.00            
ATOM   4648  H16 L6M X 290      22.581 105.321  49.738  0.00  0.00            
ATOM   4649  O6  L6M X 290      22.096 102.039  49.515  0.00  0.00            
ATOM   4650  C17 L6M X 290      22.548 100.829  49.100  0.00  0.00            
ATOM   4651  C18 L6M X 290      23.615 100.741  48.331  0.00  0.00            
ATOM   4652  O7  L6M X 290      24.195  99.621  47.885  0.00  0.00            
ATOM   4653  H17 L6M X 290      23.894  98.894  48.411  0.00  0.00            
ATOM   4654  H18 L6M X 290      22.060 100.011  49.571  0.00  0.00            
ATOM   4655  H19 L6M X 290      24.107 104.252  48.059  0.00  0.00            
ATOM   4656  O   HOH X 291      10.725 114.435  57.151  0.00  0.00            
ATOM   4657  H1  HOH X 291      10.827 115.291  57.582  0.00  0.00            
ATOM   4658  H2  HOH X 291      11.402 114.426  56.442  0.00  0.00            
ATOM   4659  O   HOH X 292      14.312 100.417  68.126  0.00  0.00            
ATOM   4660  H1  HOH X 292      14.007  99.829  68.825  0.00  0.00            
ATOM   4661  H2  HOH X 292      13.939 101.233  68.441  0.00  0.00            
ATOM   4662  O   HOH X 293      31.085  95.948  61.876  0.00  0.00            
ATOM   4663  H1  HOH X 293      30.796  96.577  61.176  0.00  0.00            
ATOM   4664  H2  HOH X 293      32.042  96.139  61.933  0.00  0.00            
ATOM   4665  O   HOH X 294       9.865 102.884  45.663  0.00  0.00            
ATOM   4666  H1  HOH X 294       9.337 102.527  46.404  0.00  0.00            
ATOM   4667  H2  HOH X 294       9.675 102.284  44.943  0.00  0.00            
ATOM   4668  O   HOH X 295      15.189  87.427  59.251  0.00  0.00            
ATOM   4669  H1  HOH X 295      14.236  87.649  59.310  0.00  0.00            
ATOM   4670  H2  HOH X 295      15.232  86.754  58.583  0.00  0.00            
ATOM   4671  O   HOH X 296      10.951  99.050  49.116  0.00  0.00            
ATOM   4672  H1  HOH X 296      11.846  98.968  48.764  0.00  0.00            
ATOM   4673  H2  HOH X 296      10.942  98.396  49.800  0.00  0.00            
ATOM   4674  O   HOH X 297      21.796 101.966  63.602  0.00  0.00            
ATOM   4675  H1  HOH X 297      21.863 102.798  63.099  0.00  0.00            
ATOM   4676  H2  HOH X 297      22.318 102.208  64.392  0.00  0.00            
ATOM   4677  O   HOH X 298       8.486  97.556  56.125  0.00  0.00            
ATOM   4678  H1  HOH X 298       9.219  98.190  56.008  0.00  0.00            
ATOM   4679  H2  HOH X 298       8.984  96.679  56.028  0.00  0.00            
ATOM   4680  O   HOH X 299      31.445 107.892  66.500  0.00  0.00            
ATOM   4681  H1  HOH X 299      31.969 108.102  65.715  0.00  0.00            
ATOM   4682  H2  HOH X 299      30.551 108.139  66.247  0.00  0.00            
ATOM   4683  O   HOH X 300      17.212  99.711  66.477  0.00  0.00            
ATOM   4684  H1  HOH X 300      16.573  99.957  67.132  0.00  0.00            
ATOM   4685  H2  HOH X 300      18.034 100.145  66.806  0.00  0.00            
ATOM   4686  O   HOH X 301      29.768 117.468  60.591  0.00  0.00            
ATOM   4687  H1  HOH X 301      29.207 118.192  60.974  0.00  0.00            
ATOM   4688  H2  HOH X 301      29.126 116.719  60.449  0.00  0.00            
ATOM   4689  O   HOH X 302      10.709  95.821  63.036  0.00  0.00            
ATOM   4690  H1  HOH X 302      11.576  95.671  62.567  0.00  0.00            
ATOM   4691  H2  HOH X 302      10.316  94.955  63.060  0.00  0.00            
ATOM   4692  O   HOH X 303       5.680 111.065  55.256  0.00  0.00            
ATOM   4693  H1  HOH X 303       5.483 111.671  55.972  0.00  0.00            
ATOM   4694  H2  HOH X 303       5.989 111.663  54.540  0.00  0.00            
ATOM   4695  O   HOH X 304       7.813  93.948  57.270  0.00  0.00            
ATOM   4696  H1  HOH X 304       6.898  93.725  57.414  0.00  0.00            
ATOM   4697  H2  HOH X 304       7.711  94.898  57.131  0.00  0.00            
ATOM   4698  O   HOH X 305      30.680 102.706  64.681  0.00  0.00            
ATOM   4699  H1  HOH X 305      31.408 103.382  64.728  0.00  0.00            
ATOM   4700  H2  HOH X 305      30.383 102.642  65.604  0.00  0.00            
ATOM   4701  O   HOH X 306      12.790 112.560  61.252  0.00  0.00            
ATOM   4702  H1  HOH X 306      13.021 111.790  61.802  0.00  0.00            
ATOM   4703  H2  HOH X 306      13.527 112.547  60.615  0.00  0.00            
ATOM   4704  O   HOH X 307      25.345 109.119  65.835  0.00  0.00            
ATOM   4705  H1  HOH X 307      24.949 108.902  64.965  0.00  0.00            
ATOM   4706  H2  HOH X 307      24.583 109.254  66.408  0.00  0.00            
ATOM   4707  O   HOH X 308       9.269 104.384  48.558  0.00  0.00            
ATOM   4708  H1  HOH X 308       9.952 104.566  47.854  0.00  0.00            
ATOM   4709  H2  HOH X 308       9.576 103.547  48.961  0.00  0.00            
ATOM   4710  O   HOH X 309      22.333 121.438  59.723  0.00  0.00            
ATOM   4711  H1  HOH X 309      21.705 120.842  60.173  0.00  0.00            
ATOM   4712  H2  HOH X 309      22.942 120.819  59.319  0.00  0.00            
ATOM   4713  O   HOH X 310      10.177 101.356  64.527  0.00  0.00            
ATOM   4714  H1  HOH X 310      10.193 102.311  64.622  0.00  0.00            
ATOM   4715  H2  HOH X 310      10.841 101.040  65.127  0.00  0.00            
ATOM   4716  O   HOH X 311      13.638  96.972  68.007  0.00  0.00            
ATOM   4717  H1  HOH X 311      14.231  97.479  68.563  0.00  0.00            
ATOM   4718  H2  HOH X 311      13.620  96.100  68.449  0.00  0.00            
ATOM   4719  O   HOH X 312      31.945 101.299  69.251  0.00  0.00            
ATOM   4720  H1  HOH X 312      32.434 101.006  70.024  0.00  0.00            
ATOM   4721  H2  HOH X 312      31.573 102.155  69.462  0.00  0.00            
ATOM   4722  O   HOH X 313      22.634 120.561  56.815  0.00  0.00            
ATOM   4723  H1  HOH X 313      23.589 120.428  56.984  0.00  0.00            
ATOM   4724  H2  HOH X 313      22.353 121.222  57.493  0.00  0.00            
ATOM   4725  O   HOH X 314      14.797 121.010  52.617  0.00  0.00            
ATOM   4726  H1  HOH X 314      15.678 121.243  52.266  0.00  0.00            
ATOM   4727  H2  HOH X 314      14.290 121.803  52.460  0.00  0.00            
ATOM   4728  O   HOH X 315       9.645 103.996  56.189  0.00  0.00            
ATOM   4729  H1  HOH X 315       8.955 103.314  56.335  0.00  0.00            
ATOM   4730  H2  HOH X 315       9.151 104.655  55.704  0.00  0.00            
ATOM   4731  O   HOH X 316      16.435 120.612  48.855  0.00  0.00            
ATOM   4732  H1  HOH X 316      15.494 120.510  48.897  0.00  0.00            
ATOM   4733  H2  HOH X 316      16.628 120.270  47.960  0.00  0.00            
ATOM   4734  O   HOH X 317       9.043  97.948  61.984  0.00  0.00            
ATOM   4735  H1  HOH X 317       9.098  97.034  61.636  0.00  0.00            
ATOM   4736  H2  HOH X 317       9.547  97.886  62.836  0.00  0.00            
ATOM   4737  O   HOH X 318       4.329 102.703  55.559  0.00  0.00            
ATOM   4738  H1  HOH X 318       4.303 103.645  55.364  0.00  0.00            
ATOM   4739  H2  HOH X 318       3.652 102.632  56.226  0.00  0.00            
ATOM   4740  O   HOH X 319       7.254 115.045  51.438  0.00  0.00            
ATOM   4741  H1  HOH X 319       8.244 114.910  51.306  0.00  0.00            
ATOM   4742  H2  HOH X 319       7.227 115.588  52.260  0.00  0.00            
ATOM   4743  O   HOH X 320      20.718 114.751  68.368  0.00  0.00            
ATOM   4744  H1  HOH X 320      21.056 115.423  67.729  0.00  0.00            
ATOM   4745  H2  HOH X 320      21.056 113.946  67.995  0.00  0.00            
ATOM   4746  O   HOH X 321      12.348 100.367  51.958  0.00  0.00            
ATOM   4747  H1  HOH X 321      12.232 101.072  51.305  0.00  0.00            
ATOM   4748  H2  HOH X 321      12.462 100.846  52.801  0.00  0.00            
ATOM   4749  O   HOH X 322      20.706 118.955  64.091  0.00  0.00            
ATOM   4750  H1  HOH X 322      20.336 118.489  63.348  0.00  0.00            
ATOM   4751  H2  HOH X 322      20.084 118.781  64.806  0.00  0.00            
ATOM   4752  O   HOH X 323      25.209 120.440  57.198  0.00  0.00            
ATOM   4753  H1  HOH X 323      25.840 120.238  57.870  0.00  0.00            
ATOM   4754  H2  HOH X 323      25.494 119.850  56.513  0.00  0.00            
ATOM   4755  O   HOH X 324      10.533 108.369  44.028  0.00  0.00            
ATOM   4756  H1  HOH X 324      10.161 107.523  43.784  0.00  0.00            
ATOM   4757  H2  HOH X 324      10.224 108.550  44.941  0.00  0.00            
ATOM   4758  O   HOH X 325       5.431 108.097  47.953  0.00  0.00            
ATOM   4759  H1  HOH X 325       4.579 107.923  48.372  0.00  0.00            
ATOM   4760  H2  HOH X 325       5.977 107.454  48.439  0.00  0.00            
ATOM   4761  O   HOH X 326       7.023 101.942  55.469  0.00  0.00            
ATOM   4762  H1  HOH X 326       6.938 101.856  56.417  0.00  0.00            
ATOM   4763  H2  HOH X 326       6.089 101.909  55.207  0.00  0.00            
ATOM   4764  O   HOH X 327      31.810 118.605  49.518  0.00  0.00            
ATOM   4765  H1  HOH X 327      31.788 118.236  50.361  0.00  0.00            
ATOM   4766  H2  HOH X 327      31.573 119.563  49.652  0.00  0.00            
ATOM   4767  O   HOH X 328      25.433 111.282  69.369  0.00  0.00            
ATOM   4768  H1  HOH X 328      26.090 112.003  69.411  0.00  0.00            
ATOM   4769  H2  HOH X 328      24.594 111.759  69.140  0.00  0.00            
ATOM   4770  O   HOH X 329      20.024 121.705  58.169  0.00  0.00            
ATOM   4771  H1  HOH X 329      20.820 122.022  58.620  0.00  0.00            
ATOM   4772  H2  HOH X 329      19.296 122.116  58.690  0.00  0.00            
ATOM   4773  O   HOH X 330      16.294 102.358  60.586  0.00  0.00            
ATOM   4774  H1  HOH X 330      16.878 101.588  60.638  0.00  0.00            
ATOM   4775  H2  HOH X 330      16.455 102.786  61.415  0.00  0.00            
ATOM   4776  O   HOH X 331      13.278 105.288  44.623  0.00  0.00            
ATOM   4777  H1  HOH X 331      12.884 105.301  43.740  0.00  0.00            
ATOM   4778  H2  HOH X 331      12.543 105.350  45.280  0.00  0.00            
ATOM   4779  O   HOH X 332      20.374  87.336  60.351  0.00  0.00            
ATOM   4780  H1  HOH X 332      19.652  87.090  60.936  0.00  0.00            
ATOM   4781  H2  HOH X 332      20.030  88.001  59.748  0.00  0.00            
ATOM   4782  O   HOH X 333      18.669 106.367  71.358  0.00  0.00            
ATOM   4783  H1  HOH X 333      19.201 107.133  71.536  0.00  0.00            
ATOM   4784  H2  HOH X 333      19.262 105.777  70.924  0.00  0.00            
ATOM   4785  O   HOH X 334      23.628  97.742  42.601  0.00  0.00            
ATOM   4786  H1  HOH X 334      22.727  97.437  42.877  0.00  0.00            
ATOM   4787  H2  HOH X 334      23.772  97.199  41.772  0.00  0.00            
ATOM   4788  O   HOH X 335      26.100  86.002  58.687  0.00  0.00            
ATOM   4789  H1  HOH X 335      26.554  85.188  58.778  0.00  0.00            
ATOM   4790  H2  HOH X 335      26.778  86.683  58.973  0.00  0.00            
ATOM   4791  O   HOH X 336      20.739 108.120  72.014  0.00  0.00            
ATOM   4792  H1  HOH X 336      21.405 108.791  72.030  0.00  0.00            
ATOM   4793  H2  HOH X 336      20.785 107.830  72.930  0.00  0.00            
ATOM   4794  O   HOH X 337       6.134  96.614  48.276  0.00  0.00            
ATOM   4795  H1  HOH X 337       5.959  95.718  48.634  0.00  0.00            
ATOM   4796  H2  HOH X 337       6.391  97.130  49.037  0.00  0.00            
ATOM   4797  O   HOH X 338      12.414 115.136  54.812  0.00  0.00            
ATOM   4798  H1  HOH X 338      13.195 115.622  55.136  0.00  0.00            
ATOM   4799  H2  HOH X 338      12.721 114.760  53.960  0.00  0.00            
ATOM   4800  O   HOH X 339      12.486  88.928  59.189  0.00  0.00            
ATOM   4801  H1  HOH X 339      12.645  89.387  60.010  0.00  0.00            
ATOM   4802  H2  HOH X 339      11.609  89.268  58.961  0.00  0.00            
ATOM   4803  O   HOH X 340       6.405  99.834  51.927  0.00  0.00            
ATOM   4804  H1  HOH X 340       5.757 100.432  52.408  0.00  0.00            
ATOM   4805  H2  HOH X 340       6.359  99.010  52.432  0.00  0.00            
ATOM   4806  O   HOH X 341       8.268 108.392  51.989  0.00  0.00            
ATOM   4807  H1  HOH X 341       7.560 107.723  51.991  0.00  0.00            
ATOM   4808  H2  HOH X 341       7.759 109.228  51.870  0.00  0.00            
ATOM   4809  O   HOH X 342      28.771 101.177  67.074  0.00  0.00            
ATOM   4810  H1  HOH X 342      27.897 101.317  66.664  0.00  0.00            
ATOM   4811  H2  HOH X 342      29.087 102.118  67.080  0.00  0.00            
ATOM   4812  O   HOH X 343      13.198 104.349  53.103  0.00  0.00            
ATOM   4813  H1  HOH X 343      13.354 105.205  53.559  0.00  0.00            
ATOM   4814  H2  HOH X 343      12.585 104.624  52.388  0.00  0.00            
ATOM   4815  O   HOH X 344      10.397 102.166  42.812  0.00  0.00            
ATOM   4816  H1  HOH X 344       9.676 102.774  42.658  0.00  0.00            
ATOM   4817  H2  HOH X 344       9.924 101.320  42.831  0.00  0.00            
ATOM   4818  O   HOH X 345       9.600 109.518  48.723  0.00  0.00            
ATOM   4819  H1  HOH X 345       8.997 109.194  49.426  0.00  0.00            
ATOM   4820  H2  HOH X 345       9.429 108.941  47.977  0.00  0.00            
ATOM   4821  O   HOH X 346      14.960  99.467  64.502  0.00  0.00            
ATOM   4822  H1  HOH X 346      15.785  99.374  64.987  0.00  0.00            
ATOM   4823  H2  HOH X 346      14.658  98.538  64.462  0.00  0.00            
ATOM   4824  O   HOH X 347      13.549 109.880  55.014  0.00  0.00            
ATOM   4825  H1  HOH X 347      12.826 110.095  55.658  0.00  0.00            
ATOM   4826  H2  HOH X 347      13.282 108.986  54.731  0.00  0.00            
ATOM   4827  O   HOH X 348       5.105 103.193  49.295  0.00  0.00            
ATOM   4828  H1  HOH X 348       5.089 103.056  48.317  0.00  0.00            
ATOM   4829  H2  HOH X 348       5.183 104.115  49.361  0.00  0.00            
ATOM   4830  O   HOH X 349      12.320  99.548  62.029  0.00  0.00            
ATOM   4831  H1  HOH X 349      12.816  99.445  62.877  0.00  0.00            
ATOM   4832  H2  HOH X 349      13.016  99.369  61.390  0.00  0.00            
ATOM   4833  O   HOH X 350      18.547 105.478  41.976  0.00  0.00            
ATOM   4834  H1  HOH X 350      18.619 106.219  42.614  0.00  0.00            
ATOM   4835  H2  HOH X 350      18.198 105.875  41.163  0.00  0.00            
ATOM   4836  O   HOH X 351      12.750 104.179  48.189  0.00  0.00            
ATOM   4837  H1  HOH X 351      12.241 104.265  47.375  0.00  0.00            
ATOM   4838  H2  HOH X 351      13.417 103.537  47.961  0.00  0.00            
ATOM   4839  O   HOH X 352       7.563 101.237  58.082  0.00  0.00            
ATOM   4840  H1  HOH X 352       6.940 100.591  57.731  0.00  0.00            
ATOM   4841  H2  HOH X 352       7.540 101.109  59.053  0.00  0.00            
ATOM   4842  O   HOH X 353      20.235 102.602  71.630  0.00  0.00            
ATOM   4843  H1  HOH X 353      19.291 102.385  71.369  0.00  0.00            
ATOM   4844  H2  HOH X 353      20.156 103.252  72.331  0.00  0.00            
ATOM   4845  O   HOH X 354      21.868 116.189  66.537  0.00  0.00            
ATOM   4846  H1  HOH X 354      22.648 116.594  66.097  0.00  0.00            
ATOM   4847  H2  HOH X 354      21.374 115.805  65.806  0.00  0.00            
ATOM   4848  O   HOH X 355       9.679  97.047  42.528  0.00  0.00            
ATOM   4849  H1  HOH X 355       9.715  96.262  43.109  0.00  0.00            
ATOM   4850  H2  HOH X 355      10.464  96.871  41.993  0.00  0.00            
ATOM   4851  O   HOH X 356      12.937 103.807  66.252  0.00  0.00            
ATOM   4852  H1  HOH X 356      12.904 102.845  66.159  0.00  0.00            
ATOM   4853  H2  HOH X 356      13.731 103.927  66.810  0.00  0.00            
ATOM   4854  O   HOH X 357      34.642 114.955  45.077  0.00  0.00            
ATOM   4855  H1  HOH X 357      33.943 114.465  45.513  0.00  0.00            
ATOM   4856  H2  HOH X 357      35.452 114.520  45.386  0.00  0.00            
ATOM   4857  O   HOH X 358      16.619 112.446  46.682  0.00  0.00            
ATOM   4858  H1  HOH X 358      15.872 112.544  46.054  0.00  0.00            
ATOM   4859  H2  HOH X 358      17.286 112.045  46.119  0.00  0.00            
ATOM   4860  O   HOH X 359      17.126 114.887  55.165  0.00  0.00            
ATOM   4861  H1  HOH X 359      17.797 115.356  54.564  0.00  0.00            
ATOM   4862  H2  HOH X 359      16.769 115.688  55.654  0.00  0.00            
ATOM   4863  O   HOH X 360      30.458 107.464  37.204  0.00  0.00            
ATOM   4864  H1  HOH X 360      30.746 106.876  36.458  0.00  0.00            
ATOM   4865  H2  HOH X 360      30.356 108.301  36.776  0.00  0.00            
ATOM   4866  O   HOH X 361      17.195 118.029  55.253  0.00  0.00            
ATOM   4867  H1  HOH X 361      18.044 118.282  55.676  0.00  0.00            
ATOM   4868  H2  HOH X 361      16.567 118.770  55.492  0.00  0.00            
ATOM   4869  O   HOH X 362      17.189 103.691  44.099  0.00  0.00            
ATOM   4870  H1  HOH X 362      16.703 102.883  43.945  0.00  0.00            
ATOM   4871  H2  HOH X 362      17.145 104.129  43.228  0.00  0.00            
ATOM   4872  O   HOH X 363      29.134 104.800  38.929  0.00  0.00            
ATOM   4873  H1  HOH X 363      29.798 105.171  38.308  0.00  0.00            
ATOM   4874  H2  HOH X 363      28.713 105.601  39.276  0.00  0.00            
ATOM   4875  O   HOH X 364      19.831 121.210  52.557  0.00  0.00            
ATOM   4876  H1  HOH X 364      20.329 121.505  53.306  0.00  0.00            
ATOM   4877  H2  HOH X 364      20.551 120.882  51.986  0.00  0.00            
ATOM   4878  O   HOH X 365       7.250 100.728  44.874  0.00  0.00            
ATOM   4879  H1  HOH X 365       7.909 100.015  44.751  0.00  0.00            
ATOM   4880  H2  HOH X 365       6.787 100.481  45.704  0.00  0.00            
ATOM   4881  O   HOH X 366      27.449  92.078  65.930  0.00  0.00            
ATOM   4882  H1  HOH X 366      28.372  92.220  66.233  0.00  0.00            
ATOM   4883  H2  HOH X 366      27.406  91.125  65.951  0.00  0.00            
ATOM   4884  O   HOH X 367      18.271 117.267  64.587  0.00  0.00            
ATOM   4885  H1  HOH X 367      17.916 117.125  65.487  0.00  0.00            
ATOM   4886  H2  HOH X 367      17.580 117.852  64.262  0.00  0.00            
ATOM   4887  O   HOH X 368      14.687  96.085  47.539  0.00  0.00            
ATOM   4888  H1  HOH X 368      14.763  95.292  48.118  0.00  0.00            
ATOM   4889  H2  HOH X 368      13.812  95.956  47.123  0.00  0.00            
ATOM   4890  O   HOH X 369       6.296 106.034  56.117  0.00  0.00            
ATOM   4891  H1  HOH X 369       5.793 106.869  56.273  0.00  0.00            
ATOM   4892  H2  HOH X 369       6.187 105.581  56.952  0.00  0.00            
ATOM   4893  O   HOH X 370      30.613  97.828  67.396  0.00  0.00            
ATOM   4894  H1  HOH X 370      30.545  98.222  68.255  0.00  0.00            
ATOM   4895  H2  HOH X 370      30.413  98.603  66.845  0.00  0.00            
ATOM   4896  O   HOH X 371      11.055 105.745  46.231  0.00  0.00            
ATOM   4897  H1  HOH X 371      10.408 106.308  46.690  0.00  0.00            
ATOM   4898  H2  HOH X 371      10.558 105.397  45.470  0.00  0.00            
ATOM   4899  O   HOH X 372      15.354 102.649  53.517  0.00  0.00            
ATOM   4900  H1  HOH X 372      14.850 103.249  52.962  0.00  0.00            
ATOM   4901  H2  HOH X 372      15.764 103.231  54.195  0.00  0.00            
ATOM   4902  O   HOH X 373      28.786  96.081  66.840  0.00  0.00            
ATOM   4903  H1  HOH X 373      28.987  95.950  65.889  0.00  0.00            
ATOM   4904  H2  HOH X 373      29.318  96.861  67.046  0.00  0.00            
ATOM   4905  O   HOH X 374       6.427  94.239  49.603  0.00  0.00            
ATOM   4906  H1  HOH X 374       6.942  93.481  49.948  0.00  0.00            
ATOM   4907  H2  HOH X 374       6.416  94.799  50.413  0.00  0.00            
ATOM   4908  O   HOH X 375       9.494  94.700  49.569  0.00  0.00            
ATOM   4909  H1  HOH X 375      10.379  94.924  49.900  0.00  0.00            
ATOM   4910  H2  HOH X 375       9.000  95.552  49.685  0.00  0.00            
ATOM   4911  O   HOH X 376      27.011 100.268  68.935  0.00  0.00            
ATOM   4912  H1  HOH X 376      26.279 100.031  68.334  0.00  0.00            
ATOM   4913  H2  HOH X 376      27.702 100.584  68.294  0.00  0.00            
ATOM   4914  O   HOH X 377       6.101 110.060  59.743  0.00  0.00            
ATOM   4915  H1  HOH X 377       6.605 110.594  60.394  0.00  0.00            
ATOM   4916  H2  HOH X 377       5.665 110.692  59.189  0.00  0.00            
ATOM   4917  O   HOH X 378      31.455  94.554  65.703  0.00  0.00            
ATOM   4918  H1  HOH X 378      31.023  95.155  65.096  0.00  0.00            
ATOM   4919  H2  HOH X 378      31.732  93.779  65.171  0.00  0.00            
ATOM   4920  O   HOH X 379      19.972 113.330  54.011  0.00  0.00            
ATOM   4921  H1  HOH X 379      19.137 113.031  54.374  0.00  0.00            
ATOM   4922  H2  HOH X 379      19.798 114.240  53.693  0.00  0.00            
ATOM   4923  O   HOH X 380      18.536 105.901  57.397  0.00  0.00            
ATOM   4924  H1  HOH X 380      18.924 106.739  57.750  0.00  0.00            
ATOM   4925  H2  HOH X 380      17.683 105.854  57.797  0.00  0.00            
ATOM   4926  O   HOH X 381      35.307 102.362  62.935  0.00  0.00            
ATOM   4927  H1  HOH X 381      35.474 102.619  63.876  0.00  0.00            
ATOM   4928  H2  HOH X 381      34.362 102.534  62.786  0.00  0.00            
ATOM   4929  O   HOH X 382       7.805 103.286  42.980  0.00  0.00            
ATOM   4930  H1  HOH X 382       6.950 103.224  42.527  0.00  0.00            
ATOM   4931  H2  HOH X 382       7.658 102.685  43.699  0.00  0.00            
ATOM   4932  O   HOH X 383      13.253 109.932  62.511  0.00  0.00            
ATOM   4933  H1  HOH X 383      13.066 109.394  61.735  0.00  0.00            
ATOM   4934  H2  HOH X 383      13.533 109.306  63.210  0.00  0.00            
ATOM   4935  O   HOH X 384      17.374 100.557  45.539  0.00  0.00            
ATOM   4936  H1  HOH X 384      16.753  99.803  45.616  0.00  0.00            
ATOM   4937  H2  HOH X 384      16.827 101.299  45.845  0.00  0.00            
ATOM   4938  O   HOH X 385      13.367 113.936  49.944  0.00  0.00            
ATOM   4939  H1  HOH X 385      14.331 113.760  49.774  0.00  0.00            
ATOM   4940  H2  HOH X 385      13.395 114.847  50.306  0.00  0.00            
ATOM   4941  O   HOH X 386      14.385  89.513  63.841  0.00  0.00            
ATOM   4942  H1  HOH X 386      13.888  89.331  64.667  0.00  0.00            
ATOM   4943  H2  HOH X 386      14.537  88.633  63.483  0.00  0.00            
ATOM   4944  O   HOH X 387      15.045 105.446  56.269  0.00  0.00            
ATOM   4945  H1  HOH X 387      14.235 104.965  56.462  0.00  0.00            
ATOM   4946  H2  HOH X 387      14.899 105.732  55.351  0.00  0.00            
ATOM   4947  O   HOH X 388      10.634 110.032  63.577  0.00  0.00            
ATOM   4948  H1  HOH X 388      10.345 109.424  62.906  0.00  0.00            
ATOM   4949  H2  HOH X 388      11.361 110.490  63.119  0.00  0.00            
ATOM   4950  O   HOH X 389      15.275 103.629  45.978  0.00  0.00            
ATOM   4951  H1  HOH X 389      14.675 104.201  45.458  0.00  0.00            
ATOM   4952  H2  HOH X 389      16.110 104.110  45.855  0.00  0.00            
ATOM   4953  O   HOH X 390       7.114 104.402  53.966  0.00  0.00            
ATOM   4954  H1  HOH X 390       7.039 105.144  54.614  0.00  0.00            
ATOM   4955  H2  HOH X 390       7.257 103.634  54.548  0.00  0.00            
ATOM   4956  O   HOH X 391      10.161  90.601  59.711  0.00  0.00            
ATOM   4957  H1  HOH X 391      10.791  91.007  60.321  0.00  0.00            
ATOM   4958  H2  HOH X 391       9.339  91.005  59.959  0.00  0.00            
ATOM   4959  O   HOH X 392      37.708 111.146  48.259  0.00  0.00            
ATOM   4960  H1  HOH X 392      38.089 111.789  48.881  0.00  0.00            
ATOM   4961  H2  HOH X 392      37.172 110.604  48.825  0.00  0.00            
ATOM   4962  O   HOH X 393      19.415  91.371  62.549  0.00  0.00            
ATOM   4963  H1  HOH X 393      19.227  92.311  62.605  0.00  0.00            
ATOM   4964  H2  HOH X 393      20.376  91.419  62.246  0.00  0.00            
ATOM   4965  O   HOH X 394      12.767 100.936  65.796  0.00  0.00            
ATOM   4966  H1  HOH X 394      13.042 100.777  66.724  0.00  0.00            
ATOM   4967  H2  HOH X 394      13.632 100.867  65.337  0.00  0.00            
ATOM   4968  O   HOH X 395      12.469 102.219  45.631  0.00  0.00            
ATOM   4969  H1  HOH X 395      11.532 102.510  45.490  0.00  0.00            
ATOM   4970  H2  HOH X 395      12.325 101.267  45.744  0.00  0.00            
ATOM   4971  O   HOH X 396      15.831 113.001  61.145  0.00  0.00            
ATOM   4972  H1  HOH X 396      16.408 113.260  61.852  0.00  0.00            
ATOM   4973  H2  HOH X 396      15.855 112.034  61.165  0.00  0.00            
ATOM   4974  O   HOH X 397      15.512  96.754  54.061  0.00  0.00            
ATOM   4975  H1  HOH X 397      15.763  97.694  53.982  0.00  0.00            
ATOM   4976  H2  HOH X 397      15.467  96.624  55.026  0.00  0.00            
ATOM   4977  O   HOH X 398      24.489 103.288  72.081  0.00  0.00            
ATOM   4978  H1  HOH X 398      24.224 102.575  71.430  0.00  0.00            
ATOM   4979  H2  HOH X 398      23.880 103.981  71.888  0.00  0.00            
ATOM   4980  O   HOH X 399      26.048 116.435  67.126  0.00  0.00            
ATOM   4981  H1  HOH X 399      25.783 116.861  67.935  0.00  0.00            
ATOM   4982  H2  HOH X 399      26.848 115.901  67.368  0.00  0.00            
ATOM   4983  O   HOH X 400       7.009 112.756  53.154  0.00  0.00            
ATOM   4984  H1  HOH X 400       7.705 112.974  52.561  0.00  0.00            
ATOM   4985  H2  HOH X 400       7.104 113.501  53.806  0.00  0.00            
ATOM   4986  O   HOH X 401      16.048 120.737  55.559  0.00  0.00            
ATOM   4987  H1  HOH X 401      15.772 120.786  54.603  0.00  0.00            
ATOM   4988  H2  HOH X 401      16.843 121.306  55.628  0.00  0.00            
ATOM   4989  O   HOH X 402      30.796 119.514  59.156  0.00  0.00            
ATOM   4990  H1  HOH X 402      30.628 118.633  59.513  0.00  0.00            
ATOM   4991  H2  HOH X 402      31.710 119.515  59.021  0.00  0.00            
ATOM   4992  O   HOH X 403      17.189  90.330  42.206  0.00  0.00            
ATOM   4993  H1  HOH X 403      16.782  91.221  42.097  0.00  0.00            
ATOM   4994  H2  HOH X 403      18.081  90.506  42.496  0.00  0.00            
ATOM   4995  O   HOH X 404      34.718  94.464  64.464  0.00  0.00            
ATOM   4996  H1  HOH X 404      35.700  94.499  64.442  0.00  0.00            
ATOM   4997  H2  HOH X 404      34.478  95.143  65.098  0.00  0.00            
ATOM   4998  O   HOH X 405      16.626 110.681  64.247  0.00  0.00            
ATOM   4999  H1  HOH X 405      17.437 111.242  64.431  0.00  0.00            
ATOM   5000  H2  HOH X 405      16.622 110.586  63.292  0.00  0.00            
ATOM   5001  O   HOH X 406      18.142 117.525  41.715  0.00  0.00            
ATOM   5002  H1  HOH X 406      18.336 117.753  40.807  0.00  0.00            
ATOM   5003  H2  HOH X 406      18.036 118.399  42.156  0.00  0.00            
ATOM   5004  O   HOH X 407      23.631 108.888  72.010  0.00  0.00            
ATOM   5005  H1  HOH X 407      24.006 109.383  72.769  0.00  0.00            
ATOM   5006  H2  HOH X 407      24.136 109.238  71.249  0.00  0.00            
ATOM   5007  O   HOH X 408      16.877  88.375  43.984  0.00  0.00            
ATOM   5008  H1  HOH X 408      16.877  89.097  43.350  0.00  0.00            
ATOM   5009  H2  HOH X 408      16.349  87.704  43.530  0.00  0.00            
ATOM   5010  O   HOH X 409      15.055  94.176  65.411  0.00  0.00            
ATOM   5011  H1  HOH X 409      15.639  93.544  64.947  0.00  0.00            
ATOM   5012  H2  HOH X 409      14.160  93.785  65.301  0.00  0.00            
ATOM   5013  O   HOH X 410      34.919 104.920  66.185  0.00  0.00            
ATOM   5014  H1  HOH X 410      35.227 104.103  65.784  0.00  0.00            
ATOM   5015  H2  HOH X 410      35.513 104.989  66.929  0.00  0.00            
ATOM   5016  O   HOH X 411      22.245 114.797  53.937  0.00  0.00            
ATOM   5017  H1  HOH X 411      21.472 114.257  54.080  0.00  0.00            
ATOM   5018  H2  HOH X 411      22.740 114.682  54.758  0.00  0.00            
ATOM   5019  O   HOH X 412      26.974 119.742  46.896  0.00  0.00            
ATOM   5020  H1  HOH X 412      27.063 120.473  47.549  0.00  0.00            
ATOM   5021  H2  HOH X 412      27.096 120.187  46.067  0.00  0.00            
ATOM   5022  O   HOH X 413      26.487 104.146  39.606  0.00  0.00            
ATOM   5023  H1  HOH X 413      27.346 104.165  39.154  0.00  0.00            
ATOM   5024  H2  HOH X 413      25.977 104.758  39.038  0.00  0.00            
ATOM   5025  O   HOH X 414       7.727 110.739  61.986  0.00  0.00            
ATOM   5026  H1  HOH X 414       7.837 110.087  62.658  0.00  0.00            
ATOM   5027  H2  HOH X 414       8.651 110.870  61.682  0.00  0.00            
ATOM   5028  O   HOH X 415      25.405 100.278  66.617  0.00  0.00            
ATOM   5029  H1  HOH X 415      25.823 100.095  65.764  0.00  0.00            
ATOM   5030  H2  HOH X 415      24.531  99.922  66.537  0.00  0.00            
ATOM   5031  O   HOH X 416      16.969 108.215  51.533  0.00  0.00            
ATOM   5032  H1  HOH X 416      16.220 108.833  51.341  0.00  0.00            
ATOM   5033  H2  HOH X 416      17.297 108.520  52.383  0.00  0.00            
ATOM   5034  O   HOH X 417      23.273 106.339  71.240  0.00  0.00            
ATOM   5035  H1  HOH X 417      23.088 107.173  71.605  0.00  0.00            
ATOM   5036  H2  HOH X 417      23.419 106.556  70.282  0.00  0.00            
ATOM   5037  O   HOH X 418      34.190 112.255  61.759  0.00  0.00            
ATOM   5038  H1  HOH X 418      34.139 112.656  62.638  0.00  0.00            
ATOM   5039  H2  HOH X 418      33.863 112.952  61.174  0.00  0.00            
ATOM   5040  O   HOH X 419      17.464  97.032  68.300  0.00  0.00            
ATOM   5041  H1  HOH X 419      18.281  96.540  67.999  0.00  0.00            
ATOM   5042  H2  HOH X 419      17.324  97.640  67.573  0.00  0.00            
ATOM   5043  O   HOH X 420      18.390 100.910  70.472  0.00  0.00            
ATOM   5044  H1  HOH X 420      18.839 100.640  69.640  0.00  0.00            
ATOM   5045  H2  HOH X 420      18.847 100.377  71.139  0.00  0.00            
ATOM   5046  O   HOH X 421       9.791 112.090  58.365  0.00  0.00            
ATOM   5047  H1  HOH X 421       9.918 111.770  57.478  0.00  0.00            
ATOM   5048  H2  HOH X 421      10.254 112.963  58.336  0.00  0.00            
ATOM   5049  O   HOH X 422       5.258 103.520  60.529  0.00  0.00            
ATOM   5050  H1  HOH X 422       4.937 104.029  61.306  0.00  0.00            
ATOM   5051  H2  HOH X 422       5.822 102.836  60.949  0.00  0.00            
ATOM   5052  O   HOH X 423       9.703 114.406  51.914  0.00  0.00            
ATOM   5053  H1  HOH X 423      10.313 113.708  52.158  0.00  0.00            
ATOM   5054  H2  HOH X 423      10.053 115.190  52.378  0.00  0.00            
ATOM   5055  O   HOH X 424      17.977 115.456  67.242  0.00  0.00            
ATOM   5056  H1  HOH X 424      18.074 115.264  66.306  0.00  0.00            
ATOM   5057  H2  HOH X 424      18.817 115.260  67.655  0.00  0.00            
ATOM   5058  O   HOH X 425      19.631 116.407  56.787  0.00  0.00            
ATOM   5059  H1  HOH X 425      18.955 116.698  56.171  0.00  0.00            
ATOM   5060  H2  HOH X 425      20.155 117.177  56.937  0.00  0.00            
ATOM   5061  O   HOH X 426      10.705  97.395  59.429  0.00  0.00            
ATOM   5062  H1  HOH X 426      10.519  98.107  60.075  0.00  0.00
[truncated: 86,352 more chars]
