# Supplementary material for: Computational Analysis of Triazole-Based Kojic Acid Analogs as Tyrosinase Inhibitors by Molecular Dynamics and Free Energy Calculations
Source: Molecules. 2022 Nov 23;27(23):8141. doi: 10.3390/molecules27238141 (PMC9735930; doi:10.3390/molecules27238141)
Supplement: Supplementary file 1 [file molecules-27-08141-s001.zip › PDB-files/6n.pdb]

CRYST1    1.000    1.000    1.000  90.00  90.00  90.00 P 1           1
ATOM      1  N   LYN X   1      44.891  91.786  34.779  0.00  0.00            
ATOM      2  H   LYN X   1      44.850  91.950  33.783  0.00  0.00            
ATOM      3  CA  LYN X   1      46.178  91.827  35.451  0.00  0.00            
ATOM      4  HA  LYN X   1      46.009  92.061  36.500  0.00  0.00            
ATOM      5  CB  LYN X   1      46.884  90.472  35.338  0.00  0.00            
ATOM      6  HB2 LYN X   1      47.368  90.375  34.366  0.00  0.00            
ATOM      7  HB3 LYN X   1      47.685  90.435  36.074  0.00  0.00            
ATOM      8  CG  LYN X   1      45.962  89.281  35.577  0.00  0.00            
ATOM      9  HG2 LYN X   1      44.920  89.577  35.453  0.00  0.00            
ATOM     10  HG3 LYN X   1      46.068  88.943  36.607  0.00  0.00            
ATOM     11  CD  LYN X   1      46.303  88.135  34.626  0.00  0.00            
ATOM     12  HD2 LYN X   1      46.433  88.515  33.614  0.00  0.00            
ATOM     13  HD3 LYN X   1      47.257  87.702  34.921  0.00  0.00            
ATOM     14  CE  LYN X   1      45.231  87.050  34.655  0.00  0.00            
ATOM     15  HE2 LYN X   1      44.237  87.499  34.582  0.00  0.00            
ATOM     16  HE3 LYN X   1      45.316  86.536  35.611  0.00  0.00            
ATOM     17  NZ  LYN X   1      45.417  86.091  33.575  0.00  0.00            
ATOM     18  HZ1 LYN X   1      45.163  86.499  32.686  0.00  0.00            
ATOM     19  HZ2 LYN X   1      46.389  85.825  33.503  0.00  0.00            
ATOM     20  C   LYN X   1      47.056  92.915  34.846  0.00  0.00            
ATOM     21  O   LYN X   1      48.070  93.294  35.431  0.00  0.00            
ATOM     22  N   TYR X   2      46.667  93.416  33.669  0.00  0.00            
ATOM     23  H   TYR X   2      45.726  93.234  33.355  0.00  0.00            
ATOM     24  CA  TYR X   2      47.485  94.348  32.913  0.00  0.00            
ATOM     25  HA  TYR X   2      48.491  94.331  33.324  0.00  0.00            
ATOM     26  CB  TYR X   2      47.539  93.922  31.445  0.00  0.00            
ATOM     27  HB2 TYR X   2      47.524  92.835  31.354  0.00  0.00            
ATOM     28  HB3 TYR X   2      46.651  94.315  30.950  0.00  0.00            
ATOM     29  CG  TYR X   2      48.742  94.446  30.695  0.00  0.00            
ATOM     30  CD1 TYR X   2      49.992  94.487  31.311  0.00  0.00            
ATOM     31  HD1 TYR X   2      50.117  94.086  32.302  0.00  0.00            
ATOM     32  CE1 TYR X   2      51.080  95.059  30.651  0.00  0.00            
ATOM     33  HE1 TYR X   2      51.949  95.349  31.214  0.00  0.00            
ATOM     34  CZ  TYR X   2      50.963  95.466  29.326  0.00  0.00            
ATOM     35  OH  TYR X   2      52.034  95.975  28.655  0.00  0.00            
ATOM     36  HH  TYR X   2      52.443  96.702  29.094  0.00  0.00            
ATOM     37  CE2 TYR X   2      49.707  95.465  28.727  0.00  0.00            
ATOM     38  HE2 TYR X   2      49.551  96.055  27.842  0.00  0.00            
ATOM     39  CD2 TYR X   2      48.602  94.956  29.405  0.00  0.00            
ATOM     40  HD2 TYR X   2      47.623  95.078  28.976  0.00  0.00            
ATOM     41  C   TYR X   2      46.930  95.776  33.017  0.00  0.00            
ATOM     42  O   TYR X   2      47.351  96.643  32.260  0.00  0.00            
ATOM     43  N   ARN X   3      45.996  96.003  33.936  0.00  0.00            
ATOM     44  H   ARN X   3      45.692  95.249  34.533  0.00  0.00            
ATOM     45  CA  ARN X   3      45.366  97.307  34.096  0.00  0.00            
ATOM     46  HA  ARN X   3      45.985  98.061  33.608  0.00  0.00            
ATOM     47  CB  ARN X   3      43.976  97.271  33.456  0.00  0.00            
ATOM     48  HB2 ARN X   3      43.243  96.866  34.153  0.00  0.00            
ATOM     49  HB3 ARN X   3      44.005  96.581  32.618  0.00  0.00            
ATOM     50  CG  ARN X   3      43.491  98.608  32.912  0.00  0.00            
ATOM     51  HG2 ARN X   3      43.199  99.285  33.718  0.00  0.00            
ATOM     52  HG3 ARN X   3      44.314  99.028  32.335  0.00  0.00            
ATOM     53  CD  ARN X   3      42.321  98.376  31.968  0.00  0.00            
ATOM     54  HD2 ARN X   3      41.767  99.295  31.784  0.00  0.00            
ATOM     55  HD3 ARN X   3      42.694  98.026  31.005  0.00  0.00            
ATOM     56  NE  ARN X   3      41.451  97.362  32.522  0.00  0.00            
ATOM     57  HE  ARN X   3      42.031  96.631  32.896  0.00  0.00            
ATOM     58  CZ  ARN X   3      40.434  96.794  31.703  0.00  0.00            
ATOM     59  NH1 ARN X   3      40.253  97.107  30.502  0.00  0.00            
ATOM     60 HH11 ARN X   3      40.900  97.819  30.203  0.00  0.00            
ATOM     61  NH2 ARN X   3      39.642  95.827  32.387  0.00  0.00            
ATOM     62 HH21 ARN X   3      38.681  96.121  32.419  0.00  0.00            
ATOM     63 HH22 ARN X   3      39.950  95.656  33.330  0.00  0.00            
ATOM     64  C   ARN X   3      45.287  97.611  35.592  0.00  0.00            
ATOM     65  O   ARN X   3      44.568  96.933  36.317  0.00  0.00            
ATOM     66  N   VAL X   4      46.057  98.599  36.037  0.00  0.00            
ATOM     67  H   VAL X   4      46.731  99.004  35.407  0.00  0.00            
ATOM     68  CA  VAL X   4      46.196  98.882  37.456  0.00  0.00            
ATOM     69  HA  VAL X   4      45.914  97.986  38.006  0.00  0.00            
ATOM     70  CB  VAL X   4      47.660  99.213  37.771  0.00  0.00            
ATOM     71  HB  VAL X   4      48.264  98.327  37.585  0.00  0.00            
ATOM     72  CG1 VAL X   4      48.192 100.331  36.886  0.00  0.00            
ATOM     73 HG11 VAL X   4      48.213 100.022  35.840  0.00  0.00            
ATOM     74 HG12 VAL X   4      47.566 101.221  36.960  0.00  0.00            
ATOM     75 HG13 VAL X   4      49.202 100.565  37.222  0.00  0.00            
ATOM     76  CG2 VAL X   4      47.823  99.586  39.244  0.00  0.00            
ATOM     77 HG21 VAL X   4      47.794 100.668  39.376  0.00  0.00            
ATOM     78 HG22 VAL X   4      47.019  99.155  39.839  0.00  0.00            
ATOM     79 HG23 VAL X   4      48.772  99.224  39.640  0.00  0.00            
ATOM     80  C   VAL X   4      45.263 100.011  37.879  0.00  0.00            
ATOM     81  O   VAL X   4      45.242 101.075  37.266  0.00  0.00            
ATOM     82  N   ARN X   5      44.483  99.756  38.929  0.00  0.00            
ATOM     83  H   ARN X   5      44.335  98.793  39.190  0.00  0.00            
ATOM     84  CA  ARN X   5      43.624 100.759  39.533  0.00  0.00            
ATOM     85  HA  ARN X   5      43.503 101.576  38.825  0.00  0.00            
ATOM     86  CB  ARN X   5      42.257 100.145  39.841  0.00  0.00            
ATOM     87  HB2 ARN X   5      42.373  99.210  40.391  0.00  0.00            
ATOM     88  HB3 ARN X   5      41.710 100.815  40.503  0.00  0.00            
ATOM     89  CG  ARN X   5      41.417  99.921  38.587  0.00  0.00            
ATOM     90  HG2 ARN X   5      42.024 100.047  37.691  0.00  0.00            
ATOM     91  HG3 ARN X   5      40.640 100.682  38.538  0.00  0.00            
ATOM     92  CD  ARN X   5      40.772  98.541  38.586  0.00  0.00            
ATOM     93  HD2 ARN X   5      41.445  97.797  39.006  0.00  0.00            
ATOM     94  HD3 ARN X   5      40.566  98.241  37.559  0.00  0.00            
ATOM     95  NE  ARN X   5      39.533  98.540  39.330  0.00  0.00            
ATOM     96  HE  ARN X   5      39.625  98.020  40.187  0.00  0.00            
ATOM     97  CZ  ARN X   5      38.317  98.260  38.643  0.00  0.00            
ATOM     98  NH1 ARN X   5      38.254  98.040  37.408  0.00  0.00            
ATOM     99 HH11 ARN X   5      39.138  98.200  36.952  0.00  0.00            
ATOM    100  NH2 ARN X   5      37.173  98.263  39.488  0.00  0.00            
ATOM    101 HH21 ARN X   5      36.537  98.991  39.204  0.00  0.00            
ATOM    102 HH22 ARN X   5      36.686  97.384  39.409  0.00  0.00            
ATOM    103  C   ARN X   5      44.274 101.289  40.803  0.00  0.00            
ATOM    104  O   ARN X   5      44.491 100.542  41.758  0.00  0.00            
ATOM    105  N   LYN X   6      44.608 102.586  40.799  0.00  0.00            
ATOM    106  H   LYN X   6      44.505 103.101  39.939  0.00  0.00            
ATOM    107  CA  LYN X   6      45.411 103.184  41.852  0.00  0.00            
ATOM    108  HA  LYN X   6      46.008 102.402  42.313  0.00  0.00            
ATOM    109  CB  LYN X   6      46.334 104.254  41.251  0.00  0.00            
ATOM    110  HB2 LYN X   6      45.760 105.115  40.913  0.00  0.00            
ATOM    111  HB3 LYN X   6      46.984 104.624  42.041  0.00  0.00            
ATOM    112  CG  LYN X   6      47.216 103.753  40.115  0.00  0.00            
ATOM    113  HG2 LYN X   6      47.813 102.897  40.444  0.00  0.00            
ATOM    114  HG3 LYN X   6      46.567 103.464  39.291  0.00  0.00            
ATOM    115  CD  LYN X   6      48.122 104.867  39.596  0.00  0.00            
ATOM    116  HD2 LYN X   6      48.688 105.301  40.420  0.00  0.00            
ATOM    117  HD3 LYN X   6      47.496 105.661  39.195  0.00  0.00            
ATOM    118  CE  LYN X   6      49.067 104.363  38.504  0.00  0.00            
ATOM    119  HE2 LYN X   6      48.495 104.030  37.638  0.00  0.00            
ATOM    120  HE3 LYN X   6      49.617 103.499  38.874  0.00  0.00            
ATOM    121  NZ  LYN X   6      50.015 105.398  38.110  0.00  0.00            
ATOM    122  HZ1 LYN X   6      49.675 105.893  37.297  0.00  0.00            
ATOM    123  HZ2 LYN X   6      50.893 104.977  37.836  0.00  0.00            
ATOM    124  C   LYN X   6      44.556 103.828  42.925  0.00  0.00            
ATOM    125  O   LYN X   6      43.426 104.255  42.678  0.00  0.00            
ATOM    126  N   ASN X   7      45.125 103.935  44.137  0.00  0.00            
ATOM    127  H   ASN X   7      46.046 103.544  44.279  0.00  0.00            
ATOM    128  CA  ASN X   7      44.554 104.749  45.188  0.00  0.00            
ATOM    129  HA  ASN X   7      43.575 104.359  45.462  0.00  0.00            
ATOM    130  CB  ASN X   7      45.458 104.701  46.424  0.00  0.00            
ATOM    131  HB2 ASN X   7      45.755 103.673  46.632  0.00  0.00            
ATOM    132  HB3 ASN X   7      46.365 105.269  46.240  0.00  0.00            
ATOM    133  CG  ASN X   7      44.771 105.276  47.656  0.00  0.00            
ATOM    134  OD1 ASN X   7      43.990 106.221  47.566  0.00  0.00            
ATOM    135  ND2 ASN X   7      45.035 104.664  48.812  0.00  0.00            
ATOM    136 HD21 ASN X   7      45.985 104.419  49.044  0.00  0.00            
ATOM    137 HD22 ASN X   7      44.273 104.252  49.333  0.00  0.00            
ATOM    138  C   ASN X   7      44.428 106.186  44.673  0.00  0.00            
ATOM    139  O   ASN X   7      45.305 106.678  43.966  0.00  0.00            
ATOM    140  N   VAL X   8      43.324 106.842  45.022  0.00  0.00            
ATOM    141  H   VAL X   8      42.578 106.345  45.488  0.00  0.00            
ATOM    142  CA  VAL X   8      43.093 108.213  44.601  0.00  0.00            
ATOM    143  HA  VAL X   8      43.101 108.219  43.510  0.00  0.00            
ATOM    144  CB  VAL X   8      41.724 108.697  45.089  0.00  0.00            
ATOM    145  HB  VAL X   8      41.603 108.419  46.135  0.00  0.00            
ATOM    146  CG1 VAL X   8      41.628 110.212  44.989  0.00  0.00            
ATOM    147 HG11 VAL X   8      40.938 110.511  44.198  0.00  0.00            
ATOM    148 HG12 VAL X   8      41.270 110.645  45.925  0.00  0.00            
ATOM    149 HG13 VAL X   8      42.630 110.583  44.772  0.00  0.00            
ATOM    150  CG2 VAL X   8      40.607 108.047  44.281  0.00  0.00            
ATOM    151 HG21 VAL X   8      40.986 107.688  43.324  0.00  0.00            
ATOM    152 HG22 VAL X   8      40.184 107.199  44.817  0.00  0.00            
ATOM    153 HG23 VAL X   8      39.806 108.761  44.085  0.00  0.00            
ATOM    154  C   VAL X   8      44.229 109.130  45.061  0.00  0.00            
ATOM    155  O   VAL X   8      44.668 110.005  44.315  0.00  0.00            
ATOM    156  N   LEU X   9      44.704 108.935  46.292  0.00  0.00            
ATOM    157  H   LEU X   9      44.172 108.361  46.933  0.00  0.00            
ATOM    158  CA  LEU X   9      45.769 109.763  46.837  0.00  0.00            
ATOM    159  HA  LEU X   9      45.484 110.800  46.674  0.00  0.00            
ATOM    160  CB  LEU X   9      45.916 109.494  48.339  0.00  0.00            
ATOM    161  HB2 LEU X   9      46.762 110.056  48.734  0.00  0.00            
ATOM    162  HB3 LEU X   9      46.176 108.447  48.468  0.00  0.00            
ATOM    163  CG  LEU X   9      44.663 109.773  49.174  0.00  0.00            
ATOM    164  HG  LEU X   9      43.921 109.016  48.924  0.00  0.00            
ATOM    165  CD1 LEU X   9      44.982 109.646  50.663  0.00  0.00            
ATOM    166 HD11 LEU X   9      44.191 109.111  51.187  0.00  0.00            
ATOM    167 HD12 LEU X   9      45.083 110.630  51.120  0.00  0.00            
ATOM    168 HD13 LEU X   9      45.917 109.105  50.815  0.00  0.00            
ATOM    169  CD2 LEU X   9      44.068 111.144  48.865  0.00  0.00            
ATOM    170 HD21 LEU X   9      42.995 111.065  48.688  0.00  0.00            
ATOM    171 HD22 LEU X   9      44.222 111.828  49.699  0.00  0.00            
ATOM    172 HD23 LEU X   9      44.532 111.576  47.979  0.00  0.00            
ATOM    173  C   LEU X   9      47.113 109.553  46.146  0.00  0.00            
ATOM    174  O   LEU X   9      48.042 110.332  46.369  0.00  0.00            
ATOM    175  N   HID X  10      47.245 108.518  45.302  0.00  0.00            
ATOM    176  H   HID X  10      46.411 108.069  44.961  0.00  0.00            
ATOM    177  CA  HID X  10      48.495 108.216  44.624  0.00  0.00            
ATOM    178  HA  HID X  10      49.301 108.739  45.136  0.00  0.00            
ATOM    179  CB  HID X  10      48.781 106.710  44.655  0.00  0.00            
ATOM    180  HB2 HID X  10      49.624 106.473  44.003  0.00  0.00            
ATOM    181  HB3 HID X  10      47.928 106.159  44.265  0.00  0.00            
ATOM    182  CG  HID X  10      49.075 106.189  46.025  0.00  0.00            
ATOM    183  ND1 HID X  10      49.507 107.001  47.054  0.00  0.00            
ATOM    184  HD1 HID X  10      49.980 107.873  46.917  0.00  0.00            
ATOM    185  CE1 HID X  10      49.704 106.232  48.118  0.00  0.00            
ATOM    186  HE1 HID X  10      50.376 106.532  48.905  0.00  0.00            
ATOM    187  NE2 HID X  10      49.417 104.962  47.883  0.00  0.00            
ATOM    188  CD2 HID X  10      48.981 104.932  46.562  0.00  0.00            
ATOM    189  HD2 HID X  10      48.524 104.052  46.149  0.00  0.00            
ATOM    190  C   HID X  10      48.466 108.695  43.183  0.00  0.00            
ATOM    191  O   HID X  10      49.430 108.485  42.444  0.00  0.00            
ATOM    192  N   LEU X  11      47.365 109.331  42.757  0.00  0.00            
ATOM    193  H   LEU X  11      46.557 109.399  43.359  0.00  0.00            
ATOM    194  CA  LEU X  11      47.252 109.796  41.388  0.00  0.00            
ATOM    195  HA  LEU X  11      47.617 109.013  40.726  0.00  0.00            
ATOM    196  CB  LEU X  11      45.789 110.131  41.053  0.00  0.00            
ATOM    197  HB2 LEU X  11      45.414 110.912  41.713  0.00  0.00            
ATOM    198  HB3 LEU X  11      45.780 110.569  40.059  0.00  0.00            
ATOM    199  CG  LEU X  11      44.814 108.948  41.029  0.00  0.00            
ATOM    200  HG  LEU X  11      44.904 108.388  41.958  0.00  0.00            
ATOM    201  CD1 LEU X  11      43.382 109.461  40.918  0.00  0.00            
ATOM    202 HD11 LEU X  11      42.721 108.701  40.502  0.00  0.00            
ATOM    203 HD12 LEU X  11      43.332 110.335  40.268  0.00  0.00            
ATOM    204 HD13 LEU X  11      43.018 109.737  41.908  0.00  0.00            
ATOM    205  CD2 LEU X  11      45.127 108.009  39.868  0.00  0.00            
ATOM    206 HD21 LEU X  11      44.979 106.972  40.166  0.00  0.00            
ATOM    207 HD22 LEU X  11      46.161 108.125  39.547  0.00  0.00            
ATOM    208 HD23 LEU X  11      44.480 108.211  39.013  0.00  0.00            
ATOM    209  C   LEU X  11      48.103 111.045  41.173  0.00  0.00            
ATOM    210  O   LEU X  11      48.199 111.903  42.048  0.00  0.00            
ATOM    211  N   THR X  12      48.714 111.156  39.990  0.00  0.00            
ATOM    212  H   THR X  12      48.895 110.313  39.463  0.00  0.00            
ATOM    213  CA  THR X  12      49.371 112.381  39.580  0.00  0.00            
ATOM    214  HA  THR X  12      49.940 112.774  40.418  0.00  0.00            
ATOM    215  CB  THR X  12      50.330 112.084  38.429  0.00  0.00            
ATOM    216  HB  THR X  12      50.855 113.005  38.163  0.00  0.00            
ATOM    217  CG2 THR X  12      51.346 111.023  38.833  0.00  0.00            
ATOM    218 HG21 THR X  12      51.931 110.704  37.971  0.00  0.00            
ATOM    219 HG22 THR X  12      52.035 111.413  39.582  0.00  0.00            
ATOM    220 HG23 THR X  12      50.845 110.151  39.252  0.00  0.00            
ATOM    221  OG1 THR X  12      49.606 111.658  37.290  0.00  0.00            
ATOM    222  HG1 THR X  12      50.200 111.601  36.554  0.00  0.00            
ATOM    223  C   THR X  12      48.343 113.432  39.147  0.00  0.00            
ATOM    224  O   THR X  12      47.199 113.111  38.845  0.00  0.00            
ATOM    225  N   ASH X  13      48.774 114.688  39.135  0.00  0.00            
ATOM    226  H   ASH X  13      49.647 114.916  39.591  0.00  0.00            
ATOM    227  CA  ASH X  13      47.927 115.773  38.669  0.00  0.00            
ATOM    228  HA  ASH X  13      47.032 115.802  39.289  0.00  0.00            
ATOM    229  CB  ASH X  13      48.626 117.115  38.839  0.00  0.00            
ATOM    230  HB2 ASH X  13      49.556 117.142  38.276  0.00  0.00            
ATOM    231  HB3 ASH X  13      47.987 117.903  38.442  0.00  0.00            
ATOM    232  CG  ASH X  13      48.927 117.471  40.286  0.00  0.00            
ATOM    233  OD1 ASH X  13      48.410 116.617  41.194  0.00  0.00            
ATOM    234  OD2 ASH X  13      49.582 118.460  40.594  0.00  0.00            
ATOM    235  HD1 ASH X  13      48.594 116.930  42.066  0.00  0.00            
ATOM    236  C   ASH X  13      47.501 115.578  37.209  0.00  0.00            
ATOM    237  O   ASH X  13      46.517 116.175  36.783  0.00  0.00            
ATOM    238  N   THR X  14      48.228 114.754  36.452  0.00  0.00            
ATOM    239  H   THR X  14      48.958 114.204  36.876  0.00  0.00            
ATOM    240  CA  THR X  14      47.840 114.464  35.079  0.00  0.00            
ATOM    241  HA  THR X  14      47.370 115.353  34.655  0.00  0.00            
ATOM    242  CB  THR X  14      49.065 114.093  34.240  0.00  0.00            
ATOM    243  HB  THR X  14      49.575 113.239  34.684  0.00  0.00            
ATOM    244  CG2 THR X  14      48.656 113.752  32.808  0.00  0.00            
ATOM    245 HG21 THR X  14      49.367 114.168  32.094  0.00  0.00            
ATOM    246 HG22 THR X  14      48.626 112.673  32.663  0.00  0.00            
ATOM    247 HG23 THR X  14      47.668 114.152  32.578  0.00  0.00            
ATOM    248  OG1 THR X  14      49.958 115.190  34.201  0.00  0.00            
ATOM    249  HG1 THR X  14      50.093 115.454  33.304  0.00  0.00            
ATOM    250  C   THR X  14      46.804 113.344  35.066  0.00  0.00            
ATOM    251  O   THR X  14      45.881 113.352  34.253  0.00  0.00            
ATOM    252  N   GLH X  15      46.952 112.355  35.956  0.00  0.00            
ATOM    253  H   GLH X  15      47.829 112.258  36.450  0.00  0.00            
ATOM    254  CA  GLH X  15      45.965 111.298  36.091  0.00  0.00            
ATOM    255  HA  GLH X  15      45.798 110.886  35.094  0.00  0.00            
ATOM    256  CB  GLH X  15      46.483 110.193  37.016  0.00  0.00            
ATOM    257  HB2 GLH X  15      46.910 110.629  37.918  0.00  0.00            
ATOM    258  HB3 GLH X  15      45.635 109.594  37.338  0.00  0.00            
ATOM    259  CG  GLH X  15      47.499 109.273  36.339  0.00  0.00            
ATOM    260  HG2 GLH X  15      47.032 108.744  35.507  0.00  0.00            
ATOM    261  HG3 GLH X  15      48.321 109.853  35.928  0.00  0.00            
ATOM    262  CD  GLH X  15      48.068 108.221  37.277  0.00  0.00            
ATOM    263  OE1 GLH X  15      48.279 108.653  38.540  0.00  0.00            
ATOM    264  OE2 GLH X  15      48.331 107.085  36.905  0.00  0.00            
ATOM    265  HE1 GLH X  15      48.062 109.561  38.653  0.00  0.00            
ATOM    266  C   GLH X  15      44.622 111.823  36.592  0.00  0.00            
ATOM    267  O   GLH X  15      43.570 111.406  36.103  0.00  0.00            
ATOM    268  N   LYN X  16      44.638 112.720  37.584  0.00  0.00            
ATOM    269  H   LYN X  16      45.468 112.797  38.156  0.00  0.00            
ATOM    270  CA  LYN X  16      43.412 113.325  38.071  0.00  0.00            
ATOM    271  HA  LYN X  16      42.765 112.512  38.398  0.00  0.00            
ATOM    272  CB  LYN X  16      43.699 114.257  39.251  0.00  0.00            
ATOM    273  HB2 LYN X  16      44.445 115.002  38.979  0.00  0.00            
ATOM    274  HB3 LYN X  16      42.791 114.807  39.483  0.00  0.00            
ATOM    275  CG  LYN X  16      44.124 113.526  40.518  0.00  0.00            
ATOM    276  HG2 LYN X  16      45.022 112.927  40.334  0.00  0.00            
ATOM    277  HG3 LYN X  16      43.293 112.884  40.807  0.00  0.00            
ATOM    278  CD  LYN X  16      44.361 114.500  41.668  0.00  0.00            
ATOM    279  HD2 LYN X  16      43.400 114.849  42.046  0.00  0.00            
ATOM    280  HD3 LYN X  16      44.884 115.374  41.290  0.00  0.00            
ATOM    281  CE  LYN X  16      45.179 113.866  42.795  0.00  0.00            
ATOM    282  HE2 LYN X  16      46.176 113.618  42.432  0.00  0.00            
ATOM    283  HE3 LYN X  16      44.712 112.933  43.111  0.00  0.00            
ATOM    284  NZ  LYN X  16      45.279 114.768  43.935  0.00  0.00            
ATOM    285  HZ1 LYN X  16      46.238 115.059  44.071  0.00  0.00            
ATOM    286  HZ2 LYN X  16      44.751 115.614  43.768  0.00  0.00            
ATOM    287  C   LYN X  16      42.670 114.083  36.974  0.00  0.00            
ATOM    288  O   LYN X  16      41.448 113.995  36.868  0.00  0.00            
ATOM    289  N   ARN X  17      43.390 114.870  36.169  0.00  0.00            
ATOM    290  H   ARN X  17      44.363 115.047  36.383  0.00  0.00            
ATOM    291  CA  ARN X  17      42.774 115.649  35.110  0.00  0.00            
ATOM    292  HA  ARN X  17      41.993 116.259  35.564  0.00  0.00            
ATOM    293  CB  ARN X  17      43.804 116.590  34.499  0.00  0.00            
ATOM    294  HB2 ARN X  17      44.682 116.036  34.172  0.00  0.00            
ATOM    295  HB3 ARN X  17      44.151 117.268  35.277  0.00  0.00            
ATOM    296  CG  ARN X  17      43.254 117.441  33.357  0.00  0.00            
ATOM    297  HG2 ARN X  17      42.540 116.871  32.761  0.00  0.00            
ATOM    298  HG3 ARN X  17      42.713 118.294  33.761  0.00  0.00            
ATOM    299  CD  ARN X  17      44.389 117.936  32.473  0.00  0.00            
ATOM    300  HD2 ARN X  17      44.036 118.683  31.765  0.00  0.00            
ATOM    301  HD3 ARN X  17      44.796 117.106  31.891  0.00  0.00            
ATOM    302  NE  ARN X  17      45.437 118.502  33.292  0.00  0.00            
ATOM    303  HE  ARN X  17      45.214 119.441  33.573  0.00  0.00            
ATOM    304  CZ  ARN X  17      46.799 118.343  32.898  0.00  0.00            
ATOM    305  NH1 ARN X  17      47.161 117.696  31.886  0.00  0.00            
ATOM    306 HH11 ARN X  17      46.449 117.050  31.579  0.00  0.00            
ATOM    307  NH2 ARN X  17      47.719 118.947  33.799  0.00  0.00            
ATOM    308 HH21 ARN X  17      48.107 118.263  34.427  0.00  0.00            
ATOM    309 HH22 ARN X  17      47.309 119.685  34.345  0.00  0.00            
ATOM    310  C   ARN X  17      42.138 114.756  34.046  0.00  0.00            
ATOM    311  O   ARN X  17      41.031 115.037  33.591  0.00  0.00            
ATOM    312  N   ASH X  18      42.845 113.705  33.627  0.00  0.00            
ATOM    313  H   ASH X  18      43.807 113.597  33.919  0.00  0.00            
ATOM    314  CA  ASH X  18      42.348 112.855  32.562  0.00  0.00            
ATOM    315  HA  ASH X  18      42.053 113.502  31.736  0.00  0.00            
ATOM    316  CB  ASH X  18      43.443 111.902  32.083  0.00  0.00            
ATOM    317  HB2 ASH X  18      43.836 111.325  32.919  0.00  0.00            
ATOM    318  HB3 ASH X  18      43.026 111.185  31.378  0.00  0.00            
ATOM    319  CG  ASH X  18      44.619 112.593  31.408  0.00  0.00            
ATOM    320  OD1 ASH X  18      44.339 113.809  30.888  0.00  0.00            
ATOM    321  OD2 ASH X  18      45.732 112.082  31.356  0.00  0.00            
ATOM    322  HD1 ASH X  18      43.589 114.212  31.283  0.00  0.00            
ATOM    323  C   ASH X  18      41.104 112.071  32.991  0.00  0.00            
ATOM    324  O   ASH X  18      40.199 111.869  32.183  0.00  0.00            
ATOM    325  N   PHE X  19      41.048 111.637  34.250  0.00  0.00            
ATOM    326  H   PHE X  19      41.642 112.069  34.939  0.00  0.00            
ATOM    327  CA  PHE X  19      39.896 110.887  34.726  0.00  0.00            
ATOM    328  HA  PHE X  19      39.685 110.076  34.027  0.00  0.00            
ATOM    329  CB  PHE X  19      40.182 110.301  36.109  0.00  0.00            
ATOM    330  HB2 PHE X  19      41.017 109.601  36.066  0.00  0.00            
ATOM    331  HB3 PHE X  19      40.477 111.096  36.790  0.00  0.00            
ATOM    332  CG  PHE X  19      38.994 109.600  36.715  0.00  0.00            
ATOM    333  CD1 PHE X  19      38.606 108.341  36.261  0.00  0.00            
ATOM    334  HD1 PHE X  19      39.038 107.946  35.362  0.00  0.00            
ATOM    335  CE1 PHE X  19      37.503 107.701  36.819  0.00  0.00            
ATOM    336  HE1 PHE X  19      37.093 106.838  36.331  0.00  0.00            
ATOM    337  CZ  PHE X  19      36.809 108.291  37.871  0.00  0.00            
ATOM    338  HZ  PHE X  19      36.036 107.750  38.390  0.00  0.00            
ATOM    339  CE2 PHE X  19      37.175 109.563  38.301  0.00  0.00            
ATOM    340  HE2 PHE X  19      36.748 109.954  39.204  0.00  0.00            
ATOM    341  CD2 PHE X  19      38.237 110.234  37.699  0.00  0.00            
ATOM    342  HD2 PHE X  19      38.501 111.222  38.029  0.00  0.00            
ATOM    343  C   PHE X  19      38.685 111.794  34.767  0.00  0.00            
ATOM    344  O   PHE X  19      37.612 111.428  34.286  0.00  0.00            
ATOM    345  N   VAL X  20      38.830 112.985  35.367  0.00  0.00            
ATOM    346  H   VAL X  20      39.688 113.193  35.863  0.00  0.00            
ATOM    347  CA  VAL X  20      37.760 113.958  35.373  0.00  0.00            
ATOM    348  HA  VAL X  20      36.901 113.502  35.864  0.00  0.00            
ATOM    349  CB  VAL X  20      38.183 115.202  36.160  0.00  0.00            
ATOM    350  HB  VAL X  20      39.178 115.500  35.827  0.00  0.00            
ATOM    351  CG1 VAL X  20      37.231 116.367  35.901  0.00  0.00            
ATOM    352 HG11 VAL X  20      36.453 116.068  35.199  0.00  0.00            
ATOM    353 HG12 VAL X  20      37.762 117.215  35.470  0.00  0.00            
ATOM    354 HG13 VAL X  20      36.747 116.691  36.822  0.00  0.00            
ATOM    355  CG2 VAL X  20      38.251 114.899  37.656  0.00  0.00            
ATOM    356 HG21 VAL X  20      38.990 115.530  38.149  0.00  0.00            
ATOM    357 HG22 VAL X  20      37.285 115.081  38.128  0.00  0.00            
ATOM    358 HG23 VAL X  20      38.522 113.857  37.826  0.00  0.00            
ATOM    359  C   VAL X  20      37.339 114.302  33.943  0.00  0.00            
ATOM    360  O   VAL X  20      36.153 114.442  33.666  0.00  0.00            
ATOM    361  N   ARN X  21      38.301 114.459  33.036  0.00  0.00            
ATOM    362  H   ARN X  21      39.232 114.130  33.246  0.00  0.00            
ATOM    363  CA  ARN X  21      38.006 114.791  31.657  0.00  0.00            
ATOM    364  HA  ARN X  21      37.460 115.735  31.626  0.00  0.00            
ATOM    365  CB  ARN X  21      39.312 114.987  30.895  0.00  0.00            
ATOM    366  HB2 ARN X  21      39.541 114.101  30.302  0.00  0.00            
ATOM    367  HB3 ARN X  21      40.127 115.100  31.603  0.00  0.00            
ATOM    368  CG  ARN X  21      39.286 116.214  30.001  0.00  0.00            
ATOM    369  HG2 ARN X  21      39.861 116.040  29.086  0.00  0.00            
ATOM    370  HG3 ARN X  21      38.249 116.441  29.766  0.00  0.00            
ATOM    371  CD  ARN X  21      39.855 117.414  30.732  0.00  0.00            
ATOM    372  HD2 ARN X  21      39.325 117.558  31.677  0.00  0.00            
ATOM    373  HD3 ARN X  21      40.900 117.209  30.952  0.00  0.00            
ATOM    374  NE  ARN X  21      39.774 118.610  29.925  0.00  0.00            
ATOM    375  HE  ARN X  21      38.885 118.674  29.458  0.00  0.00            
ATOM    376  CZ  ARN X  21      40.168 119.840  30.522  0.00  0.00            
ATOM    377  NH1 ARN X  21      40.564 119.933  31.713  0.00  0.00            
ATOM    378 HH11 ARN X  21      40.168 120.732  32.183  0.00  0.00            
ATOM    379  NH2 ARN X  21      40.030 120.953  29.647  0.00  0.00            
ATOM    380 HH21 ARN X  21      40.833 121.553  29.737  0.00  0.00            
ATOM    381 HH22 ARN X  21      39.213 121.494  29.880  0.00  0.00            
ATOM    382  C   ARN X  21      37.170 113.687  31.027  0.00  0.00            
ATOM    383  O   ARN X  21      36.168 113.962  30.379  0.00  0.00            
ATOM    384  N   THR X  22      37.587 112.430  31.186  0.00  0.00            
ATOM    385  H   THR X  22      38.546 112.287  31.471  0.00  0.00            
ATOM    386  CA  THR X  22      36.889 111.315  30.592  0.00  0.00            
ATOM    387  HA  THR X  22      36.850 111.500  29.520  0.00  0.00            
ATOM    388  CB  THR X  22      37.672 110.026  30.855  0.00  0.00            
ATOM    389  HB  THR X  22      37.568 109.736  31.899  0.00  0.00            
ATOM    390  CG2 THR X  22      37.136 108.915  29.969  0.00  0.00            
ATOM    391 HG21 THR X  22      37.844 108.673  29.174  0.00  0.00            
ATOM    392 HG22 THR X  22      36.941 108.005  30.538  0.00  0.00            
ATOM    393 HG23 THR X  22      36.209 109.288  29.533  0.00  0.00            
ATOM    394  OG1 THR X  22      39.046 110.216  30.547  0.00  0.00            
ATOM    395  HG1 THR X  22      39.144 110.316  29.614  0.00  0.00            
ATOM    396  C   THR X  22      35.456 111.186  31.095  0.00  0.00            
ATOM    397  O   THR X  22      34.539 110.941  30.312  0.00  0.00            
ATOM    398  N   VAL X  23      35.241 111.346  32.409  0.00  0.00            
ATOM    399  H   VAL X  23      35.944 111.820  32.957  0.00  0.00            
ATOM    400  CA  VAL X  23      33.910 111.218  32.981  0.00  0.00            
ATOM    401  HA  VAL X  23      33.511 110.241  32.705  0.00  0.00            
ATOM    402  CB  VAL X  23      33.966 111.315  34.509  0.00  0.00            
ATOM    403  HB  VAL X  23      34.562 112.187  34.779  0.00  0.00            
ATOM    404  CG1 VAL X  23      32.564 111.494  35.100  0.00  0.00            
ATOM    405 HG11 VAL X  23      31.830 111.629  34.308  0.00  0.00            
ATOM    406 HG12 VAL X  23      32.532 112.368  35.750  0.00  0.00            
ATOM    407 HG13 VAL X  23      32.278 110.621  35.689  0.00  0.00            
ATOM    408  CG2 VAL X  23      34.648 110.084  35.092  0.00  0.00            
ATOM    409 HG21 VAL X  23      33.967 109.532  35.743  0.00  0.00            
ATOM    410 HG22 VAL X  23      34.980 109.407  34.305  0.00  0.00            
ATOM    411 HG23 VAL X  23      35.505 110.432  35.669  0.00  0.00            
ATOM    412  C   VAL X  23      32.982 112.282  32.387  0.00  0.00            
ATOM    413  O   VAL X  23      31.822 112.003  32.076  0.00  0.00            
ATOM    414  N   LEU X  24      33.508 113.492  32.195  0.00  0.00            
ATOM    415  H   LEU X  24      34.511 113.591  32.168  0.00  0.00            
ATOM    416  CA  LEU X  24      32.707 114.573  31.641  0.00  0.00            
ATOM    417  HA  LEU X  24      31.789 114.658  32.227  0.00  0.00            
ATOM    418  CB  LEU X  24      33.460 115.907  31.678  0.00  0.00            
ATOM    419  HB2 LEU X  24      34.419 115.804  31.166  0.00  0.00            
ATOM    420  HB3 LEU X  24      32.883 116.632  31.110  0.00  0.00            
ATOM    421  CG  LEU X  24      33.658 116.495  33.075  0.00  0.00            
ATOM    422  HG  LEU X  24      34.155 115.761  33.708  0.00  0.00            
ATOM    423  CD1 LEU X  24      34.557 117.713  32.985  0.00  0.00            
ATOM    424 HD11 LEU X  24      34.222 118.401  32.207  0.00  0.00            
ATOM    425 HD12 LEU X  24      35.590 117.438  32.768  0.00  0.00            
ATOM    426 HD13 LEU X  24      34.508 118.233  33.944  0.00  0.00            
ATOM    427  CD2 LEU X  24      32.322 116.869  33.711  0.00  0.00            
ATOM    428 HD21 LEU X  24      32.448 117.093  34.769  0.00  0.00            
ATOM    429 HD22 LEU X  24      31.898 117.745  33.224  0.00  0.00            
ATOM    430 HD23 LEU X  24      31.613 116.046  33.615  0.00  0.00            
ATOM    431  C   LEU X  24      32.297 114.230  30.201  0.00  0.00            
ATOM    432  O   LEU X  24      31.176 114.520  29.777  0.00  0.00            
ATOM    433  N   ILE X  25      33.214 113.636  29.432  0.00  0.00            
ATOM    434  H   ILE X  25      34.186 113.698  29.699  0.00  0.00            
ATOM    435  CA  ILE X  25      32.898 113.213  28.079  0.00  0.00            
ATOM    436  HA  ILE X  25      32.494 114.087  27.567  0.00  0.00            
ATOM    437  CB  ILE X  25      34.171 112.763  27.347  0.00  0.00            
ATOM    438  HB  ILE X  25      34.651 111.989  27.949  0.00  0.00            
ATOM    439  CG2 ILE X  25      33.849 112.156  25.991  0.00  0.00            
ATOM    440 HG21 ILE X  25      33.120 111.352  26.100  0.00  0.00            
ATOM    441 HG22 ILE X  25      34.738 111.747  25.517  0.00  0.00            
ATOM    442 HG23 ILE X  25      33.418 112.908  25.329  0.00  0.00            
ATOM    443  CG1 ILE X  25      35.145 113.945  27.217  0.00  0.00            
ATOM    444 HG12 ILE X  25      34.679 114.755  26.657  0.00  0.00            
ATOM    445 HG13 ILE X  25      35.342 114.338  28.210  0.00  0.00            
ATOM    446  CD1 ILE X  25      36.480 113.561  26.580  0.00  0.00            
ATOM    447 HD11 ILE X  25      37.267 114.237  26.914  0.00  0.00            
ATOM    448 HD12 ILE X  25      36.763 112.546  26.854  0.00  0.00            
ATOM    449 HD13 ILE X  25      36.423 113.622  25.493  0.00  0.00            
ATOM    450  C   ILE X  25      31.814 112.140  28.066  0.00  0.00            
ATOM    451  O   ILE X  25      30.861 112.240  27.301  0.00  0.00            
ATOM    452  N   LEU X  26      31.967 111.075  28.855  0.00  0.00            
ATOM    453  H   LEU X  26      32.909 110.750  29.013  0.00  0.00            
ATOM    454  CA  LEU X  26      30.930 110.077  28.996  0.00  0.00            
ATOM    455  HA  LEU X  26      30.839 109.605  28.019  0.00  0.00            
ATOM    456  CB  LEU X  26      31.335 109.027  30.047  0.00  0.00            
ATOM    457  HB2 LEU X  26      30.465 108.439  30.332  0.00  0.00            
ATOM    458  HB3 LEU X  26      31.630 109.562  30.942  0.00  0.00            
ATOM    459  CG  LEU X  26      32.490 108.104  29.666  0.00  0.00            
ATOM    460  HG  LEU X  26      33.398 108.693  29.543  0.00  0.00            
ATOM    461  CD1 LEU X  26      32.719 107.098  30.793  0.00  0.00            
ATOM    462 HD11 LEU X  26      32.933 106.105  30.392  0.00  0.00            
ATOM    463 HD12 LEU X  26      31.838 107.015  31.427  0.00  0.00            
ATOM    464 HD13 LEU X  26      33.561 107.392  31.418  0.00  0.00            
ATOM    465  CD2 LEU X  26      32.227 107.358  28.368  0.00  0.00            
ATOM    466 HD21 LEU X  26      31.249 107.630  27.966  0.00  0.00            
ATOM    467 HD22 LEU X  26      32.975 107.609  27.617  0.00  0.00            
ATOM    468 HD23 LEU X  26      32.244 106.288  28.572  0.00  0.00            
ATOM    469  C   LEU X  26      29.584 110.685  29.336  0.00  0.00            
ATOM    470  O   LEU X  26      28.547 110.214  28.868  0.00  0.00            
ATOM    471  N   LYN X  27      29.560 111.703  30.200  0.00  0.00            
ATOM    472  H   LYN X  27      30.340 111.830  30.828  0.00  0.00            
ATOM    473  CA  LYN X  27      28.326 112.376  30.514  0.00  0.00            
ATOM    474  HA  LYN X  27      27.597 111.618  30.793  0.00  0.00            
ATOM    475  CB  LYN X  27      28.551 113.321  31.691  0.00  0.00            
ATOM    476  HB2 LYN X  27      28.940 112.786  32.560  0.00  0.00            
ATOM    477  HB3 LYN X  27      29.270 114.075  31.374  0.00  0.00            
ATOM    478  CG  LYN X  27      27.304 114.122  32.072  0.00  0.00            
ATOM    479  HG2 LYN X  27      27.581 114.973  32.701  0.00  0.00            
ATOM    480  HG3 LYN X  27      26.817 114.497  31.176  0.00  0.00            
ATOM    481  CD  LYN X  27      26.311 113.244  32.807  0.00  0.00            
ATOM    482  HD2 LYN X  27      25.970 112.441  32.155  0.00  0.00            
ATOM    483  HD3 LYN X  27      26.804 112.770  33.654  0.00  0.00            
ATOM    484  CE  LYN X  27      25.112 114.051  33.315  0.00  0.00            
ATOM    485  HE2 LYN X  27      25.465 114.904  33.898  0.00  0.00            
ATOM    486  HE3 LYN X  27      24.567 114.421  32.447  0.00  0.00            
ATOM    487  NZ  LYN X  27      24.214 113.234  34.118  0.00  0.00            
ATOM    488  HZ1 LYN X  27      23.650 113.830  34.710  0.00  0.00            
ATOM    489  HZ2 LYN X  27      24.737 112.635  34.740  0.00  0.00            
ATOM    490  C   LYN X  27      27.775 113.121  29.309  0.00  0.00            
ATOM    491  O   LYN X  27      26.560 113.133  29.090  0.00  0.00            
ATOM    492  N   GLH X  28      28.634 113.784  28.522  0.00  0.00            
ATOM    493  H   GLH X  28      29.626 113.668  28.659  0.00  0.00            
ATOM    494  CA  GLH X  28      28.160 114.615  27.429  0.00  0.00            
ATOM    495  HA  GLH X  28      27.344 115.243  27.799  0.00  0.00            
ATOM    496  CB  GLH X  28      29.295 115.526  26.932  0.00  0.00            
ATOM    497  HB2 GLH X  28      30.120 114.919  26.577  0.00  0.00            
ATOM    498  HB3 GLH X  28      29.675 116.107  27.763  0.00  0.00            
ATOM    499  CG  GLH X  28      28.834 116.492  25.842  0.00  0.00            
ATOM    500  HG2 GLH X  28      28.119 116.012  25.177  0.00  0.00            
ATOM    501  HG3 GLH X  28      28.325 117.337  26.295  0.00  0.00            
ATOM    502  CD  GLH X  28      29.988 116.987  24.972  0.00  0.00            
ATOM    503  OE1 GLH X  28      31.056 117.466  25.644  0.00  0.00            
ATOM    504  OE2 GLH X  28      29.890 117.039  23.752  0.00  0.00            
ATOM    505  HE1 GLH X  28      30.830 117.808  26.491  0.00  0.00            
ATOM    506  C   GLH X  28      27.624 113.744  26.298  0.00  0.00            
ATOM    507  O   GLH X  28      26.641 114.099  25.652  0.00  0.00            
ATOM    508  N   LYN X  29      28.272 112.602  26.055  0.00  0.00            
ATOM    509  H   LYN X  29      29.155 112.418  26.514  0.00  0.00            
ATOM    510  CA  LYN X  29      27.809 111.686  25.032  0.00  0.00            
ATOM    511  HA  LYN X  29      27.652 112.286  24.135  0.00  0.00            
ATOM    512  CB  LYN X  29      28.861 110.623  24.736  0.00  0.00            
ATOM    513  HB2 LYN X  29      29.039 110.023  25.629  0.00  0.00            
ATOM    514  HB3 LYN X  29      28.442 109.943  23.995  0.00  0.00            
ATOM    515  CG  LYN X  29      30.170 111.193  24.189  0.00  0.00            
ATOM    516  HG2 LYN X  29      29.968 111.836  23.334  0.00  0.00            
ATOM    517  HG3 LYN X  29      30.638 111.810  24.952  0.00  0.00            
ATOM    518  CD  LYN X  29      31.129 110.054  23.793  0.00  0.00            
ATOM    519  HD2 LYN X  29      30.604 109.300  23.202  0.00  0.00            
ATOM    520  HD3 LYN X  29      31.481 109.589  24.717  0.00  0.00            
ATOM    521  CE  LYN X  29      32.341 110.574  23.055  0.00  0.00            
ATOM    522  HE2 LYN X  29      32.914 111.222  23.712  0.00  0.00            
ATOM    523  HE3 LYN X  29      32.980 109.733  22.791  0.00  0.00            
ATOM    524  NZ  LYN X  29      31.946 111.282  21.849  0.00  0.00            
ATOM    525  HZ1 LYN X  29      31.419 110.687  21.227  0.00  0.00            
ATOM    526  HZ2 LYN X  29      31.352 112.068  22.072  0.00  0.00            
ATOM    527  C   LYN X  29      26.465 111.027  25.358  0.00  0.00            
ATOM    528  O   LYN X  29      25.703 110.670  24.459  0.00  0.00            
ATOM    529  N   GLY X  30      26.178 110.828  26.646  0.00  0.00            
ATOM    530  H   GLY X  30      26.901 110.954  27.329  0.00  0.00            
ATOM    531  CA  GLY X  30      24.950 110.204  27.088  0.00  0.00            
ATOM    532  HA2 GLY X  30      24.436 110.816  27.831  0.00  0.00            
ATOM    533  HA3 GLY X  30      24.285 110.103  26.228  0.00  0.00            
ATOM    534  C   GLY X  30      25.192 108.824  27.652  0.00  0.00            
ATOM    535  O   GLY X  30      24.230 108.109  27.998  0.00  0.00            
ATOM    536  N   ILE X  31      26.466 108.370  27.744  0.00  0.00            
ATOM    537  H   ILE X  31      27.219 108.930  27.367  0.00  0.00            
ATOM    538  CA  ILE X  31      26.766 107.078  28.261  0.00  0.00            
ATOM    539  HA  ILE X  31      26.036 106.386  27.835  0.00  0.00            
ATOM    540  CB  ILE X  31      28.155 106.641  27.788  0.00  0.00            
ATOM    541  HB  ILE X  31      28.894 107.371  28.115  0.00  0.00            
ATOM    542  CG2 ILE X  31      28.537 105.304  28.366  0.00  0.00            
ATOM    543 HG21 ILE X  31      28.644 105.378  29.451  0.00  0.00            
ATOM    544 HG22 ILE X  31      29.507 104.969  27.986  0.00  0.00            
ATOM    545 HG23 ILE X  31      27.802 104.529  28.151  0.00  0.00            
ATOM    546  CG1 ILE X  31      28.172 106.547  26.267  0.00  0.00            
ATOM    547 HG12 ILE X  31      27.322 105.987  25.886  0.00  0.00            
ATOM    548 HG13 ILE X  31      28.080 107.559  25.867  0.00  0.00            
ATOM    549  CD1 ILE X  31      29.484 105.949  25.726  0.00  0.00            
ATOM    550 HD11 ILE X  31      29.269 105.162  25.000  0.00  0.00            
ATOM    551 HD12 ILE X  31      30.072 106.710  25.209  0.00  0.00            
ATOM    552 HD13 ILE X  31      30.101 105.538  26.522  0.00  0.00            
ATOM    553  C   ILE X  31      26.628 107.029  29.776  0.00  0.00            
ATOM    554  O   ILE X  31      26.278 105.990  30.318  0.00  0.00            
ATOM    555  N   TYR X  32      26.967 108.122  30.451  0.00  0.00            
ATOM    556  H   TYR X  32      27.046 109.003  29.986  0.00  0.00            
ATOM    557  CA  TYR X  32      27.003 108.082  31.887  0.00  0.00            
ATOM    558  HA  TYR X  32      27.666 107.275  32.219  0.00  0.00            
ATOM    559  CB  TYR X  32      27.568 109.416  32.443  0.00  0.00            
ATOM    560  HB2 TYR X  32      28.471 109.687  31.923  0.00  0.00            
ATOM    561  HB3 TYR X  32      26.851 110.201  32.230  0.00  0.00            
ATOM    562  CG  TYR X  32      27.843 109.431  33.926  0.00  0.00            
ATOM    563  CD1 TYR X  32      26.822 109.658  34.853  0.00  0.00            
ATOM    564  HD1 TYR X  32      25.797 109.672  34.544  0.00  0.00            
ATOM    565  CE1 TYR X  32      27.116 109.703  36.215  0.00  0.00            
ATOM    566  HE1 TYR X  32      26.312 109.793  36.927  0.00  0.00            
ATOM    567  CZ  TYR X  32      28.406 109.484  36.673  0.00  0.00            
ATOM    568  OH  TYR X  32      28.625 109.467  38.030  0.00  0.00            
ATOM    569  HH  TYR X  32      29.441 109.034  38.245  0.00  0.00            
ATOM    570  CE2 TYR X  32      29.418 109.224  35.758  0.00  0.00            
ATOM    571  HE2 TYR X  32      30.439 109.180  36.094  0.00  0.00            
ATOM    572  CD2 TYR X  32      29.132 109.244  34.392  0.00  0.00            
ATOM    573  HD2 TYR X  32      29.955 109.202  33.706  0.00  0.00            
ATOM    574  C   TYR X  32      25.621 107.803  32.460  0.00  0.00            
ATOM    575  O   TYR X  32      25.545 107.121  33.479  0.00  0.00            
ATOM    576  N   ASH X  33      24.566 108.365  31.855  0.00  0.00            
ATOM    577  H   ASH X  33      24.718 108.626  30.889  0.00  0.00            
ATOM    578  CA  ASH X  33      23.190 108.208  32.353  0.00  0.00            
ATOM    579  HA  ASH X  33      23.215 108.478  33.413  0.00  0.00            
ATOM    580  CB  ASH X  33      22.238 109.108  31.603  0.00  0.00            
ATOM    581  HB2 ASH X  33      22.331 108.882  30.537  0.00  0.00            
ATOM    582  HB3 ASH X  33      21.247 108.823  31.959  0.00  0.00            
ATOM    583  CG  ASH X  33      22.458 110.588  31.842  0.00  0.00            
ATOM    584  OD1 ASH X  33      23.055 110.905  32.997  0.00  0.00            
ATOM    585  OD2 ASH X  33      22.110 111.421  31.025  0.00  0.00            
ATOM    586  HD1 ASH X  33      23.270 111.822  33.017  0.00  0.00            
ATOM    587  C   ASH X  33      22.789 106.750  32.314  0.00  0.00            
ATOM    588  O   ASH X  33      21.937 106.345  33.086  0.00  0.00            
ATOM    589  N   ARN X  34      23.410 105.969  31.416  0.00  0.00            
ATOM    590  H   ARN X  34      24.271 106.274  30.995  0.00  0.00            
ATOM    591  CA  ARN X  34      23.099 104.535  31.345  0.00  0.00            
ATOM    592  HA  ARN X  34      22.046 104.414  31.157  0.00  0.00            
ATOM    593  CB  ARN X  34      23.846 103.849  30.212  0.00  0.00            
ATOM    594  HB2 ARN X  34      24.926 103.952  30.410  0.00  0.00            
ATOM    595  HB3 ARN X  34      23.567 102.808  30.294  0.00  0.00            
ATOM    596  CG  ARN X  34      23.493 104.360  28.797  0.00  0.00            
ATOM    597  HG2 ARN X  34      22.485 104.015  28.534  0.00  0.00            
ATOM    598  HG3 ARN X  34      23.443 105.448  28.811  0.00  0.00            
ATOM    599  CD  ARN X  34      24.530 103.925  27.770  0.00  0.00            
ATOM    600  HD2 ARN X  34      24.242 104.240  26.779  0.00  0.00            
ATOM    601  HD3 ARN X  34      25.480 104.403  28.061  0.00  0.00            
ATOM    602  NE  ARN X  34      24.757 102.498  27.833  0.00  0.00            
ATOM    603  HE  ARN X  34      25.738 102.260  27.714  0.00  0.00            
ATOM    604  CZ  ARN X  34      23.876 101.654  27.154  0.00  0.00            
ATOM    605  NH1 ARN X  34      22.889 102.065  26.488  0.00  0.00            
ATOM    606 HH11 ARN X  34      22.704 103.041  26.628  0.00  0.00            
ATOM    607  NH2 ARN X  34      24.228 100.267  27.268  0.00  0.00            
ATOM    608 HH21 ARN X  34      23.514  99.774  27.784  0.00  0.00            
ATOM    609 HH22 ARN X  34      24.308  99.825  26.363  0.00  0.00            
ATOM    610  C   ARN X  34      23.383 103.836  32.704  0.00  0.00            
ATOM    611  O   ARN X  34      22.620 102.968  33.097  0.00  0.00            
ATOM    612  N   TYR X  35      24.475 104.223  33.330  0.00  0.00            
ATOM    613  H   TYR X  35      25.081 104.940  32.926  0.00  0.00            
ATOM    614  CA  TYR X  35      24.815 103.580  34.560  0.00  0.00            
ATOM    615  HA  TYR X  35      24.675 102.531  34.459  0.00  0.00            
ATOM    616  CB  TYR X  35      26.298 103.903  34.918  0.00  0.00            
ATOM    617  HB2 TYR X  35      26.554 103.607  35.937  0.00  0.00            
ATOM    618  HB3 TYR X  35      26.517 104.952  34.807  0.00  0.00            
ATOM    619  CG  TYR X  35      27.213 103.200  33.934  0.00  0.00            
ATOM    620  CD1 TYR X  35      27.654 103.880  32.776  0.00  0.00            
ATOM    621  HD1 TYR X  35      27.362 104.914  32.645  0.00  0.00            
ATOM    622  CE1 TYR X  35      28.512 103.251  31.868  0.00  0.00            
ATOM    623  HE1 TYR X  35      28.951 103.815  31.070  0.00  0.00            
ATOM    624  CZ  TYR X  35      28.880 101.911  32.080  0.00  0.00            
ATOM    625  OH  TYR X  35      29.655 101.261  31.152  0.00  0.00            
ATOM    626  HH  TYR X  35      29.158 100.644  30.647  0.00  0.00            
ATOM    627  CE2 TYR X  35      28.534 101.262  33.256  0.00  0.00            
ATOM    628  HE2 TYR X  35      29.011 100.347  33.543  0.00  0.00            
ATOM    629  CD2 TYR X  35      27.588 101.851  34.127  0.00  0.00            
ATOM    630  HD2 TYR X  35      27.102 101.273  34.863  0.00  0.00            
ATOM    631  C   TYR X  35      23.828 103.946  35.640  0.00  0.00            
ATOM    632  O   TYR X  35      23.339 103.028  36.336  0.00  0.00            
ATOM    633  N   ILE X  36      23.513 105.229  35.736  0.00  0.00            
ATOM    634  H   ILE X  36      24.088 105.799  35.139  0.00  0.00            
ATOM    635  CA  ILE X  36      22.535 105.758  36.624  0.00  0.00            
ATOM    636  HA  ILE X  36      22.929 105.488  37.625  0.00  0.00            
ATOM    637  CB  ILE X  36      22.401 107.336  36.564  0.00  0.00            
ATOM    638  HB  ILE X  36      22.060 107.471  35.562  0.00  0.00            
ATOM    639  CG2 ILE X  36      21.447 107.882  37.678  0.00  0.00            
ATOM    640 HG21 ILE X  36      20.457 107.415  37.598  0.00  0.00            
ATOM    641 HG22 ILE X  36      21.346 108.931  37.550  0.00  0.00            
ATOM    642 HG23 ILE X  36      21.814 107.687  38.665  0.00  0.00            
ATOM    643  CG1 ILE X  36      23.722 108.057  36.687  0.00  0.00            
ATOM    644 HG12 ILE X  36      24.504 107.744  35.994  0.00  0.00            
ATOM    645 HG13 ILE X  36      24.178 107.936  37.694  0.00  0.00            
ATOM    646  CD1 ILE X  36      23.281 109.508  36.377  0.00  0.00            
ATOM    647 HD11 ILE X  36      24.158 110.113  36.680  0.00  0.00            
ATOM    648 HD12 ILE X  36      22.442 109.918  36.991  0.00  0.00            
ATOM    649 HD13 ILE X  36      23.085 109.758  35.353  0.00  0.00            
ATOM    650  C   ILE X  36      21.152 105.032  36.568  0.00  0.00            
ATOM    651  O   ILE X  36      20.482 104.728  37.591  0.00  0.00            
ATOM    652  N   ALA X  37      20.758 104.702  35.309  0.00  0.00            
ATOM    653  H   ALA X  37      21.431 104.584  34.589  0.00  0.00            
ATOM    654  CA  ALA X  37      19.500 104.054  35.085  0.00  0.00            
ATOM    655  HA  ALA X  37      18.708 104.445  35.712  0.00  0.00            
ATOM    656  CB  ALA X  37      19.036 104.200  33.637  0.00  0.00            
ATOM    657  HB1 ALA X  37      18.657 105.224  33.470  0.00  0.00            
ATOM    658  HB2 ALA X  37      18.292 103.457  33.381  0.00  0.00            
ATOM    659  HB3 ALA X  37      19.883 104.111  32.947  0.00  0.00            
ATOM    660  C   ALA X  37      19.668 102.556  35.418  0.00  0.00            
ATOM    661  O   ALA X  37      18.754 101.948  35.964  0.00  0.00            
ATOM    662  N   TRP X  38      20.758 101.914  35.009  0.00  0.00            
ATOM    663  H   TRP X  38      21.321 102.362  34.298  0.00  0.00            
ATOM    664  CA  TRP X  38      21.001 100.514  35.262  0.00  0.00            
ATOM    665  HA  TRP X  38      20.180  99.917  34.799  0.00  0.00            
ATOM    666  CB  TRP X  38      22.369 100.132  34.816  0.00  0.00            
ATOM    667  HB2 TRP X  38      22.797  99.377  35.513  0.00  0.00            
ATOM    668  HB3 TRP X  38      23.015 100.990  34.787  0.00  0.00            
ATOM    669  CG  TRP X  38      22.362  99.549  33.446  0.00  0.00            
ATOM    670  CD1 TRP X  38      21.252  99.185  32.750  0.00  0.00            
ATOM    671  HD1 TRP X  38      20.282  99.460  33.026  0.00  0.00            
ATOM    672  NE1 TRP X  38      21.631  98.595  31.546  0.00  0.00            
ATOM    673  HE1 TRP X  38      21.082  97.888  31.074  0.00  0.00            
ATOM    674  CE2 TRP X  38      22.988  98.738  31.372  0.00  0.00            
ATOM    675  CZ2 TRP X  38      23.828  98.477  30.288  0.00  0.00            
ATOM    676  HZ2 TRP X  38      23.381  98.277  29.311  0.00  0.00            
ATOM    677  CH2 TRP X  38      25.165  98.846  30.376  0.00  0.00            
ATOM    678  HH2 TRP X  38      25.766  98.711  29.559  0.00  0.00            
ATOM    679  CZ3 TRP X  38      25.679  99.361  31.546  0.00  0.00            
ATOM    680  HZ3 TRP X  38      26.695  99.761  31.557  0.00  0.00            
ATOM    681  CE3 TRP X  38      24.838  99.595  32.616  0.00  0.00            
ATOM    682  HE3 TRP X  38      25.310 100.002  33.505  0.00  0.00            
ATOM    683  CD2 TRP X  38      23.457  99.288  32.558  0.00  0.00            
ATOM    684  C   TRP X  38      20.808 100.220  36.725  0.00  0.00            
ATOM    685  O   TRP X  38      20.357  99.170  37.085  0.00  0.00            
ATOM    686  N   HID X  39      21.420 101.099  37.549  0.00  0.00            
ATOM    687  H   HID X  39      21.904 101.876  37.111  0.00  0.00            
ATOM    688  CA  HID X  39      21.751 101.017  38.945  0.00  0.00            
ATOM    689  HA  HID X  39      21.922 100.012  39.187  0.00  0.00            
ATOM    690  CB  HID X  39      23.106 101.919  39.155  0.00  0.00            
ATOM    691  HB2 HID X  39      23.864 101.733  38.377  0.00  0.00            
ATOM    692  HB3 HID X  39      22.892 102.898  39.148  0.00  0.00            
ATOM    693  CG  HID X  39      23.685 101.602  40.467  0.00  0.00            
ATOM    694  ND1 HID X  39      23.447 102.449  41.480  0.00  0.00            
ATOM    695  HD1 HID X  39      22.747 103.185  41.489  0.00  0.00            
ATOM    696  CE1 HID X  39      24.276 102.121  42.472  0.00  0.00            
ATOM    697  HE1 HID X  39      24.283 102.642  43.441  0.00  0.00            
ATOM    698  NE2 HID X  39      24.941 100.994  42.254  0.00  0.00            
ATOM    699  CD2 HID X  39      24.564 100.673  40.930  0.00  0.00            
ATOM    700  HD2 HID X  39      25.092  99.933  40.348  0.00  0.00            
ATOM    701  C   HID X  39      20.612 101.470  39.943  0.00  0.00            
ATOM    702  O   HID X  39      20.754 101.411  41.184  0.00  0.00            
ATOM    703  N   GLY X  40      19.442 101.808  39.367  0.00  0.00            
ATOM    704  H   GLY X  40      19.461 101.838  38.377  0.00  0.00            
ATOM    705  CA  GLY X  40      18.262 102.021  40.036  0.00  0.00            
ATOM    706  HA2 GLY X  40      17.893 102.927  39.615  0.00  0.00            
ATOM    707  HA3 GLY X  40      18.307 101.944  41.117  0.00  0.00            
ATOM    708  C   GLY X  40      17.304 100.903  39.545  0.00  0.00            
ATOM    709  O   GLY X  40      16.693 100.253  40.410  0.00  0.00            
ATOM    710  N   ALA X  41      17.218 100.560  38.237  0.00  0.00            
ATOM    711  H   ALA X  41      17.662 101.132  37.486  0.00  0.00            
ATOM    712  CA  ALA X  41      16.520  99.376  37.688  0.00  0.00            
ATOM    713  HA  ALA X  41      15.494  99.336  37.900  0.00  0.00            
ATOM    714  CB  ALA X  41      16.671  99.347  36.144  0.00  0.00            
ATOM    715  HB1 ALA X  41      17.236 100.145  35.642  0.00  0.00            
ATOM    716  HB2 ALA X  41      17.210  98.442  35.961  0.00  0.00            
ATOM    717  HB3 ALA X  41      15.703  99.264  35.680  0.00  0.00            
ATOM    718  C   ALA X  41      17.013  98.019  38.325  0.00  0.00            
ATOM    719  O   ALA X  41      16.169  97.237  38.888  0.00  0.00            
ATOM    720  N   ALA X  42      18.296  97.735  38.404  0.00  0.00            
ATOM    721  H   ALA X  42      18.878  98.438  37.993  0.00  0.00            
ATOM    722  CA  ALA X  42      18.933  96.600  39.047  0.00  0.00            
ATOM    723  HA  ALA X  42      18.286  95.744  38.968  0.00  0.00            
ATOM    724  CB  ALA X  42      20.217  96.152  38.277  0.00  0.00            
ATOM    725  HB1 ALA X  42      20.847  97.037  38.158  0.00  0.00            
ATOM    726  HB2 ALA X  42      20.004  95.737  37.283  0.00  0.00            
ATOM    727  HB3 ALA X  42      20.776  95.511  38.924  0.00  0.00            
ATOM    728  C   ALA X  42      19.128  97.002  40.516  0.00  0.00            
ATOM    729  O   ALA X  42      20.278  97.212  40.941  0.00  0.00            
ATOM    730  N   GLY X  43      17.993  97.155  41.212  0.00  0.00            
ATOM    731  H   GLY X  43      17.088  97.027  40.703  0.00  0.00            
ATOM    732  CA  GLY X  43      17.746  97.543  42.573  0.00  0.00            
ATOM    733  HA2 GLY X  43      18.004  98.598  42.819  0.00  0.00            
ATOM    734  HA3 GLY X  43      18.359  96.963  43.206  0.00  0.00            
ATOM    735  C   GLY X  43      16.288  97.209  42.832  0.00  0.00            
ATOM    736  O   GLY X  43      16.015  96.126  43.333  0.00  0.00            
ATOM    737  N   LYN X  44      15.388  98.103  42.429  0.00  0.00            
ATOM    738  H   LYN X  44      15.814  98.886  41.917  0.00  0.00            
ATOM    739  CA  LYN X  44      13.942  97.881  42.349  0.00  0.00            
ATOM    740  HA  LYN X  44      13.684  97.849  43.393  0.00  0.00            
ATOM    741  CB  LYN X  44      13.178  99.051  41.834  0.00  0.00            
ATOM    742  HB2 LYN X  44      12.101  98.800  41.961  0.00  0.00            
ATOM    743  HB3 LYN X  44      13.275 100.000  42.387  0.00  0.00            
ATOM    744  CG  LYN X  44      13.217  99.264  40.290  0.00  0.00            
ATOM    745  HG2 LYN X  44      12.687  98.418  39.805  0.00  0.00            
ATOM    746  HG3 LYN X  44      14.231  99.286  39.921  0.00  0.00            
ATOM    747  CD  LYN X  44      12.344 100.497  39.936  0.00  0.00            
ATOM    748  HD2 LYN X  44      11.358 100.159  40.016  0.00  0.00            
ATOM    749  HD3 LYN X  44      12.674 101.414  40.467  0.00  0.00            
ATOM    750  CE  LYN X  44      12.534 100.837  38.416  0.00  0.00            
ATOM    751  HE2 LYN X  44      13.581 101.265  38.254  0.00  0.00            
ATOM    752  HE3 LYN X  44      12.241  99.911  37.809  0.00  0.00            
ATOM    753  NZ  LYN X  44      11.610 101.955  38.269  0.00  0.00            
ATOM    754  HZ1 LYN X  44      10.638 101.680  38.128  0.00  0.00            
ATOM    755  HZ2 LYN X  44      11.827 102.557  37.444  0.00  0.00            
ATOM    756  C   LYN X  44      13.478  96.521  41.841  0.00  0.00            
ATOM    757  O   LYN X  44      12.488  95.892  42.315  0.00  0.00            
ATOM    758  N   PHE X  45      14.318  95.945  40.953  0.00  0.00            
ATOM    759  H   PHE X  45      15.056  96.520  40.547  0.00  0.00            
ATOM    760  CA  PHE X  45      14.169  94.532  40.635  0.00  0.00            
ATOM    761  HA  PHE X  45      13.125  94.404  40.443  0.00  0.00            
ATOM    762  CB  PHE X  45      15.093  94.207  39.381  0.00  0.00            
ATOM    763  HB2 PHE X  45      16.170  94.299  39.588  0.00  0.00            
ATOM    764  HB3 PHE X  45      14.876  94.903  38.578  0.00  0.00            
ATOM    765  CG  PHE X  45      14.818  92.778  38.833  0.00  0.00            
ATOM    766  CD1 PHE X  45      13.838  92.710  37.870  0.00  0.00            
ATOM    767  HD1 PHE X  45      13.537  93.609  37.399  0.00  0.00            
ATOM    768  CE1 PHE X  45      13.558  91.486  37.256  0.00  0.00            
ATOM    769  HE1 PHE X  45      13.126  91.442  36.304  0.00  0.00            
ATOM    770  CZ  PHE X  45      14.216  90.341  37.658  0.00  0.00            
ATOM    771  HZ  PHE X  45      14.123  89.454  37.099  0.00  0.00            
ATOM    772  CE2 PHE X  45      15.202  90.415  38.677  0.00  0.00            
ATOM    773  HE2 PHE X  45      15.568  89.533  39.173  0.00  0.00            
ATOM    774  CD2 PHE X  45      15.529  91.627  39.220  0.00  0.00            
ATOM    775  HD2 PHE X  45      16.311  91.679  39.949  0.00  0.00            
ATOM    776  C   PHE X  45      14.429  93.510  41.774  0.00  0.00            
ATOM    777  O   PHE X  45      15.551  92.964  41.787  0.00  0.00            
ATOM    778  N   HID X  46      13.600  93.414  42.776  0.00  0.00            
ATOM    779  H   HID X  46      12.771  94.001  42.768  0.00  0.00            
ATOM    780  CA  HID X  46      13.655  92.580  44.030  0.00  0.00            
ATOM    781  HA  HID X  46      14.599  92.722  44.533  0.00  0.00            
ATOM    782  CB  HID X  46      12.518  92.877  45.011  0.00  0.00            
ATOM    783  HB2 HID X  46      12.433  92.112  45.770  0.00  0.00            
ATOM    784  HB3 HID X  46      11.565  92.983  44.431  0.00  0.00            
ATOM    785  CG  HID X  46      12.610  94.205  45.746  0.00  0.00            
ATOM    786  ND1 HID X  46      12.292  94.330  47.076  0.00  0.00            
ATOM    787  HD1 HID X  46      11.704  93.678  47.610  0.00  0.00            
ATOM    788  CE1 HID X  46      12.633  95.499  47.468  0.00  0.00            
ATOM    789  HE1 HID X  46      12.524  95.757  48.544  0.00  0.00            
ATOM    790  NE2 HID X  46      13.388  96.109  46.542  0.00  0.00            
ATOM    791  CD2 HID X  46      13.150  95.394  45.385  0.00  0.00            
ATOM    792  HD2 HID X  46      13.636  95.673  44.391  0.00  0.00            
ATOM    793  C   HID X  46      13.593  91.053  43.653  0.00  0.00            
ATOM    794  O   HID X  46      12.695  90.709  42.872  0.00  0.00            
ATOM    795  N   THR X  47      14.255  90.177  44.389  0.00  0.00            
ATOM    796  H   THR X  47      14.835  90.607  45.088  0.00  0.00            
ATOM    797  CA  THR X  47      14.398  88.784  43.994  0.00  0.00            
ATOM    798  HA  THR X  47      13.683  88.438  43.248  0.00  0.00            
ATOM    799  CB  THR X  47      15.777  88.540  43.443  0.00  0.00            
ATOM    800  HB  THR X  47      15.865  87.497  43.186  0.00  0.00            
ATOM    801  CG2 THR X  47      16.014  89.362  42.173  0.00  0.00            
ATOM    802 HG21 THR X  47      16.914  89.068  41.678  0.00  0.00            
ATOM    803 HG22 THR X  47      15.178  89.264  41.481  0.00  0.00            
ATOM    804 HG23 THR X  47      16.118  90.411  42.410  0.00  0.00            
ATOM    805  OG1 THR X  47      16.717  88.896  44.429  0.00  0.00            
ATOM    806  HG1 THR X  47      17.097  88.143  44.817  0.00  0.00            
ATOM    807  C   THR X  47      14.063  87.868  45.192  0.00  0.00            
ATOM    808  O   THR X  47      14.934  87.672  46.001  0.00  0.00            
ATOM    809  N   PRO X  48      12.910  87.181  45.193  0.00  0.00            
ATOM    810  CD  PRO X  48      12.592  86.123  46.177  0.00  0.00            
ATOM    811  HD2 PRO X  48      12.585  86.534  47.209  0.00  0.00            
ATOM    812  HD3 PRO X  48      13.341  85.320  46.115  0.00  0.00            
ATOM    813  CG  PRO X  48      11.241  85.592  45.834  0.00  0.00            
ATOM    814  HG2 PRO X  48      10.479  86.126  46.376  0.00  0.00            
ATOM    815  HG3 PRO X  48      11.073  84.541  45.982  0.00  0.00            
ATOM    816  CB  PRO X  48      11.067  85.994  44.369  0.00  0.00            
ATOM    817  HB2 PRO X  48      10.001  86.162  44.133  0.00  0.00            
ATOM    818  HB3 PRO X  48      11.447  85.193  43.723  0.00  0.00            
ATOM    819  CA  PRO X  48      11.803  87.317  44.222  0.00  0.00            
ATOM    820  HA  PRO X  48      12.149  87.398  43.178  0.00  0.00            
ATOM    821  C   PRO X  48      10.895  88.484  44.563  0.00  0.00            
ATOM    822  O   PRO X  48      11.050  89.028  45.609  0.00  0.00            
ATOM    823  N   PRO X  49       9.957  88.879  43.654  0.00  0.00            
ATOM    824  CD  PRO X  49       9.838  88.483  42.295  0.00  0.00            
ATOM    825  HD2 PRO X  49      10.793  88.431  41.808  0.00  0.00            
ATOM    826  HD3 PRO X  49       9.402  87.508  42.246  0.00  0.00            
ATOM    827  CG  PRO X  49       8.843  89.437  41.652  0.00  0.00            
ATOM    828  HG2 PRO X  49       9.458  90.181  41.110  0.00  0.00            
ATOM    829  HG3 PRO X  49       8.238  88.886  40.936  0.00  0.00            
ATOM    830  CB  PRO X  49       8.032  89.964  42.787  0.00  0.00            
ATOM    831  HB2 PRO X  49       7.156  89.352  42.994  0.00  0.00            
ATOM    832  HB3 PRO X  49       7.752  90.974  42.589  0.00  0.00            
ATOM    833  CA  PRO X  49       8.982  89.933  43.994  0.00  0.00            
ATOM    834  HA  PRO X  49       9.534  90.855  44.021  0.00  0.00            
ATOM    835  C   PRO X  49       8.247  89.681  45.294  0.00  0.00            
ATOM    836  O   PRO X  49       7.862  88.539  45.620  0.00  0.00            
ATOM    837  N   GLY X  50       8.163  90.734  46.070  0.00  0.00            
ATOM    838  H   GLY X  50       8.679  91.596  45.841  0.00  0.00            
ATOM    839  CA  GLY X  50       7.611  90.647  47.394  0.00  0.00            
ATOM    840  HA2 GLY X  50       6.999  89.693  47.466  0.00  0.00            
ATOM    841  HA3 GLY X  50       6.891  91.427  47.594  0.00  0.00            
ATOM    842  C   GLY X  50       8.678  90.641  48.486  0.00  0.00            
ATOM    843  O   GLY X  50       8.562  91.277  49.530  0.00  0.00            
ATOM    844  N   SER X  51       9.800  89.944  48.292  0.00  0.00            
ATOM    845  H   SER X  51       9.972  89.664  47.328  0.00  0.00            
ATOM    846  CA  SER X  51      10.860  89.858  49.222  0.00  0.00            
ATOM    847  HA  SER X  51      10.391  89.607  50.154  0.00  0.00            
ATOM    848  CB  SER X  51      11.793  88.650  48.909  0.00  0.00            
ATOM    849  HB2 SER X  51      12.434  88.472  49.748  0.00  0.00            
ATOM    850  HB3 SER X  51      11.193  87.776  48.756  0.00  0.00            
ATOM    851  OG  SER X  51      12.583  88.925  47.717  0.00  0.00            
ATOM    852  HG  SER X  51      12.615  88.105  47.238  0.00  0.00            
ATOM    853  C   SER X  51      11.674  91.120  49.335  0.00  0.00            
ATOM    854  O   SER X  51      11.572  92.036  48.493  0.00  0.00            
ATOM    855  N   ASH X  52      12.534  91.103  50.399  0.00  0.00            
ATOM    856  H   ASH X  52      12.206  90.470  51.088  0.00  0.00            
ATOM    857  CA  ASH X  52      13.281  92.305  50.684  0.00  0.00            
ATOM    858  HA  ASH X  52      12.913  93.114  50.163  0.00  0.00            
ATOM    859  CB  ASH X  52      13.201  92.601  52.235  0.00  0.00            
ATOM    860  HB2 ASH X  52      13.832  91.904  52.797  0.00  0.00            
ATOM    861  HB3 ASH X  52      12.221  92.450  52.726  0.00  0.00            
ATOM    862  CG  ASH X  52      13.506  94.100  52.526  0.00  0.00            
ATOM    863  OD1 ASH X  52      13.701  94.356  53.814  0.00  0.00            
ATOM    864  OD2 ASH X  52      13.579  94.973  51.739  0.00  0.00            
ATOM    865  HD1 ASH X  52      13.855  95.279  53.927  0.00  0.00            
ATOM    866  C   ASH X  52      14.745  92.039  50.304  0.00  0.00            
ATOM    867  O   ASH X  52      15.662  92.316  51.099  0.00  0.00            
ATOM    868  N   ARN X  53      14.993  91.436  49.143  0.00  0.00            
ATOM    869  H   ARN X  53      14.180  91.067  48.705  0.00  0.00            
ATOM    870  CA  ARN X  53      16.228  91.225  48.463  0.00  0.00            
ATOM    871  HA  ARN X  53      17.113  91.480  49.083  0.00  0.00            
ATOM    872  CB  ARN X  53      16.236  89.703  48.143  0.00  0.00            
ATOM    873  HB2 ARN X  53      15.947  89.098  49.016  0.00  0.00            
ATOM    874  HB3 ARN X  53      15.439  89.400  47.409  0.00  0.00            
ATOM    875  CG  ARN X  53      17.634  89.078  47.747  0.00  0.00            
ATOM    876  HG2 ARN X  53      18.190  89.616  46.941  0.00  0.00            
ATOM    877  HG3 ARN X  53      18.245  89.171  48.601  0.00  0.00            
ATOM    878  CD  ARN X  53      17.390  87.621  47.195  0.00  0.00            
ATOM    879  HD2 ARN X  53      17.436  87.601  46.177  0.00  0.00            
ATOM    880  HD3 ARN X  53      16.413  87.164  47.583  0.00  0.00            
ATOM    881  NE  ARN X  53      18.406  86.678  47.652  0.00  0.00            
ATOM    882  HE  ARN X  53      19.243  87.141  48.007  0.00  0.00            
ATOM    883  CZ  ARN X  53      18.238  85.275  47.934  0.00  0.00            
ATOM    884  NH1 ARN X  53      19.232  84.671  48.398  0.00  0.00            
ATOM    885 HH11 ARN X  53      19.229  83.647  48.405  0.00  0.00            
ATOM    886  NH2 ARN X  53      17.009  84.721  47.452  0.00  0.00            
ATOM    887 HH21 ARN X  53      16.503  85.143  46.655  0.00  0.00            
ATOM    888 HH22 ARN X  53      16.995  83.733  47.358  0.00  0.00            
ATOM    889  C   ARN X  53      16.263  92.158  47.207  0.00  0.00            
ATOM    890  O   ARN X  53      15.887  91.778  46.076  0.00  0.00            
ATOM    891  N   ASN X  54      16.752  93.375  47.370  0.00  0.00            
ATOM    892  H   ASN X  54      17.430  93.583  48.149  0.00  0.00            
ATOM    893  CA  ASN X  54      16.776  94.481  46.356  0.00  0.00            
ATOM    894  HA  ASN X  54      15.880  94.502  45.775  0.00  0.00            
ATOM    895  CB  ASN X  54      16.742  95.807  47.179  0.00  0.00            
ATOM    896  HB2 ASN X  54      15.782  95.957  47.815  0.00  0.00            
ATOM    897  HB3 ASN X  54      17.600  95.930  47.796  0.00  0.00            
ATOM    898  CG  ASN X  54      16.755  97.096  46.346  0.00  0.00            
ATOM    899  OD1 ASN X  54      17.893  97.545  46.041  0.00  0.00            
ATOM    900  ND2 ASN X  54      15.634  97.706  46.085  0.00  0.00            
ATOM    901 HD21 ASN X  54      14.749  97.247  46.334  0.00  0.00            
ATOM    902 HD22 ASN X  54      15.620  98.565  45.576  0.00  0.00            
ATOM    903  C   ASN X  54      17.920  94.350  45.371  0.00  0.00            
ATOM    904  O   ASN X  54      18.944  95.045  45.430  0.00  0.00            
ATOM    905  N   ALA X  55      17.847  93.281  44.525  0.00  0.00            
ATOM    906  H   ALA X  55      17.025  92.674  44.699  0.00  0.00            
ATOM    907  CA  ALA X  55      18.727  92.987  43.415  0.00  0.00            
ATOM    908  HA  ALA X  55      18.375  92.092  42.953  0.00  0.00            
ATOM    909  CB  ALA X  55      18.575  94.054  42.396  0.00  0.00            
ATOM    910  HB1 ALA X  55      18.764  93.685  41.477  0.00  0.00            
ATOM    911  HB2 ALA X  55      19.140  94.962  42.586  0.00  0.00            
ATOM    912  HB3 ALA X  55      17.517  94.349  42.379  0.00  0.00            
ATOM    913  C   ALA X  55      20.152  92.633  43.834  0.00  0.00            
ATOM    914  O   ALA X  55      20.486  91.486  43.991  0.00  0.00            
ATOM    915  N   ALA X  56      20.897  93.689  44.097  0.00  0.00            
ATOM    916  H   ALA X  56      20.391  94.554  44.175  0.00  0.00            
ATOM    917  CA  ALA X  56      22.282  93.621  44.376  0.00  0.00            
ATOM    918  HA  ALA X  56      22.640  92.603  44.595  0.00  0.00            
ATOM    919  CB  ALA X  56      23.028  94.377  43.257  0.00  0.00            
ATOM    920  HB1 ALA X  56      22.555  95.365  43.179  0.00  0.00            
ATOM    921  HB2 ALA X  56      24.140  94.528  43.431  0.00  0.00            
ATOM    922  HB3 ALA X  56      22.981  93.889  42.290  0.00  0.00            
ATOM    923  C   ALA X  56      22.529  94.243  45.785  0.00  0.00            
ATOM    924  O   ALA X  56      23.584  94.893  45.903  0.00  0.00            
ATOM    925  N   HID X  57      21.583  94.258  46.682  0.00  0.00            
ATOM    926  H   HID X  57      20.781  93.840  46.225  0.00  0.00            
ATOM    927  CA  HID X  57      21.423  94.951  47.909  0.00  0.00            
ATOM    928  HA  HID X  57      22.438  94.952  48.341  0.00  0.00            
ATOM    929  CB  HID X  57      20.824  96.336  47.601  0.00  0.00            
ATOM    930  HB2 HID X  57      21.057  96.910  48.478  0.00  0.00            
ATOM    931  HB3 HID X  57      19.799  96.304  47.556  0.00  0.00            
ATOM    932  CG  HID X  57      21.349  97.138  46.395  0.00  0.00            
ATOM    933  ND1 HID X  57      20.540  97.474  45.362  0.00  0.00            
ATOM    934  HD1 HID X  57      19.553  97.499  45.516  0.00  0.00            
ATOM    935  CE1 HID X  57      21.346  97.755  44.356  0.00  0.00            
ATOM    936  HE1 HID X  57      20.844  98.001  43.411  0.00  0.00            
ATOM    937  NE2 HID X  57      22.650  97.948  44.685  0.00  0.00            
ATOM    938  CD2 HID X  57      22.645  97.627  46.030  0.00  0.00            
ATOM    939  HD2 HID X  57      23.584  97.599  46.566  0.00  0.00            
ATOM    940  C   HID X  57      20.558  94.118  48.821  0.00  0.00            
ATOM    941  O   HID X  57      19.493  93.660  48.384  0.00  0.00            
ATOM    942  N   MET X  58      21.036  93.927  50.050  0.00  0.00            
ATOM    943  H   MET X  58      21.880  94.407  50.235  0.00  0.00            
ATOM    944  CA  MET X  58      20.667  92.937  51.093  0.00  0.00            
ATOM    945  HA  MET X  58      21.584  92.958  51.695  0.00  0.00            
ATOM    946  CB  MET X  58      19.468  93.306  51.924  0.00  0.00            
ATOM    947  HB2 MET X  58      19.363  92.716  52.846  0.00  0.00            
ATOM    948  HB3 MET X  58      18.536  93.117  51.337  0.00  0.00            
ATOM    949  CG  MET X  58      19.547  94.727  52.462  0.00  0.00            
ATOM    950  HG2 MET X  58      20.487  94.882  53.003  0.00  0.00            
ATOM    951  HG3 MET X  58      19.481  95.221  51.509  0.00  0.00            
ATOM    952  SD  MET X  58      18.061  95.332  53.473  0.00  0.00            
ATOM    953  CE  MET X  58      16.849  95.659  52.133  0.00  0.00            
ATOM    954  HE1 MET X  58      17.147  96.272  51.283  0.00  0.00            
ATOM    955  HE2 MET X  58      15.929  96.005  52.545  0.00  0.00            
ATOM    956  HE3 MET X  58      16.722  94.775  51.443  0.00  0.00            
ATOM    957  C   MET X  58      20.592  91.544  50.377  0.00  0.00            
ATOM    958  O   MET X  58      19.587  90.908  50.415  0.00  0.00            
ATOM    959  N   SER X  59      21.676  91.054  49.728  0.00  0.00            
ATOM    960  H   SER X  59      22.326  91.737  49.471  0.00  0.00            
ATOM    961  CA  SER X  59      21.621  89.850  48.857  0.00  0.00            
ATOM    962  HA  SER X  59      21.062  89.023  49.371  0.00  0.00            
ATOM    963  CB  SER X  59      20.830  90.066  47.583  0.00  0.00            
ATOM    964  HB2 SER X  59      20.488  89.121  47.227  0.00  0.00            
ATOM    965  HB3 SER X  59      19.938  90.641  47.799  0.00  0.00            
ATOM    966  OG  SER X  59      21.625  90.667  46.545  0.00  0.00            
ATOM    967  HG  SER X  59      21.164  90.500  45.757  0.00  0.00            
ATOM    968  C   SER X  59      23.149  89.441  48.587  0.00  0.00            
ATOM    969  O   SER X  59      24.087  90.282  48.674  0.00  0.00            
ATOM    970  N   SER X  60      23.353  88.146  48.271  0.00  0.00            
ATOM    971  H   SER X  60      22.587  87.614  47.988  0.00  0.00            
ATOM    972  CA  SER X  60      24.639  87.632  47.853  0.00  0.00            
ATOM    973  HA  SER X  60      25.333  87.940  48.604  0.00  0.00            
ATOM    974  CB  SER X  60      24.541  86.140  47.649  0.00  0.00            
ATOM    975  HB2 SER X  60      25.548  85.795  47.599  0.00  0.00            
ATOM    976  HB3 SER X  60      23.992  85.893  46.800  0.00  0.00            
ATOM    977  OG  SER X  60      23.905  85.640  48.818  0.00  0.00            
ATOM    978  HG  SER X  60      22.979  85.729  48.737  0.00  0.00            
ATOM    979  C   SER X  60      25.290  88.353  46.571  0.00  0.00            
ATOM    980  O   SER X  60      26.514  88.501  46.517  0.00  0.00            
ATOM    981  N   ALA X  61      24.458  88.901  45.691  0.00  0.00            
ATOM    982  H   ALA X  61      23.473  88.816  45.907  0.00  0.00            
ATOM    983  CA  ALA X  61      24.900  89.693  44.561  0.00  0.00            
ATOM    984  HA  ALA X  61      25.819  89.246  44.228  0.00  0.00            
ATOM    985  CB  ALA X  61      23.937  89.467  43.395  0.00  0.00            
ATOM    986  HB1 ALA X  61      23.022  90.046  43.415  0.00  0.00            
ATOM    987  HB2 ALA X  61      23.586  88.442  43.268  0.00  0.00            
ATOM    988  HB3 ALA X  61      24.449  89.782  42.396  0.00  0.00            
ATOM    989  C   ALA X  61      25.358  91.136  44.738  0.00  0.00            
ATOM    990  O   ALA X  61      25.732  91.738  43.743  0.00  0.00            
ATOM    991  N   PHE X  62      25.493  91.586  45.972  0.00  0.00            
ATOM    992  H   PHE X  62      25.156  90.967  46.678  0.00  0.00            
ATOM    993  CA  PHE X  62      26.261  92.732  46.390  0.00  0.00            
ATOM    994  HA  PHE X  62      25.571  93.535  46.108  0.00  0.00            
ATOM    995  CB  PHE X  62      26.432  92.835  47.933  0.00  0.00            
ATOM    996  HB2 PHE X  62      26.444  91.823  48.381  0.00  0.00            
ATOM    997  HB3 PHE X  62      25.540  93.309  48.323  0.00  0.00            
ATOM    998  CG  PHE X  62      27.649  93.638  48.461  0.00  0.00            
ATOM    999  CD1 PHE X  62      27.736  95.005  48.272  0.00  0.00            
ATOM   1000  HD1 PHE X  62      26.885  95.511  47.855  0.00  0.00            
ATOM   1001  CE1 PHE X  62      28.893  95.704  48.774  0.00  0.00            
ATOM   1002  HE1 PHE X  62      28.858  96.802  48.557  0.00  0.00            
ATOM   1003  CZ  PHE X  62      29.880  95.016  49.471  0.00  0.00            
ATOM   1004  HZ  PHE X  62      30.570  95.589  50.041  0.00  0.00            
ATOM   1005  CE2 PHE X  62      29.811  93.607  49.604  0.00  0.00            
ATOM   1006  HE2 PHE X  62      30.625  93.169  50.160  0.00  0.00            
ATOM   1007  CD2 PHE X  62      28.663  92.950  49.221  0.00  0.00            
ATOM   1008  HD2 PHE X  62      28.510  91.879  49.441  0.00  0.00            
ATOM   1009  C   PHE X  62      27.566  92.993  45.639  0.00  0.00            
ATOM   1010  O   PHE X  62      27.745  93.894  44.829  0.00  0.00            
ATOM   1011  N   LEU X  63      28.589  92.098  45.871  0.00  0.00            
ATOM   1012  H   LEU X  63      28.414  91.364  46.603  0.00  0.00            
ATOM   1013  CA  LEU X  63      29.919  92.199  45.404  0.00  0.00            
ATOM   1014  HA  LEU X  63      30.286  93.234  45.646  0.00  0.00            
ATOM   1015  CB  LEU X  63      30.848  91.282  46.264  0.00  0.00            
ATOM   1016  HB2 LEU X  63      30.497  91.248  47.296  0.00  0.00            
ATOM   1017  HB3 LEU X  63      30.729  90.249  45.934  0.00  0.00            
ATOM   1018  CG  LEU X  63      32.351  91.598  46.136  0.00  0.00            
ATOM   1019  HG  LEU X  63      32.624  91.829  45.106  0.00  0.00            
ATOM   1020  CD1 LEU X  63      32.632  92.779  47.089  0.00  0.00            
ATOM   1021 HD11 LEU X  63      32.349  92.663  48.133  0.00  0.00            
ATOM   1022 HD12 LEU X  63      33.727  92.958  47.089  0.00  0.00            
ATOM   1023 HD13 LEU X  63      32.196  93.704  46.771  0.00  0.00            
ATOM   1024  CD2 LEU X  63      33.252  90.461  46.550  0.00  0.00            
ATOM   1025 HD21 LEU X  63      32.784  89.962  47.358  0.00  0.00            
ATOM   1026 HD22 LEU X  63      33.493  89.737  45.856  0.00  0.00            
ATOM   1027 HD23 LEU X  63      34.159  90.747  47.148  0.00  0.00            
ATOM   1028  C   LEU X  63      30.031  91.878  43.913  0.00  0.00            
ATOM   1029  O   LEU X  63      30.466  92.751  43.235  0.00  0.00            
ATOM   1030  N   PRO X  64      29.630  90.739  43.294  0.00  0.00            
ATOM   1031  CD  PRO X  64      28.678  89.731  43.839  0.00  0.00            
ATOM   1032  HD2 PRO X  64      27.868  90.240  44.385  0.00  0.00            
ATOM   1033  HD3 PRO X  64      29.131  89.010  44.521  0.00  0.00            
ATOM   1034  CG  PRO X  64      28.182  88.888  42.668  0.00  0.00            
ATOM   1035  HG2 PRO X  64      27.181  89.152  42.441  0.00  0.00            
ATOM   1036  HG3 PRO X  64      28.205  87.847  42.923  0.00  0.00            
ATOM   1037  CB  PRO X  64      29.181  89.133  41.539  0.00  0.00            
ATOM   1038  HB2 PRO X  64      28.666  89.034  40.542  0.00  0.00            
ATOM   1039  HB3 PRO X  64      30.035  88.433  41.578  0.00  0.00            
ATOM   1040  CA  PRO X  64      29.620  90.564  41.824  0.00  0.00            
ATOM   1041  HA  PRO X  64      30.637  90.858  41.555  0.00  0.00            
ATOM   1042  C   PRO X  64      28.811  91.555  40.985  0.00  0.00            
ATOM   1043  O   PRO X  64      29.337  91.977  39.913  0.00  0.00            
ATOM   1044  N   TRP X  65      27.666  91.995  41.466  0.00  0.00            
ATOM   1045  H   TRP X  65      27.278  91.464  42.238  0.00  0.00            
ATOM   1046  CA  TRP X  65      26.825  92.947  40.692  0.00  0.00            
ATOM   1047  HA  TRP X  65      27.241  92.743  39.734  0.00  0.00            
ATOM   1048  CB  TRP X  65      25.312  92.457  40.763  0.00  0.00            
ATOM   1049  HB2 TRP X  65      24.829  92.960  41.572  0.00  0.00            
ATOM   1050  HB3 TRP X  65      25.185  91.386  40.907  0.00  0.00            
ATOM   1051  CG  TRP X  65      24.320  92.862  39.679  0.00  0.00            
ATOM   1052  CD1 TRP X  65      24.632  93.254  38.415  0.00  0.00            
ATOM   1053  HD1 TRP X  65      25.652  93.368  38.035  0.00  0.00            
ATOM   1054  NE1 TRP X  65      23.523  93.378  37.630  0.00  0.00            
ATOM   1055  HE1 TRP X  65      23.545  93.580  36.620  0.00  0.00            
ATOM   1056  CE2 TRP X  65      22.432  92.935  38.329  0.00  0.00            
ATOM   1057  CZ2 TRP X  65      21.106  92.680  37.859  0.00  0.00            
ATOM   1058  HZ2 TRP X  65      20.721  92.798  36.888  0.00  0.00            
ATOM   1059  CH2 TRP X  65      20.173  92.256  38.842  0.00  0.00            
ATOM   1060  HH2 TRP X  65      19.124  92.109  38.531  0.00  0.00            
ATOM   1061  CZ3 TRP X  65      20.619  91.883  40.126  0.00  0.00            
ATOM   1062  HZ3 TRP X  65      19.922  91.502  40.844  0.00  0.00            
ATOM   1063  CE3 TRP X  65      21.944  92.112  40.551  0.00  0.00            
ATOM   1064  HE3 TRP X  65      22.327  91.970  41.529  0.00  0.00            
ATOM   1065  CD2 TRP X  65      22.904  92.582  39.619  0.00  0.00            
ATOM   1066  C   TRP X  65      27.104  94.378  41.069  0.00  0.00            
ATOM   1067  O   TRP X  65      26.284  95.277  40.958  0.00  0.00            
ATOM   1068  N   HID X  66      28.327  94.637  41.451  0.00  0.00            
ATOM   1069  H   HID X  66      28.882  93.830  41.638  0.00  0.00            
ATOM   1070  CA  HID X  66      28.895  95.940  41.379  0.00  0.00            
ATOM   1071  HA  HID X  66      28.235  96.623  40.852  0.00  0.00            
ATOM   1072  CB  HID X  66      29.026  96.564  42.782  0.00  0.00            
ATOM   1073  HB2 HID X  66      29.872  97.195  42.947  0.00  0.00            
ATOM   1074  HB3 HID X  66      29.459  95.717  43.412  0.00  0.00            
ATOM   1075  CG  HID X  66      27.662  97.068  43.299  0.00  0.00            
ATOM   1076  ND1 HID X  66      26.941  96.349  44.217  0.00  0.00            
ATOM   1077  HD1 HID X  66      27.167  95.350  44.334  0.00  0.00            
ATOM   1078  CE1 HID X  66      26.047  97.125  44.770  0.00  0.00            
ATOM   1079  HE1 HID X  66      25.338  96.817  45.531  0.00  0.00            
ATOM   1080  NE2 HID X  66      26.058  98.409  44.261  0.00  0.00            
ATOM   1081  CD2 HID X  66      27.114  98.349  43.335  0.00  0.00            
ATOM   1082  HD2 HID X  66      27.565  99.226  42.930  0.00  0.00            
ATOM   1083  C   HID X  66      30.334  95.890  40.758  0.00  0.00            
ATOM   1084  O   HID X  66      30.925  96.934  40.394  0.00  0.00            
ATOM   1085  N   ARN X  67      30.852  94.676  40.687  0.00  0.00            
ATOM   1086  H   ARN X  67      30.321  93.877  40.964  0.00  0.00            
ATOM   1087  CA  ARN X  67      32.067  94.462  39.908  0.00  0.00            
ATOM   1088  HA  ARN X  67      32.806  95.199  40.152  0.00  0.00            
ATOM   1089  CB  ARN X  67      32.678  93.077  40.314  0.00  0.00            
ATOM   1090  HB2 ARN X  67      32.889  93.074  41.377  0.00  0.00            
ATOM   1091  HB3 ARN X  67      31.903  92.311  40.152  0.00  0.00            
ATOM   1092  CG  ARN X  67      33.916  92.684  39.509  0.00  0.00            
ATOM   1093  HG2 ARN X  67      33.668  92.523  38.439  0.00  0.00            
ATOM   1094  HG3 ARN X  67      34.602  93.562  39.620  0.00  0.00            
ATOM   1095  CD  ARN X  67      34.588  91.464  40.190  0.00  0.00            
ATOM   1096  HD2 ARN X  67      33.876  90.639  40.351  0.00  0.00            
ATOM   1097  HD3 ARN X  67      35.300  91.097  39.446  0.00  0.00            
ATOM   1098  NE  ARN X  67      35.261  91.875  41.376  0.00  0.00            
ATOM   1099  HE  ARN X  67      34.716  92.483  41.929  0.00  0.00            
ATOM   1100  CZ  ARN X  67      35.944  90.855  42.105  0.00  0.00            
ATOM   1101  NH1 ARN X  67      36.008  89.646  41.759  0.00  0.00            
ATOM   1102 HH11 ARN X  67      36.579  89.508  40.960  0.00  0.00            
ATOM   1103  NH2 ARN X  67      36.561  91.331  43.256  0.00  0.00            
ATOM   1104 HH21 ARN X  67      35.908  91.528  43.999  0.00  0.00            
ATOM   1105 HH22 ARN X  67      37.233  90.667  43.607  0.00  0.00            
ATOM   1106  C   ARN X  67      31.788  94.505  38.383  0.00  0.00            
ATOM   1107  O   ARN X  67      32.551  95.097  37.643  0.00  0.00            
ATOM   1108  N   GLH X  68      30.729  93.814  37.943  0.00  0.00            
ATOM   1109  H   GLH X  68      30.187  93.290  38.608  0.00  0.00            
ATOM   1110  CA  GLH X  68      30.401  93.895  36.522  0.00  0.00            
ATOM   1111  HA  GLH X  68      31.270  93.614  35.909  0.00  0.00            
ATOM   1112  CB  GLH X  68      29.248  92.915  36.217  0.00  0.00            
ATOM   1113  HB2 GLH X  68      28.455  93.051  36.982  0.00  0.00            
ATOM   1114  HB3 GLH X  68      29.658  91.910  36.297  0.00  0.00            
ATOM   1115  CG  GLH X  68      28.606  93.073  34.835  0.00  0.00            
ATOM   1116  HG2 GLH X  68      27.605  92.647  34.814  0.00  0.00            
ATOM   1117  HG3 GLH X  68      28.444  94.137  34.630  0.00  0.00            
ATOM   1118  CD  GLH X  68      29.487  92.514  33.703  0.00  0.00            
ATOM   1119  OE1 GLH X  68      30.653  91.941  34.089  0.00  0.00            
ATOM   1120  OE2 GLH X  68      29.127  92.586  32.520  0.00  0.00            
ATOM   1121  HE1 GLH X  68      30.671  91.813  35.023  0.00  0.00            
ATOM   1122  C   GLH X  68      30.024  95.356  36.149  0.00  0.00            
ATOM   1123  O   GLH X  68      30.391  95.849  35.071  0.00  0.00            
ATOM   1124  N   TYR X  69      29.295  96.033  37.029  0.00  0.00            
ATOM   1125  H   TYR X  69      28.774  95.507  37.702  0.00  0.00            
ATOM   1126  CA  TYR X  69      28.973  97.433  36.853  0.00  0.00            
ATOM   1127  HA  TYR X  69      28.346  97.507  35.975  0.00  0.00            
ATOM   1128  CB  TYR X  69      28.151  97.930  38.051  0.00  0.00            
ATOM   1129  HB2 TYR X  69      27.262  97.310  37.931  0.00  0.00            
ATOM   1130  HB3 TYR X  69      28.684  97.571  38.933  0.00  0.00            
ATOM   1131  CG  TYR X  69      27.867  99.422  37.982  0.00  0.00            
ATOM   1132  CD1 TYR X  69      28.480 100.193  38.926  0.00  0.00            
ATOM   1133  HD1 TYR X  69      29.123  99.771  39.673  0.00  0.00            
ATOM   1134  CE1 TYR X  69      28.223 101.564  38.957  0.00  0.00            
ATOM   1135  HE1 TYR X  69      28.689 102.177  39.745  0.00  0.00            
ATOM   1136  CZ  TYR X  69      27.415 102.157  37.976  0.00  0.00            
ATOM   1137  OH  TYR X  69      27.231 103.509  38.062  0.00  0.00            
ATOM   1138  HH  TYR X  69      27.336 103.837  37.179  0.00  0.00            
ATOM   1139  CE2 TYR X  69      26.863 101.383  36.935  0.00  0.00            
ATOM   1140  HE2 TYR X  69      26.225 101.811  36.180  0.00  0.00            
ATOM   1141  CD2 TYR X  69      27.088  99.949  37.006  0.00  0.00            
ATOM   1142  HD2 TYR X  69      26.664  99.337  36.297  0.00  0.00            
ATOM   1143  C   TYR X  69      30.301  98.253  36.688  0.00  0.00            
ATOM   1144  O   TYR X  69      30.391  99.064  35.771  0.00  0.00            
ATOM   1145  N   LEU X  70      31.295  98.060  37.571  0.00  0.00            
ATOM   1146  H   LEU X  70      31.307  97.164  38.056  0.00  0.00            
ATOM   1147  CA  LEU X  70      32.503  98.821  37.492  0.00  0.00            
ATOM   1148  HA  LEU X  70      32.264  99.873  37.366  0.00  0.00            
ATOM   1149  CB  LEU X  70      33.363  98.569  38.703  0.00  0.00            
ATOM   1150  HB2 LEU X  70      34.381  98.965  38.528  0.00  0.00            
ATOM   1151  HB3 LEU X  70      33.405  97.508  38.878  0.00  0.00            
ATOM   1152  CG  LEU X  70      32.792  99.202  39.962  0.00  0.00            
ATOM   1153  HG  LEU X  70      31.931  98.621  40.260  0.00  0.00            
ATOM   1154  CD1 LEU X  70      33.810  99.068  41.112  0.00  0.00            
ATOM   1155 HD11 LEU X  70      34.807  98.867  40.709  0.00  0.00            
ATOM   1156 HD12 LEU X  70      33.874  99.975  41.708  0.00  0.00            
ATOM   1157 HD13 LEU X  70      33.592  98.234  41.785  0.00  0.00            
ATOM   1158  CD2 LEU X  70      32.423 100.694  39.742  0.00  0.00            
ATOM   1159 HD21 LEU X  70      32.423 101.205  40.722  0.00  0.00            
ATOM   1160 HD22 LEU X  70      33.191 101.204  39.193  0.00  0.00            
ATOM   1161 HD23 LEU X  70      31.452 100.894  39.293  0.00  0.00            
ATOM   1162  C   LEU X  70      33.302  98.332  36.225  0.00  0.00            
ATOM   1163  O   LEU X  70      33.981  99.140  35.610  0.00  0.00            
ATOM   1164  N   LEU X  71      33.217  97.085  35.813  0.00  0.00            
ATOM   1165  H   LEU X  71      32.411  96.556  36.108  0.00  0.00            
ATOM   1166  CA  LEU X  71      33.918  96.577  34.665  0.00  0.00            
ATOM   1167  HA  LEU X  71      34.960  96.864  34.807  0.00  0.00            
ATOM   1168  CB  LEU X  71      33.805  95.030  34.579  0.00  0.00            
ATOM   1169  HB2 LEU X  71      34.078  94.587  35.525  0.00  0.00            
ATOM   1170  HB3 LEU X  71      32.740  94.827  34.479  0.00  0.00            
ATOM   1171  CG  LEU X  71      34.532  94.392  33.427  0.00  0.00            
ATOM   1172  HG  LEU X  71      34.143  94.759  32.481  0.00  0.00            
ATOM   1173  CD1 LEU X  71      36.038  94.736  33.488  0.00  0.00            
ATOM   1174 HD11 LEU X  71      36.643  93.839  33.597  0.00  0.00            
ATOM   1175 HD12 LEU X  71      36.334  95.253  32.572  0.00  0.00            
ATOM   1176 HD13 LEU X  71      36.254  95.421  34.316  0.00  0.00            
ATOM   1177  CD2 LEU X  71      34.335  92.923  33.462  0.00  0.00            
ATOM   1178 HD21 LEU X  71      34.040  92.568  34.459  0.00  0.00            
ATOM   1179 HD22 LEU X  71      33.569  92.590  32.760  0.00  0.00            
ATOM   1180 HD23 LEU X  71      35.286  92.450  33.192  0.00  0.00            
ATOM   1181  C   LEU X  71      33.413  97.255  33.395  0.00  0.00            
ATOM   1182  O   LEU X  71      34.224  97.716  32.602  0.00  0.00            
ATOM   1183  N   ARN X  72      32.100  97.282  33.277  0.00  0.00            
ATOM   1184  H   ARN X  72      31.469  96.904  33.958  0.00  0.00            
ATOM   1185  CA  ARN X  72      31.513  97.959  32.133  0.00  0.00            
ATOM   1186  HA  ARN X  72      31.900  97.516  31.219  0.00  0.00            
ATOM   1187  CB  ARN X  72      30.020  97.787  32.169  0.00  0.00            
ATOM   1188  HB2 ARN X  72      29.574  98.164  33.089  0.00  0.00            
ATOM   1189  HB3 ARN X  72      29.559  98.378  31.375  0.00  0.00            
ATOM   1190  CG  ARN X  72      29.561  96.338  31.936  0.00  0.00            
ATOM   1191  HG2 ARN X  72      30.200  95.652  32.479  0.00  0.00            
ATOM   1192  HG3 ARN X  72      29.678  96.101  30.876  0.00  0.00            
ATOM   1193  CD  ARN X  72      28.087  96.147  32.336  0.00  0.00            
ATOM   1194  HD2 ARN X  72      27.981  96.160  33.408  0.00  0.00            
ATOM   1195  HD3 ARN X  72      27.479  96.935  31.931  0.00  0.00            
ATOM   1196  NE  ARN X  72      27.564  94.871  31.857  0.00  0.00            
ATOM   1197  HE  ARN X  72      26.912  94.492  32.518  0.00  0.00            
ATOM   1198  CZ  ARN X  72      27.104  94.602  30.537  0.00  0.00            
ATOM   1199  NH1 ARN X  72      26.686  93.468  30.162  0.00  0.00            
ATOM   1200 HH11 ARN X  72      26.657  92.813  30.928  0.00  0.00            
ATOM   1201  NH2 ARN X  72      27.223  95.714  29.655  0.00  0.00            
ATOM   1202 HH21 ARN X  72      26.663  95.523  28.835  0.00  0.00            
ATOM   1203 HH22 ARN X  72      28.174  95.857  29.357  0.00  0.00            
ATOM   1204  C   ARN X  72      31.853  99.456  32.103  0.00  0.00            
ATOM   1205  O   ARN X  72      32.057 100.042  31.057  0.00  0.00            
ATOM   1206  N   PHE X  73      31.831 100.095  33.281  0.00  0.00            
ATOM   1207  H   PHE X  73      31.629  99.586  34.125  0.00  0.00            
ATOM   1208  CA  PHE X  73      32.163 101.509  33.364  0.00  0.00            
ATOM   1209  HA  PHE X  73      31.503 102.043  32.684  0.00  0.00            
ATOM   1210  CB  PHE X  73      31.886 101.997  34.791  0.00  0.00            
ATOM   1211  HB2 PHE X  73      30.900 101.677  35.136  0.00  0.00            
ATOM   1212  HB3 PHE X  73      32.637 101.564  35.447  0.00  0.00            
ATOM   1213  CG  PHE X  73      31.991 103.491  34.980  0.00  0.00            
ATOM   1214  CD1 PHE X  73      31.020 104.324  34.413  0.00  0.00            
ATOM   1215  HD1 PHE X  73      30.311 103.923  33.715  0.00  0.00            
ATOM   1216  CE1 PHE X  73      31.128 105.708  34.535  0.00  0.00            
ATOM   1217  HE1 PHE X  73      30.505 106.341  33.925  0.00  0.00            
ATOM   1218  CZ  PHE X  73      32.218 106.263  35.189  0.00  0.00            
ATOM   1219  HZ  PHE X  73      32.400 107.316  35.070  0.00  0.00            
ATOM   1220  CE2 PHE X  73      33.230 105.452  35.694  0.00  0.00            
ATOM   1221  HE2 PHE X  73      34.143 105.892  36.041  0.00  0.00            
ATOM   1222  CD2 PHE X  73      33.118 104.059  35.584  0.00  0.00            
ATOM   1223  HD2 PHE X  73      33.943 103.427  35.856  0.00  0.00            
ATOM   1224  C   PHE X  73      33.605 101.792  32.956  0.00  0.00            
ATOM   1225  O   PHE X  73      33.863 102.779  32.278  0.00  0.00            
ATOM   1226  N   GLH X  74      34.558 100.935  33.395  0.00  0.00            
ATOM   1227  H   GLH X  74      34.248 100.019  33.695  0.00  0.00            
ATOM   1228  CA  GLH X  74      35.948 101.136  33.059  0.00  0.00            
ATOM   1229  HA  GLH X  74      36.215 102.160  33.316  0.00  0.00            
ATOM   1230  CB  GLH X  74      36.780 100.185  33.904  0.00  0.00            
ATOM   1231  HB2 GLH X  74      36.584  99.147  33.628  0.00  0.00            
ATOM   1232  HB3 GLH X  74      36.519 100.343  34.941  0.00  0.00            
ATOM   1233  CG  GLH X  74      38.260 100.471  33.776  0.00  0.00            
ATOM   1234  HG2 GLH X  74      38.478 101.519  33.979  0.00  0.00            
ATOM   1235  HG3 GLH X  74      38.569 100.224  32.761  0.00  0.00            
ATOM   1236  CD  GLH X  74      39.101  99.652  34.755  0.00  0.00            
ATOM   1237  OE1 GLH X  74      38.961  98.317  34.643  0.00  0.00            
ATOM   1238  OE2 GLH X  74      39.867 100.165  35.557  0.00  0.00            
ATOM   1239  HE1 GLH X  74      39.497  97.877  35.285  0.00  0.00            
ATOM   1240  C   GLH X  74      36.196 100.921  31.569  0.00  0.00            
ATOM   1241  O   GLH X  74      36.982 101.657  30.965  0.00  0.00            
ATOM   1242  N   ARN X  75      35.468 100.004  30.947  0.00  0.00            
ATOM   1243  H   ARN X  75      34.646  99.621  31.388  0.00  0.00            
ATOM   1244  CA  ARN X  75      35.583  99.797  29.518  0.00  0.00            
ATOM   1245  HA  ARN X  75      36.628  99.583  29.283  0.00  0.00            
ATOM   1246  CB  ARN X  75      34.827  98.560  29.024  0.00  0.00            
ATOM   1247  HB2 ARN X  75      33.734  98.648  28.984  0.00  0.00            
ATOM   1248  HB3 ARN X  75      35.046  98.545  27.971  0.00  0.00            
ATOM   1249  CG  ARN X  75      35.412  97.237  29.517  0.00  0.00            
ATOM   1250  HG2 ARN X  75      36.341  97.059  28.975  0.00  0.00            
ATOM   1251  HG3 ARN X  75      35.664  97.303  30.572  0.00  0.00            
ATOM   1252  CD  ARN X  75      34.448  96.088  29.302  0.00  0.00            
ATOM   1253  HD2 ARN X  75      34.126  96.030  28.261  0.00  0.00            
ATOM   1254  HD3 ARN X  75      33.550  96.238  29.902  0.00  0.00            
ATOM   1255  NE  ARN X  75      35.076  94.852  29.696  0.00  0.00            
ATOM   1256  HE  ARN X  75      35.965  94.738  29.237  0.00  0.00            
ATOM   1257  CZ  ARN X  75      34.297  93.662  29.688  0.00  0.00            
ATOM   1258  NH1 ARN X  75      33.092  93.587  29.353  0.00  0.00            
ATOM   1259 HH11 ARN X  75      32.760  94.477  29.008  0.00  0.00            
ATOM   1260  NH2 ARN X  75      35.033  92.513  30.075  0.00  0.00            
ATOM   1261 HH21 ARN X  75      36.029  92.614  29.966  0.00  0.00            
ATOM   1262 HH22 ARN X  75      34.745  91.715  29.532  0.00  0.00            
ATOM   1263  C   ARN X  75      35.118 101.046  28.749  0.00  0.00            
ATOM   1264  O   ARN X  75      35.759 101.418  27.775  0.00  0.00            
ATOM   1265  N   ASH X  76      34.047 101.665  29.217  0.00  0.00            
ATOM   1266  H   ASH X  76      33.750 101.450  30.149  0.00  0.00            
ATOM   1267  CA  ASH X  76      33.602 102.902  28.582  0.00  0.00            
ATOM   1268  HA  ASH X  76      33.498 102.723  27.511  0.00  0.00            
ATOM   1269  CB  ASH X  76      32.243 103.327  29.133  0.00  0.00            
ATOM   1270  HB2 ASH X  76      32.172 103.056  30.191  0.00  0.00            
ATOM   1271  HB3 ASH X  76      32.126 104.405  29.046  0.00  0.00            
ATOM   1272  CG  ASH X  76      31.053 102.678  28.441  0.00  0.00            
ATOM   1273  OD1 ASH X  76      31.248 102.418  27.122  0.00  0.00            
ATOM   1274  OD2 ASH X  76      30.009 102.403  29.043  0.00  0.00            
ATOM   1275  HD1 ASH X  76      32.137 102.558  26.854  0.00  0.00            
ATOM   1276  C   ASH X  76      34.636 104.005  28.772  0.00  0.00            
ATOM   1277  O   ASH X  76      34.792 104.840  27.884  0.00  0.00            
ATOM   1278  N   LEU X  77      35.286 104.064  29.950  0.00  0.00            
ATOM   1279  H   LEU X  77      34.952 103.500  30.723  0.00  0.00            
ATOM   1280  CA  LEU X  77      36.400 104.951  30.148  0.00  0.00            
ATOM   1281  HA  LEU X  77      36.033 105.969  30.032  0.00  0.00            
ATOM   1282  CB  LEU X  77      36.974 104.823  31.560  0.00  0.00            
ATOM   1283  HB2 LEU X  77      37.298 103.797  31.740  0.00  0.00            
ATOM   1284  HB3 LEU X  77      37.874 105.431  31.576  0.00  0.00            
ATOM   1285  CG  LEU X  77      36.076 105.310  32.690  0.00  0.00            
ATOM   1286  HG  LEU X  77      35.115 104.803  32.650  0.00  0.00            
ATOM   1287  CD1 LEU X  77      36.724 104.973  34.038  0.00  0.00            
ATOM   1288 HD11 LEU X  77      36.000 105.064  34.848  0.00  0.00            
ATOM   1289 HD12 LEU X  77      37.111 103.955  34.044  0.00  0.00            
ATOM   1290 HD13 LEU X  77      37.552 105.648  34.260  0.00  0.00            
ATOM   1291  CD2 LEU X  77      35.836 106.815  32.604  0.00  0.00            
ATOM   1292 HD21 LEU X  77      35.111 107.043  31.827  0.00  0.00            
ATOM   1293 HD22 LEU X  77      35.452 107.208  33.547  0.00  0.00            
ATOM   1294 HD23 LEU X  77      36.762 107.343  32.370  0.00  0.00            
ATOM   1295  C   LEU X  77      37.513 104.718  29.098  0.00  0.00            
ATOM   1296  O   LEU X  77      38.087 105.681  28.575  0.00  0.00            
ATOM   1297  N   GLN X  78      37.831 103.454  28.809  0.00  0.00            
ATOM   1298  H   GLN X  78      37.328 102.700  29.259  0.00  0.00            
ATOM   1299  CA  GLN X  78      38.945 103.136  27.922  0.00  0.00            
ATOM   1300  HA  GLN X  78      39.819 103.708  28.234  0.00  0.00            
ATOM   1301  CB  GLN X  78      39.291 101.655  28.042  0.00  0.00            
ATOM   1302  HB2 GLN X  78      40.015 101.386  27.270  0.00  0.00            
ATOM   1303  HB3 GLN X  78      38.388 101.079  27.857  0.00  0.00            
ATOM   1304  CG  GLN X  78      39.827 101.277  29.413  0.00  0.00            
ATOM   1305  HG2 GLN X  78      39.502 101.976  30.178  0.00  0.00            
ATOM   1306  HG3 GLN X  78      39.405 100.307  29.687  0.00  0.00            
ATOM   1307  CD  GLN X  78      41.344 101.123  29.440  0.00  0.00            
ATOM   1308  OE1 GLN X  78      41.931 100.449  28.597  0.00  0.00            
ATOM   1309  NE2 GLN X  78      41.966 101.748  30.429  0.00  0.00            
ATOM   1310 HE21 GLN X  78      42.533 101.213  31.071  0.00  0.00            
ATOM   1311 HE22 GLN X  78      41.692 102.689  30.673  0.00  0.00            
ATOM   1312  C   GLN X  78      38.621 103.496  26.465  0.00  0.00            
ATOM   1313  O   GLN X  78      39.520 103.721  25.653  0.00  0.00            
ATOM   1314  N   SER X  79      37.331 103.565  26.128  0.00  0.00            
ATOM   1315  H   SER X  79      36.627 103.599  26.847  0.00  0.00            
ATOM   1316  CA  SER X  79      36.939 103.895  24.741  0.00  0.00            
ATOM   1317  HA  SER X  79      37.531 103.282  24.061  0.00  0.00            
ATOM   1318  CB  SER X  79      35.457 103.648  24.504  0.00  0.00            
ATOM   1319  HB2 SER X  79      34.855 104.315  25.126  0.00  0.00            
ATOM   1320  HB3 SER X  79      35.282 103.868  23.451  0.00  0.00            
ATOM   1321  OG  SER X  79      35.132 102.303  24.782  0.00  0.00            
ATOM   1322  HG  SER X  79      35.923 101.812  24.931  0.00  0.00            
ATOM   1323  C   SER X  79      37.298 105.330  24.410  0.00  0.00            
ATOM   1324  O   SER X  79      37.659 105.697  23.290  0.00  0.00            
ATOM   1325  N   ILE X  80      37.242 106.235  25.376  0.00  0.00            
ATOM   1326  H   ILE X  80      36.762 105.990  26.221  0.00  0.00            
ATOM   1327  CA  ILE X  80      37.642 107.604  25.191  0.00  0.00            
ATOM   1328  HA  ILE X  80      37.344 107.919  24.190  0.00  0.00            
ATOM   1329  CB  ILE X  80      36.858 108.446  26.174  0.00  0.00            
ATOM   1330  HB  ILE X  80      37.286 108.308  27.167  0.00  0.00            
ATOM   1331  CG2 ILE X  80      36.954 109.929  25.818  0.00  0.00            
ATOM   1332 HG21 ILE X  80      37.272 110.513  26.686  0.00  0.00            
ATOM   1333 HG22 ILE X  80      35.994 110.321  25.490  0.00  0.00            
ATOM   1334 HG23 ILE X  80      37.683 110.095  25.026  0.00  0.00            
ATOM   1335  CG1 ILE X  80      35.380 108.035  26.240  0.00  0.00            
ATOM   1336 HG12 ILE X  80      35.231 107.038  26.647  0.00  0.00            
ATOM   1337 HG13 ILE X  80      34.919 108.686  26.978  0.00  0.00            
ATOM   1338  CD1 ILE X  80      34.624 108.256  24.932  0.00  0.00            
ATOM   1339 HD11 ILE X  80      35.164 108.971  24.301  0.00  0.00            
ATOM   1340 HD12 ILE X  80      33.634 108.666  25.135  0.00  0.00            
ATOM   1341 HD13 ILE X  80      34.515 107.322  24.378  0.00  0.00            
ATOM   1342  C   ILE X  80      39.161 107.792  25.390  0.00  0.00            
ATOM   1343  O   ILE X  80      39.781 108.506  24.591  0.00  0.00            
ATOM   1344  N   ASN X  81      39.738 107.195  26.466  0.00  0.00            
ATOM   1345  H   ASN X  81      39.170 106.899  27.251  0.00  0.00            
ATOM   1346  CA  ASN X  81      41.181 107.185  26.704  0.00  0.00            
ATOM   1347  HA  ASN X  81      41.690 107.449  25.781  0.00  0.00            
ATOM   1348  CB  ASN X  81      41.512 108.225  27.772  0.00  0.00            
ATOM   1349  HB2 ASN X  81      40.928 109.133  27.617  0.00  0.00            
ATOM   1350  HB3 ASN X  81      41.241 107.844  28.755  0.00  0.00            
ATOM   1351  CG  ASN X  81      42.992 108.601  27.807  0.00  0.00            
ATOM   1352  OD1 ASN X  81      43.861 107.742  27.723  0.00  0.00            
ATOM   1353  ND2 ASN X  81      43.283 109.895  27.968  0.00  0.00            
ATOM   1354 HD21 ASN X  81      43.514 110.233  28.893  0.00  0.00            
ATOM   1355 HD22 ASN X  81      42.931 110.554  27.289  0.00  0.00            
ATOM   1356  C   ASN X  81      41.666 105.794  27.152  0.00  0.00            
ATOM   1357  O   ASN X  81      41.366 105.391  28.263  0.00  0.00            
ATOM   1358  N   PRO X  82      42.398 105.075  26.308  0.00  0.00            
ATOM   1359  CD  PRO X  82      42.851 105.488  24.977  0.00  0.00            
ATOM   1360  HD2 PRO X  82      42.001 105.523  24.297  0.00  0.00            
ATOM   1361  HD3 PRO X  82      43.347 106.460  24.976  0.00  0.00            
ATOM   1362  CG  PRO X  82      43.785 104.373  24.568  0.00  0.00            
ATOM   1363  HG2 PRO X  82      43.792 104.201  23.494  0.00  0.00            
ATOM   1364  HG3 PRO X  82      44.769 104.667  24.935  0.00  0.00            
ATOM   1365  CB  PRO X  82      43.349 103.158  25.356  0.00  0.00            
ATOM   1366  HB2 PRO X  82      42.564 102.619  24.812  0.00  0.00            
ATOM   1367  HB3 PRO X  82      44.238 102.553  25.544  0.00  0.00            
ATOM   1368  CA  PRO X  82      42.819 103.724  26.658  0.00  0.00            
ATOM   1369  HA  PRO X  82      41.962 103.092  26.896  0.00  0.00            
ATOM   1370  C   PRO X  82      43.884 103.673  27.769  0.00  0.00            
ATOM   1371  O   PRO X  82      44.468 102.611  27.985  0.00  0.00            
ATOM   1372  N   GLH X  83      44.161 104.809  28.396  0.00  0.00            
ATOM   1373  H   GLH X  83      43.733 105.664  28.077  0.00  0.00            
ATOM   1374  CA  GLH X  83      45.122 104.840  29.510  0.00  0.00            
ATOM   1375  HA  GLH X  83      45.540 103.841  29.623  0.00  0.00            
ATOM   1376  CB  GLH X  83      46.228 105.835  29.145  0.00  0.00            
ATOM   1377  HB2 GLH X  83      46.778 106.131  30.041  0.00  0.00            
ATOM   1378  HB3 GLH X  83      45.809 106.745  28.726  0.00  0.00            
ATOM   1379  CG  GLH X  83      47.216 105.257  28.115  0.00  0.00            
ATOM   1380  HG2 GLH X  83      46.702 104.724  27.315  0.00  0.00            
ATOM   1381  HG3 GLH X  83      47.728 106.112  27.674  0.00  0.00            
ATOM   1382  CD  GLH X  83      48.278 104.327  28.678  0.00  0.00            
ATOM   1383  OE1 GLH X  83      49.067 104.890  29.627  0.00  0.00            
ATOM   1384  OE2 GLH X  83      48.419 103.162  28.316  0.00  0.00            
ATOM   1385  HE1 GLH X  83      49.863 104.392  29.727  0.00  0.00            
ATOM   1386  C   GLH X  83      44.504 105.254  30.834  0.00  0.00            
ATOM   1387  O   GLH X  83      45.188 105.383  31.831  0.00  0.00            
ATOM   1388  N   VAL X  84      43.182 105.471  30.863  0.00  0.00            
ATOM   1389  H   VAL X  84      42.654 105.478  30.002  0.00  0.00            
ATOM   1390  CA  VAL X  84      42.486 105.850  32.081  0.00  0.00            
ATOM   1391  HA  VAL X  84      43.225 106.232  32.784  0.00  0.00            
ATOM   1392  CB  VAL X  84      41.444 106.941  31.792  0.00  0.00            
ATOM   1393  HB  VAL X  84      40.812 106.610  30.969  0.00  0.00            
ATOM   1394  CG1 VAL X  84      40.558 107.205  33.000  0.00  0.00            
ATOM   1395 HG11 VAL X  84      41.000 106.774  33.899  0.00  0.00            
ATOM   1396 HG12 VAL X  84      40.416 108.272  33.168  0.00  0.00            
ATOM   1397 HG13 VAL X  84      39.582 106.750  32.849  0.00  0.00            
ATOM   1398  CG2 VAL X  84      42.143 108.244  31.360  0.00  0.00            
ATOM   1399 HG21 VAL X  84      43.192 108.048  31.129  0.00  0.00            
ATOM   1400 HG22 VAL X  84      41.680 108.635  30.454  0.00  0.00            
ATOM   1401 HG23 VAL X  84      42.094 109.009  32.132  0.00  0.00            
ATOM   1402  C   VAL X  84      41.818 104.631  32.711  0.00  0.00            
ATOM   1403  O   VAL X  84      41.119 103.859  32.066  0.00  0.00            
ATOM   1404  N   THR X  85      42.048 104.454  34.027  0.00  0.00            
ATOM   1405  H   THR X  85      42.458 105.226  34.532  0.00  0.00            
ATOM   1406  CA  THR X  85      41.443 103.382  34.799  0.00  0.00            
ATOM   1407  HA  THR X  85      40.792 102.786  34.154  0.00  0.00            
ATOM   1408  CB  THR X  85      42.529 102.426  35.353  0.00  0.00            
ATOM   1409  HB  THR X  85      42.047 101.582  35.856  0.00  0.00            
ATOM   1410  CG2 THR X  85      43.400 101.927  34.214  0.00  0.00            
ATOM   1411 HG21 THR X  85      44.452 101.983  34.505  0.00  0.00            
ATOM   1412 HG22 THR X  85      43.271 102.518  33.312  0.00  0.00            
ATOM   1413 HG23 THR X  85      43.185 100.880  33.992  0.00  0.00            
ATOM   1414  OG1 THR X  85      43.283 103.096  36.314  0.00  0.00            
ATOM   1415  HG1 THR X  85      42.726 103.565  36.915  0.00  0.00            
ATOM   1416  C   THR X  85      40.634 104.007  35.926  0.00  0.00            
ATOM   1417  O   THR X  85      40.654 105.216  36.108  0.00  0.00            
ATOM   1418  N   LEU X  86      39.929 103.118  36.643  0.00  0.00            
ATOM   1419  H   LEU X  86      40.206 102.141  36.587  0.00  0.00            
ATOM   1420  CA  LEU X  86      39.062 103.532  37.763  0.00  0.00            
ATOM   1421  HA  LEU X  86      38.751 104.552  37.545  0.00  0.00            
ATOM   1422  CB  LEU X  86      37.849 102.613  37.780  0.00  0.00            
ATOM   1423  HB2 LEU X  86      38.155 101.560  37.762  0.00  0.00            
ATOM   1424  HB3 LEU X  86      37.279 102.754  36.863  0.00  0.00            
ATOM   1425  CG  LEU X  86      36.912 102.838  38.957  0.00  0.00            
ATOM   1426  HG  LEU X  86      37.467 102.783  39.895  0.00  0.00            
ATOM   1427  CD1 LEU X  86      36.179 104.168  38.866  0.00  0.00            
ATOM   1428 HD11 LEU X  86      36.345 104.621  37.896  0.00  0.00            
ATOM   1429 HD12 LEU X  86      35.111 104.041  39.040  0.00  0.00            
ATOM   1430 HD13 LEU X  86      36.629 104.779  39.649  0.00  0.00            
ATOM   1431  CD2 LEU X  86      35.861 101.710  39.033  0.00  0.00            
ATOM   1432 HD21 LEU X  86      36.298 100.753  39.358  0.00  0.00            
ATOM   1433 HD22 LEU X  86      35.415 101.512  38.052  0.00  0.00            
ATOM   1434 HD23 LEU X  86      35.039 101.927  39.717  0.00  0.00            
ATOM   1435  C   LEU X  86      39.814 103.550  39.092  0.00  0.00            
ATOM   1436  O   LEU X  86      40.045 102.488  39.655  0.00  0.00            
ATOM   1437  N   PRO X  87      40.210 104.723  39.610  0.00  0.00            
ATOM   1438  CD  PRO X  87      39.970 106.051  39.008  0.00  0.00            
ATOM   1439  HD2 PRO X  87      38.917 106.193  38.797  0.00  0.00            
ATOM   1440  HD3 PRO X  87      40.560 106.218  38.105  0.00  0.00            
ATOM   1441  CG  PRO X  87      40.401 106.980  40.139  0.00  0.00            
ATOM   1442  HG2 PRO X  87      40.892 107.884  39.739  0.00  0.00            
ATOM   1443  HG3 PRO X  87      39.525 107.174  40.755  0.00  0.00            
ATOM   1444  CB  PRO X  87      41.322 106.195  41.015  0.00  0.00            
ATOM   1445  HB2 PRO X  87      41.281 106.562  42.026  0.00  0.00            
ATOM   1446  HB3 PRO X  87      42.346 106.269  40.677  0.00  0.00            
ATOM   1447  CA  PRO X  87      40.855 104.757  40.910  0.00  0.00            
ATOM   1448  HA  PRO X  87      41.658 104.022  40.938  0.00  0.00            
ATOM   1449  C   PRO X  87      39.808 104.417  41.994  0.00  0.00            
ATOM   1450  O   PRO X  87      38.583 104.397  41.754  0.00  0.00            
ATOM   1451  N   TYR X  88      40.299 104.162  43.159  0.00  0.00            
ATOM   1452  H   TYR X  88      41.232 104.493  43.342  0.00  0.00            
ATOM   1453  CA  TYR X  88      39.457 103.773  44.333  0.00  0.00            
ATOM   1454  HA  TYR X  88      38.416 103.917  44.031  0.00  0.00            
ATOM   1455  CB  TYR X  88      39.707 102.359  44.756  0.00  0.00            
ATOM   1456  HB2 TYR X  88      38.985 102.057  45.518  0.00  0.00            
ATOM   1457  HB3 TYR X  88      39.530 101.757  43.867  0.00  0.00            
ATOM   1458  CG  TYR X  88      41.086 102.058  45.295  0.00  0.00            
ATOM   1459  CD1 TYR X  88      41.397 102.278  46.634  0.00  0.00            
ATOM   1460  HD1 TYR X  88      40.720 102.828  47.251  0.00  0.00            
ATOM   1461  CE1 TYR X  88      42.658 101.996  47.154  0.00  0.00            
ATOM   1462  HE1 TYR X  88      42.954 102.401  48.124  0.00  0.00            
ATOM   1463  CZ  TYR X  88      43.631 101.465  46.315  0.00  0.00            
ATOM   1464  OH  TYR X  88      44.878 101.163  46.751  0.00  0.00            
ATOM   1465  HH  TYR X  88      44.967 100.361  47.239  0.00  0.00            
ATOM   1466  CE2 TYR X  88      43.352 101.391  44.985  0.00  0.00            
ATOM   1467  HE2 TYR X  88      44.185 101.465  44.284  0.00  0.00            
ATOM   1468  CD2 TYR X  88      42.080 101.601  44.475  0.00  0.00            
ATOM   1469  HD2 TYR X  88      41.898 101.505  43.406  0.00  0.00            
ATOM   1470  C   TYR X  88      39.727 104.746  45.477  0.00  0.00            
ATOM   1471  O   TYR X  88      40.858 105.203  45.667  0.00  0.00            
ATOM   1472  N   TRP X  89      38.637 105.064  46.230  0.00  0.00            
ATOM   1473  H   TRP X  89      37.796 104.724  45.915  0.00  0.00            
ATOM   1474  CA  TRP X  89      38.711 105.909  47.388  0.00  0.00            
ATOM   1475  HA  TRP X  89      39.595 106.531  47.374  0.00  0.00            
ATOM   1476  CB  TRP X  89      37.462 106.807  47.338  0.00  0.00            
ATOM   1477  HB2 TRP X  89      37.405 107.457  46.454  0.00  0.00            
ATOM   1478  HB3 TRP X  89      36.649 106.158  47.296  0.00  0.00            
ATOM   1479  CG  TRP X  89      37.265 107.697  48.544  0.00  0.00            
ATOM   1480  CD1 TRP X  89      38.239 108.232  49.305  0.00  0.00            
ATOM   1481  HD1 TRP X  89      39.357 108.168  49.158  0.00  0.00            
ATOM   1482  NE1 TRP X  89      37.684 108.785  50.417  0.00  0.00            
ATOM   1483  HE1 TRP X  89      38.293 109.084  51.158  0.00  0.00            
ATOM   1484  CE2 TRP X  89      36.267 108.722  50.403  0.00  0.00            
ATOM   1485  CZ2 TRP X  89      35.302 109.052  51.336  0.00  0.00            
ATOM   1486  HZ2 TRP X  89      35.555 109.514  52.290  0.00  0.00            
ATOM   1487  CH2 TRP X  89      33.925 108.772  50.990  0.00  0.00            
ATOM   1488  HH2 TRP X  89      33.040 109.011  51.563  0.00  0.00            
ATOM   1489  CZ3 TRP X  89      33.606 108.292  49.729  0.00  0.00            
ATOM   1490  HZ3 TRP X  89      32.611 108.036  49.451  0.00  0.00            
ATOM   1491  CE3 TRP X  89      34.613 107.829  48.819  0.00  0.00            
ATOM   1492  HE3 TRP X  89      34.405 107.358  47.848  0.00  0.00            
ATOM   1493  CD2 TRP X  89      35.980 108.006  49.192  0.00  0.00            
ATOM   1494  C   TRP X  89      38.866 105.024  48.606  0.00  0.00            
ATOM   1495  O   TRP X  89      37.929 104.386  49.106  0.00  0.00            
ATOM   1496  N   GLH X  90      40.106 105.027  49.162  0.00  0.00            
ATOM   1497  H   GLH X  90      40.746 105.770  48.918  0.00  0.00            
ATOM   1498  CA  GLH X  90      40.377 104.269  50.385  0.00  0.00            
ATOM   1499  HA  GLH X  90      39.814 103.332  50.357  0.00  0.00            
ATOM   1500  CB  GLH X  90      41.857 103.961  50.471  0.00  0.00            
ATOM   1501  HB2 GLH X  90      42.252 103.654  49.493  0.00  0.00            
ATOM   1502  HB3 GLH X  90      42.378 104.887  50.703  0.00  0.00            
ATOM   1503  CG  GLH X  90      42.233 102.941  51.551  0.00  0.00            
ATOM   1504  HG2 GLH X  90      41.597 102.046  51.488  0.00  0.00            
ATOM   1505  HG3 GLH X  90      42.065 103.349  52.558  0.00  0.00            
ATOM   1506  CD  GLH X  90      43.680 102.508  51.411  0.00  0.00            
ATOM   1507  OE1 GLH X  90      44.571 103.493  51.576  0.00  0.00            
ATOM   1508  OE2 GLH X  90      44.013 101.310  51.409  0.00  0.00            
ATOM   1509  HE1 GLH X  90      45.361 103.140  51.962  0.00  0.00            
ATOM   1510  C   GLH X  90      39.900 104.990  51.659  0.00  0.00            
ATOM   1511  O   GLH X  90      40.648 105.628  52.365  0.00  0.00            
ATOM   1512  N   TRP X  91      38.603 104.918  51.873  0.00  0.00            
ATOM   1513  H   TRP X  91      38.035 104.289  51.257  0.00  0.00            
ATOM   1514  CA  TRP X  91      37.907 105.576  52.948  0.00  0.00            
ATOM   1515  HA  TRP X  91      38.086 106.623  52.741  0.00  0.00            
ATOM   1516  CB  TRP X  91      36.435 105.064  52.766  0.00  0.00            
ATOM   1517  HB2 TRP X  91      36.202 105.432  51.767  0.00  0.00            
ATOM   1518  HB3 TRP X  91      35.763 105.514  53.476  0.00  0.00            
ATOM   1519  CG  TRP X  91      36.236 103.551  52.637  0.00  0.00            
ATOM   1520  CD1 TRP X  91      36.144 102.970  51.432  0.00  0.00            
ATOM   1521  HD1 TRP X  91      36.249 103.539  50.526  0.00  0.00            
ATOM   1522  NE1 TRP X  91      35.963 101.608  51.640  0.00  0.00            
ATOM   1523  HE1 TRP X  91      36.060 100.935  50.845  0.00  0.00            
ATOM   1524  CE2 TRP X  91      35.826 101.288  52.987  0.00  0.00            
ATOM   1525  CZ2 TRP X  91      35.538 100.076  53.669  0.00  0.00            
ATOM   1526  HZ2 TRP X  91      35.410  99.173  53.051  0.00  0.00            
ATOM   1527  CH2 TRP X  91      35.261 100.190  55.046  0.00  0.00            
ATOM   1528  HH2 TRP X  91      34.834  99.313  55.531  0.00  0.00            
ATOM   1529  CZ3 TRP X  91      35.586 101.389  55.719  0.00  0.00            
ATOM   1530  HZ3 TRP X  91      35.592 101.390  56.803  0.00  0.00            
ATOM   1531  CE3 TRP X  91      36.050 102.532  55.003  0.00  0.00            
ATOM   1532  HE3 TRP X  91      36.363 103.370  55.600  0.00  0.00            
ATOM   1533  CD2 TRP X  91      36.091 102.510  53.623  0.00  0.00            
ATOM   1534  C   TRP X  91      38.430 105.296  54.364  0.00  0.00            
ATOM   1535  O   TRP X  91      38.404 106.088  55.310  0.00  0.00            
ATOM   1536  N   GLH X  92      38.786 104.025  54.588  0.00  0.00            
ATOM   1537  H   GLH X  92      38.544 103.334  53.891  0.00  0.00            
ATOM   1538  CA  GLH X  92      39.324 103.523  55.833  0.00  0.00            
ATOM   1539  HA  GLH X  92      38.579 103.661  56.620  0.00  0.00            
ATOM   1540  CB  GLH X  92      39.622 102.053  55.752  0.00  0.00            
ATOM   1541  HB2 GLH X  92      38.687 101.498  55.598  0.00  0.00            
ATOM   1542  HB3 GLH X  92      39.998 101.784  56.755  0.00  0.00            
ATOM   1543  CG  GLH X  92      40.686 101.674  54.722  0.00  0.00            
ATOM   1544  HG2 GLH X  92      41.333 102.484  54.492  0.00  0.00            
ATOM   1545  HG3 GLH X  92      41.225 100.863  55.180  0.00  0.00            
ATOM   1546  CD  GLH X  92      40.084 101.104  53.443  0.00  0.00            
ATOM   1547  OE1 GLH X  92      39.178 101.921  52.874  0.00  0.00            
ATOM   1548  OE2 GLH X  92      40.441 100.030  52.968  0.00  0.00            
ATOM   1549  HE1 GLH X  92      38.946 101.584  52.015  0.00  0.00            
ATOM   1550  C   GLH X  92      40.543 104.332  56.258  0.00  0.00            
ATOM   1551  O   GLH X  92      40.800 104.317  57.475  0.00  0.00            
ATOM   1552  N   THR X  93      41.302 105.017  55.379  0.00  0.00            
ATOM   1553  H   THR X  93      41.047 105.034  54.396  0.00  0.00            
ATOM   1554  CA  THR X  93      42.386 105.850  55.884  0.00  0.00            
ATOM   1555  HA  THR X  93      42.708 105.484  56.861  0.00  0.00            
ATOM   1556  CB  THR X  93      43.574 105.720  54.936  0.00  0.00            
ATOM   1557  HB  THR X  93      44.477 106.232  55.318  0.00  0.00            
ATOM   1558  CG2 THR X  93      43.926 104.289  54.607  0.00  0.00            
ATOM   1559 HG21 THR X  93      44.822 104.009  55.129  0.00  0.00            
ATOM   1560 HG22 THR X  93      44.084 104.143  53.555  0.00  0.00            
ATOM   1561 HG23 THR X  93      43.158 103.604  54.940  0.00  0.00            
ATOM   1562  OG1 THR X  93      43.292 106.441  53.703  0.00  0.00            
ATOM   1563  HG1 THR X  93      43.974 106.357  53.056  0.00  0.00            
ATOM   1564  C   THR X  93      41.992 107.326  56.011  0.00  0.00            
ATOM   1565  O   THR X  93      42.548 108.052  56.837  0.00  0.00            
ATOM   1566  N   ASH X  94      41.001 107.753  55.252  0.00  0.00            
ATOM   1567  H   ASH X  94      40.493 107.134  54.630  0.00  0.00            
ATOM   1568  CA  ASH X  94      40.518 109.111  55.452  0.00  0.00            
ATOM   1569  HA  ASH X  94      41.313 109.855  55.434  0.00  0.00            
ATOM   1570  CB  ASH X  94      39.525 109.473  54.357  0.00  0.00            
ATOM   1571  HB2 ASH X  94      38.886 108.614  54.172  0.00  0.00            
ATOM   1572  HB3 ASH X  94      38.883 110.301  54.651  0.00  0.00            
ATOM   1573  CG  ASH X  94      40.143 109.920  53.031  0.00  0.00            
ATOM   1574  OD1 ASH X  94      41.456 109.735  53.014  0.00  0.00            
ATOM   1575  OD2 ASH X  94      39.505 110.416  52.100  0.00  0.00            
ATOM   1576  HD1 ASH X  94      41.774 109.754  52.121  0.00  0.00            
ATOM   1577  C   ASH X  94      39.830 109.249  56.815  0.00  0.00            
ATOM   1578  O   ASH X  94      39.855 110.357  57.406  0.00  0.00            
ATOM   1579  N   ALA X  95      39.218 108.165  57.337  0.00  0.00            
ATOM   1580  H   ALA X  95      39.422 107.268  56.904  0.00  0.00            
ATOM   1581  CA  ALA X  95      38.585 108.204  58.652  0.00  0.00            
ATOM   1582  HA  ALA X  95      37.831 108.990  58.651  0.00  0.00            
ATOM   1583  CB  ALA X  95      37.922 106.846  58.913  0.00  0.00            
ATOM   1584  HB1 ALA X  95      37.220 106.839  59.745  0.00  0.00            
ATOM   1585  HB2 ALA X  95      37.396 106.552  57.972  0.00  0.00            
ATOM   1586  HB3 ALA X  95      38.693 106.083  59.081  0.00  0.00            
ATOM   1587  C   ALA X  95      39.563 108.487  59.742  0.00  0.00            
ATOM   1588  O   ALA X  95      39.154 108.981  60.753  0.00  0.00            
ATOM   1589  N   GLN X  96      40.835 108.139  59.495  0.00  0.00            
ATOM   1590  H   GLN X  96      41.042 107.499  58.775  0.00  0.00            
ATOM   1591  CA  GLN X  96      41.859 108.462  60.515  0.00  0.00            
ATOM   1592  HA  GLN X  96      41.571 107.995  61.467  0.00  0.00            
ATOM   1593  CB  GLN X  96      43.202 107.865  60.126  0.00  0.00            
ATOM   1594  HB2 GLN X  96      43.568 108.321  59.197  0.00  0.00            
ATOM   1595  HB3 GLN X  96      43.909 108.113  60.910  0.00  0.00            
ATOM   1596  CG  GLN X  96      43.140 106.322  60.015  0.00  0.00            
ATOM   1597  HG2 GLN X  96      42.814 105.896  60.965  0.00  0.00            
ATOM   1598  HG3 GLN X  96      42.400 106.024  59.257  0.00  0.00            
ATOM   1599  CD  GLN X  96      44.481 105.747  59.598  0.00  0.00            
ATOM   1600  OE1 GLN X  96      44.873 105.738  58.416  0.00  0.00            
ATOM   1601  NE2 GLN X  96      45.220 105.257  60.600  0.00  0.00            
ATOM   1602 HE21 GLN X  96      46.109 105.674  60.822  0.00  0.00            
ATOM   1603 HE22 GLN X  96      45.051 104.293  60.867  0.00  0.00            
ATOM   1604  C   GLN X  96      41.997 109.955  60.635  0.00  0.00            
ATOM   1605  O   GLN X  96      42.402 110.420  61.708  0.00  0.00            
ATOM   1606  N   MET X  97      41.695 110.741  59.603  0.00  0.00            
ATOM   1607  H   MET X  97      41.542 110.341  58.688  0.00  0.00            
ATOM   1608  CA  MET X  97      41.809 112.195  59.718  0.00  0.00            
ATOM   1609  HA  MET X  97      42.780 112.446  60.138  0.00  0.00            
ATOM   1610  CB  MET X  97      41.680 112.860  58.341  0.00  0.00            
ATOM   1611  HB2 MET X  97      40.646 112.831  57.992  0.00  0.00            
ATOM   1612  HB3 MET X  97      41.911 113.922  58.445  0.00  0.00            
ATOM   1613  CG  MET X  97      42.582 112.252  57.314  0.00  0.00            
ATOM   1614  HG2 MET X  97      43.624 112.352  57.604  0.00  0.00            
ATOM   1615  HG3 MET X  97      42.371 111.187  57.241  0.00  0.00            
ATOM   1616  SD  MET X  97      42.349 112.984  55.666  0.00  0.00            
ATOM   1617  CE  MET X  97      42.482 114.737  56.071  0.00  0.00            
ATOM   1618  HE1 MET X  97      42.786 114.871  57.105  0.00  0.00            
ATOM   1619  HE2 MET X  97      41.519 115.232  55.925  0.00  0.00            
ATOM   1620  HE3 MET X  97      43.230 115.188  55.415  0.00  0.00            
ATOM   1621  C   MET X  97      40.707 112.772  60.673  0.00  0.00            
ATOM   1622  O   MET X  97      39.610 112.214  60.719  0.00  0.00            
ATOM   1623  N   GLN X  98      41.063 113.774  61.449  0.00  0.00            
ATOM   1624  H   GLN X  98      42.045 113.914  61.632  0.00  0.00            
ATOM   1625  CA  GLN X  98      40.064 114.492  62.265  0.00  0.00            
ATOM   1626  HA  GLN X  98      39.729 113.763  63.015  0.00  0.00            
ATOM   1627  CB  GLN X  98      40.713 115.619  63.016  0.00  0.00            
ATOM   1628  HB2 GLN X  98      41.241 116.267  62.308  0.00  0.00            
ATOM   1629  HB3 GLN X  98      41.494 115.203  63.666  0.00  0.00            
ATOM   1630  CG  GLN X  98      39.744 116.423  63.861  0.00  0.00            
ATOM   1631  HG2 GLN X  98      38.898 115.814  64.184  0.00  0.00            
ATOM   1632  HG3 GLN X  98      39.403 117.252  63.263  0.00  0.00            
ATOM   1633  CD  GLN X  98      40.451 117.007  65.076  0.00  0.00            
ATOM   1634  OE1 GLN X  98      41.604 116.634  65.399  0.00  0.00            
ATOM   1635  NE2 GLN X  98      39.761 117.887  65.806  0.00  0.00            
ATOM   1636 HE21 GLN X  98      40.053 118.134  66.743  0.00  0.00            
ATOM   1637 HE22 GLN X  98      39.015 118.425  65.373  0.00  0.00            
ATOM   1638  C   GLN X  98      38.839 114.924  61.483  0.00  0.00            
ATOM   1639  O   GLN X  98      37.735 114.589  61.844  0.00  0.00            
ATOM   1640  N   ASH X  99      39.057 115.649  60.415  0.00  0.00            
ATOM   1641  H   ASH X  99      39.977 116.049  60.265  0.00  0.00            
ATOM   1642  CA  ASH X  99      38.005 116.063  59.494  0.00  0.00            
ATOM   1643  HA  ASH X  99      37.052 115.727  59.899  0.00  0.00            
ATOM   1644  CB  ASH X  99      37.968 117.617  59.441  0.00  0.00            
ATOM   1645  HB2 ASH X  99      38.884 118.001  58.976  0.00  0.00            
ATOM   1646  HB3 ASH X  99      37.939 118.012  60.461  0.00  0.00            
ATOM   1647  CG  ASH X  99      36.802 118.199  58.684  0.00  0.00            
ATOM   1648  OD1 ASH X  99      35.782 117.341  58.492  0.00  0.00            
ATOM   1649  OD2 ASH X  99      36.738 119.357  58.283  0.00  0.00            
ATOM   1650  HD1 ASH X  99      35.990 116.673  57.853  0.00  0.00            
ATOM   1651  C   ASH X  99      38.162 115.489  58.082  0.00  0.00            
ATOM   1652  O   ASH X  99      38.987 115.982  57.338  0.00  0.00            
ATOM   1653  N   PRO X 100      37.469 114.412  57.752  0.00  0.00            
ATOM   1654  CD  PRO X 100      36.617 113.628  58.641  0.00  0.00            
ATOM   1655  HD2 PRO X 100      35.601 114.035  58.593  0.00  0.00            
ATOM   1656  HD3 PRO X 100      36.943 113.583  59.684  0.00  0.00            
ATOM   1657  CG  PRO X 100      36.601 112.273  57.998  0.00  0.00            
ATOM   1658  HG2 PRO X 100      35.690 111.710  58.192  0.00  0.00            
ATOM   1659  HG3 PRO X 100      37.476 111.727  58.369  0.00  0.00            
ATOM   1660  CB  PRO X 100      36.796 112.533  56.523  0.00  0.00            
ATOM   1661  HB2 PRO X 100      35.838 112.758  56.064  0.00  0.00            
ATOM   1662  HB3 PRO X 100      37.246 111.678  56.020  0.00  0.00            
ATOM   1663  CA  PRO X 100      37.706 113.739  56.488  0.00  0.00            
ATOM   1664  HA  PRO X 100      38.727 113.358  56.426  0.00  0.00            
ATOM   1665  C   PRO X 100      37.389 114.647  55.279  0.00  0.00            
ATOM   1666  O   PRO X 100      37.799 114.346  54.163  0.00  0.00            
ATOM   1667  N   SER X 101      36.640 115.730  55.486  0.00  0.00            
ATOM   1668  H   SER X 101      36.024 115.741  56.287  0.00  0.00            
ATOM   1669  CA  SER X 101      36.355 116.647  54.391  0.00  0.00            
ATOM   1670  HA  SER X 101      35.984 116.033  53.571  0.00  0.00            
ATOM   1671  CB  SER X 101      35.284 117.642  54.831  0.00  0.00            
ATOM   1672  HB2 SER X 101      34.946 118.222  53.970  0.00  0.00            
ATOM   1673  HB3 SER X 101      34.415 117.112  55.206  0.00  0.00            
ATOM   1674  OG  SER X 101      35.764 118.532  55.811  0.00  0.00            
ATOM   1675  HG  SER X 101      36.337 118.045  56.383  0.00  0.00            
ATOM   1676  C   SER X 101      37.572 117.415  53.891  0.00  0.00            
ATOM   1677  O   SER X 101      37.506 118.007  52.829  0.00  0.00            
ATOM   1678  N   GLN X 102      38.698 117.361  54.608  0.00  0.00            
ATOM   1679  H   GLN X 102      38.631 117.057  55.572  0.00  0.00            
ATOM   1680  CA  GLN X 102      39.933 118.010  54.192  0.00  0.00            
ATOM   1681  HA  GLN X 102      39.712 118.923  53.649  0.00  0.00            
ATOM   1682  CB  GLN X 102      40.792 118.363  55.415  0.00  0.00            
ATOM   1683  HB2 GLN X 102      41.782 118.675  55.082  0.00  0.00            
ATOM   1684  HB3 GLN X 102      40.938 117.484  56.023  0.00  0.00            
ATOM   1685  CG  GLN X 102      40.140 119.460  56.257  0.00  0.00            
ATOM   1686  HG2 GLN X 102      40.113 120.410  55.719  0.00  0.00            
ATOM   1687  HG3 GLN X 102      39.113 119.178  56.483  0.00  0.00            
ATOM   1688  CD  GLN X 102      40.866 119.650  57.574  0.00  0.00            
ATOM   1689  OE1 GLN X 102      41.222 118.669  58.231  0.00  0.00            
ATOM   1690  NE2 GLN X 102      41.145 120.909  57.952  0.00  0.00            
ATOM   1691 HE21 GLN X 102      40.554 121.661  57.626  0.00  0.00            
ATOM   1692 HE22 GLN X 102      41.802 121.067  58.698  0.00  0.00            
ATOM   1693  C   GLN X 102      40.755 117.090  53.297  0.00  0.00            
ATOM   1694  O   GLN X 102      41.856 117.443  52.884  0.00  0.00            
ATOM   1695  N   SER X 103      40.266 115.889  52.939  0.00  0.00            
ATOM   1696  H   SER X 103      39.284 115.704  53.094  0.00  0.00            
ATOM   1697  CA  SER X 103      41.014 114.960  52.123  0.00  0.00            
ATOM   1698  HA  SER X 103      42.018 114.873  52.547  0.00  0.00            
ATOM   1699  CB  SER X 103      40.317 113.562  52.109  0.00  0.00            
ATOM   1700  HB2 SER X 103      40.359 113.116  53.099  0.00  0.00            
ATOM   1701  HB3 SER X 103      39.276 113.706  51.823  0.00  0.00            
ATOM   1702  OG  SER X 103      40.924 112.736  51.150  0.00  0.00            
ATOM   1703  HG  SER X 103      41.703 112.363  51.530  0.00  0.00            
ATOM   1704  C   SER X 103      41.144 115.488  50.690  0.00  0.00            
ATOM   1705  O   SER X 103      40.287 116.219  50.191  0.00  0.00            
ATOM   1706  N   GLN X 104      42.230 115.109  50.006  0.00  0.00            
ATOM   1707  H   GLN X 104      42.739 114.292  50.328  0.00  0.00            
ATOM   1708  CA  GLN X 104      42.570 115.649  48.698  0.00  0.00            
ATOM   1709  HA  GLN X 104      42.471 116.734  48.748  0.00  0.00            
ATOM   1710  CB  GLN X 104      43.992 115.258  48.302  0.00  0.00            
ATOM   1711  HB2 GLN X 104      44.151 114.191  48.429  0.00  0.00            
ATOM   1712  HB3 GLN X 104      44.097 115.456  47.235  0.00  0.00            
ATOM   1713  CG  GLN X 104      45.062 116.070  49.031  0.00  0.00            
ATOM   1714  HG2 GLN X 104      44.875 117.138  48.931  0.00  0.00            
ATOM   1715  HG3 GLN X 104      45.014 115.790  50.079  0.00  0.00            
ATOM   1716  CD  GLN X 104      46.422 115.733  48.490  0.00  0.00            
ATOM   1717  OE1 GLN X 104      47.017 114.720  48.851  0.00  0.00            
ATOM   1718  NE2 GLN X 104      46.976 116.613  47.666  0.00  0.00            
ATOM   1719 HE21 GLN X 104      47.915 116.468  47.329  0.00  0.00            
ATOM   1720 HE22 GLN X 104      46.412 117.359  47.284  0.00  0.00            
ATOM   1721  C   GLN X 104      41.556 115.170  47.648  0.00  0.00            
ATOM   1722  O   GLN X 104      41.515 115.700  46.536  0.00  0.00            
ATOM   1723  N   ILE X 105      40.838 114.092  47.943  0.00  0.00            
ATOM   1724  H   ILE X 105      41.079 113.492  48.718  0.00  0.00            
ATOM   1725  CA  ILE X 105      39.823 113.619  47.016  0.00  0.00            
ATOM   1726  HA  ILE X 105      40.305 113.463  46.057  0.00  0.00            
ATOM   1727  CB  ILE X 105      39.199 112.323  47.467  0.00  0.00            
ATOM   1728  HB  ILE X 105      40.002 111.613  47.679  0.00  0.00            
ATOM   1729  CG2 ILE X 105      38.406 112.470  48.780  0.00  0.00            
ATOM   1730 HG21 ILE X 105      38.481 111.551  49.367  0.00  0.00            
ATOM   1731 HG22 ILE X 105      38.816 113.284  49.375  0.00  0.00            
ATOM   1732 HG23 ILE X 105      37.351 112.689  48.596  0.00  0.00            
ATOM   1733  CG1 ILE X 105      38.316 111.693  46.366  0.00  0.00            
ATOM   1734 HG12 ILE X 105      37.616 112.436  45.993  0.00  0.00            
ATOM   1735 HG13 ILE X 105      38.962 111.430  45.540  0.00  0.00            
ATOM   1736  CD1 ILE X 105      37.556 110.445  46.814  0.00  0.00            
ATOM   1737 HD11 ILE X 105      36.887 110.677  47.639  0.00  0.00            
ATOM   1738 HD12 ILE X 105      36.961 110.067  45.989  0.00  0.00            
ATOM   1739 HD13 ILE X 105      38.245 109.658  47.130  0.00  0.00            
ATOM   1740  C   ILE X 105      38.729 114.689  46.764  0.00  0.00            
ATOM   1741  O   ILE X 105      38.061 114.665  45.720  0.00  0.00            
ATOM   1742  N   TRP X 106      38.568 115.593  47.742  0.00  0.00            
ATOM   1743  H   TRP X 106      39.267 115.729  48.457  0.00  0.00            
ATOM   1744  CA  TRP X 106      37.483 116.600  47.668  0.00  0.00            
ATOM   1745  HA  TRP X 106      36.699 116.296  46.987  0.00  0.00            
ATOM   1746  CB  TRP X 106      36.764 116.757  49.027  0.00  0.00            
ATOM   1747  HB2 TRP X 106      35.988 117.525  48.952  0.00  0.00            
ATOM   1748  HB3 TRP X 106      37.524 117.109  49.726  0.00  0.00            
ATOM   1749  CG  TRP X 106      36.204 115.474  49.604  0.00  0.00            
ATOM   1750  CD1 TRP X 106      36.651 114.798  50.682  0.00  0.00            
ATOM   1751  HD1 TRP X 106      37.614 114.940  51.117  0.00  0.00            
ATOM   1752  NE1 TRP X 106      35.880 113.681  50.861  0.00  0.00            
ATOM   1753  HE1 TRP X 106      36.250 112.920  51.390  0.00  0.00            
ATOM   1754  CE2 TRP X 106      34.890 113.520  49.882  0.00  0.00            
ATOM   1755  CZ2 TRP X 106      33.830 112.642  49.628  0.00  0.00            
ATOM   1756  HZ2 TRP X 106      33.652 111.789  50.206  0.00  0.00            
ATOM   1757  CH2 TRP X 106      32.886 112.972  48.627  0.00  0.00            
ATOM   1758  HH2 TRP X 106      32.010 112.311  48.433  0.00  0.00            
ATOM   1759  CZ3 TRP X 106      33.208 113.975  47.695  0.00  0.00            
ATOM   1760  HZ3 TRP X 106      32.644 114.013  46.815  0.00  0.00            
ATOM   1761  CE3 TRP X 106      34.363 114.740  47.876  0.00  0.00            
ATOM   1762  HE3 TRP X 106      34.679 115.395  47.042  0.00  0.00            
ATOM   1763  CD2 TRP X 106      35.129 114.682  49.071  0.00  0.00            
ATOM   1764  C   TRP X 106      38.062 117.955  47.256  0.00  0.00            
ATOM   1765  O   TRP X 106      37.394 118.959  47.479  0.00  0.00            
ATOM   1766  N   SER X 107      39.215 117.967  46.597  0.00  0.00            
ATOM   1767  H   SER X 107      39.775 117.116  46.583  0.00  0.00            
ATOM   1768  CA  SER X 107      39.770 119.185  46.052  0.00  0.00            
ATOM   1769  HA  SER X 107      39.572 119.981  46.766  0.00  0.00            
ATOM   1770  CB  SER X 107      41.307 119.021  45.904  0.00  0.00            
ATOM   1771  HB2 SER X 107      41.805 118.925  46.864  0.00  0.00            
ATOM   1772  HB3 SER X 107      41.714 119.895  45.405  0.00  0.00            
ATOM   1773  OG  SER X 107      41.599 117.904  45.108  0.00  0.00            
ATOM   1774  HG  SER X 107      41.771 117.168  45.676  0.00  0.00            
ATOM   1775  C   SER X 107      39.110 119.576  44.749  0.00  0.00            
ATOM   1776  O   SER X 107      38.495 118.772  44.055  0.00  0.00            
ATOM   1777  N   ALA X 108      39.274 120.858  44.397  0.00  0.00            
ATOM   1778  H   ALA X 108      39.932 121.442  44.895  0.00  0.00            
ATOM   1779  CA  ALA X 108      38.600 121.397  43.221  0.00  0.00            
ATOM   1780  HA  ALA X 108      37.539 121.218  43.378  0.00  0.00            
ATOM   1781  CB  ALA X 108      38.812 122.894  43.163  0.00  0.00            
ATOM   1782  HB1 ALA X 108      39.630 123.163  42.482  0.00  0.00            
ATOM   1783  HB2 ALA X 108      39.078 123.307  44.147  0.00  0.00            
ATOM   1784  HB3 ALA X 108      37.900 123.401  42.822  0.00  0.00            
ATOM   1785  C   ALA X 108      39.049 120.771  41.900  0.00  0.00            
ATOM   1786  O   ALA X 108      38.335 120.921  40.903  0.00  0.00            
ATOM   1787  N   ASH X 109      40.202 120.109  41.896  0.00  0.00            
ATOM   1788  H   ASH X 109      40.799 120.189  42.702  0.00  0.00            
ATOM   1789  CA  ASH X 109      40.686 119.437  40.694  0.00  0.00            
ATOM   1790  HA  ASH X 109      40.313 120.016  39.846  0.00  0.00            
ATOM   1791  CB  ASH X 109      42.231 119.447  40.701  0.00  0.00            
ATOM   1792  HB2 ASH X 109      42.611 120.464  40.765  0.00  0.00            
ATOM   1793  HB3 ASH X 109      42.552 119.038  39.747  0.00  0.00            
ATOM   1794  CG  ASH X 109      42.838 118.580  41.782  0.00  0.00            
ATOM   1795  OD1 ASH X 109      42.099 118.481  42.920  0.00  0.00            
ATOM   1796  OD2 ASH X 109      43.876 117.959  41.601  0.00  0.00            
ATOM   1797  HD1 ASH X 109      42.492 117.848  43.498  0.00  0.00            
ATOM   1798  C   ASH X 109      40.141 118.032  40.516  0.00  0.00            
ATOM   1799  O   ASH X 109      40.427 117.422  39.491  0.00  0.00            
ATOM   1800  N   PHE X 110      39.349 117.513  41.469  0.00  0.00            
ATOM   1801  H   PHE X 110      39.009 118.087  42.221  0.00  0.00            
ATOM   1802  CA  PHE X 110      38.931 116.094  41.399  0.00  0.00            
ATOM   1803  HA  PHE X 110      39.181 115.762  40.391  0.00  0.00            
ATOM   1804  CB  PHE X 110      39.678 115.252  42.421  0.00  0.00            
ATOM   1805  HB2 PHE X 110      40.680 115.637  42.587  0.00  0.00            
ATOM   1806  HB3 PHE X 110      39.136 115.281  43.367  0.00  0.00            
ATOM   1807  CG  PHE X 110      39.745 113.787  41.987  0.00  0.00            
ATOM   1808  CD1 PHE X 110      40.231 113.464  40.727  0.00  0.00            
ATOM   1809  HD1 PHE X 110      40.527 114.241  40.043  0.00  0.00            
ATOM   1810  CE1 PHE X 110      40.260 112.148  40.305  0.00  0.00            
ATOM   1811  HE1 PHE X 110      40.390 111.926  39.264  0.00  0.00            
ATOM   1812  CZ  PHE X 110      39.940 111.126  41.188  0.00  0.00            
ATOM   1813  HZ  PHE X 110      40.094 110.096  40.920  0.00  0.00            
ATOM   1814  CE2 PHE X 110      39.508 111.465  42.477  0.00  0.00            
ATOM   1815  HE2 PHE X 110      39.426 110.705  43.232  0.00  0.00            
ATOM   1816  CD2 PHE X 110      39.316 112.787  42.844  0.00  0.00            
ATOM   1817  HD2 PHE X 110      38.889 113.039  43.798  0.00  0.00            
ATOM   1818  C   PHE X 110      37.426 115.904  41.559  0.00  0.00            
ATOM   1819  O   PHE X 110      36.724 115.721  40.566  0.00  0.00            
ATOM   1820  N   MET X 111      36.945 115.900  42.812  0.00  0.00            
ATOM   1821  H   MET X 111      37.600 115.941  43.578  0.00  0.00            
ATOM   1822  CA  MET X 111      35.539 115.597  43.074  0.00  0.00            
ATOM   1823  HA  MET X 111      35.077 115.268  42.143  0.00  0.00            
ATOM   1824  CB  MET X 111      35.358 114.485  44.141  0.00  0.00            
ATOM   1825  HB2 MET X 111      35.867 114.770  45.058  0.00  0.00            
ATOM   1826  HB3 MET X 111      34.306 114.434  44.395  0.00  0.00            
ATOM   1827  CG  MET X 111      35.791 113.092  43.692  0.00  0.00            
ATOM   1828  HG2 MET X 111      35.737 112.397  44.539  0.00  0.00            
ATOM   1829  HG3 MET X 111      36.839 113.107  43.385  0.00  0.00            
ATOM   1830  SD  MET X 111      34.809 112.405  42.328  0.00  0.00            
ATOM   1831  CE  MET X 111      35.930 112.748  40.954  0.00  0.00            
ATOM   1832  HE1 MET X 111      35.402 113.337  40.200  0.00  0.00            
ATOM   1833  HE2 MET X 111      36.213 111.803  40.487  0.00  0.00            
ATOM   1834  HE3 MET X 111      36.823 113.279  41.274  0.00  0.00            
ATOM   1835  C   MET X 111      34.820 116.850  43.525  0.00  0.00            
ATOM   1836  O   MET X 111      33.595 116.832  43.567  0.00  0.00            
ATOM   1837  N   GLY X 112      35.554 117.879  43.950  0.00  0.00            
ATOM   1838  H   GLY X 112      36.541 117.751  44.098  0.00  0.00            
ATOM   1839  CA  GLY X 112      34.933 119.068  44.552  0.00  0.00            
ATOM   1840  HA2 GLY X 112      34.006 119.287  44.021  0.00  0.00            
ATOM   1841  HA3 GLY X 112      35.602 119.913  44.463  0.00  0.00            
ATOM   1842  C   GLY X 112      34.633 118.805  45.996  0.00  0.00            
ATOM   1843  O   GLY X 112      34.775 117.688  46.473  0.00  0.00            
ATOM   1844  N   GLY X 113      34.191 119.875  46.671  0.00  0.00            
ATOM   1845  H   GLY X 113      34.242 120.772  46.223  0.00  0.00            
ATOM   1846  CA  GLY X 113      34.023 119.834  48.125  0.00  0.00            
ATOM   1847  HA2 GLY X 113      34.344 120.811  48.512  0.00  0.00            
ATOM   1848  HA3 GLY X 113      34.708 119.083  48.536  0.00  0.00            
ATOM   1849  C   GLY X 113      32.620 119.569  48.562  0.00  0.00            
ATOM   1850  O   GLY X 113      31.784 119.107  47.820  0.00  0.00            
ATOM   1851  N   ASN X 114      32.384 119.744  49.860  0.00  0.00            
ATOM   1852  H   ASN X 114      33.144 119.958  50.488  0.00  0.00            
ATOM   1853  CA  ASN X 114      31.081 119.528  50.457  0.00  0.00            
ATOM   1854  HA  ASN X 114      30.769 118.527  50.175  0.00  0.00            
ATOM   1855  CB  ASN X 114      31.188 119.649  52.000  0.00  0.00            
ATOM   1856  HB2 ASN X 114      32.095 119.154  52.371  0.00  0.00            
ATOM   1857  HB3 ASN X 114      31.187 120.704  52.278  0.00  0.00            
ATOM   1858  CG  ASN X 114      29.976 119.012  52.679  0.00  0.00            
ATOM   1859  OD1 ASN X 114      29.218 118.296  52.001  0.00  0.00            
ATOM   1860  ND2 ASN X 114      29.837 119.279  54.000  0.00  0.00            
ATOM   1861 HD21 ASN X 114      30.461 119.935  54.446  0.00  0.00            
ATOM   1862 HD22 ASN X 114      29.236 118.685  54.559  0.00  0.00            
ATOM   1863  C   ASN X 114      30.063 120.523  49.945  0.00  0.00            
ATOM   1864  O   ASN X 114      30.455 121.528  49.327  0.00  0.00            
ATOM   1865  N   GLY X 115      28.785 120.274  50.248  0.00  0.00            
ATOM   1866  H   GLY X 115      28.572 119.614  50.980  0.00  0.00            
ATOM   1867  CA  GLY X 115      27.731 121.086  49.740  0.00  0.00            
ATOM   1868  HA2 GLY X 115      26.762 120.589  49.857  0.00  0.00            
ATOM   1869  HA3 GLY X 115      27.854 121.319  48.687  0.00  0.00            
ATOM   1870  C   GLY X 115      27.697 122.409  50.520  0.00  0.00            
ATOM   1871  O   GLY X 115      28.202 122.509  51.637  0.00  0.00            
ATOM   1872  N   ASN X 116      27.048 123.406  49.954  0.00  0.00            
ATOM   1873  H   ASN X 116      26.432 123.182  49.185  0.00  0.00            
ATOM   1874  CA  ASN X 116      26.961 124.723  50.538  0.00  0.00            
ATOM   1875  HA  ASN X 116      27.795 124.855  51.223  0.00  0.00            
ATOM   1876  CB  ASN X 116      27.049 125.808  49.433  0.00  0.00            
ATOM   1877  HB2 ASN X 116      27.891 125.612  48.752  0.00  0.00            
ATOM   1878  HB3 ASN X 116      26.146 125.784  48.833  0.00  0.00            
ATOM   1879  CG  ASN X 116      27.215 127.188  50.003  0.00  0.00            
ATOM   1880  OD1 ASN X 116      26.957 127.422  51.191  0.00  0.00            
ATOM   1881  ND2 ASN X 116      27.629 128.121  49.128  0.00  0.00            
ATOM   1882 HD21 ASN X 116      28.587 128.415  49.125  0.00  0.00            
ATOM   1883 HD22 ASN X 116      26.933 128.768  48.776  0.00  0.00            
ATOM   1884  C   ASN X 116      25.649 124.834  51.269  0.00  0.00            
ATOM   1885  O   ASN X 116      24.586 124.819  50.642  0.00  0.00            
ATOM   1886  N   PRO X 117      25.665 124.926  52.599  0.00  0.00            
ATOM   1887  CD  PRO X 117      26.839 124.983  53.471  0.00  0.00            
ATOM   1888  HD2 PRO X 117      27.579 125.674  53.098  0.00  0.00            
ATOM   1889  HD3 PRO X 117      27.274 123.982  53.599  0.00  0.00            
ATOM   1890  CG  PRO X 117      26.308 125.439  54.811  0.00  0.00            
ATOM   1891  HG2 PRO X 117      26.860 124.990  55.635  0.00  0.00            
ATOM   1892  HG3 PRO X 117      26.373 126.528  54.873  0.00  0.00            
ATOM   1893  CB  PRO X 117      24.854 125.000  54.814  0.00  0.00            
ATOM   1894  HB2 PRO X 117      24.245 125.683  55.410  0.00  0.00            
ATOM   1895  HB3 PRO X 117      24.820 123.970  55.162  0.00  0.00            
ATOM   1896  CA  PRO X 117      24.438 125.014  53.358  0.00  0.00            
ATOM   1897  HA  PRO X 117      23.828 124.126  53.157  0.00  0.00            
ATOM   1898  C   PRO X 117      23.597 126.230  53.000  0.00  0.00            
ATOM   1899  O   PRO X 117      22.409 126.294  53.358  0.00  0.00            
ATOM   1900  N   ILE X 118      24.174 127.239  52.335  0.00  0.00            
ATOM   1901  H   ILE X 118      25.043 127.057  51.861  0.00  0.00            
ATOM   1902  CA  ILE X 118      23.410 128.414  51.930  0.00  0.00            
ATOM   1903  HA  ILE X 118      22.733 128.679  52.745  0.00  0.00            
ATOM   1904  CB  ILE X 118      24.334 129.595  51.644  0.00  0.00            
ATOM   1905  HB  ILE X 118      25.004 129.309  50.834  0.00  0.00            
ATOM   1906  CG2 ILE X 118      23.526 130.832  51.201  0.00  0.00            
ATOM   1907 HG21 ILE X 118      23.743 131.674  51.858  0.00  0.00            
ATOM   1908 HG22 ILE X 118      22.462 130.616  51.261  0.00  0.00            
ATOM   1909 HG23 ILE X 118      23.773 131.103  50.178  0.00  0.00            
ATOM   1910  CG1 ILE X 118      25.180 129.918  52.875  0.00  0.00            
ATOM   1911 HG12 ILE X 118      25.917 130.675  52.635  0.00  0.00            
ATOM   1912 HG13 ILE X 118      25.748 129.035  53.131  0.00  0.00            
ATOM   1913  CD1 ILE X 118      24.348 130.340  54.086  0.00  0.00            
ATOM   1914 HD11 ILE X 118      23.615 131.086  53.805  0.00  0.00            
ATOM   1915 HD12 ILE X 118      23.823 129.477  54.495  0.00  0.00            
ATOM   1916 HD13 ILE X 118      24.996 130.742  54.868  0.00  0.00            
ATOM   1917  C   ILE X 118      22.523 128.038  50.729  0.00  0.00            
ATOM   1918  O   ILE X 118      21.456 128.635  50.557  0.00  0.00            
ATOM   1919  N   LYN X 119      22.991 127.078  49.919  0.00  0.00            
ATOM   1920  H   LYN X 119      23.877 126.664  50.152  0.00  0.00            
ATOM   1921  CA  LYN X 119      22.301 126.682  48.709  0.00  0.00            
ATOM   1922  HA  LYN X 119      21.487 127.395  48.544  0.00  0.00            
ATOM   1923  CB  LYN X 119      23.260 126.756  47.524  0.00  0.00            
ATOM   1924  HB2 LYN X 119      23.957 125.914  47.543  0.00  0.00            
ATOM   1925  HB3 LYN X 119      22.677 126.662  46.600  0.00  0.00            
ATOM   1926  CG  LYN X 119      24.015 128.088  47.388  0.00  0.00            
ATOM   1927  HG2 LYN X 119      24.429 128.364  48.357  0.00  0.00            
ATOM   1928  HG3 LYN X 119      23.322 128.887  47.130  0.00  0.00            
ATOM   1929  CD  LYN X 119      25.120 128.013  46.324  0.00  0.00            
ATOM   1930  HD2 LYN X 119      25.823 127.207  46.561  0.00  0.00            
ATOM   1931  HD3 LYN X 119      25.678 128.948  46.360  0.00  0.00            
ATOM   1932  CE  LYN X 119      24.508 127.785  44.944  0.00  0.00            
ATOM   1933  HE2 LYN X 119      23.832 126.925  44.932  0.00  0.00            
ATOM   1934  HE3 LYN X 119      23.911 128.663  44.675  0.00  0.00            
ATOM   1935  NZ  LYN X 119      25.559 127.647  43.921  0.00  0.00            
ATOM   1936  HZ1 LYN X 119      25.933 128.544  43.648  0.00  0.00            
ATOM   1937  HZ2 LYN X 119      26.338 127.122  44.299  0.00  0.00            
ATOM   1938  C   LYN X 119      21.688 125.291  48.818  0.00  0.00            
ATOM   1939  O   LYN X 119      21.708 124.538  47.847  0.00  0.00            
ATOM   1940  N   ASH X 120      21.132 124.974  49.980  0.00  0.00            
ATOM   1941  H   ASH X 120      20.839 125.735  50.581  0.00  0.00            
ATOM   1942  CA  ASH X 120      20.569 123.658  50.272  0.00  0.00            
ATOM   1943  HA  ASH X 120      20.310 123.591  51.326  0.00  0.00            
ATOM   1944  CB  ASH X 120      19.270 123.530  49.467  0.00  0.00            
ATOM   1945  HB2 ASH X 120      18.860 122.516  49.581  0.00  0.00            
ATOM   1946  HB3 ASH X 120      19.441 123.654  48.401  0.00  0.00            
ATOM   1947  CG  ASH X 120      18.131 124.478  49.889  0.00  0.00            
ATOM   1948  OD1 ASH X 120      18.309 125.043  51.118  0.00  0.00            
ATOM   1949  OD2 ASH X 120      17.156 124.720  49.153  0.00  0.00            
ATOM   1950  HD1 ASH X 120      18.915 125.761  51.058  0.00  0.00            
ATOM   1951  C   ASH X 120      21.541 122.522  49.891  0.00  0.00            
ATOM   1952  O   ASH X 120      21.114 121.527  49.378  0.00  0.00            
ATOM   1953  N   PHE X 121      22.791 122.711  50.226  0.00  0.00            
ATOM   1954  H   PHE X 121      22.985 123.563  50.740  0.00  0.00            
ATOM   1955  CA  PHE X 121      23.858 121.737  50.127  0.00  0.00            
ATOM   1956  HA  PHE X 121      24.761 122.185  50.565  0.00  0.00            
ATOM   1957  CB  PHE X 121      23.482 120.418  50.900  0.00  0.00            
ATOM   1958  HB2 PHE X 121      22.508 119.975  50.591  0.00  0.00            
ATOM   1959  HB3 PHE X 121      24.212 119.644  50.743  0.00  0.00            
ATOM   1960  CG  PHE X 121      23.338 120.717  52.391  0.00  0.00            
ATOM   1961  CD1 PHE X 121      24.516 120.932  53.202  0.00  0.00            
ATOM   1962  HD1 PHE X 121      25.520 120.853  52.795  0.00  0.00            
ATOM   1963  CE1 PHE X 121      24.330 121.325  54.551  0.00  0.00            
ATOM   1964  HE1 PHE X 121      25.152 121.698  55.181  0.00  0.00            
ATOM   1965  CZ  PHE X 121      23.068 121.488  55.128  0.00  0.00            
ATOM   1966  HZ  PHE X 121      22.939 121.868  56.138  0.00  0.00            
ATOM   1967  CE2 PHE X 121      21.915 121.303  54.360  0.00  0.00            
ATOM   1968  HE2 PHE X 121      20.946 121.513  54.775  0.00  0.00            
ATOM   1969  CD2 PHE X 121      22.081 120.933  52.976  0.00  0.00            
ATOM   1970  HD2 PHE X 121      21.152 120.855  52.422  0.00  0.00            
ATOM   1971  C   PHE X 121      24.189 121.359  48.708  0.00  0.00            
ATOM   1972  O   PHE X 121      24.759 120.294  48.466  0.00  0.00            
ATOM   1973  N   ILE X 122      23.808 122.217  47.741  0.00  0.00            
ATOM   1974  H   ILE X 122      23.109 122.942  47.926  0.00  0.00            
ATOM   1975  CA  ILE X 122      24.331 122.108  46.386  0.00  0.00            
ATOM   1976  HA  ILE X 122      24.068 121.115  46.032  0.00  0.00            
ATOM   1977  CB  ILE X 122      23.668 123.142  45.469  0.00  0.00            
ATOM   1978  HB  ILE X 122      23.630 124.101  45.992  0.00  0.00            
ATOM   1979  CG2 ILE X 122      24.443 123.322  44.173  0.00  0.00            
ATOM   1980 HG21 ILE X 122      23.868 123.850  43.419  0.00  0.00            
ATOM   1981 HG22 ILE X 122      24.756 122.355  43.774  0.00  0.00            
ATOM   1982 HG23 ILE X 122      25.351 123.890  44.373  0.00  0.00            
ATOM   1983  CG1 ILE X 122      22.237 122.753  45.141  0.00  0.00            
ATOM   1984 HG12 ILE X 122      21.665 122.583  46.060  0.00  0.00            
ATOM   1985 HG13 ILE X 122      21.755 123.585  44.637  0.00  0.00            
ATOM   1986  CD1 ILE X 122      22.130 121.497  44.248  0.00  0.00            
ATOM   1987 HD11 ILE X 122      21.542 120.709  44.727  0.00  0.00            
ATOM   1988 HD12 ILE X 122      23.115 121.075  44.032  0.00  0.00            
ATOM   1989 HD13 ILE X 122      21.614 121.848  43.348  0.00  0.00            
ATOM   1990  C   ILE X 122      25.844 122.231  46.379  0.00  0.00            
ATOM   1991  O   ILE X 122      26.451 123.112  46.999  0.00  0.00            
ATOM   1992  N   VAL X 123      26.496 121.342  45.623  0.00  0.00            
ATOM   1993  H   VAL X 123      25.972 120.695  45.042  0.00  0.00            
ATOM   1994  CA  VAL X 123      27.939 121.367  45.485  0.00  0.00            
ATOM   1995  HA  VAL X 123      28.415 121.581  46.446  0.00  0.00            
ATOM   1996  CB  VAL X 123      28.482 120.032  45.010  0.00  0.00            
ATOM   1997  HB  VAL X 123      27.948 119.731  44.108  0.00  0.00            
ATOM   1998  CG1 VAL X 123      29.978 120.168  44.645  0.00  0.00            
ATOM   1999 HG11 VAL X 123      30.579 120.327  45.539  0.00  0.00            
ATOM   2000 HG12 VAL X 123      30.335 119.251  44.153  0.00  0.00            
ATOM   2001 HG13 VAL X 123      30.120 121.013  43.985  0.00  0.00            
ATOM   2002  CG2 VAL X 123      28.297 118.955  46.083  0.00  0.00            
ATOM   2003 HG21 VAL X 123      27.232 118.768  46.249  0.00  0.00            
ATOM   2004 HG22 VAL X 123      28.718 118.004  45.751  0.00  0.00            
ATOM   2005 HG23 VAL X 123      28.787 119.243  47.014  0.00  0.00            
ATOM   2006  C   VAL X 123      28.271 122.498  44.518  0.00  0.00            
ATOM   2007  O   VAL X 123      27.792 122.483  43.382  0.00  0.00            
ATOM   2008  N   ASH X 124      29.065 123.474  44.992  0.00  0.00            
ATOM   2009  H   ASH X 124      29.289 123.494  45.979  0.00  0.00            
ATOM   2010  CA  ASH X 124      29.443 124.610  44.194  0.00  0.00            
ATOM   2011  HA  ASH X 124      28.930 124.512  43.238  0.00  0.00            
ATOM   2012  CB  ASH X 124      28.942 125.891  44.891  0.00  0.00            
ATOM   2013  HB2 ASH X 124      27.855 125.881  45.007  0.00  0.00            
ATOM   2014  HB3 ASH X 124      29.179 126.755  44.266  0.00  0.00            
ATOM   2015  CG  ASH X 124      29.588 126.154  46.230  0.00  0.00            
ATOM   2016  OD1 ASH X 124      30.158 125.080  46.798  0.00  0.00            
ATOM   2017  OD2 ASH X 124      29.523 127.237  46.813  0.00  0.00            
ATOM   2018  HD1 ASH X 124      30.510 125.323  47.643  0.00  0.00            
ATOM   2019  C   ASH X 124      30.949 124.739  43.919  0.00  0.00            
ATOM   2020  O   ASH X 124      31.432 125.787  43.487  0.00  0.00            
ATOM   2021  N   THR X 125      31.728 123.690  44.180  0.00  0.00            
ATOM   2022  H   THR X 125      31.363 122.986  44.804  0.00  0.00            
ATOM   2023  CA  THR X 125      33.128 123.639  43.804  0.00  0.00            
ATOM   2024  HA  THR X 125      33.358 124.491  43.170  0.00  0.00            
ATOM   2025  CB  THR X 125      33.978 123.685  45.068  0.00  0.00            
ATOM   2026  HB  THR X 125      35.037 123.614  44.797  0.00  0.00            
ATOM   2027  CG2 THR X 125      33.772 124.995  45.828  0.00  0.00            
ATOM   2028 HG21 THR X 125      32.955 125.571  45.398  0.00  0.00            
ATOM   2029 HG22 THR X 125      33.530 124.783  46.869  0.00  0.00            
ATOM   2030 HG23 THR X 125      34.672 125.605  45.808  0.00  0.00            
ATOM   2031  OG1 THR X 125      33.695 122.589  45.913  0.00  0.00            
ATOM   2032  HG1 THR X 125      34.052 122.747  46.776  0.00  0.00            
ATOM   2033  C   THR X 125      33.442 122.345  43.046  0.00  0.00            
ATOM   2034  O   THR X 125      32.736 121.350  43.154  0.00  0.00            
ATOM   2035  N   GLY X 126      34.490 122.436  42.240  0.00  0.00            
ATOM   2036  H   GLY X 126      34.856 123.337  41.999  0.00  0.00            
ATOM   2037  CA  GLY X 126      34.986 121.260  41.522  0.00  0.00            
ATOM   2038  HA2 GLY X 126      36.070 121.308  41.406  0.00  0.00            
ATOM   2039  HA3 GLY X 126      34.761 120.350  42.085  0.00  0.00            
ATOM   2040  C   GLY X 126      34.322 121.143  40.152  0.00  0.00            
ATOM   2041  O   GLY X 126      33.462 121.953  39.836  0.00  0.00            
ATOM   2042  N   PRO X 127      34.746 120.172  39.350  0.00  0.00            
ATOM   2043  CD  PRO X 127      35.852 119.261  39.612  0.00  0.00            
ATOM   2044  HD2 PRO X 127      35.438 118.354  40.084  0.00  0.00            
ATOM   2045  HD3 PRO X 127      36.648 119.715  40.191  0.00  0.00            
ATOM   2046  CG  PRO X 127      36.385 118.916  38.259  0.00  0.00            
ATOM   2047  HG2 PRO X 127      37.142 119.659  37.978  0.00  0.00            
ATOM   2048  HG3 PRO X 127      36.783 117.900  38.242  0.00  0.00            
ATOM   2049  CB  PRO X 127      35.176 118.994  37.351  0.00  0.00            
ATOM   2050  HB2 PRO X 127      34.678 118.024  37.305  0.00  0.00            
ATOM   2051  HB3 PRO X 127      35.483 119.271  36.340  0.00  0.00            
ATOM   2052  CA  PRO X 127      34.285 120.060  37.968  0.00  0.00            
ATOM   2053  HA  PRO X 127      34.478 120.975  37.411  0.00  0.00            
ATOM   2054  C   PRO X 127      32.812 119.667  37.896  0.00  0.00            
ATOM   2055  O   PRO X 127      32.215 119.753  36.827  0.00  0.00            
ATOM   2056  N   PHE X 128      32.201 119.182  38.999  0.00  0.00            
ATOM   2057  H   PHE X 128      32.697 119.184  39.875  0.00  0.00            
ATOM   2058  CA  PHE X 128      30.870 118.627  38.960  0.00  0.00            
ATOM   2059  HA  PHE X 128      30.537 118.542  37.929  0.00  0.00            
ATOM   2060  CB  PHE X 128      30.837 117.214  39.546  0.00  0.00            
ATOM   2061  HB2 PHE X 128      29.852 116.758  39.398  0.00  0.00            
ATOM   2062  HB3 PHE X 128      30.970 117.260  40.634  0.00  0.00            
ATOM   2063  CG  PHE X 128      31.892 116.291  38.980  0.00  0.00            
ATOM   2064  CD1 PHE X 128      31.817 115.877  37.658  0.00  0.00            
ATOM   2065  HD1 PHE X 128      31.121 116.347  36.992  0.00  0.00            
ATOM   2066  CE1 PHE X 128      32.756 115.007  37.128  0.00  0.00            
ATOM   2067  HE1 PHE X 128      32.683 114.667  36.110  0.00  0.00            
ATOM   2068  CZ  PHE X 128      33.853 114.622  37.909  0.00  0.00            
ATOM   2069  HZ  PHE X 128      34.663 114.068  37.467  0.00  0.00            
ATOM   2070  CE2 PHE X 128      33.947 115.042  39.241  0.00  0.00            
ATOM   2071  HE2 PHE X 128      34.692 114.630  39.894  0.00  0.00            
ATOM   2072  CD2 PHE X 128      32.943 115.852  39.770  0.00  0.00            
ATOM   2073  HD2 PHE X 128      32.894 115.996  40.835  0.00  0.00            
ATOM   2074  C   PHE X 128      29.916 119.521  39.750  0.00  0.00            
ATOM   2075  O   PHE X 128      28.852 119.057  40.161  0.00  0.00            
ATOM   2076  N   ALA X 129      30.233 120.810  39.912  0.00  0.00            
ATOM   2077  H   ALA X 129      31.148 121.128  39.635  0.00  0.00            
ATOM   2078  CA  ALA X 129      29.342 121.709  40.582  0.00  0.00            
ATOM   2079  HA  ALA X 129      29.006 121.250  41.503  0.00  0.00            
ATOM   2080  CB  ALA X 129      30.089 123.013  40.913  0.00  0.00            
ATOM   2081  HB1 ALA X 129      30.785 122.869  41.731  0.00  0.00            
ATOM   2082  HB2 ALA X 129      30.656 123.363  40.048  0.00  0.00            
ATOM   2083  HB3 ALA X 129      29.398 123.806  41.183  0.00  0.00            
ATOM   2084  C   ALA X 129      28.129 121.987  39.697  0.00  0.00            
ATOM   2085  O   ALA X 129      28.178 121.777  38.488  0.00  0.00            
ATOM   2086  N   ALA X 130      27.080 122.518  40.325  0.00  0.00            
ATOM   2087  H   ALA X 130      27.055 122.533  41.337  0.00  0.00            
ATOM   2088  CA  ALA X 130      25.905 122.998  39.606  0.00  0.00            
ATOM   2089  HA  ALA X 130      25.417 122.135  39.142  0.00  0.00            
ATOM   2090  CB  ALA X 130      24.997 123.638  40.669  0.00  0.00            
ATOM   2091  HB1 ALA X 130      24.454 122.900  41.250  0.00  0.00            
ATOM   2092  HB2 ALA X 130      24.520 124.605  40.509  0.00  0.00            
ATOM   2093  HB3 ALA X 130      25.703 123.951  41.395  0.00  0.00            
ATOM   2094  C   ALA X 130      26.277 123.948  38.490  0.00  0.00            
ATOM   2095  O   ALA X 130      27.066 124.872  38.674  0.00  0.00            
ATOM   2096  N   GLY X 131      25.637 123.766  37.326  0.00  0.00            
ATOM   2097  H   GLY X 131      24.776 123.237  37.332  0.00  0.00            
ATOM   2098  CA  GLY X 131      25.982 124.530  36.138  0.00  0.00            
ATOM   2099  HA2 GLY X 131      26.332 125.515  36.446  0.00  0.00            
ATOM   2100  HA3 GLY X 131      25.082 124.688  35.542  0.00  0.00            
ATOM   2101  C   GLY X 131      27.063 123.862  35.255  0.00  0.00            
ATOM   2102  O   GLY X 131      27.200 124.311  34.120  0.00  0.00            
ATOM   2103  N   ARN X 132      27.784 122.832  35.748  0.00  0.00            
ATOM   2104  H   ARN X 132      27.541 122.484  36.667  0.00  0.00            
ATOM   2105  CA  ARN X 132      28.698 122.132  34.886  0.00  0.00            
ATOM   2106  HA  ARN X 132      28.631 122.500  33.876  0.00  0.00            
ATOM   2107  CB  ARN X 132      30.116 122.351  35.371  0.00  0.00            
ATOM   2108  HB2 ARN X 132      30.254 121.901  36.360  0.00  0.00            
ATOM   2109  HB3 ARN X 132      30.772 121.849  34.682  0.00  0.00            
ATOM   2110  CG  ARN X 132      30.521 123.818  35.379  0.00  0.00            
ATOM   2111  HG2 ARN X 132      30.463 124.220  34.365  0.00  0.00            
ATOM   2112  HG3 ARN X 132      29.874 124.355  36.069  0.00  0.00            
ATOM   2113  CD  ARN X 132      31.948 123.965  35.922  0.00  0.00            
ATOM   2114  HD2 ARN X 132      31.996 123.610  36.962  0.00  0.00            
ATOM   2115  HD3 ARN X 132      32.648 123.358  35.347  0.00  0.00            
ATOM   2116  NE  ARN X 132      32.382 125.335  35.894  0.00  0.00            
ATOM   2117  HE  ARN X 132      32.214 125.734  34.980  0.00  0.00            
ATOM   2118  CZ  ARN X 132      33.642 125.738  36.418  0.00  0.00            
ATOM   2119  NH1 ARN X 132      34.475 124.931  36.907  0.00  0.00            
ATOM   2120 HH11 ARN X 132      35.138 124.550  36.257  0.00  0.00            
ATOM   2121  NH2 ARN X 132      33.980 127.101  36.217  0.00  0.00            
ATOM   2122 HH21 ARN X 132      33.322 127.696  36.708  0.00  0.00            
ATOM   2123 HH22 ARN X 132      34.869 127.288  36.640  0.00  0.00            
ATOM   2124  C   ARN X 132      28.366 120.617  34.919  0.00  0.00            
ATOM   2125  O   ARN X 132      29.156 119.850  34.362  0.00  0.00            
ATOM   2126  N   TRP X 133      27.264 120.185  35.560  0.00  0.00            
ATOM   2127  H   TRP X 133      26.507 120.820  35.734  0.00  0.00            
ATOM   2128  CA  TRP X 133      27.017 118.791  35.724  0.00  0.00            
ATOM   2129  HA  TRP X 133      27.153 118.261  34.774  0.00  0.00            
ATOM   2130  CB  TRP X 133      27.961 118.157  36.764  0.00  0.00            
ATOM   2131  HB2 TRP X 133      27.962 118.708  37.697  0.00  0.00            
ATOM   2132  HB3 TRP X 133      28.976 118.210  36.394  0.00  0.00            
ATOM   2133  CG  TRP X 133      27.659 116.714  37.050  0.00  0.00            
ATOM   2134  CD1 TRP X 133      26.964 116.208  38.107  0.00  0.00            
ATOM   2135  HD1 TRP X 133      26.677 116.787  38.977  0.00  0.00            
ATOM   2136  NE1 TRP X 133      26.940 114.840  38.033  0.00  0.00            
ATOM   2137  HE1 TRP X 133      26.680 114.301  38.849  0.00  0.00            
ATOM   2138  CE2 TRP X 133      27.769 114.380  37.049  0.00  0.00            
ATOM   2139  CZ2 TRP X 133      28.145 113.104  36.658  0.00  0.00            
ATOM   2140  HZ2 TRP X 133      27.966 112.280  37.314  0.00  0.00            
ATOM   2141  CH2 TRP X 133      28.977 112.978  35.552  0.00  0.00            
ATOM   2142  HH2 TRP X 133      29.222 111.997  35.205  0.00  0.00            
ATOM   2143  CZ3 TRP X 133      29.471 114.093  34.891  0.00  0.00            
ATOM   2144  HZ3 TRP X 133      30.180 113.983  34.098  0.00  0.00            
ATOM   2145  CE3 TRP X 133      29.072 115.368  35.294  0.00  0.00            
ATOM   2146  HE3 TRP X 133      29.313 116.218  34.676  0.00  0.00            
ATOM   2147  CD2 TRP X 133      28.247 115.548  36.409  0.00  0.00            
ATOM   2148  C   TRP X 133      25.591 118.607  36.145  0.00  0.00            
ATOM   2149  O   TRP X 133      25.229 118.909  37.272  0.00  0.00            
ATOM   2150  N   THR X 134      24.774 118.158  35.198  0.00  0.00            
ATOM   2151  H   THR X 134      25.069 118.162  34.229  0.00  0.00            
ATOM   2152  CA  THR X 134      23.336 117.970  35.501  0.00  0.00            
ATOM   2153  HA  THR X 134      23.013 118.699  36.245  0.00  0.00            
ATOM   2154  CB  THR X 134      22.501 118.214  34.203  0.00  0.00            
ATOM   2155  HB  THR X 134      21.435 118.043  34.382  0.00  0.00            
ATOM   2156  CG2 THR X 134      22.709 119.607  33.668  0.00  0.00            
ATOM   2157 HG21 THR X 134      22.342 119.733  32.651  0.00  0.00            
ATOM   2158 HG22 THR X 134      22.199 120.351  34.287  0.00  0.00            
ATOM   2159 HG23 THR X 134      23.781 119.846  33.667  0.00  0.00            
ATOM   2160  OG1 THR X 134      22.860 117.268  33.221  0.00  0.00            
ATOM   2161  HG1 THR X 134      22.326 117.324  32.449  0.00  0.00            
ATOM   2162  C   THR X 134      23.043 116.555  36.004  0.00  0.00            
ATOM   2163  O   THR X 134      23.653 115.578  35.544  0.00  0.00            
ATOM   2164  N   THR X 135      22.147 116.511  37.002  0.00  0.00            
ATOM   2165  H   THR X 135      21.922 117.335  37.505  0.00  0.00            
ATOM   2166  CA  THR X 135      21.715 115.233  37.550  0.00  0.00            
ATOM   2167  HA  THR X 135      22.410 114.472  37.209  0.00  0.00            
ATOM   2168  CB  THR X 135      21.810 115.286  39.110  0.00  0.00            
ATOM   2169  HB  THR X 135      21.351 114.412  39.570  0.00  0.00            
ATOM   2170  CG2 THR X 135      23.283 115.414  39.579  0.00  0.00            
ATOM   2171 HG21 THR X 135      23.500 116.369  40.008  0.00  0.00            
ATOM   2172 HG22 THR X 135      23.553 114.633  40.273  0.00  0.00            
ATOM   2173 HG23 THR X 135      23.930 115.268  38.709  0.00  0.00            
ATOM   2174  OG1 THR X 135      21.113 116.466  39.610  0.00  0.00            
ATOM   2175  HG1 THR X 135      21.236 116.539  40.554  0.00  0.00            
ATOM   2176  C   THR X 135      20.297 114.886  37.143  0.00  0.00            
ATOM   2177  O   THR X 135      19.515 115.753  36.761  0.00  0.00            
ATOM   2178  N   ILE X 136      19.964 113.584  37.286  0.00  0.00            
ATOM   2179  H   ILE X 136      20.660 112.965  37.673  0.00  0.00            
ATOM   2180  CA  ILE X 136      18.631 113.134  37.018  0.00  0.00            
ATOM   2181  HA  ILE X 136      18.008 113.993  36.747  0.00  0.00            
ATOM   2182  CB  ILE X 136      18.596 112.115  35.876  0.00  0.00            
ATOM   2183  HB  ILE X 136      17.555 111.800  35.789  0.00  0.00            
ATOM   2184  CG2 ILE X 136      19.007 112.823  34.579  0.00  0.00            
ATOM   2185 HG21 ILE X 136      20.034 112.512  34.323  0.00  0.00            
ATOM   2186 HG22 ILE X 136      18.381 112.513  33.738  0.00  0.00            
ATOM   2187 HG23 ILE X 136      18.964 113.898  34.757  0.00  0.00            
ATOM   2188  CG1 ILE X 136      19.457 110.884  36.193  0.00  0.00            
ATOM   2189 HG12 ILE X 136      20.454 111.235  36.482  0.00  0.00            
ATOM   2190 HG13 ILE X 136      19.023 110.375  37.030  0.00  0.00            
ATOM   2191  CD1 ILE X 136      19.574 109.867  35.042  0.00  0.00            
ATOM   2192 HD11 ILE X 136      18.987 108.976  35.207  0.00  0.00            
ATOM   2193 HD12 ILE X 136      19.157 110.308  34.133  0.00  0.00            
ATOM   2194 HD13 ILE X 136      20.617 109.623  34.866  0.00  0.00            
ATOM   2195  C   ILE X 136      18.106 112.623  38.321  0.00  0.00            
ATOM   2196  O   ILE X 136      18.825 112.383  39.308  0.00  0.00            
ATOM   2197  N   ASH X 137      16.769 112.580  38.454  0.00  0.00            
ATOM   2198  H   ASH X 137      16.170 112.695  37.666  0.00  0.00            
ATOM   2199  CA  ASH X 137      16.088 112.115  39.598  0.00  0.00            
ATOM   2200  HA  ASH X 137      16.752 112.161  40.454  0.00  0.00            
ATOM   2201  CB  ASH X 137      14.973 113.099  39.924  0.00  0.00            
ATOM   2202  HB2 ASH X 137      15.384 114.130  39.903  0.00  0.00            
ATOM   2203  HB3 ASH X 137      14.667 113.016  40.945  0.00  0.00            
ATOM   2204  CG  ASH X 137      13.850 113.177  38.877  0.00  0.00            
ATOM   2205  OD1 ASH X 137      13.712 112.046  38.141  0.00  0.00            
ATOM   2206  OD2 ASH X 137      13.156 114.177  38.718  0.00  0.00            
ATOM   2207  HD1 ASH X 137      14.275 112.080  37.420  0.00  0.00            
ATOM   2208  C   ASH X 137      15.591 110.684  39.345  0.00  0.00            
ATOM   2209  O   ASH X 137      15.799 110.108  38.246  0.00  0.00            
ATOM   2210  N   GLH X 138      14.946 110.022  40.232  0.00  0.00            
ATOM   2211  H   GLH X 138      14.807 110.585  41.104  0.00  0.00            
ATOM   2212  CA  GLH X 138      14.586 108.614  40.178  0.00  0.00            
ATOM   2213  HA  GLH X 138      15.582 108.094  40.061  0.00  0.00            
ATOM   2214  CB  GLH X 138      14.091 108.235  41.529  0.00  0.00            
ATOM   2215  HB2 GLH X 138      14.807 108.519  42.307  0.00  0.00            
ATOM   2216  HB3 GLH X 138      13.135 108.842  41.651  0.00  0.00            
ATOM   2217  CG  GLH X 138      13.757 106.741  41.724  0.00  0.00            
ATOM   2218  HG2 GLH X 138      13.389 106.190  40.859  0.00  0.00            
ATOM   2219  HG3 GLH X 138      14.637 106.188  41.925  0.00  0.00            
ATOM   2220  CD  GLH X 138      12.681 106.581  42.871  0.00  0.00            
ATOM   2221  OE1 GLH X 138      12.905 107.482  43.824  0.00  0.00            
ATOM   2222  OE2 GLH X 138      11.640 105.926  42.798  0.00  0.00            
ATOM   2223  HE1 GLH X 138      12.177 107.611  44.457  0.00  0.00            
ATOM   2224  C   GLH X 138      13.609 108.169  39.112  0.00  0.00            
ATOM   2225  O   GLH X 138      13.490 107.024  38.642  0.00  0.00            
ATOM   2226  N   GLN X 139      12.773 109.102  38.746  0.00  0.00            
ATOM   2227  H   GLN X 139      12.798 109.971  39.293  0.00  0.00            
ATOM   2228  CA  GLN X 139      11.937 109.062  37.570  0.00  0.00            
ATOM   2229  HA  GLN X 139      11.431 108.098  37.515  0.00  0.00            
ATOM   2230  CB  GLN X 139      10.794 110.085  37.624  0.00  0.00            
ATOM   2231  HB2 GLN X 139      11.163 111.111  37.647  0.00  0.00            
ATOM   2232  HB3 GLN X 139      10.248 109.950  36.729  0.00  0.00            
ATOM   2233  CG  GLN X 139       9.914 109.867  38.834  0.00  0.00            
ATOM   2234  HG2 GLN X 139      10.455 110.027  39.769  0.00  0.00            
ATOM   2235  HG3 GLN X 139       9.232 110.641  38.777  0.00  0.00            
ATOM   2236  CD  GLN X 139       9.226 108.545  38.796  0.00  0.00            
ATOM   2237  OE1 GLN X 139       8.906 108.052  37.721  0.00  0.00            
ATOM   2238  NE2 GLN X 139       9.012 107.926  39.945  0.00  0.00            
ATOM   2239 HE21 GLN X 139       8.386 108.363  40.593  0.00  0.00            
ATOM   2240 HE22 GLN X 139       9.180 106.929  40.049  0.00  0.00            
ATOM   2241  C   GLN X 139      12.723 109.223  36.241  0.00  0.00            
ATOM   2242  O   GLN X 139      12.106 109.061  35.192  0.00  0.00            
ATOM   2243  N   GLY X 140      13.986 109.697  36.215  0.00  0.00            
ATOM   2244  H   GLY X 140      14.441 109.914  37.065  0.00  0.00            
ATOM   2245  CA  GLY X 140      14.749 109.850  35.032  0.00  0.00            
ATOM   2246  HA2 GLY X 140      14.397 109.100  34.272  0.00  0.00            
ATOM   2247  HA3 GLY X 140      15.790 109.524  35.192  0.00  0.00            
ATOM   2248  C   GLY X 140      14.737 111.211  34.383  0.00  0.00            
ATOM   2249  O   GLY X 140      15.276 111.383  33.284  0.00  0.00            
ATOM   2250  N   ASN X 141      14.211 112.150  35.164  0.00  0.00            
ATOM   2251  H   ASN X 141      13.694 111.903  35.997  0.00  0.00            
ATOM   2252  CA  ASN X 141      14.183 113.539  34.688  0.00  0.00            
ATOM   2253  HA  ASN X 141      14.376 113.631  33.609  0.00  0.00            
ATOM   2254  CB  ASN X 141      12.793 114.144  35.037  0.00  0.00            
ATOM   2255  HB2 ASN X 141      12.704 115.156  34.564  0.00  0.00            
ATOM   2256  HB3 ASN X 141      12.694 114.220  36.120  0.00  0.00            
ATOM   2257  CG  ASN X 141      11.667 113.310  34.455  0.00  0.00            
ATOM   2258  OD1 ASN X 141      11.642 112.987  33.269  0.00  0.00            
ATOM   2259  ND2 ASN X 141      10.668 113.046  35.297  0.00  0.00            
ATOM   2260 HD21 ASN X 141       9.718 113.051  34.958  0.00  0.00            
ATOM   2261 HD22 ASN X 141      10.899 112.917  36.270  0.00  0.00            
ATOM   2262  C   ASN X 141      15.240 114.366  35.405  0.00  0.00            
ATOM   2263  O   ASN X 141      15.680 114.061  36.508  0.00  0.00            
ATOM   2264  N   PRO X 142      15.704 115.490  34.817  0.00  0.00            
ATOM   2265  CD  PRO X 142      15.404 115.903  33.438  0.00  0.00            
ATOM   2266  HD2 PRO X 142      14.406 116.401  33.421  0.00  0.00            
ATOM   2267  HD3 PRO X 142      15.537 115.090  32.741  0.00  0.00            
ATOM   2268  CG  PRO X 142      16.457 116.944  33.140  0.00  0.00            
ATOM   2269  HG2 PRO X 142      16.147 117.762  32.455  0.00  0.00            
ATOM   2270  HG3 PRO X 142      17.327 116.430  32.682  0.00  0.00            
ATOM   2271  CB  PRO X 142      16.892 117.501  34.456  0.00  0.00            
ATOM   2272  HB2 PRO X 142      16.281 118.353  34.732  0.00  0.00            
ATOM   2273  HB3 PRO X 142      17.960 117.738  34.428  0.00  0.00            
ATOM   2274  CA  PRO X 142      16.708 116.314  35.442  0.00  0.00            
ATOM   2275  HA  PRO X 142      17.628 115.739  35.535  0.00  0.00            
ATOM   2276  C   PRO X 142      16.310 116.829  36.817  0.00  0.00            
ATOM   2277  O   PRO X 142      15.108 117.099  37.030  0.00  0.00            
ATOM   2278  N   SER X 143      17.290 116.825  37.724  0.00  0.00            
ATOM   2279  H   SER X 143      18.138 116.411  37.463  0.00  0.00            
ATOM   2280  CA  SER X 143      17.069 117.311  39.051  0.00  0.00            
ATOM   2281  HA  SER X 143      16.008 117.527  39.179  0.00  0.00            
ATOM   2282  CB  SER X 143      17.386 116.152  40.031  0.00  0.00            
ATOM   2283  HB2 SER X 143      16.629 115.349  39.959  0.00  0.00            
ATOM   2284  HB3 SER X 143      17.380 116.548  41.042  0.00  0.00            
ATOM   2285  OG  SER X 143      18.675 115.649  39.767  0.00  0.00            
ATOM   2286  HG  SER X 143      18.850 114.904  40.317  0.00  0.00            
ATOM   2287  C   SER X 143      17.855 118.551  39.502  0.00  0.00            
ATOM   2288  O   SER X 143      17.537 119.058  40.567  0.00  0.00            
ATOM   2289  N   GLY X 144      18.752 119.034  38.708  0.00  0.00            
ATOM   2290  H   GLY X 144      18.939 118.576  37.812  0.00  0.00            
ATOM   2291  CA  GLY X 144      19.249 120.402  38.862  0.00  0.00            
ATOM   2292  HA2 GLY X 144      19.587 120.772  37.895  0.00  0.00            
ATOM   2293  HA3 GLY X 144      18.481 121.064  39.235  0.00  0.00            
ATOM   2294  C   GLY X 144      20.429 120.610  39.824  0.00  0.00            
ATOM   2295  O   GLY X 144      20.542 121.674  40.450  0.00  0.00            
ATOM   2296  N   GLY X 145      21.271 119.611  40.034  0.00  0.00            
ATOM   2297  H   GLY X 145      20.931 118.655  39.938  0.00  0.00            
ATOM   2298  CA  GLY X 145      22.533 119.869  40.670  0.00  0.00            
ATOM   2299  HA2 GLY X 145      23.372 119.951  39.970  0.00  0.00            
ATOM   2300  HA3 GLY X 145      22.426 120.788  41.233  0.00  0.00            
ATOM   2301  C   GLY X 145      22.922 118.759  41.699  0.00  0.00            
ATOM   2302  O   GLY X 145      22.048 118.304  42.462  0.00  0.00            
ATOM   2303  N   LEU X 146      24.173 118.368  41.745  0.00  0.00            
ATOM   2304  H   LEU X 146      24.820 118.724  41.059  0.00  0.00            
ATOM   2305  CA  LEU X 146      24.717 117.513  42.760  0.00  0.00            
ATOM   2306  HA  LEU X 146      24.067 116.635  42.808  0.00  0.00            
ATOM   2307  CB  LEU X 146      26.156 117.128  42.384  0.00  0.00            
ATOM   2308  HB2 LEU X 146      26.779 117.990  42.274  0.00  0.00            
ATOM   2309  HB3 LEU X 146      26.021 116.638  41.387  0.00  0.00            
ATOM   2310  CG  LEU X 146      26.957 116.230  43.308  0.00  0.00            
ATOM   2311  HG  LEU X 146      27.030 116.864  44.149  0.00  0.00            
ATOM   2312  CD1 LEU X 146      26.290 114.904  43.695  0.00  0.00            
ATOM   2313 HD11 LEU X 146      26.935 114.298  44.415  0.00  0.00            
ATOM   2314 HD12 LEU X 146      26.126 114.432  42.789  0.00  0.00            
ATOM   2315 HD13 LEU X 146      25.383 115.179  44.214  0.00  0.00            
ATOM   2316  CD2 LEU X 146      28.457 115.933  42.792  0.00  0.00            
ATOM   2317 HD21 LEU X 146      28.459 115.257  41.937  0.00  0.00            
ATOM   2318 HD22 LEU X 146      29.136 115.586  43.639  0.00  0.00            
ATOM   2319 HD23 LEU X 146      29.006 116.786  42.368  0.00  0.00            
ATOM   2320  C   LEU X 146      24.644 118.214  44.116  0.00  0.00            
ATOM   2321  O   LEU X 146      24.793 119.443  44.281  0.00  0.00            
ATOM   2322  N   LYN X 147      24.304 117.485  45.171  0.00  0.00            
ATOM   2323  H   LYN X 147      24.145 116.493  45.130  0.00  0.00            
ATOM   2324  CA  LYN X 147      24.428 117.874  46.592  0.00  0.00            
ATOM   2325  HA  LYN X 147      25.061 118.770  46.684  0.00  0.00            
ATOM   2326  CB  LYN X 147      23.030 118.205  47.265  0.00  0.00            
ATOM   2327  HB2 LYN X 147      23.016 118.131  48.332  0.00  0.00            
ATOM   2328  HB3 LYN X 147      22.336 117.410  46.874  0.00  0.00            
ATOM   2329  CG  LYN X 147      22.461 119.581  46.844  0.00  0.00            
ATOM   2330  HG2 LYN X 147      22.356 119.565  45.757  0.00  0.00            
ATOM   2331  HG3 LYN X 147      23.186 120.366  47.001  0.00  0.00            
ATOM   2332  CD  LYN X 147      21.116 120.013  47.453  0.00  0.00            
ATOM   2333  HD2 LYN X 147      21.326 120.030  48.523  0.00  0.00            
ATOM   2334  HD3 LYN X 147      20.388 119.216  47.176  0.00  0.00            
ATOM   2335  CE  LYN X 147      20.475 121.276  46.923  0.00  0.00            
ATOM   2336  HE2 LYN X 147      20.515 121.331  45.837  0.00  0.00            
ATOM   2337  HE3 LYN X 147      20.888 122.183  47.311  0.00  0.00            
ATOM   2338  NZ  LYN X 147      19.099 121.305  47.305  0.00  0.00            
ATOM   2339  HZ1 LYN X 147      19.120 121.507  48.290  0.00  0.00            
ATOM   2340  HZ2 LYN X 147      18.658 122.108  46.802  0.00  0.00            
ATOM   2341  C   LYN X 147      25.130 116.719  47.337  0.00  0.00            
ATOM   2342  O   LYN X 147      24.760 115.547  47.108  0.00  0.00            
ATOM   2343  N   ARG X 148      26.104 117.003  48.158  0.00  0.00            
ATOM   2344  H   ARG X 148      26.360 117.961  48.380  0.00  0.00            
ATOM   2345  CA  ARG X 148      26.631 116.131  49.230  0.00  0.00            
ATOM   2346  HA  ARG X 148      25.981 115.277  49.476  0.00  0.00            
ATOM   2347  CB  ARG X 148      28.161 115.945  49.004  0.00  0.00            
ATOM   2348  HB2 ARG X 148      28.559 115.474  49.910  0.00  0.00            
ATOM   2349  HB3 ARG X 148      28.568 116.904  49.068  0.00  0.00            
ATOM   2350  CG  ARG X 148      28.514 115.148  47.772  0.00  0.00            
ATOM   2351  HG2 ARG X 148      28.628 114.131  48.106  0.00  0.00            
ATOM   2352  HG3 ARG X 148      27.693 115.093  47.115  0.00  0.00            
ATOM   2353  CD  ARG X 148      29.830 115.575  47.014  0.00  0.00            
ATOM   2354  HD2 ARG X 148      30.692 115.777  47.729  0.00  0.00            
ATOM   2355  HD3 ARG X 148      29.653 116.590  46.556  0.00  0.00            
ATOM   2356  NE  ARG X 148      30.242 114.675  45.905  0.00  0.00            
ATOM   2357  HE  ARG X 148      29.682 113.791  45.765  0.00  0.00            
ATOM   2358  CZ  ARG X 148      31.312 114.916  45.112  0.00  0.00            
ATOM   2359  NH1 ARG X 148      32.046 115.972  45.199  0.00  0.00            
ATOM   2360 HH11 ARG X 148      32.105 116.519  46.084  0.00  0.00            
ATOM   2361 HH12 ARG X 148      32.758 116.242  44.498  0.00  0.00            
ATOM   2362  NH2 ARG X 148      31.588 114.121  44.130  0.00  0.00            
ATOM   2363 HH21 ARG X 148      32.501 114.004  43.700  0.00  0.00            
ATOM   2364 HH22 ARG X 148      30.831 113.430  43.948  0.00  0.00            
ATOM   2365  C   ARG X 148      26.474 116.937  50.547  0.00  0.00            
ATOM   2366  O   ARG X 148      26.365 118.183  50.586  0.00  0.00            
ATOM   2367  N   ASN X 149      26.495 116.151  51.683  0.00  0.00            
ATOM   2368  H   ASN X 149      26.496 115.116  51.637  0.00  0.00            
ATOM   2369  CA  ASN X 149      26.410 116.813  53.017  0.00  0.00            
ATOM   2370  HA  ASN X 149      26.927 117.809  52.991  0.00  0.00            
ATOM   2371  CB  ASN X 149      24.844 116.870  53.281  0.00  0.00            
ATOM   2372  HB2 ASN X 149      24.333 117.641  52.644  0.00  0.00            
ATOM   2373  HB3 ASN X 149      24.413 115.899  52.975  0.00  0.00            
ATOM   2374  CG  ASN X 149      24.419 117.161  54.747  0.00  0.00            
ATOM   2375  OD1 ASN X 149      25.198 117.640  55.544  0.00  0.00            
ATOM   2376  ND2 ASN X 149      23.161 116.897  55.023  0.00  0.00            
ATOM   2377 HD21 ASN X 149      22.773 117.410  55.778  0.00  0.00            
ATOM   2378 HD22 ASN X 149      22.475 116.462  54.383  0.00  0.00            
ATOM   2379  C   ASN X 149      27.281 115.898  54.007  0.00  0.00            
ATOM   2380  O   ASN X 149      26.640 115.157  54.763  0.00  0.00            
ATOM   2381  N   PHE X 150      28.571 116.182  54.124  0.00  0.00            
ATOM   2382  H   PHE X 150      28.909 117.006  53.590  0.00  0.00            
ATOM   2383  CA  PHE X 150      29.515 115.491  55.065  0.00  0.00            
ATOM   2384  HA  PHE X 150      29.582 114.502  54.666  0.00  0.00            
ATOM   2385  CB  PHE X 150      30.917 115.993  54.958  0.00  0.00            
ATOM   2386  HB2 PHE X 150      31.715 115.391  55.407  0.00  0.00            
ATOM   2387  HB3 PHE X 150      30.958 116.968  55.501  0.00  0.00            
ATOM   2388  CG  PHE X 150      31.440 116.048  53.602  0.00  0.00            
ATOM   2389  CD1 PHE X 150      31.035 115.281  52.459  0.00  0.00            
ATOM   2390  HD1 PHE X 150      30.422 114.350  52.648  0.00  0.00            
ATOM   2391  CE1 PHE X 150      31.472 115.488  51.182  0.00  0.00            
ATOM   2392  HE1 PHE X 150      31.077 114.869  50.346  0.00  0.00            
ATOM   2393  CZ  PHE X 150      32.433 116.513  50.938  0.00  0.00            
ATOM   2394  HZ  PHE X 150      32.793 116.737  49.949  0.00  0.00            
ATOM   2395  CE2 PHE X 150      32.857 117.339  52.019  0.00  0.00            
ATOM   2396  HE2 PHE X 150      33.695 118.026  51.935  0.00  0.00            
ATOM   2397  CD2 PHE X 150      32.325 117.117  53.317  0.00  0.00            
ATOM   2398  HD2 PHE X 150      32.740 117.687  54.161  0.00  0.00            
ATOM   2399  C   PHE X 150      29.125 115.459  56.524  0.00  0.00            
ATOM   2400  O   PHE X 150      29.022 116.525  57.147  0.00  0.00            
ATOM   2401  N   GLY X 151      28.804 114.255  57.010  0.00  0.00            
ATOM   2402  H   GLY X 151      28.650 113.564  56.344  0.00  0.00            
ATOM   2403  CA  GLY X 151      28.473 113.745  58.290  0.00  0.00            
ATOM   2404  HA2 GLY X 151      28.094 112.723  58.127  0.00  0.00            
ATOM   2405  HA3 GLY X 151      29.315 113.533  59.005  0.00  0.00            
ATOM   2406  C   GLY X 151      27.514 114.627  59.109  0.00  0.00            
ATOM   2407  O   GLY X 151      27.943 115.137  60.118  0.00  0.00            
ATOM   2408  N   ALA X 152      26.292 114.697  58.667  0.00  0.00            
ATOM   2409  H   ALA X 152      25.978 113.973  57.993  0.00  0.00            
ATOM   2410  CA  ALA X 152      25.161 115.483  59.226  0.00  0.00            
ATOM   2411  HA  ALA X 152      25.599 116.285  59.846  0.00  0.00            
ATOM   2412  CB  ALA X 152      24.197 115.998  58.214  0.00  0.00            
ATOM   2413  HB1 ALA X 152      23.219 115.660  58.232  0.00  0.00            
ATOM   2414  HB2 ALA X 152      24.213 117.064  58.073  0.00  0.00            
ATOM   2415  HB3 ALA X 152      24.528 115.714  57.206  0.00  0.00            
ATOM   2416  C   ALA X 152      24.311 114.583  60.205  0.00  0.00            
ATOM   2417  O   ALA X 152      23.831 114.988  61.275  0.00  0.00            
ATOM   2418  N   THR X 153      24.259 113.264  59.951  0.00  0.00            
ATOM   2419  H   THR X 153      25.004 112.808  59.450  0.00  0.00            
ATOM   2420  CA  THR X 153      23.218 112.351  60.597  0.00  0.00            
ATOM   2421  HA  THR X 153      22.570 113.074  61.094  0.00  0.00            
ATOM   2422  CB  THR X 153      22.484 111.438  59.587  0.00  0.00            
ATOM   2423  HB  THR X 153      21.573 111.138  60.082  0.00  0.00            
ATOM   2424  CG2 THR X 153      22.012 112.022  58.191  0.00  0.00            
ATOM   2425 HG21 THR X 153      21.393 112.863  58.318  0.00  0.00            
ATOM   2426 HG22 THR X 153      22.814 112.380  57.566  0.00  0.00            
ATOM   2427 HG23 THR X 153      21.486 111.307  57.678  0.00  0.00            
ATOM   2428  OG1 THR X 153      23.192 110.272  59.352  0.00  0.00            
ATOM   2429  HG1 THR X 153      24.087 110.607  59.193  0.00  0.00            
ATOM   2430  C   THR X 153      23.833 111.698  61.797  0.00  0.00            
ATOM   2431  O   THR X 153      24.991 111.299  61.750  0.00  0.00            
ATOM   2432  N   LYN X 154      23.110 111.483  62.905  0.00  0.00            
ATOM   2433  H   LYN X 154      22.174 111.803  63.020  0.00  0.00            
ATOM   2434  CA  LYN X 154      23.666 110.849  64.105  0.00  0.00            
ATOM   2435  HA  LYN X 154      24.635 111.371  64.289  0.00  0.00            
ATOM   2436  CB  LYN X 154      22.873 110.948  65.370  0.00  0.00            
ATOM   2437  HB2 LYN X 154      21.842 110.506  65.327  0.00  0.00            
ATOM   2438  HB3 LYN X 154      23.379 110.569  66.299  0.00  0.00            
ATOM   2439  CG  LYN X 154      22.521 112.433  65.550  0.00  0.00            
ATOM   2440  HG2 LYN X 154      21.608 112.610  64.889  0.00  0.00            
ATOM   2441  HG3 LYN X 154      23.295 113.113  65.183  0.00  0.00            
ATOM   2442  CD  LYN X 154      22.173 112.906  66.948  0.00  0.00            
ATOM   2443  HD2 LYN X 154      22.797 113.724  67.367  0.00  0.00            
ATOM   2444  HD3 LYN X 154      22.579 112.070  67.555  0.00  0.00            
ATOM   2445  CE  LYN X 154      20.605 113.148  67.058  0.00  0.00            
ATOM   2446  HE2 LYN X 154      20.358 113.980  66.356  0.00  0.00            
ATOM   2447  HE3 LYN X 154      20.110 112.249  66.723  0.00  0.00            
ATOM   2448  NZ  LYN X 154      20.114 113.485  68.409  0.00  0.00            
ATOM   2449  HZ1 LYN X 154      20.041 112.562  68.879  0.00  0.00            
ATOM   2450  HZ2 LYN X 154      20.864 114.011  68.879  0.00  0.00            
ATOM   2451  C   LYN X 154      24.161 109.331  63.943  0.00  0.00            
ATOM   2452  O   LYN X 154      25.000 108.772  64.674  0.00  0.00            
ATOM   2453  N   GLU X 155      23.610 108.745  62.861  0.00  0.00            
ATOM   2454  H   GLU X 155      23.041 109.288  62.217  0.00  0.00            
ATOM   2455  CA  GLU X 155      23.956 107.464  62.341  0.00  0.00            
ATOM   2456  HA  GLU X 155      23.856 106.621  63.048  0.00  0.00            
ATOM   2457  CB  GLU X 155      22.884 107.072  61.303  0.00  0.00            
ATOM   2458  HB2 GLU X 155      22.800 107.708  60.463  0.00  0.00            
ATOM   2459  HB3 GLU X 155      23.271 106.091  61.031  0.00  0.00            
ATOM   2460  CG  GLU X 155      21.420 106.910  61.784  0.00  0.00            
ATOM   2461  HG2 GLU X 155      20.822 106.635  60.877  0.00  0.00            
ATOM   2462  HG3 GLU X 155      21.271 106.189  62.568  0.00  0.00            
ATOM   2463  CD  GLU X 155      20.735 108.165  62.242  0.00  0.00            
ATOM   2464  OE1 GLU X 155      20.244 108.095  63.429  0.00  0.00            
ATOM   2465  OE2 GLU X 155      20.565 109.165  61.502  0.00  0.00            
ATOM   2466  C   GLU X 155      25.380 107.392  61.802  0.00  0.00            
ATOM   2467  O   GLU X 155      25.992 106.306  61.946  0.00  0.00            
ATOM   2468  N   ALA X 156      25.993 108.393  61.175  0.00  0.00            
ATOM   2469  H   ALA X 156      25.613 109.274  61.490  0.00  0.00            
ATOM   2470  CA  ALA X 156      27.353 108.371  60.600  0.00  0.00            
ATOM   2471  HA  ALA X 156      28.010 107.728  61.165  0.00  0.00            
ATOM   2472  CB  ALA X 156      27.154 107.853  59.175  0.00  0.00            
ATOM   2473  HB1 ALA X 156      26.713 106.816  59.232  0.00  0.00            
ATOM   2474  HB2 ALA X 156      28.010 108.081  58.583  0.00  0.00            
ATOM   2475  HB3 ALA X 156      26.295 108.369  58.758  0.00  0.00            
ATOM   2476  C   ALA X 156      27.966 109.840  60.606  0.00  0.00            
ATOM   2477  O   ALA X 156      28.222 110.426  59.511  0.00  0.00            
ATOM   2478  N   PRO X 157      28.362 110.282  61.785  0.00  0.00            
ATOM   2479  CD  PRO X 157      27.937 109.675  63.092  0.00  0.00            
ATOM   2480  HD2 PRO X 157      28.177 108.667  63.208  0.00  0.00            
ATOM   2481  HD3 PRO X 157      26.904 109.894  63.083  0.00  0.00            
ATOM   2482  CG  PRO X 157      28.447 110.629  64.176  0.00  0.00            
ATOM   2483  HG2 PRO X 157      29.171 110.102  64.754  0.00  0.00            
ATOM   2484  HG3 PRO X 157      27.685 110.780  64.894  0.00  0.00            
ATOM   2485  CB  PRO X 157      28.918 111.899  63.483  0.00  0.00            
ATOM   2486  HB2 PRO X 157      28.152 112.692  63.577  0.00  0.00            
ATOM   2487  HB3 PRO X 157      29.820 112.272  63.905  0.00  0.00            
ATOM   2488  CA  PRO X 157      29.070 111.582  62.033  0.00  0.00            
ATOM   2489  HA  PRO X 157      28.500 112.378  61.502  0.00  0.00            
ATOM   2490  C   PRO X 157      30.562 111.516  61.575  0.00  0.00            
ATOM   2491  O   PRO X 157      31.129 112.543  61.212  0.00  0.00            
ATOM   2492  N   THR X 158      31.195 110.365  61.705  0.00  0.00            
ATOM   2493  H   THR X 158      30.736 109.615  62.105  0.00  0.00            
ATOM   2494  CA  THR X 158      32.557 110.027  61.342  0.00  0.00            
ATOM   2495  HA  THR X 158      33.087 110.861  60.934  0.00  0.00            
ATOM   2496  CB  THR X 158      33.259 109.637  62.734  0.00  0.00            
ATOM   2497  HB  THR X 158      34.297 109.517  62.474  0.00  0.00            
ATOM   2498  CG2 THR X 158      33.185 110.666  63.864  0.00  0.00            
ATOM   2499 HG21 THR X 158      32.337 111.348  63.772  0.00  0.00            
ATOM   2500 HG22 THR X 158      33.261 110.171  64.805  0.00  0.00            
ATOM   2501 HG23 THR X 158      34.117 111.282  63.655  0.00  0.00            
ATOM   2502  OG1 THR X 158      32.823 108.316  63.252  0.00  0.00            
ATOM   2503  HG1 THR X 158      33.615 107.932  63.643  0.00  0.00            
ATOM   2504  C   THR X 158      32.505 108.883  60.387  0.00  0.00            
ATOM   2505  O   THR X 158      31.550 108.122  60.356  0.00  0.00            
ATOM   2506  N   LEU X 159      33.641 108.675  59.663  0.00  0.00            
ATOM   2507  H   LEU X 159      34.411 109.307  59.615  0.00  0.00            
ATOM   2508  CA  LEU X 159      33.791 107.548  58.758  0.00  0.00            
ATOM   2509  HA  LEU X 159      32.807 107.371  58.284  0.00  0.00            
ATOM   2510  CB  LEU X 159      34.844 107.934  57.698  0.00  0.00            
ATOM   2511  HB2 LEU X 159      35.659 108.483  58.126  0.00  0.00            
ATOM   2512  HB3 LEU X 159      35.328 106.978  57.391  0.00  0.00            
ATOM   2513  CG  LEU X 159      34.421 108.773  56.430  0.00  0.00            
ATOM   2514  HG  LEU X 159      33.823 109.628  56.679  0.00  0.00            
ATOM   2515  CD1 LEU X 159      35.694 109.489  55.867  0.00  0.00            
ATOM   2516 HD11 LEU X 159      36.152 110.130  56.637  0.00  0.00            
ATOM   2517 HD12 LEU X 159      36.432 108.758  55.508  0.00  0.00            
ATOM   2518 HD13 LEU X 159      35.406 110.020  54.990  0.00  0.00            
ATOM   2519  CD2 LEU X 159      33.845 107.979  55.339  0.00  0.00            
ATOM   2520 HD21 LEU X 159      34.521 107.182  55.013  0.00  0.00            
ATOM   2521 HD22 LEU X 159      33.511 108.579  54.466  0.00  0.00            
ATOM   2522 HD23 LEU X 159      32.870 107.569  55.685  0.00  0.00            
ATOM   2523  C   LEU X 159      34.098 106.196  59.471  0.00  0.00            
ATOM   2524  O   LEU X 159      34.780 106.142  60.508  0.00  0.00            
ATOM   2525  N   PRO X 160      33.713 105.062  58.820  0.00  0.00            
ATOM   2526  CD  PRO X 160      32.992 104.970  57.569  0.00  0.00            
ATOM   2527  HD2 PRO X 160      33.209 105.624  56.732  0.00  0.00            
ATOM   2528  HD3 PRO X 160      31.950 105.165  57.806  0.00  0.00            
ATOM   2529  CG  PRO X 160      33.086 103.523  57.083  0.00  0.00            
ATOM   2530  HG2 PRO X 160      33.895 103.438  56.379  0.00  0.00            
ATOM   2531  HG3 PRO X 160      32.274 103.217  56.445  0.00  0.00            
ATOM   2532  CB  PRO X 160      33.343 102.742  58.317  0.00  0.00            
ATOM   2533  HB2 PRO X 160      32.362 102.378  58.785  0.00  0.00            
ATOM   2534  HB3 PRO X 160      33.904 101.933  57.905  0.00  0.00            
ATOM   2535  CA  PRO X 160      34.141 103.717  59.180  0.00  0.00            
ATOM   2536  HA  PRO X 160      33.951 103.656  60.267  0.00  0.00            
ATOM   2537  C   PRO X 160      35.637 103.549  58.963  0.00  0.00            
ATOM   2538  O   PRO X 160      36.247 104.059  58.007  0.00  0.00            
ATOM   2539  N   THR X 161      36.198 102.808  59.941  0.00  0.00            
ATOM   2540  H   THR X 161      35.576 102.604  60.708  0.00  0.00            
ATOM   2541  CA  THR X 161      37.657 102.668  60.125  0.00  0.00            
ATOM   2542  HA  THR X 161      38.116 103.596  59.706  0.00  0.00            
ATOM   2543  CB  THR X 161      37.835 102.600  61.632  0.00  0.00            
ATOM   2544  HB  THR X 161      38.885 102.710  61.881  0.00  0.00            
ATOM   2545  CG2 THR X 161      36.998 103.710  62.292  0.00  0.00            
ATOM   2546 HG21 THR X 161      37.560 104.237  63.028  0.00  0.00            
ATOM   2547 HG22 THR X 161      36.757 104.410  61.546  0.00  0.00            
ATOM   2548 HG23 THR X 161      36.112 103.303  62.765  0.00  0.00            
ATOM   2549  OG1 THR X 161      37.449 101.338  62.066  0.00  0.00            
ATOM   2550  HG1 THR X 161      38.077 100.671  61.865  0.00  0.00            
ATOM   2551  C   THR X 161      38.468 101.576  59.460  0.00  0.00            
ATOM   2552  O   THR X 161      37.899 100.648  58.828  0.00  0.00            
ATOM   2553  N   ARN X 162      39.801 101.505  59.627  0.00  0.00            
ATOM   2554  H   ARN X 162      40.267 102.412  59.834  0.00  0.00            
ATOM   2555  CA  ARN X 162      40.636 100.366  59.231  0.00  0.00            
ATOM   2556  HA  ARN X 162      40.468 100.172  58.190  0.00  0.00            
ATOM   2557  CB  ARN X 162      42.112 100.692  59.443  0.00  0.00            
ATOM   2558  HB2 ARN X 162      42.287 100.930  60.497  0.00  0.00            
ATOM   2559  HB3 ARN X 162      42.684  99.802  59.217  0.00  0.00            
ATOM   2560  CG  ARN X 162      42.700 101.821  58.630  0.00  0.00            
ATOM   2561  HG2 ARN X 162      42.581 101.606  57.569  0.00  0.00            
ATOM   2562  HG3 ARN X 162      42.098 102.720  58.819  0.00  0.00            
ATOM   2563  CD  ARN X 162      44.115 102.055  59.051  0.00  0.00            
ATOM   2564  HD2 ARN X 162      44.523 103.033  58.788  0.00  0.00            
ATOM   2565  HD3 ARN X 162      44.072 102.125  60.131  0.00  0.00            
ATOM   2566  NE  ARN X 162      44.923 100.895  58.760  0.00  0.00            
ATOM   2567  HE  ARN X 162      44.432 100.067  58.993  0.00  0.00            
ATOM   2568  CZ  ARN X 162      46.275 100.871  59.241  0.00  0.00            
ATOM   2569  NH1 ARN X 162      46.782 101.857  59.832  0.00  0.00            
ATOM   2570 HH11 ARN X 162      46.804 101.738  60.828  0.00  0.00            
ATOM   2571  NH2 ARN X 162      46.916  99.642  59.003  0.00  0.00            
ATOM   2572 HH21 ARN X 162      46.691  98.944  59.687  0.00  0.00            
ATOM   2573 HH22 ARN X 162      46.609  99.297  58.104  0.00  0.00            
ATOM   2574  C   ARN X 162      40.215  99.160  59.986  0.00  0.00            
ATOM   2575  O   ARN X 162      40.111  98.092  59.389  0.00  0.00            
ATOM   2576  N   ASH X 163      40.017  99.251  61.300  0.00  0.00            
ATOM   2577  H   ASH X 163      40.145 100.083  61.783  0.00  0.00            
ATOM   2578  CA  ASH X 163      39.598  98.133  62.094  0.00  0.00            
ATOM   2579  HA  ASH X 163      40.389  97.356  62.036  0.00  0.00            
ATOM   2580  CB  ASH X 163      39.484  98.503  63.577  0.00  0.00            
ATOM   2581  HB2 ASH X 163      38.948  97.706  64.139  0.00  0.00            
ATOM   2582  HB3 ASH X 163      38.873  99.402  63.698  0.00  0.00            
ATOM   2583  CG  ASH X 163      40.790  98.806  64.279  0.00  0.00            
ATOM   2584  OD1 ASH X 163      41.862  98.756  63.412  0.00  0.00            
ATOM   2585  OD2 ASH X 163      40.835  99.091  65.480  0.00  0.00            
ATOM   2586  HD1 ASH X 163      42.657  98.969  63.879  0.00  0.00            
ATOM   2587  C   ASH X 163      38.327  97.485  61.631  0.00  0.00            
ATOM   2588  O   ASH X 163      38.119  96.294  61.655  0.00  0.00            
ATOM   2589  N   ASH X 164      37.400  98.298  61.118  0.00  0.00            
ATOM   2590  H   ASH X 164      37.390  99.265  61.444  0.00  0.00            
ATOM   2591  CA  ASH X 164      36.133  97.881  60.511  0.00  0.00            
ATOM   2592  HA  ASH X 164      35.647  97.177  61.241  0.00  0.00            
ATOM   2593  CB  ASH X 164      35.444  99.176  60.178  0.00  0.00            
ATOM   2594  HB2 ASH X 164      35.848  99.831  60.912  0.00  0.00            
ATOM   2595  HB3 ASH X 164      35.691  99.469  59.182  0.00  0.00            
ATOM   2596  CG  ASH X 164      33.932  99.144  60.313  0.00  0.00            
ATOM   2597  OD1 ASH X 164      33.548  98.303  61.337  0.00  0.00            
ATOM   2598  OD2 ASH X 164      33.184  99.833  59.623  0.00  0.00            
ATOM   2599  HD1 ASH X 164      34.332  97.956  61.747  0.00  0.00            
ATOM   2600  C   ASH X 164      36.484  96.970  59.327  0.00  0.00            
ATOM   2601  O   ASH X 164      35.821  95.980  59.184  0.00  0.00            
ATOM   2602  N   VAL X 165      37.525  97.360  58.570  0.00  0.00            
ATOM   2603  H   VAL X 165      38.077  98.167  58.851  0.00  0.00            
ATOM   2604  CA  VAL X 165      37.811  96.627  57.306  0.00  0.00            
ATOM   2605  HA  VAL X 165      36.916  96.454  56.788  0.00  0.00            
ATOM   2606  CB  VAL X 165      38.734  97.390  56.356  0.00  0.00            
ATOM   2607  HB  VAL X 165      39.619  97.611  56.945  0.00  0.00            
ATOM   2608  CG1 VAL X 165      39.047  96.563  55.142  0.00  0.00            
ATOM   2609 HG11 VAL X 165      38.263  96.655  54.388  0.00  0.00            
ATOM   2610 HG12 VAL X 165      39.979  96.879  54.714  0.00  0.00            
ATOM   2611 HG13 VAL X 165      39.141  95.517  55.474  0.00  0.00            
ATOM   2612  CG2 VAL X 165      38.111  98.682  55.794  0.00  0.00            
ATOM   2613 HG21 VAL X 165      37.514  99.211  56.491  0.00  0.00            
ATOM   2614 HG22 VAL X 165      37.368  98.335  55.057  0.00  0.00            
ATOM   2615 HG23 VAL X 165      38.836  99.436  55.409  0.00  0.00            
ATOM   2616  C   VAL X 165      38.434  95.248  57.728  0.00  0.00            
ATOM   2617  O   VAL X 165      38.084  94.209  57.203  0.00  0.00            
ATOM   2618  N   LEU X 166      39.386  95.281  58.627  0.00  0.00            
ATOM   2619  H   LEU X 166      39.797  96.162  58.870  0.00  0.00            
ATOM   2620  CA  LEU X 166      40.021  94.099  59.133  0.00  0.00            
ATOM   2621  HA  LEU X 166      40.477  93.610  58.274  0.00  0.00            
ATOM   2622  CB  LEU X 166      41.096  94.470  60.124  0.00  0.00            
ATOM   2623  HB2 LEU X 166      41.455  93.588  60.634  0.00  0.00            
ATOM   2624  HB3 LEU X 166      40.653  95.028  60.931  0.00  0.00            
ATOM   2625  CG  LEU X 166      42.306  95.296  59.565  0.00  0.00            
ATOM   2626  HG  LEU X 166      41.898  96.178  59.113  0.00  0.00            
ATOM   2627  CD1 LEU X 166      43.290  95.672  60.670  0.00  0.00            
ATOM   2628 HD11 LEU X 166      43.361  96.769  60.689  0.00  0.00            
ATOM   2629 HD12 LEU X 166      42.854  95.396  61.637  0.00  0.00            
ATOM   2630 HD13 LEU X 166      44.273  95.215  60.543  0.00  0.00            
ATOM   2631  CD2 LEU X 166      43.013  94.476  58.490  0.00  0.00            
ATOM   2632 HD21 LEU X 166      44.013  94.863  58.318  0.00  0.00            
ATOM   2633 HD22 LEU X 166      42.466  94.568  57.547  0.00  0.00            
ATOM   2634 HD23 LEU X 166      43.111  93.437  58.761  0.00  0.00            
ATOM   2635  C   LEU X 166      39.064  93.078  59.736  0.00  0.00            
ATOM   2636  O   LEU X 166      39.185  91.893  59.449  0.00  0.00            
ATOM   2637  N   ASN X 167      38.100  93.524  60.585  0.00  0.00            
ATOM   2638  H   ASN X 167      38.191  94.493  60.928  0.00  0.00            
ATOM   2639  CA  ASN X 167      37.110  92.632  61.165  0.00  0.00            
ATOM   2640  HA  ASN X 167      37.687  91.870  61.661  0.00  0.00            
ATOM   2641  CB  ASN X 167      36.380  93.366  62.302  0.00  0.00            
ATOM   2642  HB2 ASN X 167      35.933  94.296  61.918  0.00  0.00            
ATOM   2643  HB3 ASN X 167      35.538  92.721  62.603  0.00  0.00            
ATOM   2644  CG  ASN X 167      37.203  93.624  63.494  0.00  0.00            
ATOM   2645  OD1 ASN X 167      38.031  92.797  63.893  0.00  0.00            
ATOM   2646  ND2 ASN X 167      36.931  94.755  64.120  0.00  0.00            
ATOM   2647 HD21 ASN X 167      37.668  95.475  64.264  0.00  0.00            
ATOM   2648 HD22 ASN X 167      36.104  94.812  64.688  0.00  0.00            
ATOM   2649  C   ASN X 167      36.170  91.999  60.174  0.00  0.00            
ATOM   2650  O   ASN X 167      35.755  90.904  60.375  0.00  0.00            
ATOM   2651  N   ALA X 168      35.948  92.708  59.044  0.00  0.00            
ATOM   2652  H   ALA X 168      36.538  93.517  58.849  0.00  0.00            
ATOM   2653  CA  ALA X 168      35.113  92.090  57.962  0.00  0.00            
ATOM   2654  HA  ALA X 168      34.269  91.620  58.461  0.00  0.00            
ATOM   2655  CB  ALA X 168      34.744  93.245  56.994  0.00  0.00            
ATOM   2656  HB1 ALA X 168      35.246  93.175  56.065  0.00  0.00            
ATOM   2657  HB2 ALA X 168      33.696  93.324  56.787  0.00  0.00            
ATOM   2658  HB3 ALA X 168      35.236  94.168  57.347  0.00  0.00            
ATOM   2659  C   ALA X 168      35.923  91.025  57.240  0.00  0.00            
ATOM   2660  O   ALA X 168      35.351  90.058  56.808  0.00  0.00            
ATOM   2661  N   LEU X 169      37.265  91.225  57.079  0.00  0.00            
ATOM   2662  H   LEU X 169      37.653  92.118  57.352  0.00  0.00            
ATOM   2663  CA  LEU X 169      38.084  90.228  56.405  0.00  0.00            
ATOM   2664  HA  LEU X 169      37.597  89.989  55.465  0.00  0.00            
ATOM   2665  CB  LEU X 169      39.483  90.880  56.136  0.00  0.00            
ATOM   2666  HB2 LEU X 169      40.202  90.103  55.832  0.00  0.00            
ATOM   2667  HB3 LEU X 169      39.852  91.253  57.083  0.00  0.00            
ATOM   2668  CG  LEU X 169      39.515  92.058  55.167  0.00  0.00            
ATOM   2669  HG  LEU X 169      38.794  92.818  55.459  0.00  0.00            
ATOM   2670  CD1 LEU X 169      40.872  92.685  55.091  0.00  0.00            
ATOM   2671 HD11 LEU X 169      41.142  93.002  54.073  0.00  0.00            
ATOM   2672 HD12 LEU X 169      40.915  93.572  55.716  0.00  0.00            
ATOM   2673 HD13 LEU X 169      41.615  91.961  55.443  0.00  0.00            
ATOM   2674  CD2 LEU X 169      39.120  91.570  53.776  0.00  0.00            
ATOM   2675 HD21 LEU X 169      38.350  92.227  53.347  0.00  0.00            
ATOM   2676 HD22 LEU X 169      38.695  90.558  53.788  0.00  0.00            
ATOM   2677 HD23 LEU X 169      39.993  91.644  53.139  0.00  0.00            
ATOM   2678  C   LEU X 169      38.243  88.985  57.225  0.00  0.00            
ATOM   2679  O   LEU X 169      38.653  87.960  56.664  0.00  0.00            
ATOM   2680  N   LYN X 170      37.935  88.981  58.519  0.00  0.00            
ATOM   2681  H   LYN X 170      37.835  89.880  58.971  0.00  0.00            
ATOM   2682  CA  LYN X 170      38.011  87.753  59.283  0.00  0.00            
ATOM   2683  HA  LYN X 170      38.956  87.256  59.049  0.00  0.00            
ATOM   2684  CB  LYN X 170      37.947  88.076  60.763  0.00  0.00            
ATOM   2685  HB2 LYN X 170      37.034  88.598  61.052  0.00  0.00            
ATOM   2686  HB3 LYN X 170      38.001  87.129  61.287  0.00  0.00            
ATOM   2687  CG  LYN X 170      39.117  88.890  61.275  0.00  0.00            
ATOM   2688  HG2 LYN X 170      40.042  88.342  61.074  0.00  0.00            
ATOM   2689  HG3 LYN X 170      39.124  89.843  60.759  0.00  0.00            
ATOM   2690  CD  LYN X 170      39.031  89.224  62.767  0.00  0.00            
ATOM   2691  HD2 LYN X 170      39.030  88.301  63.366  0.00  0.00            
ATOM   2692  HD3 LYN X 170      38.048  89.692  62.869  0.00  0.00            
ATOM   2693  CE  LYN X 170      40.113  90.222  63.266  0.00  0.00            
ATOM   2694  HE2 LYN X 170      40.141  91.055  62.584  0.00  0.00            
ATOM   2695  HE3 LYN X 170      41.059  89.717  63.274  0.00  0.00            
ATOM   2696  NZ  LYN X 170      39.790  90.659  64.583  0.00  0.00            
ATOM   2697  HZ1 LYN X 170      38.793  90.744  64.727  0.00  0.00            
ATOM   2698  HZ2 LYN X 170      40.131  89.995  65.260  0.00  0.00            
ATOM   2699  C   LYN X 170      36.895  86.700  58.962  0.00  0.00            
ATOM   2700  O   LYN X 170      37.021  85.515  59.245  0.00  0.00            
ATOM   2701  N   ILE X 171      35.744  87.170  58.441  0.00  0.00            
ATOM   2702  H   ILE X 171      35.571  88.181  58.445  0.00  0.00            
ATOM   2703  CA  ILE X 171      34.590  86.321  58.254  0.00  0.00            
ATOM   2704  HA  ILE X 171      34.346  85.872  59.211  0.00  0.00            
ATOM   2705  CB  ILE X 171      33.392  87.171  57.782  0.00  0.00            
ATOM   2706  HB  ILE X 171      33.597  87.473  56.755  0.00  0.00            
ATOM   2707  CG2 ILE X 171      32.151  86.307  57.759  0.00  0.00            
ATOM   2708 HG21 ILE X 171      32.306  85.310  57.340  0.00  0.00            
ATOM   2709 HG22 ILE X 171      31.767  86.186  58.776  0.00  0.00            
ATOM   2710 HG23 ILE X 171      31.399  86.854  57.180  0.00  0.00            
ATOM   2711  CG1 ILE X 171      33.192  88.414  58.626  0.00  0.00            
ATOM   2712 HG12 ILE X 171      32.608  89.152  58.090  0.00  0.00            
ATOM   2713 HG13 ILE X 171      34.187  88.851  58.760  0.00  0.00            
ATOM   2714  CD1 ILE X 171      32.607  88.097  60.016  0.00  0.00            
ATOM   2715 HD11 ILE X 171      31.671  87.555  59.909  0.00  0.00            
ATOM   2716 HD12 ILE X 171      32.412  89.028  60.547  0.00  0.00            
ATOM   2717 HD13 ILE X 171      33.291  87.495  60.616  0.00  0.00            
ATOM   2718  C   ILE X 171      34.919  85.213  57.272  0.00  0.00            
ATOM   2719  O   ILE X 171      35.538  85.466  56.262  0.00  0.00            
ATOM   2720  N   THR X 172      34.471  84.005  57.563  0.00  0.00            
ATOM   2721  H   THR X 172      33.723  83.924  58.234  0.00  0.00            
ATOM   2722  CA  THR X 172      34.917  82.845  56.781  0.00  0.00            
ATOM   2723  HA  THR X 172      35.914  83.026  56.376  0.00  0.00            
ATOM   2724  CB  THR X 172      34.970  81.597  57.668  0.00  0.00            
ATOM   2725  HB  THR X 172      33.974  81.416  58.076  0.00  0.00            
ATOM   2726  CG2 THR X 172      35.374  80.354  56.859  0.00  0.00            
ATOM   2727 HG21 THR X 172      35.206  79.433  57.422  0.00  0.00            
ATOM   2728 HG22 THR X 172      36.429  80.403  56.601  0.00  0.00            
ATOM   2729 HG23 THR X 172      34.772  80.367  55.951  0.00  0.00            
ATOM   2730  OG1 THR X 172      35.877  81.803  58.715  0.00  0.00            
ATOM   2731  HG1 THR X 172      36.448  82.527  58.505  0.00  0.00            
ATOM   2732  C   THR X 172      33.930  82.639  55.626  0.00  0.00            
ATOM   2733  O   THR X 172      34.402  82.318  54.524  0.00  0.00            
ATOM   2734  N   GLN X 173      32.612  82.709  55.882  0.00  0.00            
ATOM   2735  H   GLN X 173      32.297  82.737  56.837  0.00  0.00            
ATOM   2736  CA  GLN X 173      31.623  82.494  54.849  0.00  0.00            
ATOM   2737  HA  GLN X 173      31.998  81.725  54.181  0.00  0.00            
ATOM   2738  CB  GLN X 173      30.327  82.102  55.521  0.00  0.00            
ATOM   2739  HB2 GLN X 173      29.535  82.027  54.762  0.00  0.00            
ATOM   2740  HB3 GLN X 173      30.066  82.899  56.221  0.00  0.00            
ATOM   2741  CG  GLN X 173      30.390  80.824  56.317  0.00  0.00            
ATOM   2742  HG2 GLN X 173      29.429  80.548  56.694  0.00  0.00            
ATOM   2743  HG3 GLN X 173      31.039  80.977  57.166  0.00  0.00            
ATOM   2744  CD  GLN X 173      30.953  79.674  55.441  0.00  0.00            
ATOM   2745  OE1 GLN X 173      30.331  79.212  54.466  0.00  0.00            
ATOM   2746  NE2 GLN X 173      32.076  79.089  55.880  0.00  0.00            
ATOM   2747 HE21 GLN X 173      32.955  79.568  55.767  0.00  0.00            
ATOM   2748 HE22 GLN X 173      32.050  78.084  56.002  0.00  0.00            
ATOM   2749  C   GLN X 173      31.413  83.775  54.027  0.00  0.00            
ATOM   2750  O   GLN X 173      31.310  84.869  54.576  0.00  0.00            
ATOM   2751  N   TYR X 174      31.388  83.643  52.672  0.00  0.00            
ATOM   2752  H   TYR X 174      31.696  82.770  52.263  0.00  0.00            
ATOM   2753  CA  TYR X 174      30.978  84.724  51.787  0.00  0.00            
ATOM   2754  HA  TYR X 174      31.662  85.551  51.987  0.00  0.00            
ATOM   2755  CB  TYR X 174      31.024  84.251  50.347  0.00  0.00            
ATOM   2756  HB2 TYR X 174      32.033  84.032  50.064  0.00  0.00            
ATOM   2757  HB3 TYR X 174      30.450  83.329  50.262  0.00  0.00            
ATOM   2758  CG  TYR X 174      30.507  85.273  49.359  0.00  0.00            
ATOM   2759  CD1 TYR X 174      31.339  86.296  48.894  0.00  0.00            
ATOM   2760  HD1 TYR X 174      32.364  86.343  49.192  0.00  0.00            
ATOM   2761  CE1 TYR X 174      30.882  87.224  47.982  0.00  0.00            
ATOM   2762  HE1 TYR X 174      31.581  87.785  47.387  0.00  0.00            
ATOM   2763  CZ  TYR X 174      29.540  87.192  47.612  0.00  0.00            
ATOM   2764  OH  TYR X 174      29.068  88.127  46.712  0.00  0.00            
ATOM   2765  HH  TYR X 174      28.685  88.882  47.131  0.00  0.00            
ATOM   2766  CE2 TYR X 174      28.689  86.256  48.168  0.00  0.00            
ATOM   2767  HE2 TYR X 174      27.628  86.317  47.966  0.00  0.00            
ATOM   2768  CD2 TYR X 174      29.181  85.224  48.947  0.00  0.00            
ATOM   2769  HD2 TYR X 174      28.517  84.478  49.349  0.00  0.00            
ATOM   2770  C   TYR X 174      29.558  85.192  52.200  0.00  0.00            
ATOM   2771  O   TYR X 174      29.387  86.428  52.396  0.00  0.00            
ATOM   2772  N   ASH X 175      28.545  84.275  52.293  0.00  0.00            
ATOM   2773  H   ASH X 175      28.684  83.397  51.859  0.00  0.00            
ATOM   2774  CA  ASH X 175      27.227  84.650  52.683  0.00  0.00            
ATOM   2775  HA  ASH X 175      27.279  85.412  53.458  0.00  0.00            
ATOM   2776  CB  ASH X 175      26.428  85.172  51.480  0.00  0.00            
ATOM   2777  HB2 ASH X 175      26.104  84.331  50.871  0.00  0.00            
ATOM   2778  HB3 ASH X 175      27.054  85.742  50.817  0.00  0.00            
ATOM   2779  CG  ASH X 175      25.148  85.954  51.858  0.00  0.00            
ATOM   2780  OD1 ASH X 175      24.583  85.379  52.936  0.00  0.00            
ATOM   2781  OD2 ASH X 175      24.664  86.920  51.241  0.00  0.00            
ATOM   2782  HD1 ASH X 175      23.826  85.794  53.352  0.00  0.00            
ATOM   2783  C   ASH X 175      26.586  83.448  53.323  0.00  0.00            
ATOM   2784  O   ASH X 175      27.085  82.316  53.149  0.00  0.00            
ATOM   2785  N   THR X 176      25.478  83.705  54.028  0.00  0.00            
ATOM   2786  H   THR X 176      25.087  84.652  54.033  0.00  0.00            
ATOM   2787  CA  THR X 176      24.755  82.630  54.747  0.00  0.00            
ATOM   2788  HA  THR X 176      25.082  81.681  54.362  0.00  0.00            
ATOM   2789  CB  THR X 176      25.045  82.737  56.239  0.00  0.00            
ATOM   2790  HB  THR X 176      24.473  81.950  56.731  0.00  0.00            
ATOM   2791  CG2 THR X 176      26.563  82.430  56.514  0.00  0.00            
ATOM   2792 HG21 THR X 176      26.687  81.610  57.218  0.00  0.00            
ATOM   2793 HG22 THR X 176      27.007  83.309  56.983  0.00  0.00            
ATOM   2794 HG23 THR X 176      27.089  82.248  55.588  0.00  0.00            
ATOM   2795  OG1 THR X 176      24.694  83.986  56.723  0.00  0.00            
ATOM   2796  HG1 THR X 176      25.349  84.616  56.486  0.00  0.00            
ATOM   2797  C   THR X 176      23.287  82.865  54.509  0.00  0.00            
ATOM   2798  O   THR X 176      22.875  84.006  54.214  0.00  0.00            
ATOM   2799  N   PRO X 177      22.482  81.795  54.607  0.00  0.00            
ATOM   2800  CD  PRO X 177      22.904  80.432  54.743  0.00  0.00            
ATOM   2801  HD2 PRO X 177      23.230  80.185  55.785  0.00  0.00            
ATOM   2802  HD3 PRO X 177      23.760  80.184  54.105  0.00  0.00            
ATOM   2803  CG  PRO X 177      21.675  79.615  54.411  0.00  0.00            
ATOM   2804  HG2 PRO X 177      21.643  79.394  53.319  0.00  0.00            
ATOM   2805  HG3 PRO X 177      21.607  78.673  55.039  0.00  0.00            
ATOM   2806  CB  PRO X 177      20.513  80.480  54.713  0.00  0.00            
ATOM   2807  HB2 PRO X 177      20.214  80.404  55.799  0.00  0.00            
ATOM   2808  HB3 PRO X 177      19.697  80.279  54.011  0.00  0.00            
ATOM   2809  CA  PRO X 177      21.023  81.889  54.513  0.00  0.00            
ATOM   2810  HA  PRO X 177      20.803  82.225  53.507  0.00  0.00            
ATOM   2811  C   PRO X 177      20.549  82.900  55.575  0.00  0.00            
ATOM   2812  O   PRO X 177      21.098  82.914  56.632  0.00  0.00            
ATOM   2813  N   PRO X 178      19.453  83.635  55.265  0.00  0.00            
ATOM   2814  CD  PRO X 178      18.782  84.405  56.254  0.00  0.00            
ATOM   2815  HD2 PRO X 178      18.627  83.838  57.180  0.00  0.00            
ATOM   2816  HD3 PRO X 178      19.311  85.322  56.478  0.00  0.00            
ATOM   2817  CG  PRO X 178      17.425  84.762  55.629  0.00  0.00            
ATOM   2818  HG2 PRO X 178      16.546  84.711  56.330  0.00  0.00            
ATOM   2819  HG3 PRO X 178      17.540  85.805  55.208  0.00  0.00            
ATOM   2820  CB  PRO X 178      17.203  83.835  54.484  0.00  0.00            
ATOM   2821  HB2 PRO X 178      16.722  82.924  54.814  0.00  0.00            
ATOM   2822  HB3 PRO X 178      16.631  84.283  53.699  0.00  0.00            
ATOM   2823  CA  PRO X 178      18.650  83.564  54.067  0.00  0.00            
ATOM   2824  HA  PRO X 178      18.678  82.570  53.625  0.00  0.00            
ATOM   2825  C   PRO X 178      19.139  84.543  52.966  0.00  0.00            
ATOM   2826  O   PRO X 178      18.285  84.983  52.212  0.00  0.00            
ATOM   2827  N   TRP X 179      20.416  84.831  52.929  0.00  0.00            
ATOM   2828  H   TRP X 179      20.926  84.786  53.800  0.00  0.00            
ATOM   2829  CA  TRP X 179      21.023  85.582  51.873  0.00  0.00            
ATOM   2830  HA  TRP X 179      22.069  85.740  52.134  0.00  0.00            
ATOM   2831  CB  TRP X 179      20.905  84.866  50.501  0.00  0.00            
ATOM   2832  HB2 TRP X 179      21.707  85.213  49.837  0.00  0.00            
ATOM   2833  HB3 TRP X 179      19.964  85.111  50.006  0.00  0.00            
ATOM   2834  CG  TRP X 179      20.965  83.355  50.624  0.00  0.00            
ATOM   2835  CD1 TRP X 179      19.942  82.473  50.374  0.00  0.00            
ATOM   2836  HD1 TRP X 179      19.023  82.746  49.897  0.00  0.00            
ATOM   2837  NE1 TRP X 179      20.318  81.173  50.564  0.00  0.00            
ATOM   2838  HE1 TRP X 179      19.829  80.404  50.172  0.00  0.00            
ATOM   2839  CE2 TRP X 179      21.670  81.179  50.812  0.00  0.00            
ATOM   2840  CZ2 TRP X 179      22.565  80.153  51.090  0.00  0.00            
ATOM   2841  HZ2 TRP X 179      22.187  79.125  51.287  0.00  0.00            
ATOM   2842  CH2 TRP X 179      23.877  80.417  51.270  0.00  0.00            
ATOM   2843  HH2 TRP X 179      24.482  79.633  51.681  0.00  0.00            
ATOM   2844  CZ3 TRP X 179      24.357  81.713  51.229  0.00  0.00            
ATOM   2845  HZ3 TRP X 179      25.394  81.901  51.396  0.00  0.00            
ATOM   2846  CE3 TRP X 179      23.477  82.758  51.092  0.00  0.00            
ATOM   2847  HE3 TRP X 179      23.767  83.776  51.355  0.00  0.00            
ATOM   2848  CD2 TRP X 179      22.131  82.503  50.832  0.00  0.00            
ATOM   2849  C   TRP X 179      20.249  86.898  51.916  0.00  0.00            
ATOM   2850  O   TRP X 179      20.795  87.952  51.735  0.00  0.00            
ATOM   2851  N   ASH X 180      18.932  86.716  52.092  0.00  0.00            
ATOM   2852  H   ASH X 180      18.654  85.779  52.362  0.00  0.00            
ATOM   2853  CA  ASH X 180      17.891  87.680  52.029  0.00  0.00            
ATOM   2854  HA  ASH X 180      17.997  88.371  51.188  0.00  0.00            
ATOM   2855  CB  ASH X 180      16.540  86.822  51.746  0.00  0.00            
ATOM   2856  HB2 ASH X 180      16.664  86.303  50.745  0.00  0.00            
ATOM   2857  HB3 ASH X 180      16.413  85.898  52.392  0.00  0.00            
ATOM   2858  CG  ASH X 180      15.110  87.511  51.619  0.00  0.00            
ATOM   2859  OD1 ASH X 180      14.263  86.653  50.949  0.00  0.00            
ATOM   2860  OD2 ASH X 180      14.924  88.731  51.902  0.00  0.00            
ATOM   2861  HD1 ASH X 180      13.523  87.155  50.574  0.00  0.00            
ATOM   2862  C   ASH X 180      17.728  88.302  53.401  0.00  0.00            
ATOM   2863  O   ASH X 180      17.628  87.595  54.413  0.00  0.00            
ATOM   2864  N   MET X 181      17.714  89.594  53.273  0.00  0.00            
ATOM   2865  H   MET X 181      17.887  89.961  52.356  0.00  0.00            
ATOM   2866  CA  MET X 181      17.678  90.584  54.369  0.00  0.00            
ATOM   2867  HA  MET X 181      17.645  91.472  53.759  0.00  0.00            
ATOM   2868  CB  MET X 181      16.371  90.364  55.181  0.00  0.00            
ATOM   2869  HB2 MET X 181      16.483  89.366  55.706  0.00  0.00            
ATOM   2870  HB3 MET X 181      15.593  90.227  54.439  0.00  0.00            
ATOM   2871  CG  MET X 181      16.121  91.560  56.036  0.00  0.00            
ATOM   2872  HG2 MET X 181      16.718  92.379  55.633  0.00  0.00            
ATOM   2873  HG3 MET X 181      16.498  91.287  57.053  0.00  0.00            
ATOM   2874  SD  MET X 181      14.406  92.199  56.149  0.00  0.00            
ATOM   2875  CE  MET X 181      13.629  90.796  56.947  0.00  0.00            
ATOM   2876  HE1 MET X 181      14.276  90.452  57.779  0.00  0.00            
ATOM   2877  HE2 MET X 181      13.645  90.006  56.226  0.00  0.00            
ATOM   2878  HE3 MET X 181      12.549  90.948  57.255  0.00  0.00            
ATOM   2879  C   MET X 181      19.093  90.617  55.001  0.00  0.00            
ATOM   2880  O   MET X 181      20.071  90.910  54.298  0.00  0.00            
ATOM   2881  N   THR X 182      19.198  90.435  56.336  0.00  0.00            
ATOM   2882  H   THR X 182      18.434  90.279  56.959  0.00  0.00            
ATOM   2883  CA  THR X 182      20.511  90.380  56.996  0.00  0.00            
ATOM   2884  HA  THR X 182      21.339  90.677  56.355  0.00  0.00            
ATOM   2885  CB  THR X 182      20.548  91.118  58.380  0.00  0.00            
ATOM   2886  HB  THR X 182      21.549  90.988  58.805  0.00  0.00            
ATOM   2887  CG2 THR X 182      20.214  92.612  58.258  0.00  0.00            
ATOM   2888 HG21 THR X 182      19.226  92.660  57.790  0.00  0.00            
ATOM   2889 HG22 THR X 182      20.950  93.123  57.628  0.00  0.00            
ATOM   2890 HG23 THR X 182      20.263  93.110  59.271  0.00  0.00            
ATOM   2891  OG1 THR X 182      19.651  90.684  59.506  0.00  0.00            
ATOM   2892  HG1 THR X 182      18.756  90.906  59.289  0.00  0.00            
ATOM   2893  C   THR X 182      20.835  88.922  57.204  0.00  0.00            
ATOM   2894  O   THR X 182      19.971  88.071  57.437  0.00  0.00            
ATOM   2895  N   SER X 183      22.103  88.651  56.962  0.00  0.00            
ATOM   2896  H   SER X 183      22.663  89.430  56.749  0.00  0.00            
ATOM   2897  CA  SER X 183      22.630  87.346  57.215  0.00  0.00            
ATOM   2898  HA  SER X 183      21.916  86.495  57.410  0.00  0.00            
ATOM   2899  CB  SER X 183      23.499  86.979  55.977  0.00  0.00            
ATOM   2900  HB2 SER X 183      24.144  87.816  55.842  0.00  0.00            
ATOM   2901  HB3 SER X 183      24.111  86.109  56.229  0.00  0.00            
ATOM   2902  OG  SER X 183      22.800  86.692  54.790  0.00  0.00            
ATOM   2903  HG  SER X 183      21.919  87.049  54.973  0.00  0.00            
ATOM   2904  C   SER X 183      23.496  87.432  58.438  0.00  0.00            
ATOM   2905  O   SER X 183      24.035  88.478  58.763  0.00  0.00            
ATOM   2906  N   GLN X 184      23.821  86.369  59.074  0.00  0.00            
ATOM   2907  H   GLN X 184      23.549  85.462  58.717  0.00  0.00            
ATOM   2908  CA  GLN X 184      24.759  86.525  60.140  0.00  0.00            
ATOM   2909  HA  GLN X 184      24.997  87.599  60.208  0.00  0.00            
ATOM   2910  CB  GLN X 184      24.226  85.986  61.462  0.00  0.00            
ATOM   2911  HB2 GLN X 184      25.081  85.953  62.211  0.00  0.00            
ATOM   2912  HB3 GLN X 184      23.829  84.995  61.194  0.00  0.00            
ATOM   2913  CG  GLN X 184      23.046  86.796  61.965  0.00  0.00            
ATOM   2914  HG2 GLN X 184      22.192  86.642  61.267  0.00  0.00            
ATOM   2915  HG3 GLN X 184      22.764  86.380  62.941  0.00  0.00            
ATOM   2916  CD  GLN X 184      23.405  88.321  61.994  0.00  0.00            
ATOM   2917  OE1 GLN X 184      24.611  88.609  62.073  0.00  0.00            
ATOM   2918  NE2 GLN X 184      22.376  89.113  61.907  0.00  0.00            
ATOM   2919 HE21 GLN X 184      21.490  88.561  61.913  0.00  0.00            
ATOM   2920 HE22 GLN X 184      22.473  90.148  61.833  0.00  0.00            
ATOM   2921  C   GLN X 184      26.012  85.717  59.791  0.00  0.00            
ATOM   2922  O   GLN X 184      25.881  84.671  59.154  0.00  0.00            
ATOM   2923  N   ASN X 185      27.165  86.129  60.274  0.00  0.00            
ATOM   2924  H   ASN X 185      27.124  86.986  60.793  0.00  0.00            
ATOM   2925  CA  ASN X 185      28.482  85.602  59.919  0.00  0.00            
ATOM   2926  HA  ASN X 185      29.262  86.289  60.265  0.00  0.00            
ATOM   2927  CB  ASN X 185      28.673  84.204  60.542  0.00  0.00            
ATOM   2928  HB2 ASN X 185      28.385  84.200  61.552  0.00  0.00            
ATOM   2929  HB3 ASN X 185      28.025  83.498  60.028  0.00  0.00            
ATOM   2930  CG  ASN X 185      30.110  83.803  60.425  0.00  0.00            
ATOM   2931  OD1 ASN X 185      30.416  82.917  59.669  0.00  0.00            
ATOM   2932  ND2 ASN X 185      30.929  84.315  61.296  0.00  0.00            
ATOM   2933 HD21 ASN X 185      30.607  84.930  62.007  0.00  0.00            
ATOM   2934 HD22 ASN X 185      31.846  83.842  61.417  0.00  0.00            
ATOM   2935  C   ASN X 185      28.641  85.556  58.391  0.00  0.00            
ATOM   2936  O   ASN X 185      29.030  84.518  57.857  0.00  0.00            
ATOM   2937  N   SER X 186      28.283  86.618  57.695  0.00  0.00            
ATOM   2938  H   SER X 186      27.741  87.334  58.168  0.00  0.00            
ATOM   2939  CA  SER X 186      28.484  86.727  56.236  0.00  0.00            
ATOM   2940  HA  SER X 186      28.883  85.809  55.856  0.00  0.00            
ATOM   2941  CB  SER X 186      27.128  86.981  55.709  0.00  0.00            
ATOM   2942  HB2 SER X 186      26.698  86.004  55.827  0.00  0.00            
ATOM   2943  HB3 SER X 186      26.643  87.644  56.403  0.00  0.00            
ATOM   2944  OG  SER X 186      27.115  87.389  54.319  0.00  0.00            
ATOM   2945  HG  SER X 186      26.343  86.994  53.884  0.00  0.00            
ATOM   2946  C   SER X 186      29.373  87.899  55.909  0.00  0.00            
ATOM   2947  O   SER X 186      29.113  89.032  56.324  0.00  0.00            
ATOM   2948  N   PHE X 187      30.491  87.672  55.189  0.00  0.00            
ATOM   2949  H   PHE X 187      30.747  86.708  55.083  0.00  0.00            
ATOM   2950  CA  PHE X 187      31.359  88.738  54.690  0.00  0.00            
ATOM   2951  HA  PHE X 187      31.691  89.238  55.592  0.00  0.00            
ATOM   2952  CB  PHE X 187      32.543  88.178  53.896  0.00  0.00            
ATOM   2953  HB2 PHE X 187      32.160  87.442  53.144  0.00  0.00            
ATOM   2954  HB3 PHE X 187      33.089  87.584  54.664  0.00  0.00            
ATOM   2955  CG  PHE X 187      33.418  89.152  53.244  0.00  0.00            
ATOM   2956  CD1 PHE X 187      34.162  90.041  54.012  0.00  0.00            
ATOM   2957  HD1 PHE X 187      34.002  90.065  55.069  0.00  0.00            
ATOM   2958  CE1 PHE X 187      34.914  91.024  53.331  0.00  0.00            
ATOM   2959  HE1 PHE X 187      35.439  91.749  53.906  0.00  0.00            
ATOM   2960  CZ  PHE X 187      34.909  91.102  51.964  0.00  0.00            
ATOM   2961  HZ  PHE X 187      35.377  91.910  51.470  0.00  0.00            
ATOM   2962  CE2 PHE X 187      34.082  90.283  51.197  0.00  0.00            
ATOM   2963  HE2 PHE X 187      33.870  90.546  50.146  0.00  0.00            
ATOM   2964  CD2 PHE X 187      33.371  89.231  51.803  0.00  0.00            
ATOM   2965  HD2 PHE X 187      32.841  88.530  51.197  0.00  0.00            
ATOM   2966  C   PHE X 187      30.580  89.733  53.864  0.00  0.00            
ATOM   2967  O   PHE X 187      30.709  90.901  54.147  0.00  0.00            
ATOM   2968  N   ARG X 188      29.691  89.264  52.957  0.00  0.00            
ATOM   2969  H   ARG X 188      29.772  88.250  52.867  0.00  0.00            
ATOM   2970  CA  ARG X 188      28.618  90.050  52.282  0.00  0.00            
ATOM   2971  HA  ARG X 188      29.144  90.602  51.531  0.00  0.00            
ATOM   2972  CB  ARG X 188      27.389  89.267  51.709  0.00  0.00            
ATOM   2973  HB2 ARG X 188      26.679  88.875  52.391  0.00  0.00            
ATOM   2974  HB3 ARG X 188      27.784  88.376  51.207  0.00  0.00            
ATOM   2975  CG  ARG X 188      26.486  89.956  50.729  0.00  0.00            
ATOM   2976  HG2 ARG X 188      27.017  90.462  49.957  0.00  0.00            
ATOM   2977  HG3 ARG X 188      26.090  89.083  50.208  0.00  0.00            
ATOM   2978  CD  ARG X 188      25.272  90.805  51.326  0.00  0.00            
ATOM   2979  HD2 ARG X 188      24.819  91.405  50.568  0.00  0.00            
ATOM   2980  HD3 ARG X 188      25.535  91.635  52.031  0.00  0.00            
ATOM   2981  NE  ARG X 188      24.188  89.967  51.893  0.00  0.00            
ATOM   2982  HE  ARG X 188      24.177  88.964  51.569  0.00  0.00            
ATOM   2983  CZ  ARG X 188      23.324  90.422  52.800  0.00  0.00            
ATOM   2984  NH1 ARG X 188      23.374  91.672  53.345  0.00  0.00            
ATOM   2985 HH11 ARG X 188      23.926  92.431  52.868  0.00  0.00            
ATOM   2986 HH12 ARG X 188      22.968  91.916  54.230  0.00  0.00            
ATOM   2987  NH2 ARG X 188      22.383  89.567  53.216  0.00  0.00            
ATOM   2988 HH21 ARG X 188      21.480  89.952  53.554  0.00  0.00            
ATOM   2989 HH22 ARG X 188      22.124  88.658  52.756  0.00  0.00            
ATOM   2990  C   ARG X 188      28.031  91.135  53.210  0.00  0.00            
ATOM   2991  O   ARG X 188      28.396  92.335  53.048  0.00  0.00            
ATOM   2992  N   ASN X 189      27.144  90.774  54.164  0.00  0.00            
ATOM   2993  H   ASN X 189      26.901  89.779  54.230  0.00  0.00            
ATOM   2994  CA  ASN X 189      26.303  91.558  55.045  0.00  0.00            
ATOM   2995  HA  ASN X 189      25.623  92.184  54.403  0.00  0.00            
ATOM   2996  CB  ASN X 189      25.404  90.802  56.025  0.00  0.00            
ATOM   2997  HB2 ASN X 189      24.897  90.039  55.428  0.00  0.00            
ATOM   2998  HB3 ASN X 189      25.952  90.333  56.814  0.00  0.00            
ATOM   2999  CG  ASN X 189      24.388  91.724  56.689  0.00  0.00            
ATOM   3000  OD1 ASN X 189      23.338  92.050  56.153  0.00  0.00            
ATOM   3001  ND2 ASN X 189      24.646  92.204  57.865  0.00  0.00            
ATOM   3002 HD21 ASN X 189      24.074  92.977  58.139  0.00  0.00            
ATOM   3003 HD22 ASN X 189      25.480  91.975  58.435  0.00  0.00            
ATOM   3004  C   ASN X 189      27.229  92.572  55.868  0.00  0.00            
ATOM   3005  O   ASN X 189      26.820  93.759  55.969  0.00  0.00            
ATOM   3006  N   GLN X 190      28.391  92.046  56.409  0.00  0.00            
ATOM   3007  H   GLN X 190      28.609  91.050  56.181  0.00  0.00            
ATOM   3008  CA  GLN X 190      29.452  92.827  57.050  0.00  0.00            
ATOM   3009  HA  GLN X 190      28.884  93.313  57.901  0.00  0.00            
ATOM   3010  CB  GLN X 190      30.568  91.953  57.688  0.00  0.00            
ATOM   3011  HB2 GLN X 190      30.107  91.020  58.125  0.00  0.00            
ATOM   3012  HB3 GLN X 190      31.218  91.522  56.933  0.00  0.00            
ATOM   3013  CG  GLN X 190      31.533  92.725  58.773  0.00  0.00            
ATOM   3014  HG2 GLN X 190      32.337  91.986  59.010  0.00  0.00            
ATOM   3015  HG3 GLN X 190      32.033  93.525  58.225  0.00  0.00            
ATOM   3016  CD  GLN X 190      30.893  93.346  60.044  0.00  0.00            
ATOM   3017  OE1 GLN X 190      29.688  93.186  60.306  0.00  0.00            
ATOM   3018  NE2 GLN X 190      31.646  94.215  60.702  0.00  0.00            
ATOM   3019 HE21 GLN X 190      32.658  94.213  60.555  0.00  0.00            
ATOM   3020 HE22 GLN X 190      31.364  94.813  61.408  0.00  0.00            
ATOM   3021  C   GLN X 190      30.059  93.935  56.171  0.00  0.00            
ATOM   3022  O   GLN X 190      30.164  95.086  56.524  0.00  0.00            
ATOM   3023  N   LEU X 191      30.484  93.582  55.006  0.00  0.00            
ATOM   3024  H   LEU X 191      30.325  92.635  54.716  0.00  0.00            
ATOM   3025  CA  LEU X 191      31.172  94.473  54.059  0.00  0.00            
ATOM   3026  HA  LEU X 191      31.890  95.047  54.675  0.00  0.00            
ATOM   3027  CB  LEU X 191      32.160  93.657  53.099  0.00  0.00            
ATOM   3028  HB2 LEU X 191      32.801  92.986  53.627  0.00  0.00            
ATOM   3029  HB3 LEU X 191      31.555  92.857  52.594  0.00  0.00            
ATOM   3030  CG  LEU X 191      32.815  94.577  52.021  0.00  0.00            
ATOM   3031  HG  LEU X 191      31.981  95.099  51.500  0.00  0.00            
ATOM   3032  CD1 LEU X 191      33.762  95.665  52.601  0.00  0.00            
ATOM   3033 HD11 LEU X 191      34.320  96.313  51.837  0.00  0.00            
ATOM   3034 HD12 LEU X 191      33.309  96.388  53.195  0.00  0.00            
ATOM   3035 HD13 LEU X 191      34.630  95.173  53.112  0.00  0.00            
ATOM   3036  CD2 LEU X 191      33.515  93.645  51.044  0.00  0.00            
ATOM   3037 HD21 LEU X 191      34.103  94.216  50.334  0.00  0.00            
ATOM   3038 HD22 LEU X 191      34.117  92.895  51.554  0.00  0.00            
ATOM   3039 HD23 LEU X 191      32.921  93.092  50.352  0.00  0.00            
ATOM   3040  C   LEU X 191      30.212  95.468  53.444  0.00  0.00            
ATOM   3041  O   LEU X 191      30.461  96.684  53.454  0.00  0.00            
ATOM   3042  N   GLU X 192      29.093  95.031  52.871  0.00  0.00            
ATOM   3043  H   GLU X 192      28.920  93.979  53.016  0.00  0.00            
ATOM   3044  CA  GLU X 192      27.892  95.865  52.618  0.00  0.00            
ATOM   3045  HA  GLU X 192      27.919  96.477  51.700  0.00  0.00            
ATOM   3046  CB  GLU X 192      26.691  94.937  52.161  0.00  0.00            
ATOM   3047  HB2 GLU X 192      26.367  94.196  52.906  0.00  0.00            
ATOM   3048  HB3 GLU X 192      27.169  94.285  51.463  0.00  0.00            
ATOM   3049  CG  GLU X 192      25.461  95.729  51.599  0.00  0.00            
ATOM   3050  HG2 GLU X 192      25.189  96.492  52.316  0.00  0.00            
ATOM   3051  HG3 GLU X 192      25.648  96.242  50.679  0.00  0.00            
ATOM   3052  CD  GLU X 192      24.232  94.871  51.329  0.00  0.00            
ATOM   3053  OE1 GLU X 192      24.031  93.850  52.009  0.00  0.00            
ATOM   3054  OE2 GLU X 192      23.389  95.219  50.471  0.00  0.00            
ATOM   3055  C   GLU X 192      27.578  96.876  53.790  0.00  0.00            
ATOM   3056  O   GLU X 192      27.767  98.139  53.733  0.00  0.00            
ATOM   3057  N   GLY X 193      27.375  96.249  54.990  0.00  0.00            
ATOM   3058  H   GLY X 193      27.391  95.209  55.015  0.00  0.00            
ATOM   3059  CA  GLY X 193      27.251  96.926  56.301  0.00  0.00            
ATOM   3060  HA2 GLY X 193      27.478  96.260  57.186  0.00  0.00            
ATOM   3061  HA3 GLY X 193      27.853  97.878  56.323  0.00  0.00            
ATOM   3062  C   GLY X 193      25.712  97.191  56.598  0.00  0.00            
ATOM   3063  O   GLY X 193      25.331  98.343  56.957  0.00  0.00            
ATOM   3064  N   PHE X 194      24.827  96.146  56.580  0.00  0.00            
ATOM   3065  H   PHE X 194      25.155  95.195  56.298  0.00  0.00            
ATOM   3066  CA  PHE X 194      23.434  96.221  57.017  0.00  0.00            
ATOM   3067  HA  PHE X 194      23.042  97.223  57.091  0.00  0.00            
ATOM   3068  CB  PHE X 194      22.487  95.550  55.923  0.00  0.00            
ATOM   3069  HB2 PHE X 194      23.030  94.863  55.284  0.00  0.00            
ATOM   3070  HB3 PHE X 194      21.606  94.998  56.325  0.00  0.00            
ATOM   3071  CG  PHE X 194      21.818  96.567  55.075  0.00  0.00            
ATOM   3072  CD1 PHE X 194      20.799  97.421  55.530  0.00  0.00            
ATOM   3073  HD1 PHE X 194      20.454  97.440  56.550  0.00  0.00            
ATOM   3074  CE1 PHE X 194      20.220  98.350  54.648  0.00  0.00            
ATOM   3075  HE1 PHE X 194      19.407  99.013  55.090  0.00  0.00            
ATOM   3076  CZ  PHE X 194      20.633  98.383  53.278  0.00  0.00            
ATOM   3077  HZ  PHE X 194      20.136  99.103  52.645  0.00  0.00            
ATOM   3078  CE2 PHE X 194      21.721  97.637  52.858  0.00  0.00            
ATOM   3079  HE2 PHE X 194      21.947  97.676  51.780  0.00  0.00            
ATOM   3080  CD2 PHE X 194      22.314  96.708  53.772  0.00  0.00            
ATOM   3081  HD2 PHE X 194      23.197  96.140  53.458  0.00  0.00            
ATOM   3082  C   PHE X 194      23.479  95.550  58.391  0.00  0.00            
ATOM   3083  O   PHE X 194      22.935  94.525  58.594  0.00  0.00            
ATOM   3084  N   ILE X 195      24.124  96.257  59.270  0.00  0.00            
ATOM   3085  H   ILE X 195      24.519  97.089  58.982  0.00  0.00            
ATOM   3086  CA  ILE X 195      24.072  96.053  60.700  0.00  0.00            
ATOM   3087  HA  ILE X 195      23.216  95.325  61.005  0.00  0.00            
ATOM   3088  CB  ILE X 195      25.412  95.547  61.132  0.00  0.00            
ATOM   3089  HB  ILE X 195      25.473  95.518  62.224  0.00  0.00            
ATOM   3090  CG2 ILE X 195      25.423  93.971  60.910  0.00  0.00            
ATOM   3091 HG21 ILE X 195      24.723  93.353  61.443  0.00  0.00            
ATOM   3092 HG22 ILE X 195      25.233  93.584  59.931  0.00  0.00            
ATOM   3093 HG23 ILE X 195      26.462  93.560  61.083  0.00  0.00            
ATOM   3094  CG1 ILE X 195      26.675  96.234  60.601  0.00  0.00            
ATOM   3095 HG12 ILE X 195      26.765  96.009  59.529  0.00  0.00            
ATOM   3096 HG13 ILE X 195      26.629  97.274  60.645  0.00  0.00            
ATOM   3097  CD1 ILE X 195      27.923  95.881  61.398  0.00  0.00            
ATOM   3098 HD11 ILE X 195      27.778  96.215  62.457  0.00  0.00            
ATOM   3099 HD12 ILE X 195      28.197  94.824  61.443  0.00  0.00            
ATOM   3100 HD13 ILE X 195      28.773  96.499  61.016  0.00  0.00            
ATOM   3101  C   ILE X 195      23.649  97.354  61.401  0.00  0.00            
ATOM   3102  O   ILE X 195      23.673  98.433  60.811  0.00  0.00            
ATOM   3103  N   ASN X 196      23.336  97.279  62.682  0.00  0.00            
ATOM   3104  H   ASN X 196      23.344  96.321  63.121  0.00  0.00            
ATOM   3105  CA  ASN X 196      23.272  98.429  63.635  0.00  0.00            
ATOM   3106  HA  ASN X 196      22.347  98.950  63.432  0.00  0.00            
ATOM   3107  CB  ASN X 196      23.322  97.829  65.104  0.00  0.00            
ATOM   3108  HB2 ASN X 196      22.501  97.241  65.400  0.00  0.00            
ATOM   3109  HB3 ASN X 196      24.232  97.197  65.286  0.00  0.00            
ATOM   3110  CG  ASN X 196      22.949  98.775  66.226  0.00  0.00            
ATOM   3111  OD1 ASN X 196      22.274  99.741  65.947  0.00  0.00            
ATOM   3112  ND2 ASN X 196      23.345  98.430  67.429  0.00  0.00            
ATOM   3113 HD21 ASN X 196      23.079  98.900  68.223  0.00  0.00            
ATOM   3114 HD22 ASN X 196      24.055  97.697  67.528  0.00  0.00            
ATOM   3115  C   ASN X 196      24.477  99.448  63.573  0.00  0.00            
ATOM   3116  O   ASN X 196      25.638  99.045  63.685  0.00  0.00            
ATOM   3117  N   GLY X 197      24.249 100.793  63.442  0.00  0.00            
ATOM   3118  H   GLY X 197      23.276 101.046  63.194  0.00  0.00            
ATOM   3119  CA  GLY X 197      25.228 101.814  63.281  0.00  0.00            
ATOM   3120  HA2 GLY X 197      26.167 101.413  62.855  0.00  0.00            
ATOM   3121  HA3 GLY X 197      25.425 102.294  64.248  0.00  0.00            
ATOM   3122  C   GLY X 197      24.782 102.854  62.227  0.00  0.00            
ATOM   3123  O   GLY X 197      24.368 103.893  62.664  0.00  0.00            
ATOM   3124  N   PRO X 198      24.828 102.580  60.910  0.00  0.00            
ATOM   3125  CD  PRO X 198      24.454 103.638  59.941  0.00  0.00            
ATOM   3126  HD2 PRO X 198      23.391 103.829  59.990  0.00  0.00            
ATOM   3127  HD3 PRO X 198      24.987 104.602  60.157  0.00  0.00            
ATOM   3128  CG  PRO X 198      24.805 103.144  58.564  0.00  0.00            
ATOM   3129  HG2 PRO X 198      24.013 103.564  57.869  0.00  0.00            
ATOM   3130  HG3 PRO X 198      25.872 103.513  58.270  0.00  0.00            
ATOM   3131  CB  PRO X 198      24.709 101.661  58.779  0.00  0.00            
ATOM   3132  HB2 PRO X 198      23.643 101.479  58.893  0.00  0.00            
ATOM   3133  HB3 PRO X 198      25.125 101.051  57.999  0.00  0.00            
ATOM   3134  CA  PRO X 198      25.304 101.427  60.157  0.00  0.00            
ATOM   3135  HA  PRO X 198      24.980 100.526  60.607  0.00  0.00            
ATOM   3136  C   PRO X 198      26.834 101.368  60.241  0.00  0.00            
ATOM   3137  O   PRO X 198      27.401 102.329  60.759  0.00  0.00            
ATOM   3138  N   GLN X 199      27.415 100.346  59.636  0.00  0.00            
ATOM   3139  H   GLN X 199      26.925  99.895  58.924  0.00  0.00            
ATOM   3140  CA  GLN X 199      28.898 100.167  59.563  0.00  0.00            
ATOM   3141  HA  GLN X 199      29.480 101.075  59.800  0.00  0.00            
ATOM   3142  CB  GLN X 199      29.493  99.121  60.508  0.00  0.00            
ATOM   3143  HB2 GLN X 199      29.035  98.259  60.047  0.00  0.00            
ATOM   3144  HB3 GLN X 199      30.526  98.955  60.276  0.00  0.00            
ATOM   3145  CG  GLN X 199      29.198  99.132  62.019  0.00  0.00            
ATOM   3146  HG2 GLN X 199      29.448  98.217  62.551  0.00  0.00            
ATOM   3147  HG3 GLN X 199      28.018  99.278  62.141  0.00  0.00            
ATOM   3148  CD  GLN X 199      29.855 100.363  62.693  0.00  0.00            
ATOM   3149  OE1 GLN X 199      30.752 100.902  62.167  0.00  0.00            
ATOM   3150  NE2 GLN X 199      29.382 100.837  63.834  0.00  0.00            
ATOM   3151 HE21 GLN X 199      28.496 100.496  64.179  0.00  0.00            
ATOM   3152 HE22 GLN X 199      29.550 101.839  64.077  0.00  0.00            
ATOM   3153  C   GLN X 199      29.393 100.050  58.078  0.00  0.00            
ATOM   3154  O   GLN X 199      28.574 100.323  57.174  0.00  0.00            
ATOM   3155  N   LEU X 200      30.686  99.777  57.817  0.00  0.00            
ATOM   3156  H   LEU X 200      31.209  99.453  58.622  0.00  0.00            
ATOM   3157  CA  LEU X 200      31.453  99.760  56.604  0.00  0.00            
ATOM   3158  HA  LEU X 200      32.313 100.355  56.796  0.00  0.00            
ATOM   3159  CB  LEU X 200      31.861  98.278  56.275  0.00  0.00            
ATOM   3160  HB2 LEU X 200      31.001  97.568  56.062  0.00  0.00            
ATOM   3161  HB3 LEU X 200      32.377  98.310  55.234  0.00  0.00            
ATOM   3162  CG  LEU X 200      33.027  97.732  57.191  0.00  0.00            
ATOM   3163  HG  LEU X 200      33.571  98.625  57.477  0.00  0.00            
ATOM   3164  CD1 LEU X 200      32.478  96.888  58.398  0.00  0.00            
ATOM   3165 HD11 LEU X 200      33.162  96.604  59.165  0.00  0.00            
ATOM   3166 HD12 LEU X 200      32.112  95.962  58.068  0.00  0.00            
ATOM   3167 HD13 LEU X 200      31.700  97.461  58.935  0.00  0.00            
ATOM   3168  CD2 LEU X 200      33.978  96.842  56.445  0.00  0.00            
ATOM   3169 HD21 LEU X 200      34.831  96.566  57.014  0.00  0.00            
ATOM   3170 HD22 LEU X 200      34.261  97.393  55.515  0.00  0.00            
ATOM   3171 HD23 LEU X 200      33.438  95.932  56.095  0.00  0.00            
ATOM   3172  C   LEU X 200      30.977 100.566  55.312  0.00  0.00            
ATOM   3173  O   LEU X 200      30.796 101.769  55.434  0.00  0.00            
ATOM   3174  N   HID X 201      30.696  99.829  54.167  0.00  0.00            
ATOM   3175  H   HID X 201      30.413  98.825  54.321  0.00  0.00            
ATOM   3176  CA  HID X 201      30.399 100.475  52.903  0.00  0.00            
ATOM   3177  HA  HID X 201      31.120 101.253  52.646  0.00  0.00            
ATOM   3178  CB  HID X 201      30.246  99.420  51.697  0.00  0.00            
ATOM   3179  HB2 HID X 201      29.904  98.467  52.165  0.00  0.00            
ATOM   3180  HB3 HID X 201      31.209  99.209  51.186  0.00  0.00            
ATOM   3181  CG  HID X 201      29.109  99.683  50.668  0.00  0.00            
ATOM   3182  ND1 HID X 201      27.841  99.497  51.167  0.00  0.00            
ATOM   3183  HD1 HID X 201      27.588  99.470  52.105  0.00  0.00            
ATOM   3184  CE1 HID X 201      26.949  99.796  50.260  0.00  0.00            
ATOM   3185  HE1 HID X 201      25.941  99.953  50.551  0.00  0.00            
ATOM   3186  NE2 HID X 201      27.585 100.097  49.097  0.00  0.00            
ATOM   3187  CD2 HID X 201      28.954 100.060  49.393  0.00  0.00            
ATOM   3188  HD2 HID X 201      29.641 100.346  48.626  0.00  0.00            
ATOM   3189  C   HID X 201      29.249 101.458  53.024  0.00  0.00            
ATOM   3190  O   HID X 201      29.261 102.512  52.420  0.00  0.00            
ATOM   3191  N   ASN X 202      28.256 101.155  53.973  0.00  0.00            
ATOM   3192  H   ASN X 202      28.316 100.262  54.455  0.00  0.00            
ATOM   3193  CA  ASN X 202      26.979 101.807  54.187  0.00  0.00            
ATOM   3194  HA  ASN X 202      26.609 102.155  53.183  0.00  0.00            
ATOM   3195  CB  ASN X 202      25.797 100.957  54.871  0.00  0.00            
ATOM   3196  HB2 ASN X 202      26.164 100.276  55.580  0.00  0.00            
ATOM   3197  HB3 ASN X 202      25.147 101.634  55.397  0.00  0.00            
ATOM   3198  CG  ASN X 202      24.942 100.202  53.862  0.00  0.00            
ATOM   3199  OD1 ASN X 202      25.388  99.958  52.792  0.00  0.00            
ATOM   3200  ND2 ASN X 202      23.682  99.938  54.172  0.00  0.00            
ATOM   3201 HD21 ASN X 202      23.227 100.396  54.880  0.00  0.00            
ATOM   3202 HD22 ASN X 202      23.139  99.344  53.548  0.00  0.00            
ATOM   3203  C   ASN X 202      27.176 103.105  55.019  0.00  0.00            
ATOM   3204  O   ASN X 202      26.537 104.105  54.714  0.00  0.00            
ATOM   3205  N   ARN X 203      28.083 103.098  56.012  0.00  0.00            
ATOM   3206  H   ARN X 203      28.604 102.250  56.232  0.00  0.00            
ATOM   3207  CA  ARN X 203      28.536 104.264  56.748  0.00  0.00            
ATOM   3208  HA  ARN X 203      27.623 104.815  57.058  0.00  0.00            
ATOM   3209  CB  ARN X 203      29.349 103.824  58.026  0.00  0.00            
ATOM   3210  HB2 ARN X 203      30.351 103.646  57.665  0.00  0.00            
ATOM   3211  HB3 ARN X 203      28.993 102.927  58.494  0.00  0.00            
ATOM   3212  CG  ARN X 203      29.182 104.809  59.177  0.00  0.00            
ATOM   3213  HG2 ARN X 203      28.149 104.843  59.562  0.00  0.00            
ATOM   3214  HG3 ARN X 203      29.311 105.812  58.830  0.00  0.00            
ATOM   3215  CD  ARN X 203      30.074 104.474  60.363  0.00  0.00            
ATOM   3216  HD2 ARN X 203      31.032 104.139  60.065  0.00  0.00            
ATOM   3217  HD3 ARN X 203      29.589 103.620  60.878  0.00  0.00            
ATOM   3218  NE  ARN X 203      30.188 105.564  61.309  0.00  0.00            
ATOM   3219  HE  ARN X 203      30.612 106.483  60.980  0.00  0.00            
ATOM   3220  CZ  ARN X 203      29.325 105.688  62.460  0.00  0.00            
ATOM   3221  NH1 ARN X 203      29.539 106.393  63.470  0.00  0.00            
ATOM   3222 HH11 ARN X 203      28.945 106.160  64.323  0.00  0.00            
ATOM   3223  NH2 ARN X 203      28.173 104.783  62.393  0.00  0.00            
ATOM   3224 HH21 ARN X 203      28.254 103.938  61.857  0.00  0.00            
ATOM   3225 HH22 ARN X 203      27.374 105.365  62.111  0.00  0.00            
ATOM   3226  C   ARN X 203      29.230 105.371  55.854  0.00  0.00            
ATOM   3227  O   ARN X 203      28.882 106.534  56.099  0.00  0.00            
ATOM   3228  N   VAL X 204      30.021 104.951  54.832  0.00  0.00            
ATOM   3229  H   VAL X 204      30.377 103.938  54.863  0.00  0.00            
ATOM   3230  CA  VAL X 204      30.500 105.842  53.764  0.00  0.00            
ATOM   3231  HA  VAL X 204      31.018 106.712  54.298  0.00  0.00            
ATOM   3232  CB  VAL X 204      31.481 105.150  52.790  0.00  0.00            
ATOM   3233  HB  VAL X 204      31.050 104.148  52.591  0.00  0.00            
ATOM   3234  CG1 VAL X 204      31.721 105.762  51.445  0.00  0.00            
ATOM   3235 HG11 VAL X 204      32.418 105.096  50.804  0.00  0.00            
ATOM   3236 HG12 VAL X 204      30.773 105.865  50.844  0.00  0.00            
ATOM   3237 HG13 VAL X 204      32.066 106.775  51.460  0.00  0.00            
ATOM   3238  CG2 VAL X 204      32.813 105.056  53.472  0.00  0.00            
ATOM   3239 HG21 VAL X 204      32.634 104.446  54.343  0.00  0.00            
ATOM   3240 HG22 VAL X 204      33.498 104.488  52.919  0.00  0.00            
ATOM   3241 HG23 VAL X 204      33.273 106.038  53.638  0.00  0.00            
ATOM   3242  C   VAL X 204      29.313 106.549  53.104  0.00  0.00            
ATOM   3243  O   VAL X 204      29.414 107.723  52.929  0.00  0.00            
ATOM   3244  N   HID X 205      28.325 105.832  52.612  0.00  0.00            
ATOM   3245  H   HID X 205      28.382 104.821  52.708  0.00  0.00            
ATOM   3246  CA  HID X 205      27.023 106.323  52.087  0.00  0.00            
ATOM   3247  HA  HID X 205      27.233 106.871  51.122  0.00  0.00            
ATOM   3248  CB  HID X 205      26.038 105.181  51.762  0.00  0.00            
ATOM   3249  HB2 HID X 205      26.187 104.354  52.510  0.00  0.00            
ATOM   3250  HB3 HID X 205      24.964 105.522  51.791  0.00  0.00            
ATOM   3251  CG  HID X 205      26.184 104.680  50.393  0.00  0.00            
ATOM   3252  ND1 HID X 205      25.597 105.284  49.246  0.00  0.00            
ATOM   3253  HD1 HID X 205      25.233 106.240  49.286  0.00  0.00            
ATOM   3254  CE1 HID X 205      26.012 104.562  48.223  0.00  0.00            
ATOM   3255  HE1 HID X 205      25.866 104.854  47.219  0.00  0.00            
ATOM   3256  NE2 HID X 205      26.611 103.453  48.541  0.00  0.00            
ATOM   3257  CD2 HID X 205      26.810 103.546  49.938  0.00  0.00            
ATOM   3258  HD2 HID X 205      27.347 102.879  50.545  0.00  0.00            
ATOM   3259  C   HID X 205      26.409 107.298  53.129  0.00  0.00            
ATOM   3260  O   HID X 205      26.290 108.467  52.822  0.00  0.00            
ATOM   3261  N   ARG X 206      26.174 106.785  54.351  0.00  0.00            
ATOM   3262  H   ARG X 206      26.360 105.808  54.595  0.00  0.00            
ATOM   3263  CA  ARG X 206      25.475 107.598  55.348  0.00  0.00            
ATOM   3264  HA  ARG X 206      24.593 107.946  54.819  0.00  0.00            
ATOM   3265  CB  ARG X 206      25.087 106.779  56.622  0.00  0.00            
ATOM   3266  HB2 ARG X 206      24.686 105.851  56.185  0.00  0.00            
ATOM   3267  HB3 ARG X 206      26.052 106.593  57.221  0.00  0.00            
ATOM   3268  CG  ARG X 206      23.992 107.395  57.443  0.00  0.00            
ATOM   3269  HG2 ARG X 206      23.864 106.788  58.373  0.00  0.00            
ATOM   3270  HG3 ARG X 206      24.278 108.337  57.870  0.00  0.00            
ATOM   3271  CD  ARG X 206      22.593 107.472  56.910  0.00  0.00            
ATOM   3272  HD2 ARG X 206      22.237 106.443  56.846  0.00  0.00            
ATOM   3273  HD3 ARG X 206      22.534 108.081  55.950  0.00  0.00            
ATOM   3274  NE  ARG X 206      21.749 108.118  57.916  0.00  0.00            
ATOM   3275  HE  ARG X 206      22.212 108.812  58.393  0.00  0.00            
ATOM   3276  CZ  ARG X 206      20.411 108.113  58.064  0.00  0.00            
ATOM   3277  NH1 ARG X 206      19.675 107.484  57.176  0.00  0.00            
ATOM   3278 HH11 ARG X 206      20.088 107.017  56.328  0.00  0.00            
ATOM   3279 HH12 ARG X 206      18.633 107.502  57.267  0.00  0.00            
ATOM   3280  NH2 ARG X 206      19.829 108.782  59.101  0.00  0.00            
ATOM   3281 HH21 ARG X 206      20.385 109.139  59.881  0.00  0.00            
ATOM   3282 HH22 ARG X 206      18.898 109.043  59.209  0.00  0.00            
ATOM   3283  C   ARG X 206      26.174 108.899  55.662  0.00  0.00            
ATOM   3284  O   ARG X 206      25.614 109.975  55.760  0.00  0.00            
ATOM   3285  N   TRP X 207      27.534 108.760  55.746  0.00  0.00            
ATOM   3286  H   TRP X 207      27.976 107.850  55.766  0.00  0.00            
ATOM   3287  CA  TRP X 207      28.457 109.893  55.925  0.00  0.00            
ATOM   3288  HA  TRP X 207      27.985 110.512  56.716  0.00  0.00            
ATOM   3289  CB  TRP X 207      29.889 109.523  56.397  0.00  0.00            
ATOM   3290  HB2 TRP X 207      29.757 109.058  57.407  0.00  0.00            
ATOM   3291  HB3 TRP X 207      30.228 108.801  55.640  0.00  0.00            
ATOM   3292  CG  TRP X 207      30.872 110.606  56.600  0.00  0.00            
ATOM   3293  CD1 TRP X 207      31.191 111.153  57.774  0.00  0.00            
ATOM   3294  HD1 TRP X 207      30.661 110.910  58.733  0.00  0.00            
ATOM   3295  NE1 TRP X 207      32.130 112.181  57.521  0.00  0.00            
ATOM   3296  HE1 TRP X 207      32.455 112.844  58.232  0.00  0.00            
ATOM   3297  CE2 TRP X 207      32.487 112.220  56.144  0.00  0.00            
ATOM   3298  CZ2 TRP X 207      33.238 113.026  55.264  0.00  0.00            
ATOM   3299  HZ2 TRP X 207      33.596 113.953  55.661  0.00  0.00            
ATOM   3300  CH2 TRP X 207      33.487 112.533  53.948  0.00  0.00            
ATOM   3301  HH2 TRP X 207      34.215 113.118  53.382  0.00  0.00            
ATOM   3302  CZ3 TRP X 207      32.718 111.526  53.370  0.00  0.00            
ATOM   3303  HZ3 TRP X 207      32.888 111.107  52.360  0.00  0.00            
ATOM   3304  CE3 TRP X 207      31.896 110.790  54.218  0.00  0.00            
ATOM   3305  HE3 TRP X 207      31.402 109.907  53.920  0.00  0.00            
ATOM   3306  CD2 TRP X 207      31.842 111.087  55.611  0.00  0.00            
ATOM   3307  C   TRP X 207      28.501 110.908  54.777  0.00  0.00            
ATOM   3308  O   TRP X 207      28.669 112.110  55.076  0.00  0.00            
ATOM   3309  N   VAL X 208      28.552 110.548  53.472  0.00  0.00            
ATOM   3310  H   VAL X 208      28.542 109.537  53.200  0.00  0.00            
ATOM   3311  CA  VAL X 208      28.663 111.454  52.353  0.00  0.00            
ATOM   3312  HA  VAL X 208      29.452 112.252  52.567  0.00  0.00            
ATOM   3313  CB  VAL X 208      29.072 110.779  50.993  0.00  0.00            
ATOM   3314  HB  VAL X 208      28.355 110.026  50.777  0.00  0.00            
ATOM   3315  CG1 VAL X 208      29.095 111.739  49.757  0.00  0.00            
ATOM   3316 HG11 VAL X 208      29.514 111.217  48.848  0.00  0.00            
ATOM   3317 HG12 VAL X 208      28.139 112.123  49.558  0.00  0.00            
ATOM   3318 HG13 VAL X 208      29.745 112.592  49.985  0.00  0.00            
ATOM   3319  CG2 VAL X 208      30.490 110.113  51.066  0.00  0.00            
ATOM   3320 HG21 VAL X 208      30.622 109.341  50.291  0.00  0.00            
ATOM   3321 HG22 VAL X 208      30.799 109.658  51.992  0.00  0.00            
ATOM   3322 HG23 VAL X 208      31.242 110.796  50.819  0.00  0.00            
ATOM   3323  C   VAL X 208      27.384 112.271  52.298  0.00  0.00            
ATOM   3324  O   VAL X 208      27.348 113.420  51.915  0.00  0.00            
ATOM   3325  N   GLY X 209      26.226 111.676  52.555  0.00  0.00            
ATOM   3326  H   GLY X 209      26.220 110.679  52.815  0.00  0.00            
ATOM   3327  CA  GLY X 209      24.987 112.400  52.765  0.00  0.00            
ATOM   3328  HA2 GLY X 209      24.233 111.816  53.309  0.00  0.00            
ATOM   3329  HA3 GLY X 209      25.153 113.326  53.293  0.00  0.00            
ATOM   3330  C   GLY X 209      24.490 112.895  51.374  0.00  0.00            
ATOM   3331  O   GLY X 209      24.954 112.400  50.310  0.00  0.00            
ATOM   3332  N   GLY X 210      23.477 113.739  51.326  0.00  0.00            
ATOM   3333  H   GLY X 210      22.894 113.930  52.107  0.00  0.00            
ATOM   3334  CA  GLY X 210      22.914 114.373  50.138  0.00  0.00            
ATOM   3335  HA2 GLY X 210      23.569 115.084  49.738  0.00  0.00            
ATOM   3336  HA3 GLY X 210      21.979 114.924  50.466  0.00  0.00            
ATOM   3337  C   GLY X 210      22.524 113.363  49.011  0.00  0.00            
ATOM   3338  O   GLY X 210      21.711 112.448  49.210  0.00  0.00            
ATOM   3339  N   GLN X 211      23.152 113.417  47.805  0.00  0.00            
ATOM   3340  H   GLN X 211      23.723 114.184  47.453  0.00  0.00            
ATOM   3341  CA  GLN X 211      22.839 112.364  46.760  0.00  0.00            
ATOM   3342  HA  GLN X 211      21.729 112.346  46.569  0.00  0.00            
ATOM   3343  CB  GLN X 211      23.309 112.759  45.415  0.00  0.00            
ATOM   3344  HB2 GLN X 211      23.132 111.934  44.770  0.00  0.00            
ATOM   3345  HB3 GLN X 211      24.410 113.026  45.339  0.00  0.00            
ATOM   3346  CG  GLN X 211      22.483 114.026  44.988  0.00  0.00            
ATOM   3347  HG2 GLN X 211      21.435 113.918  45.149  0.00  0.00            
ATOM   3348  HG3 GLN X 211      22.728 114.908  45.525  0.00  0.00            
ATOM   3349  CD  GLN X 211      22.739 114.449  43.533  0.00  0.00            
ATOM   3350  OE1 GLN X 211      23.215 113.704  42.658  0.00  0.00            
ATOM   3351  NE2 GLN X 211      22.400 115.682  43.243  0.00  0.00            
ATOM   3352 HE21 GLN X 211      22.390 115.956  42.294  0.00  0.00            
ATOM   3353 HE22 GLN X 211      21.898 116.256  44.006  0.00  0.00            
ATOM   3354  C   GLN X 211      23.143 110.914  47.094  0.00  0.00            
ATOM   3355  O   GLN X 211      22.489 109.928  46.766  0.00  0.00            
ATOM   3356  N   MET X 212      24.337 110.794  47.811  0.00  0.00            
ATOM   3357  H   MET X 212      24.845 111.682  47.967  0.00  0.00            
ATOM   3358  CA  MET X 212      24.880 109.510  48.312  0.00  0.00            
ATOM   3359  HA  MET X 212      24.691 108.848  47.409  0.00  0.00            
ATOM   3360  CB  MET X 212      26.378 109.487  48.422  0.00  0.00            
ATOM   3361  HB2 MET X 212      26.709 110.463  48.592  0.00  0.00            
ATOM   3362  HB3 MET X 212      26.895 108.822  49.166  0.00  0.00            
ATOM   3363  CG  MET X 212      27.071 109.213  47.072  0.00  0.00            
ATOM   3364  HG2 MET X 212      26.570 109.726  46.234  0.00  0.00            
ATOM   3365  HG3 MET X 212      27.967 109.738  47.196  0.00  0.00            
ATOM   3366  SD  MET X 212      27.492 107.472  46.704  0.00  0.00            
ATOM   3367  CE  MET X 212      28.462 107.066  48.117  0.00  0.00            
ATOM   3368  HE1 MET X 212      28.016 106.703  49.015  0.00  0.00            
ATOM   3369  HE2 MET X 212      29.128 107.885  48.318  0.00  0.00            
ATOM   3370  HE3 MET X 212      29.152 106.263  47.807  0.00  0.00            
ATOM   3371  C   MET X 212      24.298 108.976  49.614  0.00  0.00            
ATOM   3372  O   MET X 212      24.395 107.788  49.913  0.00  0.00            
ATOM   3373  N   GLY X 213      23.649 109.875  50.363  0.00  0.00            
ATOM   3374  H   GLY X 213      23.542 110.796  50.000  0.00  0.00            
ATOM   3375  CA  GLY X 213      22.888 109.485  51.574  0.00  0.00            
ATOM   3376  HA2 GLY X 213      23.591 108.903  52.172  0.00  0.00            
ATOM   3377  HA3 GLY X 213      22.602 110.439  52.146  0.00  0.00            
ATOM   3378  C   GLY X 213      21.674 108.617  51.228  0.00  0.00            
ATOM   3379  O   GLY X 213      21.420 107.638  51.942  0.00  0.00            
ATOM   3380  N   VAL X 214      20.899 108.972  50.142  0.00  0.00            
ATOM   3381  H   VAL X 214      21.305 109.564  49.485  0.00  0.00            
ATOM   3382  CA  VAL X 214      19.725 108.274  49.656  0.00  0.00            
ATOM   3383  HA  VAL X 214      19.368 107.737  50.528  0.00  0.00            
ATOM   3384  CB  VAL X 214      18.744 109.397  49.259  0.00  0.00            
ATOM   3385  HB  VAL X 214      17.805 108.967  48.789  0.00  0.00            
ATOM   3386  CG1 VAL X 214      18.228 110.235  50.400  0.00  0.00            
ATOM   3387 HG11 VAL X 214      17.827 109.611  51.234  0.00  0.00            
ATOM   3388 HG12 VAL X 214      17.432 110.859  50.058  0.00  0.00            
ATOM   3389 HG13 VAL X 214      18.988 110.915  50.818  0.00  0.00            
ATOM   3390  CG2 VAL X 214      19.201 110.380  48.161  0.00  0.00            
ATOM   3391 HG21 VAL X 214      19.667 109.873  47.305  0.00  0.00            
ATOM   3392 HG22 VAL X 214      19.972 111.006  48.508  0.00  0.00            
ATOM   3393 HG23 VAL X 214      18.359 110.962  47.787  0.00  0.00            
ATOM   3394  C   VAL X 214      20.188 107.322  48.479  0.00  0.00            
ATOM   3395  O   VAL X 214      21.332 107.267  48.012  0.00  0.00            
ATOM   3396  N   VAL X 215      19.215 106.409  48.140  0.00  0.00            
ATOM   3397  H   VAL X 215      18.285 106.425  48.620  0.00  0.00            
ATOM   3398  CA  VAL X 215      19.397 105.364  47.132  0.00  0.00            
ATOM   3399  HA  VAL X 215      20.315 104.879  47.241  0.00  0.00            
ATOM   3400  CB  VAL X 215      18.356 104.237  47.205  0.00  0.00            
ATOM   3401  HB  VAL X 215      17.326 104.638  46.990  0.00  0.00            
ATOM   3402  CG1 VAL X 215      18.759 103.121  46.139  0.00  0.00            
ATOM   3403 HG11 VAL X 215      18.525 103.309  45.124  0.00  0.00            
ATOM   3404 HG12 VAL X 215      18.279 102.190  46.523  0.00  0.00            
ATOM   3405 HG13 VAL X 215      19.788 102.848  46.080  0.00  0.00            
ATOM   3406  CG2 VAL X 215      18.259 103.521  48.570  0.00  0.00            
ATOM   3407 HG21 VAL X 215      17.545 102.682  48.607  0.00  0.00            
ATOM   3408 HG22 VAL X 215      19.249 102.984  48.687  0.00  0.00            
ATOM   3409 HG23 VAL X 215      17.961 104.170  49.417  0.00  0.00            
ATOM   3410  C   VAL X 215      19.516 105.884  45.688  0.00  0.00            
ATOM   3411  O   VAL X 215      20.579 105.616  45.090  0.00  0.00            
ATOM   3412  N   PRO X 216      18.607 106.641  45.146  0.00  0.00            
ATOM   3413  CD  PRO X 216      17.447 107.328  45.851  0.00  0.00            
ATOM   3414  HD2 PRO X 216      16.994 106.610  46.505  0.00  0.00            
ATOM   3415  HD3 PRO X 216      17.842 108.107  46.464  0.00  0.00            
ATOM   3416  CG  PRO X 216      16.589 107.740  44.642  0.00  0.00            
ATOM   3417  HG2 PRO X 216      16.546 108.764  44.403  0.00  0.00            
ATOM   3418  HG3 PRO X 216      15.570 107.468  44.876  0.00  0.00            
ATOM   3419  CB  PRO X 216      17.009 106.940  43.493  0.00  0.00            
ATOM   3420  HB2 PRO X 216      16.850 107.516  42.537  0.00  0.00            
ATOM   3421  HB3 PRO X 216      16.530 105.968  43.461  0.00  0.00            
ATOM   3422  CA  PRO X 216      18.485 106.664  43.726  0.00  0.00            
ATOM   3423  HA  PRO X 216      18.527 105.618  43.432  0.00  0.00            
ATOM   3424  C   PRO X 216      19.505 107.496  42.997  0.00  0.00            
ATOM   3425  O   PRO X 216      19.853 107.156  41.924  0.00  0.00            
ATOM   3426  N   THR X 217      19.899 108.626  43.572  0.00  0.00            
ATOM   3427  H   THR X 217      19.522 108.950  44.460  0.00  0.00            
ATOM   3428  CA  THR X 217      20.827 109.549  42.977  0.00  0.00            
ATOM   3429  HA  THR X 217      20.824 109.364  41.932  0.00  0.00            
ATOM   3430  CB  THR X 217      20.406 110.977  43.359  0.00  0.00            
ATOM   3431  HB  THR X 217      20.984 111.782  42.940  0.00  0.00            
ATOM   3432  CG2 THR X 217      18.994 111.350  42.778  0.00  0.00            
ATOM   3433 HG21 THR X 217      18.261 110.602  43.031  0.00  0.00            
ATOM   3434 HG22 THR X 217      18.585 112.366  43.072  0.00  0.00            
ATOM   3435 HG23 THR X 217      19.078 111.331  41.689  0.00  0.00            
ATOM   3436  OG1 THR X 217      20.353 111.086  44.740  0.00  0.00            
ATOM   3437  HG1 THR X 217      21.112 110.672  45.107  0.00  0.00            
ATOM   3438  C   THR X 217      22.315 109.235  43.285  0.00  0.00            
ATOM   3439  O   THR X 217      23.154 110.051  42.912  0.00  0.00            
ATOM   3440  N   ALA X 218      22.677 108.155  44.053  0.00  0.00            
ATOM   3441  H   ALA X 218      21.989 107.476  44.401  0.00  0.00            
ATOM   3442  CA  ALA X 218      24.039 107.702  44.337  0.00  0.00            
ATOM   3443  HA  ALA X 218      24.371 108.540  44.898  0.00  0.00            
ATOM   3444  CB  ALA X 218      24.028 106.335  45.140  0.00  0.00            
ATOM   3445  HB1 ALA X 218      24.524 105.477  44.605  0.00  0.00            
ATOM   3446  HB2 ALA X 218      23.002 105.978  45.409  0.00  0.00            
ATOM   3447  HB3 ALA X 218      24.548 106.502  46.092  0.00  0.00            
ATOM   3448  C   ALA X 218      25.035 107.588  43.179  0.00  0.00            
ATOM   3449  O   ALA X 218      26.059 108.283  43.182  0.00  0.00            
ATOM   3450  N   PRO X 219      24.772 106.839  42.050  0.00  0.00            
ATOM   3451  CD  PRO X 219      23.515 106.159  41.673  0.00  0.00            
ATOM   3452  HD2 PRO X 219      23.412 105.277  42.268  0.00  0.00            
ATOM   3453  HD3 PRO X 219      22.604 106.758  41.758  0.00  0.00            
ATOM   3454  CG  PRO X 219      23.660 105.756  40.207  0.00  0.00            
ATOM   3455  HG2 PRO X 219      23.242 106.434  39.459  0.00  0.00            
ATOM   3456  HG3 PRO X 219      23.239 104.787  40.079  0.00  0.00            
ATOM   3457  CB  PRO X 219      25.200 105.579  40.088  0.00  0.00            
ATOM   3458  HB2 PRO X 219      25.580 105.501  39.100  0.00  0.00            
ATOM   3459  HB3 PRO X 219      25.532 104.688  40.564  0.00  0.00            
ATOM   3460  CA  PRO X 219      25.667 106.806  40.854  0.00  0.00            
ATOM   3461  HA  PRO X 219      26.646 106.545  41.196  0.00  0.00            
ATOM   3462  C   PRO X 219      25.895 108.162  40.126  0.00  0.00            
ATOM   3463  O   PRO X 219      26.880 108.269  39.446  0.00  0.00            
ATOM   3464  N   ASN X 220      25.057 109.147  40.444  0.00  0.00            
ATOM   3465  H   ASN X 220      24.328 109.000  41.149  0.00  0.00            
ATOM   3466  CA  ASN X 220      25.039 110.489  39.758  0.00  0.00            
ATOM   3467  HA  ASN X 220      25.331 110.357  38.699  0.00  0.00            
ATOM   3468  CB  ASN X 220      23.652 111.197  39.959  0.00  0.00            
ATOM   3469  HB2 ASN X 220      22.920 110.403  39.675  0.00  0.00            
ATOM   3470  HB3 ASN X 220      23.509 111.550  40.965  0.00  0.00            
ATOM   3471  CG  ASN X 220      23.419 112.328  38.968  0.00  0.00            
ATOM   3472  OD1 ASN X 220      24.092 112.461  37.972  0.00  0.00            
ATOM   3473  ND2 ASN X 220      22.517 113.272  39.338  0.00  0.00            
ATOM   3474 HD21 ASN X 220      22.109 113.248  40.276  0.00  0.00            
ATOM   3475 HD22 ASN X 220      22.559 114.182  38.837  0.00  0.00            
ATOM   3476  C   ASN X 220      26.163 111.368  40.304  0.00  0.00            
ATOM   3477  O   ASN X 220      26.846 112.115  39.611  0.00  0.00            
ATOM   3478  N   ASP X 221      26.522 111.222  41.575  0.00  0.00            
ATOM   3479  H   ASP X 221      25.865 110.650  42.163  0.00  0.00            
ATOM   3480  CA  ASP X 221      27.823 111.725  42.140  0.00  0.00            
ATOM   3481  HA  ASP X 221      27.878 112.832  41.944  0.00  0.00            
ATOM   3482  CB  ASP X 221      27.642 111.520  43.726  0.00  0.00            
ATOM   3483  HB2 ASP X 221      26.664 111.865  43.951  0.00  0.00            
ATOM   3484  HB3 ASP X 221      27.696 110.479  43.983  0.00  0.00            
ATOM   3485  CG  ASP X 221      28.735 112.225  44.533  0.00  0.00            
ATOM   3486  OD1 ASP X 221      29.835 112.276  43.997  0.00  0.00            
ATOM   3487  OD2 ASP X 221      28.441 112.689  45.615  0.00  0.00            
ATOM   3488  C   ASP X 221      28.890 110.716  41.651  0.00  0.00            
ATOM   3489  O   ASP X 221      28.868 109.487  41.922  0.00  0.00            
ATOM   3490  N   PRO X 222      29.941 111.207  40.938  0.00  0.00            
ATOM   3491  CD  PRO X 222      30.038 112.598  40.419  0.00  0.00            
ATOM   3492  HD2 PRO X 222      29.164 113.014  40.124  0.00  0.00            
ATOM   3493  HD3 PRO X 222      30.364 113.304  41.167  0.00  0.00            
ATOM   3494  CG  PRO X 222      31.037 112.484  39.304  0.00  0.00            
ATOM   3495  HG2 PRO X 222      31.535 113.410  39.137  0.00  0.00            
ATOM   3496  HG3 PRO X 222      30.524 112.236  38.405  0.00  0.00            
ATOM   3497  CB  PRO X 222      31.994 111.362  39.689  0.00  0.00            
ATOM   3498  HB2 PRO X 222      32.435 110.944  38.794  0.00  0.00            
ATOM   3499  HB3 PRO X 222      32.761 111.718  40.300  0.00  0.00            
ATOM   3500  CA  PRO X 222      31.061 110.415  40.491  0.00  0.00            
ATOM   3501  HA  PRO X 222      30.709 109.683  39.809  0.00  0.00            
ATOM   3502  C   PRO X 222      31.850 109.655  41.553  0.00  0.00            
ATOM   3503  O   PRO X 222      32.564 108.705  41.230  0.00  0.00            
ATOM   3504  N   VAL X 223      31.793 110.079  42.826  0.00  0.00            
ATOM   3505  H   VAL X 223      31.220 110.828  43.055  0.00  0.00            
ATOM   3506  CA  VAL X 223      32.349 109.365  43.965  0.00  0.00            
ATOM   3507  HA  VAL X 223      33.370 109.171  43.700  0.00  0.00            
ATOM   3508  CB  VAL X 223      32.277 110.284  45.214  0.00  0.00            
ATOM   3509  HB  VAL X 223      32.331 111.348  44.922  0.00  0.00            
ATOM   3510  CG1 VAL X 223      31.048 110.094  46.041  0.00  0.00            
ATOM   3511 HG11 VAL X 223      30.948 110.796  46.843  0.00  0.00            
ATOM   3512 HG12 VAL X 223      30.122 110.163  45.486  0.00  0.00            
ATOM   3513 HG13 VAL X 223      31.092 109.110  46.509  0.00  0.00            
ATOM   3514  CG2 VAL X 223      33.552 110.003  46.085  0.00  0.00            
ATOM   3515 HG21 VAL X 223      34.494 110.059  45.526  0.00  0.00            
ATOM   3516 HG22 VAL X 223      33.515 109.067  46.598  0.00  0.00            
ATOM   3517 HG23 VAL X 223      33.493 110.786  46.842  0.00  0.00            
ATOM   3518  C   VAL X 223      31.849 107.963  44.177  0.00  0.00            
ATOM   3519  O   VAL X 223      32.537 107.141  44.743  0.00  0.00            
ATOM   3520  N   PHE X 224      30.723 107.539  43.579  0.00  0.00            
ATOM   3521  H   PHE X 224      30.232 108.210  43.043  0.00  0.00            
ATOM   3522  CA  PHE X 224      30.242 106.175  43.599  0.00  0.00            
ATOM   3523  HA  PHE X 224      30.189 105.845  44.605  0.00  0.00            
ATOM   3524  CB  PHE X 224      28.804 106.005  43.111  0.00  0.00            
ATOM   3525  HB2 PHE X 224      28.842 106.160  42.073  0.00  0.00            
ATOM   3526  HB3 PHE X 224      28.192 106.852  43.486  0.00  0.00            
ATOM   3527  CG  PHE X 224      28.105 104.685  43.428  0.00  0.00            
ATOM   3528  CD1 PHE X 224      28.090 103.640  42.439  0.00  0.00            
ATOM   3529  HD1 PHE X 224      28.593 103.753  41.471  0.00  0.00            
ATOM   3530  CE1 PHE X 224      27.581 102.393  42.773  0.00  0.00            
ATOM   3531  HE1 PHE X 224      27.628 101.558  42.095  0.00  0.00            
ATOM   3532  CZ  PHE X 224      26.896 102.255  44.014  0.00  0.00            
ATOM   3533  HZ  PHE X 224      26.596 101.234  44.250  0.00  0.00            
ATOM   3534  CE2 PHE X 224      26.676 103.346  44.920  0.00  0.00            
ATOM   3535  HE2 PHE X 224      26.102 103.300  45.857  0.00  0.00            
ATOM   3536  CD2 PHE X 224      27.330 104.568  44.593  0.00  0.00            
ATOM   3537  HD2 PHE X 224      27.174 105.357  45.226  0.00  0.00            
ATOM   3538  C   PHE X 224      31.218 105.235  42.869  0.00  0.00            
ATOM   3539  O   PHE X 224      31.326 104.082  43.290  0.00  0.00            
ATOM   3540  N   PHE X 225      31.921 105.724  41.818  0.00  0.00            
ATOM   3541  H   PHE X 225      31.729 106.682  41.448  0.00  0.00            
ATOM   3542  CA  PHE X 225      32.813 104.820  41.055  0.00  0.00            
ATOM   3543  HA  PHE X 225      32.348 103.795  40.883  0.00  0.00            
ATOM   3544  CB  PHE X 225      33.330 105.457  39.752  0.00  0.00            
ATOM   3545  HB2 PHE X 225      34.132 104.837  39.447  0.00  0.00            
ATOM   3546  HB3 PHE X 225      33.685 106.472  39.885  0.00  0.00            
ATOM   3547  CG  PHE X 225      32.366 105.485  38.607  0.00  0.00            
ATOM   3548  CD1 PHE X 225      31.927 106.741  38.156  0.00  0.00            
ATOM   3549  HD1 PHE X 225      32.254 107.771  38.518  0.00  0.00            
ATOM   3550  CE1 PHE X 225      31.080 106.779  37.032  0.00  0.00            
ATOM   3551  HE1 PHE X 225      30.803 107.768  36.684  0.00  0.00            
ATOM   3552  CZ  PHE X 225      30.581 105.600  36.403  0.00  0.00            
ATOM   3553  HZ  PHE X 225      29.896 105.746  35.583  0.00  0.00            
ATOM   3554  CE2 PHE X 225      31.014 104.361  36.904  0.00  0.00            
ATOM   3555  HE2 PHE X 225      30.780 103.465  36.333  0.00  0.00            
ATOM   3556  CD2 PHE X 225      31.911 104.267  37.969  0.00  0.00            
ATOM   3557  HD2 PHE X 225      32.165 103.276  38.346  0.00  0.00            
ATOM   3558  C   PHE X 225      34.100 104.409  41.906  0.00  0.00            
ATOM   3559  O   PHE X 225      34.522 103.283  41.945  0.00  0.00            
ATOM   3560  N   LEU X 226      34.595 105.370  42.657  0.00  0.00            
ATOM   3561  H   LEU X 226      34.069 106.227  42.735  0.00  0.00            
ATOM   3562  CA  LEU X 226      35.737 105.372  43.550  0.00  0.00            
ATOM   3563  HA  LEU X 226      36.556 104.721  43.197  0.00  0.00            
ATOM   3564  CB  LEU X 226      36.324 106.790  43.763  0.00  0.00            
ATOM   3565  HB2 LEU X 226      37.357 106.676  43.997  0.00  0.00            
ATOM   3566  HB3 LEU X 226      35.815 107.244  44.570  0.00  0.00            
ATOM   3567  CG  LEU X 226      36.190 107.840  42.609  0.00  0.00            
ATOM   3568  HG  LEU X 226      35.179 108.034  42.224  0.00  0.00            
ATOM   3569  CD1 LEU X 226      36.720 109.196  43.115  0.00  0.00            
ATOM   3570 HD11 LEU X 226      36.721 109.933  42.316  0.00  0.00            
ATOM   3571 HD12 LEU X 226      37.729 109.090  43.482  0.00  0.00            
ATOM   3572 HD13 LEU X 226      36.064 109.516  43.918  0.00  0.00            
ATOM   3573  CD2 LEU X 226      37.079 107.250  41.522  0.00  0.00            
ATOM   3574 HD21 LEU X 226      36.825 106.192  41.388  0.00  0.00            
ATOM   3575 HD22 LEU X 226      36.942 107.797  40.586  0.00  0.00            
ATOM   3576 HD23 LEU X 226      38.116 107.371  41.829  0.00  0.00            
ATOM   3577  C   LEU X 226      35.372 104.544  44.799  0.00  0.00            
ATOM   3578  O   LEU X 226      36.056 103.522  45.127  0.00  0.00            
ATOM   3579  N   HID X 227      34.214 104.965  45.367  0.00  0.00            
ATOM   3580  H   HID X 227      33.681 105.729  44.965  0.00  0.00            
ATOM   3581  CA  HID X 227      33.479 104.316  46.466  0.00  0.00            
ATOM   3582  HA  HID X 227      33.994 104.572  47.365  0.00  0.00            
ATOM   3583  CB  HID X 227      32.017 104.796  46.688  0.00  0.00            
ATOM   3584  HB2 HID X 227      32.175 105.767  47.122  0.00  0.00            
ATOM   3585  HB3 HID X 227      31.677 105.047  45.724  0.00  0.00            
ATOM   3586  CG  HID X 227      30.989 103.871  47.315  0.00  0.00            
ATOM   3587  ND1 HID X 227      31.087 103.414  48.636  0.00  0.00            
ATOM   3588  HD1 HID X 227      31.956 103.611  49.132  0.00  0.00            
ATOM   3589  CE1 HID X 227      29.898 102.897  48.990  0.00  0.00            
ATOM   3590  HE1 HID X 227      29.712 102.482  49.996  0.00  0.00            
ATOM   3591  NE2 HID X 227      29.094 102.778  47.899  0.00  0.00            
ATOM   3592  CD2 HID X 227      29.749 103.465  46.878  0.00  0.00            
ATOM   3593  HD2 HID X 227      29.268 103.626  45.944  0.00  0.00            
ATOM   3594  C   HID X 227      33.474 102.765  46.329  0.00  0.00            
ATOM   3595  O   HID X 227      33.876 102.131  47.312  0.00  0.00            
ATOM   3596  N   HID X 228      32.833 102.152  45.346  0.00  0.00            
ATOM   3597  H   HID X 228      32.598 102.663  44.468  0.00  0.00            
ATOM   3598  CA  HID X 228      32.733 100.705  45.220  0.00  0.00            
ATOM   3599  HA  HID X 228      32.680 100.132  46.132  0.00  0.00            
ATOM   3600  CB  HID X 228      31.521 100.347  44.328  0.00  0.00            
ATOM   3601  HB2 HID X 228      31.382 101.146  43.564  0.00  0.00            
ATOM   3602  HB3 HID X 228      31.662  99.437  43.793  0.00  0.00            
ATOM   3603  CG  HID X 228      30.341 100.078  45.199  0.00  0.00            
ATOM   3604  ND1 HID X 228      29.973  98.885  45.725  0.00  0.00            
ATOM   3605  HD1 HID X 228      30.412  97.975  45.550  0.00  0.00            
ATOM   3606  CE1 HID X 228      28.714  98.969  46.154  0.00  0.00            
ATOM   3607  HE1 HID X 228      28.065  98.109  46.458  0.00  0.00            
ATOM   3608  NE2 HID X 228      28.265 100.246  46.152  0.00  0.00            
ATOM   3609  CD2 HID X 228      29.231 100.869  45.411  0.00  0.00            
ATOM   3610  HD2 HID X 228      29.135 101.847  44.999  0.00  0.00            
ATOM   3611  C   HID X 228      34.000 100.040  44.574  0.00  0.00            
ATOM   3612  O   HID X 228      34.326  98.830  44.585  0.00  0.00            
ATOM   3613  N   ALA X 229      34.839 100.916  43.968  0.00  0.00            
ATOM   3614  H   ALA X 229      34.674 101.889  44.124  0.00  0.00            
ATOM   3615  CA  ALA X 229      36.114 100.467  43.461  0.00  0.00            
ATOM   3616  HA  ALA X 229      35.968  99.607  42.875  0.00  0.00            
ATOM   3617  CB  ALA X 229      36.888 101.551  42.730  0.00  0.00            
ATOM   3618  HB1 ALA X 229      36.345 102.463  42.616  0.00  0.00            
ATOM   3619  HB2 ALA X 229      37.147 101.200  41.695  0.00  0.00            
ATOM   3620  HB3 ALA X 229      37.829 101.719  43.236  0.00  0.00            
ATOM   3621  C   ALA X 229      36.940 100.085  44.722  0.00  0.00            
ATOM   3622  O   ALA X 229      37.606  99.074  44.724  0.00  0.00            
ATOM   3623  N   ASN X 230      36.953 100.936  45.756  0.00  0.00            
ATOM   3624  H   ASN X 230      36.571 101.862  45.501  0.00  0.00            
ATOM   3625  CA  ASN X 230      37.464 100.782  47.087  0.00  0.00            
ATOM   3626  HA  ASN X 230      38.315 100.093  47.002  0.00  0.00            
ATOM   3627  CB  ASN X 230      37.972 102.144  47.743  0.00  0.00            
ATOM   3628  HB2 ASN X 230      38.571 102.678  46.984  0.00  0.00            
ATOM   3629  HB3 ASN X 230      37.130 102.820  47.938  0.00  0.00            
ATOM   3630  CG  ASN X 230      38.864 101.960  49.039  0.00  0.00            
ATOM   3631  OD1 ASN X 230      39.169 100.833  49.480  0.00  0.00            
ATOM   3632  ND2 ASN X 230      39.441 103.042  49.537  0.00  0.00            
ATOM   3633 HD21 ASN X 230      39.992 102.974  50.396  0.00  0.00            
ATOM   3634 HD22 ASN X 230      39.324 103.949  49.070  0.00  0.00            
ATOM   3635  C   ASN X 230      36.498  99.952  48.026  0.00  0.00            
ATOM   3636  O   ASN X 230      36.383 100.272  49.216  0.00  0.00            
ATOM   3637  N   VAL X 231      35.916  98.928  47.428  0.00  0.00            
ATOM   3638  H   VAL X 231      36.012  98.816  46.429  0.00  0.00            
ATOM   3639  CA  VAL X 231      35.176  97.862  48.080  0.00  0.00            
ATOM   3640  HA  VAL X 231      35.534  97.661  49.113  0.00  0.00            
ATOM   3641  CB  VAL X 231      33.622  98.018  48.041  0.00  0.00            
ATOM   3642  HB  VAL X 231      33.336  98.180  47.023  0.00  0.00            
ATOM   3643  CG1 VAL X 231      32.796  96.777  48.398  0.00  0.00            
ATOM   3644 HG11 VAL X 231      33.088  96.450  49.423  0.00  0.00            
ATOM   3645 HG12 VAL X 231      33.091  96.006  47.694  0.00  0.00            
ATOM   3646 HG13 VAL X 231      31.713  96.928  48.439  0.00  0.00            
ATOM   3647  CG2 VAL X 231      33.096  99.241  48.769  0.00  0.00            
ATOM   3648 HG21 VAL X 231      33.748  99.361  49.645  0.00  0.00            
ATOM   3649 HG22 VAL X 231      33.177 100.039  48.139  0.00  0.00            
ATOM   3650 HG23 VAL X 231      32.057  99.232  49.034  0.00  0.00            
ATOM   3651  C   VAL X 231      35.575  96.681  47.233  0.00  0.00            
ATOM   3652  O   VAL X 231      36.218  95.769  47.789  0.00  0.00            
ATOM   3653  N   ASH X 232      35.234  96.780  45.907  0.00  0.00            
ATOM   3654  H   ASH X 232      34.772  97.585  45.488  0.00  0.00            
ATOM   3655  CA  ASH X 232      35.563  95.695  45.010  0.00  0.00            
ATOM   3656  HA  ASH X 232      34.907  94.843  45.205  0.00  0.00            
ATOM   3657  CB  ASH X 232      35.475  96.126  43.586  0.00  0.00            
ATOM   3658  HB2 ASH X 232      36.120  96.973  43.322  0.00  0.00            
ATOM   3659  HB3 ASH X 232      34.449  96.399  43.374  0.00  0.00            
ATOM   3660  CG  ASH X 232      35.865  95.005  42.603  0.00  0.00            
ATOM   3661  OD1 ASH X 232      34.980  93.986  42.675  0.00  0.00            
ATOM   3662  OD2 ASH X 232      36.935  95.007  42.012  0.00  0.00            
ATOM   3663  HD1 ASH X 232      35.301  93.252  43.146  0.00  0.00            
ATOM   3664  C   ASH X 232      37.018  95.300  45.389  0.00  0.00            
ATOM   3665  O   ASH X 232      37.334  94.148  45.270  0.00  0.00            
ATOM   3666  N   ARN X 233      37.870  96.282  45.800  0.00  0.00            
ATOM   3667  H   ARN X 233      37.619  97.257  45.619  0.00  0.00            
ATOM   3668  CA  ARN X 233      39.219  95.940  46.190  0.00  0.00            
ATOM   3669  HA  ARN X 233      39.668  95.316  45.418  0.00  0.00            
ATOM   3670  CB  ARN X 233      40.048  97.203  46.391  0.00  0.00            
ATOM   3671  HB2 ARN X 233      39.486  97.902  47.042  0.00  0.00            
ATOM   3672  HB3 ARN X 233      40.138  97.698  45.423  0.00  0.00            
ATOM   3673  CG  ARN X 233      41.460  96.982  46.959  0.00  0.00            
ATOM   3674  HG2 ARN X 233      42.046  96.416  46.256  0.00  0.00            
ATOM   3675  HG3 ARN X 233      41.359  96.408  47.868  0.00  0.00            
ATOM   3676  CD  ARN X 233      42.178  98.296  47.303  0.00  0.00            
ATOM   3677  HD2 ARN X 233      43.187  98.106  47.629  0.00  0.00            
ATOM   3678  HD3 ARN X 233      42.234  98.889  46.395  0.00  0.00            
ATOM   3679  NE  ARN X 233      41.400  99.034  48.283  0.00  0.00            
ATOM   3680  HE  ARN X 233      40.424  99.036  48.073  0.00  0.00            
ATOM   3681  CZ  ARN X 233      41.699  98.855  49.641  0.00  0.00            
ATOM   3682  NH1 ARN X 233      42.563  98.050  50.081  0.00  0.00            
ATOM   3683 HH11 ARN X 233      42.195  97.095  50.050  0.00  0.00            
ATOM   3684  NH2 ARN X 233      40.909  99.676  50.424  0.00  0.00            
ATOM   3685 HH21 ARN X 233      41.273 100.608  50.464  0.00  0.00            
ATOM   3686 HH22 ARN X 233      40.937  99.310  51.384  0.00  0.00            
ATOM   3687  C   ARN X 233      39.206  95.117  47.498  0.00  0.00            
ATOM   3688  O   ARN X 233      39.918  94.107  47.608  0.00  0.00            
ATOM   3689  N   ILE X 234      38.365  95.512  48.484  0.00  0.00            
ATOM   3690  H   ILE X 234      37.970  96.429  48.431  0.00  0.00            
ATOM   3691  CA  ILE X 234      38.388  94.768  49.738  0.00  0.00            
ATOM   3692  HA  ILE X 234      39.409  94.681  50.138  0.00  0.00            
ATOM   3693  CB  ILE X 234      37.516  95.518  50.741  0.00  0.00            
ATOM   3694  HB  ILE X 234      36.542  95.699  50.305  0.00  0.00            
ATOM   3695  CG2 ILE X 234      37.303  94.680  52.004  0.00  0.00            
ATOM   3696 HG21 ILE X 234      38.063  93.897  52.081  0.00  0.00            
ATOM   3697 HG22 ILE X 234      37.364  95.308  52.883  0.00  0.00            
ATOM   3698 HG23 ILE X 234      36.333  94.174  51.980  0.00  0.00            
ATOM   3699  CG1 ILE X 234      38.128  96.858  51.102  0.00  0.00            
ATOM   3700 HG12 ILE X 234      39.130  96.743  51.540  0.00  0.00            
ATOM   3701 HG13 ILE X 234      38.306  97.403  50.170  0.00  0.00            
ATOM   3702  CD1 ILE X 234      37.202  97.678  51.985  0.00  0.00            
ATOM   3703 HD11 ILE X 234      36.269  97.886  51.478  0.00  0.00            
ATOM   3704 HD12 ILE X 234      37.064  97.117  52.906  0.00  0.00            
ATOM   3705 HD13 ILE X 234      37.704  98.620  52.106  0.00  0.00            
ATOM   3706  C   ILE X 234      37.864  93.337  49.500  0.00  0.00            
ATOM   3707  O   ILE X 234      38.367  92.384  50.105  0.00  0.00            
ATOM   3708  N   TRP X 235      36.857  93.181  48.640  0.00  0.00            
ATOM   3709  H   TRP X 235      36.325  93.979  48.322  0.00  0.00            
ATOM   3710  CA  TRP X 235      36.444  91.870  48.241  0.00  0.00            
ATOM   3711  HA  TRP X 235      36.114  91.313  49.127  0.00  0.00            
ATOM   3712  CB  TRP X 235      35.261  91.957  47.284  0.00  0.00            
ATOM   3713  HB2 TRP X 235      34.466  92.542  47.715  0.00  0.00            
ATOM   3714  HB3 TRP X 235      35.563  92.475  46.377  0.00  0.00            
ATOM   3715  CG  TRP X 235      34.708  90.624  46.871  0.00  0.00            
ATOM   3716  CD1 TRP X 235      34.664  89.487  47.605  0.00  0.00            
ATOM   3717  HD1 TRP X 235      34.860  89.438  48.649  0.00  0.00            
ATOM   3718  NE1 TRP X 235      34.116  88.473  46.839  0.00  0.00            
ATOM   3719  HE1 TRP X 235      34.422  87.507  46.936  0.00  0.00            
ATOM   3720  CE2 TRP X 235      33.667  88.950  45.650  0.00  0.00            
ATOM   3721  CZ2 TRP X 235      32.906  88.342  44.659  0.00  0.00            
ATOM   3722  HZ2 TRP X 235      32.457  87.379  44.829  0.00  0.00            
ATOM   3723  CH2 TRP X 235      32.522  89.108  43.545  0.00  0.00            
ATOM   3724  HH2 TRP X 235      32.034  88.654  42.731  0.00  0.00            
ATOM   3725  CZ3 TRP X 235      32.898  90.464  43.508  0.00  0.00            
ATOM   3726  HZ3 TRP X 235      32.816  90.996  42.571  0.00  0.00            
ATOM   3727  CE3 TRP X 235      33.583  91.076  44.541  0.00  0.00            
ATOM   3728  HE3 TRP X 235      33.928  92.107  44.424  0.00  0.00            
ATOM   3729  CD2 TRP X 235      33.980  90.333  45.660  0.00  0.00            
ATOM   3730  C   TRP X 235      37.551  91.022  47.622  0.00  0.00            
ATOM   3731  O   TRP X 235      37.718  89.879  47.982  0.00  0.00            
ATOM   3732  N   ALA X 236      38.280  91.586  46.651  0.00  0.00            
ATOM   3733  H   ALA X 236      37.972  92.465  46.257  0.00  0.00            
ATOM   3734  CA  ALA X 236      39.375  90.873  46.016  0.00  0.00            
ATOM   3735  HA  ALA X 236      38.971  89.992  45.544  0.00  0.00            
ATOM   3736  CB  ALA X 236      39.964  91.742  44.934  0.00  0.00            
ATOM   3737  HB1 ALA X 236      40.438  92.628  45.370  0.00  0.00            
ATOM   3738  HB2 ALA X 236      39.215  92.112  44.238  0.00  0.00            
ATOM   3739  HB3 ALA X 236      40.723  91.204  44.377  0.00  0.00            
ATOM   3740  C   ALA X 236      40.429  90.473  47.054  0.00  0.00            
ATOM   3741  O   ALA X 236      41.088  89.466  46.912  0.00  0.00            
ATOM   3742  N   VAL X 237      40.609  91.292  48.086  0.00  0.00            
ATOM   3743  H   VAL X 237      39.929  92.005  48.316  0.00  0.00            
ATOM   3744  CA  VAL X 237      41.599  90.954  49.136  0.00  0.00            
ATOM   3745  HA  VAL X 237      42.538  90.623  48.686  0.00  0.00            
ATOM   3746  CB  VAL X 237      41.910  92.165  50.050  0.00  0.00            
ATOM   3747  HB  VAL X 237      40.966  92.611  50.367  0.00  0.00            
ATOM   3748  CG1 VAL X 237      42.675  91.705  51.289  0.00  0.00            
ATOM   3749 HG11 VAL X 237      42.062  91.874  52.179  0.00  0.00            
ATOM   3750 HG12 VAL X 237      43.588  92.296  51.402  0.00  0.00            
ATOM   3751 HG13 VAL X 237      42.927  90.646  51.234  0.00  0.00            
ATOM   3752  CG2 VAL X 237      42.711  93.210  49.273  0.00  0.00            
ATOM   3753 HG21 VAL X 237      43.072  92.806  48.324  0.00  0.00            
ATOM   3754 HG22 VAL X 237      43.566  93.554  49.857  0.00  0.00            
ATOM   3755 HG23 VAL X 237      42.065  94.061  49.053  0.00  0.00            
ATOM   3756  C   VAL X 237      41.022  89.776  49.942  0.00  0.00            
ATOM   3757  O   VAL X 237      41.763  88.873  50.331  0.00  0.00            
ATOM   3758  N   TRP X 238      39.722  89.756  50.174  0.00  0.00            
ATOM   3759  H   TRP X 238      39.139  90.414  49.682  0.00  0.00            
ATOM   3760  CA  TRP X 238      39.097  88.665  50.883  0.00  0.00            
ATOM   3761  HA  TRP X 238      39.614  88.547  51.835  0.00  0.00            
ATOM   3762  CB  TRP X 238      37.612  89.006  51.158  0.00  0.00            
ATOM   3763  HB2 TRP X 238      37.091  89.176  50.212  0.00  0.00            
ATOM   3764  HB3 TRP X 238      37.569  89.933  51.725  0.00  0.00            
ATOM   3765  CG  TRP X 238      36.914  87.971  51.954  0.00  0.00            
ATOM   3766  CD1 TRP X 238      36.677  87.943  53.286  0.00  0.00            
ATOM   3767  HD1 TRP X 238      36.811  88.803  53.914  0.00  0.00            
ATOM   3768  NE1 TRP X 238      36.068  86.766  53.640  0.00  0.00            
ATOM   3769  HE1 TRP X 238      36.144  86.361  54.563  0.00  0.00            
ATOM   3770  CE2 TRP X 238      35.676  86.098  52.530  0.00  0.00            
ATOM   3771  CZ2 TRP X 238      35.015  84.894  52.381  0.00  0.00            
ATOM   3772  HZ2 TRP X 238      34.905  84.233  53.222  0.00  0.00            
ATOM   3773  CH2 TRP X 238      34.817  84.410  51.094  0.00  0.00            
ATOM   3774  HH2 TRP X 238      34.595  83.371  50.987  0.00  0.00            
ATOM   3775  CZ3 TRP X 238      35.321  85.095  49.989  0.00  0.00            
ATOM   3776  HZ3 TRP X 238      35.360  84.594  49.039  0.00  0.00            
ATOM   3777  CE3 TRP X 238      35.962  86.324  50.161  0.00  0.00            
ATOM   3778  HE3 TRP X 238      36.250  86.900  49.290  0.00  0.00            
ATOM   3779  CD2 TRP X 238      36.232  86.815  51.439  0.00  0.00            
ATOM   3780  C   TRP X 238      39.229  87.369  50.091  0.00  0.00            
ATOM   3781  O   TRP X 238      39.461  86.297  50.641  0.00  0.00            
ATOM   3782  N   GLN X 239      39.102  87.457  48.781  0.00  0.00            
ATOM   3783  H   GLN X 239      38.897  88.340  48.335  0.00  0.00            
ATOM   3784  CA  GLN X 239      39.211  86.258  47.969  0.00  0.00            
ATOM   3785  HA  GLN X 239      38.568  85.477  48.372  0.00  0.00            
ATOM   3786  CB  GLN X 239      38.773  86.561  46.527  0.00  0.00            
ATOM   3787  HB2 GLN X 239      39.060  85.740  45.859  0.00  0.00            
ATOM   3788  HB3 GLN X 239      39.335  87.427  46.168  0.00  0.00            
ATOM   3789  CG  GLN X 239      37.277  86.870  46.373  0.00  0.00            
ATOM   3790  HG2 GLN X 239      36.677  86.054  46.765  0.00  0.00            
ATOM   3791  HG3 GLN X 239      37.038  87.753  46.951  0.00  0.00            
ATOM   3792  CD  GLN X 239      36.873  87.140  44.927  0.00  0.00            
ATOM   3793  OE1 GLN X 239      37.260  88.146  44.342  0.00  0.00            
ATOM   3794  NE2 GLN X 239      36.143  86.179  44.356  0.00  0.00            
ATOM   3795 HE21 GLN X 239      35.984  86.209  43.356  0.00  0.00            
ATOM   3796 HE22 GLN X 239      35.893  85.359  44.882  0.00  0.00            
ATOM   3797  C   GLN X 239      40.631  85.749  47.968  0.00  0.00            
ATOM   3798  O   GLN X 239      40.840  84.554  47.848  0.00  0.00            
ATOM   3799  N   ILE X 240      41.640  86.617  48.091  0.00  0.00            
ATOM   3800  H   ILE X 240      41.431  87.579  48.315  0.00  0.00            
ATOM   3801  CA  ILE X 240      43.025  86.174  48.146  0.00  0.00            
ATOM   3802  HA  ILE X 240      43.173  85.418  47.375  0.00  0.00            
ATOM   3803  CB  ILE X 240      43.959  87.362  47.879  0.00  0.00            
ATOM   3804  HB  ILE X 240      43.633  88.215  48.475  0.00  0.00            
ATOM   3805  CG2 ILE X 240      45.397  87.017  48.264  0.00  0.00            
ATOM   3806 HG21 ILE X 240      45.772  87.717  49.014  0.00  0.00            
ATOM   3807 HG22 ILE X 240      45.454  86.013  48.680  0.00  0.00            
ATOM   3808 HG23 ILE X 240      46.055  87.069  47.397  0.00  0.00            
ATOM   3809  CG1 ILE X 240      43.886  87.744  46.396  0.00  0.00            
ATOM   3810 HG12 ILE X 240      42.856  87.774  46.044  0.00  0.00            
ATOM   3811 HG13 ILE X 240      44.393  86.984  45.803  0.00  0.00            
ATOM   3812  CD1 ILE X 240      44.561  89.063  46.077  0.00  0.00            
ATOM   3813 HD11 ILE X 240      44.445  89.775  46.902  0.00  0.00            
ATOM   3814 HD12 ILE X 240      45.632  88.950  45.905  0.00  0.00            
ATOM   3815 HD13 ILE X 240      44.083  89.463  45.183  0.00  0.00            
ATOM   3816  C   ILE X 240      43.315  85.511  49.483  0.00  0.00            
ATOM   3817  O   ILE X 240      44.015  84.501  49.552  0.00  0.00            
ATOM   3818  N   ILE X 241      42.789  86.092  50.566  0.00  0.00            
ATOM   3819  H   ILE X 241      42.440  87.040  50.513  0.00  0.00            
ATOM   3820  CA  ILE X 241      42.960  85.520  51.884  0.00  0.00            
ATOM   3821  HA  ILE X 241      44.034  85.387  52.030  0.00  0.00            
ATOM   3822  CB  ILE X 241      42.438  86.478  52.974  0.00  0.00            
ATOM   3823  HB  ILE X 241      41.408  86.735  52.731  0.00  0.00            
ATOM   3824  CG2 ILE X 241      42.457  85.800  54.343  0.00  0.00            
ATOM   3825 HG21 ILE X 241      41.793  84.935  54.352  0.00  0.00            
ATOM   3826 HG22 ILE X 241      43.459  85.468  54.605  0.00  0.00            
ATOM   3827 HG23 ILE X 241      42.118  86.498  55.110  0.00  0.00            
ATOM   3828  CG1 ILE X 241      43.261  87.771  53.004  0.00  0.00            
ATOM   3829 HG12 ILE X 241      44.293  87.557  53.293  0.00  0.00            
ATOM   3830 HG13 ILE X 241      43.322  88.156  51.984  0.00  0.00            
ATOM   3831  CD1 ILE X 241      42.674  88.860  53.897  0.00  0.00            
ATOM   3832 HD11 ILE X 241      41.600  88.730  54.006  0.00  0.00            
ATOM   3833 HD12 ILE X 241      42.858  89.840  53.459  0.00  0.00            
ATOM   3834 HD13 ILE X 241      43.135  88.835  54.883  0.00  0.00            
ATOM   3835  C   ILE X 241      42.308  84.143  51.995  0.00  0.00            
ATOM   3836  O   ILE X 241      42.982  83.177  52.345  0.00  0.00            
ATOM   3837  N   HID X 242      41.005  84.067  51.710  0.00  0.00            
ATOM   3838  H   HID X 242      40.515  84.904  51.439  0.00  0.00            
ATOM   3839  CA  HID X 242      40.282  82.819  51.785  0.00  0.00            
ATOM   3840  HA  HID X 242      40.823  82.154  52.456  0.00  0.00            
ATOM   3841  CB  HID X 242      38.884  83.063  52.327  0.00  0.00            
ATOM   3842  HB2 HID X 242      38.385  82.124  52.556  0.00  0.00            
ATOM   3843  HB3 HID X 242      38.279  83.571  51.581  0.00  0.00            
ATOM   3844  CG  HID X 242      38.883  83.914  53.578  0.00  0.00            
ATOM   3845  ND1 HID X 242      39.021  83.381  54.836  0.00  0.00            
ATOM   3846  HD1 HID X 242      39.520  82.528  55.024  0.00  0.00            
ATOM   3847  CE1 HID X 242      38.877  84.372  55.713  0.00  0.00            
ATOM   3848  HE1 HID X 242      38.543  84.217  56.725  0.00  0.00            
ATOM   3849  NE2 HID X 242      38.832  85.555  55.133  0.00  0.00            
ATOM   3850  CD2 HID X 242      38.892  85.270  53.765  0.00  0.00            
ATOM   3851  HD2 HID X 242      39.055  86.044  53.036  0.00  0.00            
ATOM   3852  C   HID X 242      40.238  82.172  50.398  0.00  0.00            
ATOM   3853  O   HID X 242      39.194  82.141  49.758  0.00  0.00            
ATOM   3854  N   ARN X 243      41.386  81.678  49.957  0.00  0.00            
ATOM   3855  H   ARN X 243      42.216  81.808  50.520  0.00  0.00            
ATOM   3856  CA  ARN X 243      41.540  81.152  48.613  0.00  0.00            
ATOM   3857  HA  ARN X 243      41.242  81.941  47.923  0.00  0.00            
ATOM   3858  CB  ARN X 243      43.001  80.788  48.382  0.00  0.00            
ATOM   3859  HB2 ARN X 243      43.663  81.552  48.786  0.00  0.00            
ATOM   3860  HB3 ARN X 243      43.176  79.871  48.940  0.00  0.00            
ATOM   3861  CG  ARN X 243      43.335  80.490  46.921  0.00  0.00            
ATOM   3862  HG2 ARN X 243      44.395  80.229  46.827  0.00  0.00            
ATOM   3863  HG3 ARN X 243      42.745  79.638  46.600  0.00  0.00            
ATOM   3864  CD  ARN X 243      43.019  81.634  45.962  0.00  0.00            
ATOM   3865  HD2 ARN X 243      43.164  82.597  46.450  0.00  0.00            
ATOM   3866  HD3 ARN X 243      43.685  81.609  45.100  0.00  0.00            
ATOM   3867  NE  ARN X 243      41.654  81.517  45.502  0.00  0.00            
ATOM   3868  HE  ARN X 243      41.010  81.458  46.274  0.00  0.00            
ATOM   3869  CZ  ARN X 243      41.196  82.368  44.461  0.00  0.00            
ATOM   3870  NH1 ARN X 243      41.922  83.206  43.877  0.00  0.00            
ATOM   3871 HH11 ARN X 243      42.902  82.994  43.975  0.00  0.00            
ATOM   3872  NH2 ARN X 243      39.836  82.152  44.116  0.00  0.00            
ATOM   3873 HH21 ARN X 243      39.546  82.868  43.470  0.00  0.00            
ATOM   3874 HH22 ARN X 243      39.710  81.264  43.655  0.00  0.00            
ATOM   3875  C   ARN X 243      40.641  79.923  48.345  0.00  0.00            
ATOM   3876  O   ARN X 243      40.367  79.626  47.195  0.00  0.00            
ATOM   3877  N   ASN X 244      40.176  79.252  49.391  0.00  0.00            
ATOM   3878  H   ASN X 244      40.124  79.725  50.279  0.00  0.00            
ATOM   3879  CA  ASN X 244      39.389  78.035  49.225  0.00  0.00            
ATOM   3880  HA  ASN X 244      39.389  77.787  48.163  0.00  0.00            
ATOM   3881  CB  ASN X 244      39.996  76.865  50.014  0.00  0.00            
ATOM   3882  HB2 ASN X 244      39.256  76.071  50.124  0.00  0.00            
ATOM   3883  HB3 ASN X 244      40.277  77.192  51.010  0.00  0.00            
ATOM   3884  CG  ASN X 244      41.221  76.302  49.300  0.00  0.00            
ATOM   3885  OD1 ASN X 244      42.326  76.801  49.484  0.00  0.00            
ATOM   3886  ND2 ASN X 244      41.040  75.271  48.471  0.00  0.00            
ATOM   3887 HD21 ASN X 244      40.664  74.405  48.831  0.00  0.00            
ATOM   3888 HD22 ASN X 244      41.557  75.254  47.608  0.00  0.00            
ATOM   3889  C   ASN X 244      37.928  78.249  49.634  0.00  0.00            
ATOM   3890  O   ASN X 244      37.171  77.292  49.723  0.00  0.00            
ATOM   3891  N   GLN X 245      37.531  79.498  49.879  0.00  0.00            
ATOM   3892  H   GLN X 245      38.215  80.231  49.989  0.00  0.00            
ATOM   3893  CA  GLN X 245      36.117  79.836  49.988  0.00  0.00            
ATOM   3894  HA  GLN X 245      35.565  78.937  50.255  0.00  0.00            
ATOM   3895  CB  GLN X 245      35.923  80.924  51.050  0.00  0.00            
ATOM   3896  HB2 GLN X 245      34.908  81.316  50.993  0.00  0.00            
ATOM   3897  HB3 GLN X 245      36.574  81.758  50.818  0.00  0.00            
ATOM   3898  CG  GLN X 245      36.218  80.462  52.476  0.00  0.00            
ATOM   3899  HG2 GLN X 245      36.141  81.296  53.168  0.00  0.00            
ATOM   3900  HG3 GLN X 245      37.240  80.089  52.527  0.00  0.00            
ATOM   3901  CD  GLN X 245      35.283  79.344  52.934  0.00  0.00            
ATOM   3902  OE1 GLN X 245      34.090  79.355  52.643  0.00  0.00            
ATOM   3903  NE2 GLN X 245      35.843  78.361  53.631  0.00  0.00            
ATOM   3904 HE21 GLN X 245      36.114  78.518  54.592  0.00  0.00            
ATOM   3905 HE22 GLN X 245      35.930  77.440  53.227  0.00  0.00            
ATOM   3906  C   GLN X 245      35.602  80.328  48.646  0.00  0.00            
ATOM   3907  O   GLN X 245      36.342  80.901  47.846  0.00  0.00            
ATOM   3908  N   ASN X 246      34.312  80.092  48.372  0.00  0.00            
ATOM   3909  H   ASN X 246      33.700  79.816  49.128  0.00  0.00            
ATOM   3910  CA  ASN X 246      33.737  80.435  47.090  0.00  0.00            
ATOM   3911  HA  ASN X 246      34.420  81.116  46.587  0.00  0.00            
ATOM   3912  CB  ASN X 246      33.542  79.182  46.228  0.00  0.00            
ATOM   3913  HB2 ASN X 246      34.306  78.436  46.430  0.00  0.00            
ATOM   3914  HB3 ASN X 246      32.580  78.721  46.469  0.00  0.00            
ATOM   3915  CG  ASN X 246      33.527  79.510  44.738  0.00  0.00            
ATOM   3916  OD1 ASN X 246      33.387  80.664  44.345  0.00  0.00            
ATOM   3917  ND2 ASN X 246      33.660  78.472  43.917  0.00  0.00            
ATOM   3918 HD21 ASN X 246      33.058  78.393  43.110  0.00  0.00            
ATOM   3919 HD22 ASN X 246      34.282  77.713  44.156  0.00  0.00            
ATOM   3920  C   ASN X 246      32.401  81.147  47.305  0.00  0.00            
ATOM   3921  O   ASN X 246      31.923  81.292  48.431  0.00  0.00            
ATOM   3922  N   TYR X 247      31.818  81.606  46.201  0.00  0.00            
ATOM   3923  H   TYR X 247      32.100  81.200  45.322  0.00  0.00            
ATOM   3924  CA  TYR X 247      30.567  82.348  46.236  0.00  0.00            
ATOM   3925  HA  TYR X 247      30.685  83.250  46.834  0.00  0.00            
ATOM   3926  CB  TYR X 247      30.206  82.778  44.810  0.00  0.00            
ATOM   3927  HB2 TYR X 247      31.022  83.349  44.366  0.00  0.00            
ATOM   3928  HB3 TYR X 247      30.083  81.894  44.191  0.00  0.00            
ATOM   3929  CG  TYR X 247      28.928  83.586  44.722  0.00  0.00            
ATOM   3930  CD1 TYR X 247      28.928  84.962  44.959  0.00  0.00            
ATOM   3931  HD1 TYR X 247      29.811  85.430  45.353  0.00  0.00            
ATOM   3932  CE1 TYR X 247      27.762  85.710  44.784  0.00  0.00            
ATOM   3933  HE1 TYR X 247      27.802  86.786  44.802  0.00  0.00            
ATOM   3934  CZ  TYR X 247      26.558  85.059  44.524  0.00  0.00            
ATOM   3935  OH  TYR X 247      25.406  85.781  44.427  0.00  0.00            
ATOM   3936  HH  TYR X 247      25.348  86.287  43.633  0.00  0.00            
ATOM   3937  CE2 TYR X 247      26.539  83.675  44.350  0.00  0.00            
ATOM   3938  HE2 TYR X 247      25.605  83.174  44.161  0.00  0.00            
ATOM   3939  CD2 TYR X 247      27.732  82.954  44.385  0.00  0.00            
ATOM   3940  HD2 TYR X 247      27.734  81.921  44.091  0.00  0.00            
ATOM   3941  C   TYR X 247      29.478  81.475  46.821  0.00  0.00            
ATOM   3942  O   TYR X 247      29.448  80.260  46.605  0.00  0.00            
ATOM   3943  N   GLN X 248      28.536  82.108  47.532  0.00  0.00            
ATOM   3944  H   GLN X 248      28.619  83.109  47.647  0.00  0.00            
ATOM   3945  CA  GLN X 248      27.337  81.457  48.010  0.00  0.00            
ATOM   3946  HA  GLN X 248      27.174  80.560  47.416  0.00  0.00            
ATOM   3947  CB  GLN X 248      27.489  81.090  49.495  0.00  0.00            
ATOM   3948  HB2 GLN X 248      26.511  80.852  49.918  0.00  0.00            
ATOM   3949  HB3 GLN X 248      27.871  81.953  50.033  0.00  0.00            
ATOM   3950  CG  GLN X 248      28.457  79.925  49.737  0.00  0.00            
ATOM   3951  HG2 GLN X 248      29.476  80.216  49.489  0.00  0.00            
ATOM   3952  HG3 GLN X 248      28.196  79.087  49.091  0.00  0.00            
ATOM   3953  CD  GLN X 248      28.402  79.428  51.179  0.00  0.00            
ATOM   3954  OE1 GLN X 248      27.425  78.819  51.610  0.00  0.00            
ATOM   3955  NE2 GLN X 248      29.478  79.674  51.924  0.00  0.00            
ATOM   3956 HE21 GLN X 248      29.570  79.261  52.839  0.00  0.00            
ATOM   3957 HE22 GLN X 248      30.275  80.121  51.493  0.00  0.00            
ATOM   3958  C   GLN X 248      26.162  82.400  47.795  0.00  0.00            
ATOM   3959  O   GLN X 248      26.326  83.612  47.932  0.00  0.00            
ATOM   3960  N   PRO X 249      24.981  81.848  47.480  0.00  0.00            
ATOM   3961  CD  PRO X 249      23.775  82.641  47.308  0.00  0.00            
ATOM   3962  HD2 PRO X 249      23.538  83.183  48.228  0.00  0.00            
ATOM   3963  HD3 PRO X 249      23.855  83.297  46.441  0.00  0.00            
ATOM   3964  CG  PRO X 249      22.699  81.629  46.990  0.00  0.00            
ATOM   3965  HG2 PRO X 249      21.738  81.906  47.421  0.00  0.00            
ATOM   3966  HG3 PRO X 249      22.635  81.544  45.907  0.00  0.00            
ATOM   3967  CB  PRO X 249      23.219  80.344  47.568  0.00  0.00            
ATOM   3968  HB2 PRO X 249      22.775  79.486  47.059  0.00  0.00            
ATOM   3969  HB3 PRO X 249      23.005  80.359  48.637  0.00  0.00            
ATOM   3970  CA  PRO X 249      24.727  80.417  47.363  0.00  0.00            
ATOM   3971  HA  PRO X 249      25.249  79.867  48.142  0.00  0.00            
ATOM   3972  C   PRO X 249      25.097  79.864  46.001  0.00  0.00            
ATOM   3973  O   PRO X 249      25.023  80.559  44.986  0.00  0.00            
ATOM   3974  N   MET X 250      25.512  78.590  45.967  0.00  0.00            
ATOM   3975  H   MET X 250      25.882  78.183  46.814  0.00  0.00            
ATOM   3976  CA  MET X 250      25.776  77.908  44.715  0.00  0.00            
ATOM   3977  HA  MET X 250      26.311  78.589  44.060  0.00  0.00            
ATOM   3978  CB  MET X 250      26.685  76.710  44.942  0.00  0.00            
ATOM   3979  HB2 MET X 250      26.252  76.045  45.692  0.00  0.00            
ATOM   3980  HB3 MET X 250      26.761  76.156  44.011  0.00  0.00            
ATOM   3981  CG  MET X 250      28.101  77.101  45.344  0.00  0.00            
ATOM   3982  HG2 MET X 250      28.635  76.223  45.712  0.00  0.00            
ATOM   3983  HG3 MET X 250      28.075  77.819  46.161  0.00  0.00            
ATOM   3984  SD  MET X 250      29.020  77.817  43.969  0.00  0.00            
ATOM   3985  CE  MET X 250      28.785  76.526  42.726  0.00  0.00            
ATOM   3986  HE1 MET X 250      28.673  76.990  41.744  0.00  0.00            
ATOM   3987  HE2 MET X 250      29.664  75.882  42.691  0.00  0.00            
ATOM   3988  HE3 MET X 250      27.902  75.925  42.936  0.00  0.00            
ATOM   3989  C   MET X 250      24.496  77.455  44.011  0.00  0.00            
ATOM   3990  O   MET X 250      24.465  77.365  42.786  0.00  0.00            
ATOM   3991  N   LYN X 251      23.446  77.128  44.767  0.00  0.00            
ATOM   3992  H   LYN X 251      23.554  77.066  45.768  0.00  0.00            
ATOM   3993  CA  LYN X 251      22.186  76.699  44.197  0.00  0.00            
ATOM   3994  HA  LYN X 251      21.962  77.296  43.314  0.00  0.00            
ATOM   3995  CB  LYN X 251      22.299  75.224  43.777  0.00  0.00            
ATOM   3996  HB2 LYN X 251      23.006  75.105  42.958  0.00  0.00            
ATOM   3997  HB3 LYN X 251      21.334  74.896  43.392  0.00  0.00            
ATOM   3998  CG  LYN X 251      22.680  74.298  44.934  0.00  0.00            
ATOM   3999  HG2 LYN X 251      23.702  74.491  45.263  0.00  0.00            
ATOM   4000  HG3 LYN X 251      22.040  74.522  45.787  0.00  0.00            
ATOM   4001  CD  LYN X 251      22.517  72.827  44.576  0.00  0.00            
ATOM   4002  HD2 LYN X 251      21.566  72.676  44.057  0.00  0.00            
ATOM   4003  HD3 LYN X 251      22.516  72.257  45.503  0.00  0.00            
ATOM   4004  CE  LYN X 251      23.688  72.315  43.739  0.00  0.00            
ATOM   4005  HE2 LYN X 251      23.663  72.767  42.747  0.00  0.00            
ATOM   4006  HE3 LYN X 251      24.620  72.615  44.211  0.00  0.00            
ATOM   4007  NZ  LYN X 251      23.649  70.867  43.623  0.00  0.00            
ATOM   4008  HZ1 LYN X 251      24.415  70.463  44.148  0.00  0.00            
ATOM   4009  HZ2 LYN X 251      22.805  70.490  44.030  0.00  0.00            
ATOM   4010  C   LYN X 251      21.050  76.899  45.214  0.00  0.00            
ATOM   4011  O   LYN X 251      21.291  77.141  46.394  0.00  0.00            
ATOM   4012  N   ASN X 252      19.818  76.749  44.726  0.00  0.00            
ATOM   4013  H   ASN X 252      19.720  76.622  43.726  0.00  0.00            
ATOM   4014  CA  ASN X 252      18.585  76.782  45.515  0.00  0.00            
ATOM   4015  HA  ASN X 252      17.754  76.700  44.821  0.00  0.00            
ATOM   4016  CB  ASN X 252      18.529  75.614  46.510  0.00  0.00            
ATOM   4017  HB2 ASN X 252      17.540  75.554  46.962  0.00  0.00            
ATOM   4018  HB3 ASN X 252      19.251  75.783  47.306  0.00  0.00            
ATOM   4019  CG  ASN X 252      18.868  74.287  45.840  0.00  0.00            
ATOM   4020  OD1 ASN X 252      19.809  73.608  46.239  0.00  0.00            
ATOM   4021  ND2 ASN X 252      18.113  73.962  44.795  0.00  0.00            
ATOM   4022 HD21 ASN X 252      18.538  73.528  43.988  0.00  0.00            
ATOM   4023 HD22 ASN X 252      17.181  74.339  44.729  0.00  0.00            
ATOM   4024  C   ASN X 252      18.430  78.118  46.270  0.00  0.00            
ATOM   4025  O   ASN X 252      17.677  78.178  47.232  0.00  0.00            
ATOM   4026  N   GLY X 253      19.119  79.160  45.820  0.00  0.00            
ATOM   4027  H   GLY X 253      19.673  79.062  44.984  0.00  0.00            
ATOM   4028  CA  GLY X 253      18.853  80.497  46.302  0.00  0.00            
ATOM   4029  HA2 GLY X 253      18.502  80.459  47.334  0.00  0.00            
ATOM   4030  HA3 GLY X 253      19.764  81.096  46.281  0.00  0.00            
ATOM   4031  C   GLY X 253      17.783  81.137  45.411  0.00  0.00            
ATOM   4032  O   GLY X 253      17.330  80.535  44.441  0.00  0.00            
ATOM   4033  N   PRO X 254      17.377  82.370  45.718  0.00  0.00            
ATOM   4034  CD  PRO X 254      17.639  83.094  46.947  0.00  0.00            
ATOM   4035  HD2 PRO X 254      17.596  82.448  47.824  0.00  0.00            
ATOM   4036  HD3 PRO X 254      18.590  83.642  46.860  0.00  0.00            
ATOM   4037  CG  PRO X 254      16.545  84.141  47.000  0.00  0.00            
ATOM   4038  HG2 PRO X 254      16.872  85.047  47.506  0.00  0.00            
ATOM   4039  HG3 PRO X 254      15.675  83.730  47.537  0.00  0.00            
ATOM   4040  CB  PRO X 254      16.171  84.400  45.557  0.00  0.00            
ATOM   4041  HB2 PRO X 254      15.140  84.695  45.468  0.00  0.00            
ATOM   4042  HB3 PRO X 254      16.814  85.183  45.150  0.00  0.00            
ATOM   4043  CA  PRO X 254      16.437  83.066  44.866  0.00  0.00            
ATOM   4044  HA  PRO X 254      15.508  82.507  44.781  0.00  0.00            
ATOM   4045  C   PRO X 254      17.091  83.267  43.509  0.00  0.00            
ATOM   4046  O   PRO X 254      18.308  83.435  43.368  0.00  0.00            
ATOM   4047  N   PHE X 255      16.261  83.266  42.451  0.00  0.00            
ATOM   4048  H   PHE X 255      15.276  83.426  42.600  0.00  0.00            
ATOM   4049  CA  PHE X 255      16.760  83.387  41.101  0.00  0.00            
ATOM   4050  HA  PHE X 255      17.552  82.647  40.951  0.00  0.00            
ATOM   4051  CB  PHE X 255      15.663  83.162  40.060  0.00  0.00            
ATOM   4052  HB2 PHE X 255      15.125  82.249  40.249  0.00  0.00            
ATOM   4053  HB3 PHE X 255      14.953  83.983  40.140  0.00  0.00            
ATOM   4054  CG  PHE X 255      16.199  83.154  38.657  0.00  0.00            
ATOM   4055  CD1 PHE X 255      17.024  82.121  38.205  0.00  0.00            
ATOM   4056  HD1 PHE X 255      17.492  81.469  38.915  0.00  0.00            
ATOM   4057  CE1 PHE X 255      17.514  82.126  36.914  0.00  0.00            
ATOM   4058  HE1 PHE X 255      18.322  81.471  36.655  0.00  0.00            
ATOM   4059  CZ  PHE X 255      17.196  83.186  36.071  0.00  0.00            
ATOM   4060  HZ  PHE X 255      17.809  83.339  35.194  0.00  0.00            
ATOM   4061  CE2 PHE X 255      16.334  84.200  36.491  0.00  0.00            
ATOM   4062  HE2 PHE X 255      15.910  84.874  35.767  0.00  0.00            
ATOM   4063  CD2 PHE X 255      15.830  84.175  37.780  0.00  0.00            
ATOM   4064  HD2 PHE X 255      15.047  84.850  38.039  0.00  0.00            
ATOM   4065  C   PHE X 255      17.403  84.766  40.956  0.00  0.00            
ATOM   4066  O   PHE X 255      16.801  85.764  41.262  0.00  0.00            
ATOM   4067  N   GLY X 256      18.631  84.785  40.498  0.00  0.00            
ATOM   4068  H   GLY X 256      19.136  83.919  40.407  0.00  0.00            
ATOM   4069  CA  GLY X 256      19.407  86.006  40.342  0.00  0.00            
ATOM   4070  HA2 GLY X 256      19.838  86.126  39.347  0.00  0.00            
ATOM   4071  HA3 GLY X 256      18.735  86.873  40.488  0.00  0.00            
ATOM   4072  C   GLY X 256      20.519  86.105  41.404  0.00  0.00            
ATOM   4073  O   GLY X 256      21.391  86.949  41.299  0.00  0.00            
ATOM   4074  N   GLN X 257      20.506  85.210  42.369  0.00  0.00            
ATOM   4075  H   GLN X 257      19.652  84.691  42.527  0.00  0.00            
ATOM   4076  CA  GLN X 257      21.477  85.201  43.430  0.00  0.00            
ATOM   4077  HA  GLN X 257      22.099  86.088  43.330  0.00  0.00            
ATOM   4078  CB  GLN X 257      20.820  85.219  44.809  0.00  0.00            
ATOM   4079  HB2 GLN X 257      21.559  85.244  45.626  0.00  0.00            
ATOM   4080  HB3 GLN X 257      20.247  84.274  44.911  0.00  0.00            
ATOM   4081  CG  GLN X 257      19.786  86.397  44.935  0.00  0.00            
ATOM   4082  HG2 GLN X 257      19.055  86.266  44.182  0.00  0.00            
ATOM   4083  HG3 GLN X 257      19.303  86.353  45.877  0.00  0.00            
ATOM   4084  CD  GLN X 257      20.581  87.667  44.761  0.00  0.00            
ATOM   4085  OE1 GLN X 257      21.800  87.590  44.941  0.00  0.00            
ATOM   4086  NE2 GLN X 257      19.880  88.723  44.266  0.00  0.00            
ATOM   4087 HE21 GLN X 257      18.972  88.611  43.792  0.00  0.00            
ATOM   4088 HE22 GLN X 257      20.311  89.635  44.039  0.00  0.00            
ATOM   4089  C   GLN X 257      22.447  84.017  43.392  0.00  0.00            
ATOM   4090  O   GLN X 257      23.464  84.060  44.057  0.00  0.00            
ATOM   4091  N   ASN X 258      22.132  83.009  42.599  0.00  0.00            
ATOM   4092  H   ASN X 258      21.468  83.147  41.851  0.00  0.00            
ATOM   4093  CA  ASN X 258      22.949  81.793  42.570  0.00  0.00            
ATOM   4094  HA  ASN X 258      23.246  81.562  43.590  0.00  0.00            
ATOM   4095  CB  ASN X 258      22.143  80.629  42.010  0.00  0.00            
ATOM   4096  HB2 ASN X 258      22.805  79.758  41.929  0.00  0.00            
ATOM   4097  HB3 ASN X 258      21.787  80.910  41.026  0.00  0.00            
ATOM   4098  CG  ASN X 258      20.960  80.258  42.896  0.00  0.00            
ATOM   4099  OD1 ASN X 258      21.109  79.803  44.042  0.00  0.00            
ATOM   4100  ND2 ASN X 258      19.775  80.554  42.369  0.00  0.00            
ATOM   4101 HD21 ASN X 258      19.680  80.745  41.384  0.00  0.00            
ATOM   4102 HD22 ASN X 258      18.963  80.615  42.971  0.00  0.00            
ATOM   4103  C   ASN X 258      24.202  82.007  41.721  0.00  0.00            
ATOM   4104  O   ASN X 258      24.351  83.025  41.025  0.00  0.00            
ATOM   4105  N   PHE X 259      25.126  81.053  41.803  0.00  0.00            
ATOM   4106  H   PHE X 259      24.832  80.122  42.064  0.00  0.00            
ATOM   4107  CA  PHE X 259      26.447  81.198  41.232  0.00  0.00            
ATOM   4108  HA  PHE X 259      26.921  82.073  41.680  0.00  0.00            
ATOM   4109  CB  PHE X 259      27.276  79.971  41.559  0.00  0.00            
ATOM   4110  HB2 PHE X 259      27.193  79.687  42.608  0.00  0.00            
ATOM   4111  HB3 PHE X 259      26.879  79.154  40.957  0.00  0.00            
ATOM   4112  CG  PHE X 259      28.733  80.099  41.199  0.00  0.00            
ATOM   4113  CD1 PHE X 259      29.510  81.129  41.741  0.00  0.00            
ATOM   4114  HD1 PHE X 259      29.099  81.766  42.501  0.00  0.00            
ATOM   4115  CE1 PHE X 259      30.821  81.328  41.311  0.00  0.00            
ATOM   4116  HE1 PHE X 259      31.337  82.239  41.553  0.00  0.00            
ATOM   4117  CZ  PHE X 259      31.454  80.373  40.534  0.00  0.00            
ATOM   4118  HZ  PHE X 259      32.467  80.512  40.193  0.00  0.00            
ATOM   4119  CE2 PHE X 259      30.724  79.278  40.101  0.00  0.00            
ATOM   4120  HE2 PHE X 259      31.234  78.441  39.663  0.00  0.00            
ATOM   4121  CD2 PHE X 259      29.371  79.133  40.419  0.00  0.00            
ATOM   4122  HD2 PHE X 259      28.862  78.221  40.177  0.00  0.00            
ATOM   4123  C   PHE X 259      26.363  81.432  39.740  0.00  0.00            
ATOM   4124  O   PHE X 259      27.189  82.169  39.203  0.00  0.00            
ATOM   4125  N   ARN X 260      25.409  80.773  39.067  0.00  0.00            
ATOM   4126  H   ARN X 260      24.702  80.263  39.574  0.00  0.00            
ATOM   4127  CA  ARN X 260      25.293  80.875  37.621  0.00  0.00            
ATOM   4128  HA  ARN X 260      26.097  81.497  37.234  0.00  0.00            
ATOM   4129  CB  ARN X 260      25.491  79.485  37.010  0.00  0.00            
ATOM   4130  HB2 ARN X 260      24.629  78.844  37.193  0.00  0.00            
ATOM   4131  HB3 ARN X 260      25.647  79.628  35.943  0.00  0.00            
ATOM   4132  CG  ARN X 260      26.752  78.773  37.504  0.00  0.00            
ATOM   4133  HG2 ARN X 260      27.640  79.323  37.168  0.00  0.00            
ATOM   4134  HG3 ARN X 260      26.762  78.782  38.591  0.00  0.00            
ATOM   4135  CD  ARN X 260      26.849  77.314  37.066  0.00  0.00            
ATOM   4136  HD2 ARN X 260      25.897  76.814  37.236  0.00  0.00            
ATOM   4137  HD3 ARN X 260      27.068  77.250  35.998  0.00  0.00            
ATOM   4138  NE  ARN X 260      27.887  76.634  37.811  0.00  0.00            
ATOM   4139  HE  ARN X 260      27.508  75.871  38.346  0.00  0.00            
ATOM   4140  CZ  ARN X 260      29.104  76.290  37.155  0.00  0.00            
ATOM   4141  NH1 ARN X 260      29.359  76.588  35.964  0.00  0.00            
ATOM   4142 HH11 ARN X 260      30.335  76.466  35.748  0.00  0.00            
ATOM   4143  NH2 ARN X 260      30.002  75.570  37.991  0.00  0.00            
ATOM   4144 HH21 ARN X 260      30.939  75.701  37.647  0.00  0.00            
ATOM   4145 HH22 ARN X 260      29.802  74.584  38.017  0.00  0.00            
ATOM   4146  C   ARN X 260      23.997  81.459  37.137  0.00  0.00            
ATOM   4147  O   ARN X 260      23.586  81.233  35.990  0.00  0.00            
ATOM   4148  N   ASH X 261      23.278  82.205  37.999  0.00  0.00            
ATOM   4149  H   ASH X 261      23.395  82.080  38.992  0.00  0.00            
ATOM   4150  CA  ASH X 261      22.106  82.932  37.518  0.00  0.00            
ATOM   4151  HA  ASH X 261      21.599  82.316  36.779  0.00  0.00            
ATOM   4152  CB  ASH X 261      21.153  83.166  38.662  0.00  0.00            
ATOM   4153  HB2 ASH X 261      21.648  83.678  39.486  0.00  0.00            
ATOM   4154  HB3 ASH X 261      20.344  83.811  38.323  0.00  0.00            
ATOM   4155  CG  ASH X 261      20.526  81.905  39.227  0.00  0.00            
ATOM   4156  OD1 ASH X 261      20.705  80.800  38.479  0.00  0.00            
ATOM   4157  OD2 ASH X 261      19.876  81.898  40.267  0.00  0.00            
ATOM   4158  HD1 ASH X 261      20.379  80.041  38.936  0.00  0.00            
ATOM   4159  C   ASH X 261      22.501  84.261  36.886  0.00  0.00            
ATOM   4160  O   ASH X 261      23.438  84.915  37.346  0.00  0.00            
ATOM   4161  N   PRO X 262      21.776  84.694  35.846  0.00  0.00            
ATOM   4162  CD  PRO X 262      20.682  83.986  35.195  0.00  0.00            
ATOM   4163  HD2 PRO X 262      21.087  83.225  34.522  0.00  0.00            
ATOM   4164  HD3 PRO X 262      19.985  83.528  35.892  0.00  0.00            
ATOM   4165  CG  PRO X 262      20.012  85.067  34.376  0.00  0.00            
ATOM   4166  HG2 PRO X 262      19.564  84.673  33.459  0.00  0.00            
ATOM   4167  HG3 PRO X 262      19.275  85.598  34.981  0.00  0.00            
ATOM   4168  CB  PRO X 262      21.125  86.041  34.056  0.00  0.00            
ATOM   4169  HB2 PRO X 262      20.732  87.041  33.844  0.00  0.00            
ATOM   4170  HB3 PRO X 262      21.709  85.622  33.229  0.00  0.00            
ATOM   4171  CA  PRO X 262      21.996  86.022  35.290  0.00  0.00            
ATOM   4172  HA  PRO X 262      23.050  86.128  35.028  0.00  0.00            
ATOM   4173  C   PRO X 262      21.607  87.120  36.272  0.00  0.00            
ATOM   4174  O   PRO X 262      20.576  87.044  36.942  0.00  0.00            
ATOM   4175  N   MET X 263      22.455  88.148  36.340  0.00  0.00            
ATOM   4176  H   MET X 263      23.359  88.072  35.897  0.00  0.00            
ATOM   4177  CA  MET X 263      22.217  89.277  37.214  0.00  0.00            
ATOM   4178  HA  MET X 263      21.543  88.984  38.017  0.00  0.00            
ATOM   4179  CB  MET X 263      23.540  89.773  37.795  0.00  0.00            
ATOM   4180  HB2 MET X 263      23.376  90.677  38.390  0.00  0.00            
ATOM   4181  HB3 MET X 263      24.186  90.037  36.965  0.00  0.00            
ATOM   4182  CG  MET X 263      24.284  88.734  38.628  0.00  0.00            
ATOM   4183  HG2 MET X 263      23.630  88.327  39.400  0.00  0.00            
ATOM   4184  HG3 MET X 263      24.587  87.905  37.995  0.00  0.00            
ATOM   4185  SD  MET X 263      25.755  89.414  39.437  0.00  0.00            
ATOM   4186  CE  MET X 263      26.789  89.725  37.989  0.00  0.00            
ATOM   4187  HE1 MET X 263      27.797  89.358  38.182  0.00  0.00            
ATOM   4188  HE2 MET X 263      26.850  90.795  37.797  0.00  0.00            
ATOM   4189  HE3 MET X 263      26.391  89.222  37.107  0.00  0.00            
ATOM   4190  C   MET X 263      21.555  90.394  36.402  0.00  0.00            
ATOM   4191  O   MET X 263      22.190  91.037  35.568  0.00  0.00            
ATOM   4192  N   TYR X 264      20.270  90.633  36.661  0.00  0.00            
ATOM   4193  H   TYR X 264      19.721  89.907  37.097  0.00  0.00            
ATOM   4194  CA  TYR X 264      19.563  91.779  36.099  0.00  0.00            
ATOM   4195  HA  TYR X 264      19.492  91.641  35.022  0.00  0.00            
ATOM   4196  CB  TYR X 264      18.140  91.865  36.676  0.00  0.00            
ATOM   4197  HB2 TYR X 264      17.607  90.928  36.518  0.00  0.00            
ATOM   4198  HB3 TYR X 264      18.194  92.016  37.752  0.00  0.00            
ATOM   4199  CG  TYR X 264      17.315  92.999  36.102  0.00  0.00            
ATOM   4200  CD1 TYR X 264      17.312  94.254  36.718  0.00  0.00            
ATOM   4201  HD1 TYR X 264      17.841  94.397  37.643  0.00  0.00            
ATOM   4202  CE1 TYR X 264      16.632  95.325  36.138  0.00  0.00            
ATOM   4203  HE1 TYR X 264      16.752  96.318  36.532  0.00  0.00            
ATOM   4204  CZ  TYR X 264      15.865  95.124  34.993  0.00  0.00            
ATOM   4205  OH  TYR X 264      15.128  96.148  34.475  0.00  0.00            
ATOM   4206  HH  TYR X 264      14.641  96.622  35.134  0.00  0.00            
ATOM   4207  CE2 TYR X 264      15.867  93.880  34.366  0.00  0.00            
ATOM   4208  HE2 TYR X 264      15.418  93.772  33.396  0.00  0.00            
ATOM   4209  CD2 TYR X 264      16.561  92.815  34.939  0.00  0.00            
ATOM   4210  HD2 TYR X 264      16.452  91.828  34.525  0.00  0.00            
ATOM   4211  C   TYR X 264      20.345  93.059  36.386  0.00  0.00            
ATOM   4212  O   TYR X 264      20.842  93.227  37.497  0.00  0.00            
ATOM   4213  N   PRO X 265      20.485  93.945  35.391  0.00  0.00            
ATOM   4214  CD  PRO X 265      21.143  95.221  35.616  0.00  0.00            
ATOM   4215  HD2 PRO X 265      20.800  95.685  36.541  0.00  0.00            
ATOM   4216  HD3 PRO X 265      22.224  95.085  35.619  0.00  0.00            
ATOM   4217  CG  PRO X 265      20.753  96.078  34.428  0.00  0.00            
ATOM   4218  HG2 PRO X 265      21.570  96.131  33.705  0.00  0.00            
ATOM   4219  HG3 PRO X 265      20.435  97.053  34.783  0.00  0.00            
ATOM   4220  CB  PRO X 265      19.560  95.389  33.807  0.00  0.00            
ATOM   4221  HB2 PRO X 265      18.645  95.726  34.294  0.00  0.00            
ATOM   4222  HB3 PRO X 265      19.485  95.594  32.739  0.00  0.00            
ATOM   4223  CA  PRO X 265      19.802  93.914  34.097  0.00  0.00            
ATOM   4224  HA  PRO X 265      18.862  93.373  34.172  0.00  0.00            
ATOM   4225  C   PRO X 265      20.644  93.306  32.980  0.00  0.00            
ATOM   4226  O   PRO X 265      20.415  93.622  31.809  0.00  0.00            
ATOM   4227  N   TRP X 266      21.613  92.437  33.311  0.00  0.00            
ATOM   4228  H   TRP X 266      21.665  92.097  34.256  0.00  0.00            
ATOM   4229  CA  TRP X 266      22.459  91.823  32.300  0.00  0.00            
ATOM   4230  HA  TRP X 266      22.169  92.220  31.327  0.00  0.00            
ATOM   4231  CB  TRP X 266      23.938  92.145  32.555  0.00  0.00            
ATOM   4232  HB2 TRP X 266      24.550  91.835  31.707  0.00  0.00            
ATOM   4233  HB3 TRP X 266      24.251  91.574  33.427  0.00  0.00            
ATOM   4234  CG  TRP X 266      24.204  93.581  32.842  0.00  0.00            
ATOM   4235  CD1 TRP X 266      24.156  94.624  31.982  0.00  0.00            
ATOM   4236  HD1 TRP X 266      24.115  94.520  30.917  0.00  0.00            
ATOM   4237  NE1 TRP X 266      24.358  95.800  32.664  0.00  0.00            
ATOM   4238  HE1 TRP X 266      24.004  96.694  32.356  0.00  0.00            
ATOM   4239  CE2 TRP X 266      24.793  95.535  33.934  0.00  0.00            
ATOM   4240  CZ2 TRP X 266      25.160  96.365  34.978  0.00  0.00            
ATOM   4241  HZ2 TRP X 266      25.005  97.426  34.909  0.00  0.00            
ATOM   4242  CH2 TRP X 266      25.553  95.787  36.176  0.00  0.00            
ATOM   4243  HH2 TRP X 266      25.801  96.420  37.007  0.00  0.00            
ATOM   4244  CZ3 TRP X 266      25.541  94.400  36.318  0.00  0.00            
ATOM   4245  HZ3 TRP X 266      26.074  93.953  37.134  0.00  0.00            
ATOM   4246  CE3 TRP X 266      25.000  93.580  35.331  0.00  0.00            
ATOM   4247  HE3 TRP X 266      24.840  92.526  35.518  0.00  0.00            
ATOM   4248  CD2 TRP X 266      24.668  94.132  34.090  0.00  0.00            
ATOM   4249  C   TRP X 266      22.240  90.321  32.290  0.00  0.00            
ATOM   4250  O   TRP X 266      21.444  89.793  33.067  0.00  0.00            
ATOM   4251  N   ASN X 267      22.994  89.634  31.427  0.00  0.00            
ATOM   4252  H   ASN X 267      23.673  90.140  30.879  0.00  0.00            
ATOM   4253  CA  ASN X 267      23.050  88.185  31.425  0.00  0.00            
ATOM   4254  HA  ASN X 267      22.175  87.785  31.933  0.00  0.00            
ATOM   4255  CB  ASN X 267      23.060  87.644  29.999  0.00  0.00            
ATOM   4256  HB2 ASN X 267      23.915  88.024  29.441  0.00  0.00            
ATOM   4257  HB3 ASN X 267      23.157  86.559  30.042  0.00  0.00            
ATOM   4258  CG  ASN X 267      21.776  87.978  29.252  0.00  0.00            
ATOM   4259  OD1 ASN X 267      20.746  88.248  29.871  0.00  0.00            
ATOM   4260  ND2 ASN X 267      21.848  87.939  27.919  0.00  0.00            
ATOM   4261 HD21 ASN X 267      22.073  88.787  27.419  0.00  0.00            
ATOM   4262 HD22 ASN X 267      21.320  87.228  27.434  0.00  0.00            
ATOM   4263  C   ASN X 267      24.289  87.702  32.175  0.00  0.00            
ATOM   4264  O   ASN X 267      24.468  86.497  32.344  0.00  0.00            
ATOM   4265  N   THR X 268      25.157  88.626  32.599  0.00  0.00            
ATOM   4266  H   THR X 268      25.049  89.588  32.310  0.00  0.00            
ATOM   4267  CA  THR X 268      26.340  88.261  33.358  0.00  0.00            
ATOM   4268  HA  THR X 268      26.950  87.595  32.751  0.00  0.00            
ATOM   4269  CB  THR X 268      27.139  89.522  33.705  0.00  0.00            
ATOM   4270  HB  THR X 268      26.531  90.186  34.320  0.00  0.00            
ATOM   4271  CG2 THR X 268      28.424  89.173  34.457  0.00  0.00            
ATOM   4272 HG21 THR X 268      29.282  89.687  34.028  0.00  0.00            
ATOM   4273 HG22 THR X 268      28.616  88.099  34.402  0.00  0.00            
ATOM   4274 HG23 THR X 268      28.348  89.444  35.510  0.00  0.00            
ATOM   4275  OG1 THR X 268      27.483  90.199  32.510  0.00  0.00            
ATOM   4276  HG1 THR X 268      27.478  91.131  32.679  0.00  0.00            
ATOM   4277  C   THR X 268      25.949  87.521  34.640  0.00  0.00            
ATOM   4278  O   THR X 268      25.043  87.936  35.360  0.00  0.00            
ATOM   4279  N   THR X 269      26.658  86.427  34.924  0.00  0.00            
ATOM   4280  H   THR X 269      27.175  85.996  34.173  0.00  0.00            
ATOM   4281  CA  THR X 269      26.482  85.670  36.154  0.00  0.00            
ATOM   4282  HA  THR X 269      25.502  85.904  36.562  0.00  0.00            
ATOM   4283  CB  THR X 269      26.584  84.180  35.821  0.00  0.00            
ATOM   4284  HB  THR X 269      26.307  83.598  36.701  0.00  0.00            
ATOM   4285  CG2 THR X 269      25.662  83.813  34.665  0.00  0.00            
ATOM   4286 HG21 THR X 269      25.981  82.884  34.197  0.00  0.00            
ATOM   4287 HG22 THR X 269      25.671  84.597  33.910  0.00  0.00            
ATOM   4288 HG23 THR X 269      24.637  83.685  35.013  0.00  0.00            
ATOM   4289  OG1 THR X 269      27.925  83.852  35.499  0.00  0.00            
ATOM   4290  HG1 THR X 269      28.312  84.572  35.024  0.00  0.00            
ATOM   4291  C   THR X 269      27.555  86.049  37.164  0.00  0.00            
ATOM   4292  O   THR X 269      28.559  86.668  36.812  0.00  0.00            
ATOM   4293  N   PRO X 270      27.373  85.679  38.435  0.00  0.00            
ATOM   4294  CD  PRO X 270      26.116  85.266  39.057  0.00  0.00            
ATOM   4295  HD2 PRO X 270      25.970  84.191  38.931  0.00  0.00            
ATOM   4296  HD3 PRO X 270      25.247  85.792  38.665  0.00  0.00            
ATOM   4297  CG  PRO X 270      26.342  85.567  40.531  0.00  0.00            
ATOM   4298  HG2 PRO X 270      25.779  84.902  41.185  0.00  0.00            
ATOM   4299  HG3 PRO X 270      26.105  86.620  40.697  0.00  0.00            
ATOM   4300  CB  PRO X 270      27.829  85.443  40.739  0.00  0.00            
ATOM   4301  HB2 PRO X 270      28.151  86.046  41.585  0.00  0.00            
ATOM   4302  HB3 PRO X 270      28.089  84.401  40.924  0.00  0.00            
ATOM   4303  CA  PRO X 270      28.411  85.946  39.423  0.00  0.00            
ATOM   4304  HA  PRO X 270      28.596  87.018  39.474  0.00  0.00            
ATOM   4305  C   PRO X 270      29.722  85.235  39.095  0.00  0.00            
ATOM   4306  O   PRO X 270      30.800  85.771  39.348  0.00  0.00            
ATOM   4307  N   GLH X 271      29.644  84.037  38.507  0.00  0.00            
ATOM   4308  H   GLH X 271      28.768  83.760  38.091  0.00  0.00            
ATOM   4309  CA  GLH X 271      30.834  83.287  38.136  0.00  0.00            
ATOM   4310  HA  GLH X 271      31.444  83.130  39.028  0.00  0.00            
ATOM   4311  CB  GLH X 271      30.452  81.900  37.620  0.00  0.00            
ATOM   4312  HB2 GLH X 271      29.665  81.983  36.869  0.00  0.00            
ATOM   4313  HB3 GLH X 271      30.077  81.352  38.480  0.00  0.00            
ATOM   4314  CG  GLH X 271      31.638  81.114  37.062  0.00  0.00            
ATOM   4315  HG2 GLH X 271      32.356  80.908  37.854  0.00  0.00            
ATOM   4316  HG3 GLH X 271      32.156  81.704  36.308  0.00  0.00            
ATOM   4317  CD  GLH X 271      31.257  79.789  36.416  0.00  0.00            
ATOM   4318  OE1 GLH X 271      29.934  79.521  36.386  0.00  0.00            
ATOM   4319  OE2 GLH X 271      32.096  79.019  35.965  0.00  0.00            
ATOM   4320  HE1 GLH X 271      29.461  79.946  37.078  0.00  0.00            
ATOM   4321  C   GLH X 271      31.648  84.063  37.104  0.00  0.00            
ATOM   4322  O   GLH X 271      32.873  83.965  37.080  0.00  0.00            
ATOM   4323  N   ASH X 272      30.970  84.828  36.243  0.00  0.00            
ATOM   4324  H   ASH X 272      29.961  84.884  36.301  0.00  0.00            
ATOM   4325  CA  ASH X 272      31.641  85.545  35.168  0.00  0.00            
ATOM   4326  HA  ASH X 272      32.162  84.838  34.522  0.00  0.00            
ATOM   4327  CB  ASH X 272      30.624  86.270  34.295  0.00  0.00            
ATOM   4328  HB2 ASH X 272      31.125  86.939  33.597  0.00  0.00            
ATOM   4329  HB3 ASH X 272      29.979  86.884  34.921  0.00  0.00            
ATOM   4330  CG  ASH X 272      29.712  85.340  33.513  0.00  0.00            
ATOM   4331  OD1 ASH X 272      30.165  84.077  33.382  0.00  0.00            
ATOM   4332  OD2 ASH X 272      28.653  85.718  33.031  0.00  0.00            
ATOM   4333  HD1 ASH X 272      30.880  84.023  32.773  0.00  0.00            
ATOM   4334  C   ASH X 272      32.664  86.550  35.706  0.00  0.00            
ATOM   4335  O   ASH X 272      33.620  86.887  35.011  0.00  0.00            
ATOM   4336  N   VAL X 273      32.471  87.040  36.933  0.00  0.00            
ATOM   4337  H   VAL X 273      31.864  86.537  37.562  0.00  0.00            
ATOM   4338  CA  VAL X 273      33.324  88.084  37.485  0.00  0.00            
ATOM   4339  HA  VAL X 273      34.133  88.274  36.786  0.00  0.00            
ATOM   4340  CB  VAL X 273      32.539  89.395  37.667  0.00  0.00            
ATOM   4341  HB  VAL X 273      33.221  90.145  38.075  0.00  0.00            
ATOM   4342  CG1 VAL X 273      32.012  89.914  36.333  0.00  0.00            
ATOM   4343 HG11 VAL X 273      32.836  90.205  35.682  0.00  0.00            
ATOM   4344 HG12 VAL X 273      31.372  90.785  36.473  0.00  0.00            
ATOM   4345 HG13 VAL X 273      31.434  89.145  35.821  0.00  0.00            
ATOM   4346  CG2 VAL X 273      31.391  89.230  38.653  0.00  0.00            
ATOM   4347 HG21 VAL X 273      31.211  90.153  39.206  0.00  0.00            
ATOM   4348 HG22 VAL X 273      30.470  88.969  38.131  0.00  0.00            
ATOM   4349 HG23 VAL X 273      31.634  88.444  39.367  0.00  0.00            
ATOM   4350  C   VAL X 273      33.934  87.632  38.810  0.00  0.00            
ATOM   4351  O   VAL X 273      34.359  88.465  39.607  0.00  0.00            
ATOM   4352  N   MET X 274      34.019  86.320  39.047  0.00  0.00            
ATOM   4353  H   MET X 274      33.870  85.661  38.296  0.00  0.00            
ATOM   4354  CA  MET X 274      34.497  85.830  40.331  0.00  0.00            
ATOM   4355  HA  MET X 274      34.035  86.441  41.111  0.00  0.00            
ATOM   4356  CB  MET X 274      34.062  84.382  40.538  0.00  0.00            
ATOM   4357  HB2 MET X 274      34.614  83.727  39.861  0.00  0.00            
ATOM   4358  HB3 MET X 274      33.007  84.327  40.286  0.00  0.00            
ATOM   4359  CG  MET X 274      34.213  83.897  41.977  0.00  0.00            
ATOM   4360  HG2 MET X 274      33.913  82.849  42.050  0.00  0.00            
ATOM   4361  HG3 MET X 274      35.257  83.944  42.282  0.00  0.00            
ATOM   4362  SD  MET X 274      33.236  84.873  43.145  0.00  0.00            
ATOM   4363  CE  MET X 274      31.629  84.864  42.319  0.00  0.00            
ATOM   4364  HE1 MET X 274      31.526  83.967  41.712  0.00  0.00            
ATOM   4365  HE2 MET X 274      30.837  84.866  43.066  0.00  0.00            
ATOM   4366  HE3 MET X 274      31.515  85.743  41.682  0.00  0.00            
ATOM   4367  C   MET X 274      36.007  85.982  40.464  0.00  0.00            
ATOM   4368  O   MET X 274      36.519  86.042  41.580  0.00  0.00            
ATOM   4369  N   ASN X 275      36.723  86.044  39.338  0.00  0.00            
ATOM   4370  H   ASN X 275      36.276  85.814  38.463  0.00  0.00            
ATOM   4371  CA  ASN X 275      38.161  86.271  39.334  0.00  0.00            
ATOM   4372  HA  ASN X 275      38.505  86.334  40.366  0.00  0.00            
ATOM   4373  CB  ASN X 275      38.867  85.113  38.619  0.00  0.00            
ATOM   4374  HB2 ASN X 275      38.622  85.103  37.560  0.00  0.00            
ATOM   4375  HB3 ASN X 275      38.515  84.168  39.036  0.00  0.00            
ATOM   4376  CG  ASN X 275      40.381  85.165  38.793  0.00  0.00            
ATOM   4377  OD1 ASN X 275      40.934  86.166  39.245  0.00  0.00            
ATOM   4378  ND2 ASN X 275      41.044  84.051  38.480  0.00  0.00            
ATOM   4379 HD21 ASN X 275      40.768  83.514  37.671  0.00  0.00            
ATOM   4380 HD22 ASN X 275      41.822  83.750  39.049  0.00  0.00            
ATOM   4381  C   ASN X 275      38.440  87.602  38.646  0.00  0.00            
ATOM   4382  O   ASN X 275      38.318  87.708  37.428  0.00  0.00            
ATOM   4383  N   HID X 276      38.807  88.622  39.426  0.00  0.00            
ATOM   4384  H   HID X 276      39.098  88.447  40.378  0.00  0.00            
ATOM   4385  CA  HID X 276      38.954  89.959  38.885  0.00  0.00            
ATOM   4386  HA  HID X 276      38.074  90.169  38.274  0.00  0.00            
ATOM   4387  CB  HID X 276      38.995  90.997  39.996  0.00  0.00            
ATOM   4388  HB2 HID X 276      38.163  90.864  40.689  0.00  0.00            
ATOM   4389  HB3 HID X 276      38.876  91.971  39.522  0.00  0.00            
ATOM   4390  CG  HID X 276      40.268  91.012  40.783  0.00  0.00            
ATOM   4391  ND1 HID X 276      40.555  90.075  41.758  0.00  0.00            
ATOM   4392  HD1 HID X 276      40.041  89.226  41.925  0.00  0.00            
ATOM   4393  CE1 HID X 276      41.789  90.317  42.191  0.00  0.00            
ATOM   4394  HE1 HID X 276      42.402  89.543  42.620  0.00  0.00            
ATOM   4395  NE2 HID X 276      42.328  91.381  41.618  0.00  0.00            
ATOM   4396  CD2 HID X 276      41.392  91.790  40.674  0.00  0.00            
ATOM   4397  HD2 HID X 276      41.665  92.482  39.894  0.00  0.00            
ATOM   4398  C   HID X 276      40.188  90.058  37.997  0.00  0.00            
ATOM   4399  O   HID X 276      40.236  90.895  37.099  0.00  0.00            
ATOM   4400  N   ARN X 277      41.201  89.226  38.250  0.00  0.00            
ATOM   4401  H   ARN X 277      41.226  88.712  39.121  0.00  0.00            
ATOM   4402  CA  ARN X 277      42.374  89.199  37.393  0.00  0.00            
ATOM   4403  HA  ARN X 277      42.739  90.224  37.314  0.00  0.00            
ATOM   4404  CB  ARN X 277      43.452  88.320  38.017  0.00  0.00            
ATOM   4405  HB2 ARN X 277      44.066  87.857  37.241  0.00  0.00            
ATOM   4406  HB3 ARN X 277      42.934  87.549  38.580  0.00  0.00            
ATOM   4407  CG  ARN X 277      44.328  89.058  39.015  0.00  0.00            
ATOM   4408  HG2 ARN X 277      45.376  89.037  38.700  0.00  0.00            
ATOM   4409  HG3 ARN X 277      43.973  90.084  39.052  0.00  0.00            
ATOM   4410  CD  ARN X 277      44.179  88.476  40.416  0.00  0.00            
ATOM   4411  HD2 ARN X 277      44.280  87.391  40.394  0.00  0.00            
ATOM   4412  HD3 ARN X 277      43.186  88.702  40.797  0.00  0.00            
ATOM   4413  NE  ARN X 277      45.141  89.051  41.325  0.00  0.00            
ATOM   4414  HE  ARN X 277      44.724  89.256  42.218  0.00  0.00            
ATOM   4415  CZ  ARN X 277      46.426  88.450  41.437  0.00  0.00            
ATOM   4416  NH1 ARN X 277      46.779  87.447  40.770  0.00  0.00            
ATOM   4417 HH11 ARN X 277      47.356  87.706  39.984  0.00  0.00            
ATOM   4418  NH2 ARN X 277      47.274  89.102  42.374  0.00  0.00            
ATOM   4419 HH21 ARN X 277      47.419  88.518  43.182  0.00  0.00            
ATOM   4420 HH22 ARN X 277      48.174  89.278  41.958  0.00  0.00            
ATOM   4421  C   ARN X 277      42.036  88.724  35.983  0.00  0.00            
ATOM   4422  O   ARN X 277      42.601  89.223  35.010  0.00  0.00            
ATOM   4423  N   LYN X 278      41.117  87.761  35.855  0.00  0.00            
ATOM   4424  H   LYN X 278      40.732  87.316  36.678  0.00  0.00            
ATOM   4425  CA  LYN X 278      40.678  87.313  34.544  0.00  0.00            
ATOM   4426  HA  LYN X 278      41.556  87.022  33.967  0.00  0.00            
ATOM   4427  CB  LYN X 278      39.787  86.082  34.684  0.00  0.00            
ATOM   4428  HB2 LYN X 278      40.288  85.326  35.288  0.00  0.00            
ATOM   4429  HB3 LYN X 278      38.894  86.363  35.236  0.00  0.00            
ATOM   4430  CG  LYN X 278      39.360  85.477  33.347  0.00  0.00            
ATOM   4431  HG2 LYN X 278      38.861  86.230  32.736  0.00  0.00            
ATOM   4432  HG3 LYN X 278      40.238  85.160  32.788  0.00  0.00            
ATOM   4433  CD  LYN X 278      38.432  84.279  33.568  0.00  0.00            
ATOM   4434  HD2 LYN X 278      38.949  83.512  34.145  0.00  0.00            
ATOM   4435  HD3 LYN X 278      37.576  84.593  34.161  0.00  0.00            
ATOM   4436  CE  LYN X 278      37.940  83.705  32.241  0.00  0.00            
ATOM   4437  HE2 LYN X 278      38.787  83.425  31.612  0.00  0.00            
ATOM   4438  HE3 LYN X 278      37.377  84.490  31.736  0.00  0.00            
ATOM   4439  NZ  LYN X 278      37.067  82.556  32.441  0.00  0.00            
ATOM   4440  HZ1 LYN X 278      37.135  82.223  33.393  0.00  0.00            
ATOM   4441  HZ2 LYN X 278      36.103  82.823  32.302  0.00  0.00            
ATOM   4442  C   LYN X 278      39.949  88.431  33.800  0.00  0.00            
ATOM   4443  O   LYN X 278      39.965  88.473  32.571  0.00  0.00            
ATOM   4444  N   LEU X 279      39.297  89.336  34.538  0.00  0.00            
ATOM   4445  H   LEU X 279      39.181  89.179  35.530  0.00  0.00            
ATOM   4446  CA  LEU X 279      38.578  90.448  33.936  0.00  0.00            
ATOM   4447  HA  LEU X 279      37.948  90.047  33.144  0.00  0.00            
ATOM   4448  CB  LEU X 279      37.681  91.109  34.978  0.00  0.00            
ATOM   4449  HB2 LEU X 279      37.195  91.990  34.550  0.00  0.00            
ATOM   4450  HB3 LEU X 279      38.329  91.426  35.790  0.00  0.00            
ATOM   4451  CG  LEU X 279      36.635  90.181  35.592  0.00  0.00            
ATOM   4452  HG  LEU X 279      37.161  89.381  36.113  0.00  0.00            
ATOM   4453  CD1 LEU X 279      35.796  90.933  36.619  0.00  0.00            
ATOM   4454 HD11 LEU X 279      36.037  91.997  36.613  0.00  0.00            
ATOM   4455 HD12 LEU X 279      34.732  90.831  36.404  0.00  0.00            
ATOM   4456 HD13 LEU X 279      35.988  90.534  37.614  0.00  0.00            
ATOM   4457  CD2 LEU X 279      35.744  89.552  34.529  0.00  0.00            
ATOM   4458 HD21 LEU X 279      34.696  89.798  34.704  0.00  0.00            
ATOM   4459 HD22 LEU X 279      35.841  88.467  34.544  0.00  0.00            
ATOM   4460 HD23 LEU X 279      36.018  89.906  33.536  0.00  0.00            
ATOM   4461  C   LEU X 279      39.516  91.498  33.332  0.00  0.00            
ATOM   4462  O   LEU X 279      39.059  92.367  32.593  0.00  0.00            
ATOM   4463  N   GLY X 280      40.817  91.426  33.627  0.00  0.00            
ATOM   4464  H   GLY X 280      41.160  90.581  34.058  0.00  0.00            
ATOM   4465  CA  GLY X 280      41.794  92.288  32.987  0.00  0.00            
ATOM   4466  HA2 GLY X 280      41.377  92.675  32.060  0.00  0.00            
ATOM   4467  HA3 GLY X 280      42.649  91.670  32.719  0.00  0.00            
ATOM   4468  C   GLY X 280      42.314  93.456  33.823  0.00  0.00            
ATOM   4469  O   GLY X 280      43.069  94.271  33.297  0.00  0.00            
ATOM   4470  N   TYR X 281      41.926  93.564  35.096  0.00  0.00            
ATOM   4471  H   TYR X 281      41.119  93.047  35.403  0.00  0.00            
ATOM   4472  CA  TYR X 281      42.415  94.640  35.942  0.00  0.00            
ATOM   4473  HA  TYR X 281      43.215  95.154  35.409  0.00  0.00            
ATOM   4474  CB  TYR X 281      41.279  95.628  36.216  0.00  0.00            
ATOM   4475  HB2 TYR X 281      41.670  96.547  36.661  0.00  0.00            
ATOM   4476  HB3 TYR X 281      40.843  95.888  35.253  0.00  0.00            
ATOM   4477  CG  TYR X 281      40.164  95.103  37.093  0.00  0.00            
ATOM   4478  CD1 TYR X 281      40.247  95.184  38.484  0.00  0.00            
ATOM   4479  HD1 TYR X 281      41.153  95.532  38.950  0.00  0.00            
ATOM   4480  CE1 TYR X 281      39.175  94.777  39.279  0.00  0.00            
ATOM   4481  HE1 TYR X 281      39.155  95.029  40.324  0.00  0.00            
ATOM   4482  CZ  TYR X 281      38.073  94.154  38.701  0.00  0.00            
ATOM   4483  OH  TYR X 281      37.055  93.684  39.476  0.00  0.00            
ATOM   4484  HH  TYR X 281      36.918  94.202  40.253  0.00  0.00            
ATOM   4485  CE2 TYR X 281      38.029  93.990  37.320  0.00  0.00            
ATOM   4486  HE2 TYR X 281      37.298  93.331  36.890  0.00  0.00            
ATOM   4487  CD2 TYR X 281      39.045  94.502  36.516  0.00  0.00            
ATOM   4488  HD2 TYR X 281      39.038  94.290  35.462  0.00  0.00            
ATOM   4489  C   TYR X 281      42.985  94.107  37.249  0.00  0.00            
ATOM   4490  O   TYR X 281      42.726  92.972  37.643  0.00  0.00            
ATOM   4491  N   VAL X 282      43.781  94.950  37.907  0.00  0.00            
ATOM   4492  H   VAL X 282      44.144  95.744  37.403  0.00  0.00            
ATOM   4493  CA  VAL X 282      44.379  94.640  39.191  0.00  0.00            
ATOM   4494  HA  VAL X 282      43.752  93.917  39.712  0.00  0.00            
ATOM   4495  CB  VAL X 282      45.764  94.025  38.956  0.00  0.00            
ATOM   4496  HB  VAL X 282      45.649  93.204  38.246  0.00  0.00            
ATOM   4497  CG1 VAL X 282      46.747  95.025  38.348  0.00  0.00            
ATOM   4498 HG11 VAL X 282      47.568  95.229  39.036  0.00  0.00            
ATOM   4499 HG12 VAL X 282      46.282  95.961  38.032  0.00  0.00            
ATOM   4500 HG13 VAL X 282      47.190  94.590  37.458  0.00  0.00            
ATOM   4501  CG2 VAL X 282      46.330  93.428  40.239  0.00  0.00            
ATOM   4502 HG21 VAL X 282      45.537  93.242  40.965  0.00  0.00            
ATOM   4503 HG22 VAL X 282      47.053  94.102  40.701  0.00  0.00            
ATOM   4504 HG23 VAL X 282      46.820  92.486  39.993  0.00  0.00            
ATOM   4505  C   VAL X 282      44.459  95.914  40.022  0.00  0.00            
ATOM   4506  O   VAL X 282      44.483  97.017  39.476  0.00  0.00            
ATOM   4507  N   TYR X 283      44.510  95.764  41.349  0.00  0.00            
ATOM   4508  H   TYR X 283      44.709  94.849  41.720  0.00  0.00            
ATOM   4509  CA  TYR X 283      44.639  96.901  42.243  0.00  0.00            
ATOM   4510  HA  TYR X 283      44.291  97.801  41.739  0.00  0.00            
ATOM   4511  CB  TYR X 283      43.776  96.706  43.488  0.00  0.00            
ATOM   4512  HB2 TYR X 283      44.043  97.448  44.242  0.00  0.00            
ATOM   4513  HB3 TYR X 283      43.966  95.729  43.926  0.00  0.00            
ATOM   4514  CG  TYR X 283      42.301  96.824  43.186  0.00  0.00            
ATOM   4515  CD1 TYR X 283      41.672  98.071  43.176  0.00  0.00            
ATOM   4516  HD1 TYR X 283      42.203  98.939  43.521  0.00  0.00            
ATOM   4517  CE1 TYR X 283      40.329  98.184  42.815  0.00  0.00            
ATOM   4518  HE1 TYR X 283      39.882  99.153  42.674  0.00  0.00            
ATOM   4519  CZ  TYR X 283      39.569  97.036  42.605  0.00  0.00            
ATOM   4520  OH  TYR X 283      38.239  97.142  42.324  0.00  0.00            
ATOM   4521  HH  TYR X 283      37.906  96.395  41.850  0.00  0.00            
ATOM   4522  CE2 TYR X 283      40.170  95.787  42.729  0.00  0.00            
ATOM   4523  HE2 TYR X 283      39.559  94.912  42.846  0.00  0.00            
ATOM   4524  CD2 TYR X 283      41.542  95.679  42.947  0.00  0.00            
ATOM   4525  HD2 TYR X 283      41.997  94.707  43.014  0.00  0.00            
ATOM   4526  C   TYR X 283      46.106  97.069  42.613  0.00  0.00            
ATOM   4527  O   TYR X 283      46.861  96.100  42.678  0.00  0.00            
ATOM   4528  N   ASH X 284      46.511  98.319  42.850  0.00  0.00            
ATOM   4529  H   ASH X 284      45.829  99.004  43.141  0.00  0.00            
ATOM   4530  CA  ASH X 284      47.911  98.659  42.985  0.00  0.00            
ATOM   4531  HA  ASH X 284      48.435  98.281  42.104  0.00  0.00            
ATOM   4532  CB  ASH X 284      48.086 100.179  43.020  0.00  0.00            
ATOM   4533  HB2 ASH X 284      49.137 100.432  43.169  0.00  0.00            
ATOM   4534  HB3 ASH X 284      47.776 100.609  42.073  0.00  0.00            
ATOM   4535  CG  ASH X 284      47.297 100.854  44.127  0.00  0.00            
ATOM   4536  OD1 ASH X 284      46.389 100.036  44.701  0.00  0.00            
ATOM   4537  OD2 ASH X 284      47.493 102.016  44.465  0.00  0.00            
ATOM   4538  HD1 ASH X 284      46.605  99.868  45.601  0.00  0.00            
ATOM   4539  C   ASH X 284      48.535  97.992  44.203  0.00  0.00            
ATOM   4540  O   ASH X 284      49.739  97.749  44.220  0.00  0.00            
ATOM   4541  N   ILE X 285      47.730  97.681  45.222  0.00  0.00            
ATOM   4542  H   ILE X 285      46.730  97.671  45.076  0.00  0.00            
ATOM   4543  CA  ILE X 285      48.262  97.059  46.423  0.00  0.00            
ATOM   4544  HA  ILE X 285      49.146  97.616  46.735  0.00  0.00            
ATOM   4545  CB  ILE X 285      47.246  97.113  47.570  0.00  0.00            
ATOM   4546  HB  ILE X 285      47.668  96.577  48.421  0.00  0.00            
ATOM   4547  CG2 ILE X 285      46.991  98.555  47.998  0.00  0.00            
ATOM   4548 HG21 ILE X 285      47.449  99.252  47.296  0.00  0.00            
ATOM   4549 HG22 ILE X 285      47.409  98.746  48.985  0.00  0.00            
ATOM   4550 HG23 ILE X 285      45.921  98.765  48.035  0.00  0.00            
ATOM   4551  CG1 ILE X 285      45.940  96.437  47.167  0.00  0.00            
ATOM   4552 HG12 ILE X 285      46.146  95.510  46.627  0.00  0.00            
ATOM   4553 HG13 ILE X 285      45.419  97.129  46.511  0.00  0.00            
ATOM   4554  CD1 ILE X 285      45.016  96.154  48.343  0.00  0.00            
ATOM   4555 HD11 ILE X 285      44.215  95.475  48.049  0.00  0.00            
ATOM   4556 HD12 ILE X 285      44.557  97.078  48.696  0.00  0.00            
ATOM   4557 HD13 ILE X 285      45.576  95.699  49.158  0.00  0.00            
ATOM   4558  C   ILE X 285      48.680  95.620  46.131  0.00  0.00            
ATOM   4559  O   ILE X 285      49.440  95.035  46.898  0.00  0.00            
ATOM   4560  N   GLH X 286      48.203  95.049  45.021  0.00  0.00            
ATOM   4561  H   GLH X 286      47.747  95.629  44.332  0.00  0.00            
ATOM   4562  CA  GLH X 286      48.522  93.676  44.654  0.00  0.00            
ATOM   4563  HA  GLH X 286      48.523  93.039  45.537  0.00  0.00            
ATOM   4564  CB  GLH X 286      47.463  93.121  43.709  0.00  0.00            
ATOM   4565  HB2 GLH X 286      47.739  92.113  43.392  0.00  0.00            
ATOM   4566  HB3 GLH X 286      47.450  93.768  42.838  0.00  0.00            
ATOM   4567  CG  GLH X 286      46.064  93.105  44.310  0.00  0.00            
ATOM   4568  HG2 GLH X 286      45.761  94.109  44.601  0.00  0.00            
ATOM   4569  HG3 GLH X 286      46.043  92.490  45.208  0.00  0.00            
ATOM   4570  CD  GLH X 286      45.060  92.508  43.342  0.00  0.00            
ATOM   4571  OE1 GLH X 286      44.239  93.437  42.808  0.00  0.00            
ATOM   4572  OE2 GLH X 286      44.976  91.305  43.125  0.00  0.00            
ATOM   4573  HE1 GLH X 286      43.337  93.172  42.870  0.00  0.00            
ATOM   4574  C   GLH X 286      49.890  93.593  43.980  0.00  0.00            
ATOM   4575  O   GLH X 286      50.359  92.493  43.696  0.00  0.00            
ATOM   4576  N   LEU X 287      50.523  94.738  43.693  0.00  0.00            
ATOM   4577  H   LEU X 287      50.033  95.613  43.800  0.00  0.00            
ATOM   4578  CA  LEU X 287      51.804  94.743  43.006  0.00  0.00            
ATOM   4579  HA  LEU X 287      51.921  93.786  42.500  0.00  0.00            
ATOM   4580  CB  LEU X 287      51.858  95.879  41.977  0.00  0.00            
ATOM   4581  HB2 LEU X 287      51.982  96.838  42.478  0.00  0.00            
ATOM   4582  HB3 LEU X 287      52.761  95.740  41.387  0.00  0.00            
ATOM   4583  CG  LEU X 287      50.676  95.944  41.006  0.00  0.00            
ATOM   4584  HG  LEU X 287      49.777  96.205  41.563  0.00  0.00            
ATOM   4585  CD1 LEU X 287      50.910  97.035  39.959  0.00  0.00            
ATOM   4586 HD11 LEU X 287      50.036  97.154  39.320  0.00  0.00            
ATOM   4587 HD12 LEU X 287      51.105  97.993  40.440  0.00  0.00            
ATOM   4588 HD13 LEU X 287      51.765  96.796  39.326  0.00  0.00            
ATOM   4589  CD2 LEU X 287      50.440  94.597  40.332  0.00  0.00            
ATOM   4590 HD21 LEU X 287      51.260  93.912  40.546  0.00  0.00            
ATOM   4591 HD22 LEU X 287      49.518  94.145  40.695  0.00  0.00            
ATOM   4592 HD23 LEU X 287      50.361  94.710  39.250  0.00  0.00            
ATOM   4593  C   LEU X 287      52.958  94.895  43.994  0.00  0.00            
ATOM   4594  O   LEU X 287      52.844  95.593  44.999  0.00  0.00            
ATOM   4595  C61 CU6 X 288      24.164  99.197  43.520  0.00  0.00            
ATOM   4596  DD2 CU6 X 288      24.910  98.830  43.928  0.00  0.00            
ATOM   4597  DD3 CU6 X 288      24.113  99.860  44.165  0.00  0.00            
ATOM   4598  DD4 CU6 X 288      24.710  99.736  43.022  0.00  0.00            
ATOM   4599  DD5 CU6 X 288      23.415  99.573  43.094  0.00  0.00            
ATOM   4600  DD6 CU6 X 288      24.198  98.544  42.860  0.00  0.00            
ATOM   4601  DD7 CU6 X 288      23.635  98.675  44.010  0.00  0.00            
ATOM   4602  C61 CU6 X 289      27.386 101.692  47.474  0.00  0.00            
ATOM   4603  DD2 CU6 X 289      28.225 101.970  47.736  0.00  0.00            
ATOM   4604  DD3 CU6 X 289      27.013 102.433  47.866  0.00  0.00            
ATOM   4605  DD4 CU6 X 289      27.471 102.146  46.704  0.00  0.00            
ATOM   4606  DD5 CU6 X 289      26.540 101.401  47.208  0.00  0.00            
ATOM   4607  DD6 CU6 X 289      27.763 100.939  47.066  0.00  0.00            
ATOM   4608  DD7 CU6 X 289      27.288 101.230  48.225  0.00  0.00            
ATOM   4609  O1  L6N X 290      25.350 101.365  47.273  0.00  0.00            
ATOM   4610  C1  L6N X 290      24.631 100.956  48.203  0.00  0.00            
ATOM   4611  C2  L6N X 290      23.635 101.732  48.935  0.00  0.00            
ATOM   4612  C3  L6N X 290      22.649 101.136  49.623  0.00  0.00            
ATOM   4613  C4  L6N X 290      21.580 101.836  50.337  0.00  0.00            
ATOM   4614  N1  L6N X 290      22.052 102.273  51.608  0.00  0.00            
ATOM   4615  C5  L6N X 290      21.327 102.185  52.739  0.00  0.00            
ATOM   4616  C6  L6N X 290      22.149 102.821  53.657  0.00  0.00            
ATOM   4617  C7  L6N X 290      21.800 103.079  55.089  0.00  0.00            
ATOM   4618  O2  L6N X 290      21.898 101.851  55.820  0.00  0.00            
ATOM   4619  C8  L6N X 290      21.247 101.777  57.008  0.00  0.00            
ATOM   4620  C9  L6N X 290      21.104 100.536  57.671  0.00  0.00            
ATOM   4621  C10 L6N X 290      20.376 100.315  58.880  0.00  0.00            
ATOM   4622  C11 L6N X 290      20.183  98.904  59.469  0.00  0.00            
ATOM   4623  H1  L6N X 290      19.158  98.646  59.394  0.00  0.00            
ATOM   4624  H2  L6N X 290      20.292  99.023  60.576  0.00  0.00            
ATOM   4625  H3  L6N X 290      20.921  98.218  59.061  0.00  0.00            
ATOM   4626  C12 L6N X 290      19.761 101.437  59.480  0.00  0.00            
ATOM   4627  C13 L6N X 290      20.019 102.718  58.961  0.00  0.00            
ATOM   4628  C14 L6N X 290      19.538 103.977  59.594  0.00  0.00            
ATOM   4629  H4  L6N X 290      20.428 104.602  59.829  0.00  0.00            
ATOM   4630  H5  L6N X 290      18.987 103.797  60.592  0.00  0.00            
ATOM   4631  H6  L6N X 290      18.845 104.614  58.905  0.00  0.00            
ATOM   4632  C15 L6N X 290      20.772 102.885  57.764  0.00  0.00            
ATOM   4633  H7  L6N X 290      21.037 103.848  57.437  0.00  0.00            
ATOM   4634  H8  L6N X 290      19.202 101.327  60.406  0.00  0.00            
ATOM   4635  H9  L6N X 290      21.560  99.668  57.142  0.00  0.00            
ATOM   4636  H10 L6N X 290      20.877 103.618  55.278  0.00  0.00            
ATOM   4637  H11 L6N X 290      22.561 103.756  55.509  0.00  0.00            
ATOM   4638  N2  L6N X 290      23.389 103.175  53.066  0.00  0.00            
ATOM   4639  N3  L6N X 290      23.237 102.838  51.796  0.00  0.00            
ATOM   4640  H12 L6N X 290      20.296 101.717  52.801  0.00  0.00            
ATOM   4641  H13 L6N X 290      20.782 101.142  50.507  0.00  0.00            
ATOM   4642  H14 L6N X 290      21.341 102.698  49.754  0.00  0.00            
ATOM   4643  O3  L6N X 290      22.442  99.804  49.585  0.00  0.00            
ATOM   4644  C16 L6N X 290      23.405  99.051  49.005  0.00  0.00            
ATOM   4645  C17 L6N X 290      24.471  99.523  48.369  0.00  0.00            
ATOM   4646  O4  L6N X 290      25.305  98.669  47.749  0.00  0.00            
ATOM   4647  H15 L6N X 290      25.004  97.795  47.921  0.00  0.00            
ATOM   4648  H16 L6N X 290      23.141  98.018  49.162  0.00  0.00            
ATOM   4649  H17 L6N X 290      23.675 102.771  48.911  0.00  0.00            
ATOM   4650  O   HOH X 291      15.356 103.308  40.154  0.00  0.00            
ATOM   4651  H1  HOH X 291      14.571 103.322  40.720  0.00  0.00            
ATOM   4652  H2  HOH X 291      14.957 103.299  39.284  0.00  0.00            
ATOM   4653  O   HOH X 292       4.260 102.985  59.435  0.00  0.00            
ATOM   4654  H1  HOH X 292       3.882 102.184  59.893  0.00  0.00            
ATOM   4655  H2  HOH X 292       4.489 103.595  60.170  0.00  0.00            
ATOM   4656  O   HOH X 293       9.625 108.922  60.196  0.00  0.00            
ATOM   4657  H1  HOH X 293       9.900 109.494  60.928  0.00  0.00            
ATOM   4658  H2  HOH X 293      10.230 109.242  59.458  0.00  0.00            
ATOM   4659  O   HOH X 294      27.690  95.771  65.712  0.00  0.00            
ATOM   4660  H1  HOH X 294      27.382  96.673  65.952  0.00  0.00            
ATOM   4661  H2  HOH X 294      26.953  95.429  65.181  0.00  0.00            
ATOM   4662  O   HOH X 295      17.608 115.167  40.772  0.00  0.00            
ATOM   4663  H1  HOH X 295      18.074 114.645  40.090  0.00  0.00            
ATOM   4664  H2  HOH X 295      18.263 115.867  40.894  0.00  0.00            
ATOM   4665  O   HOH X 296      12.373 112.618  55.149  0.00  0.00            
ATOM   4666  H1  HOH X 296      12.365 111.759  54.699  0.00  0.00            
ATOM   4667  H2  HOH X 296      13.104 113.058  54.711  0.00  0.00            
ATOM   4668  O   HOH X 297      27.863 106.180  66.170  0.00  0.00            
ATOM   4669  H1  HOH X 297      27.629 106.980  66.629  0.00  0.00            
ATOM   4670  H2  HOH X 297      27.037 105.670  66.251  0.00  0.00            
ATOM   4671  O   HOH X 298      15.564 108.505  36.271  0.00  0.00            
ATOM   4672  H1  HOH X 298      15.888 109.091  36.966  0.00  0.00            
ATOM   4673  H2  HOH X 298      14.669 108.874  36.131  0.00  0.00            
ATOM   4674  O   HOH X 299      17.050 110.894  63.628  0.00  0.00            
ATOM   4675  H1  HOH X 299      16.424 110.857  64.359  0.00  0.00            
ATOM   4676  H2  HOH X 299      17.792 110.381  63.978  0.00  0.00            
ATOM   4677  O   HOH X 300      16.573 107.710  64.475  0.00  0.00            
ATOM   4678  H1  HOH X 300      17.192 108.342  64.759  0.00  0.00            
ATOM   4679  H2  HOH X 300      17.010 107.256  63.762  0.00  0.00            
ATOM   4680  O   HOH X 301       7.217 100.347  53.656  0.00  0.00            
ATOM   4681  H1  HOH X 301       7.245 100.985  52.927  0.00  0.00            
ATOM   4682  H2  HOH X 301       8.162 100.335  53.999  0.00  0.00            
ATOM   4683  O   HOH X 302       6.508  93.379  50.889  0.00  0.00            
ATOM   4684  H1  HOH X 302       6.009  93.013  50.154  0.00  0.00            
ATOM   4685  H2  HOH X 302       5.877  93.242  51.610  0.00  0.00            
ATOM   4686  O   HOH X 303      28.841  92.204  63.777  0.00  0.00            
ATOM   4687  H1  HOH X 303      29.517  91.652  63.361  0.00  0.00            
ATOM   4688  H2  HOH X 303      29.381  92.844  64.246  0.00  0.00            
ATOM   4689  O   HOH X 304      18.899 114.514  63.637  0.00  0.00            
ATOM   4690  H1  HOH X 304      19.816 114.515  63.331  0.00  0.00            
ATOM   4691  H2  HOH X 304      18.955 115.051  64.449  0.00  0.00            
ATOM   4692  O   HOH X 305      32.443  99.940  64.555  0.00  0.00            
ATOM   4693  H1  HOH X 305      31.501  99.809  64.342  0.00  0.00            
ATOM   4694  H2  HOH X 305      32.773 100.337  63.728  0.00  0.00            
ATOM   4695  O   HOH X 306       8.996 107.582  40.567  0.00  0.00            
ATOM   4696  H1  HOH X 306       9.543 108.331  40.849  0.00  0.00            
ATOM   4697  H2  HOH X 306       8.269 107.599  41.271  0.00  0.00            
ATOM   4698  O   HOH X 307      10.566 105.382  40.415  0.00  0.00            
ATOM   4699  H1  HOH X 307       9.943 106.111  40.340  0.00  0.00            
ATOM   4700  H2  HOH X 307      11.042 105.639  41.245  0.00  0.00            
ATOM   4701  O   HOH X 308       8.943  96.111  44.727  0.00  0.00            
ATOM   4702  H1  HOH X 308       8.669  96.587  43.932  0.00  0.00            
ATOM   4703  H2  HOH X 308       8.550  96.685  45.414  0.00  0.00            
ATOM   4704  O   HOH X 309      22.362  92.369  64.432  0.00  0.00            
ATOM   4705  H1  HOH X 309      23.141  91.856  64.181  0.00  0.00            
ATOM   4706  H2  HOH X 309      21.756  92.169  63.674  0.00  0.00            
ATOM   4707  O   HOH X 310      18.436 119.205  44.462  0.00  0.00            
ATOM   4708  H1  HOH X 310      17.821 119.405  45.205  0.00  0.00            
ATOM   4709  H2  HOH X 310      17.817 118.870  43.770  0.00  0.00            
ATOM   4710  O   HOH X 311      21.040 117.432  51.081  0.00  0.00            
ATOM   4711  H1  HOH X 311      21.057 117.346  52.012  0.00  0.00            
ATOM   4712  H2  HOH X 311      20.106 117.466  50.837  0.00  0.00            
ATOM   4713  O   HOH X 312      20.336 111.017  69.828  0.00  0.00            
ATOM   4714  H1  HOH X 312      19.407 110.985  70.058  0.00  0.00            
ATOM   4715  H2  HOH X 312      20.779 111.090  70.688  0.00  0.00            
ATOM   4716  O   HOH X 313      35.019  94.263  62.704  0.00  0.00            
ATOM   4717  H1  HOH X 313      34.710  94.663  63.534  0.00  0.00            
ATOM   4718  H2  HOH X 313      35.585  94.933  62.320  0.00  0.00            
ATOM   4719  O   HOH X 314      14.821  89.155  62.957  0.00  0.00            
ATOM   4720  H1  HOH X 314      14.731  90.069  63.186  0.00  0.00            
ATOM   4721  H2  HOH X 314      14.442  89.130  62.055  0.00  0.00            
ATOM   4722  O   HOH X 315      15.242 111.410  66.032  0.00  0.00            
ATOM   4723  H1  HOH X 315      14.345 111.641  66.268  0.00  0.00            
ATOM   4724  H2  HOH X 315      15.747 112.036  66.637  0.00  0.00            
ATOM   4725  O   HOH X 316      31.213  96.505  62.258  0.00  0.00            
ATOM   4726  H1  HOH X 316      31.667  97.224  61.854  0.00  0.00            
ATOM   4727  H2  HOH X 316      30.922  96.856  63.126  0.00  0.00            
ATOM   4728  O   HOH X 317      20.015 116.503  45.324  0.00  0.00            
ATOM   4729  H1  HOH X 317      20.167 117.399  45.024  0.00  0.00            
ATOM   4730  H2  HOH X 317      19.089 116.337  45.016  0.00  0.00            
ATOM   4731  O   HOH X 318       7.045 109.080  58.930  0.00  0.00            
ATOM   4732  H1  HOH X 318       6.963 110.046  58.927  0.00  0.00            
ATOM   4733  H2  HOH X 318       7.966 108.960  59.166  0.00  0.00            
ATOM   4734  O   HOH X 319      13.006 110.667  64.155  0.00  0.00            
ATOM   4735  H1  HOH X 319      13.208 110.538  63.227  0.00  0.00            
ATOM   4736  H2  HOH X 319      13.441 111.484  64.435  0.00  0.00            
ATOM   4737  O   HOH X 320       5.683 110.589  49.762  0.00  0.00            
ATOM   4738  H1  HOH X 320       5.046 111.280  49.960  0.00  0.00            
ATOM   4739  H2  HOH X 320       5.429 109.837  50.322  0.00  0.00            
ATOM   4740  O   HOH X 321      12.781 116.743  48.658  0.00  0.00            
ATOM   4741  H1  HOH X 321      12.944 116.756  49.608  0.00  0.00            
ATOM   4742  H2  HOH X 321      12.888 115.803  48.423  0.00  0.00            
ATOM   4743  O   HOH X 322      19.411  85.902  59.909  0.00  0.00            
ATOM   4744  H1  HOH X 322      19.819  86.457  60.599  0.00  0.00            
ATOM   4745  H2  HOH X 322      18.585  86.356  59.678  0.00  0.00            
ATOM   4746  O   HOH X 323      29.077 103.442  69.357  0.00  0.00            
ATOM   4747  H1  HOH X 323      28.467 104.200  69.347  0.00  0.00            
ATOM   4748  H2  HOH X 323      29.869 103.857  68.991  0.00  0.00            
ATOM   4749  O   HOH X 324      17.383 110.267  70.405  0.00  0.00            
ATOM   4750  H1  HOH X 324      17.132 110.155  69.492  0.00  0.00            
ATOM   4751  H2  HOH X 324      16.872 109.531  70.770  0.00  0.00            
ATOM   4752  O   HOH X 325       9.657 102.562  46.705  0.00  0.00            
ATOM   4753  H1  HOH X 325      10.023 101.850  47.253  0.00  0.00            
ATOM   4754  H2  HOH X 325       8.702 102.510  46.881  0.00  0.00            
ATOM   4755  O   HOH X 326      12.529 105.002  60.586  0.00  0.00            
ATOM   4756  H1  HOH X 326      13.285 105.325  61.073  0.00  0.00            
ATOM   4757  H2  HOH X 326      12.852 104.182  60.085  0.00  0.00            
ATOM   4758  O   HOH X 327       6.524  97.973  54.899  0.00  0.00            
ATOM   4759  H1  HOH X 327       6.847  98.573  54.200  0.00  0.00            
ATOM   4760  H2  HOH X 327       7.270  98.082  55.555  0.00  0.00            
ATOM   4761  O   HOH X 328      18.311 106.185  67.281  0.00  0.00            
ATOM   4762  H1  HOH X 328      17.589 105.633  66.972  0.00  0.00            
ATOM   4763  H2  HOH X 328      19.086 105.926  66.765  0.00  0.00            
ATOM   4764  O   HOH X 329       5.872  93.537  48.096  0.00  0.00            
ATOM   4765  H1  HOH X 329       5.519  94.422  47.980  0.00  0.00            
ATOM   4766  H2  HOH X 329       6.795  93.615  47.733  0.00  0.00            
ATOM   4767  O   HOH X 330      23.600 103.252  45.667  0.00  0.00            
ATOM   4768  H1  HOH X 330      22.765 103.125  45.160  0.00  0.00            
ATOM   4769  H2  HOH X 330      23.310 103.758  46.478  0.00  0.00            
ATOM   4770  O   HOH X 331      30.597  89.159  48.847  0.00  0.00            
ATOM   4771  H1  HOH X 331      31.249  89.214  48.152  0.00  0.00            
ATOM   4772  H2  HOH X 331      30.900  89.838  49.489  0.00  0.00            
ATOM   4773  O   HOH X 332       9.121  98.712  57.569  0.00  0.00            
ATOM   4774  H1  HOH X 332       9.276  99.654  57.575  0.00  0.00            
ATOM   4775  H2  HOH X 332       8.702  98.618  58.448  0.00  0.00            
ATOM   4776  O   HOH X 333      33.829  94.793  64.987  0.00  0.00            
ATOM   4777  H1  HOH X 333      33.520  95.732  65.097  0.00  0.00            
ATOM   4778  H2  HOH X 333      33.408  94.239  65.683  0.00  0.00            
ATOM   4779  O   HOH X 334       5.349 105.100  54.523  0.00  0.00            
ATOM   4780  H1  HOH X 334       5.821 104.535  55.128  0.00  0.00            
ATOM   4781  H2  HOH X 334       4.523 105.207  54.970  0.00  0.00            
ATOM   4782  O   HOH X 335      13.947  97.013  54.221  0.00  0.00            
ATOM   4783  H1  HOH X 335      13.515  97.027  55.128  0.00  0.00            
ATOM   4784  H2  HOH X 335      14.624  97.690  54.269  0.00  0.00            
ATOM   4785  O   HOH X 336       5.464 100.727  56.085  0.00  0.00            
ATOM   4786  H1  HOH X 336       5.041  99.864  56.174  0.00  0.00            
ATOM   4787  H2  HOH X 336       6.100 100.555  55.398  0.00  0.00            
ATOM   4788  O   HOH X 337      17.392  92.935  60.423  0.00  0.00            
ATOM   4789  H1  HOH X 337      17.477  93.695  59.834  0.00  0.00            
ATOM   4790  H2  HOH X 337      16.451  92.695  60.308  0.00  0.00            
ATOM   4791  O   HOH X 338      16.475 109.374  68.082  0.00  0.00            
ATOM   4792  H1  HOH X 338      15.648 109.882  68.035  0.00  0.00            
ATOM   4793  H2  HOH X 338      16.580 109.085  67.174  0.00  0.00            
ATOM   4794  O   HOH X 339      11.638  88.764  46.654  0.00  0.00            
ATOM   4795  H1  HOH X 339      11.561  88.012  46.065  0.00  0.00            
ATOM   4796  H2  HOH X 339      11.241  89.446  46.123  0.00  0.00            
ATOM   4797  O   HOH X 340       5.973 105.800  47.917  0.00  0.00            
ATOM   4798  H1  HOH X 340       6.939 105.847  47.789  0.00  0.00            
ATOM   4799  H2  HOH X 340       5.867 106.303  48.753  0.00  0.00            
ATOM   4800  O   HOH X 341      12.085 119.769  51.136  0.00  0.00            
ATOM   4801  H1  HOH X 341      11.619 119.619  50.307  0.00  0.00            
ATOM   4802  H2  HOH X 341      12.588 118.913  51.276  0.00  0.00            
ATOM   4803  O   HOH X 342      30.608 102.730  67.040  0.00  0.00            
ATOM   4804  H1  HOH X 342      30.097 102.223  66.375  0.00  0.00            
ATOM   4805  H2  HOH X 342      30.358 102.280  67.893  0.00  0.00            
ATOM   4806  O   HOH X 343      35.311 102.563  62.990  0.00  0.00            
ATOM   4807  H1  HOH X 343      35.641 103.482  63.145  0.00  0.00            
ATOM   4808  H2  HOH X 343      34.370 102.715  62.854  0.00  0.00            
ATOM   4809  O   HOH X 344      20.127 113.118  52.019  0.00  0.00            
ATOM   4810  H1  HOH X 344      19.342 113.412  51.479  0.00  0.00            
ATOM   4811  H2  HOH X 344      20.631 112.569  51.387  0.00  0.00            
ATOM   4812  O   HOH X 345      12.197 111.656  60.648  0.00  0.00            
ATOM   4813  H1  HOH X 345      12.959 111.089  60.516  0.00  0.00            
ATOM   4814  H2  HOH X 345      12.552 112.363  61.233  0.00  0.00            
ATOM   4815  O   HOH X 346      28.666 116.344  64.901  0.00  0.00            
ATOM   4816  H1  HOH X 346      28.040 116.366  65.630  0.00  0.00            
ATOM   4817  H2  HOH X 346      28.110 116.416  64.121  0.00  0.00            
ATOM   4818  O   HOH X 347      21.622 100.640  46.236  0.00  0.00            
ATOM   4819  H1  HOH X 347      21.196 100.086  46.944  0.00  0.00            
ATOM   4820  H2  HOH X 347      20.816 100.991  45.827  0.00  0.00            
ATOM   4821  O   HOH X 348      25.706 106.972  68.114  0.00  0.00            
ATOM   4822  H1  HOH X 348      25.174 106.736  67.312  0.00  0.00            
ATOM   4823  H2  HOH X 348      25.054 106.849  68.822  0.00  0.00            
ATOM   4824  O   HOH X 349      10.470  94.897  40.705  0.00  0.00            
ATOM   4825  H1  HOH X 349      10.247  94.022  41.091  0.00  0.00            
ATOM   4826  H2  HOH X 349      11.144  95.252  41.325  0.00  0.00            
ATOM   4827  O   HOH X 350      18.912 109.803  65.140  0.00  0.00            
ATOM   4828  H1  HOH X 350      19.423 109.630  65.928  0.00  0.00            
ATOM   4829  H2  HOH X 350      19.339 109.233  64.432  0.00  0.00            
ATOM   4830  O   HOH X 351       3.779 104.142  47.760  0.00  0.00            
ATOM   4831  H1  HOH X 351       4.631 104.655  47.692  0.00  0.00            
ATOM   4832  H2  HOH X 351       3.589 104.202  48.708  0.00  0.00            
ATOM   4833  O   HOH X 352      20.257  86.821  62.456  0.00  0.00            
ATOM   4834  H1  HOH X 352      20.376  86.864  63.408  0.00  0.00            
ATOM   4835  H2  HOH X 352      19.402  87.307  62.357  0.00  0.00            
ATOM   4836  O   HOH X 353       6.873 109.389  63.170  0.00  0.00            
ATOM   4837  H1  HOH X 353       6.614 110.267  62.874  0.00  0.00            
ATOM   4838  H2  HOH X 353       6.153 108.856  62.792  0.00  0.00            
ATOM   4839  O   HOH X 354      15.935 111.395  52.828  0.00  0.00            
ATOM   4840  H1  HOH X 354      15.426 111.006  53.580  0.00  0.00            
ATOM   4841  H2  HOH X 354      16.849 111.348  53.162  0.00  0.00            
ATOM   4842  O   HOH X 355      10.972 111.937  66.628  0.00  0.00            
ATOM   4843  H1  HOH X 355      10.782 112.389  65.819  0.00  0.00            
ATOM   4844  H2  HOH X 355      11.327 111.087  66.360  0.00  0.00            
ATOM   4845  O   HOH X 356       6.733 107.658  42.955  0.00  0.00            
ATOM   4846  H1  HOH X 356       6.252 106.920  42.518  0.00  0.00            
ATOM   4847  H2  HOH X 356       6.039 108.322  43.087  0.00  0.00            
ATOM   4848  O   HOH X 357      29.965  86.631  52.190  0.00  0.00            
ATOM   4849  H1  HOH X 357      30.068  86.693  51.236  0.00  0.00            
ATOM   4850  H2  HOH X 357      30.291  85.763  52.466  0.00  0.00            
ATOM   4851  O   HOH X 358      24.087 117.709  63.855  0.00  0.00            
ATOM   4852  H1  HOH X 358      23.224 118.002  63.674  0.00  0.00            
ATOM   4853  H2  HOH X 358      24.086 117.503  64.810  0.00  0.00            
ATOM   4854  O   HOH X 359      10.759  96.429  58.839  0.00  0.00            
ATOM   4855  H1  HOH X 359      10.600  97.269  59.291  0.00  0.00            
ATOM   4856  H2  HOH X 359      10.036  96.419  58.168  0.00  0.00            
ATOM   4857  O   HOH X 360      11.324 107.335  69.033  0.00  0.00            
ATOM   4858  H1  HOH X 360      11.099 107.924  69.744  0.00  0.00            
ATOM   4859  H2  HOH X 360      12.283 107.212  69.096  0.00  0.00            
ATOM   4860  O   HOH X 361      10.112 110.380  57.518  0.00  0.00            
ATOM   4861  H1  HOH X 361       9.473 109.823  57.067  0.00  0.00            
ATOM   4862  H2  HOH X 361      10.762 110.486  56.838  0.00  0.00            
ATOM   4863  O   HOH X 362       3.230 102.001  54.785  0.00  0.00            
ATOM   4864  H1  HOH X 362       2.693 102.810  54.846  0.00  0.00            
ATOM   4865  H2  HOH X 362       3.334 101.703  55.705  0.00  0.00            
ATOM   4866  O   HOH X 363      20.986 105.225  71.162  0.00  0.00            
ATOM   4867  H1  HOH X 363      20.186 105.408  71.688  0.00  0.00            
ATOM   4868  H2  HOH X 363      21.414 104.512  71.683  0.00  0.00            
ATOM   4869  O   HOH X 364       7.273 113.752  59.250  0.00  0.00            
ATOM   4870  H1  HOH X 364       7.793 113.456  60.037  0.00  0.00            
ATOM   4871  H2  HOH X 364       7.768 114.530  59.005  0.00  0.00            
ATOM   4872  O   HOH X 365      18.156  90.295  64.528  0.00  0.00            
ATOM   4873  H1  HOH X 365      17.939  90.088  65.461  0.00  0.00            
ATOM   4874  H2  HOH X 365      19.017  89.878  64.382  0.00  0.00            
ATOM   4875  O   HOH X 366      18.143 102.412  65.716  0.00  0.00            
ATOM   4876  H1  HOH X 366      18.694 101.607  65.638  0.00  0.00            
ATOM   4877  H2  HOH X 366      17.226 102.040  65.781  0.00  0.00            
ATOM   4878  O   HOH X 367      15.802 103.258  56.006  0.00  0.00            
ATOM   4879  H1  HOH X 367      15.620 102.320  56.199  0.00  0.00            
ATOM   4880  H2  HOH X 367      16.767 103.384  56.082  0.00  0.00            
ATOM   4881  O   HOH X 368      13.540  93.998  58.701  0.00  0.00            
ATOM   4882  H1  HOH X 368      13.494  93.463  57.911  0.00  0.00            
ATOM   4883  H2  HOH X 368      13.903  93.381  59.364  0.00  0.00            
ATOM   4884  O   HOH X 369      16.861  96.621  68.214  0.00  0.00            
ATOM   4885  H1  HOH X 369      17.684  96.911  68.605  0.00  0.00            
ATOM   4886  H2  HOH X 369      16.565  95.828  68.681  0.00  0.00            
ATOM   4887  O   HOH X 370      33.531 100.020  67.393  0.00  0.00            
ATOM   4888  H1  HOH X 370      33.518 100.370  66.518  0.00  0.00            
ATOM   4889  H2  HOH X 370      33.580 100.773  67.979  0.00  0.00            
ATOM   4890  O   HOH X 371      23.316  99.272  70.087  0.00  0.00            
ATOM   4891  H1  HOH X 371      23.859  99.951  70.496  0.00  0.00            
ATOM   4892  H2  HOH X 371      23.458  98.514  70.650  0.00  0.00            
ATOM   4893  O   HOH X 372       6.470 112.468  54.295  0.00  0.00            
ATOM   4894  H1  HOH X 372       6.465 112.681  55.253  0.00  0.00            
ATOM   4895  H2  HOH X 372       6.968 113.226  53.976  0.00  0.00            
ATOM   4896  O   HOH X 373      10.499 111.156  51.948  0.00  0.00            
ATOM   4897  H1  HOH X 373      10.128 112.031  52.187  0.00  0.00            
ATOM   4898  H2  HOH X 373       9.868 110.932  51.254  0.00  0.00            
ATOM   4899  O   HOH X 374      27.283  90.560  65.359  0.00  0.00            
ATOM   4900  H1  HOH X 374      26.994  91.075  66.149  0.00  0.00            
ATOM   4901  H2  HOH X 374      27.899  91.165  64.906  0.00  0.00            
ATOM   4902  O   HOH X 375      16.619 119.501  46.830  0.00  0.00            
ATOM   4903  H1  HOH X 375      16.127 118.982  47.496  0.00  0.00            
ATOM   4904  H2  HOH X 375      17.288 119.988  47.297  0.00  0.00            
ATOM   4905  O   HOH X 376      12.023 102.516  55.532  0.00  0.00            
ATOM   4906  H1  HOH X 376      12.143 103.348  55.046  0.00  0.00            
ATOM   4907  H2  HOH X 376      12.054 102.802  56.477  0.00  0.00            
ATOM   4908  O   HOH X 377       8.563  95.036  62.741  0.00  0.00            
ATOM   4909  H1  HOH X 377       8.865  95.679  62.098  0.00  0.00            
ATOM   4910  H2  HOH X 377       8.048  95.563  63.392  0.00  0.00            
ATOM   4911  O   HOH X 378      18.065 112.849  45.751  0.00  0.00            
ATOM   4912  H1  HOH X 378      18.527 112.042  45.420  0.00  0.00            
ATOM   4913  H2  HOH X 378      18.582 113.568  45.347  0.00  0.00            
ATOM   4914  O   HOH X 379      18.692  98.664  50.096  0.00  0.00            
ATOM   4915  H1  HOH X 379      19.104  97.873  50.529  0.00  0.00            
ATOM   4916  H2  HOH X 379      18.141  99.088  50.769  0.00  0.00            
ATOM   4917  O   HOH X 380      20.370 104.739  66.079  0.00  0.00            
ATOM   4918  H1  HOH X 380      20.541 104.132  65.336  0.00  0.00            
ATOM   4919  H2  HOH X 380      20.706 105.605  65.759  0.00  0.00            
ATOM   4920  O   HOH X 381      13.239 114.195  48.391  0.00  0.00            
ATOM   4921  H1  HOH X 381      13.172 113.560  49.121  0.00  0.00            
ATOM   4922  H2  HOH X 381      12.989 113.727  47.560  0.00  0.00            
ATOM   4923  O   HOH X 382      10.859 113.068  57.662  0.00  0.00            
ATOM   4924  H1  HOH X 382      10.627 112.131  57.843  0.00  0.00            
ATOM   4925  H2  HOH X 382      11.283 113.064  56.796  0.00  0.00            
ATOM   4926  O   HOH X 383      26.895  88.138  63.622  0.00  0.00            
ATOM   4927  H1  HOH X 383      27.041  88.931  64.156  0.00  0.00            
ATOM   4928  H2  HOH X 383      26.074  88.350  63.099  0.00  0.00            
ATOM   4929  O   HOH X 384      25.623 114.496  39.040  0.00  0.00            
ATOM   4930  H1  HOH X 384      25.947 113.781  39.584  0.00  0.00            
ATOM   4931  H2  HOH X 384      25.215 114.039  38.276  0.00  0.00            
ATOM   4932  O   HOH X 385      23.597  94.803  64.160  0.00  0.00            
ATOM   4933  H1  HOH X 385      24.414  94.388  64.556  0.00  0.00            
ATOM   4934  H2  HOH X 385      22.950  94.028  64.214  0.00  0.00            
ATOM   4935  O   HOH X 386       6.356  96.100  59.430  0.00  0.00            
ATOM   4936  H1  HOH X 386       6.412  95.778  58.518  0.00  0.00            
ATOM   4937  H2  HOH X 386       6.114  95.275  59.904  0.00  0.00            
ATOM   4938  O   HOH X 387      14.496 119.696  52.945  0.00  0.00            
ATOM   4939  H1  HOH X 387      14.243 118.935  53.470  0.00  0.00            
ATOM   4940  H2  HOH X 387      13.647 120.089  52.640  0.00  0.00            
ATOM   4941  O   HOH X 388      28.081  98.034  68.885  0.00  0.00            
ATOM   4942  H1  HOH X 388      28.234  97.037  68.876  0.00  0.00            
ATOM   4943  H2  HOH X 388      27.979  98.235  69.823  0.00  0.00            
ATOM   4944  O   HOH X 389      15.214  88.152  58.620  0.00  0.00            
ATOM   4945  H1  HOH X 389      14.353  87.819  58.332  0.00  0.00            
ATOM   4946  H2  HOH X 389      15.797  87.392  58.571  0.00  0.00            
ATOM   4947  O   HOH X 390      10.126  90.202  59.258  0.00  0.00            
ATOM   4948  H1  HOH X 390       9.811  90.842  59.888  0.00  0.00            
ATOM   4949  H2  HOH X 390      10.304  89.413  59.815  0.00  0.00            
ATOM   4950  O   HOH X 391      20.739 109.454  67.581  0.00  0.00            
ATOM   4951  H1  HOH X 391      20.572 108.781  68.245  0.00  0.00            
ATOM   4952  H2  HOH X 391      20.822 110.247  68.134  0.00  0.00            
ATOM   4953  O   HOH X 392       6.936 105.126  41.868  0.00  0.00            
ATOM   4954  H1  HOH X 392       7.128 105.485  41.001  0.00  0.00            
ATOM   4955  H2  HOH X 392       6.941 104.145  41.676  0.00  0.00            
ATOM   4956  O   HOH X 393      24.962 116.187  41.063  0.00  0.00            
ATOM   4957  H1  HOH X 393      25.222 115.689  40.254  0.00  0.00            
ATOM   4958  H2  HOH X 393      25.734 116.096  41.609  0.00  0.00            
ATOM   4959  O   HOH X 394      17.480 118.000  42.120  0.00  0.00            
ATOM   4960  H1  HOH X 394      18.385 117.782  41.824  0.00  0.00            
ATOM   4961  H2  HOH X 394      16.895 117.663  41.368  0.00  0.00            
ATOM   4962  O   HOH X 395      35.695  97.369  63.141  0.00  0.00            
ATOM   4963  H1  HOH X 395      35.937  98.293  63.287  0.00  0.00            
ATOM   4964  H2  HOH X 395      35.250  97.152  63.936  0.00  0.00            
ATOM   4965  O   HOH X 396      18.517  93.902  67.927  0.00  0.00            
ATOM   4966  H1  HOH X 396      19.332  94.297  67.559  0.00  0.00            
ATOM   4967  H2  HOH X 396      18.858  93.392  68.647  0.00  0.00            
ATOM   4968  O   HOH X 397       5.341  98.331  50.678  0.00  0.00            
ATOM   4969  H1  HOH X 397       4.895  99.102  50.305  0.00  0.00            
ATOM   4970  H2  HOH X 397       5.107  98.415  51.592  0.00  0.00            
ATOM   4971  O   HOH X 398      22.769  91.683  61.241  0.00  0.00            
ATOM   4972  H1  HOH X 398      23.690  91.571  60.981  0.00  0.00            
ATOM   4973  H2  HOH X 398      22.502  92.569  61.022  0.00  0.00            
ATOM   4974  O   HOH X 399      28.031 100.856  67.047  0.00  0.00            
ATOM   4975  H1  HOH X 399      27.093 100.965  66.871  0.00  0.00            
ATOM   4976  H2  HOH X 399      28.176  99.957  66.728  0.00  0.00            
ATOM   4977  O   HOH X 400      17.207 118.672  60.064  0.00  0.00            
ATOM   4978  H1  HOH X 400      16.339 118.944  60.367  0.00  0.00            
ATOM   4979  H2  HOH X 400      17.761 118.858  60.834  0.00  0.00            
ATOM   4980  O   HOH X 401      14.597 110.437  44.187  0.00  0.00            
ATOM   4981  H1  HOH X 401      13.963 110.680  43.480  0.00  0.00            
ATOM   4982  H2  HOH X 401      14.470 111.115  44.873  0.00  0.00            
ATOM   4983  O   HOH X 402      19.358 119.678  62.039  0.00  0.00            
ATOM   4984  H1  HOH X 402      18.879 120.482  62.220  0.00  0.00            
ATOM   4985  H2  HOH X 402      19.459 119.300  62.883  0.00  0.00            
ATOM   4986  O   HOH X 403      11.384 103.797  65.024  0.00  0.00            
ATOM   4987  H1  HOH X 403      10.833 104.061  65.761  0.00  0.00            
ATOM   4988  H2  HOH X 403      11.169 104.429  64.369  0.00  0.00            
ATOM   4989  O   HOH X 404      39.291 108.724  55.213  0.00  0.00            
ATOM   4990  H1  HOH X 404      39.497 108.811  56.157  0.00  0.00            
ATOM   4991  H2  HOH X 404      38.869 107.882  55.198  0.00  0.00            
ATOM   4992  O   HOH X 405       7.665  91.459  55.047  0.00  0.00            
ATOM   4993  H1  HOH X 405       7.004  91.113  54.453  0.00  0.00            
ATOM   4994  H2  HOH X 405       8.377  90.780  54.999  0.00  0.00            
ATOM   4995  O   HOH X 406      16.667 107.537  54.483  0.00  0.00            
ATOM   4996  H1  HOH X 406      15.880 107.609  55.056  0.00  0.00            
ATOM   4997  H2  HOH X 406      16.467 106.778  53.911  0.00  0.00            
ATOM   4998  O   HOH X 407      26.201 120.119  58.935  0.00  0.00            
ATOM   4999  H1  HOH X 407      26.452 119.188  58.594  0.00  0.00            
ATOM   5000  H2  HOH X 407      26.809 120.280  59.672  0.00  0.00            
ATOM   5001  O   HOH X 408      15.227 115.041  56.902  0.00  0.00            
ATOM   5002  H1  HOH X 408      15.612 115.036  56.015  0.00  0.00            
ATOM   5003  H2  HOH X 408      15.769 115.724  57.317  0.00  0.00            
ATOM   5004  O   HOH X 409      19.247 108.342  53.960  0.00  0.00            
ATOM   5005  H1  HOH X 409      18.322 108.024  54.048  0.00  0.00            
ATOM   5006  H2  HOH X 409      19.684 107.693  53.384  0.00  0.00            
ATOM   5007  O   HOH X 410       5.252 105.143  60.910  0.00  0.00            
ATOM   5008  H1  HOH X 410       5.992 105.715  61.143  0.00  0.00            
ATOM   5009  H2  HOH X 410       5.529 104.312  61.343  0.00  0.00            
ATOM   5010  O   HOH X 411       9.368 114.185  62.703  0.00  0.00            
ATOM   5011  H1  HOH X 411       9.732 115.066  62.749  0.00  0.00            
ATOM   5012  H2  HOH X 411       9.806 113.731  63.467  0.00  0.00            
ATOM   5013  O   HOH X 412      19.225 100.599  62.818  0.00  0.00            
ATOM   5014  H1  HOH X 412      18.482 101.205  62.835  0.00  0.00            
ATOM   5015  H2  HOH X 412      19.576 100.713  63.700  0.00  0.00            
ATOM   5016  O   HOH X 413      17.982 104.367  63.902  0.00  0.00            
ATOM   5017  H1  HOH X 413      18.858 104.029  63.604  0.00  0.00            
ATOM   5018  H2  HOH X 413      17.897 103.893  64.743  0.00  0.00            
ATOM   5019  O   HOH X 414      17.481  95.114  58.836  0.00  0.00            
ATOM   5020  H1  HOH X 414      17.249  95.276  57.916  0.00  0.00            
ATOM   5021  H2  HOH X 414      18.400  95.369  58.934  0.00  0.00            
ATOM   5022  O   HOH X 415      19.898  95.559  60.046  0.00  0.00            
ATOM   5023  H1  HOH X 415      19.889  94.876  60.716  0.00  0.00            
ATOM   5024  H2  HOH X 415      20.526  96.148  60.431  0.00  0.00            
ATOM   5025  O   HOH X 416       8.009 106.784  61.097  0.00  0.00            
ATOM   5026  H1  HOH X 416       8.512 107.529  60.763  0.00  0.00            
ATOM   5027  H2  HOH X 416       8.637 106.036  61.053  0.00  0.00            
ATOM   5028  O   HOH X 417       8.801  99.731  63.246  0.00  0.00            
ATOM   5029  H1  HOH X 417       9.460  99.335  62.638  0.00  0.00            
ATOM   5030  H2  HOH X 417       9.361 100.217  63.892  0.00  0.00            
ATOM   5031  O   HOH X 418       9.671  92.996  52.520  0.00  0.00            
ATOM   5032  H1  HOH X 418       8.853  92.692  52.891  0.00  0.00            
ATOM   5033  H2  HOH X 418      10.078  93.538  53.218  0.00  0.00            
ATOM   5034  O   HOH X 419      26.710 118.889  62.724  0.00  0.00            
ATOM   5035  H1  HOH X 419      26.744 119.376  63.511  0.00  0.00            
ATOM   5036  H2  HOH X 419      25.900 118.396  62.808  0.00  0.00            
ATOM   5037  O   HOH X 420      17.105 118.255  56.115  0.00  0.00            
ATOM   5038  H1  HOH X 420      17.246 118.198  55.146  0.00  0.00            
ATOM   5039  H2  HOH X 420      17.871 118.713  56.465  0.00  0.00            
ATOM   5040  O   HOH X 421      14.743 107.295  60.920  0.00  0.00            
ATOM   5041  H1  HOH X 421      14.670 107.701  60.041  0.00  0.00            
ATOM   5042  H2  HOH X 421      14.446 108.001  61.516  0.00  0.00            
ATOM   5043  O   HOH X 422      18.843 116.712  47.943  0.00  0.00            
ATOM   5044  H1  HOH X 422      18.002 116.973  47.560  0.00  0.00            
ATOM   5045  H2  HOH X 422      19.345 116.430  47.181  0.00  0.00            
ATOM   5046  O   HOH X 423      13.607 113.848  62.746  0.00  0.00            
ATOM   5047  H1  HOH X 423      13.330 114.432  63.497  0.00  0.00            
ATOM   5048  H2  HOH X 423      14.556 113.701  62.963  0.00  0.00            
ATOM   5049  O   HOH X 424      10.676  89.476  53.763  0.00  0.00            
ATOM   5050  H1  HOH X 424      11.084  89.172  54.563  0.00  0.00            
ATOM   5051  H2  HOH X 424      10.861  90.420  53.694  0.00  0.00            
ATOM   5052  O   HOH X 425       4.837 110.423  56.996  0.00  0.00            
ATOM   5053  H1  HOH X 425       3.991 110.802  56.769  0.00  0.00            
ATOM   5054  H2  HOH X 425       5.166 110.963  57.742  0.00  0.00            
ATOM   5055  O   HOH X 426      11.114 107.303  55.122  0.00  0.00            
ATOM   5056  H1  HOH X 426      10.879 108.274  55.220  0.00  0.00            
ATOM   5057  H2  HOH X 426      10.340 106.835  55.453  0.00  0.00            
ATOM   5058  O   HOH X 427      34.951 105.262  66.337  0.00  0.00            
ATOM   5059  H1  HOH X 427      35.165 104.330  66.560  0.00  0.00            
ATOM   5060  H2  HOH X 427      34.014 105.359  66.566  0.00  0.00            
ATOM   5061  O   HOH X 428       8.128 108.454  65.446  0.00  0.00            
ATOM   5062  H1  HOH X 428       7.813 109.231  65.942  0.00  0.00
[truncated: 90,381 more chars]
