# Supplementary material for: Computational Analysis of Triazole-Based Kojic Acid Analogs as Tyrosinase Inhibitors by Molecular Dynamics and Free Energy Calculations
Source: Molecules. 2022 Nov 23;27(23):8141. doi: 10.3390/molecules27238141 (PMC9735930; doi:10.3390/molecules27238141)
Supplement: Supplementary file 1 [file molecules-27-08141-s001.zip › PDB-files/6o.pdb]

CRYST1    1.000    1.000    1.000  90.00  90.00  90.00 P 1           1
ATOM      1  N   LYN X   1      44.891  91.788  34.779  0.00  0.00            
ATOM      2  H   LYN X   1      44.850  91.948  33.782  0.00  0.00            
ATOM      3  CA  LYN X   1      46.177  91.828  35.451  0.00  0.00            
ATOM      4  HA  LYN X   1      46.009  92.063  36.500  0.00  0.00            
ATOM      5  CB  LYN X   1      46.884  90.472  35.338  0.00  0.00            
ATOM      6  HB2 LYN X   1      47.369  90.376  34.368  0.00  0.00            
ATOM      7  HB3 LYN X   1      47.683  90.436  36.074  0.00  0.00            
ATOM      8  CG  LYN X   1      45.962  89.282  35.577  0.00  0.00            
ATOM      9  HG2 LYN X   1      44.920  89.578  35.453  0.00  0.00            
ATOM     10  HG3 LYN X   1      46.068  88.944  36.607  0.00  0.00            
ATOM     11  CD  LYN X   1      46.303  88.136  34.625  0.00  0.00            
ATOM     12  HD2 LYN X   1      46.434  88.515  33.612  0.00  0.00            
ATOM     13  HD3 LYN X   1      47.257  87.701  34.921  0.00  0.00            
ATOM     14  CE  LYN X   1      45.231  87.053  34.654  0.00  0.00            
ATOM     15  HE2 LYN X   1      44.238  87.500  34.581  0.00  0.00            
ATOM     16  HE3 LYN X   1      45.318  86.538  35.610  0.00  0.00            
ATOM     17  NZ  LYN X   1      45.417  86.090  33.576  0.00  0.00            
ATOM     18  HZ1 LYN X   1      45.163  86.497  32.686  0.00  0.00            
ATOM     19  HZ2 LYN X   1      46.389  85.825  33.504  0.00  0.00            
ATOM     20  C   LYN X   1      47.056  92.914  34.846  0.00  0.00            
ATOM     21  O   LYN X   1      48.070  93.296  35.430  0.00  0.00            
ATOM     22  N   TYR X   2      46.667  93.417  33.669  0.00  0.00            
ATOM     23  H   TYR X   2      45.727  93.232  33.354  0.00  0.00            
ATOM     24  CA  TYR X   2      47.484  94.352  32.913  0.00  0.00            
ATOM     25  HA  TYR X   2      48.491  94.337  33.324  0.00  0.00            
ATOM     26  CB  TYR X   2      47.538  93.923  31.444  0.00  0.00            
ATOM     27  HB2 TYR X   2      47.526  92.835  31.357  0.00  0.00            
ATOM     28  HB3 TYR X   2      46.649  94.311  30.948  0.00  0.00            
ATOM     29  CG  TYR X   2      48.741  94.447  30.695  0.00  0.00            
ATOM     30  CD1 TYR X   2      49.991  94.486  31.311  0.00  0.00            
ATOM     31  HD1 TYR X   2      50.117  94.085  32.301  0.00  0.00            
ATOM     32  CE1 TYR X   2      51.079  95.058  30.652  0.00  0.00            
ATOM     33  HE1 TYR X   2      51.949  95.347  31.214  0.00  0.00            
ATOM     34  CZ  TYR X   2      50.963  95.466  29.327  0.00  0.00            
ATOM     35  OH  TYR X   2      52.034  95.974  28.654  0.00  0.00            
ATOM     36  HH  TYR X   2      52.441  96.702  29.093  0.00  0.00            
ATOM     37  CE2 TYR X   2      49.709  95.464  28.725  0.00  0.00            
ATOM     38  HE2 TYR X   2      49.552  96.055  27.841  0.00  0.00            
ATOM     39  CD2 TYR X   2      48.602  94.957  29.404  0.00  0.00            
ATOM     40  HD2 TYR X   2      47.625  95.078  28.975  0.00  0.00            
ATOM     41  C   TYR X   2      46.934  95.770  33.016  0.00  0.00            
ATOM     42  O   TYR X   2      47.353  96.646  32.259  0.00  0.00            
ATOM     43  N   ARN X   3      45.995  96.005  33.938  0.00  0.00            
ATOM     44  H   ARN X   3      45.688  95.252  34.536  0.00  0.00            
ATOM     45  CA  ARN X   3      45.367  97.304  34.096  0.00  0.00            
ATOM     46  HA  ARN X   3      45.984  98.058  33.607  0.00  0.00            
ATOM     47  CB  ARN X   3      43.977  97.272  33.456  0.00  0.00            
ATOM     48  HB2 ARN X   3      43.244  96.868  34.152  0.00  0.00            
ATOM     49  HB3 ARN X   3      44.005  96.580  32.619  0.00  0.00            
ATOM     50  CG  ARN X   3      43.490  98.609  32.912  0.00  0.00            
ATOM     51  HG2 ARN X   3      43.200  99.287  33.718  0.00  0.00            
ATOM     52  HG3 ARN X   3      44.313  99.028  32.335  0.00  0.00            
ATOM     53  CD  ARN X   3      42.320  98.374  31.968  0.00  0.00            
ATOM     54  HD2 ARN X   3      41.768  99.295  31.785  0.00  0.00            
ATOM     55  HD3 ARN X   3      42.695  98.027  31.003  0.00  0.00            
ATOM     56  NE  ARN X   3      41.450  97.362  32.523  0.00  0.00            
ATOM     57  HE  ARN X   3      42.029  96.630  32.896  0.00  0.00            
ATOM     58  CZ  ARN X   3      40.433  96.795  31.704  0.00  0.00            
ATOM     59  NH1 ARN X   3      40.253  97.108  30.503  0.00  0.00            
ATOM     60 HH11 ARN X   3      40.899  97.820  30.203  0.00  0.00            
ATOM     61  NH2 ARN X   3      39.642  95.826  32.386  0.00  0.00            
ATOM     62 HH21 ARN X   3      38.682  96.122  32.418  0.00  0.00            
ATOM     63 HH22 ARN X   3      39.950  95.657  33.330  0.00  0.00            
ATOM     64  C   ARN X   3      45.286  97.613  35.592  0.00  0.00            
ATOM     65  O   ARN X   3      44.568  96.933  36.317  0.00  0.00            
ATOM     66  N   VAL X   4      46.057  98.599  36.036  0.00  0.00            
ATOM     67  H   VAL X   4      46.732  99.003  35.406  0.00  0.00            
ATOM     68  CA  VAL X   4      46.196  98.881  37.456  0.00  0.00            
ATOM     69  HA  VAL X   4      45.913  97.986  38.006  0.00  0.00            
ATOM     70  CB  VAL X   4      47.660  99.213  37.770  0.00  0.00            
ATOM     71  HB  VAL X   4      48.265  98.325  37.585  0.00  0.00            
ATOM     72  CG1 VAL X   4      48.188 100.331  36.887  0.00  0.00            
ATOM     73 HG11 VAL X   4      48.211 100.023  35.841  0.00  0.00            
ATOM     74 HG12 VAL X   4      47.565 101.223  36.962  0.00  0.00            
ATOM     75 HG13 VAL X   4      49.199 100.565  37.223  0.00  0.00            
ATOM     76  CG2 VAL X   4      47.823  99.588  39.243  0.00  0.00            
ATOM     77 HG21 VAL X   4      47.792 100.670  39.374  0.00  0.00            
ATOM     78 HG22 VAL X   4      47.020  99.155  39.837  0.00  0.00            
ATOM     79 HG23 VAL X   4      48.772  99.225  39.641  0.00  0.00            
ATOM     80  C   VAL X   4      45.268 100.009  37.880  0.00  0.00            
ATOM     81  O   VAL X   4      45.241 101.077  37.268  0.00  0.00            
ATOM     82  N   ARN X   5      44.480  99.756  38.931  0.00  0.00            
ATOM     83  H   ARN X   5      44.332  98.794  39.194  0.00  0.00            
ATOM     84  CA  ARN X   5      43.625 100.758  39.534  0.00  0.00            
ATOM     85  HA  ARN X   5      43.502 101.575  38.825  0.00  0.00            
ATOM     86  CB  ARN X   5      42.257 100.146  39.843  0.00  0.00            
ATOM     87  HB2 ARN X   5      42.371  99.210  40.392  0.00  0.00            
ATOM     88  HB3 ARN X   5      41.709 100.816  40.502  0.00  0.00            
ATOM     89  CG  ARN X   5      41.418  99.920  38.588  0.00  0.00            
ATOM     90  HG2 ARN X   5      42.024 100.046  37.690  0.00  0.00            
ATOM     91  HG3 ARN X   5      40.640 100.681  38.537  0.00  0.00            
ATOM     92  CD  ARN X   5      40.770  98.541  38.585  0.00  0.00            
ATOM     93  HD2 ARN X   5      41.444  97.798  39.007  0.00  0.00            
ATOM     94  HD3 ARN X   5      40.565  98.242  37.559  0.00  0.00            
ATOM     95  NE  ARN X   5      39.532  98.541  39.331  0.00  0.00            
ATOM     96  HE  ARN X   5      39.625  98.022  40.189  0.00  0.00            
ATOM     97  CZ  ARN X   5      38.317  98.258  38.644  0.00  0.00            
ATOM     98  NH1 ARN X   5      38.252  98.039  37.409  0.00  0.00            
ATOM     99 HH11 ARN X   5      39.136  98.198  36.953  0.00  0.00            
ATOM    100  NH2 ARN X   5      37.174  98.264  39.486  0.00  0.00            
ATOM    101 HH21 ARN X   5      36.539  98.993  39.206  0.00  0.00            
ATOM    102 HH22 ARN X   5      36.688  97.386  39.408  0.00  0.00            
ATOM    103  C   ARN X   5      44.275 101.289  40.802  0.00  0.00            
ATOM    104  O   ARN X   5      44.491 100.542  41.758  0.00  0.00            
ATOM    105  N   LYN X   6      44.610 102.586  40.800  0.00  0.00            
ATOM    106  H   LYN X   6      44.505 103.102  39.940  0.00  0.00            
ATOM    107  CA  LYN X   6      45.412 103.183  41.850  0.00  0.00            
ATOM    108  HA  LYN X   6      46.009 102.400  42.312  0.00  0.00            
ATOM    109  CB  LYN X   6      46.334 104.254  41.251  0.00  0.00            
ATOM    110  HB2 LYN X   6      45.761 105.116  40.914  0.00  0.00            
ATOM    111  HB3 LYN X   6      46.983 104.622  42.042  0.00  0.00            
ATOM    112  CG  LYN X   6      47.216 103.755  40.113  0.00  0.00            
ATOM    113  HG2 LYN X   6      47.811 102.898  40.443  0.00  0.00            
ATOM    114  HG3 LYN X   6      46.565 103.465  39.291  0.00  0.00            
ATOM    115  CD  LYN X   6      48.122 104.869  39.596  0.00  0.00            
ATOM    116  HD2 LYN X   6      48.689 105.302  40.419  0.00  0.00            
ATOM    117  HD3 LYN X   6      47.495 105.661  39.194  0.00  0.00            
ATOM    118  CE  LYN X   6      49.067 104.363  38.505  0.00  0.00            
ATOM    119  HE2 LYN X   6      48.495 104.030  37.639  0.00  0.00            
ATOM    120  HE3 LYN X   6      49.616 103.498  38.876  0.00  0.00            
ATOM    121  NZ  LYN X   6      50.014 105.397  38.111  0.00  0.00            
ATOM    122  HZ1 LYN X   6      49.674 105.891  37.296  0.00  0.00            
ATOM    123  HZ2 LYN X   6      50.892 104.977  37.838  0.00  0.00            
ATOM    124  C   LYN X   6      44.553 103.829  42.930  0.00  0.00            
ATOM    125  O   LYN X   6      43.427 104.255  42.679  0.00  0.00            
ATOM    126  N   ASN X   7      45.124 103.933  44.135  0.00  0.00            
ATOM    127  H   ASN X   7      46.045 103.542  44.274  0.00  0.00            
ATOM    128  CA  ASN X   7      44.553 104.749  45.189  0.00  0.00            
ATOM    129  HA  ASN X   7      43.574 104.360  45.465  0.00  0.00            
ATOM    130  CB  ASN X   7      45.460 104.703  46.423  0.00  0.00            
ATOM    131  HB2 ASN X   7      45.754 103.674  46.633  0.00  0.00            
ATOM    132  HB3 ASN X   7      46.367 105.268  46.240  0.00  0.00            
ATOM    133  CG  ASN X   7      44.770 105.276  47.655  0.00  0.00            
ATOM    134  OD1 ASN X   7      43.990 106.221  47.564  0.00  0.00            
ATOM    135  ND2 ASN X   7      45.035 104.663  48.811  0.00  0.00            
ATOM    136 HD21 ASN X   7      45.986 104.418  49.044  0.00  0.00            
ATOM    137 HD22 ASN X   7      44.274 104.251  49.331  0.00  0.00            
ATOM    138  C   ASN X   7      44.425 106.185  44.675  0.00  0.00            
ATOM    139  O   ASN X   7      45.301 106.675  43.969  0.00  0.00            
ATOM    140  N   VAL X   8      43.321 106.840  45.021  0.00  0.00            
ATOM    141  H   VAL X   8      42.575 106.343  45.488  0.00  0.00            
ATOM    142  CA  VAL X   8      43.091 108.211  44.598  0.00  0.00            
ATOM    143  HA  VAL X   8      43.099 108.218  43.507  0.00  0.00            
ATOM    144  CB  VAL X   8      41.723 108.696  45.090  0.00  0.00            
ATOM    145  HB  VAL X   8      41.605 108.419  46.136  0.00  0.00            
ATOM    146  CG1 VAL X   8      41.625 110.210  44.987  0.00  0.00            
ATOM    147 HG11 VAL X   8      40.935 110.511  44.197  0.00  0.00            
ATOM    148 HG12 VAL X   8      41.269 110.644  45.922  0.00  0.00            
ATOM    149 HG13 VAL X   8      42.625 110.582  44.771  0.00  0.00            
ATOM    150  CG2 VAL X   8      40.604 108.050  44.283  0.00  0.00            
ATOM    151 HG21 VAL X   8      40.987 107.687  43.327  0.00  0.00            
ATOM    152 HG22 VAL X   8      40.183 107.201  44.818  0.00  0.00            
ATOM    153 HG23 VAL X   8      39.805 108.764  44.086  0.00  0.00            
ATOM    154  C   VAL X   8      44.229 109.123  45.059  0.00  0.00            
ATOM    155  O   VAL X   8      44.666 110.001  44.318  0.00  0.00            
ATOM    156  N   LEU X   9      44.701 108.933  46.294  0.00  0.00            
ATOM    157  H   LEU X   9      44.172 108.361  46.936  0.00  0.00            
ATOM    158  CA  LEU X   9      45.766 109.762  46.838  0.00  0.00            
ATOM    159  HA  LEU X   9      45.481 110.800  46.675  0.00  0.00            
ATOM    160  CB  LEU X   9      45.918 109.493  48.340  0.00  0.00            
ATOM    161  HB2 LEU X   9      46.762 110.058  48.734  0.00  0.00            
ATOM    162  HB3 LEU X   9      46.178 108.446  48.472  0.00  0.00            
ATOM    163  CG  LEU X   9      44.664 109.771  49.173  0.00  0.00            
ATOM    164  HG  LEU X   9      43.919 109.015  48.926  0.00  0.00            
ATOM    165  CD1 LEU X   9      44.984 109.645  50.662  0.00  0.00            
ATOM    166 HD11 LEU X   9      44.192 109.110  51.186  0.00  0.00            
ATOM    167 HD12 LEU X   9      45.084 110.629  51.120  0.00  0.00            
ATOM    168 HD13 LEU X   9      45.919 109.106  50.815  0.00  0.00            
ATOM    169  CD2 LEU X   9      44.068 111.142  48.865  0.00  0.00            
ATOM    170 HD21 LEU X   9      42.996 111.065  48.687  0.00  0.00            
ATOM    171 HD22 LEU X   9      44.223 111.828  49.699  0.00  0.00            
ATOM    172 HD23 LEU X   9      44.531 111.575  47.979  0.00  0.00            
ATOM    173  C   LEU X   9      47.112 109.549  46.146  0.00  0.00            
ATOM    174  O   LEU X   9      48.036 110.331  46.367  0.00  0.00            
ATOM    175  N   HID X  10      47.242 108.512  45.306  0.00  0.00            
ATOM    176  H   HID X  10      46.407 108.069  44.959  0.00  0.00            
ATOM    177  CA  HID X  10      48.492 108.213  44.626  0.00  0.00            
ATOM    178  HA  HID X  10      49.298 108.737  45.137  0.00  0.00            
ATOM    179  CB  HID X  10      48.777 106.710  44.652  0.00  0.00            
ATOM    180  HB2 HID X  10      49.623 106.474  44.002  0.00  0.00            
ATOM    181  HB3 HID X  10      47.926 106.158  44.262  0.00  0.00            
ATOM    182  CG  HID X  10      49.074 106.189  46.025  0.00  0.00            
ATOM    183  ND1 HID X  10      49.507 106.999  47.055  0.00  0.00            
ATOM    184  HD1 HID X  10      49.982 107.869  46.917  0.00  0.00            
ATOM    185  CE1 HID X  10      49.704 106.231  48.119  0.00  0.00            
ATOM    186  HE1 HID X  10      50.377 106.532  48.903  0.00  0.00            
ATOM    187  NE2 HID X  10      49.414 104.961  47.886  0.00  0.00            
ATOM    188  CD2 HID X  10      48.980 104.934  46.564  0.00  0.00            
ATOM    189  HD2 HID X  10      48.521 104.054  46.151  0.00  0.00            
ATOM    190  C   HID X  10      48.463 108.699  43.184  0.00  0.00            
ATOM    191  O   HID X  10      49.426 108.487  42.447  0.00  0.00            
ATOM    192  N   LEU X  11      47.362 109.329  42.762  0.00  0.00            
ATOM    193  H   LEU X  11      46.557 109.399  43.365  0.00  0.00            
ATOM    194  CA  LEU X  11      47.251 109.796  41.389  0.00  0.00            
ATOM    195  HA  LEU X  11      47.618 109.017  40.725  0.00  0.00            
ATOM    196  CB  LEU X  11      45.790 110.130  41.051  0.00  0.00            
ATOM    197  HB2 LEU X  11      45.417 110.911  41.710  0.00  0.00            
ATOM    198  HB3 LEU X  11      45.781 110.568  40.057  0.00  0.00            
ATOM    199  CG  LEU X  11      44.814 108.949  41.027  0.00  0.00            
ATOM    200  HG  LEU X  11      44.904 108.388  41.956  0.00  0.00            
ATOM    201  CD1 LEU X  11      43.379 109.459  40.915  0.00  0.00            
ATOM    202 HD11 LEU X  11      42.718 108.698  40.501  0.00  0.00            
ATOM    203 HD12 LEU X  11      43.329 110.335  40.266  0.00  0.00            
ATOM    204 HD13 LEU X  11      43.017 109.735  41.905  0.00  0.00            
ATOM    205  CD2 LEU X  11      45.134 108.014  39.867  0.00  0.00            
ATOM    206 HD21 LEU X  11      44.981 106.975  40.165  0.00  0.00            
ATOM    207 HD22 LEU X  11      46.166 108.128  39.547  0.00  0.00            
ATOM    208 HD23 LEU X  11      44.481 108.213  39.015  0.00  0.00            
ATOM    209  C   LEU X  11      48.101 111.044  41.173  0.00  0.00            
ATOM    210  O   LEU X  11      48.202 111.902  42.049  0.00  0.00            
ATOM    211  N   THR X  12      48.714 111.158  39.988  0.00  0.00            
ATOM    212  H   THR X  12      48.897 110.315  39.463  0.00  0.00            
ATOM    213  CA  THR X  12      49.371 112.383  39.575  0.00  0.00            
ATOM    214  HA  THR X  12      49.939 112.776  40.416  0.00  0.00            
ATOM    215  CB  THR X  12      50.330 112.082  38.424  0.00  0.00            
ATOM    216  HB  THR X  12      50.857 113.003  38.160  0.00  0.00            
ATOM    217  CG2 THR X  12      51.341 111.021  38.834  0.00  0.00            
ATOM    218 HG21 THR X  12      51.929 110.702  37.974  0.00  0.00            
ATOM    219 HG22 THR X  12      52.031 111.413  39.583  0.00  0.00            
ATOM    220 HG23 THR X  12      50.842 110.149  39.254  0.00  0.00            
ATOM    221  OG1 THR X  12      49.606 111.656  37.285  0.00  0.00            
ATOM    222  HG1 THR X  12      50.199 111.602  36.551  0.00  0.00            
ATOM    223  C   THR X  12      48.345 113.425  39.145  0.00  0.00            
ATOM    224  O   THR X  12      47.196 113.115  38.845  0.00  0.00            
ATOM    225  N   ASH X  13      48.768 114.687  39.131  0.00  0.00            
ATOM    226  H   ASH X  13      49.642 114.920  39.587  0.00  0.00            
ATOM    227  CA  ASH X  13      47.924 115.767  38.665  0.00  0.00            
ATOM    228  HA  ASH X  13      47.030 115.800  39.285  0.00  0.00            
ATOM    229  CB  ASH X  13      48.626 117.109  38.836  0.00  0.00            
ATOM    230  HB2 ASH X  13      49.556 117.140  38.274  0.00  0.00            
ATOM    231  HB3 ASH X  13      47.987 117.898  38.440  0.00  0.00            
ATOM    232  CG  ASH X  13      48.927 117.470  40.282  0.00  0.00            
ATOM    233  OD1 ASH X  13      48.411 116.621  41.195  0.00  0.00            
ATOM    234  OD2 ASH X  13      49.582 118.458  40.593  0.00  0.00            
ATOM    235  HD1 ASH X  13      48.596 116.934  42.067  0.00  0.00            
ATOM    236  C   ASH X  13      47.500 115.577  37.206  0.00  0.00            
ATOM    237  O   ASH X  13      46.514 116.176  36.783  0.00  0.00            
ATOM    238  N   THR X  14      48.225 114.746  36.453  0.00  0.00            
ATOM    239  H   THR X  14      48.959 114.198  36.876  0.00  0.00            
ATOM    240  CA  THR X  14      47.841 114.468  35.081  0.00  0.00            
ATOM    241  HA  THR X  14      47.372 115.356  34.657  0.00  0.00            
ATOM    242  CB  THR X  14      49.066 114.092  34.244  0.00  0.00            
ATOM    243  HB  THR X  14      49.574 113.238  34.688  0.00  0.00            
ATOM    244  CG2 THR X  14      48.658 113.745  32.811  0.00  0.00            
ATOM    245 HG21 THR X  14      49.365 114.165  32.096  0.00  0.00            
ATOM    246 HG22 THR X  14      48.629 112.667  32.662  0.00  0.00            
ATOM    247 HG23 THR X  14      47.671 114.147  32.577  0.00  0.00            
ATOM    248  OG1 THR X  14      49.959 115.189  34.205  0.00  0.00            
ATOM    249  HG1 THR X  14      50.091 115.454  33.307  0.00  0.00            
ATOM    250  C   THR X  14      46.803 113.345  35.064  0.00  0.00            
ATOM    251  O   THR X  14      45.883 113.362  34.250  0.00  0.00            
ATOM    252  N   GLH X  15      46.958 112.362  35.954  0.00  0.00            
ATOM    253  H   GLH X  15      47.835 112.264  36.447  0.00  0.00            
ATOM    254  CA  GLH X  15      45.978 111.295  36.089  0.00  0.00            
ATOM    255  HA  GLH X  15      45.805 110.884  35.093  0.00  0.00            
ATOM    256  CB  GLH X  15      46.491 110.190  37.017  0.00  0.00            
ATOM    257  HB2 GLH X  15      46.914 110.628  37.919  0.00  0.00            
ATOM    258  HB3 GLH X  15      45.638 109.596  37.338  0.00  0.00            
ATOM    259  CG  GLH X  15      47.496 109.265  36.337  0.00  0.00            
ATOM    260  HG2 GLH X  15      47.028 108.742  35.504  0.00  0.00            
ATOM    261  HG3 GLH X  15      48.318 109.848  35.929  0.00  0.00            
ATOM    262  CD  GLH X  15      48.067 108.218  37.278  0.00  0.00            
ATOM    263  OE1 GLH X  15      48.280 108.649  38.542  0.00  0.00            
ATOM    264  OE2 GLH X  15      48.331 107.083  36.905  0.00  0.00            
ATOM    265  HE1 GLH X  15      48.063 109.557  38.653  0.00  0.00            
ATOM    266  C   GLH X  15      44.629 111.826  36.592  0.00  0.00            
ATOM    267  O   GLH X  15      43.584 111.405  36.104  0.00  0.00            
ATOM    268  N   LYN X  16      44.643 112.719  37.582  0.00  0.00            
ATOM    269  H   LYN X  16      45.471 112.794  38.155  0.00  0.00            
ATOM    270  CA  LYN X  16      43.412 113.326  38.074  0.00  0.00            
ATOM    271  HA  LYN X  16      42.764 112.513  38.398  0.00  0.00            
ATOM    272  CB  LYN X  16      43.694 114.255  39.256  0.00  0.00            
ATOM    273  HB2 LYN X  16      44.444 114.997  38.982  0.00  0.00            
ATOM    274  HB3 LYN X  16      42.789 114.809  39.485  0.00  0.00            
ATOM    275  CG  LYN X  16      44.121 113.521  40.520  0.00  0.00            
ATOM    276  HG2 LYN X  16      45.020 112.926  40.335  0.00  0.00            
ATOM    277  HG3 LYN X  16      43.290 112.881  40.810  0.00  0.00            
ATOM    278  CD  LYN X  16      44.365 114.500  41.663  0.00  0.00            
ATOM    279  HD2 LYN X  16      43.405 114.849  42.044  0.00  0.00            
ATOM    280  HD3 LYN X  16      44.887 115.373  41.284  0.00  0.00            
ATOM    281  CE  LYN X  16      45.180 113.867  42.794  0.00  0.00            
ATOM    282  HE2 LYN X  16      46.178 113.616  42.432  0.00  0.00            
ATOM    283  HE3 LYN X  16      44.712 112.935  43.110  0.00  0.00            
ATOM    284  NZ  LYN X  16      45.278 114.768  43.933  0.00  0.00            
ATOM    285  HZ1 LYN X  16      46.237 115.058  44.071  0.00  0.00            
ATOM    286  HZ2 LYN X  16      44.750 115.614  43.769  0.00  0.00            
ATOM    287  C   LYN X  16      42.669 114.084  36.974  0.00  0.00            
ATOM    288  O   LYN X  16      41.446 113.991  36.875  0.00  0.00            
ATOM    289  N   ARN X  17      43.397 114.860  36.167  0.00  0.00            
ATOM    290  H   ARN X  17      44.366 115.042  36.391  0.00  0.00            
ATOM    291  CA  ARN X  17      42.774 115.646  35.113  0.00  0.00            
ATOM    292  HA  ARN X  17      41.992 116.255  35.567  0.00  0.00            
ATOM    293  CB  ARN X  17      43.799 116.596  34.502  0.00  0.00            
ATOM    294  HB2 ARN X  17      44.678 116.042  34.174  0.00  0.00            
ATOM    295  HB3 ARN X  17      44.149 117.273  35.278  0.00  0.00            
ATOM    296  CG  ARN X  17      43.248 117.439  33.354  0.00  0.00            
ATOM    297  HG2 ARN X  17      42.538 116.868  32.759  0.00  0.00            
ATOM    298  HG3 ARN X  17      42.709 118.295  33.756  0.00  0.00            
ATOM    299  CD  ARN X  17      44.392 117.925  32.475  0.00  0.00            
ATOM    300  HD2 ARN X  17      44.039 118.676  31.767  0.00  0.00            
ATOM    301  HD3 ARN X  17      44.798 117.100  31.891  0.00  0.00            
ATOM    302  NE  ARN X  17      45.439 118.502  33.289  0.00  0.00            
ATOM    303  HE  ARN X  17      45.213 119.440  33.573  0.00  0.00            
ATOM    304  CZ  ARN X  17      46.799 118.348  32.895  0.00  0.00            
ATOM    305  NH1 ARN X  17      47.158 117.694  31.886  0.00  0.00            
ATOM    306 HH11 ARN X  17      46.447 117.048  31.579  0.00  0.00            
ATOM    307  NH2 ARN X  17      47.719 118.950  33.802  0.00  0.00            
ATOM    308 HH21 ARN X  17      48.104 118.263  34.427  0.00  0.00            
ATOM    309 HH22 ARN X  17      47.307 119.688  34.347  0.00  0.00            
ATOM    310  C   ARN X  17      42.141 114.759  34.054  0.00  0.00            
ATOM    311  O   ARN X  17      41.035 115.035  33.590  0.00  0.00            
ATOM    312  N   ASH X  18      42.839 113.700  33.633  0.00  0.00            
ATOM    313  H   ASH X  18      43.803 113.594  33.919  0.00  0.00            
ATOM    314  CA  ASH X  18      42.345 112.862  32.561  0.00  0.00            
ATOM    315  HA  ASH X  18      42.051 113.506  31.734  0.00  0.00            
ATOM    316  CB  ASH X  18      43.443 111.908  32.091  0.00  0.00            
ATOM    317  HB2 ASH X  18      43.835 111.327  32.924  0.00  0.00            
ATOM    318  HB3 ASH X  18      43.027 111.191  31.382  0.00  0.00            
ATOM    319  CG  ASH X  18      44.619 112.595  31.416  0.00  0.00            
ATOM    320  OD1 ASH X  18      44.342 113.805  30.885  0.00  0.00            
ATOM    321  OD2 ASH X  18      45.730 112.086  31.352  0.00  0.00            
ATOM    322  HD1 ASH X  18      43.596 114.213  31.283  0.00  0.00            
ATOM    323  C   ASH X  18      41.112 112.073  32.989  0.00  0.00            
ATOM    324  O   ASH X  18      40.201 111.865  32.192  0.00  0.00            
ATOM    325  N   PHE X  19      41.040 111.639  34.249  0.00  0.00            
ATOM    326  H   PHE X  19      41.641 112.065  34.937  0.00  0.00            
ATOM    327  CA  PHE X  19      39.894 110.887  34.724  0.00  0.00            
ATOM    328  HA  PHE X  19      39.688 110.075  34.026  0.00  0.00            
ATOM    329  CB  PHE X  19      40.183 110.297  36.102  0.00  0.00            
ATOM    330  HB2 PHE X  19      41.019 109.597  36.065  0.00  0.00            
ATOM    331  HB3 PHE X  19      40.477 111.093  36.785  0.00  0.00            
ATOM    332  CG  PHE X  19      38.991 109.608  36.710  0.00  0.00            
ATOM    333  CD1 PHE X  19      38.603 108.349  36.261  0.00  0.00            
ATOM    334  HD1 PHE X  19      39.039 107.950  35.364  0.00  0.00            
ATOM    335  CE1 PHE X  19      37.502 107.705  36.817  0.00  0.00            
ATOM    336  HE1 PHE X  19      37.097 106.837  36.329  0.00  0.00            
ATOM    337  CZ  PHE X  19      36.805 108.291  37.868  0.00  0.00            
ATOM    338  HZ  PHE X  19      36.034 107.749  38.389  0.00  0.00            
ATOM    339  CE2 PHE X  19      37.174 109.560  38.300  0.00  0.00            
ATOM    340  HE2 PHE X  19      36.746 109.952  39.203  0.00  0.00            
ATOM    341  CD2 PHE X  19      38.234 110.239  37.696  0.00  0.00            
ATOM    342  HD2 PHE X  19      38.500 111.226  38.031  0.00  0.00            
ATOM    343  C   PHE X  19      38.678 111.793  34.779  0.00  0.00            
ATOM    344  O   PHE X  19      37.614 111.425  34.285  0.00  0.00            
ATOM    345  N   VAL X  20      38.834 112.992  35.348  0.00  0.00            
ATOM    346  H   VAL X  20      39.686 113.197  35.855  0.00  0.00            
ATOM    347  CA  VAL X  20      37.758 113.961  35.369  0.00  0.00            
ATOM    348  HA  VAL X  20      36.902 113.502  35.862  0.00  0.00            
ATOM    349  CB  VAL X  20      38.183 115.204  36.159  0.00  0.00            
ATOM    350  HB  VAL X  20      39.177 115.501  35.826  0.00  0.00            
ATOM    351  CG1 VAL X  20      37.230 116.365  35.896  0.00  0.00            
ATOM    352 HG11 VAL X  20      36.452 116.064  35.194  0.00  0.00            
ATOM    353 HG12 VAL X  20      37.761 117.214  35.468  0.00  0.00            
ATOM    354 HG13 VAL X  20      36.746 116.690  36.817  0.00  0.00            
ATOM    355  CG2 VAL X  20      38.252 114.903  37.655  0.00  0.00            
ATOM    356 HG21 VAL X  20      38.990 115.532  38.150  0.00  0.00            
ATOM    357 HG22 VAL X  20      37.285 115.082  38.126  0.00  0.00            
ATOM    358 HG23 VAL X  20      38.521 113.861  37.824  0.00  0.00            
ATOM    359  C   VAL X  20      37.335 114.309  33.944  0.00  0.00            
ATOM    360  O   VAL X  20      36.145 114.440  33.668  0.00  0.00            
ATOM    361  N   ARN X  21      38.302 114.456  33.036  0.00  0.00            
ATOM    362  H   ARN X  21      39.230 114.124  33.257  0.00  0.00            
ATOM    363  CA  ARN X  21      38.011 114.791  31.656  0.00  0.00            
ATOM    364  HA  ARN X  21      37.462 115.734  31.623  0.00  0.00            
ATOM    365  CB  ARN X  21      39.316 114.985  30.889  0.00  0.00            
ATOM    366  HB2 ARN X  21      39.541 114.098  30.299  0.00  0.00            
ATOM    367  HB3 ARN X  21      40.129 115.101  31.599  0.00  0.00            
ATOM    368  CG  ARN X  21      39.288 116.216  29.996  0.00  0.00            
ATOM    369  HG2 ARN X  21      39.864 116.043  29.082  0.00  0.00            
ATOM    370  HG3 ARN X  21      38.248 116.440  29.765  0.00  0.00            
ATOM    371  CD  ARN X  21      39.853 117.415  30.733  0.00  0.00            
ATOM    372  HD2 ARN X  21      39.321 117.557  31.677  0.00  0.00            
ATOM    373  HD3 ARN X  21      40.897 117.208  30.954  0.00  0.00            
ATOM    374  NE  ARN X  21      39.780 118.614  29.931  0.00  0.00            
ATOM    375  HE  ARN X  21      38.889 118.676  29.463  0.00  0.00            
ATOM    376  CZ  ARN X  21      40.175 119.844  30.521  0.00  0.00            
ATOM    377  NH1 ARN X  21      40.560 119.928  31.716  0.00  0.00            
ATOM    378 HH11 ARN X  21      40.168 120.730  32.183  0.00  0.00            
ATOM    379  NH2 ARN X  21      40.027 120.956  29.643  0.00  0.00            
ATOM    380 HH21 ARN X  21      40.831 121.556  29.732  0.00  0.00            
ATOM    381 HH22 ARN X  21      39.211 121.494  29.881  0.00  0.00            
ATOM    382  C   ARN X  21      37.169 113.686  31.031  0.00  0.00            
ATOM    383  O   ARN X  21      36.167 113.963  30.379  0.00  0.00            
ATOM    384  N   THR X  22      37.593 112.431  31.190  0.00  0.00            
ATOM    385  H   THR X  22      38.550 112.288  31.475  0.00  0.00            
ATOM    386  CA  THR X  22      36.897 111.312  30.588  0.00  0.00            
ATOM    387  HA  THR X  22      36.855 111.500  29.517  0.00  0.00            
ATOM    388  CB  THR X  22      37.671 110.026  30.856  0.00  0.00            
ATOM    389  HB  THR X  22      37.566 109.733  31.900  0.00  0.00            
ATOM    390  CG2 THR X  22      37.141 108.919  29.966  0.00  0.00            
ATOM    391 HG21 THR X  22      37.848 108.673  29.173  0.00  0.00            
ATOM    392 HG22 THR X  22      36.944 108.009  30.535  0.00  0.00            
ATOM    393 HG23 THR X  22      36.213 109.291  29.530  0.00  0.00            
ATOM    394  OG1 THR X  22      39.038 110.216  30.549  0.00  0.00            
ATOM    395  HG1 THR X  22      39.142 110.316  29.616  0.00  0.00            
ATOM    396  C   THR X  22      35.452 111.184  31.099  0.00  0.00            
ATOM    397  O   THR X  22      34.539 110.943  30.312  0.00  0.00            
ATOM    398  N   VAL X  23      35.236 111.344  32.404  0.00  0.00            
ATOM    399  H   VAL X  23      35.938 111.824  32.949  0.00  0.00            
ATOM    400  CA  VAL X  23      33.906 111.215  32.976  0.00  0.00            
ATOM    401  HA  VAL X  23      33.507 110.238  32.705  0.00  0.00            
ATOM    402  CB  VAL X  23      33.966 111.315  34.505  0.00  0.00            
ATOM    403  HB  VAL X  23      34.559 112.189  34.775  0.00  0.00            
ATOM    404  CG1 VAL X  23      32.575 111.483  35.103  0.00  0.00            
ATOM    405 HG11 VAL X  23      31.839 111.624  34.311  0.00  0.00            
ATOM    406 HG12 VAL X  23      32.532 112.358  35.753  0.00  0.00            
ATOM    407 HG13 VAL X  23      32.284 110.611  35.688  0.00  0.00            
ATOM    408  CG2 VAL X  23      34.642 110.088  35.098  0.00  0.00            
ATOM    409 HG21 VAL X  23      33.960 109.534  35.745  0.00  0.00            
ATOM    410 HG22 VAL X  23      34.974 109.413  34.308  0.00  0.00            
ATOM    411 HG23 VAL X  23      35.505 110.429  35.670  0.00  0.00            
ATOM    412  C   VAL X  23      32.983 112.284  32.385  0.00  0.00            
ATOM    413  O   VAL X  23      31.829 112.005  32.077  0.00  0.00            
ATOM    414  N   LEU X  24      33.505 113.493  32.197  0.00  0.00            
ATOM    415  H   LEU X  24      34.511 113.585  32.173  0.00  0.00            
ATOM    416  CA  LEU X  24      32.703 114.576  31.631  0.00  0.00            
ATOM    417  HA  LEU X  24      31.788 114.662  32.220  0.00  0.00            
ATOM    418  CB  LEU X  24      33.453 115.904  31.675  0.00  0.00            
ATOM    419  HB2 LEU X  24      34.409 115.801  31.163  0.00  0.00            
ATOM    420  HB3 LEU X  24      32.881 116.632  31.112  0.00  0.00            
ATOM    421  CG  LEU X  24      33.670 116.493  33.073  0.00  0.00            
ATOM    422  HG  LEU X  24      34.160 115.759  33.710  0.00  0.00            
ATOM    423  CD1 LEU X  24      34.560 117.728  32.993  0.00  0.00            
ATOM    424 HD11 LEU X  24      34.221 118.407  32.210  0.00  0.00            
ATOM    425 HD12 LEU X  24      35.591 117.450  32.771  0.00  0.00            
ATOM    426 HD13 LEU X  24      34.507 118.245  33.951  0.00  0.00            
ATOM    427  CD2 LEU X  24      32.330 116.858  33.699  0.00  0.00            
ATOM    428 HD21 LEU X  24      32.450 117.088  34.758  0.00  0.00            
ATOM    429 HD22 LEU X  24      31.900 117.738  33.219  0.00  0.00            
ATOM    430 HD23 LEU X  24      31.618 116.038  33.611  0.00  0.00            
ATOM    431  C   LEU X  24      32.298 114.229  30.203  0.00  0.00            
ATOM    432  O   LEU X  24      31.182 114.523  29.780  0.00  0.00            
ATOM    433  N   ILE X  25      33.216 113.635  29.430  0.00  0.00            
ATOM    434  H   ILE X  25      34.187 113.684  29.700  0.00  0.00            
ATOM    435  CA  ILE X  25      32.906 113.221  28.080  0.00  0.00            
ATOM    436  HA  ILE X  25      32.502 114.094  27.570  0.00  0.00            
ATOM    437  CB  ILE X  25      34.182 112.766  27.350  0.00  0.00            
ATOM    438  HB  ILE X  25      34.663 111.992  27.948  0.00  0.00            
ATOM    439  CG2 ILE X  25      33.833 112.166  25.992  0.00  0.00            
ATOM    440 HG21 ILE X  25      33.110 111.357  26.102  0.00  0.00            
ATOM    441 HG22 ILE X  25      34.722 111.751  25.517  0.00  0.00            
ATOM    442 HG23 ILE X  25      33.407 112.916  25.328  0.00  0.00            
ATOM    443  CG1 ILE X  25      35.147 113.948  27.214  0.00  0.00            
ATOM    444 HG12 ILE X  25      34.679 114.758  26.657  0.00  0.00            
ATOM    445 HG13 ILE X  25      35.345 114.339  28.208  0.00  0.00            
ATOM    446  CD1 ILE X  25      36.479 113.565  26.573  0.00  0.00            
ATOM    447 HD11 ILE X  25      37.262 114.242  26.915  0.00  0.00            
ATOM    448 HD12 ILE X  25      36.766 112.552  26.851  0.00  0.00            
ATOM    449 HD13 ILE X  25      36.426 113.624  25.488  0.00  0.00            
ATOM    450  C   ILE X  25      31.817 112.146  28.061  0.00  0.00            
ATOM    451  O   ILE X  25      30.854 112.242  27.300  0.00  0.00            
ATOM    452  N   LEU X  26      31.981 111.084  28.852  0.00  0.00            
ATOM    453  H   LEU X  26      32.916 110.756  29.022  0.00  0.00            
ATOM    454  CA  LEU X  26      30.944 110.069  28.996  0.00  0.00            
ATOM    455  HA  LEU X  26      30.845 109.588  28.023  0.00  0.00            
ATOM    456  CB  LEU X  26      31.343 109.040  30.058  0.00  0.00            
ATOM    457  HB2 LEU X  26      30.469 108.446  30.335  0.00  0.00            
ATOM    458  HB3 LEU X  26      31.632 109.575  30.952  0.00  0.00            
ATOM    459  CG  LEU X  26      32.494 108.102  29.679  0.00  0.00            
ATOM    460  HG  LEU X  26      33.401 108.688  29.547  0.00  0.00            
ATOM    461  CD1 LEU X  26      32.729 107.088  30.790  0.00  0.00            
ATOM    462 HD11 LEU X  26      32.940 106.098  30.386  0.00  0.00            
ATOM    463 HD12 LEU X  26      31.846 107.009  31.425  0.00  0.00            
ATOM    464 HD13 LEU X  26      33.568 107.387  31.418  0.00  0.00            
ATOM    465  CD2 LEU X  26      32.211 107.374  28.374  0.00  0.00            
ATOM    466 HD21 LEU X  26      31.237 107.644  27.968  0.00  0.00            
ATOM    467 HD22 LEU X  26      32.965 107.615  27.623  0.00  0.00            
ATOM    468 HD23 LEU X  26      32.232 106.301  28.570  0.00  0.00            
ATOM    469  C   LEU X  26      29.585 110.683  29.336  0.00  0.00            
ATOM    470  O   LEU X  26      28.557 110.212  28.856  0.00  0.00            
ATOM    471  N   LYN X  27      29.563 111.698  30.202  0.00  0.00            
ATOM    472  H   LYN X  27      30.349 111.825  30.821  0.00  0.00            
ATOM    473  CA  LYN X  27      28.321 112.373  30.523  0.00  0.00            
ATOM    474  HA  LYN X  27      27.595 111.614  30.802  0.00  0.00            
ATOM    475  CB  LYN X  27      28.545 113.325  31.687  0.00  0.00            
ATOM    476  HB2 LYN X  27      28.936 112.787  32.554  0.00  0.00            
ATOM    477  HB3 LYN X  27      29.266 114.074  31.374  0.00  0.00            
ATOM    478  CG  LYN X  27      27.296 114.101  32.074  0.00  0.00            
ATOM    479  HG2 LYN X  27      27.576 114.963  32.690  0.00  0.00            
ATOM    480  HG3 LYN X  27      26.810 114.478  31.176  0.00  0.00            
ATOM    481  CD  LYN X  27      26.295 113.229  32.815  0.00  0.00            
ATOM    482  HD2 LYN X  27      25.956 112.433  32.156  0.00  0.00            
ATOM    483  HD3 LYN X  27      26.794 112.762  33.661  0.00  0.00            
ATOM    484  CE  LYN X  27      25.108 114.053  33.312  0.00  0.00            
ATOM    485  HE2 LYN X  27      25.462 114.905  33.895  0.00  0.00            
ATOM    486  HE3 LYN X  27      24.563 114.421  32.445  0.00  0.00            
ATOM    487  NZ  LYN X  27      24.215 113.234  34.114  0.00  0.00            
ATOM    488  HZ1 LYN X  27      23.651 113.829  34.709  0.00  0.00            
ATOM    489  HZ2 LYN X  27      24.740 112.637  34.737  0.00  0.00            
ATOM    490  C   LYN X  27      27.764 113.135  29.314  0.00  0.00            
ATOM    491  O   LYN X  27      26.557 113.136  29.083  0.00  0.00            
ATOM    492  N   GLH X  28      28.629 113.805  28.550  0.00  0.00            
ATOM    493  H   GLH X  28      29.620 113.656  28.667  0.00  0.00            
ATOM    494  CA  GLH X  28      28.165 114.627  27.444  0.00  0.00            
ATOM    495  HA  GLH X  28      27.345 115.251  27.805  0.00  0.00            
ATOM    496  CB  GLH X  28      29.292 115.523  26.942  0.00  0.00            
ATOM    497  HB2 GLH X  28      30.128 114.918  26.582  0.00  0.00            
ATOM    498  HB3 GLH X  28      29.671 116.104  27.780  0.00  0.00            
ATOM    499  CG  GLH X  28      28.836 116.497  25.845  0.00  0.00            
ATOM    500  HG2 GLH X  28      28.125 116.011  25.180  0.00  0.00            
ATOM    501  HG3 GLH X  28      28.319 117.339  26.293  0.00  0.00            
ATOM    502  CD  GLH X  28      29.973 116.998  24.974  0.00  0.00            
ATOM    503  OE1 GLH X  28      31.050 117.470  25.644  0.00  0.00            
ATOM    504  OE2 GLH X  28      29.908 117.009  23.751  0.00  0.00            
ATOM    505  HE1 GLH X  28      30.834 117.797  26.499  0.00  0.00            
ATOM    506  C   GLH X  28      27.637 113.751  26.306  0.00  0.00            
ATOM    507  O   GLH X  28      26.650 114.106  25.662  0.00  0.00            
ATOM    508  N   LYN X  29      28.253 112.597  26.082  0.00  0.00            
ATOM    509  H   LYN X  29      29.152 112.424  26.508  0.00  0.00            
ATOM    510  CA  LYN X  29      27.793 111.692  25.031  0.00  0.00            
ATOM    511  HA  LYN X  29      27.640 112.299  24.137  0.00  0.00            
ATOM    512  CB  LYN X  29      28.852 110.625  24.728  0.00  0.00            
ATOM    513  HB2 LYN X  29      29.037 110.025  25.619  0.00  0.00            
ATOM    514  HB3 LYN X  29      28.446 109.934  23.992  0.00  0.00            
ATOM    515  CG  LYN X  29      30.165 111.184  24.190  0.00  0.00            
ATOM    516  HG2 LYN X  29      29.978 111.823  23.328  0.00  0.00            
ATOM    517  HG3 LYN X  29      30.631 111.804  24.951  0.00  0.00            
ATOM    518  CD  LYN X  29      31.112 110.053  23.807  0.00  0.00            
ATOM    519  HD2 LYN X  29      30.591 109.300  23.210  0.00  0.00            
ATOM    520  HD3 LYN X  29      31.468 109.590  24.726  0.00  0.00            
ATOM    521  CE  LYN X  29      32.335 110.565  23.053  0.00  0.00            
ATOM    522  HE2 LYN X  29      32.913 111.218  23.707  0.00  0.00            
ATOM    523  HE3 LYN X  29      32.977 109.726  22.791  0.00  0.00            
ATOM    524  NZ  LYN X  29      31.951 111.292  21.847  0.00  0.00            
ATOM    525  HZ1 LYN X  29      31.432 110.691  21.224  0.00  0.00            
ATOM    526  HZ2 LYN X  29      31.345 112.068  22.075  0.00  0.00            
ATOM    527  C   LYN X  29      26.455 111.039  25.352  0.00  0.00            
ATOM    528  O   LYN X  29      25.704 110.679  24.438  0.00  0.00            
ATOM    529  N   GLY X  30      26.185 110.856  26.640  0.00  0.00            
ATOM    530  H   GLY X  30      26.918 110.980  27.325  0.00  0.00            
ATOM    531  CA  GLY X  30      24.967 110.207  27.072  0.00  0.00            
ATOM    532  HA2 GLY X  30      24.451 110.819  27.813  0.00  0.00            
ATOM    533  HA3 GLY X  30      24.294 110.104  26.224  0.00  0.00            
ATOM    534  C   GLY X  30      25.199 108.824  27.678  0.00  0.00            
ATOM    535  O   GLY X  30      24.248 108.128  27.976  0.00  0.00            
ATOM    536  N   ILE X  31      26.438 108.384  27.759  0.00  0.00            
ATOM    537  H   ILE X  31      27.197 108.930  27.367  0.00  0.00            
ATOM    538  CA  ILE X  31      26.737 107.066  28.284  0.00  0.00            
ATOM    539  HA  ILE X  31      26.005 106.380  27.859  0.00  0.00            
ATOM    540  CB  ILE X  31      28.144 106.619  27.778  0.00  0.00            
ATOM    541  HB  ILE X  31      28.882 107.353  28.115  0.00  0.00            
ATOM    542  CG2 ILE X  31      28.543 105.286  28.391  0.00  0.00            
ATOM    543 HG21 ILE X  31      28.653 105.375  29.472  0.00  0.00            
ATOM    544 HG22 ILE X  31      29.510 104.956  28.006  0.00  0.00            
ATOM    545 HG23 ILE X  31      27.809 104.513  28.175  0.00  0.00            
ATOM    546  CG1 ILE X  31      28.195 106.573  26.263  0.00  0.00            
ATOM    547 HG12 ILE X  31      27.342 106.008  25.889  0.00  0.00            
ATOM    548 HG13 ILE X  31      28.095 107.584  25.874  0.00  0.00            
ATOM    549  CD1 ILE X  31      29.483 105.963  25.694  0.00  0.00            
ATOM    550 HD11 ILE X  31      29.247 105.179  24.977  0.00  0.00            
ATOM    551 HD12 ILE X  31      30.054 106.728  25.175  0.00  0.00            
ATOM    552 HD13 ILE X  31      30.105 105.543  26.485  0.00  0.00            
ATOM    553  C   ILE X  31      26.637 107.001  29.807  0.00  0.00            
ATOM    554  O   ILE X  31      26.245 105.987  30.398  0.00  0.00            
ATOM    555  N   TYR X  32      26.972 108.097  30.466  0.00  0.00            
ATOM    556  H   TYR X  32      27.079 108.968  29.974  0.00  0.00            
ATOM    557  CA  TYR X  32      26.999 108.113  31.931  0.00  0.00            
ATOM    558  HA  TYR X  32      27.673 107.307  32.246  0.00  0.00            
ATOM    559  CB  TYR X  32      27.578 109.431  32.459  0.00  0.00            
ATOM    560  HB2 TYR X  32      28.469 109.704  31.902  0.00  0.00            
ATOM    561  HB3 TYR X  32      26.834 110.201  32.270  0.00  0.00            
ATOM    562  CG  TYR X  32      27.855 109.419  33.948  0.00  0.00            
ATOM    563  CD1 TYR X  32      26.831 109.632  34.856  0.00  0.00            
ATOM    564  HD1 TYR X  32      25.808 109.671  34.516  0.00  0.00            
ATOM    565  CE1 TYR X  32      27.101 109.689  36.237  0.00  0.00            
ATOM    566  HE1 TYR X  32      26.288 109.795  36.943  0.00  0.00            
ATOM    567  CZ  TYR X  32      28.407 109.455  36.697  0.00  0.00            
ATOM    568  OH  TYR X  32      28.689 109.450  38.026  0.00  0.00            
ATOM    569  HH  TYR X  32      29.495 109.020  38.247  0.00  0.00            
ATOM    570  CE2 TYR X  32      29.426 109.218  35.768  0.00  0.00            
ATOM    571  HE2 TYR X  32      30.448 109.180  36.105  0.00  0.00            
ATOM    572  CD2 TYR X  32      29.145 109.209  34.401  0.00  0.00            
ATOM    573  HD2 TYR X  32      29.962 109.210  33.702  0.00  0.00            
ATOM    574  C   TYR X  32      25.622 107.843  32.500  0.00  0.00            
ATOM    575  O   TYR X  32      25.522 107.105  33.470  0.00  0.00            
ATOM    576  N   ASH X  33      24.583 108.341  31.855  0.00  0.00            
ATOM    577  H   ASH X  33      24.698 108.645  30.904  0.00  0.00            
ATOM    578  CA  ASH X  33      23.248 108.181  32.376  0.00  0.00            
ATOM    579  HA  ASH X  33      23.224 108.473  33.426  0.00  0.00            
ATOM    580  CB  ASH X  33      22.262 109.046  31.617  0.00  0.00            
ATOM    581  HB2 ASH X  33      22.344 108.858  30.538  0.00  0.00            
ATOM    582  HB3 ASH X  33      21.254 108.785  31.972  0.00  0.00            
ATOM    583  CG  ASH X  33      22.473 110.550  31.836  0.00  0.00            
ATOM    584  OD1 ASH X  33      23.071 110.876  33.018  0.00  0.00            
ATOM    585  OD2 ASH X  33      22.127 111.411  31.031  0.00  0.00            
ATOM    586  HD1 ASH X  33      23.279 111.799  33.027  0.00  0.00            
ATOM    587  C   ASH X  33      22.804 106.727  32.328  0.00  0.00            
ATOM    588  O   ASH X  33      21.926 106.332  33.067  0.00  0.00            
ATOM    589  N   ARN X  34      23.415 105.946  31.444  0.00  0.00            
ATOM    590  H   ARN X  34      24.270 106.283  31.002  0.00  0.00            
ATOM    591  CA  ARN X  34      23.073 104.526  31.323  0.00  0.00            
ATOM    592  HA  ARN X  34      22.004 104.452  31.122  0.00  0.00            
ATOM    593  CB  ARN X  34      23.844 103.857  30.220  0.00  0.00            
ATOM    594  HB2 ARN X  34      24.923 103.959  30.377  0.00  0.00            
ATOM    595  HB3 ARN X  34      23.575 102.810  30.259  0.00  0.00            
ATOM    596  CG  ARN X  34      23.487 104.383  28.820  0.00  0.00            
ATOM    597  HG2 ARN X  34      22.489 104.030  28.514  0.00  0.00            
ATOM    598  HG3 ARN X  34      23.456 105.475  28.829  0.00  0.00            
ATOM    599  CD  ARN X  34      24.541 103.932  27.799  0.00  0.00            
ATOM    600  HD2 ARN X  34      24.238 104.259  26.801  0.00  0.00            
ATOM    601  HD3 ARN X  34      25.481 104.403  28.056  0.00  0.00            
ATOM    602  NE  ARN X  34      24.748 102.488  27.872  0.00  0.00            
ATOM    603  HE  ARN X  34      25.721 102.268  27.722  0.00  0.00            
ATOM    604  CZ  ARN X  34      23.876 101.592  27.141  0.00  0.00            
ATOM    605  NH1 ARN X  34      22.893 101.994  26.474  0.00  0.00            
ATOM    606 HH11 ARN X  34      22.712 102.978  26.630  0.00  0.00            
ATOM    607  NH2 ARN X  34      24.178 100.216  27.266  0.00  0.00            
ATOM    608 HH21 ARN X  34      23.471  99.739  27.784  0.00  0.00            
ATOM    609 HH22 ARN X  34      24.272  99.814  26.347  0.00  0.00            
ATOM    610  C   ARN X  34      23.351 103.833  32.663  0.00  0.00            
ATOM    611  O   ARN X  34      22.591 102.955  33.069  0.00  0.00            
ATOM    612  N   TYR X  35      24.398 104.261  33.386  0.00  0.00            
ATOM    613  H   TYR X  35      25.064 104.874  32.918  0.00  0.00            
ATOM    614  CA  TYR X  35      24.781 103.621  34.607  0.00  0.00            
ATOM    615  HA  TYR X  35      24.622 102.551  34.492  0.00  0.00            
ATOM    616  CB  TYR X  35      26.267 103.871  34.907  0.00  0.00            
ATOM    617  HB2 TYR X  35      26.510 103.561  35.900  0.00  0.00            
ATOM    618  HB3 TYR X  35      26.446 104.948  34.859  0.00  0.00            
ATOM    619  CG  TYR X  35      27.123 103.188  33.891  0.00  0.00            
ATOM    620  CD1 TYR X  35      27.599 103.885  32.753  0.00  0.00            
ATOM    621  HD1 TYR X  35      27.383 104.926  32.622  0.00  0.00            
ATOM    622  CE1 TYR X  35      28.427 103.231  31.850  0.00  0.00            
ATOM    623  HE1 TYR X  35      28.945 103.801  31.115  0.00  0.00            
ATOM    624  CZ  TYR X  35      28.855 101.945  32.089  0.00  0.00            
ATOM    625  OH  TYR X  35      29.682 101.286  31.205  0.00  0.00            
ATOM    626  HH  TYR X  35      29.216 100.666  30.660  0.00  0.00            
ATOM    627  CE2 TYR X  35      28.516 101.303  33.262  0.00  0.00            
ATOM    628  HE2 TYR X  35      29.027 100.402  33.550  0.00  0.00            
ATOM    629  CD2 TYR X  35      27.578 101.866  34.100  0.00  0.00            
ATOM    630  HD2 TYR X  35      27.137 101.289  34.871  0.00  0.00            
ATOM    631  C   TYR X  35      23.926 104.075  35.777  0.00  0.00            
ATOM    632  O   TYR X  35      23.612 103.237  36.624  0.00  0.00            
ATOM    633  N   ILE X  36      23.468 105.347  35.785  0.00  0.00            
ATOM    634  H   ILE X  36      24.082 106.018  35.410  0.00  0.00            
ATOM    635  CA  ILE X  36      22.456 105.759  36.744  0.00  0.00            
ATOM    636  HA  ILE X  36      22.886 105.642  37.732  0.00  0.00            
ATOM    637  CB  ILE X  36      22.117 107.261  36.621  0.00  0.00            
ATOM    638  HB  ILE X  36      21.721 107.414  35.650  0.00  0.00            
ATOM    639  CG2 ILE X  36      21.116 107.693  37.727  0.00  0.00            
ATOM    640 HG21 ILE X  36      20.985 108.780  37.588  0.00  0.00            
ATOM    641 HG22 ILE X  36      21.585 107.544  38.739  0.00  0.00            
ATOM    642 HG23 ILE X  36      20.185 107.296  37.539  0.00  0.00            
ATOM    643  CG1 ILE X  36      23.419 108.066  36.653  0.00  0.00            
ATOM    644 HG12 ILE X  36      24.111 107.688  35.902  0.00  0.00            
ATOM    645 HG13 ILE X  36      23.997 107.953  37.598  0.00  0.00            
ATOM    646  CD1 ILE X  36      23.282 109.562  36.406  0.00  0.00            
ATOM    647 HD11 ILE X  36      24.191 110.077  36.720  0.00  0.00            
ATOM    648 HD12 ILE X  36      22.471 109.986  36.987  0.00  0.00            
ATOM    649 HD13 ILE X  36      23.144 109.814  35.361  0.00  0.00            
ATOM    650  C   ILE X  36      21.204 104.921  36.539  0.00  0.00            
ATOM    651  O   ILE X  36      20.592 104.419  37.478  0.00  0.00            
ATOM    652  N   ALA X  37      20.738 104.765  35.283  0.00  0.00            
ATOM    653  H   ALA X  37      21.456 104.624  34.622  0.00  0.00            
ATOM    654  CA  ALA X  37      19.490 104.039  35.065  0.00  0.00            
ATOM    655  HA  ALA X  37      18.766 104.451  35.741  0.00  0.00            
ATOM    656  CB  ALA X  37      19.049 104.274  33.660  0.00  0.00            
ATOM    657  HB1 ALA X  37      18.675 105.276  33.508  0.00  0.00            
ATOM    658  HB2 ALA X  37      18.270 103.524  33.368  0.00  0.00            
ATOM    659  HB3 ALA X  37      19.865 104.113  32.952  0.00  0.00            
ATOM    660  C   ALA X  37      19.663 102.527  35.398  0.00  0.00            
ATOM    661  O   ALA X  37      18.790 101.979  36.067  0.00  0.00            
ATOM    662  N   TRP X  38      20.725 101.916  34.921  0.00  0.00            
ATOM    663  H   TRP X  38      21.409 102.395  34.322  0.00  0.00            
ATOM    664  CA  TRP X  38      21.060 100.544  35.298  0.00  0.00            
ATOM    665  HA  TRP X  38      20.295  99.917  34.845  0.00  0.00            
ATOM    666  CB  TRP X  38      22.390 100.096  34.819  0.00  0.00            
ATOM    667  HB2 TRP X  38      22.890  99.415  35.489  0.00  0.00            
ATOM    668  HB3 TRP X  38      23.022 100.965  34.744  0.00  0.00            
ATOM    669  CG  TRP X  38      22.338  99.502  33.444  0.00  0.00            
ATOM    670  CD1 TRP X  38      21.268  99.094  32.758  0.00  0.00            
ATOM    671  HD1 TRP X  38      20.253  99.428  32.999  0.00  0.00            
ATOM    672  NE1 TRP X  38      21.697  98.638  31.541  0.00  0.00            
ATOM    673  HE1 TRP X  38      21.164  97.903  31.048  0.00  0.00            
ATOM    674  CE2 TRP X  38      23.010  98.781  31.331  0.00  0.00            
ATOM    675  CZ2 TRP X  38      23.800  98.554  30.213  0.00  0.00            
ATOM    676  HZ2 TRP X  38      23.347  98.373  29.287  0.00  0.00            
ATOM    677  CH2 TRP X  38      25.173  98.810  30.356  0.00  0.00            
ATOM    678  HH2 TRP X  38      25.778  98.700  29.466  0.00  0.00            
ATOM    679  CZ3 TRP X  38      25.652  99.345  31.520  0.00  0.00            
ATOM    680  HZ3 TRP X  38      26.694  99.733  31.519  0.00  0.00            
ATOM    681  CE3 TRP X  38      24.840  99.603  32.604  0.00  0.00            
ATOM    682  HE3 TRP X  38      25.298  99.990  33.531  0.00  0.00            
ATOM    683  CD2 TRP X  38      23.464  99.322  32.524  0.00  0.00            
ATOM    684  C   TRP X  38      20.919 100.474  36.824  0.00  0.00            
ATOM    685  O   TRP X  38      20.156  99.629  37.317  0.00  0.00            
ATOM    686  N   HID X  39      21.622 101.286  37.618  0.00  0.00            
ATOM    687  H   HID X  39      22.226 101.996  37.170  0.00  0.00            
ATOM    688  CA  HID X  39      21.622 101.166  39.065  0.00  0.00            
ATOM    689  HA  HID X  39      21.929 100.132  39.302  0.00  0.00            
ATOM    690  CB  HID X  39      22.757 102.099  39.569  0.00  0.00            
ATOM    691  HB2 HID X  39      23.546 101.999  38.882  0.00  0.00            
ATOM    692  HB3 HID X  39      22.452 103.172  39.605  0.00  0.00            
ATOM    693  CG  HID X  39      23.306 101.831  40.961  0.00  0.00            
ATOM    694  ND1 HID X  39      22.672 102.422  42.028  0.00  0.00            
ATOM    695  HD1 HID X  39      21.928 103.153  42.003  0.00  0.00            
ATOM    696  CE1 HID X  39      23.374 102.106  43.123  0.00  0.00            
ATOM    697  HE1 HID X  39      23.069 102.516  44.074  0.00  0.00            
ATOM    698  NE2 HID X  39      24.297 101.128  42.908  0.00  0.00            
ATOM    699  CD2 HID X  39      24.205 100.970  41.499  0.00  0.00            
ATOM    700  HD2 HID X  39      24.804 100.189  40.981  0.00  0.00            
ATOM    701  C   HID X  39      20.221 101.472  39.722  0.00  0.00            
ATOM    702  O   HID X  39      19.845 100.809  40.693  0.00  0.00            
ATOM    703  N   GLY X  40      19.483 102.432  39.173  0.00  0.00            
ATOM    704  H   GLY X  40      19.681 102.920  38.286  0.00  0.00            
ATOM    705  CA  GLY X  40      18.086 102.598  39.594  0.00  0.00            
ATOM    706  HA2 GLY X  40      17.706 103.337  38.866  0.00  0.00            
ATOM    707  HA3 GLY X  40      17.902 102.987  40.578  0.00  0.00            
ATOM    708  C   GLY X  40      17.251 101.348  39.409  0.00  0.00            
ATOM    709  O   GLY X  40      16.753 100.835  40.373  0.00  0.00            
ATOM    710  N   ALA X  41      17.186 100.867  38.190  0.00  0.00            
ATOM    711  H   ALA X  41      17.661 101.324  37.456  0.00  0.00            
ATOM    712  CA  ALA X  41      16.517  99.631  37.683  0.00  0.00            
ATOM    713  HA  ALA X  41      15.397  99.746  37.798  0.00  0.00            
ATOM    714  CB  ALA X  41      16.656  99.302  36.208  0.00  0.00            
ATOM    715  HB1 ALA X  41      17.207 100.124  35.740  0.00  0.00            
ATOM    716  HB2 ALA X  41      17.187  98.387  35.966  0.00  0.00            
ATOM    717  HB3 ALA X  41      15.661  99.328  35.687  0.00  0.00            
ATOM    718  C   ALA X  41      17.015  98.433  38.524  0.00  0.00            
ATOM    719  O   ALA X  41      16.186  97.729  39.107  0.00  0.00            
ATOM    720  N   ALA X  42      18.355  98.241  38.673  0.00  0.00            
ATOM    721  H   ALA X  42      18.991  98.886  38.159  0.00  0.00            
ATOM    722  CA  ALA X  42      18.929  97.101  39.329  0.00  0.00            
ATOM    723  HA  ALA X  42      18.372  96.206  39.171  0.00  0.00            
ATOM    724  CB  ALA X  42      20.315  96.958  38.742  0.00  0.00            
ATOM    725  HB1 ALA X  42      20.196  96.661  37.673  0.00  0.00            
ATOM    726  HB2 ALA X  42      20.827  96.152  39.251  0.00  0.00            
ATOM    727  HB3 ALA X  42      21.018  97.805  38.947  0.00  0.00            
ATOM    728  C   ALA X  42      19.041  97.434  40.805  0.00  0.00            
ATOM    729  O   ALA X  42      20.029  97.911  41.353  0.00  0.00            
ATOM    730  N   GLY X  43      17.886  97.427  41.484  0.00  0.00            
ATOM    731  H   GLY X  43      17.079  97.112  40.982  0.00  0.00            
ATOM    732  CA  GLY X  43      17.589  98.222  42.631  0.00  0.00            
ATOM    733  HA2 GLY X  43      17.977  99.214  42.400  0.00  0.00            
ATOM    734  HA3 GLY X  43      18.138  97.977  43.559  0.00  0.00            
ATOM    735  C   GLY X  43      16.032  98.283  42.810  0.00  0.00            
ATOM    736  O   GLY X  43      15.510  98.322  43.903  0.00  0.00            
ATOM    737  N   LYN X  44      15.297  98.338  41.748  0.00  0.00            
ATOM    738  H   LYN X  44      15.680  98.520  40.867  0.00  0.00            
ATOM    739  CA  LYN X  44      13.894  98.130  41.791  0.00  0.00            
ATOM    740  HA  LYN X  44      13.506  98.461  42.748  0.00  0.00            
ATOM    741  CB  LYN X  44      13.158  98.947  40.714  0.00  0.00            
ATOM    742  HB2 LYN X  44      13.607  98.857  39.718  0.00  0.00            
ATOM    743  HB3 LYN X  44      12.117  98.565  40.566  0.00  0.00            
ATOM    744  CG  LYN X  44      13.325 100.464  40.866  0.00  0.00            
ATOM    745  HG2 LYN X  44      14.434 100.687  40.762  0.00  0.00            
ATOM    746  HG3 LYN X  44      13.239 100.730  41.881  0.00  0.00            
ATOM    747  CD  LYN X  44      12.541 101.359  39.918  0.00  0.00            
ATOM    748  HD2 LYN X  44      12.417 102.371  40.361  0.00  0.00            
ATOM    749  HD3 LYN X  44      13.076 101.522  38.977  0.00  0.00            
ATOM    750  CE  LYN X  44      11.199 100.762  39.536  0.00  0.00            
ATOM    751  HE2 LYN X  44      11.258  99.725  39.366  0.00  0.00            
ATOM    752  HE3 LYN X  44      10.493 100.874  40.353  0.00  0.00            
ATOM    753  NZ  LYN X  44      10.634 101.431  38.353  0.00  0.00            
ATOM    754  HZ1 LYN X  44      11.382 101.676  37.699  0.00  0.00            
ATOM    755  HZ2 LYN X  44      10.163 102.262  38.625  0.00  0.00            
ATOM    756  C   LYN X  44      13.627  96.679  41.850  0.00  0.00            
ATOM    757  O   LYN X  44      12.776  96.217  42.564  0.00  0.00            
ATOM    758  N   PHE X  45      14.269  95.902  40.977  0.00  0.00            
ATOM    759  H   PHE X  45      14.990  96.382  40.454  0.00  0.00            
ATOM    760  CA  PHE X  45      14.017  94.512  40.613  0.00  0.00            
ATOM    761  HA  PHE X  45      12.991  94.426  40.239  0.00  0.00            
ATOM    762  CB  PHE X  45      15.056  94.121  39.544  0.00  0.00            
ATOM    763  HB2 PHE X  45      16.106  94.132  39.930  0.00  0.00            
ATOM    764  HB3 PHE X  45      14.956  94.922  38.817  0.00  0.00            
ATOM    765  CG  PHE X  45      14.772  92.791  38.897  0.00  0.00            
ATOM    766  CD1 PHE X  45      13.909  92.720  37.775  0.00  0.00            
ATOM    767  HD1 PHE X  45      13.491  93.630  37.344  0.00  0.00            
ATOM    768  CE1 PHE X  45      13.553  91.460  37.204  0.00  0.00            
ATOM    769  HE1 PHE X  45      13.054  91.468  36.241  0.00  0.00            
ATOM    770  CZ  PHE X  45      14.225  90.334  37.662  0.00  0.00            
ATOM    771  HZ  PHE X  45      14.090  89.408  37.140  0.00  0.00            
ATOM    772  CE2 PHE X  45      15.145  90.426  38.719  0.00  0.00            
ATOM    773  HE2 PHE X  45      15.568  89.550  39.154  0.00  0.00            
ATOM    774  CD2 PHE X  45      15.426  91.633  39.309  0.00  0.00            
ATOM    775  HD2 PHE X  45      16.270  91.695  39.964  0.00  0.00            
ATOM    776  C   PHE X  45      14.284  93.540  41.803  0.00  0.00            
ATOM    777  O   PHE X  45      15.455  93.218  42.049  0.00  0.00            
ATOM    778  N   HID X  46      13.247  93.125  42.486  0.00  0.00            
ATOM    779  H   HID X  46      12.299  93.375  42.257  0.00  0.00            
ATOM    780  CA  HID X  46      13.265  92.277  43.723  0.00  0.00            
ATOM    781  HA  HID X  46      14.170  92.369  44.302  0.00  0.00            
ATOM    782  CB  HID X  46      12.159  92.858  44.652  0.00  0.00            
ATOM    783  HB2 HID X  46      11.801  92.124  45.339  0.00  0.00            
ATOM    784  HB3 HID X  46      11.312  93.235  44.130  0.00  0.00            
ATOM    785  CG  HID X  46      12.552  94.004  45.472  0.00  0.00            
ATOM    786  ND1 HID X  46      12.234  95.289  45.140  0.00  0.00            
ATOM    787  HD1 HID X  46      11.821  95.567  44.207  0.00  0.00            
ATOM    788  CE1 HID X  46      12.772  96.096  46.072  0.00  0.00            
ATOM    789  HE1 HID X  46      12.853  97.163  45.788  0.00  0.00            
ATOM    790  NE2 HID X  46      13.410  95.407  46.995  0.00  0.00            
ATOM    791  CD2 HID X  46      13.190  94.026  46.664  0.00  0.00            
ATOM    792  HD2 HID X  46      13.603  93.232  47.237  0.00  0.00            
ATOM    793  C   HID X  46      13.197  90.836  43.382  0.00  0.00            
ATOM    794  O   HID X  46      12.600  90.426  42.435  0.00  0.00            
ATOM    795  N   THR X  47      13.965  90.075  44.142  0.00  0.00            
ATOM    796  H   THR X  47      14.299  90.503  44.993  0.00  0.00            
ATOM    797  CA  THR X  47      14.247  88.660  43.878  0.00  0.00            
ATOM    798  HA  THR X  47      13.608  88.381  43.029  0.00  0.00            
ATOM    799  CB  THR X  47      15.717  88.502  43.419  0.00  0.00            
ATOM    800  HB  THR X  47      15.887  87.438  43.202  0.00  0.00            
ATOM    801  CG2 THR X  47      16.036  89.389  42.196  0.00  0.00            
ATOM    802 HG21 THR X  47      16.945  89.048  41.692  0.00  0.00            
ATOM    803 HG22 THR X  47      15.195  89.300  41.479  0.00  0.00            
ATOM    804 HG23 THR X  47      16.175  90.424  42.472  0.00  0.00            
ATOM    805  OG1 THR X  47      16.645  88.826  44.429  0.00  0.00            
ATOM    806  HG1 THR X  47      17.066  88.063  44.745  0.00  0.00            
ATOM    807  C   THR X  47      14.037  87.792  45.138  0.00  0.00            
ATOM    808  O   THR X  47      14.905  87.654  45.939  0.00  0.00            
ATOM    809  N   PRO X  48      12.866  87.152  45.196  0.00  0.00            
ATOM    810  CD  PRO X  48      12.601  86.167  46.204  0.00  0.00            
ATOM    811  HD2 PRO X  48      12.621  86.649  47.182  0.00  0.00            
ATOM    812  HD3 PRO X  48      13.309  85.330  46.145  0.00  0.00            
ATOM    813  CG  PRO X  48      11.167  85.654  45.836  0.00  0.00            
ATOM    814  HG2 PRO X  48      10.468  86.207  46.439  0.00  0.00            
ATOM    815  HG3 PRO X  48      11.091  84.571  45.991  0.00  0.00            
ATOM    816  CB  PRO X  48      11.004  86.005  44.367  0.00  0.00            
ATOM    817  HB2 PRO X  48       9.923  86.145  44.121  0.00  0.00            
ATOM    818  HB3 PRO X  48      11.409  85.251  43.680  0.00  0.00            
ATOM    819  CA  PRO X  48      11.789  87.325  44.209  0.00  0.00            
ATOM    820  HA  PRO X  48      12.197  87.462  43.179  0.00  0.00            
ATOM    821  C   PRO X  48      10.868  88.485  44.536  0.00  0.00            
ATOM    822  O   PRO X  48      11.066  89.117  45.580  0.00  0.00            
ATOM    823  N   PRO X  49       9.882  88.853  43.664  0.00  0.00            
ATOM    824  CD  PRO X  49       9.789  88.441  42.288  0.00  0.00            
ATOM    825  HD2 PRO X  49      10.770  88.417  41.848  0.00  0.00            
ATOM    826  HD3 PRO X  49       9.415  87.400  42.269  0.00  0.00            
ATOM    827  CG  PRO X  49       8.809  89.414  41.656  0.00  0.00            
ATOM    828  HG2 PRO X  49       9.328  90.212  41.228  0.00  0.00            
ATOM    829  HG3 PRO X  49       8.180  88.968  40.928  0.00  0.00            
ATOM    830  CB  PRO X  49       7.985  89.882  42.795  0.00  0.00            
ATOM    831  HB2 PRO X  49       7.155  89.210  42.990  0.00  0.00            
ATOM    832  HB3 PRO X  49       7.762  90.911  42.515  0.00  0.00            
ATOM    833  CA  PRO X  49       8.950  89.951  43.968  0.00  0.00            
ATOM    834  HA  PRO X  49       9.518  90.874  44.014  0.00  0.00            
ATOM    835  C   PRO X  49       8.310  89.714  45.311  0.00  0.00            
ATOM    836  O   PRO X  49       7.898  88.575  45.624  0.00  0.00            
ATOM    837  N   GLY X  50       8.198  90.808  46.139  0.00  0.00            
ATOM    838  H   GLY X  50       8.661  91.661  45.913  0.00  0.00            
ATOM    839  CA  GLY X  50       7.606  90.629  47.467  0.00  0.00            
ATOM    840  HA2 GLY X  50       7.041  89.649  47.489  0.00  0.00            
ATOM    841  HA3 GLY X  50       6.902  91.414  47.649  0.00  0.00            
ATOM    842  C   GLY X  50       8.656  90.606  48.513  0.00  0.00            
ATOM    843  O   GLY X  50       8.524  91.238  49.552  0.00  0.00            
ATOM    844  N   SER X  51       9.776  89.882  48.327  0.00  0.00            
ATOM    845  H   SER X  51       9.979  89.640  47.356  0.00  0.00            
ATOM    846  CA  SER X  51      10.864  89.833  49.234  0.00  0.00            
ATOM    847  HA  SER X  51      10.450  89.646  50.248  0.00  0.00            
ATOM    848  CB  SER X  51      11.807  88.616  48.911  0.00  0.00            
ATOM    849  HB2 SER X  51      12.482  88.412  49.715  0.00  0.00            
ATOM    850  HB3 SER X  51      11.203  87.753  48.702  0.00  0.00            
ATOM    851  OG  SER X  51      12.516  88.911  47.726  0.00  0.00            
ATOM    852  HG  SER X  51      12.584  88.104  47.218  0.00  0.00            
ATOM    853  C   SER X  51      11.641  91.182  49.373  0.00  0.00            
ATOM    854  O   SER X  51      11.250  92.291  48.954  0.00  0.00            
ATOM    855  N   ASH X  52      12.756  91.194  50.152  0.00  0.00            
ATOM    856  H   ASH X  52      13.122  90.325  50.537  0.00  0.00            
ATOM    857  CA  ASH X  52      13.686  92.318  50.363  0.00  0.00            
ATOM    858  HA  ASH X  52      13.365  93.281  49.925  0.00  0.00            
ATOM    859  CB  ASH X  52      13.783  92.744  51.865  0.00  0.00            
ATOM    860  HB2 ASH X  52      12.846  93.100  52.164  0.00  0.00            
ATOM    861  HB3 ASH X  52      14.535  93.625  51.747  0.00  0.00            
ATOM    862  CG  ASH X  52      14.389  91.687  52.962  0.00  0.00            
ATOM    863  OD1 ASH X  52      14.485  92.283  54.168  0.00  0.00            
ATOM    864  OD2 ASH X  52      14.709  90.487  52.732  0.00  0.00            
ATOM    865  HD1 ASH X  52      14.598  91.582  54.816  0.00  0.00            
ATOM    866  C   ASH X  52      15.051  92.037  49.679  0.00  0.00            
ATOM    867  O   ASH X  52      15.928  92.919  49.628  0.00  0.00            
ATOM    868  N   ARN X  53      15.286  90.739  49.208  0.00  0.00            
ATOM    869  H   ARN X  53      14.515  90.088  49.213  0.00  0.00            
ATOM    870  CA  ARN X  53      16.419  90.322  48.457  0.00  0.00            
ATOM    871  HA  ARN X  53      17.262  90.752  49.008  0.00  0.00            
ATOM    872  CB  ARN X  53      16.353  88.780  48.405  0.00  0.00            
ATOM    873  HB2 ARN X  53      15.409  88.423  47.857  0.00  0.00            
ATOM    874  HB3 ARN X  53      17.093  88.498  47.691  0.00  0.00            
ATOM    875  CG  ARN X  53      16.670  88.075  49.723  0.00  0.00            
ATOM    876  HG2 ARN X  53      17.719  88.382  49.982  0.00  0.00            
ATOM    877  HG3 ARN X  53      15.984  88.383  50.539  0.00  0.00            
ATOM    878  CD  ARN X  53      16.741  86.565  49.521  0.00  0.00            
ATOM    879  HD2 ARN X  53      17.714  86.261  49.121  0.00  0.00            
ATOM    880  HD3 ARN X  53      15.983  86.307  48.754  0.00  0.00            
ATOM    881  NE  ARN X  53      16.426  85.789  50.774  0.00  0.00            
ATOM    882  HE  ARN X  53      15.434  85.906  51.113  0.00  0.00            
ATOM    883  CZ  ARN X  53      17.154  84.748  51.493  0.00  0.00            
ATOM    884  NH1 ARN X  53      17.015  84.364  52.686  0.00  0.00            
ATOM    885 HH11 ARN X  53      16.230  84.844  53.151  0.00  0.00            
ATOM    886  NH2 ARN X  53      18.195  84.268  50.646  0.00  0.00            
ATOM    887 HH21 ARN X  53      17.922  83.472  50.089  0.00  0.00            
ATOM    888 HH22 ARN X  53      19.206  84.154  50.970  0.00  0.00            
ATOM    889  C   ARN X  53      16.292  90.970  47.061  0.00  0.00            
ATOM    890  O   ARN X  53      15.281  90.828  46.394  0.00  0.00            
ATOM    891  N   ASN X  54      17.278  91.777  46.595  0.00  0.00            
ATOM    892  H   ASN X  54      18.130  91.908  47.180  0.00  0.00            
ATOM    893  CA  ASN X  54      17.273  92.644  45.421  0.00  0.00            
ATOM    894  HA  ASN X  54      16.387  92.383  44.891  0.00  0.00            
ATOM    895  CB  ASN X  54      17.191  94.114  45.914  0.00  0.00            
ATOM    896  HB2 ASN X  54      16.392  94.157  46.587  0.00  0.00            
ATOM    897  HB3 ASN X  54      18.110  94.489  46.480  0.00  0.00            
ATOM    898  CG  ASN X  54      16.710  94.888  44.690  0.00  0.00            
ATOM    899  OD1 ASN X  54      17.543  95.353  43.831  0.00  0.00            
ATOM    900  ND2 ASN X  54      15.482  95.300  44.721  0.00  0.00            
ATOM    901 HD21 ASN X  54      14.960  95.137  45.553  0.00  0.00            
ATOM    902 HD22 ASN X  54      15.166  95.952  44.071  0.00  0.00            
ATOM    903  C   ASN X  54      18.411  92.311  44.390  0.00  0.00            
ATOM    904  O   ASN X  54      19.459  91.749  44.693  0.00  0.00            
ATOM    905  N   ALA X  55      18.397  92.723  43.130  0.00  0.00            
ATOM    906  H   ALA X  55      17.653  93.365  42.873  0.00  0.00            
ATOM    907  CA  ALA X  55      19.355  92.358  42.090  0.00  0.00            
ATOM    908  HA  ALA X  55      19.334  91.266  41.839  0.00  0.00            
ATOM    909  CB  ALA X  55      18.950  93.133  40.786  0.00  0.00            
ATOM    910  HB1 ALA X  55      17.983  92.815  40.334  0.00  0.00            
ATOM    911  HB2 ALA X  55      19.640  92.877  39.967  0.00  0.00            
ATOM    912  HB3 ALA X  55      18.826  94.226  40.946  0.00  0.00            
ATOM    913  C   ALA X  55      20.807  92.753  42.436  0.00  0.00            
ATOM    914  O   ALA X  55      21.673  91.870  42.313  0.00  0.00            
ATOM    915  N   ALA X  56      21.017  94.063  42.654  0.00  0.00            
ATOM    916  H   ALA X  56      20.200  94.638  42.915  0.00  0.00            
ATOM    917  CA  ALA X  56      22.316  94.634  42.731  0.00  0.00            
ATOM    918  HA  ALA X  56      22.991  93.783  42.890  0.00  0.00            
ATOM    919  CB  ALA X  56      22.564  95.343  41.425  0.00  0.00            
ATOM    920  HB1 ALA X  56      22.370  94.651  40.534  0.00  0.00            
ATOM    921  HB2 ALA X  56      22.019  96.227  41.451  0.00  0.00            
ATOM    922  HB3 ALA X  56      23.634  95.515  41.341  0.00  0.00            
ATOM    923  C   ALA X  56      22.590  95.499  43.950  0.00  0.00            
ATOM    924  O   ALA X  56      23.357  96.521  43.888  0.00  0.00            
ATOM    925  N   HID X  57      21.990  95.125  45.076  0.00  0.00            
ATOM    926  H   HID X  57      21.252  94.419  44.973  0.00  0.00            
ATOM    927  CA  HID X  57      22.079  95.500  46.477  0.00  0.00            
ATOM    928  HA  HID X  57      23.125  95.497  46.729  0.00  0.00            
ATOM    929  CB  HID X  57      21.328  96.820  46.798  0.00  0.00            
ATOM    930  HB2 HID X  57      20.930  96.866  47.776  0.00  0.00            
ATOM    931  HB3 HID X  57      20.458  96.747  46.198  0.00  0.00            
ATOM    932  CG  HID X  57      21.887  98.090  46.301  0.00  0.00            
ATOM    933  ND1 HID X  57      21.089  99.202  46.101  0.00  0.00            
ATOM    934  HD1 HID X  57      20.049  99.243  46.247  0.00  0.00            
ATOM    935  CE1 HID X  57      21.894 100.161  45.639  0.00  0.00            
ATOM    936  HE1 HID X  57      21.453 101.113  45.438  0.00  0.00            
ATOM    937  NE2 HID X  57      23.156  99.787  45.454  0.00  0.00            
ATOM    938  CD2 HID X  57      23.124  98.504  45.922  0.00  0.00            
ATOM    939  HD2 HID X  57      24.087  98.060  46.287  0.00  0.00            
ATOM    940  C   HID X  57      21.250  94.459  47.272  0.00  0.00            
ATOM    941  O   HID X  57      20.301  93.833  46.730  0.00  0.00            
ATOM    942  N   MET X  58      21.606  94.300  48.554  0.00  0.00            
ATOM    943  H   MET X  58      22.474  94.722  48.763  0.00  0.00            
ATOM    944  CA  MET X  58      20.923  93.681  49.649  0.00  0.00            
ATOM    945  HA  MET X  58      21.529  93.901  50.498  0.00  0.00            
ATOM    946  CB  MET X  58      19.494  94.357  49.799  0.00  0.00            
ATOM    947  HB2 MET X  58      18.882  93.983  48.967  0.00  0.00            
ATOM    948  HB3 MET X  58      19.659  95.383  49.613  0.00  0.00            
ATOM    949  CG  MET X  58      18.734  94.102  51.133  0.00  0.00            
ATOM    950  HG2 MET X  58      18.103  93.232  51.154  0.00  0.00            
ATOM    951  HG3 MET X  58      19.477  94.032  51.946  0.00  0.00            
ATOM    952  SD  MET X  58      17.749  95.547  51.467  0.00  0.00            
ATOM    953  CE  MET X  58      17.135  94.966  53.083  0.00  0.00            
ATOM    954  HE1 MET X  58      16.715  95.823  53.611  0.00  0.00            
ATOM    955  HE2 MET X  58      17.953  94.607  53.632  0.00  0.00            
ATOM    956  HE3 MET X  58      16.490  94.115  52.881  0.00  0.00            
ATOM    957  C   MET X  58      20.795  92.149  49.583  0.00  0.00            
ATOM    958  O   MET X  58      20.063  91.527  50.380  0.00  0.00            
ATOM    959  N   SER X  59      21.522  91.519  48.627  0.00  0.00            
ATOM    960  H   SER X  59      22.240  92.026  48.188  0.00  0.00            
ATOM    961  CA  SER X  59      21.520  90.034  48.496  0.00  0.00            
ATOM    962  HA  SER X  59      21.316  89.693  49.470  0.00  0.00            
ATOM    963  CB  SER X  59      20.330  89.564  47.550  0.00  0.00            
ATOM    964  HB2 SER X  59      19.368  89.663  48.072  0.00  0.00            
ATOM    965  HB3 SER X  59      20.415  90.181  46.664  0.00  0.00            
ATOM    966  OG  SER X  59      20.359  88.199  47.139  0.00  0.00            
ATOM    967  HG  SER X  59      19.941  88.119  46.253  0.00  0.00            
ATOM    968  C   SER X  59      22.975  89.557  48.015  0.00  0.00            
ATOM    969  O   SER X  59      23.843  90.434  47.966  0.00  0.00            
ATOM    970  N   SER X  60      23.208  88.269  47.773  0.00  0.00            
ATOM    971  H   SER X  60      22.368  87.717  47.973  0.00  0.00            
ATOM    972  CA  SER X  60      24.571  87.708  47.656  0.00  0.00            
ATOM    973  HA  SER X  60      25.166  88.092  48.505  0.00  0.00            
ATOM    974  CB  SER X  60      24.504  86.171  47.632  0.00  0.00            
ATOM    975  HB2 SER X  60      25.517  85.773  47.593  0.00  0.00            
ATOM    976  HB3 SER X  60      23.966  85.791  46.796  0.00  0.00            
ATOM    977  OG  SER X  60      23.908  85.610  48.802  0.00  0.00            
ATOM    978  HG  SER X  60      22.957  85.664  48.730  0.00  0.00            
ATOM    979  C   SER X  60      25.182  88.122  46.360  0.00  0.00            
ATOM    980  O   SER X  60      26.434  88.097  46.306  0.00  0.00            
ATOM    981  N   ALA X  61      24.469  88.675  45.381  0.00  0.00            
ATOM    982  H   ALA X  61      23.517  88.768  45.547  0.00  0.00            
ATOM    983  CA  ALA X  61      25.013  89.239  44.164  0.00  0.00            
ATOM    984  HA  ALA X  61      25.951  88.723  43.954  0.00  0.00            
ATOM    985  CB  ALA X  61      24.078  88.884  43.034  0.00  0.00            
ATOM    986  HB1 ALA X  61      23.016  89.154  43.213  0.00  0.00            
ATOM    987  HB2 ALA X  61      24.062  87.793  43.019  0.00  0.00            
ATOM    988  HB3 ALA X  61      24.451  89.287  42.143  0.00  0.00            
ATOM    989  C   ALA X  61      25.484  90.741  44.212  0.00  0.00            
ATOM    990  O   ALA X  61      25.950  91.272  43.194  0.00  0.00            
ATOM    991  N   PHE X  62      25.617  91.302  45.440  0.00  0.00            
ATOM    992  H   PHE X  62      25.181  90.805  46.209  0.00  0.00            
ATOM    993  CA  PHE X  62      26.134  92.607  45.830  0.00  0.00            
ATOM    994  HA  PHE X  62      25.489  93.341  45.434  0.00  0.00            
ATOM    995  CB  PHE X  62      26.157  92.639  47.409  0.00  0.00            
ATOM    996  HB2 PHE X  62      26.544  91.670  47.721  0.00  0.00            
ATOM    997  HB3 PHE X  62      25.128  92.731  47.769  0.00  0.00            
ATOM    998  CG  PHE X  62      27.012  93.801  47.987  0.00  0.00            
ATOM    999  CD1 PHE X  62      26.757  95.158  47.709  0.00  0.00            
ATOM   1000  HD1 PHE X  62      25.798  95.377  47.268  0.00  0.00            
ATOM   1001  CE1 PHE X  62      27.555  96.173  48.241  0.00  0.00            
ATOM   1002  HE1 PHE X  62      27.364  97.220  47.952  0.00  0.00            
ATOM   1003  CZ  PHE X  62      28.697  95.847  49.011  0.00  0.00            
ATOM   1004  HZ  PHE X  62      29.360  96.611  49.420  0.00  0.00            
ATOM   1005  CE2 PHE X  62      28.993  94.451  49.234  0.00  0.00            
ATOM   1006  HE2 PHE X  62      29.844  94.180  49.891  0.00  0.00            
ATOM   1007  CD2 PHE X  62      28.140  93.426  48.745  0.00  0.00            
ATOM   1008  HD2 PHE X  62      28.406  92.319  48.961  0.00  0.00            
ATOM   1009  C   PHE X  62      27.561  92.870  45.226  0.00  0.00            
ATOM   1010  O   PHE X  62      27.643  93.804  44.458  0.00  0.00            
ATOM   1011  N   LEU X  63      28.606  92.099  45.622  0.00  0.00            
ATOM   1012  H   LEU X  63      28.323  91.209  46.016  0.00  0.00            
ATOM   1013  CA  LEU X  63      29.927  92.227  45.144  0.00  0.00            
ATOM   1014  HA  LEU X  63      30.157  93.230  45.387  0.00  0.00            
ATOM   1015  CB  LEU X  63      30.850  91.367  46.048  0.00  0.00            
ATOM   1016  HB2 LEU X  63      30.807  91.649  47.114  0.00  0.00            
ATOM   1017  HB3 LEU X  63      30.430  90.390  46.007  0.00  0.00            
ATOM   1018  CG  LEU X  63      32.312  91.216  45.668  0.00  0.00            
ATOM   1019  HG  LEU X  63      32.400  91.210  44.575  0.00  0.00            
ATOM   1020  CD1 LEU X  63      33.116  92.471  46.176  0.00  0.00            
ATOM   1021 HD11 LEU X  63      34.065  92.491  45.658  0.00  0.00            
ATOM   1022 HD12 LEU X  63      32.613  93.424  46.148  0.00  0.00            
ATOM   1023 HD13 LEU X  63      33.281  92.325  47.259  0.00  0.00            
ATOM   1024  CD2 LEU X  63      32.868  89.939  46.297  0.00  0.00            
ATOM   1025 HD21 LEU X  63      32.960  89.922  47.354  0.00  0.00            
ATOM   1026 HD22 LEU X  63      32.164  89.100  46.089  0.00  0.00            
ATOM   1027 HD23 LEU X  63      33.844  89.680  45.935  0.00  0.00            
ATOM   1028  C   LEU X  63      29.991  91.994  43.642  0.00  0.00            
ATOM   1029  O   LEU X  63      30.583  92.831  43.005  0.00  0.00            
ATOM   1030  N   PRO X  64      29.468  90.833  43.142  0.00  0.00            
ATOM   1031  CD  PRO X  64      28.773  89.734  43.811  0.00  0.00            
ATOM   1032  HD2 PRO X  64      28.019  90.137  44.406  0.00  0.00            
ATOM   1033  HD3 PRO X  64      29.422  89.126  44.510  0.00  0.00            
ATOM   1034  CG  PRO X  64      28.200  88.856  42.674  0.00  0.00            
ATOM   1035  HG2 PRO X  64      27.158  89.112  42.386  0.00  0.00            
ATOM   1036  HG3 PRO X  64      28.188  87.781  42.876  0.00  0.00            
ATOM   1037  CB  PRO X  64      29.164  89.148  41.512  0.00  0.00            
ATOM   1038  HB2 PRO X  64      28.635  89.028  40.612  0.00  0.00            
ATOM   1039  HB3 PRO X  64      30.030  88.534  41.549  0.00  0.00            
ATOM   1040  CA  PRO X  64      29.528  90.616  41.668  0.00  0.00            
ATOM   1041  HA  PRO X  64      30.566  90.717  41.400  0.00  0.00            
ATOM   1042  C   PRO X  64      28.782  91.618  40.821  0.00  0.00            
ATOM   1043  O   PRO X  64      29.300  91.984  39.777  0.00  0.00            
ATOM   1044  N   TRP X  65      27.632  92.136  41.217  0.00  0.00            
ATOM   1045  H   TRP X  65      27.247  91.888  42.132  0.00  0.00            
ATOM   1046  CA  TRP X  65      26.905  93.177  40.504  0.00  0.00            
ATOM   1047  HA  TRP X  65      27.189  93.271  39.463  0.00  0.00            
ATOM   1048  CB  TRP X  65      25.391  92.828  40.370  0.00  0.00            
ATOM   1049  HB2 TRP X  65      24.891  92.936  41.351  0.00  0.00            
ATOM   1050  HB3 TRP X  65      25.225  91.846  39.997  0.00  0.00            
ATOM   1051  CG  TRP X  65      24.528  93.592  39.361  0.00  0.00            
ATOM   1052  CD1 TRP X  65      24.731  94.863  38.905  0.00  0.00            
ATOM   1053  HD1 TRP X  65      25.586  95.494  39.229  0.00  0.00            
ATOM   1054  NE1 TRP X  65      23.715  95.200  38.023  0.00  0.00            
ATOM   1055  HE1 TRP X  65      23.622  96.109  37.603  0.00  0.00            
ATOM   1056  CE2 TRP X  65      22.798  94.144  37.905  0.00  0.00            
ATOM   1057  CZ2 TRP X  65      21.538  93.991  37.281  0.00  0.00            
ATOM   1058  HZ2 TRP X  65      21.113  94.761  36.700  0.00  0.00            
ATOM   1059  CH2 TRP X  65      20.861  92.754  37.343  0.00  0.00            
ATOM   1060  HH2 TRP X  65      19.921  92.545  36.804  0.00  0.00            
ATOM   1061  CZ3 TRP X  65      21.344  91.773  38.201  0.00  0.00            
ATOM   1062  HZ3 TRP X  65      20.691  90.953  38.332  0.00  0.00            
ATOM   1063  CE3 TRP X  65      22.583  91.899  38.844  0.00  0.00            
ATOM   1064  HE3 TRP X  65      23.012  91.072  39.406  0.00  0.00            
ATOM   1065  CD2 TRP X  65      23.316  93.106  38.751  0.00  0.00            
ATOM   1066  C   TRP X  65      27.203  94.477  41.290  0.00  0.00            
ATOM   1067  O   TRP X  65      26.281  95.240  41.704  0.00  0.00            
ATOM   1068  N   HID X  66      28.451  94.709  41.616  0.00  0.00            
ATOM   1069  H   HID X  66      29.058  93.926  41.547  0.00  0.00            
ATOM   1070  CA  HID X  66      29.051  96.001  41.611  0.00  0.00            
ATOM   1071  HA  HID X  66      28.515  96.492  40.867  0.00  0.00            
ATOM   1072  CB  HID X  66      29.140  96.720  42.959  0.00  0.00            
ATOM   1073  HB2 HID X  66      29.778  97.633  42.745  0.00  0.00            
ATOM   1074  HB3 HID X  66      29.833  96.250  43.660  0.00  0.00            
ATOM   1075  CG  HID X  66      27.800  97.199  43.596  0.00  0.00            
ATOM   1076  ND1 HID X  66      27.068  96.315  44.326  0.00  0.00            
ATOM   1077  HD1 HID X  66      27.399  95.354  44.530  0.00  0.00            
ATOM   1078  CE1 HID X  66      26.098  96.964  44.885  0.00  0.00            
ATOM   1079  HE1 HID X  66      25.404  96.425  45.524  0.00  0.00            
ATOM   1080  NE2 HID X  66      25.992  98.281  44.599  0.00  0.00            
ATOM   1081  CD2 HID X  66      27.137  98.406  43.802  0.00  0.00            
ATOM   1082  HD2 HID X  66      27.479  99.365  43.420  0.00  0.00            
ATOM   1083  C   HID X  66      30.403  95.913  40.934  0.00  0.00            
ATOM   1084  O   HID X  66      31.035  96.919  40.662  0.00  0.00            
ATOM   1085  N   ARN X  67      30.877  94.648  40.689  0.00  0.00            
ATOM   1086  H   ARN X  67      30.306  93.874  40.943  0.00  0.00            
ATOM   1087  CA  ARN X  67      32.089  94.374  39.909  0.00  0.00            
ATOM   1088  HA  ARN X  67      32.800  95.180  40.149  0.00  0.00            
ATOM   1089  CB  ARN X  67      32.672  93.022  40.316  0.00  0.00            
ATOM   1090  HB2 ARN X  67      32.872  93.081  41.407  0.00  0.00            
ATOM   1091  HB3 ARN X  67      31.865  92.305  40.109  0.00  0.00            
ATOM   1092  CG  ARN X  67      33.882  92.672  39.544  0.00  0.00            
ATOM   1093  HG2 ARN X  67      33.615  92.520  38.488  0.00  0.00            
ATOM   1094  HG3 ARN X  67      34.597  93.494  39.541  0.00  0.00            
ATOM   1095  CD  ARN X  67      34.591  91.466  40.114  0.00  0.00            
ATOM   1096  HD2 ARN X  67      33.928  90.651  40.330  0.00  0.00            
ATOM   1097  HD3 ARN X  67      35.349  91.141  39.401  0.00  0.00            
ATOM   1098  NE  ARN X  67      35.284  91.835  41.319  0.00  0.00            
ATOM   1099  HE  ARN X  67      34.706  92.443  41.900  0.00  0.00            
ATOM   1100  CZ  ARN X  67      35.896  90.841  42.103  0.00  0.00            
ATOM   1101  NH1 ARN X  67      35.996  89.630  41.840  0.00  0.00            
ATOM   1102 HH11 ARN X  67      36.499  89.525  40.966  0.00  0.00            
ATOM   1103  NH2 ARN X  67      36.502  91.383  43.284  0.00  0.00            
ATOM   1104 HH21 ARN X  67      35.830  91.523  44.010  0.00  0.00            
ATOM   1105 HH22 ARN X  67      37.185  90.720  43.627  0.00  0.00            
ATOM   1106  C   ARN X  67      31.789  94.462  38.401  0.00  0.00            
ATOM   1107  O   ARN X  67      32.595  95.078  37.723  0.00  0.00            
ATOM   1108  N   GLH X  68      30.721  93.835  37.954  0.00  0.00            
ATOM   1109  H   GLH X  68      30.142  93.288  38.567  0.00  0.00            
ATOM   1110  CA  GLH X  68      30.378  93.939  36.548  0.00  0.00            
ATOM   1111  HA  GLH X  68      31.216  93.664  35.926  0.00  0.00            
ATOM   1112  CB  GLH X  68      29.264  92.976  36.233  0.00  0.00            
ATOM   1113  HB2 GLH X  68      28.456  93.074  37.011  0.00  0.00            
ATOM   1114  HB3 GLH X  68      29.631  91.945  36.318  0.00  0.00            
ATOM   1115  CG  GLH X  68      28.632  93.171  34.846  0.00  0.00            
ATOM   1116  HG2 GLH X  68      27.644  92.728  34.805  0.00  0.00            
ATOM   1117  HG3 GLH X  68      28.483  94.192  34.651  0.00  0.00            
ATOM   1118  CD  GLH X  68      29.451  92.524  33.723  0.00  0.00            
ATOM   1119  OE1 GLH X  68      30.628  91.944  34.088  0.00  0.00            
ATOM   1120  OE2 GLH X  68      29.156  92.612  32.509  0.00  0.00            
ATOM   1121  HE1 GLH X  68      30.700  91.830  35.020  0.00  0.00            
ATOM   1122  C   GLH X  68      30.023  95.361  36.188  0.00  0.00            
ATOM   1123  O   GLH X  68      30.358  95.835  35.092  0.00  0.00            
ATOM   1124  N   TYR X  69      29.342  96.071  37.139  0.00  0.00            
ATOM   1125  H   TYR X  69      28.790  95.540  37.834  0.00  0.00            
ATOM   1126  CA  TYR X  69      28.977  97.487  36.950  0.00  0.00            
ATOM   1127  HA  TYR X  69      28.362  97.585  36.052  0.00  0.00            
ATOM   1128  CB  TYR X  69      28.311  98.077  38.185  0.00  0.00            
ATOM   1129  HB2 TYR X  69      27.482  97.365  38.392  0.00  0.00            
ATOM   1130  HB3 TYR X  69      28.983  98.069  39.021  0.00  0.00            
ATOM   1131  CG  TYR X  69      27.909  99.476  37.923  0.00  0.00            
ATOM   1132  CD1 TYR X  69      27.083 100.228  38.788  0.00  0.00            
ATOM   1133  HD1 TYR X  69      26.691  99.731  39.679  0.00  0.00            
ATOM   1134  CE1 TYR X  69      26.637 101.524  38.466  0.00  0.00            
ATOM   1135  HE1 TYR X  69      25.968 102.028  39.053  0.00  0.00            
ATOM   1136  CZ  TYR X  69      27.059 102.110  37.265  0.00  0.00            
ATOM   1137  OH  TYR X  69      26.516 103.370  36.865  0.00  0.00            
ATOM   1138  HH  TYR X  69      26.963 103.768  36.155  0.00  0.00            
ATOM   1139  CE2 TYR X  69      28.054 101.485  36.489  0.00  0.00            
ATOM   1140  HE2 TYR X  69      28.608 101.983  35.656  0.00  0.00            
ATOM   1141  CD2 TYR X  69      28.481 100.143  36.815  0.00  0.00            
ATOM   1142  HD2 TYR X  69      29.212  99.570  36.286  0.00  0.00            
ATOM   1143  C   TYR X  69      30.242  98.270  36.701  0.00  0.00            
ATOM   1144  O   TYR X  69      30.283  99.010  35.743  0.00  0.00            
ATOM   1145  N   LEU X  70      31.257  98.113  37.554  0.00  0.00            
ATOM   1146  H   LEU X  70      31.271  97.193  38.054  0.00  0.00            
ATOM   1147  CA  LEU X  70      32.528  98.836  37.427  0.00  0.00            
ATOM   1148  HA  LEU X  70      32.292  99.862  37.317  0.00  0.00            
ATOM   1149  CB  LEU X  70      33.380  98.623  38.680  0.00  0.00            
ATOM   1150  HB2 LEU X  70      34.418  98.901  38.557  0.00  0.00            
ATOM   1151  HB3 LEU X  70      33.408  97.544  38.903  0.00  0.00            
ATOM   1152  CG  LEU X  70      32.739  99.505  39.798  0.00  0.00            
ATOM   1153  HG  LEU X  70      31.654  99.398  39.754  0.00  0.00            
ATOM   1154  CD1 LEU X  70      33.261  99.059  41.155  0.00  0.00            
ATOM   1155 HD11 LEU X  70      33.196  97.979  41.263  0.00  0.00            
ATOM   1156 HD12 LEU X  70      34.321  99.280  41.219  0.00  0.00            
ATOM   1157 HD13 LEU X  70      32.680  99.521  41.980  0.00  0.00            
ATOM   1158  CD2 LEU X  70      32.986 101.018  39.545  0.00  0.00            
ATOM   1159 HD21 LEU X  70      32.547 101.194  38.593  0.00  0.00            
ATOM   1160 HD22 LEU X  70      32.397 101.446  40.318  0.00  0.00            
ATOM   1161 HD23 LEU X  70      34.063 101.259  39.658  0.00  0.00            
ATOM   1162  C   LEU X  70      33.254  98.398  36.202  0.00  0.00            
ATOM   1163  O   LEU X  70      33.977  99.164  35.591  0.00  0.00            
ATOM   1164  N   LEU X  71      33.148  97.122  35.797  0.00  0.00            
ATOM   1165  H   LEU X  71      32.376  96.552  36.094  0.00  0.00            
ATOM   1166  CA  LEU X  71      33.919  96.594  34.694  0.00  0.00            
ATOM   1167  HA  LEU X  71      34.979  96.838  34.812  0.00  0.00            
ATOM   1168  CB  LEU X  71      33.760  95.076  34.589  0.00  0.00            
ATOM   1169  HB2 LEU X  71      33.999  94.612  35.529  0.00  0.00            
ATOM   1170  HB3 LEU X  71      32.717  94.856  34.438  0.00  0.00            
ATOM   1171  CG  LEU X  71      34.515  94.404  33.462  0.00  0.00            
ATOM   1172  HG  LEU X  71      34.158  94.791  32.504  0.00  0.00            
ATOM   1173  CD1 LEU X  71      36.008  94.758  33.532  0.00  0.00            
ATOM   1174 HD11 LEU X  71      36.617  93.854  33.613  0.00  0.00            
ATOM   1175 HD12 LEU X  71      36.325  95.246  32.611  0.00  0.00            
ATOM   1176 HD13 LEU X  71      36.238  95.420  34.357  0.00  0.00            
ATOM   1177  CD2 LEU X  71      34.303  92.911  33.495  0.00  0.00            
ATOM   1178 HD21 LEU X  71      34.035  92.558  34.482  0.00  0.00            
ATOM   1179 HD22 LEU X  71      33.551  92.591  32.762  0.00  0.00            
ATOM   1180 HD23 LEU X  71      35.258  92.438  33.205  0.00  0.00            
ATOM   1181  C   LEU X  71      33.435  97.279  33.422  0.00  0.00            
ATOM   1182  O   LEU X  71      34.224  97.727  32.603  0.00  0.00            
ATOM   1183  N   ARN X  72      32.125  97.299  33.259  0.00  0.00            
ATOM   1184  H   ARN X  72      31.515  96.877  33.959  0.00  0.00            
ATOM   1185  CA  ARN X  72      31.515  97.972  32.146  0.00  0.00            
ATOM   1186  HA  ARN X  72      31.939  97.541  31.239  0.00  0.00            
ATOM   1187  CB  ARN X  72      30.017  97.770  32.136  0.00  0.00            
ATOM   1188  HB2 ARN X  72      29.574  98.161  33.066  0.00  0.00            
ATOM   1189  HB3 ARN X  72      29.556  98.378  31.345  0.00  0.00            
ATOM   1190  CG  ARN X  72      29.540  96.316  31.939  0.00  0.00            
ATOM   1191  HG2 ARN X  72      30.183  95.634  32.466  0.00  0.00            
ATOM   1192  HG3 ARN X  72      29.651  96.075  30.883  0.00  0.00            
ATOM   1193  CD  ARN X  72      28.065  96.128  32.304  0.00  0.00            
ATOM   1194  HD2 ARN X  72      27.976  96.133  33.395  0.00  0.00            
ATOM   1195  HD3 ARN X  72      27.455  96.940  31.910  0.00  0.00            
ATOM   1196  NE  ARN X  72      27.583  94.869  31.852  0.00  0.00            
ATOM   1197  HE  ARN X  72      26.937  94.475  32.520  0.00  0.00            
ATOM   1198  CZ  ARN X  72      27.104  94.609  30.536  0.00  0.00            
ATOM   1199  NH1 ARN X  72      26.685  93.459  30.172  0.00  0.00            
ATOM   1200 HH11 ARN X  72      26.662  92.812  30.945  0.00  0.00            
ATOM   1201  NH2 ARN X  72      27.243  95.721  29.670  0.00  0.00            
ATOM   1202 HH21 ARN X  72      26.703  95.525  28.835  0.00  0.00            
ATOM   1203 HH22 ARN X  72      28.195  95.846  29.376  0.00  0.00            
ATOM   1204  C   ARN X  72      31.843  99.453  32.098  0.00  0.00            
ATOM   1205  O   ARN X  72      32.047 100.036  31.042  0.00  0.00            
ATOM   1206  N   PHE X  73      31.863 100.105  33.282  0.00  0.00            
ATOM   1207  H   PHE X  73      31.618  99.610  34.122  0.00  0.00            
ATOM   1208  CA  PHE X  73      32.144 101.502  33.369  0.00  0.00            
ATOM   1209  HA  PHE X  73      31.493 102.025  32.671  0.00  0.00            
ATOM   1210  CB  PHE X  73      31.883 101.998  34.766  0.00  0.00            
ATOM   1211  HB2 PHE X  73      30.907 101.687  35.139  0.00  0.00            
ATOM   1212  HB3 PHE X  73      32.642 101.532  35.393  0.00  0.00            
ATOM   1213  CG  PHE X  73      31.997 103.505  34.978  0.00  0.00            
ATOM   1214  CD1 PHE X  73      31.023 104.323  34.437  0.00  0.00            
ATOM   1215  HD1 PHE X  73      30.326 103.927  33.720  0.00  0.00            
ATOM   1216  CE1 PHE X  73      31.120 105.700  34.551  0.00  0.00            
ATOM   1217  HE1 PHE X  73      30.502 106.326  33.934  0.00  0.00            
ATOM   1218  CZ  PHE X  73      32.204 106.271  35.188  0.00  0.00            
ATOM   1219  HZ  PHE X  73      32.394 107.314  35.062  0.00  0.00            
ATOM   1220  CE2 PHE X  73      33.196 105.442  35.694  0.00  0.00            
ATOM   1221  HE2 PHE X  73      34.122 105.878  36.024  0.00  0.00            
ATOM   1222  CD2 PHE X  73      33.112 104.065  35.600  0.00  0.00            
ATOM   1223  HD2 PHE X  73      33.946 103.443  35.861  0.00  0.00            
ATOM   1224  C   PHE X  73      33.584 101.780  32.977  0.00  0.00            
ATOM   1225  O   PHE X  73      33.866 102.775  32.306  0.00  0.00            
ATOM   1226  N   GLH X  74      34.535 100.926  33.397  0.00  0.00            
ATOM   1227  H   GLH X  74      34.250  99.998  33.660  0.00  0.00            
ATOM   1228  CA  GLH X  74      35.948 101.128  33.058  0.00  0.00            
ATOM   1229  HA  GLH X  74      36.235 102.146  33.321  0.00  0.00            
ATOM   1230  CB  GLH X  74      36.799 100.172  33.893  0.00  0.00            
ATOM   1231  HB2 GLH X  74      36.594  99.134  33.620  0.00  0.00            
ATOM   1232  HB3 GLH X  74      36.537 100.346  34.934  0.00  0.00            
ATOM   1233  CG  GLH X  74      38.283 100.460  33.760  0.00  0.00            
ATOM   1234  HG2 GLH X  74      38.487 101.513  33.969  0.00  0.00            
ATOM   1235  HG3 GLH X  74      38.590 100.214  32.747  0.00  0.00            
ATOM   1236  CD  GLH X  74      39.094  99.649  34.747  0.00  0.00            
ATOM   1237  OE1 GLH X  74      38.975  98.320  34.630  0.00  0.00            
ATOM   1238  OE2 GLH X  74      39.827 100.169  35.582  0.00  0.00            
ATOM   1239  HE1 GLH X  74      39.485  97.888  35.299  0.00  0.00            
ATOM   1240  C   GLH X  74      36.164 100.967  31.574  0.00  0.00            
ATOM   1241  O   GLH X  74      36.988 101.642  30.974  0.00  0.00            
ATOM   1242  N   ARN X  75      35.461  99.994  30.951  0.00  0.00            
ATOM   1243  H   ARN X  75      34.627  99.629  31.391  0.00  0.00            
ATOM   1244  CA  ARN X  75      35.605  99.775  29.521  0.00  0.00            
ATOM   1245  HA  ARN X  75      36.651  99.578  29.279  0.00  0.00            
ATOM   1246  CB  ARN X  75      34.815  98.550  29.039  0.00  0.00            
ATOM   1247  HB2 ARN X  75      33.725  98.651  28.993  0.00  0.00            
ATOM   1248  HB3 ARN X  75      35.036  98.540  27.984  0.00  0.00            
ATOM   1249  CG  ARN X  75      35.396  97.231  29.513  0.00  0.00            
ATOM   1250  HG2 ARN X  75      36.336  97.056  28.982  0.00  0.00            
ATOM   1251  HG3 ARN X  75      35.665  97.293  30.567  0.00  0.00            
ATOM   1252  CD  ARN X  75      34.425  96.082  29.275  0.00  0.00            
ATOM   1253  HD2 ARN X  75      34.119  96.024  28.238  0.00  0.00            
ATOM   1254  HD3 ARN X  75      33.535  96.233  29.883  0.00  0.00            
ATOM   1255  NE  ARN X  75      35.066  94.851  29.690  0.00  0.00            
ATOM   1256  HE  ARN X  75      35.965  94.748  29.245  0.00  0.00            
ATOM   1257  CZ  ARN X  75      34.295  93.652  29.680  0.00  0.00            
ATOM   1258  NH1 ARN X  75      33.088  93.591  29.355  0.00  0.00            
ATOM   1259 HH11 ARN X  75      32.767  94.483  29.003  0.00  0.00            
ATOM   1260  NH2 ARN X  75      35.025  92.514  30.077  0.00  0.00            
ATOM   1261 HH21 ARN X  75      36.021  92.619  29.965  0.00  0.00            
ATOM   1262 HH22 ARN X  75      34.742  91.721  29.524  0.00  0.00            
ATOM   1263  C   ARN X  75      35.136 101.017  28.742  0.00  0.00            
ATOM   1264  O   ARN X  75      35.778 101.402  27.773  0.00  0.00            
ATOM   1265  N   ASH X  76      34.053 101.640  29.200  0.00  0.00            
ATOM   1266  H   ASH X  76      33.762 101.457  30.160  0.00  0.00            
ATOM   1267  CA  ASH X  76      33.603 102.890  28.599  0.00  0.00            
ATOM   1268  HA  ASH X  76      33.503 102.716  27.524  0.00  0.00            
ATOM   1269  CB  ASH X  76      32.227 103.309  29.133  0.00  0.00            
ATOM   1270  HB2 ASH X  76      32.156 103.062  30.190  0.00  0.00            
ATOM   1271  HB3 ASH X  76      32.117 104.388  29.036  0.00  0.00            
ATOM   1272  CG  ASH X  76      31.050 102.638  28.455  0.00  0.00            
ATOM   1273  OD1 ASH X  76      31.219 102.427  27.135  0.00  0.00            
ATOM   1274  OD2 ASH X  76      29.986 102.406  29.033  0.00  0.00            
ATOM   1275  HD1 ASH X  76      32.110 102.558  26.860  0.00  0.00            
ATOM   1276  C   ASH X  76      34.614 104.027  28.799  0.00  0.00            
ATOM   1277  O   ASH X  76      34.797 104.842  27.885  0.00  0.00            
ATOM   1278  N   LEU X  77      35.283 104.060  29.954  0.00  0.00            
ATOM   1279  H   LEU X  77      34.950 103.507  30.724  0.00  0.00            
ATOM   1280  CA  LEU X  77      36.392 104.943  30.128  0.00  0.00            
ATOM   1281  HA  LEU X  77      36.033 105.967  30.027  0.00  0.00            
ATOM   1282  CB  LEU X  77      36.973 104.816  31.547  0.00  0.00            
ATOM   1283  HB2 LEU X  77      37.271 103.793  31.750  0.00  0.00            
ATOM   1284  HB3 LEU X  77      37.883 105.401  31.589  0.00  0.00            
ATOM   1285  CG  LEU X  77      36.082 105.338  32.694  0.00  0.00            
ATOM   1286  HG  LEU X  77      35.123 104.821  32.652  0.00  0.00            
ATOM   1287  CD1 LEU X  77      36.721 104.978  34.036  0.00  0.00            
ATOM   1288 HD11 LEU X  77      35.998 105.055  34.848  0.00  0.00            
ATOM   1289 HD12 LEU X  77      37.101 103.957  34.028  0.00  0.00            
ATOM   1290 HD13 LEU X  77      37.559 105.642  34.259  0.00  0.00            
ATOM   1291  CD2 LEU X  77      35.829 106.840  32.614  0.00  0.00            
ATOM   1292 HD21 LEU X  77      35.108 107.056  31.830  0.00  0.00            
ATOM   1293 HD22 LEU X  77      35.455 107.219  33.562  0.00  0.00            
ATOM   1294 HD23 LEU X  77      36.762 107.354  32.378  0.00  0.00            
ATOM   1295  C   LEU X  77      37.494 104.724  29.104  0.00  0.00            
ATOM   1296  O   LEU X  77      38.078 105.690  28.596  0.00  0.00            
ATOM   1297  N   GLN X  78      37.822 103.453  28.815  0.00  0.00            
ATOM   1298  H   GLN X  78      37.325 102.702  29.276  0.00  0.00            
ATOM   1299  CA  GLN X  78      38.934 103.116  27.934  0.00  0.00            
ATOM   1300  HA  GLN X  78      39.812 103.691  28.241  0.00  0.00            
ATOM   1301  CB  GLN X  78      39.284 101.635  28.042  0.00  0.00            
ATOM   1302  HB2 GLN X  78      40.011 101.383  27.269  0.00  0.00            
ATOM   1303  HB3 GLN X  78      38.381 101.072  27.847  0.00  0.00            
ATOM   1304  CG  GLN X  78      39.808 101.243  29.411  0.00  0.00            
ATOM   1305  HG2 GLN X  78      39.495 101.958  30.175  0.00  0.00            
ATOM   1306  HG3 GLN X  78      39.399 100.273  29.689  0.00  0.00            
ATOM   1307  CD  GLN X  78      41.312 101.132  29.431  0.00  0.00            
ATOM   1308  OE1 GLN X  78      41.907 100.453  28.598  0.00  0.00            
ATOM   1309  NE2 GLN X  78      41.939 101.737  30.438  0.00  0.00            
ATOM   1310 HE21 GLN X  78      42.511 101.204  31.076  0.00  0.00            
ATOM   1311 HE22 GLN X  78      41.695 102.689  30.675  0.00  0.00            
ATOM   1312  C   GLN X  78      38.612 103.470  26.471  0.00  0.00            
ATOM   1313  O   GLN X  78      39.510 103.733  25.683  0.00  0.00            
ATOM   1314  N   SER X  79      37.338 103.528  26.109  0.00  0.00            
ATOM   1315  H   SER X  79      36.627 103.595  26.826  0.00  0.00            
ATOM   1316  CA  SER X  79      36.950 103.879  24.756  0.00  0.00            
ATOM   1317  HA  SER X  79      37.529 103.270  24.063  0.00  0.00            
ATOM   1318  CB  SER X  79      35.454 103.640  24.518  0.00  0.00            
ATOM   1319  HB2 SER X  79      34.859 104.315  25.137  0.00  0.00            
ATOM   1320  HB3 SER X  79      35.282 103.863  23.464  0.00  0.00            
ATOM   1321  OG  SER X  79      35.114 102.300  24.774  0.00  0.00            
ATOM   1322  HG  SER X  79      35.911 101.811  24.912  0.00  0.00            
ATOM   1323  C   SER X  79      37.311 105.345  24.424  0.00  0.00            
ATOM   1324  O   SER X  79      37.644 105.684  23.301  0.00  0.00            
ATOM   1325  N   ILE X  80      37.262 106.214  25.399  0.00  0.00            
ATOM   1326  H   ILE X  80      36.721 105.970  26.209  0.00  0.00            
ATOM   1327  CA  ILE X  80      37.640 107.613  25.208  0.00  0.00            
ATOM   1328  HA  ILE X  80      37.347 107.926  24.198  0.00  0.00            
ATOM   1329  CB  ILE X  80      36.860 108.458  26.196  0.00  0.00            
ATOM   1330  HB  ILE X  80      37.295 108.312  27.183  0.00  0.00            
ATOM   1331  CG2 ILE X  80      36.967 109.943  25.834  0.00  0.00            
ATOM   1332 HG21 ILE X  80      37.280 110.531  26.697  0.00  0.00            
ATOM   1333 HG22 ILE X  80      36.001 110.324  25.498  0.00  0.00            
ATOM   1334 HG23 ILE X  80      37.686 110.097  25.032  0.00  0.00            
ATOM   1335  CG1 ILE X  80      35.398 108.030  26.261  0.00  0.00            
ATOM   1336 HG12 ILE X  80      35.221 107.038  26.673  0.00  0.00            
ATOM   1337 HG13 ILE X  80      34.927 108.700  26.968  0.00  0.00            
ATOM   1338  CD1 ILE X  80      34.633 108.268  24.948  0.00  0.00            
ATOM   1339 HD11 ILE X  80      35.168 108.973  24.310  0.00  0.00            
ATOM   1340 HD12 ILE X  80      33.641 108.669  25.141  0.00  0.00            
ATOM   1341 HD13 ILE X  80      34.516 107.338  24.389  0.00  0.00            
ATOM   1342  C   ILE X  80      39.159 107.783  25.401  0.00  0.00            
ATOM   1343  O   ILE X  80      39.765 108.496  24.600  0.00  0.00            
ATOM   1344  N   ASN X  81      39.749 107.167  26.471  0.00  0.00            
ATOM   1345  H   ASN X  81      39.166 106.916  27.254  0.00  0.00            
ATOM   1346  CA  ASN X  81      41.190 107.189  26.714  0.00  0.00            
ATOM   1347  HA  ASN X  81      41.694 107.450  25.781  0.00  0.00            
ATOM   1348  CB  ASN X  81      41.527 108.239  27.793  0.00  0.00            
ATOM   1349  HB2 ASN X  81      40.931 109.135  27.620  0.00  0.00            
ATOM   1350  HB3 ASN X  81      41.233 107.847  28.764  0.00  0.00            
ATOM   1351  CG  ASN X  81      42.996 108.606  27.828  0.00  0.00            
ATOM   1352  OD1 ASN X  81      43.861 107.724  27.721  0.00  0.00            
ATOM   1353  ND2 ASN X  81      43.270 109.902  27.987  0.00  0.00            
ATOM   1354 HD21 ASN X  81      43.511 110.242  28.905  0.00  0.00            
ATOM   1355 HD22 ASN X  81      42.932 110.562  27.299  0.00  0.00            
ATOM   1356  C   ASN X  81      41.640 105.794  27.164  0.00  0.00            
ATOM   1357  O   ASN X  81      41.353 105.391  28.285  0.00  0.00            
ATOM   1358  N   PRO X  82      42.384 105.085  26.314  0.00  0.00            
ATOM   1359  CD  PRO X  82      42.838 105.479  24.959  0.00  0.00            
ATOM   1360  HD2 PRO X  82      41.994 105.517  24.285  0.00  0.00            
ATOM   1361  HD3 PRO X  82      43.337 106.447  24.963  0.00  0.00            
ATOM   1362  CG  PRO X  82      43.786 104.365  24.550  0.00  0.00            
ATOM   1363  HG2 PRO X  82      43.780 104.184  23.483  0.00  0.00            
ATOM   1364  HG3 PRO X  82      44.773 104.667  24.917  0.00  0.00            
ATOM   1365  CB  PRO X  82      43.360 103.175  25.343  0.00  0.00            
ATOM   1366  HB2 PRO X  82      42.577 102.635  24.810  0.00  0.00            
ATOM   1367  HB3 PRO X  82      44.233 102.563  25.534  0.00  0.00            
ATOM   1368  CA  PRO X  82      42.829 103.731  26.644  0.00  0.00            
ATOM   1369  HA  PRO X  82      41.975 103.095  26.892  0.00  0.00            
ATOM   1370  C   PRO X  82      43.908 103.669  27.739  0.00  0.00            
ATOM   1371  O   PRO X  82      44.462 102.600  27.992  0.00  0.00            
ATOM   1372  N   GLH X  83      44.160 104.815  28.398  0.00  0.00            
ATOM   1373  H   GLH X  83      43.756 105.670  28.053  0.00  0.00            
ATOM   1374  CA  GLH X  83      45.142 104.845  29.488  0.00  0.00            
ATOM   1375  HA  GLH X  83      45.539 103.841  29.617  0.00  0.00            
ATOM   1376  CB  GLH X  83      46.282 105.806  29.159  0.00  0.00            
ATOM   1377  HB2 GLH X  83      46.821 106.101  30.060  0.00  0.00            
ATOM   1378  HB3 GLH X  83      45.830 106.716  28.750  0.00  0.00            
ATOM   1379  CG  GLH X  83      47.245 105.254  28.122  0.00  0.00            
ATOM   1380  HG2 GLH X  83      46.700 104.722  27.337  0.00  0.00            
ATOM   1381  HG3 GLH X  83      47.736 106.117  27.669  0.00  0.00            
ATOM   1382  CD  GLH X  83      48.272 104.302  28.711  0.00  0.00            
ATOM   1383  OE1 GLH X  83      49.045 104.885  29.647  0.00  0.00            
ATOM   1384  OE2 GLH X  83      48.382 103.155  28.292  0.00  0.00            
ATOM   1385  HE1 GLH X  83      49.863 104.416  29.720  0.00  0.00            
ATOM   1386  C   GLH X  83      44.494 105.246  30.819  0.00  0.00            
ATOM   1387  O   GLH X  83      45.210 105.397  31.801  0.00  0.00            
ATOM   1388  N   VAL X  84      43.194 105.473  30.865  0.00  0.00            
ATOM   1389  H   VAL X  84      42.667 105.471  30.000  0.00  0.00            
ATOM   1390  CA  VAL X  84      42.506 105.838  32.108  0.00  0.00            
ATOM   1391  HA  VAL X  84      43.260 106.246  32.773  0.00  0.00            
ATOM   1392  CB  VAL X  84      41.468 106.944  31.794  0.00  0.00            
ATOM   1393  HB  VAL X  84      40.823 106.624  30.972  0.00  0.00            
ATOM   1394  CG1 VAL X  84      40.571 107.199  32.981  0.00  0.00            
ATOM   1395 HG11 VAL X  84      41.018 106.763  33.872  0.00  0.00            
ATOM   1396 HG12 VAL X  84      40.431 108.263  33.162  0.00  0.00            
ATOM   1397 HG13 VAL X  84      39.589 106.743  32.857  0.00  0.00            
ATOM   1398  CG2 VAL X  84      42.152 108.219  31.356  0.00  0.00            
ATOM   1399 HG21 VAL X  84      43.200 108.020  31.135  0.00  0.00            
ATOM   1400 HG22 VAL X  84      41.689 108.626  30.451  0.00  0.00            
ATOM   1401 HG23 VAL X  84      42.105 108.985  32.130  0.00  0.00            
ATOM   1402  C   VAL X  84      41.821 104.640  32.720  0.00  0.00            
ATOM   1403  O   VAL X  84      41.122 103.906  32.034  0.00  0.00            
ATOM   1404  N   THR X  85      42.061 104.456  34.023  0.00  0.00            
ATOM   1405  H   THR X  85      42.449 105.230  34.534  0.00  0.00            
ATOM   1406  CA  THR X  85      41.440 103.397  34.815  0.00  0.00            
ATOM   1407  HA  THR X  85      40.786 102.819  34.150  0.00  0.00            
ATOM   1408  CB  THR X  85      42.495 102.419  35.362  0.00  0.00            
ATOM   1409  HB  THR X  85      42.008 101.566  35.841  0.00  0.00            
ATOM   1410  CG2 THR X  85      43.411 101.902  34.250  0.00  0.00            
ATOM   1411 HG21 THR X  85      44.460 101.991  34.528  0.00  0.00            
ATOM   1412 HG22 THR X  85      43.278 102.517  33.347  0.00  0.00            
ATOM   1413 HG23 THR X  85      43.197 100.866  33.992  0.00  0.00            
ATOM   1414  OG1 THR X  85      43.305 103.098  36.308  0.00  0.00            
ATOM   1415  HG1 THR X  85      42.749 103.587  36.895  0.00  0.00            
ATOM   1416  C   THR X  85      40.630 103.995  35.951  0.00  0.00            
ATOM   1417  O   THR X  85      40.618 105.214  36.150  0.00  0.00            
ATOM   1418  N   LEU X  86      39.933 103.136  36.707  0.00  0.00            
ATOM   1419  H   LEU X  86      40.189 102.153  36.634  0.00  0.00            
ATOM   1420  CA  LEU X  86      39.026 103.561  37.737  0.00  0.00            
ATOM   1421  HA  LEU X  86      38.725 104.585  37.544  0.00  0.00            
ATOM   1422  CB  LEU X  86      37.829 102.554  37.810  0.00  0.00            
ATOM   1423  HB2 LEU X  86      38.195 101.519  37.783  0.00  0.00            
ATOM   1424  HB3 LEU X  86      37.269 102.709  36.892  0.00  0.00            
ATOM   1425  CG  LEU X  86      36.869 102.769  38.997  0.00  0.00            
ATOM   1426  HG  LEU X  86      37.457 102.747  39.906  0.00  0.00            
ATOM   1427  CD1 LEU X  86      36.220 104.141  38.883  0.00  0.00            
ATOM   1428 HD11 LEU X  86      36.356 104.605  37.910  0.00  0.00            
ATOM   1429 HD12 LEU X  86      35.145 104.051  39.038  0.00  0.00            
ATOM   1430 HD13 LEU X  86      36.634 104.790  39.652  0.00  0.00            
ATOM   1431  CD2 LEU X  86      35.834 101.637  39.046  0.00  0.00            
ATOM   1432 HD21 LEU X  86      36.313 100.715  39.368  0.00  0.00            
ATOM   1433 HD22 LEU X  86      35.412 101.458  38.055  0.00  0.00            
ATOM   1434 HD23 LEU X  86      35.023 101.878  39.728  0.00  0.00            
ATOM   1435  C   LEU X  86      39.793 103.535  39.068  0.00  0.00            
ATOM   1436  O   LEU X  86      40.027 102.471  39.623  0.00  0.00            
ATOM   1437  N   PRO X  87      40.173 104.709  39.598  0.00  0.00            
ATOM   1438  CD  PRO X  87      39.967 106.023  39.039  0.00  0.00            
ATOM   1439  HD2 PRO X  87      38.912 106.160  38.771  0.00  0.00            
ATOM   1440  HD3 PRO X  87      40.568 106.163  38.156  0.00  0.00            
ATOM   1441  CG  PRO X  87      40.417 106.994  40.157  0.00  0.00            
ATOM   1442  HG2 PRO X  87      40.903 107.890  39.794  0.00  0.00            
ATOM   1443  HG3 PRO X  87      39.530 107.193  40.764  0.00  0.00            
ATOM   1444  CB  PRO X  87      41.340 106.173  41.014  0.00  0.00            
ATOM   1445  HB2 PRO X  87      41.271 106.531  42.040  0.00  0.00            
ATOM   1446  HB3 PRO X  87      42.367 106.258  40.664  0.00  0.00            
ATOM   1447  CA  PRO X  87      40.826 104.755  40.917  0.00  0.00            
ATOM   1448  HA  PRO X  87      41.629 104.022  40.965  0.00  0.00            
ATOM   1449  C   PRO X  87      39.788 104.386  42.006  0.00  0.00            
ATOM   1450  O   PRO X  87      38.589 104.432  41.799  0.00  0.00            
ATOM   1451  N   TYR X  88      40.270 104.091  43.190  0.00  0.00            
ATOM   1452  H   TYR X  88      41.218 104.448  43.370  0.00  0.00            
ATOM   1453  CA  TYR X  88      39.494 103.798  44.336  0.00  0.00            
ATOM   1454  HA  TYR X  88      38.452 103.944  44.034  0.00  0.00            
ATOM   1455  CB  TYR X  88      39.703 102.300  44.792  0.00  0.00            
ATOM   1456  HB2 TYR X  88      38.955 102.016  45.524  0.00  0.00            
ATOM   1457  HB3 TYR X  88      39.554 101.690  43.885  0.00  0.00            
ATOM   1458  CG  TYR X  88      41.087 101.979  45.332  0.00  0.00            
ATOM   1459  CD1 TYR X  88      41.402 102.199  46.678  0.00  0.00            
ATOM   1460  HD1 TYR X  88      40.731 102.806  47.274  0.00  0.00            
ATOM   1461  CE1 TYR X  88      42.695 101.977  47.163  0.00  0.00            
ATOM   1462  HE1 TYR X  88      43.005 102.397  48.103  0.00  0.00            
ATOM   1463  CZ  TYR X  88      43.660 101.450  46.316  0.00  0.00            
ATOM   1464  OH  TYR X  88      44.916 101.255  46.770  0.00  0.00            
ATOM   1465  HH  TYR X  88      44.945 100.429  47.248  0.00  0.00            
ATOM   1466  CE2 TYR X  88      43.398 101.382  44.959  0.00  0.00            
ATOM   1467  HE2 TYR X  88      44.197 101.463  44.241  0.00  0.00            
ATOM   1468  CD2 TYR X  88      42.107 101.586  44.480  0.00  0.00            
ATOM   1469  HD2 TYR X  88      41.915 101.480  43.442  0.00  0.00            
ATOM   1470  C   TYR X  88      39.734 104.749  45.489  0.00  0.00            
ATOM   1471  O   TYR X  88      40.863 105.192  45.731  0.00  0.00            
ATOM   1472  N   TRP X  89      38.646 105.106  46.193  0.00  0.00            
ATOM   1473  H   TRP X  89      37.742 104.800  45.938  0.00  0.00            
ATOM   1474  CA  TRP X  89      38.700 105.927  47.398  0.00  0.00            
ATOM   1475  HA  TRP X  89      39.572 106.602  47.291  0.00  0.00            
ATOM   1476  CB  TRP X  89      37.429 106.732  47.543  0.00  0.00            
ATOM   1477  HB2 TRP X  89      37.286 107.200  46.584  0.00  0.00            
ATOM   1478  HB3 TRP X  89      36.618 106.017  47.586  0.00  0.00            
ATOM   1479  CG  TRP X  89      37.363 107.690  48.602  0.00  0.00            
ATOM   1480  CD1 TRP X  89      38.460 108.311  49.122  0.00  0.00            
ATOM   1481  HD1 TRP X  89      39.462 108.194  48.747  0.00  0.00            
ATOM   1482  NE1 TRP X  89      38.111 109.064  50.242  0.00  0.00            
ATOM   1483  HE1 TRP X  89      38.766 109.678  50.829  0.00  0.00            
ATOM   1484  CE2 TRP X  89      36.734 109.049  50.453  0.00  0.00            
ATOM   1485  CZ2 TRP X  89      35.888 109.662  51.419  0.00  0.00            
ATOM   1486  HZ2 TRP X  89      36.358 110.304  52.178  0.00  0.00            
ATOM   1487  CH2 TRP X  89      34.501 109.467  51.348  0.00  0.00            
ATOM   1488  HH2 TRP X  89      33.807 109.952  51.993  0.00  0.00            
ATOM   1489  CZ3 TRP X  89      34.034 108.792  50.167  0.00  0.00            
ATOM   1490  HZ3 TRP X  89      32.948 108.876  49.991  0.00  0.00            
ATOM   1491  CE3 TRP X  89      34.852 108.237  49.203  0.00  0.00            
ATOM   1492  HE3 TRP X  89      34.437 107.850  48.256  0.00  0.00            
ATOM   1493  CD2 TRP X  89      36.238 108.227  49.383  0.00  0.00            
ATOM   1494  C   TRP X  89      38.859 104.973  48.638  0.00  0.00            
ATOM   1495  O   TRP X  89      37.973 104.206  48.980  0.00  0.00            
ATOM   1496  N   GLH X  90      40.061 105.035  49.249  0.00  0.00            
ATOM   1497  H   GLH X  90      40.689 105.780  48.965  0.00  0.00            
ATOM   1498  CA  GLH X  90      40.337 104.268  50.464  0.00  0.00            
ATOM   1499  HA  GLH X  90      39.748 103.337  50.376  0.00  0.00            
ATOM   1500  CB  GLH X  90      41.837 103.910  50.496  0.00  0.00            
ATOM   1501  HB2 GLH X  90      42.218 103.583  49.530  0.00  0.00            
ATOM   1502  HB3 GLH X  90      42.395 104.821  50.719  0.00  0.00            
ATOM   1503  CG  GLH X  90      42.237 102.950  51.547  0.00  0.00            
ATOM   1504  HG2 GLH X  90      41.623 102.039  51.443  0.00  0.00            
ATOM   1505  HG3 GLH X  90      42.069 103.376  52.551  0.00  0.00            
ATOM   1506  CD  GLH X  90      43.700 102.468  51.497  0.00  0.00            
ATOM   1507  OE1 GLH X  90      44.615 103.465  51.563  0.00  0.00            
ATOM   1508  OE2 GLH X  90      44.009 101.255  51.376  0.00  0.00            
ATOM   1509  HE1 GLH X  90      45.417 103.128  51.934  0.00  0.00            
ATOM   1510  C   GLH X  90      39.969 105.001  51.764  0.00  0.00            
ATOM   1511  O   GLH X  90      40.843 105.517  52.418  0.00  0.00            
ATOM   1512  N   TRP X  91      38.651 105.063  51.993  0.00  0.00            
ATOM   1513  H   TRP X  91      38.061 104.419  51.410  0.00  0.00            
ATOM   1514  CA  TRP X  91      38.017 105.882  53.026  0.00  0.00            
ATOM   1515  HA  TRP X  91      38.427 106.889  52.977  0.00  0.00            
ATOM   1516  CB  TRP X  91      36.461 105.921  52.689  0.00  0.00            
ATOM   1517  HB2 TRP X  91      36.255 106.837  52.166  0.00  0.00            
ATOM   1518  HB3 TRP X  91      35.879 105.988  53.576  0.00  0.00            
ATOM   1519  CG  TRP X  91      35.763 104.791  52.093  0.00  0.00            
ATOM   1520  CD1 TRP X  91      35.509 104.670  50.757  0.00  0.00            
ATOM   1521  HD1 TRP X  91      35.769 105.382  49.997  0.00  0.00            
ATOM   1522  NE1 TRP X  91      35.047 103.407  50.465  0.00  0.00            
ATOM   1523  HE1 TRP X  91      34.979 103.126  49.480  0.00  0.00            
ATOM   1524  CE2 TRP X  91      35.254 102.576  51.539  0.00  0.00            
ATOM   1525  CZ2 TRP X  91      35.296 101.196  51.662  0.00  0.00            
ATOM   1526  HZ2 TRP X  91      34.959 100.677  50.799  0.00  0.00            
ATOM   1527  CH2 TRP X  91      35.643 100.586  52.843  0.00  0.00            
ATOM   1528  HH2 TRP X  91      35.667  99.473  52.984  0.00  0.00            
ATOM   1529  CZ3 TRP X  91      36.028 101.404  53.951  0.00  0.00            
ATOM   1530  HZ3 TRP X  91      36.288 100.984  54.916  0.00  0.00            
ATOM   1531  CE3 TRP X  91      35.989 102.820  53.849  0.00  0.00            
ATOM   1532  HE3 TRP X  91      36.247 103.461  54.696  0.00  0.00            
ATOM   1533  CD2 TRP X  91      35.625 103.448  52.629  0.00  0.00            
ATOM   1534  C   TRP X  91      38.321 105.385  54.427  0.00  0.00            
ATOM   1535  O   TRP X  91      38.160 106.132  55.406  0.00  0.00            
ATOM   1536  N   GLH X  92      38.862 104.175  54.555  0.00  0.00            
ATOM   1537  H   GLH X  92      39.056 103.597  53.711  0.00  0.00            
ATOM   1538  CA  GLH X  92      39.368 103.618  55.764  0.00  0.00            
ATOM   1539  HA  GLH X  92      38.522 103.767  56.463  0.00  0.00            
ATOM   1540  CB  GLH X  92      39.594 102.087  55.725  0.00  0.00            
ATOM   1541  HB2 GLH X  92      38.634 101.687  55.441  0.00  0.00            
ATOM   1542  HB3 GLH X  92      39.927 101.608  56.613  0.00  0.00            
ATOM   1543  CG  GLH X  92      40.673 101.703  54.753  0.00  0.00            
ATOM   1544  HG2 GLH X  92      41.379 102.452  54.507  0.00  0.00            
ATOM   1545  HG3 GLH X  92      41.235 100.906  55.154  0.00  0.00            
ATOM   1546  CD  GLH X  92      40.109 101.147  53.472  0.00  0.00            
ATOM   1547  OE1 GLH X  92      40.244  99.768  53.389  0.00  0.00            
ATOM   1548  OE2 GLH X  92      39.681 101.791  52.545  0.00  0.00            
ATOM   1549  HE1 GLH X  92      39.879  99.486  52.509  0.00  0.00            
ATOM   1550  C   GLH X  92      40.657 104.318  56.337  0.00  0.00            
ATOM   1551  O   GLH X  92      40.949 104.349  57.551  0.00  0.00            
ATOM   1552  N   THR X  93      41.283 105.082  55.425  0.00  0.00            
ATOM   1553  H   THR X  93      41.069 105.042  54.422  0.00  0.00            
ATOM   1554  CA  THR X  93      42.413 105.904  55.880  0.00  0.00            
ATOM   1555  HA  THR X  93      42.698 105.482  56.848  0.00  0.00            
ATOM   1556  CB  THR X  93      43.590 105.774  54.882  0.00  0.00            
ATOM   1557  HB  THR X  93      44.459 106.263  55.327  0.00  0.00            
ATOM   1558  CG2 THR X  93      43.903 104.316  54.646  0.00  0.00            
ATOM   1559 HG21 THR X  93      44.838 103.982  55.122  0.00  0.00            
ATOM   1560 HG22 THR X  93      44.068 104.144  53.578  0.00  0.00            
ATOM   1561 HG23 THR X  93      43.094 103.699  55.001  0.00  0.00            
ATOM   1562  OG1 THR X  93      43.222 106.392  53.653  0.00  0.00            
ATOM   1563  HG1 THR X  93      43.963 106.320  53.066  0.00  0.00            
ATOM   1564  C   THR X  93      41.961 107.306  56.075  0.00  0.00            
ATOM   1565  O   THR X  93      42.587 108.013  56.880  0.00  0.00            
ATOM   1566  N   ASH X  94      40.980 107.792  55.290  0.00  0.00            
ATOM   1567  H   ASH X  94      40.466 107.162  54.680  0.00  0.00            
ATOM   1568  CA  ASH X  94      40.456 109.125  55.445  0.00  0.00            
ATOM   1569  HA  ASH X  94      41.316 109.804  55.419  0.00  0.00            
ATOM   1570  CB  ASH X  94      39.490 109.522  54.336  0.00  0.00            
ATOM   1571  HB2 ASH X  94      38.884 108.630  54.099  0.00  0.00            
ATOM   1572  HB3 ASH X  94      38.865 110.330  54.648  0.00  0.00            
ATOM   1573  CG  ASH X  94      40.141 109.905  53.025  0.00  0.00            
ATOM   1574  OD1 ASH X  94      41.484 109.752  52.990  0.00  0.00            
ATOM   1575  OD2 ASH X  94      39.500 110.370  52.093  0.00  0.00            
ATOM   1576  HD1 ASH X  94      41.772 109.710  52.091  0.00  0.00            
ATOM   1577  C   ASH X  94      39.795 109.256  56.784  0.00  0.00            
ATOM   1578  O   ASH X  94      39.828 110.349  57.381  0.00  0.00            
ATOM   1579  N   ALA X  95      39.208 108.166  57.341  0.00  0.00            
ATOM   1580  H   ALA X  95      39.126 107.294  56.819  0.00  0.00            
ATOM   1581  CA  ALA X  95      38.626 108.011  58.661  0.00  0.00            
ATOM   1582  HA  ALA X  95      37.764 108.643  58.743  0.00  0.00            
ATOM   1583  CB  ALA X  95      38.195 106.523  58.755  0.00  0.00            
ATOM   1584  HB1 ALA X  95      39.096 105.919  58.665  0.00  0.00            
ATOM   1585  HB2 ALA X  95      37.662 106.379  59.701  0.00  0.00            
ATOM   1586  HB3 ALA X  95      37.418 106.314  57.997  0.00  0.00            
ATOM   1587  C   ALA X  95      39.542 108.435  59.787  0.00  0.00            
ATOM   1588  O   ALA X  95      39.083 108.942  60.828  0.00  0.00            
ATOM   1589  N   GLN X  96      40.812 108.157  59.511  0.00  0.00            
ATOM   1590  H   GLN X  96      41.021 107.487  58.762  0.00  0.00            
ATOM   1591  CA  GLN X  96      41.844 108.442  60.464  0.00  0.00            
ATOM   1592  HA  GLN X  96      41.536 108.017  61.402  0.00  0.00            
ATOM   1593  CB  GLN X  96      43.168 107.829  60.110  0.00  0.00            
ATOM   1594  HB2 GLN X  96      43.558 108.290  59.197  0.00  0.00            
ATOM   1595  HB3 GLN X  96      43.868 108.128  60.880  0.00  0.00            
ATOM   1596  CG  GLN X  96      43.098 106.282  59.995  0.00  0.00            
ATOM   1597  HG2 GLN X  96      42.776 105.864  60.924  0.00  0.00            
ATOM   1598  HG3 GLN X  96      42.396 106.023  59.219  0.00  0.00            
ATOM   1599  CD  GLN X  96      44.488 105.736  59.629  0.00  0.00            
ATOM   1600  OE1 GLN X  96      44.852 105.745  58.466  0.00  0.00            
ATOM   1601  NE2 GLN X  96      45.251 105.225  60.574  0.00  0.00            
ATOM   1602 HE21 GLN X  96      46.149 105.657  60.793  0.00  0.00            
ATOM   1603 HE22 GLN X  96      45.075 104.297  60.884  0.00  0.00            
ATOM   1604  C   GLN X  96      42.005 109.978  60.685  0.00  0.00            
ATOM   1605  O   GLN X  96      42.396 110.438  61.744  0.00  0.00            
ATOM   1606  N   MET X  97      41.720 110.752  59.635  0.00  0.00            
ATOM   1607  H   MET X  97      41.525 110.350  58.745  0.00  0.00            
ATOM   1608  CA  MET X  97      41.831 112.214  59.749  0.00  0.00            
ATOM   1609  HA  MET X  97      42.793 112.457  60.178  0.00  0.00            
ATOM   1610  CB  MET X  97      41.668 112.843  58.382  0.00  0.00            
ATOM   1611  HB2 MET X  97      40.620 112.811  58.028  0.00  0.00            
ATOM   1612  HB3 MET X  97      41.907 113.905  58.451  0.00  0.00            
ATOM   1613  CG  MET X  97      42.594 112.240  57.295  0.00  0.00            
ATOM   1614  HG2 MET X  97      43.629 112.374  57.583  0.00  0.00            
ATOM   1615  HG3 MET X  97      42.395 111.180  57.236  0.00  0.00            
ATOM   1616  SD  MET X  97      42.360 112.996  55.659  0.00  0.00            
ATOM   1617  CE  MET X  97      42.485 114.741  56.031  0.00  0.00            
ATOM   1618  HE1 MET X  97      42.778 114.871  57.075  0.00  0.00            
ATOM   1619  HE2 MET X  97      41.513 115.222  55.906  0.00  0.00            
ATOM   1620  HE3 MET X  97      43.236 115.198  55.392  0.00  0.00            
ATOM   1621  C   MET X  97      40.737 112.708  60.685  0.00  0.00            
ATOM   1622  O   MET X  97      39.627 112.156  60.701  0.00  0.00            
ATOM   1623  N   GLN X  98      41.024 113.763  61.446  0.00  0.00            
ATOM   1624  H   GLN X  98      42.014 113.932  61.667  0.00  0.00            
ATOM   1625  CA  GLN X  98      40.104 114.448  62.301  0.00  0.00            
ATOM   1626  HA  GLN X  98      39.726 113.705  63.005  0.00  0.00            
ATOM   1627  CB  GLN X  98      40.770 115.640  63.057  0.00  0.00            
ATOM   1628  HB2 GLN X  98      41.280 116.289  62.335  0.00  0.00            
ATOM   1629  HB3 GLN X  98      41.519 115.247  63.712  0.00  0.00            
ATOM   1630  CG  GLN X  98      39.775 116.433  63.856  0.00  0.00            
ATOM   1631  HG2 GLN X  98      38.976 115.781  64.203  0.00  0.00            
ATOM   1632  HG3 GLN X  98      39.367 117.227  63.253  0.00  0.00            
ATOM   1633  CD  GLN X  98      40.441 116.996  65.084  0.00  0.00            
ATOM   1634  OE1 GLN X  98      41.593 116.671  65.372  0.00  0.00            
ATOM   1635  NE2 GLN X  98      39.731 117.881  65.797  0.00  0.00            
ATOM   1636 HE21 GLN X  98      40.045 118.158  66.720  0.00  0.00            
ATOM   1637 HE22 GLN X  98      39.024 118.442  65.343  0.00  0.00            
ATOM   1638  C   GLN X  98      38.854 114.922  61.502  0.00  0.00            
ATOM   1639  O   GLN X  98      37.693 114.612  61.851  0.00  0.00            
ATOM   1640  N   ASH X  99      39.072 115.677  60.406  0.00  0.00            
ATOM   1641  H   ASH X  99      39.989 116.039  60.257  0.00  0.00            
ATOM   1642  CA  ASH X  99      37.990 116.076  59.512  0.00  0.00            
ATOM   1643  HA  ASH X  99      37.026 115.761  59.937  0.00  0.00            
ATOM   1644  CB  ASH X  99      37.990 117.605  59.444  0.00  0.00            
ATOM   1645  HB2 ASH X  99      38.886 117.951  58.955  0.00  0.00            
ATOM   1646  HB3 ASH X  99      37.964 118.038  60.433  0.00  0.00            
ATOM   1647  CG  ASH X  99      36.807 118.169  58.634  0.00  0.00            
ATOM   1648  OD1 ASH X  99      35.780 117.321  58.462  0.00  0.00            
ATOM   1649  OD2 ASH X  99      36.790 119.335  58.307  0.00  0.00            
ATOM   1650  HD1 ASH X  99      36.047 116.633  57.886  0.00  0.00            
ATOM   1651  C   ASH X  99      38.186 115.443  58.143  0.00  0.00            
ATOM   1652  O   ASH X  99      38.976 115.959  57.351  0.00  0.00            
ATOM   1653  N   PRO X 100      37.463 114.364  57.781  0.00  0.00            
ATOM   1654  CD  PRO X 100      36.604 113.566  58.645  0.00  0.00            
ATOM   1655  HD2 PRO X 100      35.571 114.014  58.634  0.00  0.00            
ATOM   1656  HD3 PRO X 100      36.936 113.537  59.670  0.00  0.00            
ATOM   1657  CG  PRO X 100      36.419 112.233  57.858  0.00  0.00            
ATOM   1658  HG2 PRO X 100      35.415 111.836  57.861  0.00  0.00            
ATOM   1659  HG3 PRO X 100      37.163 111.454  58.155  0.00  0.00            
ATOM   1660  CB  PRO X 100      36.820 112.553  56.407  0.00  0.00            
ATOM   1661  HB2 PRO X 100      35.984 113.010  55.901  0.00  0.00            
ATOM   1662  HB3 PRO X 100      37.135 111.696  55.769  0.00  0.00            
ATOM   1663  CA  PRO X 100      37.763 113.746  56.492  0.00  0.00            
ATOM   1664  HA  PRO X 100      38.779 113.319  56.412  0.00  0.00            
ATOM   1665  C   PRO X 100      37.404 114.693  55.288  0.00  0.00            
ATOM   1666  O   PRO X 100      37.854 114.367  54.172  0.00  0.00            
ATOM   1667  N   SER X 101      36.656 115.781  55.510  0.00  0.00            
ATOM   1668  H   SER X 101      36.025 115.734  56.308  0.00  0.00            
ATOM   1669  CA  SER X 101      36.366 116.676  54.386  0.00  0.00            
ATOM   1670  HA  SER X 101      36.002 116.039  53.582  0.00  0.00            
ATOM   1671  CB  SER X 101      35.273 117.630  54.838  0.00  0.00            
ATOM   1672  HB2 SER X 101      34.948 118.206  53.984  0.00  0.00            
ATOM   1673  HB3 SER X 101      34.406 117.084  55.221  0.00  0.00            
ATOM   1674  OG  SER X 101      35.775 118.470  55.834  0.00  0.00            
ATOM   1675  HG  SER X 101      36.350 118.009  56.414  0.00  0.00            
ATOM   1676  C   SER X 101      37.592 117.415  53.891  0.00  0.00            
ATOM   1677  O   SER X 101      37.506 118.003  52.837  0.00  0.00            
ATOM   1678  N   GLN X 102      38.707 117.364  54.630  0.00  0.00            
ATOM   1679  H   GLN X 102      38.639 117.154  55.613  0.00  0.00            
ATOM   1680  CA  GLN X 102      39.936 117.987  54.173  0.00  0.00            
ATOM   1681  HA  GLN X 102      39.719 118.895  53.616  0.00  0.00            
ATOM   1682  CB  GLN X 102      40.825 118.347  55.401  0.00  0.00            
ATOM   1683  HB2 GLN X 102      41.808 118.694  55.077  0.00  0.00            
ATOM   1684  HB3 GLN X 102      40.952 117.450  56.017  0.00  0.00            
ATOM   1685  CG  GLN X 102      40.138 119.471  56.265  0.00  0.00            
ATOM   1686  HG2 GLN X 102      40.114 120.408  55.711  0.00  0.00            
ATOM   1687  HG3 GLN X 102      39.101 119.210  56.485  0.00  0.00            
ATOM   1688  CD  GLN X 102      40.830 119.644  57.584  0.00  0.00            
ATOM   1689  OE1 GLN X 102      41.222 118.686  58.256  0.00  0.00            
ATOM   1690  NE2 GLN X 102      41.138 120.907  57.930  0.00  0.00            
ATOM   1691 HE21 GLN X 102      40.541 121.663  57.627  0.00  0.00            
ATOM   1692 HE22 GLN X 102      41.806 121.063  58.672  0.00  0.00            
ATOM   1693  C   GLN X 102      40.733 117.078  53.299  0.00  0.00            
ATOM   1694  O   GLN X 102      41.844 117.455  52.880  0.00  0.00            
ATOM   1695  N   SER X 103      40.229 115.917  52.917  0.00  0.00            
ATOM   1696  H   SER X 103      39.262 115.705  53.109  0.00  0.00            
ATOM   1697  CA  SER X 103      41.004 114.996  52.150  0.00  0.00            
ATOM   1698  HA  SER X 103      42.015 114.873  52.556  0.00  0.00            
ATOM   1699  CB  SER X 103      40.342 113.604  52.120  0.00  0.00            
ATOM   1700  HB2 SER X 103      40.374 113.114  53.075  0.00  0.00            
ATOM   1701  HB3 SER X 103      39.308 113.719  51.839  0.00  0.00            
ATOM   1702  OG  SER X 103      40.883 112.743  51.158  0.00  0.00            
ATOM   1703  HG  SER X 103      41.695 112.370  51.475  0.00  0.00            
ATOM   1704  C   SER X 103      41.159 115.535  50.699  0.00  0.00            
ATOM   1705  O   SER X 103      40.237 116.198  50.190  0.00  0.00            
ATOM   1706  N   GLN X 104      42.233 115.098  50.002  0.00  0.00            
ATOM   1707  H   GLN X 104      42.686 114.236  50.286  0.00  0.00            
ATOM   1708  CA  GLN X 104      42.567 115.643  48.696  0.00  0.00            
ATOM   1709  HA  GLN X 104      42.503 116.730  48.717  0.00  0.00            
ATOM   1710  CB  GLN X 104      44.002 115.256  48.262  0.00  0.00            
ATOM   1711  HB2 GLN X 104      44.145 114.185  48.413  0.00  0.00            
ATOM   1712  HB3 GLN X 104      44.110 115.454  47.188  0.00  0.00            
ATOM   1713  CG  GLN X 104      45.053 116.038  49.014  0.00  0.00            
ATOM   1714  HG2 GLN X 104      44.861 117.117  48.934  0.00  0.00            
ATOM   1715  HG3 GLN X 104      45.040 115.754  50.071  0.00  0.00            
ATOM   1716  CD  GLN X 104      46.445 115.735  48.487  0.00  0.00            
ATOM   1717  OE1 GLN X 104      47.013 114.699  48.872  0.00  0.00            
ATOM   1718  NE2 GLN X 104      46.955 116.628  47.622  0.00  0.00            
ATOM   1719 HE21 GLN X 104      47.913 116.493  47.305  0.00  0.00            
ATOM   1720 HE22 GLN X 104      46.375 117.346  47.233  0.00  0.00            
ATOM   1721  C   GLN X 104      41.577 115.155  47.647  0.00  0.00            
ATOM   1722  O   GLN X 104      41.543 115.740  46.545  0.00  0.00            
ATOM   1723  N   ILE X 105      40.806 114.101  47.941  0.00  0.00            
ATOM   1724  H   ILE X 105      41.031 113.505  48.739  0.00  0.00            
ATOM   1725  CA  ILE X 105      39.776 113.639  47.014  0.00  0.00            
ATOM   1726  HA  ILE X 105      40.294 113.526  46.052  0.00  0.00            
ATOM   1727  CB  ILE X 105      39.184 112.313  47.486  0.00  0.00            
ATOM   1728  HB  ILE X 105      40.005 111.634  47.702  0.00  0.00            
ATOM   1729  CG2 ILE X 105      38.402 112.481  48.781  0.00  0.00            
ATOM   1730 HG21 ILE X 105      38.449 111.559  49.367  0.00  0.00            
ATOM   1731 HG22 ILE X 105      38.816 113.302  49.371  0.00  0.00            
ATOM   1732 HG23 ILE X 105      37.354 112.677  48.591  0.00  0.00            
ATOM   1733  CG1 ILE X 105      38.319 111.689  46.372  0.00  0.00            
ATOM   1734 HG12 ILE X 105      37.623 112.447  46.007  0.00  0.00            
ATOM   1735 HG13 ILE X 105      38.977 111.455  45.554  0.00  0.00            
ATOM   1736  CD1 ILE X 105      37.584 110.435  46.820  0.00  0.00            
ATOM   1737 HD11 ILE X 105      36.913 110.669  47.649  0.00  0.00            
ATOM   1738 HD12 ILE X 105      36.965 110.041  46.002  0.00  0.00            
ATOM   1739 HD13 ILE X 105      38.276 109.660  47.141  0.00  0.00            
ATOM   1740  C   ILE X 105      38.663 114.688  46.818  0.00  0.00            
ATOM   1741  O   ILE X 105      38.014 114.733  45.767  0.00  0.00            
ATOM   1742  N   TRP X 106      38.554 115.632  47.770  0.00  0.00            
ATOM   1743  H   TRP X 106      39.231 115.736  48.490  0.00  0.00            
ATOM   1744  CA  TRP X 106      37.513 116.636  47.666  0.00  0.00            
ATOM   1745  HA  TRP X 106      36.744 116.273  46.945  0.00  0.00            
ATOM   1746  CB  TRP X 106      36.819 116.759  49.054  0.00  0.00            
ATOM   1747  HB2 TRP X 106      36.001 117.504  48.982  0.00  0.00            
ATOM   1748  HB3 TRP X 106      37.535 117.133  49.762  0.00  0.00            
ATOM   1749  CG  TRP X 106      36.219 115.507  49.597  0.00  0.00            
ATOM   1750  CD1 TRP X 106      36.671 114.831  50.656  0.00  0.00            
ATOM   1751  HD1 TRP X 106      37.625 114.997  51.091  0.00  0.00            
ATOM   1752  NE1 TRP X 106      35.940 113.685  50.856  0.00  0.00            
ATOM   1753  HE1 TRP X 106      36.300 112.947  51.429  0.00  0.00            
ATOM   1754  CE2 TRP X 106      34.979 113.572  49.886  0.00  0.00            
ATOM   1755  CZ2 TRP X 106      33.970 112.607  49.747  0.00  0.00            
ATOM   1756  HZ2 TRP X 106      33.893 111.832  50.515  0.00  0.00            
ATOM   1757  CH2 TRP X 106      33.017 112.865  48.779  0.00  0.00            
ATOM   1758  HH2 TRP X 106      32.162 112.233  48.669  0.00  0.00            
ATOM   1759  CZ3 TRP X 106      33.196 113.906  47.860  0.00  0.00            
ATOM   1760  HZ3 TRP X 106      32.528 114.029  47.042  0.00  0.00            
ATOM   1761  CE3 TRP X 106      34.304 114.740  47.945  0.00  0.00            
ATOM   1762  HE3 TRP X 106      34.405 115.423  47.119  0.00  0.00            
ATOM   1763  CD2 TRP X 106      35.170 114.661  49.038  0.00  0.00            
ATOM   1764  C   TRP X 106      38.079 117.985  47.259  0.00  0.00            
ATOM   1765  O   TRP X 106      37.438 119.028  47.472  0.00  0.00            
ATOM   1766  N   SER X 107      39.193 117.976  46.556  0.00  0.00            
ATOM   1767  H   SER X 107      39.747 117.137  46.557  0.00  0.00            
ATOM   1768  CA  SER X 107      39.769 119.204  46.061  0.00  0.00            
ATOM   1769  HA  SER X 107      39.625 119.977  46.814  0.00  0.00            
ATOM   1770  CB  SER X 107      41.277 119.004  45.899  0.00  0.00            
ATOM   1771  HB2 SER X 107      41.778 118.923  46.855  0.00  0.00            
ATOM   1772  HB3 SER X 107      41.676 119.884  45.407  0.00  0.00            
ATOM   1773  OG  SER X 107      41.602 117.879  45.091  0.00  0.00            
ATOM   1774  HG  SER X 107      41.771 117.151  45.687  0.00  0.00            
ATOM   1775  C   SER X 107      39.109 119.568  44.759  0.00  0.00            
ATOM   1776  O   SER X 107      38.488 118.758  44.074  0.00  0.00            
ATOM   1777  N   ALA X 108      39.319 120.840  44.383  0.00  0.00            
ATOM   1778  H   ALA X 108      39.945 121.440  44.884  0.00  0.00            
ATOM   1779  CA  ALA X 108      38.592 121.421  43.244  0.00  0.00            
ATOM   1780  HA  ALA X 108      37.533 121.231  43.416  0.00  0.00            
ATOM   1781  CB  ALA X 108      38.790 122.917  43.171  0.00  0.00            
ATOM   1782  HB1 ALA X 108      39.606 123.173  42.492  0.00  0.00            
ATOM   1783  HB2 ALA X 108      39.072 123.324  44.151  0.00  0.00            
ATOM   1784  HB3 ALA X 108      37.881 123.399  42.812  0.00  0.00            
ATOM   1785  C   ALA X 108      39.055 120.773  41.922  0.00  0.00            
ATOM   1786  O   ALA X 108      38.357 120.946  40.931  0.00  0.00            
ATOM   1787  N   ASH X 109      40.223 120.168  41.886  0.00  0.00            
ATOM   1788  H   ASH X 109      40.800 120.188  42.708  0.00  0.00            
ATOM   1789  CA  ASH X 109      40.677 119.467  40.694  0.00  0.00            
ATOM   1790  HA  ASH X 109      40.336 120.071  39.854  0.00  0.00            
ATOM   1791  CB  ASH X 109      42.224 119.459  40.692  0.00  0.00            
ATOM   1792  HB2 ASH X 109      42.611 120.464  40.754  0.00  0.00            
ATOM   1793  HB3 ASH X 109      42.547 119.040  39.753  0.00  0.00            
ATOM   1794  CG  ASH X 109      42.831 118.580  41.770  0.00  0.00            
ATOM   1795  OD1 ASH X 109      42.106 118.485  42.917  0.00  0.00            
ATOM   1796  OD2 ASH X 109      43.891 117.990  41.598  0.00  0.00            
ATOM   1797  HD1 ASH X 109      42.498 117.856  43.503  0.00  0.00            
ATOM   1798  C   ASH X 109      40.106 118.027  40.569  0.00  0.00            
ATOM   1799  O   ASH X 109      40.406 117.451  39.532  0.00  0.00            
ATOM   1800  N   PHE X 110      39.326 117.492  41.495  0.00  0.00            
ATOM   1801  H   PHE X 110      39.000 118.086  42.230  0.00  0.00            
ATOM   1802  CA  PHE X 110      38.920 116.129  41.377  0.00  0.00            
ATOM   1803  HA  PHE X 110      39.243 115.819  40.393  0.00  0.00            
ATOM   1804  CB  PHE X 110      39.676 115.268  42.411  0.00  0.00            
ATOM   1805  HB2 PHE X 110      40.688 115.632  42.599  0.00  0.00            
ATOM   1806  HB3 PHE X 110      39.151 115.297  43.360  0.00  0.00            
ATOM   1807  CG  PHE X 110      39.810 113.808  42.014  0.00  0.00            
ATOM   1808  CD1 PHE X 110      40.223 113.482  40.725  0.00  0.00            
ATOM   1809  HD1 PHE X 110      40.514 114.254  40.039  0.00  0.00            
ATOM   1810  CE1 PHE X 110      40.259 112.140  40.314  0.00  0.00            
ATOM   1811  HE1 PHE X 110      40.384 111.912  39.268  0.00  0.00            
ATOM   1812  CZ  PHE X 110      39.963 111.127  41.211  0.00  0.00            
ATOM   1813  HZ  PHE X 110      40.092 110.089  40.935  0.00  0.00            
ATOM   1814  CE2 PHE X 110      39.503 111.470  42.472  0.00  0.00            
ATOM   1815  HE2 PHE X 110      39.413 110.697  43.210  0.00  0.00            
ATOM   1816  CD2 PHE X 110      39.303 112.811  42.854  0.00  0.00            
ATOM   1817  HD2 PHE X 110      38.869 113.059  43.797  0.00  0.00            
ATOM   1818  C   PHE X 110      37.405 115.863  41.547  0.00  0.00            
ATOM   1819  O   PHE X 110      36.685 115.703  40.549  0.00  0.00            
ATOM   1820  N   MET X 111      36.928 115.867  42.797  0.00  0.00            
ATOM   1821  H   MET X 111      37.571 115.939  43.571  0.00  0.00            
ATOM   1822  CA  MET X 111      35.537 115.577  43.071  0.00  0.00            
ATOM   1823  HA  MET X 111      35.089 115.257  42.160  0.00  0.00            
ATOM   1824  CB  MET X 111      35.372 114.500  44.104  0.00  0.00            
ATOM   1825  HB2 MET X 111      35.882 114.781  45.013  0.00  0.00            
ATOM   1826  HB3 MET X 111      34.334 114.455  44.394  0.00  0.00            
ATOM   1827  CG  MET X 111      35.809 113.098  43.705  0.00  0.00            
ATOM   1828  HG2 MET X 111      35.736 112.416  44.554  0.00  0.00            
ATOM   1829  HG3 MET X 111      36.852 113.086  43.403  0.00  0.00            
ATOM   1830  SD  MET X 111      34.808 112.414  42.337  0.00  0.00            
ATOM   1831  CE  MET X 111      35.908 112.736  40.944  0.00  0.00            
ATOM   1832  HE1 MET X 111      35.387 113.331  40.194  0.00  0.00            
ATOM   1833  HE2 MET X 111      36.201 111.794  40.482  0.00  0.00            
ATOM   1834  HE3 MET X 111      36.806 113.269  41.261  0.00  0.00            
ATOM   1835  C   MET X 111      34.793 116.858  43.526  0.00  0.00            
ATOM   1836  O   MET X 111      33.562 116.839  43.562  0.00  0.00            
ATOM   1837  N   GLY X 112      35.516 117.884  43.967  0.00  0.00            
ATOM   1838  H   GLY X 112      36.486 117.754  44.140  0.00  0.00            
ATOM   1839  CA  GLY X 112      34.894 119.066  44.518  0.00  0.00            
ATOM   1840  HA2 GLY X 112      33.955 119.264  44.023  0.00  0.00            
ATOM   1841  HA3 GLY X 112      35.545 119.924  44.439  0.00  0.00            
ATOM   1842  C   GLY X 112      34.643 118.788  46.008  0.00  0.00            
ATOM   1843  O   GLY X 112      34.771 117.667  46.535  0.00  0.00            
ATOM   1844  N   GLY X 113      34.148 119.832  46.720  0.00  0.00            
ATOM   1845  H   GLY X 113      34.225 120.741  46.262  0.00  0.00            
ATOM   1846  CA  GLY X 113      34.028 119.838  48.163  0.00  0.00            
ATOM   1847  HA2 GLY X 113      34.388 120.794  48.529  0.00  0.00            
ATOM   1848  HA3 GLY X 113      34.690 119.058  48.546  0.00  0.00            
ATOM   1849  C   GLY X 113      32.588 119.541  48.592  0.00  0.00            
ATOM   1850  O   GLY X 113      31.745 119.102  47.787  0.00  0.00            
ATOM   1851  N   ASN X 114      32.367 119.760  49.883  0.00  0.00            
ATOM   1852  H   ASN X 114      33.177 119.908  50.468  0.00  0.00            
ATOM   1853  CA  ASN X 114      31.056 119.523  50.524  0.00  0.00            
ATOM   1854  HA  ASN X 114      30.785 118.514  50.262  0.00  0.00            
ATOM   1855  CB  ASN X 114      31.201 119.628  52.024  0.00  0.00            
ATOM   1856  HB2 ASN X 114      32.082 119.171  52.422  0.00  0.00            
ATOM   1857  HB3 ASN X 114      31.196 120.697  52.281  0.00  0.00            
ATOM   1858  CG  ASN X 114      29.889 119.180  52.769  0.00  0.00            
ATOM   1859  OD1 ASN X 114      28.876 118.775  52.224  0.00  0.00            
ATOM   1860  ND2 ASN X 114      29.989 119.175  54.098  0.00  0.00            
ATOM   1861 HD21 ASN X 114      30.890 119.246  54.598  0.00  0.00            
ATOM   1862 HD22 ASN X 114      29.228 118.946  54.684  0.00  0.00            
ATOM   1863  C   ASN X 114      30.052 120.501  49.984  0.00  0.00            
ATOM   1864  O   ASN X 114      30.383 121.474  49.341  0.00  0.00            
ATOM   1865  N   GLY X 115      28.753 120.254  50.206  0.00  0.00            
ATOM   1866  H   GLY X 115      28.555 119.616  50.952  0.00  0.00            
ATOM   1867  CA  GLY X 115      27.687 121.118  49.760  0.00  0.00            
ATOM   1868  HA2 GLY X 115      26.769 120.578  49.871  0.00  0.00            
ATOM   1869  HA3 GLY X 115      27.831 121.332  48.667  0.00  0.00            
ATOM   1870  C   GLY X 115      27.652 122.407  50.513  0.00  0.00            
ATOM   1871  O   GLY X 115      28.225 122.477  51.606  0.00  0.00            
ATOM   1872  N   ASN X 116      27.031 123.430  49.949  0.00  0.00            
ATOM   1873  H   ASN X 116      26.486 123.224  49.151  0.00  0.00            
ATOM   1874  CA  ASN X 116      26.967 124.738  50.540  0.00  0.00            
ATOM   1875  HA  ASN X 116      27.760 124.827  51.262  0.00  0.00            
ATOM   1876  CB  ASN X 116      27.080 125.810  49.406  0.00  0.00            
ATOM   1877  HB2 ASN X 116      27.916 125.583  48.746  0.00  0.00            
ATOM   1878  HB3 ASN X 116      26.188 125.801  48.790  0.00  0.00            
ATOM   1879  CG  ASN X 116      27.238 127.205  50.029  0.00  0.00            
ATOM   1880  OD1 ASN X 116      26.969 127.434  51.190  0.00  0.00            
ATOM   1881  ND2 ASN X 116      27.578 128.156  49.178  0.00  0.00            
ATOM   1882 HD21 ASN X 116      28.547 128.415  49.149  0.00  0.00            
ATOM   1883 HD22 ASN X 116      26.905 128.803  48.803  0.00  0.00            
ATOM   1884  C   ASN X 116      25.641 124.828  51.255  0.00  0.00            
ATOM   1885  O   ASN X 116      24.609 124.787  50.607  0.00  0.00            
ATOM   1886  N   PRO X 117      25.667 124.875  52.618  0.00  0.00            
ATOM   1887  CD  PRO X 117      26.844 124.945  53.492  0.00  0.00            
ATOM   1888  HD2 PRO X 117      27.565 125.659  53.069  0.00  0.00            
ATOM   1889  HD3 PRO X 117      27.304 123.967  53.578  0.00  0.00            
ATOM   1890  CG  PRO X 117      26.301 125.427  54.796  0.00  0.00            
ATOM   1891  HG2 PRO X 117      26.834 124.969  55.618  0.00  0.00            
ATOM   1892  HG3 PRO X 117      26.370 126.507  54.876  0.00  0.00            
ATOM   1893  CB  PRO X 117      24.853 124.952  54.785  0.00  0.00            
ATOM   1894  HB2 PRO X 117      24.257 125.645  55.378  0.00  0.00            
ATOM   1895  HB3 PRO X 117      24.818 123.930  55.138  0.00  0.00            
ATOM   1896  CA  PRO X 117      24.413 124.990  53.369  0.00  0.00            
ATOM   1897  HA  PRO X 117      23.785 124.129  53.155  0.00  0.00            
ATOM   1898  C   PRO X 117      23.572 126.215  53.034  0.00  0.00            
ATOM   1899  O   PRO X 117      22.392 126.267  53.361  0.00  0.00            
ATOM   1900  N   ILE X 118      24.137 127.232  52.372  0.00  0.00            
ATOM   1901  H   ILE X 118      25.017 127.050  51.877  0.00  0.00            
ATOM   1902  CA  ILE X 118      23.409 128.408  51.913  0.00  0.00            
ATOM   1903  HA  ILE X 118      22.738 128.674  52.736  0.00  0.00            
ATOM   1904  CB  ILE X 118      24.341 129.590  51.617  0.00  0.00            
ATOM   1905  HB  ILE X 118      25.020 129.297  50.827  0.00  0.00            
ATOM   1906  CG2 ILE X 118      23.531 130.818  51.206  0.00  0.00            
ATOM   1907 HG21 ILE X 118      23.747 131.658  51.856  0.00  0.00            
ATOM   1908 HG22 ILE X 118      22.463 130.639  51.267  0.00  0.00            
ATOM   1909 HG23 ILE X 118      23.787 131.106  50.172  0.00  0.00            
ATOM   1910  CG1 ILE X 118      25.217 129.924  52.847  0.00  0.00            
ATOM   1911 HG12 ILE X 118      25.932 130.699  52.619  0.00  0.00            
ATOM   1912 HG13 ILE X 118      25.785 129.043  53.118  0.00  0.00            
ATOM   1913  CD1 ILE X 118      24.350 130.361  54.067  0.00  0.00            
ATOM   1914 HD11 ILE X 118      23.607 131.102  53.802  0.00  0.00            
ATOM   1915 HD12 ILE X 118      23.836 129.489  54.490  0.00  0.00            
ATOM   1916 HD13 ILE X 118      24.987 130.740  54.866  0.00  0.00            
ATOM   1917  C   ILE X 118      22.534 128.045  50.717  0.00  0.00            
ATOM   1918  O   ILE X 118      21.457 128.627  50.538  0.00  0.00            
ATOM   1919  N   LYN X 119      22.978 127.098  49.893  0.00  0.00            
ATOM   1920  H   LYN X 119      23.866 126.662  50.101  0.00  0.00            
ATOM   1921  CA  LYN X 119      22.267 126.707  48.715  0.00  0.00            
ATOM   1922  HA  LYN X 119      21.481 127.433  48.552  0.00  0.00            
ATOM   1923  CB  LYN X 119      23.258 126.763  47.512  0.00  0.00            
ATOM   1924  HB2 LYN X 119      23.951 125.915  47.539  0.00  0.00            
ATOM   1925  HB3 LYN X 119      22.662 126.648  46.604  0.00  0.00            
ATOM   1926  CG  LYN X 119      23.980 128.089  47.383  0.00  0.00            
ATOM   1927  HG2 LYN X 119      24.408 128.373  48.351  0.00  0.00            
ATOM   1928  HG3 LYN X 119      23.297 128.893  47.117  0.00  0.00            
ATOM   1929  CD  LYN X 119      25.060 128.017  46.340  0.00  0.00            
ATOM   1930  HD2 LYN X 119      25.775 127.223  46.557  0.00  0.00            
ATOM   1931  HD3 LYN X 119      25.645 128.929  46.356  0.00  0.00            
ATOM   1932  CE  LYN X 119      24.501 127.806  44.913  0.00  0.00            
ATOM   1933  HE2 LYN X 119      23.818 126.949  44.936  0.00  0.00            
ATOM   1934  HE3 LYN X 119      23.894 128.675  44.671  0.00  0.00            
ATOM   1935  NZ  LYN X 119      25.528 127.628  43.918  0.00  0.00            
ATOM   1936  HZ1 LYN X 119      25.912 128.523  43.661  0.00  0.00            
ATOM   1937  HZ2 LYN X 119      26.302 127.106  44.322  0.00  0.00            
ATOM   1938  C   LYN X 119      21.697 125.316  48.803  0.00  0.00            
ATOM   1939  O   LYN X 119      21.731 124.555  47.853  0.00  0.00            
ATOM   1940  N   ASH X 120      21.060 125.003  49.955  0.00  0.00            
ATOM   1941  H   ASH X 120      20.824 125.764  50.589  0.00  0.00            
ATOM   1942  CA  ASH X 120      20.540 123.647  50.298  0.00  0.00            
ATOM   1943  HA  ASH X 120      20.309 123.558  51.354  0.00  0.00            
ATOM   1944  CB  ASH X 120      19.284 123.476  49.482  0.00  0.00            
ATOM   1945  HB2 ASH X 120      18.880 122.457  49.595  0.00  0.00            
ATOM   1946  HB3 ASH X 120      19.454 123.638  48.403  0.00  0.00            
ATOM   1947  CG  ASH X 120      18.179 124.453  49.903  0.00  0.00            
ATOM   1948  OD1 ASH X 120      18.347 125.042  51.092  0.00  0.00            
ATOM   1949  OD2 ASH X 120      17.221 124.695  49.175  0.00  0.00            
ATOM   1950  HD1 ASH X 120      18.946 125.766  51.039  0.00  0.00            
ATOM   1951  C   ASH X 120      21.528 122.531  49.947  0.00  0.00            
ATOM   1952  O   ASH X 120      21.180 121.484  49.401  0.00  0.00            
ATOM   1953  N   PHE X 121      22.826 122.771  50.292  0.00  0.00            
ATOM   1954  H   PHE X 121      23.004 123.607  50.804  0.00  0.00            
ATOM   1955  CA  PHE X 121      23.880 121.761  50.199  0.00  0.00            
ATOM   1956  HA  PHE X 121      24.811 122.188  50.572  0.00  0.00            
ATOM   1957  CB  PHE X 121      23.449 120.496  51.009  0.00  0.00            
ATOM   1958  HB2 PHE X 121      22.455 120.196  50.622  0.00  0.00            
ATOM   1959  HB3 PHE X 121      24.172 119.650  50.854  0.00  0.00            
ATOM   1960  CG  PHE X 121      23.290 120.858  52.472  0.00  0.00            
ATOM   1961  CD1 PHE X 121      22.030 120.728  53.085  0.00  0.00            
ATOM   1962  HD1 PHE X 121      21.105 120.370  52.613  0.00  0.00            
ATOM   1963  CE1 PHE X 121      21.893 121.151  54.387  0.00  0.00            
ATOM   1964  HE1 PHE X 121      20.896 121.175  54.833  0.00  0.00            
ATOM   1965  CZ  PHE X 121      23.044 121.501  55.174  0.00  0.00            
ATOM   1966  HZ  PHE X 121      22.921 121.839  56.191  0.00  0.00            
ATOM   1967  CE2 PHE X 121      24.325 121.489  54.528  0.00  0.00            
ATOM   1968  HE2 PHE X 121      25.217 121.761  55.051  0.00  0.00            
ATOM   1969  CD2 PHE X 121      24.438 121.227  53.178  0.00  0.00            
ATOM   1970  HD2 PHE X 121      25.377 121.299  52.655  0.00  0.00            
ATOM   1971  C   PHE X 121      24.203 121.400  48.724  0.00  0.00            
ATOM   1972  O   PHE X 121      24.735 120.331  48.455  0.00  0.00            
ATOM   1973  N   ILE X 122      23.818 122.257  47.763  0.00  0.00            
ATOM   1974  H   ILE X 122      23.129 122.947  47.959  0.00  0.00            
ATOM   1975  CA  ILE X 122      24.299 122.107  46.401  0.00  0.00            
ATOM   1976  HA  ILE X 122      24.069 121.105  46.051  0.00  0.00            
ATOM   1977  CB  ILE X 122      23.626 123.140  45.483  0.00  0.00            
ATOM   1978  HB  ILE X 122      23.613 124.092  46.031  0.00  0.00            
ATOM   1979  CG2 ILE X 122      24.467 123.326  44.233  0.00  0.00            
ATOM   1980 HG21 ILE X 122      23.880 123.836  43.461  0.00  0.00            
ATOM   1981 HG22 ILE X 122      24.754 122.371  43.800  0.00  0.00            
ATOM   1982 HG23 ILE X 122      25.374 123.901  44.405  0.00  0.00            
ATOM   1983  CG1 ILE X 122      22.208 122.738  45.158  0.00  0.00            
ATOM   1984 HG12 ILE X 122      21.672 122.536  46.068  0.00  0.00            
ATOM   1985 HG13 ILE X 122      21.707 123.568  44.689  0.00  0.00            
ATOM   1986  CD1 ILE X 122      22.130 121.535  44.251  0.00  0.00            
ATOM   1987 HD11 ILE X 122      21.544 120.739  44.720  0.00  0.00            
ATOM   1988 HD12 ILE X 122      23.104 121.112  44.021  0.00  0.00            
ATOM   1989 HD13 ILE X 122      21.630 121.853  43.345  0.00  0.00            
ATOM   1990  C   ILE X 122      25.836 122.222  46.375  0.00  0.00            
ATOM   1991  O   ILE X 122      26.411 123.093  46.998  0.00  0.00            
ATOM   1992  N   VAL X 123      26.497 121.297  45.616  0.00  0.00            
ATOM   1993  H   VAL X 123      25.980 120.660  45.034  0.00  0.00            
ATOM   1994  CA  VAL X 123      27.944 121.350  45.492  0.00  0.00            
ATOM   1995  HA  VAL X 123      28.404 121.588  46.448  0.00  0.00            
ATOM   1996  CB  VAL X 123      28.477 120.025  45.005  0.00  0.00            
ATOM   1997  HB  VAL X 123      27.957 119.731  44.098  0.00  0.00            
ATOM   1998  CG1 VAL X 123      29.962 120.145  44.657  0.00  0.00            
ATOM   1999 HG11 VAL X 123      30.560 120.306  45.554  0.00  0.00            
ATOM   2000 HG12 VAL X 123      30.308 119.233  44.165  0.00  0.00            
ATOM   2001 HG13 VAL X 123      30.125 120.994  43.997  0.00  0.00            
ATOM   2002  CG2 VAL X 123      28.288 118.966  46.057  0.00  0.00            
ATOM   2003 HG21 VAL X 123      27.238 118.777  46.256  0.00  0.00            
ATOM   2004 HG22 VAL X 123      28.746 118.030  45.723  0.00  0.00            
ATOM   2005 HG23 VAL X 123      28.771 119.249  46.993  0.00  0.00            
ATOM   2006  C   VAL X 123      28.271 122.484  44.534  0.00  0.00            
ATOM   2007  O   VAL X 123      27.869 122.521  43.384  0.00  0.00            
ATOM   2008  N   ASH X 124      29.030 123.480  45.022  0.00  0.00            
ATOM   2009  H   ASH X 124      29.290 123.495  46.001  0.00  0.00            
ATOM   2010  CA  ASH X 124      29.451 124.622  44.198  0.00  0.00            
ATOM   2011  HA  ASH X 124      28.941 124.530  43.239  0.00  0.00            
ATOM   2012  CB  ASH X 124      28.962 125.894  44.875  0.00  0.00            
ATOM   2013  HB2 ASH X 124      27.875 125.869  44.989  0.00  0.00            
ATOM   2014  HB3 ASH X 124      29.188 126.762  44.265  0.00  0.00            
ATOM   2015  CG  ASH X 124      29.556 126.129  46.256  0.00  0.00            
ATOM   2016  OD1 ASH X 124      30.184 125.066  46.800  0.00  0.00            
ATOM   2017  OD2 ASH X 124      29.510 127.239  46.770  0.00  0.00            
ATOM   2018  HD1 ASH X 124      30.533 125.312  47.646  0.00  0.00            
ATOM   2019  C   ASH X 124      30.960 124.736  43.958  0.00  0.00            
ATOM   2020  O   ASH X 124      31.402 125.785  43.478  0.00  0.00            
ATOM   2021  N   THR X 125      31.721 123.664  44.173  0.00  0.00            
ATOM   2022  H   THR X 125      31.362 122.975  44.809  0.00  0.00            
ATOM   2023  CA  THR X 125      33.128 123.623  43.822  0.00  0.00            
ATOM   2024  HA  THR X 125      33.353 124.475  43.178  0.00  0.00            
ATOM   2025  CB  THR X 125      33.988 123.697  45.090  0.00  0.00            
ATOM   2026  HB  THR X 125      35.042 123.609  44.812  0.00  0.00            
ATOM   2027  CG2 THR X 125      33.761 124.996  45.850  0.00  0.00            
ATOM   2028 HG21 THR X 125      32.942 125.549  45.404  0.00  0.00            
ATOM   2029 HG22 THR X 125      33.504 124.778  46.881  0.00  0.00            
ATOM   2030 HG23 THR X 125      34.658 125.617  45.820  0.00  0.00            
ATOM   2031  OG1 THR X 125      33.703 122.592  45.917  0.00  0.00            
ATOM   2032  HG1 THR X 125      34.077 122.748  46.773  0.00  0.00            
ATOM   2033  C   THR X 125      33.445 122.359  43.046  0.00  0.00            
ATOM   2034  O   THR X 125      32.752 121.350  43.151  0.00  0.00            
ATOM   2035  N   GLY X 126      34.497 122.410  42.238  0.00  0.00            
ATOM   2036  H   GLY X 126      34.867 123.313  41.972  0.00  0.00            
ATOM   2037  CA  GLY X 126      34.993 121.252  41.525  0.00  0.00            
ATOM   2038  HA2 GLY X 126      36.073 121.310  41.407  0.00  0.00            
ATOM   2039  HA3 GLY X 126      34.769 120.354  42.093  0.00  0.00            
ATOM   2040  C   GLY X 126      34.336 121.144  40.161  0.00  0.00            
ATOM   2041  O   GLY X 126      33.461 121.937  39.802  0.00  0.00            
ATOM   2042  N   PRO X 127      34.748 120.167  39.348  0.00  0.00            
ATOM   2043  CD  PRO X 127      35.878 119.285  39.633  0.00  0.00            
ATOM   2044  HD2 PRO X 127      35.462 118.364  40.103  0.00  0.00            
ATOM   2045  HD3 PRO X 127      36.674 119.747  40.213  0.00  0.00            
ATOM   2046  CG  PRO X 127      36.383 118.890  38.280  0.00  0.00            
ATOM   2047  HG2 PRO X 127      37.140 119.624  37.991  0.00  0.00            
ATOM   2048  HG3 PRO X 127      36.776 117.884  38.265  0.00  0.00            
ATOM   2049  CB  PRO X 127      35.196 118.979  37.365  0.00  0.00            
ATOM   2050  HB2 PRO X 127      34.680 118.017  37.320  0.00  0.00            
ATOM   2051  HB3 PRO X 127      35.500 119.267  36.354  0.00  0.00            
ATOM   2052  CA  PRO X 127      34.284 120.037  37.973  0.00  0.00            
ATOM   2053  HA  PRO X 127      34.483 120.945  37.411  0.00  0.00            
ATOM   2054  C   PRO X 127      32.825 119.656  37.883  0.00  0.00            
ATOM   2055  O   PRO X 127      32.201 119.750  36.831  0.00  0.00            
ATOM   2056  N   PHE X 128      32.239 119.176  38.987  0.00  0.00            
ATOM   2057  H   PHE X 128      32.718 119.206  39.876  0.00  0.00            
ATOM   2058  CA  PHE X 128      30.862 118.615  38.960  0.00  0.00            
ATOM   2059  HA  PHE X 128      30.550 118.523  37.921  0.00  0.00            
ATOM   2060  CB  PHE X 128      30.828 117.198  39.565  0.00  0.00            
ATOM   2061  HB2 PHE X 128      29.848 116.754  39.416  0.00  0.00            
ATOM   2062  HB3 PHE X 128      31.005 117.247  40.630  0.00  0.00            
ATOM   2063  CG  PHE X 128      31.886 116.307  38.977  0.00  0.00            
ATOM   2064  CD1 PHE X 128      31.814 115.890  37.651  0.00  0.00            
ATOM   2065  HD1 PHE X 128      31.113 116.345  36.979  0.00  0.00            
ATOM   2066  CE1 PHE X 128      32.763 115.009  37.137  0.00  0.00            
ATOM   2067  HE1 PHE X 128      32.688 114.661  36.122  0.00  0.00            
ATOM   2068  CZ  PHE X 128      33.877 114.639  37.903  0.00  0.00            
ATOM   2069  HZ  PHE X 128      34.680 114.072  37.468  0.00  0.00            
ATOM   2070  CE2 PHE X 128      33.947 115.049  39.230  0.00  0.00            
ATOM   2071  HE2 PHE X 128      34.691 114.635  39.889  0.00  0.00            
ATOM   2072  CD2 PHE X 128      32.941 115.857  39.760  0.00  0.00            
ATOM   2073  HD2 PHE X 128      32.900 115.990  40.822  0.00  0.00            
ATOM   2074  C   PHE X 128      29.901 119.514  39.705  0.00  0.00            
ATOM   2075  O   PHE X 128      28.845 119.060  40.159  0.00  0.00            
ATOM   2076  N   ALA X 129      30.259 120.800  39.884  0.00  0.00            
ATOM   2077  H   ALA X 129      31.164 121.128  39.596  0.00  0.00            
ATOM   2078  CA  ALA X 129      29.334 121.736  40.548  0.00  0.00            
ATOM   2079  HA  ALA X 129      28.984 121.275  41.474  0.00  0.00            
ATOM   2080  CB  ALA X 129      30.097 123.016  40.876  0.00  0.00            
ATOM   2081  HB1 ALA X 129      30.783 122.867  41.712  0.00  0.00            
ATOM   2082  HB2 ALA X 129      30.669 123.366  40.018  0.00  0.00            
ATOM   2083  HB3 ALA X 129      29.403 123.808  41.165  0.00  0.00            
ATOM   2084  C   ALA X 129      28.137 122.052  39.690  0.00  0.00            
ATOM   2085  O   ALA X 129      28.118 121.775  38.493  0.00  0.00            
ATOM   2086  N   ALA X 130      27.076 122.556  40.344  0.00  0.00            
ATOM   2087  H   ALA X 130      27.048 122.545  41.350  0.00  0.00            
ATOM   2088  CA  ALA X 130      25.894 122.980  39.616  0.00  0.00            
ATOM   2089  HA  ALA X 130      25.439 122.113  39.148  0.00  0.00            
ATOM   2090  CB  ALA X 130      24.978 123.631  40.642  0.00  0.00            
ATOM   2091  HB1 ALA X 130      24.420 122.920  41.260  0.00  0.00            
ATOM   2092  HB2 ALA X 130      24.531 124.624  40.524  0.00  0.00            
ATOM   2093  HB3 ALA X 130      25.691 123.938  41.378  0.00  0.00            
ATOM   2094  C   ALA X 130      26.232 123.965  38.488  0.00  0.00            
ATOM   2095  O   ALA X 130      27.052 124.840  38.693  0.00  0.00            
ATOM   2096  N   GLY X 131      25.654 123.760  37.323  0.00  0.00            
ATOM   2097  H   GLY X 131      24.797 123.236  37.301  0.00  0.00            
ATOM   2098  CA  GLY X 131      26.015 124.562  36.175  0.00  0.00            
ATOM   2099  HA2 GLY X 131      26.336 125.543  36.505  0.00  0.00            
ATOM   2100  HA3 GLY X 131      25.088 124.668  35.606  0.00  0.00            
ATOM   2101  C   GLY X 131      27.031 123.901  35.259  0.00  0.00            
ATOM   2102  O   GLY X 131      27.177 124.346  34.127  0.00  0.00            
ATOM   2103  N   ARN X 132      27.735 122.877  35.741  0.00  0.00            
ATOM   2104  H   ARN X 132      27.516 122.527  36.667  0.00  0.00            
ATOM   2105  CA  ARN X 132      28.675 122.118  34.933  0.00  0.00            
ATOM   2106  HA  ARN X 132      28.635 122.474  33.910  0.00  0.00            
ATOM   2107  CB  ARN X 132      30.127 122.345  35.408  0.00  0.00            
ATOM   2108  HB2 ARN X 132      30.307 121.932  36.407  0.00  0.00            
ATOM   2109  HB3 ARN X 132      30.788 121.826  34.706  0.00  0.00            
ATOM   2110  CG  ARN X 132      30.559 123.786  35.377  0.00  0.00            
ATOM   2111  HG2 ARN X 132      30.493 124.199  34.378  0.00  0.00            
ATOM   2112  HG3 ARN X 132      29.906 124.350  36.057  0.00  0.00            
ATOM   2113  CD  ARN X 132      31.969 123.988  35.911  0.00  0.00            
ATOM   2114  HD2 ARN X 132      32.012 123.627  36.937  0.00  0.00            
ATOM   2115  HD3 ARN X 132      32.665 123.364  35.367  0.00  0.00            
ATOM   2116  NE  ARN X 132      32.364 125.375  35.875  0.00  0.00            
ATOM   2117  HE  ARN X 132      32.215 125.752  34.960  0.00  0.00            
ATOM   2118  CZ  ARN X 132      33.656 125.716  36.417  0.00  0.00            
ATOM   2119  NH1 ARN X 132      34.455 124.917  36.888  0.00  0.00            
ATOM   2120 HH11 ARN X 132      35.144 124.573  36.266  0.00  0.00            
ATOM   2121  NH2 ARN X 132      33.937 127.106  36.252  0.00  0.00            
ATOM   2122 HH21 ARN X 132      33.281 127.688  36.751  0.00  0.00            
ATOM   2123 HH22 ARN X 132      34.850 127.315  36.616  0.00  0.00            
ATOM   2124  C   ARN X 132      28.373 120.643  34.902  0.00  0.00            
ATOM   2125  O   ARN X 132      29.176 119.881  34.367  0.00  0.00            
ATOM   2126  N   TRP X 133      27.274 120.235  35.522  0.00  0.00            
ATOM   2127  H   TRP X 133      26.517 120.869  35.715  0.00  0.00            
ATOM   2128  CA  TRP X 133      27.020 118.804  35.705  0.00  0.00            
ATOM   2129  HA  TRP X 133      27.138 118.279  34.755  0.00  0.00            
ATOM   2130  CB  TRP X 133      27.952 118.171  36.777  0.00  0.00            
ATOM   2131  HB2 TRP X 133      27.907 118.726  37.701  0.00  0.00            
ATOM   2132  HB3 TRP X 133      28.981 118.254  36.425  0.00  0.00            
ATOM   2133  CG  TRP X 133      27.676 116.730  37.078  0.00  0.00            
ATOM   2134  CD1 TRP X 133      26.971 116.225  38.123  0.00  0.00            
ATOM   2135  HD1 TRP X 133      26.703 116.782  38.990  0.00  0.00            
ATOM   2136  NE1 TRP X 133      26.976 114.847  38.078  0.00  0.00            
ATOM   2137  HE1 TRP X 133      26.704 114.280  38.867  0.00  0.00            
ATOM   2138  CE2 TRP X 133      27.749 114.410  37.025  0.00  0.00            
ATOM   2139  CZ2 TRP X 133      28.180 113.126  36.679  0.00  0.00            
ATOM   2140  HZ2 TRP X 133      27.981 112.279  37.322  0.00  0.00            
ATOM   2141  CH2 TRP X 133      29.001 112.986  35.565  0.00  0.00            
ATOM   2142  HH2 TRP X 133      29.220 111.993  35.214  0.00  0.00            
ATOM   2143  CZ3 TRP X 133      29.503 114.126  34.918  0.00  0.00            
ATOM   2144  HZ3 TRP X 133      30.198 114.002  34.100  0.00  0.00            
ATOM   2145  CE3 TRP X 133      29.100 115.390  35.291  0.00  0.00            
ATOM   2146  HE3 TRP X 133      29.327 116.205  34.631  0.00  0.00            
ATOM   2147  CD2 TRP X 133      28.251 115.582  36.385  0.00  0.00            
ATOM   2148  C   TRP X 133      25.593 118.619  36.172  0.00  0.00            
ATOM   2149  O   TRP X 133      25.255 118.926  37.310  0.00  0.00            
ATOM   2150  N   THR X 134      24.737 118.155  35.230  0.00  0.00            
ATOM   2151  H   THR X 134      25.008 118.173  34.259  0.00  0.00            
ATOM   2152  CA  THR X 134      23.345 117.960  35.493  0.00  0.00            
ATOM   2153  HA  THR X 134      23.011 118.667  36.265  0.00  0.00            
ATOM   2154  CB  THR X 134      22.530 118.217  34.182  0.00  0.00            
ATOM   2155  HB  THR X 134      21.484 118.090  34.399  0.00  0.00            
ATOM   2156  CG2 THR X 134      22.761 119.610  33.683  0.00  0.00            
ATOM   2157 HG21 THR X 134      22.418 119.681  32.644  0.00  0.00            
ATOM   2158 HG22 THR X 134      22.244 120.341  34.311  0.00  0.00            
ATOM   2159 HG23 THR X 134      23.834 119.793  33.712  0.00  0.00            
ATOM   2160  OG1 THR X 134      22.873 117.242  33.234  0.00  0.00            
ATOM   2161  HG1 THR X 134      22.307 117.347  32.478  0.00  0.00            
ATOM   2162  C   THR X 134      23.044 116.544  36.002  0.00  0.00            
ATOM   2163  O   THR X 134      23.637 115.543  35.561  0.00  0.00            
ATOM   2164  N   THR X 135      22.138 116.502  36.974  0.00  0.00            
ATOM   2165  H   THR X 135      21.974 117.339  37.507  0.00  0.00            
ATOM   2166  CA  THR X 135      21.693 115.241  37.537  0.00  0.00            
ATOM   2167  HA  THR X 135      22.330 114.433  37.182  0.00  0.00            
ATOM   2168  CB  THR X 135      21.788 115.326  39.114  0.00  0.00            
ATOM   2169  HB  THR X 135      21.344 114.444  39.569  0.00  0.00            
ATOM   2170  CG2 THR X 135      23.261 115.398  39.577  0.00  0.00            
ATOM   2171 HG21 THR X 135      23.466 116.356  40.003  0.00  0.00            
ATOM   2172 HG22 THR X 135      23.530 114.615  40.279  0.00  0.00            
ATOM   2173 HG23 THR X 135      23.890 115.264  38.704  0.00  0.00            
ATOM   2174  OG1 THR X 135      21.119 116.461  39.564  0.00  0.00            
ATOM   2175  HG1 THR X 135      21.248 116.538  40.498  0.00  0.00            
ATOM   2176  C   THR X 135      20.241 114.907  37.166  0.00  0.00            
ATOM   2177  O   THR X 135      19.497 115.749  36.764  0.00  0.00            
ATOM   2178  N   ILE X 136      19.953 113.627  37.330  0.00  0.00            
ATOM   2179  H   ILE X 136      20.648 112.975  37.690  0.00  0.00            
ATOM   2180  CA  ILE X 136      18.595 113.116  37.018  0.00  0.00            
ATOM   2181  HA  ILE X 136      17.963 113.969  36.742  0.00  0.00            
ATOM   2182  CB  ILE X 136      18.617 112.097  35.912  0.00  0.00            
ATOM   2183  HB  ILE X 136      17.581 111.766  35.766  0.00  0.00            
ATOM   2184  CG2 ILE X 136      19.045 112.753  34.605  0.00  0.00            
ATOM   2185 HG21 ILE X 136      20.039 112.493  34.299  0.00  0.00            
ATOM   2186 HG22 ILE X 136      18.400 112.451  33.788  0.00  0.00            
ATOM   2187 HG23 ILE X 136      18.981 113.832  34.740  0.00  0.00            
ATOM   2188  CG1 ILE X 136      19.466 110.845  36.169  0.00  0.00            
ATOM   2189 HG12 ILE X 136      20.438 111.151  36.493  0.00  0.00            
ATOM   2190 HG13 ILE X 136      19.013 110.293  36.987  0.00  0.00            
ATOM   2191  CD1 ILE X 136      19.560 109.897  34.989  0.00  0.00            
ATOM   2192 HD11 ILE X 136      19.025 108.978  35.214  0.00  0.00            
ATOM   2193 HD12 ILE X 136      19.148 110.369  34.093  0.00  0.00            
ATOM   2194 HD13 ILE X 136      20.574 109.590  34.798  0.00  0.00            
ATOM   2195  C   ILE X 136      18.039 112.521  38.285  0.00  0.00            
ATOM   2196  O   ILE X 136      18.761 111.982  39.137  0.00  0.00            
ATOM   2197  N   ASH X 137      16.730 112.520  38.439  0.00  0.00            
ATOM   2198  H   ASH X 137      16.139 112.783  37.674  0.00  0.00            
ATOM   2199  CA  ASH X 137      16.068 112.106  39.659  0.00  0.00            
ATOM   2200  HA  ASH X 137      16.760 112.212  40.492  0.00  0.00            
ATOM   2201  CB  ASH X 137      14.880 112.999  39.968  0.00  0.00            
ATOM   2202  HB2 ASH X 137      15.155 113.997  40.295  0.00  0.00            
ATOM   2203  HB3 ASH X 137      14.460 112.299  40.691  0.00  0.00            
ATOM   2204  CG  ASH X 137      13.864 113.166  38.842  0.00  0.00            
ATOM   2205  OD1 ASH X 137      13.736 112.104  38.036  0.00  0.00            
ATOM   2206  OD2 ASH X 137      13.188 114.170  38.682  0.00  0.00            
ATOM   2207  HD1 ASH X 137      14.365 112.134  37.328  0.00  0.00            
ATOM   2208  C   ASH X 137      15.788 110.592  39.380  0.00  0.00            
ATOM   2209  O   ASH X 137      16.320 110.045  38.433  0.00  0.00            
ATOM   2210  N   GLH X 138      15.041 109.884  40.254  0.00  0.00            
ATOM   2211  H   GLH X 138      14.714 110.428  41.048  0.00  0.00            
ATOM   2212  CA  GLH X 138      14.621 108.483  40.224  0.00  0.00            
ATOM   2213  HA  GLH X 138      15.499 107.940  39.885  0.00  0.00            
ATOM   2214  CB  GLH X 138      14.310 107.812  41.636  0.00  0.00            
ATOM   2215  HB2 GLH X 138      14.746 106.811  41.680  0.00  0.00            
ATOM   2216  HB3 GLH X 138      14.880 108.393  42.387  0.00  0.00            
ATOM   2217  CG  GLH X 138      12.900 107.766  42.085  0.00  0.00            
ATOM   2218  HG2 GLH X 138      12.241 107.169  41.405  0.00  0.00            
ATOM   2219  HG3 GLH X 138      12.771 107.225  43.033  0.00  0.00            
ATOM   2220  CD  GLH X 138      12.200 109.095  42.262  0.00  0.00            
ATOM   2221  OE1 GLH X 138      11.383 109.041  43.334  0.00  0.00            
ATOM   2222  OE2 GLH X 138      12.532 110.129  41.718  0.00  0.00            
ATOM   2223  HE1 GLH X 138      11.341 108.141  43.590  0.00  0.00            
ATOM   2224  C   GLH X 138      13.591 108.263  39.070  0.00  0.00            
ATOM   2225  O   GLH X 138      13.468 107.209  38.457  0.00  0.00            
ATOM   2226  N   GLN X 139      12.867 109.323  38.689  0.00  0.00            
ATOM   2227  H   GLN X 139      13.025 110.280  39.070  0.00  0.00            
ATOM   2228  CA  GLN X 139      12.027 109.202  37.560  0.00  0.00            
ATOM   2229  HA  GLN X 139      11.674 108.151  37.656  0.00  0.00            
ATOM   2230  CB  GLN X 139      10.830 110.133  37.625  0.00  0.00            
ATOM   2231  HB2 GLN X 139      11.129 111.138  37.549  0.00  0.00            
ATOM   2232  HB3 GLN X 139      10.242 109.949  36.739  0.00  0.00            
ATOM   2233  CG  GLN X 139       9.944 109.901  38.856  0.00  0.00            
ATOM   2234  HG2 GLN X 139      10.532 109.989  39.768  0.00  0.00            
ATOM   2235  HG3 GLN X 139       9.149 110.656  38.833  0.00  0.00            
ATOM   2236  CD  GLN X 139       9.235 108.543  38.796  0.00  0.00            
ATOM   2237  OE1 GLN X 139       8.943 108.035  37.711  0.00  0.00            
ATOM   2238  NE2 GLN X 139       9.024 107.895  39.959  0.00  0.00            
ATOM   2239 HE21 GLN X 139       8.449 108.319  40.670  0.00  0.00            
ATOM   2240 HE22 GLN X 139       9.145 106.924  39.951  0.00  0.00            
ATOM   2241  C   GLN X 139      12.708 109.342  36.182  0.00  0.00            
ATOM   2242  O   GLN X 139      12.077 109.094  35.181  0.00  0.00            
ATOM   2243  N   GLY X 140      14.023 109.681  36.215  0.00  0.00            
ATOM   2244  H   GLY X 140      14.474 109.871  37.094  0.00  0.00            
ATOM   2245  CA  GLY X 140      14.825 109.818  34.984  0.00  0.00            
ATOM   2246  HA2 GLY X 140      14.351 109.132  34.252  0.00  0.00            
ATOM   2247  HA3 GLY X 140      15.843 109.506  35.169  0.00  0.00            
ATOM   2248  C   GLY X 140      14.779 111.262  34.412  0.00  0.00            
ATOM   2249  O   GLY X 140      15.167 111.435  33.300  0.00  0.00            
ATOM   2250  N   ASN X 141      14.197 112.199  35.133  0.00  0.00            
ATOM   2251  H   ASN X 141      13.712 111.923  35.994  0.00  0.00            
ATOM   2252  CA  ASN X 141      14.159 113.598  34.720  0.00  0.00            
ATOM   2253  HA  ASN X 141      14.412 113.634  33.663  0.00  0.00            
ATOM   2254  CB  ASN X 141      12.805 114.152  35.044  0.00  0.00            
ATOM   2255  HB2 ASN X 141      12.704 115.186  34.661  0.00  0.00            
ATOM   2256  HB3 ASN X 141      12.672 114.197  36.128  0.00  0.00            
ATOM   2257  CG  ASN X 141      11.667 113.302  34.449  0.00  0.00            
ATOM   2258  OD1 ASN X 141      11.658 112.961  33.261  0.00  0.00            
ATOM   2259  ND2 ASN X 141      10.675 113.013  35.307  0.00  0.00            
ATOM   2260 HD21 ASN X 141       9.707 113.047  35.029  0.00  0.00            
ATOM   2261 HD22 ASN X 141      10.892 112.908  36.289  0.00  0.00            
ATOM   2262  C   ASN X 141      15.206 114.406  35.476  0.00  0.00            
ATOM   2263  O   ASN X 141      15.691 114.069  36.562  0.00  0.00            
ATOM   2264  N   PRO X 142      15.713 115.469  34.834  0.00  0.00            
ATOM   2265  CD  PRO X 142      15.397 115.917  33.465  0.00  0.00            
ATOM   2266  HD2 PRO X 142      14.413 116.400  33.417  0.00  0.00            
ATOM   2267  HD3 PRO X 142      15.505 115.099  32.762  0.00  0.00            
ATOM   2268  CG  PRO X 142      16.442 116.949  33.099  0.00  0.00            
ATOM   2269  HG2 PRO X 142      16.112 117.749  32.467  0.00  0.00            
ATOM   2270  HG3 PRO X 142      17.332 116.459  32.643  0.00  0.00            
ATOM   2271  CB  PRO X 142      16.882 117.489  34.464  0.00  0.00            
ATOM   2272  HB2 PRO X 142      16.238 118.327  34.752  0.00  0.00            
ATOM   2273  HB3 PRO X 142      17.944 117.720  34.408  0.00  0.00            
ATOM   2274  CA  PRO X 142      16.713 116.360  35.407  0.00  0.00            
ATOM   2275  HA  PRO X 142      17.642 115.778  35.459  0.00  0.00            
ATOM   2276  C   PRO X 142      16.305 116.806  36.825  0.00  0.00            
ATOM   2277  O   PRO X 142      15.118 117.082  37.059  0.00  0.00            
ATOM   2278  N   SER X 143      17.303 116.872  37.685  0.00  0.00            
ATOM   2279  H   SER X 143      18.205 116.460  37.435  0.00  0.00            
ATOM   2280  CA  SER X 143      17.079 117.268  39.086  0.00  0.00            
ATOM   2281  HA  SER X 143      16.022 117.605  39.169  0.00  0.00            
ATOM   2282  CB  SER X 143      17.378 116.129  40.015  0.00  0.00            
ATOM   2283  HB2 SER X 143      16.652 115.361  39.914  0.00  0.00            
ATOM   2284  HB3 SER X 143      17.315 116.519  41.023  0.00  0.00            
ATOM   2285  OG  SER X 143      18.683 115.672  39.836  0.00  0.00            
ATOM   2286  HG  SER X 143      18.871 114.903  40.359  0.00  0.00            
ATOM   2287  C   SER X 143      17.844 118.487  39.540  0.00  0.00            
ATOM   2288  O   SER X 143      17.563 119.022  40.627  0.00  0.00            
ATOM   2289  N   GLY X 144      18.764 119.021  38.698  0.00  0.00            
ATOM   2290  H   GLY X 144      18.981 118.550  37.832  0.00  0.00            
ATOM   2291  CA  GLY X 144      19.236 120.443  38.827  0.00  0.00            
ATOM   2292  HA2 GLY X 144      19.460 120.829  37.833  0.00  0.00            
ATOM   2293  HA3 GLY X 144      18.393 121.007  39.239  0.00  0.00            
ATOM   2294  C   GLY X 144      20.391 120.599  39.815  0.00  0.00            
ATOM   2295  O   GLY X 144      20.495 121.664  40.412  0.00  0.00            
ATOM   2296  N   GLY X 145      21.250 119.597  40.015  0.00  0.00            
ATOM   2297  H   GLY X 145      20.989 118.621  39.880  0.00  0.00            
ATOM   2298  CA  GLY X 145      22.512 119.804  40.694  0.00  0.00            
ATOM   2299  HA2 GLY X 145      23.326 119.837  40.008  0.00  0.00            
ATOM   2300  HA3 GLY X 145      22.522 120.763  41.161  0.00  0.00            
ATOM   2301  C   GLY X 145      22.878 118.724  41.681  0.00  0.00            
ATOM   2302  O   GLY X 145      22.017 118.259  42.444  0.00  0.00            
ATOM   2303  N   LEU X 146      24.175 118.437  41.792  0.00  0.00            
ATOM   2304  H   LEU X 146      24.773 118.800  41.070  0.00  0.00            
ATOM   2305  CA  LEU X 146      24.687 117.529  42.774  0.00  0.00            
ATOM   2306  HA  LEU X 146      24.143 116.634  42.744  0.00  0.00            
ATOM   2307  CB  LEU X 146      26.095 117.159  42.371  0.00  0.00            
ATOM   2308  HB2 LEU X 146      26.724 118.019  42.275  0.00  0.00            
ATOM   2309  HB3 LEU X 146      26.016 116.693  41.386  0.00  0.00            
ATOM   2310  CG  LEU X 146      26.854 116.061  43.252  0.00  0.00            
ATOM   2311  HG  LEU X 146      27.065 116.491  44.285  0.00  0.00            
ATOM   2312  CD1 LEU X 146      25.962 114.853  43.571  0.00  0.00            
ATOM   2313 HD11 LEU X 146      25.377 114.407  42.725  0.00  0.00            
ATOM   2314 HD12 LEU X 146      25.223 115.002  44.235  0.00  0.00            
ATOM   2315 HD13 LEU X 146      26.521 114.114  44.078  0.00  0.00            
ATOM   2316  CD2 LEU X 146      28.234 115.678  42.674  0.00  0.00            
ATOM   2317 HD21 LEU X 146      28.809 116.620  42.483  0.00  0.00            
ATOM   2318 HD22 LEU X 146      28.105 115.230  41.652  0.00  0.00            
ATOM   2319 HD23 LEU X 146      28.823 115.012  43.312  0.00  0.00            
ATOM   2320  C   LEU X 146      24.611 118.136  44.104  0.00  0.00            
ATOM   2321  O   LEU X 146      24.956 119.309  44.157  0.00  0.00            
ATOM   2322  N   LYN X 147      24.331 117.364  45.166  0.00  0.00            
ATOM   2323  H   LYN X 147      24.188 116.362  45.081  0.00  0.00            
ATOM   2324  CA  LYN X 147      24.522 117.848  46.548  0.00  0.00            
ATOM   2325  HA  LYN X 147      25.137 118.810  46.573  0.00  0.00            
ATOM   2326  CB  LYN X 147      23.123 118.228  47.086  0.00  0.00            
ATOM   2327  HB2 LYN X 147      23.162 118.382  48.205  0.00  0.00            
ATOM   2328  HB3 LYN X 147      22.494 117.337  46.878  0.00  0.00            
ATOM   2329  CG  LYN X 147      22.567 119.542  46.441  0.00  0.00            
ATOM   2330  HG2 LYN X 147      22.227 119.381  45.457  0.00  0.00            
ATOM   2331  HG3 LYN X 147      23.316 120.370  46.421  0.00  0.00            
ATOM   2332  CD  LYN X 147      21.283 119.996  47.223  0.00  0.00            
ATOM   2333  HD2 LYN X 147      21.533 120.383  48.207  0.00  0.00            
ATOM   2334  HD3 LYN X 147      20.522 119.233  47.476  0.00  0.00            
ATOM   2335  CE  LYN X 147      20.507 121.030  46.419  0.00  0.00            
ATOM   2336  HE2 LYN X 147      20.287 120.687  45.389  0.00  0.00            
ATOM   2337  HE3 LYN X 147      21.125 121.946  46.312  0.00  0.00            
ATOM   2338  NZ  LYN X 147      19.316 121.412  47.158  0.00  0.00            
ATOM   2339  HZ1 LYN X 147      19.024 122.296  46.748  0.00  0.00            
ATOM   2340  HZ2 LYN X 147      19.557 121.560  48.118  0.00  0.00            
ATOM   2341  C   LYN X 147      25.090 116.745  47.467  0.00  0.00            
ATOM   2342  O   LYN X 147      24.731 115.538  47.350  0.00  0.00            
ATOM   2343  N   ARG X 148      25.924 117.067  48.390  0.00  0.00            
ATOM   2344  H   ARG X 148      25.963 118.069  48.711  0.00  0.00            
ATOM   2345  CA  ARG X 148      26.436 116.174  49.420  0.00  0.00            
ATOM   2346  HA  ARG X 148      25.986 115.169  49.477  0.00  0.00            
ATOM   2347  CB  ARG X 148      27.964 116.000  49.127  0.00  0.00            
ATOM   2348  HB2 ARG X 148      28.374 115.466  50.032  0.00  0.00            
ATOM   2349  HB3 ARG X 148      28.410 116.992  49.006  0.00  0.00            
ATOM   2350  CG  ARG X 148      28.186 115.137  47.858  0.00  0.00            
ATOM   2351  HG2 ARG X 148      28.494 114.151  48.213  0.00  0.00            
ATOM   2352  HG3 ARG X 148      27.272 115.065  47.284  0.00  0.00            
ATOM   2353  CD  ARG X 148      29.322 115.740  47.004  0.00  0.00            
ATOM   2354  HD2 ARG X 148      30.182 115.991  47.589  0.00  0.00            
ATOM   2355  HD3 ARG X 148      28.918 116.612  46.509  0.00  0.00            
ATOM   2356  NE  ARG X 148      29.963 114.828  46.056  0.00  0.00            
ATOM   2357  HE  ARG X 148      29.462 113.910  45.924  0.00  0.00            
ATOM   2358  CZ  ARG X 148      30.966 115.046  45.293  0.00  0.00            
ATOM   2359  NH1 ARG X 148      31.562 116.261  45.168  0.00  0.00            
ATOM   2360 HH11 ARG X 148      31.018 117.039  45.518  0.00  0.00            
ATOM   2361 HH12 ARG X 148      32.226 116.492  44.484  0.00  0.00            
ATOM   2362  NH2 ARG X 148      31.363 114.115  44.493  0.00  0.00            
ATOM   2363 HH21 ARG X 148      32.286 114.102  44.117  0.00  0.00            
ATOM   2364 HH22 ARG X 148      30.769 113.247  44.413  0.00  0.00            
ATOM   2365  C   ARG X 148      26.275 116.901  50.794  0.00  0.00            
ATOM   2366  O   ARG X 148      26.190 118.174  50.755  0.00  0.00            
ATOM   2367  N   ASN X 149      26.102 116.188  51.928  0.00  0.00            
ATOM   2368  H   ASN X 149      26.278 115.202  51.953  0.00  0.00            
ATOM   2369  CA  ASN X 149      26.134 116.762  53.249  0.00  0.00            
ATOM   2370  HA  ASN X 149      26.554 117.729  53.135  0.00  0.00            
ATOM   2371  CB  ASN X 149      24.716 117.061  53.690  0.00  0.00            
ATOM   2372  HB2 ASN X 149      24.264 117.563  52.932  0.00  0.00            
ATOM   2373  HB3 ASN X 149      24.098 116.164  53.861  0.00  0.00            
ATOM   2374  CG  ASN X 149      24.568 118.031  54.883  0.00  0.00            
ATOM   2375  OD1 ASN X 149      25.537 118.442  55.510  0.00  0.00            
ATOM   2376  ND2 ASN X 149      23.360 118.327  55.337  0.00  0.00            
ATOM   2377 HD21 ASN X 149      23.234 118.950  56.049  0.00  0.00            
ATOM   2378 HD22 ASN X 149      22.577 118.039  54.707  0.00  0.00            
ATOM   2379  C   ASN X 149      26.961 115.940  54.233  0.00  0.00            
ATOM   2380  O   ASN X 149      26.451 114.948  54.765  0.00  0.00            
ATOM   2381  N   PHE X 150      28.252 116.263  54.296  0.00  0.00            
ATOM   2382  H   PHE X 150      28.611 117.126  53.880  0.00  0.00            
ATOM   2383  CA  PHE X 150      29.237 115.398  54.958  0.00  0.00            
ATOM   2384  HA  PHE X 150      29.207 114.454  54.503  0.00  0.00            
ATOM   2385  CB  PHE X 150      30.605 115.940  54.823  0.00  0.00            
ATOM   2386  HB2 PHE X 150      31.272 115.470  55.557  0.00  0.00            
ATOM   2387  HB3 PHE X 150      30.494 116.994  55.125  0.00  0.00            
ATOM   2388  CG  PHE X 150      31.258 115.981  53.475  0.00  0.00            
ATOM   2389  CD1 PHE X 150      30.722 115.315  52.399  0.00  0.00            
ATOM   2390  HD1 PHE X 150      29.790 114.845  52.407  0.00  0.00            
ATOM   2391  CE1 PHE X 150      31.368 115.435  51.098  0.00  0.00            
ATOM   2392  HE1 PHE X 150      30.970 114.816  50.335  0.00  0.00            
ATOM   2393  CZ  PHE X 150      32.403 116.353  50.854  0.00  0.00            
ATOM   2394  HZ  PHE X 150      32.860 116.445  49.921  0.00  0.00            
ATOM   2395  CE2 PHE X 150      32.869 117.062  51.954  0.00  0.00            
ATOM   2396  HE2 PHE X 150      33.732 117.722  51.866  0.00  0.00            
ATOM   2397  CD2 PHE X 150      32.381 116.820  53.196  0.00  0.00            
ATOM   2398  HD2 PHE X 150      32.868 117.411  53.989  0.00  0.00            
ATOM   2399  C   PHE X 150      28.951 115.265  56.551  0.00  0.00            
ATOM   2400  O   PHE X 150      28.938 116.188  57.365  0.00  0.00            
ATOM   2401  N   GLY X 151      28.595 114.081  56.932  0.00  0.00            
ATOM   2402  H   GLY X 151      28.567 113.569  56.058  0.00  0.00            
ATOM   2403  CA  GLY X 151      28.314 113.442  58.247  0.00  0.00            
ATOM   2404  HA2 GLY X 151      27.784 112.500  58.131  0.00  0.00            
ATOM   2405  HA3 GLY X 151      29.287 113.191  58.740  0.00  0.00            
ATOM   2406  C   GLY X 151      27.426 114.318  59.139  0.00  0.00            
ATOM   2407  O   GLY X 151      27.853 114.737  60.210  0.00  0.00            
ATOM   2408  N   ALA X 152      26.219 114.579  58.687  0.00  0.00            
ATOM   2409  H   ALA X 152      25.871 114.382  57.723  0.00  0.00            
ATOM   2410  CA  ALA X 152      25.224 115.477  59.271  0.00  0.00            
ATOM   2411  HA  ALA X 152      25.738 116.042  59.991  0.00  0.00            
ATOM   2412  CB  ALA X 152      24.681 116.491  58.279  0.00  0.00            
ATOM   2413  HB1 ALA X 152      25.355 116.691  57.459  0.00  0.00            
ATOM   2414  HB2 ALA X 152      23.829 116.104  57.783  0.00  0.00            
ATOM   2415  HB3 ALA X 152      24.431 117.340  58.795  0.00  0.00            
ATOM   2416  C   ALA X 152      24.086 114.808  59.972  0.00  0.00            
ATOM   2417  O   ALA X 152      23.600 115.220  61.036  0.00  0.00            
ATOM   2418  N   THR X 153      23.771 113.627  59.487  0.00  0.00            
ATOM   2419  H   THR X 153      24.288 113.257  58.671  0.00  0.00            
ATOM   2420  CA  THR X 153      22.986 112.598  60.244  0.00  0.00            
ATOM   2421  HA  THR X 153      22.164 113.123  60.811  0.00  0.00            
ATOM   2422  CB  THR X 153      22.329 111.739  59.186  0.00  0.00            
ATOM   2423  HB  THR X 153      21.840 110.851  59.639  0.00  0.00            
ATOM   2424  CG2 THR X 153      21.274 112.411  58.337  0.00  0.00            
ATOM   2425 HG21 THR X 153      21.511 113.172  57.701  0.00  0.00            
ATOM   2426 HG22 THR X 153      20.765 111.671  57.795  0.00  0.00            
ATOM   2427 HG23 THR X 153      20.534 112.679  59.039  0.00  0.00            
ATOM   2428  OG1 THR X 153      23.312 111.272  58.267  0.00  0.00            
ATOM   2429  HG1 THR X 153      23.626 111.912  57.642  0.00  0.00            
ATOM   2430  C   THR X 153      23.687 111.825  61.305  0.00  0.00            
ATOM   2431  O   THR X 153      24.924 111.705  61.334  0.00  0.00            
ATOM   2432  N   LYN X 154      22.918 111.465  62.280  0.00  0.00            
ATOM   2433  H   LYN X 154      21.885 111.613  62.232  0.00  0.00            
ATOM   2434  CA  LYN X 154      23.315 110.838  63.566  0.00  0.00            
ATOM   2435  HA  LYN X 154      24.155 111.288  64.069  0.00  0.00            
ATOM   2436  CB  LYN X 154      22.172 111.140  64.594  0.00  0.00            
ATOM   2437  HB2 LYN X 154      21.186 110.810  64.228  0.00  0.00            
ATOM   2438  HB3 LYN X 154      22.362 110.520  65.509  0.00  0.00            
ATOM   2439  CG  LYN X 154      22.100 112.628  65.030  0.00  0.00            
ATOM   2440  HG2 LYN X 154      21.292 113.095  64.382  0.00  0.00            
ATOM   2441  HG3 LYN X 154      22.967 113.224  64.808  0.00  0.00            
ATOM   2442  CD  LYN X 154      21.714 112.768  66.554  0.00  0.00            
ATOM   2443  HD2 LYN X 154      20.993 112.005  66.790  0.00  0.00            
ATOM   2444  HD3 LYN X 154      21.335 113.730  66.775  0.00  0.00            
ATOM   2445  CE  LYN X 154      22.927 112.590  67.543  0.00  0.00            
ATOM   2446  HE2 LYN X 154      23.166 111.553  67.468  0.00  0.00            
ATOM   2447  HE3 LYN X 154      23.794 113.115  67.106  0.00  0.00            
ATOM   2448  NZ  LYN X 154      22.530 113.059  68.898  0.00  0.00            
ATOM   2449  HZ1 LYN X 154      22.365 114.153  68.810  0.00  0.00            
ATOM   2450  HZ2 LYN X 154      23.377 112.981  69.346  0.00  0.00            
ATOM   2451  C   LYN X 154      23.799 109.408  63.463  0.00  0.00            
ATOM   2452  O   LYN X 154      24.532 108.873  64.235  0.00  0.00            
ATOM   2453  N   GLU X 155      23.458 108.747  62.380  0.00  0.00            
ATOM   2454  H   GLU X 155      22.961 109.307  61.746  0.00  0.00            
ATOM   2455  CA  GLU X 155      23.801 107.426  62.015  0.00  0.00            
ATOM   2456  HA  GLU X 155      23.799 106.850  62.959  0.00  0.00            
ATOM   2457  CB  GLU X 155      22.879 106.826  60.955  0.00  0.00            
ATOM   2458  HB2 GLU X 155      23.025 107.447  60.053  0.00  0.00            
ATOM   2459  HB3 GLU X 155      23.245 105.798  60.789  0.00  0.00            
ATOM   2460  CG  GLU X 155      21.375 106.799  61.112  0.00  0.00            
ATOM   2461  HG2 GLU X 155      20.950 106.308  60.293  0.00  0.00            
ATOM   2462  HG3 GLU X 155      20.919 106.467  62.040  0.00  0.00            
ATOM   2463  CD  GLU X 155      20.752 108.235  61.025  0.00  0.00            
ATOM   2464  OE1 GLU X 155      20.732 108.839  59.916  0.00  0.00            
ATOM   2465  OE2 GLU X 155      20.103 108.555  62.029  0.00  0.00            
ATOM   2466  C   GLU X 155      25.254 107.361  61.541  0.00  0.00            
ATOM   2467  O   GLU X 155      26.024 106.454  61.929  0.00  0.00            
ATOM   2468  N   ALA X 156      25.769 108.281  60.747  0.00  0.00            
ATOM   2469  H   ALA X 156      25.226 109.084  60.505  0.00  0.00            
ATOM   2470  CA  ALA X 156      27.130 108.289  60.295  0.00  0.00            
ATOM   2471  HA  ALA X 156      27.772 107.572  60.801  0.00  0.00            
ATOM   2472  CB  ALA X 156      27.169 107.934  58.826  0.00  0.00            
ATOM   2473  HB1 ALA X 156      28.140 108.102  58.424  0.00  0.00            
ATOM   2474  HB2 ALA X 156      26.582 108.604  58.131  0.00  0.00            
ATOM   2475  HB3 ALA X 156      26.838 106.911  58.515  0.00  0.00            
ATOM   2476  C   ALA X 156      27.717 109.678  60.639  0.00  0.00            
ATOM   2477  O   ALA X 156      27.548 110.623  59.911  0.00  0.00            
ATOM   2478  N   PRO X 157      28.140 109.880  61.891  0.00  0.00            
ATOM   2479  CD  PRO X 157      27.875 108.964  63.056  0.00  0.00            
ATOM   2480  HD2 PRO X 157      27.828 107.864  62.975  0.00  0.00            
ATOM   2481  HD3 PRO X 157      26.862 109.303  63.374  0.00  0.00            
ATOM   2482  CG  PRO X 157      28.870 109.312  64.114  0.00  0.00            
ATOM   2483  HG2 PRO X 157      29.835 108.757  64.054  0.00  0.00            
ATOM   2484  HG3 PRO X 157      28.588 109.132  65.113  0.00  0.00            
ATOM   2485  CB  PRO X 157      29.076 110.807  63.880  0.00  0.00            
ATOM   2486  HB2 PRO X 157      28.250 111.374  64.269  0.00  0.00            
ATOM   2487  HB3 PRO X 157      29.867 111.166  64.484  0.00  0.00            
ATOM   2488  CA  PRO X 157      29.030 111.017  62.400  0.00  0.00            
ATOM   2489  HA  PRO X 157      28.566 111.967  62.177  0.00  0.00            
ATOM   2490  C   PRO X 157      30.389 111.018  61.763  0.00  0.00            
ATOM   2491  O   PRO X 157      30.831 112.000  61.265  0.00  0.00            
ATOM   2492  N   THR X 158      31.177 109.931  61.973  0.00  0.00            
ATOM   2493  H   THR X 158      30.682 109.083  62.347  0.00  0.00            
ATOM   2494  CA  THR X 158      32.448 109.730  61.355  0.00  0.00            
ATOM   2495  HA  THR X 158      32.648 110.563  60.584  0.00  0.00            
ATOM   2496  CB  THR X 158      33.477 109.644  62.451  0.00  0.00            
ATOM   2497  HB  THR X 158      34.497 109.636  61.978  0.00  0.00            
ATOM   2498  CG2 THR X 158      33.679 110.856  63.298  0.00  0.00            
ATOM   2499 HG21 THR X 158      33.676 111.838  62.769  0.00  0.00            
ATOM   2500 HG22 THR X 158      32.791 111.016  63.990  0.00  0.00            
ATOM   2501 HG23 THR X 158      34.532 110.716  63.928  0.00  0.00            
ATOM   2502  OG1 THR X 158      33.451 108.545  63.208  0.00  0.00            
ATOM   2503  HG1 THR X 158      34.220 108.461  63.800  0.00  0.00            
ATOM   2504  C   THR X 158      32.353 108.491  60.531  0.00  0.00            
ATOM   2505  O   THR X 158      31.336 107.785  60.624  0.00  0.00            
ATOM   2506  N   LEU X 159      33.380 108.236  59.754  0.00  0.00            
ATOM   2507  H   LEU X 159      34.169 108.820  59.751  0.00  0.00            
ATOM   2508  CA  LEU X 159      33.451 107.125  58.747  0.00  0.00            
ATOM   2509  HA  LEU X 159      32.470 106.979  58.273  0.00  0.00            
ATOM   2510  CB  LEU X 159      34.479 107.552  57.742  0.00  0.00            
ATOM   2511  HB2 LEU X 159      35.289 108.040  58.268  0.00  0.00            
ATOM   2512  HB3 LEU X 159      35.075 106.768  57.212  0.00  0.00            
ATOM   2513  CG  LEU X 159      34.063 108.529  56.663  0.00  0.00            
ATOM   2514  HG  LEU X 159      33.538 109.381  57.132  0.00  0.00            
ATOM   2515  CD1 LEU X 159      35.316 109.064  55.930  0.00  0.00            
ATOM   2516 HD11 LEU X 159      35.131 109.917  55.297  0.00  0.00            
ATOM   2517 HD12 LEU X 159      36.063 109.403  56.652  0.00  0.00            
ATOM   2518 HD13 LEU X 159      35.875 108.236  55.331  0.00  0.00            
ATOM   2519  CD2 LEU X 159      33.105 107.915  55.589  0.00  0.00            
ATOM   2520 HD21 LEU X 159      32.064 108.036  55.739  0.00  0.00            
ATOM   2521 HD22 LEU X 159      33.254 106.853  55.411  0.00  0.00            
ATOM   2522 HD23 LEU X 159      33.274 108.297  54.568  0.00  0.00            
ATOM   2523  C   LEU X 159      33.911 105.851  59.367  0.00  0.00            
ATOM   2524  O   LEU X 159      34.363 105.893  60.545  0.00  0.00            
ATOM   2525  N   PRO X 160      33.781 104.612  58.774  0.00  0.00            
ATOM   2526  CD  PRO X 160      33.315 104.433  57.380  0.00  0.00            
ATOM   2527  HD2 PRO X 160      33.640 105.121  56.642  0.00  0.00            
ATOM   2528  HD3 PRO X 160      32.195 104.501  57.276  0.00  0.00            
ATOM   2529  CG  PRO X 160      33.881 103.110  56.934  0.00  0.00            
ATOM   2530  HG2 PRO X 160      34.864 103.307  56.502  0.00  0.00            
ATOM   2531  HG3 PRO X 160      33.297 102.621  56.174  0.00  0.00            
ATOM   2532  CB  PRO X 160      33.979 102.366  58.255  0.00  0.00            
ATOM   2533  HB2 PRO X 160      33.070 101.832  58.403  0.00  0.00            
ATOM   2534  HB3 PRO X 160      34.800 101.629  58.266  0.00  0.00            
ATOM   2535  CA  PRO X 160      34.351 103.380  59.315  0.00  0.00            
ATOM   2536  HA  PRO X 160      33.946 103.211  60.315  0.00  0.00            
ATOM   2537  C   PRO X 160      35.891 103.452  59.450  0.00  0.00            
ATOM   2538  O   PRO X 160      36.565 104.130  58.608  0.00  0.00            
ATOM   2539  N   THR X 161      36.492 102.726  60.408  0.00  0.00            
ATOM   2540  H   THR X 161      35.933 102.357  61.130  0.00  0.00            
ATOM   2541  CA  THR X 161      37.893 102.538  60.604  0.00  0.00            
ATOM   2542  HA  THR X 161      38.356 103.503  60.307  0.00  0.00            
ATOM   2543  CB  THR X 161      38.244 102.384  62.106  0.00  0.00            
ATOM   2544  HB  THR X 161      39.334 102.168  62.096  0.00  0.00            
ATOM   2545  CG2 THR X 161      37.918 103.561  63.127  0.00  0.00            
ATOM   2546 HG21 THR X 161      38.395 103.389  64.084  0.00  0.00            
ATOM   2547 HG22 THR X 161      38.555 104.422  62.809  0.00  0.00            
ATOM   2548 HG23 THR X 161      36.866 103.747  62.997  0.00  0.00            
ATOM   2549  OG1 THR X 161      37.655 101.233  62.688  0.00  0.00            
ATOM   2550  HG1 THR X 161      36.703 101.416  62.731  0.00  0.00            
ATOM   2551  C   THR X 161      38.542 101.375  59.811  0.00  0.00            
ATOM   2552  O   THR X 161      37.911 100.447  59.320  0.00  0.00            
ATOM   2553  N   ARN X 162      39.869 101.502  59.623  0.00  0.00            
ATOM   2554  H   ARN X 162      40.256 102.400  59.820  0.00  0.00            
ATOM   2555  CA  ARN X 162      40.678 100.404  59.216  0.00  0.00            
ATOM   2556  HA  ARN X 162      40.516 100.264  58.178  0.00  0.00            
ATOM   2557  CB  ARN X 162      42.131 100.656  59.466  0.00  0.00            
ATOM   2558  HB2 ARN X 162      42.287 100.833  60.522  0.00  0.00            
ATOM   2559  HB3 ARN X 162      42.747  99.814  59.211  0.00  0.00            
ATOM   2560  CG  ARN X 162      42.649 101.876  58.668  0.00  0.00            
ATOM   2561  HG2 ARN X 162      42.632 101.666  57.577  0.00  0.00            
ATOM   2562  HG3 ARN X 162      42.068 102.760  58.847  0.00  0.00            
ATOM   2563  CD  ARN X 162      44.134 102.120  59.107  0.00  0.00            
ATOM   2564  HD2 ARN X 162      44.603 103.054  58.777  0.00  0.00            
ATOM   2565  HD3 ARN X 162      44.081 102.208  60.190  0.00  0.00            
ATOM   2566  NE  ARN X 162      44.904 100.956  58.773  0.00  0.00            
ATOM   2567  HE  ARN X 162      44.394 100.118  58.990  0.00  0.00            
ATOM   2568  CZ  ARN X 162      46.290 100.875  59.213  0.00  0.00            
ATOM   2569  NH1 ARN X 162      46.854 101.778  59.831  0.00  0.00            
ATOM   2570 HH11 ARN X 162      46.754 101.706  60.864  0.00  0.00            
ATOM   2571  NH2 ARN X 162      46.935  99.662  58.940  0.00  0.00            
ATOM   2572 HH21 ARN X 162      46.788  99.000  59.705  0.00  0.00            
ATOM   2573 HH22 ARN X 162      46.716  99.253  58.082  0.00  0.00            
ATOM   2574  C   ARN X 162      40.203  99.113  59.962  0.00  0.00            
ATOM   2575  O   ARN X 162      40.136  98.042  59.364  0.00  0.00            
ATOM   2576  N   ASH X 163      40.041  99.244  61.296  0.00  0.00            
ATOM   2577  H   ASH X 163      40.238 100.115  61.756  0.00  0.00            
ATOM   2578  CA  ASH X 163      39.597  98.089  62.112  0.00  0.00            
ATOM   2579  HA  ASH X 163      40.309  97.309  62.062  0.00  0.00            
ATOM   2580  CB  ASH X 163      39.460  98.501  63.607  0.00  0.00            
ATOM   2581  HB2 ASH X 163      39.000  97.692  64.125  0.00  0.00            
ATOM   2582  HB3 ASH X 163      38.832  99.339  63.707  0.00  0.00            
ATOM   2583  CG  ASH X 163      40.801  98.776  64.234  0.00  0.00            
ATOM   2584  OD1 ASH X 163      41.833  98.823  63.428  0.00  0.00            
ATOM   2585  OD2 ASH X 163      40.988  99.016  65.409  0.00  0.00            
ATOM   2586  HD1 ASH X 163      42.637  99.009  63.889  0.00  0.00            
ATOM   2587  C   ASH X 163      38.293  97.438  61.639  0.00  0.00            
ATOM   2588  O   ASH X 163      38.186  96.198  61.657  0.00  0.00            
ATOM   2589  N   ASH X 164      37.296  98.220  61.196  0.00  0.00            
ATOM   2590  H   ASH X 164      37.299  99.245  61.198  0.00  0.00            
ATOM   2591  CA  ASH X 164      36.041  97.709  60.594  0.00  0.00            
ATOM   2592  HA  ASH X 164      35.735  97.099  61.409  0.00  0.00            
ATOM   2593  CB  ASH X 164      35.028  98.887  60.401  0.00  0.00            
ATOM   2594  HB2 ASH X 164      35.121  99.528  61.261  0.00  0.00            
ATOM   2595  HB3 ASH X 164      35.239  99.420  59.464  0.00  0.00            
ATOM   2596  CG  ASH X 164      33.563  98.328  60.338  0.00  0.00            
ATOM   2597  OD1 ASH X 164      33.129  97.651  61.416  0.00  0.00            
ATOM   2598  OD2 ASH X 164      32.875  98.423  59.313  0.00  0.00            
ATOM   2599  HD1 ASH X 164      33.751  97.529  62.135  0.00  0.00            
ATOM   2600  C   ASH X 164      36.216  96.887  59.323  0.00  0.00            
ATOM   2601  O   ASH X 164      35.490  95.902  59.070  0.00  0.00            
ATOM   2602  N   VAL X 165      37.238  97.188  58.506  0.00  0.00            
ATOM   2603  H   VAL X 165      37.860  97.888  58.862  0.00  0.00            
ATOM   2604  CA  VAL X 165      37.661  96.488  57.281  0.00  0.00            
ATOM   2605  HA  VAL X 165      36.803  96.121  56.736  0.00  0.00            
ATOM   2606  CB  VAL X 165      38.545  97.428  56.340  0.00  0.00            
ATOM   2607  HB  VAL X 165      39.455  97.760  56.823  0.00  0.00            
ATOM   2608  CG1 VAL X 165      38.995  96.582  55.156  0.00  0.00            
ATOM   2609 HG11 VAL X 165      38.300  96.592  54.349  0.00  0.00            
ATOM   2610 HG12 VAL X 165      39.957  96.899  54.750  0.00  0.00            
ATOM   2611 HG13 VAL X 165      39.132  95.598  55.503  0.00  0.00            
ATOM   2612  CG2 VAL X 165      37.788  98.699  55.816  0.00  0.00            
ATOM   2613 HG21 VAL X 165      36.842  98.506  55.359  0.00  0.00            
ATOM   2614 HG22 VAL X 165      38.299  99.108  54.905  0.00  0.00            
ATOM   2615 HG23 VAL X 165      37.732  99.430  56.621  0.00  0.00            
ATOM   2616  C   VAL X 165      38.401  95.243  57.753  0.00  0.00            
ATOM   2617  O   VAL X 165      38.120  94.191  57.201  0.00  0.00            
ATOM   2618  N   LEU X 166      39.355  95.322  58.685  0.00  0.00            
ATOM   2619  H   LEU X 166      39.782  96.219  58.913  0.00  0.00            
ATOM   2620  CA  LEU X 166      39.995  94.109  59.187  0.00  0.00            
ATOM   2621  HA  LEU X 166      40.428  93.654  58.299  0.00  0.00            
ATOM   2622  CB  LEU X 166      41.091  94.443  60.160  0.00  0.00            
ATOM   2623  HB2 LEU X 166      41.475  93.528  60.615  0.00  0.00            
ATOM   2624  HB3 LEU X 166      40.684  95.069  60.967  0.00  0.00            
ATOM   2625  CG  LEU X 166      42.215  95.301  59.541  0.00  0.00            
ATOM   2626  HG  LEU X 166      41.843  96.203  59.079  0.00  0.00            
ATOM   2627  CD1 LEU X 166      43.198  95.662  60.694  0.00  0.00            
ATOM   2628 HD11 LEU X 166      43.379  96.745  60.699  0.00  0.00            
ATOM   2629 HD12 LEU X 166      42.837  95.354  61.688  0.00  0.00            
ATOM   2630 HD13 LEU X 166      44.180  95.199  60.535  0.00  0.00            
ATOM   2631  CD2 LEU X 166      43.000  94.526  58.467  0.00  0.00            
ATOM   2632 HD21 LEU X 166      43.992  94.951  58.323  0.00  0.00            
ATOM   2633 HD22 LEU X 166      42.469  94.585  57.519  0.00  0.00            
ATOM   2634 HD23 LEU X 166      43.085  93.462  58.716  0.00  0.00            
ATOM   2635  C   LEU X 166      39.082  93.051  59.800  0.00  0.00            
ATOM   2636  O   LEU X 166      39.148  91.890  59.440  0.00  0.00            
ATOM   2637  N   ASN X 167      38.108  93.486  60.611  0.00  0.00            
ATOM   2638  H   ASN X 167      38.279  94.417  61.020  0.00  0.00            
ATOM   2639  CA  ASN X 167      37.114  92.603  61.188  0.00  0.00            
ATOM   2640  HA  ASN X 167      37.671  91.796  61.666  0.00  0.00            
ATOM   2641  CB  ASN X 167      36.318  93.353  62.266  0.00  0.00            
ATOM   2642  HB2 ASN X 167      35.950  94.305  61.890  0.00  0.00            
ATOM   2643  HB3 ASN X 167      35.507  92.711  62.542  0.00  0.00            
ATOM   2644  CG  ASN X 167      37.139  93.633  63.521  0.00  0.00            
ATOM   2645  OD1 ASN X 167      38.001  92.869  63.954  0.00  0.00            
ATOM   2646  ND2 ASN X 167      36.870  94.764  64.180  0.00  0.00            
ATOM   2647 HD21 ASN X 167      37.574  95.475  64.184  0.00  0.00            
ATOM   2648 HD22 ASN X 167      36.073  94.847  64.769  0.00  0.00            
ATOM   2649  C   ASN X 167      36.199  91.976  60.193  0.00  0.00            
ATOM   2650  O   ASN X 167      35.719  90.881  60.437  0.00  0.00            
ATOM   2651  N   ALA X 168      35.980  92.634  59.054  0.00  0.00            
ATOM   2652  H   ALA X 168      36.502  93.467  58.797  0.00  0.00            
ATOM   2653  CA  ALA X 168      35.149  92.100  58.014  0.00  0.00            
ATOM   2654  HA  ALA X 168      34.300  91.596  58.468  0.00  0.00            
ATOM   2655  CB  ALA X 168      34.668  93.189  57.080  0.00  0.00            
ATOM   2656  HB1 ALA X 168      34.429  92.674  56.156  0.00  0.00            
ATOM   2657  HB2 ALA X 168      33.737  93.598  57.447  0.00  0.00            
ATOM   2658  HB3 ALA X 168      35.397  93.954  56.904  0.00  0.00            
ATOM   2659  C   ALA X 168      35.932  91.052  57.229  0.00  0.00            
ATOM   2660  O   ALA X 168      35.423  90.022  56.823  0.00  0.00            
ATOM   2661  N   LEU X 169      37.260  91.248  57.114  0.00  0.00            
ATOM   2662  H   LEU X 169      37.713  92.122  57.380  0.00  0.00            
ATOM   2663  CA  LEU X 169      38.052  90.277  56.392  0.00  0.00            
ATOM   2664  HA  LEU X 169      37.586  90.033  55.455  0.00  0.00            
ATOM   2665  CB  LEU X 169      39.439  90.854  56.175  0.00  0.00            
ATOM   2666  HB2 LEU X 169      40.153  90.082  55.850  0.00  0.00            
ATOM   2667  HB3 LEU X 169      39.846  91.262  57.102  0.00  0.00            
ATOM   2668  CG  LEU X 169      39.477  91.987  55.127  0.00  0.00            
ATOM   2669  HG  LEU X 169      38.808  92.768  55.478  0.00  0.00            
ATOM   2670  CD1 LEU X 169      40.848  92.663  55.073  0.00  0.00            
ATOM   2671 HD11 LEU X 169      41.127  92.963  54.061  0.00  0.00            
ATOM   2672 HD12 LEU X 169      40.887  93.552  55.716  0.00  0.00            
ATOM   2673 HD13 LEU X 169      41.623  91.970  55.424  0.00  0.00            
ATOM   2674  CD2 LEU X 169      39.051  91.553  53.725  0.00  0.00            
ATOM   2675 HD21 LEU X 169      38.285  92.217  53.324  0.00  0.00            
ATOM   2676 HD22 LEU X 169      38.672  90.540  53.780  0.00  0.00            
ATOM   2677 HD23 LEU X 169      39.953  91.600  53.105  0.00  0.00            
ATOM   2678  C   LEU X 169      38.245  88.978  57.204  0.00  0.00            
ATOM   2679  O   LEU X 169      38.688  87.997  56.641  0.00  0.00            
ATOM   2680  N   LYN X 170      37.926  88.926  58.468  0.00  0.00            
ATOM   2681  H   LYN X 170      37.826  89.822  58.958  0.00  0.00            
ATOM   2682  CA  LYN X 170      37.970  87.720  59.300  0.00  0.00            
ATOM   2683  HA  LYN X 170      38.931  87.241  59.102  0.00  0.00            
ATOM   2684  CB  LYN X 170      37.908  88.080  60.797  0.00  0.00            
ATOM   2685  HB2 LYN X 170      36.980  88.596  61.029  0.00  0.00            
ATOM   2686  HB3 LYN X 170      37.946  87.126  61.334  0.00  0.00            
ATOM   2687  CG  LYN X 170      39.135  88.915  61.312  0.00  0.00            
ATOM   2688  HG2 LYN X 170      40.050  88.367  61.079  0.00  0.00            
ATOM   2689  HG3 LYN X 170      39.138  89.858  60.758  0.00  0.00            
ATOM   2690  CD  LYN X 170      39.029  89.203  62.772  0.00  0.00            
ATOM   2691  HD2 LYN X 170      39.064  88.271  63.346  0.00  0.00            
ATOM   2692  HD3 LYN X 170      38.040  89.683  62.871  0.00  0.00            
ATOM   2693  CE  LYN X 170      40.072  90.191  63.242  0.00  0.00            
ATOM   2694  HE2 LYN X 170      40.109  91.036  62.554  0.00  0.00            
ATOM   2695  HE3 LYN X 170      41.051  89.710  63.240  0.00  0.00            
ATOM   2696  NZ  LYN X 170      39.769  90.685  64.576  0.00  0.00            
ATOM   2697  HZ1 LYN X 170      38.779  90.749  64.731  0.00  0.00            
ATOM   2698  HZ2 LYN X 170      40.131  90.026  65.263  0.00  0.00            
ATOM   2699  C   LYN X 170      36.848  86.734  58.976  0.00  0.00            
ATOM   2700  O   LYN X 170      37.007  85.566  59.316  0.00  0.00            
ATOM   2701  N   ILE X 171      35.707  87.198  58.465  0.00  0.00            
ATOM   2702  H   ILE X 171      35.550  88.190  58.507  0.00  0.00            
ATOM   2703  CA  ILE X 171      34.581  86.302  58.226  0.00  0.00            
ATOM   2704  HA  ILE X 171      34.343  85.873  59.190  0.00  0.00            
ATOM   2705  CB  ILE X 171      33.354  87.139  57.755  0.00  0.00            
ATOM   2706  HB  ILE X 171      33.567  87.461  56.728  0.00  0.00            
ATOM   2707  CG2 ILE X 171      32.091  86.304  57.732  0.00  0.00            
ATOM   2708 HG21 ILE X 171      32.286  85.324  57.322  0.00  0.00            
ATOM   2709 HG22 ILE X 171      31.746  86.182  58.767  0.00  0.00            
ATOM   2710 HG23 ILE X 171      31.367  86.873  57.157  0.00  0.00            
ATOM   2711  CG1 ILE X 171      33.229  88.401  58.660  0.00  0.00            
ATOM   2712 HG12 ILE X 171      32.639  89.171  58.142  0.00  0.00            
ATOM   2713 HG13 ILE X 171      34.225  88.825  58.805  0.00  0.00            
ATOM   2714  CD1 ILE X 171      32.637  88.108  60.028  0.00  0.00            
ATOM   2715 HD11 ILE X 171      31.697  87.563  59.932  0.00  0.00            
ATOM   2716 HD12 ILE X 171      32.432  89.033  60.560  0.00  0.00            
ATOM   2717 HD13 ILE X 171      33.315  87.505  60.617  0.00  0.00            
ATOM   2718  C   ILE X 171      34.958  85.207  57.249  0.00  0.00            
ATOM   2719  O   ILE X 171      35.600  85.463  56.230  0.00  0.00            
ATOM   2720  N   THR X 172      34.523  83.969  57.555  0.00  0.00            
ATOM   2721  H   THR X 172      33.743  83.897  58.183  0.00  0.00            
ATOM   2722  CA  THR X 172      34.894  82.833  56.768  0.00  0.00            
ATOM   2723  HA  THR X 172      35.887  83.010  56.379  0.00  0.00            
ATOM   2724  CB  THR X 172      34.952  81.597  57.674  0.00  0.00            
ATOM   2725  HB  THR X 172      33.974  81.437  58.125  0.00  0.00            
ATOM   2726  CG2 THR X 172      35.356  80.392  56.875  0.00  0.00            
ATOM   2727 HG21 THR X 172      35.210  79.459  57.430  0.00  0.00            
ATOM   2728 HG22 THR X 172      36.419  80.434  56.613  0.00  0.00            
ATOM   2729 HG23 THR X 172      34.764  80.370  55.966  0.00  0.00            
ATOM   2730  OG1 THR X 172      35.892  81.804  58.720  0.00  0.00            
ATOM   2731  HG1 THR X 172      36.438  82.544  58.499  0.00  0.00            
ATOM   2732  C   THR X 172      33.939  82.607  55.643  0.00  0.00            
ATOM   2733  O   THR X 172      34.377  82.340  54.533  0.00  0.00            
ATOM   2734  N   GLN X 173      32.649  82.688  55.876  0.00  0.00            
ATOM   2735  H   GLN X 173      32.349  82.717  56.846  0.00  0.00            
ATOM   2736  CA  GLN X 173      31.684  82.533  54.840  0.00  0.00            
ATOM   2737  HA  GLN X 173      32.000  81.732  54.184  0.00  0.00            
ATOM   2738  CB  GLN X 173      30.331  82.106  55.463  0.00  0.00            
ATOM   2739  HB2 GLN X 173      29.528  82.013  54.716  0.00  0.00            
ATOM   2740  HB3 GLN X 173      30.050  82.884  56.178  0.00  0.00            
ATOM   2741  CG  GLN X 173      30.431  80.829  56.265  0.00  0.00            
ATOM   2742  HG2 GLN X 173      29.449  80.543  56.663  0.00  0.00            
ATOM   2743  HG3 GLN X 173      31.056  80.992  57.143  0.00  0.00            
ATOM   2744  CD  GLN X 173      30.956  79.653  55.424  0.00  0.00            
ATOM   2745  OE1 GLN X 173      30.315  79.219  54.464  0.00  0.00            
ATOM   2746  NE2 GLN X 173      32.037  79.086  55.935  0.00  0.00            
ATOM   2747 HE21 GLN X 173      32.942  79.532  55.801  0.00  0.00            
ATOM   2748 HE22 GLN X 173      32.068  78.080  56.031  0.00  0.00            
ATOM   2749  C   GLN X 173      31.463  83.810  54.027  0.00  0.00            
ATOM   2750  O   GLN X 173      31.333  84.878  54.552  0.00  0.00            
ATOM   2751  N   TYR X 174      31.362  83.625  52.718  0.00  0.00            
ATOM   2752  H   TYR X 174      31.713  82.769  52.313  0.00  0.00            
ATOM   2753  CA  TYR X 174      31.007  84.727  51.820  0.00  0.00            
ATOM   2754  HA  TYR X 174      31.717  85.527  51.997  0.00  0.00            
ATOM   2755  CB  TYR X 174      31.054  84.289  50.338  0.00  0.00            
ATOM   2756  HB2 TYR X 174      32.079  84.018  50.081  0.00  0.00            
ATOM   2757  HB3 TYR X 174      30.458  83.402  50.256  0.00  0.00            
ATOM   2758  CG  TYR X 174      30.517  85.327  49.353  0.00  0.00            
ATOM   2759  CD1 TYR X 174      31.345  86.346  48.889  0.00  0.00            
ATOM   2760  HD1 TYR X 174      32.384  86.375  49.194  0.00  0.00            
ATOM   2761  CE1 TYR X 174      30.852  87.231  47.948  0.00  0.00            
ATOM   2762  HE1 TYR X 174      31.560  87.799  47.379  0.00  0.00            
ATOM   2763  CZ  TYR X 174      29.516  87.204  47.586  0.00  0.00            
ATOM   2764  OH  TYR X 174      29.048  88.165  46.731  0.00  0.00            
ATOM   2765  HH  TYR X 174      28.646  88.898  47.161  0.00  0.00            
ATOM   2766  CE2 TYR X 174      28.663  86.249  48.113  0.00  0.00            
ATOM   2767  HE2 TYR X 174      27.619  86.301  47.924  0.00  0.00            
ATOM   2768  CD2 TYR X 174      29.178  85.278  48.956  0.00  0.00            
ATOM   2769  HD2 TYR X 174      28.546  84.501  49.356  0.00  0.00            
ATOM   2770  C   TYR X 174      29.568  85.235  52.177  0.00  0.00            
ATOM   2771  O   TYR X 174      29.359  86.429  52.367  0.00  0.00            
ATOM   2772  N   ASH X 175      28.575  84.364  52.262  0.00  0.00            
ATOM   2773  H   ASH X 175      28.759  83.449  51.841  0.00  0.00            
ATOM   2774  CA  ASH X 175      27.216  84.669  52.714  0.00  0.00            
ATOM   2775  HA  ASH X 175      27.337  85.448  53.419  0.00  0.00            
ATOM   2776  CB  ASH X 175      26.456  85.140  51.478  0.00  0.00            
ATOM   2777  HB2 ASH X 175      26.114  84.311  50.870  0.00  0.00            
ATOM   2778  HB3 ASH X 175      27.077  85.723  50.865  0.00  0.00            
ATOM   2779  CG  ASH X 175      25.138  85.864  51.750  0.00  0.00            
ATOM   2780  OD1 ASH X 175      24.368  85.391  52.811  0.00  0.00            
ATOM   2781  OD2 ASH X 175      24.761  86.870  51.102  0.00  0.00            
ATOM   2782  HD1 ASH X 175      23.551  85.857  52.960  0.00  0.00            
ATOM   2783  C   ASH X 175      26.603  83.456  53.353  0.00  0.00            
ATOM   2784  O   ASH X 175      27.129  82.376  53.174  0.00  0.00            
ATOM   2785  N   THR X 176      25.548  83.677  54.109  0.00  0.00            
ATOM   2786  H   THR X 176      25.087  84.577  54.006  0.00  0.00            
ATOM   2787  CA  THR X 176      24.776  82.625  54.748  0.00  0.00            
ATOM   2788  HA  THR X 176      25.061  81.663  54.355  0.00  0.00            
ATOM   2789  CB  THR X 176      25.051  82.715  56.257  0.00  0.00            
ATOM   2790  HB  THR X 176      24.473  81.919  56.756  0.00  0.00            
ATOM   2791  CG2 THR X 176      26.528  82.443  56.551  0.00  0.00            
ATOM   2792 HG21 THR X 176      26.661  81.594  57.237  0.00  0.00            
ATOM   2793 HG22 THR X 176      26.985  83.320  57.006  0.00  0.00            
ATOM   2794 HG23 THR X 176      27.072  82.215  55.628  0.00  0.00            
ATOM   2795  OG1 THR X 176      24.675  84.004  56.769  0.00  0.00            
ATOM   2796  HG1 THR X 176      25.394  84.603  56.582  0.00  0.00            
ATOM   2797  C   THR X 176      23.253  82.865  54.485  0.00  0.00            
ATOM   2798  O   THR X 176      22.837  83.991  54.199  0.00  0.00            
ATOM   2799  N   PRO X 177      22.478  81.773  54.648  0.00  0.00            
ATOM   2800  CD  PRO X 177      22.904  80.396  54.754  0.00  0.00            
ATOM   2801  HD2 PRO X 177      23.184  80.179  55.802  0.00  0.00            
ATOM   2802  HD3 PRO X 177      23.759  80.151  54.117  0.00  0.00            
ATOM   2803  CG  PRO X 177      21.687  79.650  54.414  0.00  0.00            
ATOM   2804  HG2 PRO X 177      21.696  79.413  53.325  0.00  0.00            
ATOM   2805  HG3 PRO X 177      21.634  78.759  55.006  0.00  0.00            
ATOM   2806  CB  PRO X 177      20.503  80.512  54.719  0.00  0.00            
ATOM   2807  HB2 PRO X 177      20.203  80.378  55.782  0.00  0.00            
ATOM   2808  HB3 PRO X 177      19.724  80.295  54.022  0.00  0.00            
ATOM   2809  CA  PRO X 177      21.040  81.931  54.495  0.00  0.00            
ATOM   2810  HA  PRO X 177      20.789  82.247  53.486  0.00  0.00            
ATOM   2811  C   PRO X 177      20.502  82.900  55.545  0.00  0.00            
ATOM   2812  O   PRO X 177      21.063  82.960  56.645  0.00  0.00            
ATOM   2813  N   PRO X 178      19.463  83.667  55.270  0.00  0.00            
ATOM   2814  CD  PRO X 178      18.798  84.427  56.267  0.00  0.00            
ATOM   2815  HD2 PRO X 178      18.579  83.820  57.141  0.00  0.00            
ATOM   2816  HD3 PRO X 178      19.354  85.356  56.548  0.00  0.00            
ATOM   2817  CG  PRO X 178      17.457  84.793  55.640  0.00  0.00            
ATOM   2818  HG2 PRO X 178      16.638  84.736  56.375  0.00  0.00            
ATOM   2819  HG3 PRO X 178      17.579  85.783  55.208  0.00  0.00            
ATOM   2820  CB  PRO X 178      17.266  83.811  54.491  0.00  0.00            
ATOM   2821  HB2 PRO X 178      16.739  82.917  54.836  0.00  0.00            
ATOM   2822  HB3 PRO X 178      16.635  84.265  53.681  0.00  0.00            
ATOM   2823  CA  PRO X 178      18.687  83.539  54.024  0.00  0.00            
ATOM   2824  HA  PRO X 178      18.710  82.535  53.580  0.00  0.00            
ATOM   2825  C   PRO X 178      19.080  84.535  52.989  0.00  0.00            
ATOM   2826  O   PRO X 178      18.277  84.968  52.161  0.00  0.00            
ATOM   2827  N   TRP X 179      20.382  84.826  52.918  0.00  0.00            
ATOM   2828  H   TRP X 179      20.864  84.698  53.801  0.00  0.00            
ATOM   2829  CA  TRP X 179      20.986  85.587  51.847  0.00  0.00            
ATOM   2830  HA  TRP X 179      22.026  85.703  52.087  0.00  0.00            
ATOM   2831  CB  TRP X 179      20.881  84.811  50.484  0.00  0.00            
ATOM   2832  HB2 TRP X 179      21.695  85.152  49.862  0.00  0.00            
ATOM   2833  HB3 TRP X 179      19.947  85.070  49.996  0.00  0.00            
ATOM   2834  CG  TRP X 179      20.925  83.334  50.630  0.00  0.00            
ATOM   2835  CD1 TRP X 179      19.940  82.449  50.355  0.00  0.00            
ATOM   2836  HD1 TRP X 179      19.045  82.791  49.851  0.00  0.00            
ATOM   2837  NE1 TRP X 179      20.379  81.178  50.525  0.00  0.00            
ATOM   2838  HE1 TRP X 179      19.844  80.402  50.188  0.00  0.00            
ATOM   2839  CE2 TRP X 179      21.690  81.148  50.831  0.00  0.00            
ATOM   2840  CZ2 TRP X 179      22.559  80.099  51.029  0.00  0.00            
ATOM   2841  HZ2 TRP X 179      22.192  79.112  51.266  0.00  0.00            
ATOM   2842  CH2 TRP X 179      23.888  80.393  51.282  0.00  0.00            
ATOM   2843  HH2 TRP X 179      24.492  79.631  51.707  0.00  0.00            
ATOM   2844  CZ3 TRP X 179      24.361  81.713  51.232  0.00  0.00            
ATOM   2845  HZ3 TRP X 179      25.427  81.883  51.390  0.00  0.00            
ATOM   2846  CE3 TRP X 179      23.462  82.759  51.055  0.00  0.00            
ATOM   2847  HE3 TRP X 179      23.767  83.760  51.326  0.00  0.00            
ATOM   2848  CD2 TRP X 179      22.085  82.500  50.915  0.00  0.00            
ATOM   2849  C   TRP X 179      20.274  86.868  51.624  0.00  0.00            
ATOM   2850  O   TRP X 179      20.192  87.273  50.452  0.00  0.00            
ATOM   2851  N   ASH X 180      19.717  87.458  52.665  0.00  0.00            
ATOM   2852  H   ASH X 180      19.722  86.823  53.506  0.00  0.00            
ATOM   2853  CA  ASH X 180      18.922  88.708  52.757  0.00  0.00            
ATOM   2854  HA  ASH X 180      19.020  89.187  51.772  0.00  0.00            
ATOM   2855  CB  ASH X 180      17.490  88.241  53.115  0.00  0.00            
ATOM   2856  HB2 ASH X 180      16.874  89.025  52.871  0.00  0.00            
ATOM   2857  HB3 ASH X 180      17.127  87.416  52.522  0.00  0.00            
ATOM   2858  CG  ASH X 180      17.146  87.905  54.574  0.00  0.00            
ATOM   2859  OD1 ASH X 180      16.076  87.059  54.666  0.00  0.00            
ATOM   2860  OD2 ASH X 180      17.808  88.151  55.564  0.00  0.00            
ATOM   2861  HD1 ASH X 180      15.856  86.804  55.576  0.00  0.00            
ATOM   2862  C   ASH X 180      19.682  89.696  53.718  0.00  0.00            
ATOM   2863  O   ASH X 180      20.914  89.466  53.916  0.00  0.00            
ATOM   2864  N   MET X 181      18.938  90.510  54.315  0.00  0.00            
ATOM   2865  H   MET X 181      17.910  90.440  54.204  0.00  0.00            
ATOM   2866  CA  MET X 181      19.299  91.622  55.271  0.00  0.00            
ATOM   2867  HA  MET X 181      20.017  92.314  54.816  0.00  0.00            
ATOM   2868  CB  MET X 181      17.973  92.449  55.536  0.00  0.00            
ATOM   2869  HB2 MET X 181      17.438  91.755  56.168  0.00  0.00            
ATOM   2870  HB3 MET X 181      17.422  92.605  54.642  0.00  0.00            
ATOM   2871  CG  MET X 181      18.226  93.741  56.273  0.00  0.00            
ATOM   2872  HG2 MET X 181      18.885  94.375  55.633  0.00  0.00            
ATOM   2873  HG3 MET X 181      18.725  93.711  57.244  0.00  0.00            
ATOM   2874  SD  MET X 181      16.728  94.741  56.475  0.00  0.00            
ATOM   2875  CE  MET X 181      17.220  96.483  56.308  0.00  0.00            
ATOM   2876  HE1 MET X 181      16.447  97.119  55.824  0.00  0.00            
ATOM   2877  HE2 MET X 181      18.071  96.476  55.669  0.00  0.00            
ATOM   2878  HE3 MET X 181      17.476  97.064  57.230  0.00  0.00            
ATOM   2879  C   MET X 181      19.918  90.958  56.551  0.00  0.00            
ATOM   2880  O   MET X 181      20.663  91.652  57.246  0.00  0.00            
ATOM   2881  N   THR X 182      19.518  89.797  57.096  0.00  0.00            
ATOM   2882  H   THR X 182      18.809  89.212  56.724  0.00  0.00            
ATOM   2883  CA  THR X 182      20.070  89.151  58.281  0.00  0.00            
ATOM   2884  HA  THR X 182      20.781  89.767  58.836  0.00  0.00            
ATOM   2885  CB  THR X 182      18.951  88.770  59.159  0.00  0.00            
ATOM   2886  HB  THR X 182      19.273  88.202  59.959  0.00  0.00            
ATOM   2887  CG2 THR X 182      18.164  89.926  59.742  0.00  0.00            
ATOM   2888 HG21 THR X 182      17.268  89.569  60.346  0.00  0.00            
ATOM   2889 HG22 THR X 182      17.733  90.549  58.873  0.00  0.00            
ATOM   2890 HG23 THR X 182      18.785  90.570  60.409  0.00  0.00            
ATOM   2891  OG1 THR X 182      17.947  87.873  58.583  0.00  0.00            
ATOM   2892  HG1 THR X 182      18.326  87.049  58.266  0.00  0.00            
ATOM   2893  C   THR X 182      20.824  87.912  57.783  0.00  0.00            
ATOM   2894  O   THR X 182      20.470  86.817  58.083  0.00  0.00            
ATOM   2895  N   SER X 183      21.873  88.087  56.985  0.00  0.00            
ATOM   2896  H   SER X 183      22.262  89.005  56.774  0.00  0.00            
ATOM   2897  CA  SER X 183      22.768  86.976  56.741  0.00  0.00            
ATOM   2898  HA  SER X 183      22.284  85.999  56.662  0.00  0.00            
ATOM   2899  CB  SER X 183      23.343  87.049  55.279  0.00  0.00            
ATOM   2900  HB2 SER X 183      23.917  87.934  55.163  0.00  0.00            
ATOM   2901  HB3 SER X 183      24.017  86.212  55.090  0.00  0.00            
ATOM   2902  OG  SER X 183      22.419  87.014  54.191  0.00  0.00            
ATOM   2903  HG  SER X 183      21.790  87.674  54.492  0.00  0.00            
ATOM   2904  C   SER X 183      23.907  87.097  57.775  0.00  0.00            
ATOM   2905  O   SER X 183      24.964  87.600  57.414  0.00  0.00            
ATOM   2906  N   GLN X 184      23.746  86.680  59.086  0.00  0.00            
ATOM   2907  H   GLN X 184      22.926  86.223  59.367  0.00  0.00            
ATOM   2908  CA  GLN X 184      24.833  86.652  60.144  0.00  0.00            
ATOM   2909  HA  GLN X 184      25.322  87.708  60.258  0.00  0.00            
ATOM   2910  CB  GLN X 184      24.187  86.029  61.439  0.00  0.00            
ATOM   2911  HB2 GLN X 184      25.053  86.040  62.165  0.00  0.00            
ATOM   2912  HB3 GLN X 184      23.876  84.999  61.199  0.00  0.00            
ATOM   2913  CG  GLN X 184      22.972  86.863  61.974  0.00  0.00            
ATOM   2914  HG2 GLN X 184      22.142  86.710  61.322  0.00  0.00            
ATOM   2915  HG3 GLN X 184      22.717  86.420  62.919  0.00  0.00            
ATOM   2916  CD  GLN X 184      23.243  88.323  62.119  0.00  0.00            
ATOM   2917  OE1 GLN X 184      23.232  89.075  61.132  0.00  0.00            
ATOM   2918  NE2 GLN X 184      23.259  88.807  63.352  0.00  0.00            
ATOM   2919 HE21 GLN X 184      23.090  88.272  64.137  0.00  0.00            
ATOM   2920 HE22 GLN X 184      23.473  89.819  63.542  0.00  0.00            
ATOM   2921  C   GLN X 184      26.034  85.733  59.772  0.00  0.00            
ATOM   2922  O   GLN X 184      25.830  84.785  58.990  0.00  0.00            
ATOM   2923  N   ASN X 185      27.224  86.197  60.213  0.00  0.00            
ATOM   2924  H   ASN X 185      27.192  86.993  60.825  0.00  0.00            
ATOM   2925  CA  ASN X 185      28.505  85.599  59.852  0.00  0.00            
ATOM   2926  HA  ASN X 185      29.249  86.256  60.244  0.00  0.00            
ATOM   2927  CB  ASN X 185      28.648  84.221  60.501  0.00  0.00            
ATOM   2928  HB2 ASN X 185      28.316  84.191  61.551  0.00  0.00            
ATOM   2929  HB3 ASN X 185      28.033  83.477  60.039  0.00  0.00            
ATOM   2930  CG  ASN X 185      30.100  83.696  60.457  0.00  0.00            
ATOM   2931  OD1 ASN X 185      30.410  82.816  59.689  0.00  0.00            
ATOM   2932  ND2 ASN X 185      30.965  84.192  61.399  0.00  0.00            
ATOM   2933 HD21 ASN X 185      30.663  84.938  62.021  0.00  0.00            
ATOM   2934 HD22 ASN X 185      31.865  83.819  61.511  0.00  0.00            
ATOM   2935  C   ASN X 185      28.605  85.513  58.360  0.00  0.00            
ATOM   2936  O   ASN X 185      29.023  84.492  57.757  0.00  0.00            
ATOM   2937  N   SER X 186      28.319  86.598  57.625  0.00  0.00            
ATOM   2938  H   SER X 186      27.843  87.349  58.056  0.00  0.00            
ATOM   2939  CA  SER X 186      28.429  86.702  56.156  0.00  0.00            
ATOM   2940  HA  SER X 186      28.934  85.807  55.809  0.00  0.00            
ATOM   2941  CB  SER X 186      27.109  86.707  55.364  0.00  0.00            
ATOM   2942  HB2 SER X 186      26.517  85.860  55.717  0.00  0.00            
ATOM   2943  HB3 SER X 186      26.496  87.581  55.492  0.00  0.00            
ATOM   2944  OG  SER X 186      27.264  86.547  53.912  0.00  0.00            
ATOM   2945  HG  SER X 186      27.489  85.656  53.757  0.00  0.00            
ATOM   2946  C   SER X 186      29.312  87.902  55.841  0.00  0.00            
ATOM   2947  O   SER X 186      28.813  89.058  55.976  0.00  0.00            
ATOM   2948  N   PHE X 187      30.479  87.694  55.216  0.00  0.00            
ATOM   2949  H   PHE X 187      30.596  86.728  54.987  0.00  0.00            
ATOM   2950  CA  PHE X 187      31.384  88.743  54.706  0.00  0.00            
ATOM   2951  HA  PHE X 187      31.936  89.233  55.531  0.00  0.00            
ATOM   2952  CB  PHE X 187      32.473  88.088  53.878  0.00  0.00            
ATOM   2953  HB2 PHE X 187      32.175  87.385  53.123  0.00  0.00            
ATOM   2954  HB3 PHE X 187      33.143  87.587  54.618  0.00  0.00            
ATOM   2955  CG  PHE X 187      33.371  89.160  53.191  0.00  0.00            
ATOM   2956  CD1 PHE X 187      34.091  90.038  54.017  0.00  0.00            
ATOM   2957  HD1 PHE X 187      33.981  90.057  55.075  0.00  0.00            
ATOM   2958  CE1 PHE X 187      34.794  91.081  53.390  0.00  0.00            
ATOM   2959  HE1 PHE X 187      35.408  91.707  53.936  0.00  0.00            
ATOM   2960  CZ  PHE X 187      34.878  91.157  51.965  0.00  0.00            
ATOM   2961  HZ  PHE X 187      35.417  91.923  51.492  0.00  0.00            
ATOM   2962  CE2 PHE X 187      34.058  90.304  51.231  0.00  0.00            
ATOM   2963  HE2 PHE X 187      33.849  90.572  50.178  0.00  0.00            
ATOM   2964  CD2 PHE X 187      33.369  89.279  51.827  0.00  0.00            
ATOM   2965  HD2 PHE X 187      32.866  88.511  51.265  0.00  0.00            
ATOM   2966  C   PHE X 187      30.682  89.784  53.836  0.00  0.00            
ATOM   2967  O   PHE X 187      30.847  90.951  54.046  0.00  0.00            
ATOM   2968  N   ARG X 188      29.902  89.381  52.886  0.00  0.00            
ATOM   2969  H   ARG X 188      29.982  88.409  52.727  0.00  0.00            
ATOM   2970  CA  ARG X 188      28.939  90.144  52.152  0.00  0.00            
ATOM   2971  HA  ARG X 188      29.513  90.801  51.518  0.00  0.00            
ATOM   2972  CB  ARG X 188      28.068  89.095  51.323  0.00  0.00            
ATOM   2973  HB2 ARG X 188      27.369  88.506  52.010  0.00  0.00            
ATOM   2974  HB3 ARG X 188      28.673  88.269  51.004  0.00  0.00            
ATOM   2975  CG  ARG X 188      27.242  89.687  50.117  0.00  0.00            
ATOM   2976  HG2 ARG X 188      27.845  90.312  49.399  0.00  0.00            
ATOM   2977  HG3 ARG X 188      26.933  88.880  49.473  0.00  0.00            
ATOM   2978  CD  ARG X 188      25.966  90.539  50.433  0.00  0.00            
ATOM   2979  HD2 ARG X 188      25.600  90.834  49.450  0.00  0.00            
ATOM   2980  HD3 ARG X 188      26.137  91.446  51.052  0.00  0.00            
ATOM   2981  NE  ARG X 188      24.928  89.729  51.120  0.00  0.00            
ATOM   2982  HE  ARG X 188      24.955  88.728  50.948  0.00  0.00            
ATOM   2983  CZ  ARG X 188      23.915  90.221  51.885  0.00  0.00            
ATOM   2984  NH1 ARG X 188      23.673  91.537  52.136  0.00  0.00            
ATOM   2985 HH11 ARG X 188      24.025  92.308  51.485  0.00  0.00            
ATOM   2986 HH12 ARG X 188      23.151  91.852  52.956  0.00  0.00            
ATOM   2987  NH2 ARG X 188      23.187  89.210  52.447  0.00  0.00            
ATOM   2988 HH21 ARG X 188      23.416  88.257  52.320  0.00  0.00            
ATOM   2989 HH22 ARG X 188      22.390  89.475  53.049  0.00  0.00            
ATOM   2990  C   ARG X 188      28.031  91.056  52.964  0.00  0.00            
ATOM   2991  O   ARG X 188      28.044  92.265  52.837  0.00  0.00            
ATOM   2992  N   ASN X 189      27.356  90.540  53.958  0.00  0.00            
ATOM   2993  H   ASN X 189      27.660  89.675  54.358  0.00  0.00            
ATOM   2994  CA  ASN X 189      26.412  91.235  54.856  0.00  0.00            
ATOM   2995  HA  ASN X 189      25.858  91.878  54.146  0.00  0.00            
ATOM   2996  CB  ASN X 189      25.472  90.255  55.482  0.00  0.00            
ATOM   2997  HB2 ASN X 189      25.234  89.593  54.671  0.00  0.00            
ATOM   2998  HB3 ASN X 189      25.908  89.696  56.351  0.00  0.00            
ATOM   2999  CG  ASN X 189      24.119  90.920  55.823  0.00  0.00            
ATOM   3000  OD1 ASN X 189      23.476  91.433  54.897  0.00  0.00            
ATOM   3001  ND2 ASN X 189      23.591  90.694  57.019  0.00  0.00            
ATOM   3002 HD21 ASN X 189      22.796  91.260  57.305  0.00  0.00            
ATOM   3003 HD22 ASN X 189      24.057  90.067  57.670  0.00  0.00            
ATOM   3004  C   ASN X 189      27.136  92.137  55.793  0.00  0.00            
ATOM   3005  O   ASN X 189      26.645  93.222  56.072  0.00  0.00            
ATOM   3006  N   GLN X 190      28.318  91.760  56.333  0.00  0.00            
ATOM   3007  H   GLN X 190      28.611  90.786  56.260  0.00  0.00            
ATOM   3008  CA  GLN X 190      29.326  92.601  57.032  0.00  0.00            
ATOM   3009  HA  GLN X 190      28.716  93.125  57.774  0.00  0.00            
ATOM   3010  CB  GLN X 190      30.409  91.684  57.585  0.00  0.00            
ATOM   3011  HB2 GLN X 190      29.993  90.664  57.818  0.00  0.00            
ATOM   3012  HB3 GLN X 190      31.013  91.353  56.731  0.00  0.00            
ATOM   3013  CG  GLN X 190      31.328  92.225  58.708  0.00  0.00            
ATOM   3014  HG2 GLN X 190      32.165  91.529  58.672  0.00  0.00            
ATOM   3015  HG3 GLN X 190      31.629  93.194  58.599  0.00  0.00            
ATOM   3016  CD  GLN X 190      30.762  92.125  60.112  0.00  0.00            
ATOM   3017  OE1 GLN X 190      29.880  91.268  60.355  0.00  0.00            
ATOM   3018  NE2 GLN X 190      31.173  92.980  60.965  0.00  0.00            
ATOM   3019 HE21 GLN X 190      31.794  93.718  60.726  0.00  0.00            
ATOM   3020 HE22 GLN X 190      30.817  92.994  61.905  0.00  0.00            
ATOM   3021  C   GLN X 190      29.901  93.822  56.202  0.00  0.00            
ATOM   3022  O   GLN X 190      29.817  94.978  56.690  0.00  0.00            
ATOM   3023  N   LEU X 191      30.364  93.566  54.995  0.00  0.00            
ATOM   3024  H   LEU X 191      30.528  92.596  54.748  0.00  0.00            
ATOM   3025  CA  LEU X 191      31.046  94.508  54.132  0.00  0.00            
ATOM   3026  HA  LEU X 191      31.709  95.061  54.809  0.00  0.00            
ATOM   3027  CB  LEU X 191      31.688  93.701  52.985  0.00  0.00            
ATOM   3028  HB2 LEU X 191      32.403  92.996  53.381  0.00  0.00            
ATOM   3029  HB3 LEU X 191      30.978  93.113  52.469  0.00  0.00            
ATOM   3030  CG  LEU X 191      32.593  94.556  52.070  0.00  0.00            
ATOM   3031  HG  LEU X 191      32.230  95.579  51.892  0.00  0.00            
ATOM   3032  CD1 LEU X 191      34.015  94.671  52.595  0.00  0.00            
ATOM   3033 HD11 LEU X 191      33.976  94.613  53.694  0.00  0.00            
ATOM   3034 HD12 LEU X 191      34.727  93.927  52.341  0.00  0.00            
ATOM   3035 HD13 LEU X 191      34.436  95.676  52.551  0.00  0.00            
ATOM   3036  CD2 LEU X 191      32.680  93.992  50.632  0.00  0.00            
ATOM   3037 HD21 LEU X 191      33.468  94.526  50.041  0.00  0.00            
ATOM   3038 HD22 LEU X 191      32.912  92.993  50.565  0.00  0.00            
ATOM   3039 HD23 LEU X 191      31.736  93.950  50.085  0.00  0.00            
ATOM   3040  C   LEU X 191      30.044  95.542  53.590  0.00  0.00            
ATOM   3041  O   LEU X 191      30.358  96.728  53.441  0.00  0.00            
ATOM   3042  N   GLU X 192      28.880  95.058  53.122  0.00  0.00            
ATOM   3043  H   GLU X 192      28.748  94.065  53.176  0.00  0.00            
ATOM   3044  CA  GLU X 192      27.746  95.828  52.579  0.00  0.00            
ATOM   3045  HA  GLU X 192      28.182  96.432  51.874  0.00  0.00            
ATOM   3046  CB  GLU X 192      26.695  94.889  51.972  0.00  0.00            
ATOM   3047  HB2 GLU X 192      26.161  94.377  52.825  0.00  0.00            
ATOM   3048  HB3 GLU X 192      27.086  94.162  51.314  0.00  0.00            
ATOM   3049  CG  GLU X 192      25.559  95.695  51.246  0.00  0.00            
ATOM   3050  HG2 GLU X 192      25.118  96.350  51.976  0.00  0.00            
ATOM   3051  HG3 GLU X 192      26.034  96.250  50.470  0.00  0.00            
ATOM   3052  CD  GLU X 192      24.604  94.867  50.421  0.00  0.00            
ATOM   3053  OE1 GLU X 192      24.421  93.704  50.853  0.00  0.00            
ATOM   3054  OE2 GLU X 192      24.136  95.418  49.422  0.00  0.00            
ATOM   3055  C   GLU X 192      27.240  96.732  53.641  0.00  0.00            
ATOM   3056  O   GLU X 192      27.150  97.946  53.434  0.00  0.00            
ATOM   3057  N   GLY X 193      27.050  96.209  54.882  0.00  0.00            
ATOM   3058  H   GLY X 193      27.191  95.227  54.937  0.00  0.00            
ATOM   3059  CA  GLY X 193      26.717  96.992  56.060  0.00  0.00            
ATOM   3060  HA2 GLY X 193      27.273  96.659  56.884  0.00  0.00            
ATOM   3061  HA3 GLY X 193      26.861  98.013  55.901  0.00  0.00            
ATOM   3062  C   GLY X 193      25.241  96.775  56.524  0.00  0.00            
ATOM   3063  O   GLY X 193      24.596  97.762  56.824  0.00  0.00            
ATOM   3064  N   PHE X 194      24.847  95.491  56.637  0.00  0.00            
ATOM   3065  H   PHE X 194      25.418  94.666  56.335  0.00  0.00            
ATOM   3066  CA  PHE X 194      23.579  95.071  57.027  0.00  0.00            
ATOM   3067  HA  PHE X 194      22.996  95.950  57.399  0.00  0.00            
ATOM   3068  CB  PHE X 194      22.959  94.445  55.744  0.00  0.00            
ATOM   3069  HB2 PHE X 194      23.755  94.005  55.123  0.00  0.00            
ATOM   3070  HB3 PHE X 194      22.262  93.610  55.915  0.00  0.00            
ATOM   3071  CG  PHE X 194      22.198  95.505  54.927  0.00  0.00            
ATOM   3072  CD1 PHE X 194      21.118  96.235  55.457  0.00  0.00            
ATOM   3073  HD1 PHE X 194      20.882  96.235  56.524  0.00  0.00            
ATOM   3074  CE1 PHE X 194      20.380  96.985  54.579  0.00  0.00            
ATOM   3075  HE1 PHE X 194      19.604  97.679  55.005  0.00  0.00            
ATOM   3076  CZ  PHE X 194      20.803  97.190  53.228  0.00  0.00            
ATOM   3077  HZ  PHE X 194      20.142  97.837  52.621  0.00  0.00            
ATOM   3078  CE2 PHE X 194      21.821  96.421  52.727  0.00  0.00            
ATOM   3079  HE2 PHE X 194      22.194  96.445  51.731  0.00  0.00            
ATOM   3080  CD2 PHE X 194      22.557  95.590  53.553  0.00  0.00            
ATOM   3081  HD2 PHE X 194      23.363  94.989  53.080  0.00  0.00            
ATOM   3082  C   PHE X 194      23.690  94.250  58.347  0.00  0.00            
ATOM   3083  O   PHE X 194      22.917  93.277  58.498  0.00  0.00            
ATOM   3084  N   ILE X 195      24.605  94.580  59.283  0.00  0.00            
ATOM   3085  H   ILE X 195      25.129  95.456  59.160  0.00  0.00            
ATOM   3086  CA  ILE X 195      24.853  93.978  60.539  0.00  0.00            
ATOM   3087  HA  ILE X 195      23.992  93.407  60.932  0.00  0.00            
ATOM   3088  CB  ILE X 195      26.054  92.941  60.418  0.00  0.00            
ATOM   3089  HB  ILE X 195      26.887  93.425  59.899  0.00  0.00            
ATOM   3090  CG2 ILE X 195      26.673  92.699  61.814  0.00  0.00            
ATOM   3091 HG21 ILE X 195      27.685  92.289  61.753  0.00  0.00            
ATOM   3092 HG22 ILE X 195      26.774  93.589  62.429  0.00  0.00            
ATOM   3093 HG23 ILE X 195      26.003  92.030  62.315  0.00  0.00            
ATOM   3094  CG1 ILE X 195      25.772  91.590  59.700  0.00  0.00            
ATOM   3095 HG12 ILE X 195      24.894  91.112  60.231  0.00  0.00            
ATOM   3096 HG13 ILE X 195      25.456  91.731  58.660  0.00  0.00            
ATOM   3097  CD1 ILE X 195      26.950  90.661  59.616  0.00  0.00            
ATOM   3098 HD11 ILE X 195      27.576  90.965  58.769  0.00  0.00            
ATOM   3099 HD12 ILE X 195      27.558  90.694  60.499  0.00  0.00            
ATOM   3100 HD13 ILE X 195      26.771  89.621  59.623  0.00  0.00            
ATOM   3101  C   ILE X 195      25.117  95.265  61.346  0.00  0.00            
ATOM   3102  O   ILE X 195      26.087  95.996  61.116  0.00  0.00            
ATOM   3103  N   ASN X 196      24.274  95.535  62.398  0.00  0.00            
ATOM   3104  H   ASN X 196      23.457  94.896  62.439  0.00  0.00            
ATOM   3105  CA  ASN X 196      24.031  96.667  63.322  0.00  0.00            
ATOM   3106  HA  ASN X 196      22.938  96.563  63.415  0.00  0.00            
ATOM   3107  CB  ASN X 196      24.438  96.246  64.805  0.00  0.00            
ATOM   3108  HB2 ASN X 196      24.152  95.189  64.769  0.00  0.00            
ATOM   3109  HB3 ASN X 196      25.521  96.274  64.769  0.00  0.00            
ATOM   3110  CG  ASN X 196      23.690  96.986  65.852  0.00  0.00            
ATOM   3111  OD1 ASN X 196      22.778  97.727  65.629  0.00  0.00            
ATOM   3112  ND2 ASN X 196      24.059  96.639  67.066  0.00  0.00            
ATOM   3113 HD21 ASN X 196      23.514  96.995  67.809  0.00  0.00            
ATOM   3114 HD22 ASN X 196      24.889  95.978  67.180  0.00  0.00            
ATOM   3115  C   ASN X 196      24.356  97.965  62.727  0.00  0.00            
ATOM   3116  O   ASN X 196      25.065  98.863  63.252  0.00  0.00            
ATOM   3117  N   GLY X 197      23.788  98.187  61.542  0.00  0.00            
ATOM   3118  H   GLY X 197      23.295  97.399  61.129  0.00  0.00            
ATOM   3119  CA  GLY X 197      24.206  99.222  60.657  0.00  0.00            
ATOM   3120  HA2 GLY X 197      24.110  98.800  59.617  0.00  0.00            
ATOM   3121  HA3 GLY X 197      25.271  99.393  60.783  0.00  0.00            
ATOM   3122  C   GLY X 197      23.575 100.593  60.801  0.00  0.00            
ATOM   3123  O   GLY X 197      22.697 100.749  61.686  0.00  0.00            
ATOM   3124  N   PRO X 198      23.984 101.587  60.034  0.00  0.00            
ATOM   3125  CD  PRO X 198      23.497 102.955  60.070  0.00  0.00            
ATOM   3126  HD2 PRO X 198      22.435 102.826  59.908  0.00  0.00            
ATOM   3127  HD3 PRO X 198      23.699 103.333  61.088  0.00  0.00            
ATOM   3128  CG  PRO X 198      24.173 103.829  59.087  0.00  0.00            
ATOM   3129  HG2 PRO X 198      23.585 104.581  58.618  0.00  0.00            
ATOM   3130  HG3 PRO X 198      24.878 104.397  59.672  0.00  0.00            
ATOM   3131  CB  PRO X 198      24.983 102.868  58.204  0.00  0.00            
ATOM   3132  HB2 PRO X 198      24.512 102.636  57.274  0.00  0.00            
ATOM   3133  HB3 PRO X 198      25.973 103.280  57.818  0.00  0.00            
ATOM   3134  CA  PRO X 198      25.037 101.521  59.006  0.00  0.00            
ATOM   3135  HA  PRO X 198      24.796 100.671  58.310  0.00  0.00            
ATOM   3136  C   PRO X 198      26.493 101.343  59.533  0.00  0.00            
ATOM   3137  O   PRO X 198      26.926 102.014  60.416  0.00  0.00            
ATOM   3138  N   GLN X 199      27.245 100.458  58.835  0.00  0.00            
ATOM   3139  H   GLN X 199      26.794 100.109  58.000  0.00  0.00            
ATOM   3140  CA  GLN X 199      28.697 100.156  59.004  0.00  0.00            
ATOM   3141  HA  GLN X 199      29.207 101.018  59.431  0.00  0.00            
ATOM   3142  CB  GLN X 199      28.873  98.975  59.938  0.00  0.00            
ATOM   3143  HB2 GLN X 199      28.507  98.038  59.523  0.00  0.00            
ATOM   3144  HB3 GLN X 199      29.939  98.734  59.865  0.00  0.00            
ATOM   3145  CG  GLN X 199      28.390  99.068  61.373  0.00  0.00            
ATOM   3146  HG2 GLN X 199      28.666  98.156  61.962  0.00  0.00            
ATOM   3147  HG3 GLN X 199      27.334  99.124  61.368  0.00  0.00            
ATOM   3148  CD  GLN X 199      29.000 100.217  62.181  0.00  0.00            
ATOM   3149  OE1 GLN X 199      30.023 100.821  61.813  0.00  0.00            
ATOM   3150  NE2 GLN X 199      28.576 100.366  63.425  0.00  0.00            
ATOM   3151 HE21 GLN X 199      29.121 100.924  64.116  0.00  0.00            
ATOM   3152 HE22 GLN X 199      27.886  99.692  63.708  0.00  0.00            
ATOM   3153  C   GLN X 199      29.423  99.916  57.666  0.00  0.00            
ATOM   3154  O   GLN X 199      28.757  99.605  56.655  0.00  0.00            
ATOM   3155  N   LEU X 200      30.778 100.053  57.592  0.00  0.00            
ATOM   3156  H   LEU X 200      31.343 100.264  58.392  0.00  0.00            
ATOM   3157  CA  LEU X 200      31.635  99.998  56.394  0.00  0.00            
ATOM   3158  HA  LEU X 200      32.555 100.431  56.691  0.00  0.00            
ATOM   3159  CB  LEU X 200      32.047  98.479  56.168  0.00  0.00            
ATOM   3160  HB2 LEU X 200      31.915  97.975  57.175  0.00  0.00            
ATOM   3161  HB3 LEU X 200      31.273  97.955  55.505  0.00  0.00            
ATOM   3162  CG  LEU X 200      33.479  98.242  55.645  0.00  0.00            
ATOM   3163  HG  LEU X 200      34.056  99.081  56.086  0.00  0.00            
ATOM   3164  CD1 LEU X 200      34.053  96.994  56.201  0.00  0.00            
ATOM   3165 HD11 LEU X 200      33.929  96.946  57.294  0.00  0.00            
ATOM   3166 HD12 LEU X 200      35.105  96.897  55.936  0.00  0.00            
ATOM   3167 HD13 LEU X 200      33.606  96.038  55.853  0.00  0.00            
ATOM   3168  CD2 LEU X 200      33.671  98.149  54.161  0.00  0.00            
ATOM   3169 HD21 LEU X 200      33.091  97.271  53.818  0.00  0.00            
ATOM   3170 HD22 LEU X 200      34.673  97.975  53.862  0.00  0.00            
ATOM   3171 HD23 LEU X 200      33.325  99.030  53.640  0.00  0.00            
ATOM   3172  C   LEU X 200      30.999 100.826  55.246  0.00  0.00            
ATOM   3173  O   LEU X 200      30.543 101.977  55.489  0.00  0.00            
ATOM   3174  N   HID X 201      30.813 100.207  54.123  0.00  0.00            
ATOM   3175  H   HID X 201      30.798  99.200  54.235  0.00  0.00            
ATOM   3176  CA  HID X 201      30.227 100.715  52.940  0.00  0.00            
ATOM   3177  HA  HID X 201      30.930 101.355  52.508  0.00  0.00            
ATOM   3178  CB  HID X 201      29.935  99.523  51.974  0.00  0.00            
ATOM   3179  HB2 HID X 201      29.437  98.735  52.501  0.00  0.00            
ATOM   3180  HB3 HID X 201      30.813  99.203  51.445  0.00  0.00            
ATOM   3181  CG  HID X 201      28.851  99.784  50.893  0.00  0.00            
ATOM   3182  ND1 HID X 201      27.453  99.657  51.069  0.00  0.00            
ATOM   3183  HD1 HID X 201      26.868  99.262  51.799  0.00  0.00            
ATOM   3184  CE1 HID X 201      26.910  99.992  49.969  0.00  0.00            
ATOM   3185  HE1 HID X 201      25.856  99.773  49.710  0.00  0.00            
ATOM   3186  NE2 HID X 201      27.745 100.396  49.052  0.00  0.00            
ATOM   3187  CD2 HID X 201      28.999 100.130  49.569  0.00  0.00            
ATOM   3188  HD2 HID X 201      29.897 100.172  49.013  0.00  0.00            
ATOM   3189  C   HID X 201      28.959 101.610  53.090  0.00  0.00            
ATOM   3190  O   HID X 201      28.833 102.640  52.441  0.00  0.00            
ATOM   3191  N   ASN X 202      27.901 101.222  53.887  0.00  0.00            
ATOM   3192  H   ASN X 202      27.958 100.297  54.321  0.00  0.00            
ATOM   3193  CA  ASN X 202      26.716 101.982  54.109  0.00  0.00            
ATOM   3194  HA  ASN X 202      26.477 102.458  53.151  0.00  0.00            
ATOM   3195  CB  ASN X 202      25.525 101.092  54.639  0.00  0.00            
ATOM   3196  HB2 ASN X 202      25.885 100.323  55.370  0.00  0.00            
ATOM   3197  HB3 ASN X 202      24.799 101.796  55.094  0.00  0.00            
ATOM   3198  CG  ASN X 202      24.913 100.350  53.462  0.00  0.00            
ATOM   3199  OD1 ASN X 202      25.071 100.741  52.364  0.00  0.00            
ATOM   3200  ND2 ASN X 202      24.284  99.259  53.749  0.00  0.00            
ATOM   3201 HD21 ASN X 202      24.332  98.962  54.728  0.00  0.00            
ATOM   3202 HD22 ASN X 202      24.100  98.574  53.002  0.00  0.00            
ATOM   3203  C   ASN X 202      26.945 103.230  55.011  0.00  0.00            
ATOM   3204  O   ASN X 202      26.323 104.227  54.772  0.00  0.00            
ATOM   3205  N   ARN X 203      27.911 103.137  55.942  0.00  0.00            
ATOM   3206  H   ARN X 203      28.508 102.274  55.954  0.00  0.00            
ATOM   3207  CA  ARN X 203      28.256 104.311  56.750  0.00  0.00            
ATOM   3208  HA  ARN X 203      27.400 104.672  57.206  0.00  0.00            
ATOM   3209  CB  ARN X 203      29.068 103.823  57.952  0.00  0.00            
ATOM   3210  HB2 ARN X 203      30.008 103.353  57.503  0.00  0.00            
ATOM   3211  HB3 ARN X 203      28.439 103.025  58.465  0.00  0.00            
ATOM   3212  CG  ARN X 203      29.693 104.853  59.021  0.00  0.00            
ATOM   3213  HG2 ARN X 203      29.205 105.800  58.854  0.00  0.00            
ATOM   3214  HG3 ARN X 203      30.711 105.080  58.682  0.00  0.00            
ATOM   3215  CD  ARN X 203      29.688 104.474  60.508  0.00  0.00            
ATOM   3216  HD2 ARN X 203      29.736 103.354  60.585  0.00  0.00            
ATOM   3217  HD3 ARN X 203      28.835 104.764  61.122  0.00  0.00            
ATOM   3218  NE  ARN X 203      30.832 105.012  61.103  0.00  0.00            
ATOM   3219  HE  ARN X 203      30.949 106.015  60.877  0.00  0.00            
ATOM   3220  CZ  ARN X 203      31.408 104.669  62.383  0.00  0.00            
ATOM   3221  NH1 ARN X 203      32.443 105.143  62.948  0.00  0.00            
ATOM   3222 HH11 ARN X 203      33.072 105.756  62.419  0.00  0.00            
ATOM   3223  NH2 ARN X 203      30.715 103.613  63.067  0.00  0.00            
ATOM   3224 HH21 ARN X 203      30.672 102.756  62.546  0.00  0.00            
ATOM   3225 HH22 ARN X 203      29.707 103.780  63.224  0.00  0.00            
ATOM   3226  C   ARN X 203      28.939 105.369  55.844  0.00  0.00            
ATOM   3227  O   ARN X 203      28.573 106.481  55.873  0.00  0.00            
ATOM   3228  N   VAL X 204      29.770 104.901  54.934  0.00  0.00            
ATOM   3229  H   VAL X 204      29.901 103.912  54.845  0.00  0.00            
ATOM   3230  CA  VAL X 204      30.402 105.811  53.934  0.00  0.00            
ATOM   3231  HA  VAL X 204      31.073 106.471  54.506  0.00  0.00            
ATOM   3232  CB  VAL X 204      31.357 105.030  52.960  0.00  0.00            
ATOM   3233  HB  VAL X 204      30.760 104.347  52.257  0.00  0.00            
ATOM   3234  CG1 VAL X 204      32.093 105.892  51.906  0.00  0.00            
ATOM   3235 HG11 VAL X 204      32.748 106.605  52.367  0.00  0.00            
ATOM   3236 HG12 VAL X 204      32.711 105.318  51.205  0.00  0.00            
ATOM   3237 HG13 VAL X 204      31.431 106.510  51.328  0.00  0.00            
ATOM   3238  CG2 VAL X 204      32.442 104.193  53.661  0.00  0.00            
ATOM   3239 HG21 VAL X 204      32.153 104.162  54.689  0.00  0.00            
ATOM   3240 HG22 VAL X 204      32.519 103.195  53.279  0.00  0.00            
ATOM   3241 HG23 VAL X 204      33.429 104.624  53.587  0.00  0.00            
ATOM   3242  C   VAL X 204      29.371 106.565  53.096  0.00  0.00            
ATOM   3243  O   VAL X 204      29.556 107.708  52.645  0.00  0.00            
ATOM   3244  N   HID X 205      28.231 105.878  52.866  0.00  0.00            
ATOM   3245  H   HID X 205      28.116 104.904  53.115  0.00  0.00            
ATOM   3246  CA  HID X 205      27.106 106.518  52.030  0.00  0.00            
ATOM   3247  HA  HID X 205      27.469 106.913  51.140  0.00  0.00            
ATOM   3248  CB  HID X 205      26.066 105.388  51.587  0.00  0.00            
ATOM   3249  HB2 HID X 205      25.745 104.636  52.356  0.00  0.00            
ATOM   3250  HB3 HID X 205      25.131 105.931  51.352  0.00  0.00            
ATOM   3251  CG  HID X 205      26.410 104.722  50.283  0.00  0.00            
ATOM   3252  ND1 HID X 205      26.297 105.405  49.070  0.00  0.00            
ATOM   3253  HD1 HID X 205      25.815 106.286  48.913  0.00  0.00            
ATOM   3254  CE1 HID X 205      26.816 104.666  48.133  0.00  0.00            
ATOM   3255  HE1 HID X 205      27.194 105.153  47.224  0.00  0.00            
ATOM   3256  NE2 HID X 205      27.060 103.454  48.568  0.00  0.00            
ATOM   3257  CD2 HID X 205      26.774 103.425  49.883  0.00  0.00            
ATOM   3258  HD2 HID X 205      27.039 102.613  50.565  0.00  0.00            
ATOM   3259  C   HID X 205      26.277 107.560  52.813  0.00  0.00            
ATOM   3260  O   HID X 205      25.968 108.650  52.289  0.00  0.00            
ATOM   3261  N   ARG X 206      25.971 107.156  54.092  0.00  0.00            
ATOM   3262  H   ARG X 206      26.156 106.259  54.446  0.00  0.00            
ATOM   3263  CA  ARG X 206      25.183 108.046  54.940  0.00  0.00            
ATOM   3264  HA  ARG X 206      24.312 108.405  54.377  0.00  0.00            
ATOM   3265  CB  ARG X 206      24.636 107.215  56.111  0.00  0.00            
ATOM   3266  HB2 ARG X 206      24.002 106.501  55.669  0.00  0.00            
ATOM   3267  HB3 ARG X 206      25.436 106.635  56.573  0.00  0.00            
ATOM   3268  CG  ARG X 206      23.777 107.932  57.169  0.00  0.00            
ATOM   3269  HG2 ARG X 206      23.410 107.242  57.851  0.00  0.00            
ATOM   3270  HG3 ARG X 206      24.311 108.605  57.760  0.00  0.00            
ATOM   3271  CD  ARG X 206      22.513 108.514  56.584  0.00  0.00            
ATOM   3272  HD2 ARG X 206      22.663 109.287  55.844  0.00  0.00            
ATOM   3273  HD3 ARG X 206      22.069 109.122  57.313  0.00  0.00            
ATOM   3274  NE  ARG X 206      21.571 107.512  56.066  0.00  0.00            
ATOM   3275  HE  ARG X 206      21.839 107.006  55.213  0.00  0.00            
ATOM   3276  CZ  ARG X 206      20.275 107.431  56.408  0.00  0.00            
ATOM   3277  NH1 ARG X 206      19.733 108.019  57.532  0.00  0.00            
ATOM   3278 HH11 ARG X 206      20.322 108.330  58.290  0.00  0.00            
ATOM   3279 HH12 ARG X 206      18.645 108.076  57.717  0.00  0.00            
ATOM   3280  NH2 ARG X 206      19.457 106.708  55.628  0.00  0.00            
ATOM   3281 HH21 ARG X 206      19.879 106.473  54.733  0.00  0.00            
ATOM   3282 HH22 ARG X 206      18.465 106.599  55.839  0.00  0.00            
ATOM   3283  C   ARG X 206      26.084 109.282  55.280  0.00  0.00            
ATOM   3284  O   ARG X 206      25.568 110.429  55.243  0.00  0.00            
ATOM   3285  N   TRP X 207      27.384 109.056  55.621  0.00  0.00            
ATOM   3286  H   TRP X 207      27.600 108.080  55.722  0.00  0.00            
ATOM   3287  CA  TRP X 207      28.402 109.994  55.870  0.00  0.00            
ATOM   3288  HA  TRP X 207      28.118 110.566  56.743  0.00  0.00            
ATOM   3289  CB  TRP X 207      29.759 109.315  56.154  0.00  0.00            
ATOM   3290  HB2 TRP X 207      29.543 108.521  56.808  0.00  0.00            
ATOM   3291  HB3 TRP X 207      30.167 108.772  55.290  0.00  0.00            
ATOM   3292  CG  TRP X 207      30.829 110.261  56.690  0.00  0.00            
ATOM   3293  CD1 TRP X 207      30.967 110.599  57.966  0.00  0.00            
ATOM   3294  HD1 TRP X 207      30.395 110.192  58.775  0.00  0.00            
ATOM   3295  NE1 TRP X 207      31.781 111.685  58.200  0.00  0.00            
ATOM   3296  HE1 TRP X 207      31.936 112.154  59.161  0.00  0.00            
ATOM   3297  CE2 TRP X 207      32.239 112.182  57.005  0.00  0.00            
ATOM   3298  CZ2 TRP X 207      33.008 113.278  56.617  0.00  0.00            
ATOM   3299  HZ2 TRP X 207      33.515 113.983  57.329  0.00  0.00            
ATOM   3300  CH2 TRP X 207      33.222 113.504  55.231  0.00  0.00            
ATOM   3301  HH2 TRP X 207      33.816 114.363  54.929  0.00  0.00            
ATOM   3302  CZ3 TRP X 207      32.778 112.558  54.312  0.00  0.00            
ATOM   3303  HZ3 TRP X 207      32.931 112.698  53.232  0.00  0.00            
ATOM   3304  CE3 TRP X 207      31.896 111.549  54.674  0.00  0.00            
ATOM   3305  HE3 TRP X 207      31.587 110.864  53.914  0.00  0.00            
ATOM   3306  CD2 TRP X 207      31.685 111.268  56.019  0.00  0.00            
ATOM   3307  C   TRP X 207      28.569 110.915  54.630  0.00  0.00            
ATOM   3308  O   TRP X 207      28.929 112.046  54.931  0.00  0.00            
ATOM   3309  N   VAL X 208      28.271 110.532  53.337  0.00  0.00            
ATOM   3310  H   VAL X 208      28.248 109.527  53.195  0.00  0.00            
ATOM   3311  CA  VAL X 208      28.450 111.447  52.241  0.00  0.00            
ATOM   3312  HA  VAL X 208      29.162 112.167  52.577  0.00  0.00            
ATOM   3313  CB  VAL X 208      29.123 110.791  51.024  0.00  0.00            
ATOM   3314  HB  VAL X 208      28.622 109.859  50.639  0.00  0.00            
ATOM   3315  CG1 VAL X 208      29.267 111.765  49.734  0.00  0.00            
ATOM   3316 HG11 VAL X 208      28.366 112.125  49.249  0.00  0.00            
ATOM   3317 HG12 VAL X 208      29.857 112.651  49.990  0.00  0.00            
ATOM   3318 HG13 VAL X 208      29.998 111.345  48.975  0.00  0.00            
ATOM   3319  CG2 VAL X 208      30.487 110.198  51.297  0.00  0.00            
ATOM   3320 HG21 VAL X 208      30.627 109.879  52.297  0.00  0.00            
ATOM   3321 HG22 VAL X 208      31.201 110.940  51.335  0.00  0.00            
ATOM   3322 HG23 VAL X 208      30.698 109.402  50.627  0.00  0.00            
ATOM   3323  C   VAL X 208      27.195 112.338  52.050  0.00  0.00            
ATOM   3324  O   VAL X 208      27.306 113.504  51.609  0.00  0.00            
ATOM   3325  N   GLY X 209      26.040 111.810  52.390  0.00  0.00            
ATOM   3326  H   GLY X 209      25.956 110.822  52.701  0.00  0.00            
ATOM   3327  CA  GLY X 209      24.739 112.411  52.288  0.00  0.00            
ATOM   3328  HA2 GLY X 209      24.043 111.670  52.739  0.00  0.00            
ATOM   3329  HA3 GLY X 209      24.719 113.399  52.741  0.00  0.00            
ATOM   3330  C   GLY X 209      24.166 112.481  50.911  0.00  0.00            
ATOM   3331  O   GLY X 209      24.752 112.095  49.887  0.00  0.00            
ATOM   3332  N   GLY X 210      22.969 113.131  50.841  0.00  0.00            
ATOM   3333  H   GLY X 210      22.628 113.530  51.712  0.00  0.00            
ATOM   3334  CA  GLY X 210      22.358 113.654  49.640  0.00  0.00            
ATOM   3335  HA2 GLY X 210      22.849 114.578  49.334  0.00  0.00            
ATOM   3336  HA3 GLY X 210      21.377 113.929  49.937  0.00  0.00            
ATOM   3337  C   GLY X 210      22.239 112.529  48.586  0.00  0.00            
ATOM   3338  O   GLY X 210      21.617 111.479  48.921  0.00  0.00            
ATOM   3339  N   GLN X 211      22.853 112.722  47.416  0.00  0.00            
ATOM   3340  H   GLN X 211      23.490 113.471  47.342  0.00  0.00            
ATOM   3341  CA  GLN X 211      22.906 111.845  46.288  0.00  0.00            
ATOM   3342  HA  GLN X 211      21.890 111.686  45.896  0.00  0.00            
ATOM   3343  CB  GLN X 211      23.760 112.457  45.112  0.00  0.00            
ATOM   3344  HB2 GLN X 211      24.797 112.349  45.454  0.00  0.00            
ATOM   3345  HB3 GLN X 211      23.644 113.587  45.088  0.00  0.00            
ATOM   3346  CG  GLN X 211      23.719 111.697  43.691  0.00  0.00            
ATOM   3347  HG2 GLN X 211      24.326 112.255  42.898  0.00  0.00            
ATOM   3348  HG3 GLN X 211      24.112 110.704  43.829  0.00  0.00            
ATOM   3349  CD  GLN X 211      22.286 111.605  43.145  0.00  0.00            
ATOM   3350  OE1 GLN X 211      21.895 110.605  42.536  0.00  0.00            
ATOM   3351  NE2 GLN X 211      21.501 112.627  43.285  0.00  0.00            
ATOM   3352 HE21 GLN X 211      20.649 112.726  42.740  0.00  0.00            
ATOM   3353 HE22 GLN X 211      21.775 113.545  43.644  0.00  0.00            
ATOM   3354  C   GLN X 211      23.316 110.439  46.634  0.00  0.00            
ATOM   3355  O   GLN X 211      22.672 109.476  46.315  0.00  0.00            
ATOM   3356  N   MET X 212      24.446 110.353  47.275  0.00  0.00            
ATOM   3357  H   MET X 212      25.044 111.195  47.369  0.00  0.00            
ATOM   3358  CA  MET X 212      25.059 109.127  47.752  0.00  0.00            
ATOM   3359  HA  MET X 212      24.961 108.435  46.989  0.00  0.00            
ATOM   3360  CB  MET X 212      26.487 109.430  48.141  0.00  0.00            
ATOM   3361  HB2 MET X 212      26.559 110.398  48.611  0.00  0.00            
ATOM   3362  HB3 MET X 212      26.849 108.663  48.852  0.00  0.00            
ATOM   3363  CG  MET X 212      27.419 109.442  46.963  0.00  0.00            
ATOM   3364  HG2 MET X 212      26.848 109.756  46.044  0.00  0.00            
ATOM   3365  HG3 MET X 212      28.039 110.355  47.123  0.00  0.00            
ATOM   3366  SD  MET X 212      28.190 107.802  46.721  0.00  0.00            
ATOM   3367  CE  MET X 212      29.368 107.849  48.089  0.00  0.00            
ATOM   3368  HE1 MET X 212      28.948 108.125  49.045  0.00  0.00            
ATOM   3369  HE2 MET X 212      30.161 108.610  47.888  0.00  0.00            
ATOM   3370  HE3 MET X 212      29.814 106.842  48.103  0.00  0.00            
ATOM   3371  C   MET X 212      24.249 108.428  48.808  0.00  0.00            
ATOM   3372  O   MET X 212      24.190 107.247  48.971  0.00  0.00            
ATOM   3373  N   GLY X 213      23.692 109.273  49.676  0.00  0.00            
ATOM   3374  H   GLY X 213      23.949 110.266  49.440  0.00  0.00            
ATOM   3375  CA  GLY X 213      22.869 109.054  50.846  0.00  0.00            
ATOM   3376  HA2 GLY X 213      23.329 108.804  51.793  0.00  0.00            
ATOM   3377  HA3 GLY X 213      22.482 110.057  51.043  0.00  0.00            
ATOM   3378  C   GLY X 213      21.638 108.198  50.486  0.00  0.00            
ATOM   3379  O   GLY X 213      21.311 107.321  51.229  0.00  0.00            
ATOM   3380  N   VAL X 214      21.124 108.346  49.237  0.00  0.00            
ATOM   3381  H   VAL X 214      21.652 109.037  48.654  0.00  0.00            
ATOM   3382  CA  VAL X 214      19.988 107.565  48.687  0.00  0.00            
ATOM   3383  HA  VAL X 214      19.466 107.174  49.560  0.00  0.00            
ATOM   3384  CB  VAL X 214      18.975 108.474  47.933  0.00  0.00            
ATOM   3385  HB  VAL X 214      18.138 107.734  47.806  0.00  0.00            
ATOM   3386  CG1 VAL X 214      18.285 109.615  48.710  0.00  0.00            
ATOM   3387 HG11 VAL X 214      19.002 110.232  49.265  0.00  0.00            
ATOM   3388 HG12 VAL X 214      17.425 109.240  49.330  0.00  0.00            
ATOM   3389 HG13 VAL X 214      17.797 110.299  48.035  0.00  0.00            
ATOM   3390  CG2 VAL X 214      19.470 108.963  46.491  0.00  0.00            
ATOM   3391 HG21 VAL X 214      19.928 108.180  45.896  0.00  0.00            
ATOM   3392 HG22 VAL X 214      20.171 109.808  46.531  0.00  0.00            
ATOM   3393 HG23 VAL X 214      18.635 109.277  45.855  0.00  0.00            
ATOM   3394  C   VAL X 214      20.401 106.330  47.866  0.00  0.00            
ATOM   3395  O   VAL X 214      21.582 106.200  47.458  0.00  0.00            
ATOM   3396  N   VAL X 215      19.468 105.422  47.511  0.00  0.00            
ATOM   3397  H   VAL X 215      18.519 105.489  47.787  0.00  0.00            
ATOM   3398  CA  VAL X 215      19.720 104.042  46.905  0.00  0.00            
ATOM   3399  HA  VAL X 215      20.753 103.758  47.152  0.00  0.00            
ATOM   3400  CB  VAL X 215      18.555 103.138  47.517  0.00  0.00            
ATOM   3401  HB  VAL X 215      18.028 102.637  46.704  0.00  0.00            
ATOM   3402  CG1 VAL X 215      19.124 101.897  48.151  0.00  0.00            
ATOM   3403 HG11 VAL X 215      18.352 101.109  48.246  0.00  0.00            
ATOM   3404 HG12 VAL X 215      19.460 102.106  49.162  0.00  0.00            
ATOM   3405 HG13 VAL X 215      19.976 101.434  47.589  0.00  0.00            
ATOM   3406  CG2 VAL X 215      17.544 103.896  48.433  0.00  0.00            
ATOM   3407 HG21 VAL X 215      18.052 104.226  49.305  0.00  0.00            
ATOM   3408 HG22 VAL X 215      16.984 104.714  47.896  0.00  0.00            
ATOM   3409 HG23 VAL X 215      16.780 103.154  48.642  0.00  0.00            
ATOM   3410  C   VAL X 215      19.854 104.139  45.373  0.00  0.00            
ATOM   3411  O   VAL X 215      20.973 103.783  44.950  0.00  0.00            
ATOM   3412  N   PRO X 216      18.852 104.569  44.604  0.00  0.00            
ATOM   3413  CD  PRO X 216      17.528 105.033  45.028  0.00  0.00            
ATOM   3414  HD2 PRO X 216      17.034 104.189  45.647  0.00  0.00            
ATOM   3415  HD3 PRO X 216      17.584 105.941  45.606  0.00  0.00            
ATOM   3416  CG  PRO X 216      16.714 105.361  43.823  0.00  0.00            
ATOM   3417  HG2 PRO X 216      16.814 106.468  43.781  0.00  0.00            
ATOM   3418  HG3 PRO X 216      15.648 105.133  43.809  0.00  0.00            
ATOM   3419  CB  PRO X 216      17.433 104.697  42.631  0.00  0.00            
ATOM   3420  HB2 PRO X 216      17.460 105.402  41.771  0.00  0.00            
ATOM   3421  HB3 PRO X 216      16.939 103.765  42.323  0.00  0.00            
ATOM   3422  CA  PRO X 216      18.826 104.465  43.154  0.00  0.00            
ATOM   3423  HA  PRO X 216      19.120 103.411  42.980  0.00  0.00            
ATOM   3424  C   PRO X 216      19.929 105.253  42.427  0.00  0.00            
ATOM   3425  O   PRO X 216      20.948 104.690  41.946  0.00  0.00            
ATOM   3426  N   THR X 217      19.701 106.502  42.228  0.00  0.00            
ATOM   3427  H   THR X 217      18.907 106.916  42.611  0.00  0.00            
ATOM   3428  CA  THR X 217      20.428 107.470  41.489  0.00  0.00            
ATOM   3429  HA  THR X 217      20.364 107.087  40.475  0.00  0.00            
ATOM   3430  CB  THR X 217      19.585 108.786  41.586  0.00  0.00            
ATOM   3431  HB  THR X 217      20.033 109.667  41.131  0.00  0.00            
ATOM   3432  CG2 THR X 217      18.216 108.651  40.964  0.00  0.00            
ATOM   3433 HG21 THR X 217      18.163 108.382  39.920  0.00  0.00            
ATOM   3434 HG22 THR X 217      17.733 107.772  41.370  0.00  0.00            
ATOM   3435 HG23 THR X 217      17.511 109.492  41.187  0.00  0.00            
ATOM   3436  OG1 THR X 217      19.307 109.124  42.879  0.00  0.00            
ATOM   3437  HG1 THR X 217      20.009 109.682  43.192  0.00  0.00            
ATOM   3438  C   THR X 217      21.917 107.511  41.821  0.00  0.00            
ATOM   3439  O   THR X 217      22.639 107.799  40.862  0.00  0.00            
ATOM   3440  N   ALA X 218      22.324 107.114  43.039  0.00  0.00            
ATOM   3441  H   ALA X 218      21.611 106.900  43.693  0.00  0.00            
ATOM   3442  CA  ALA X 218      23.738 106.858  43.570  0.00  0.00            
ATOM   3443  HA  ALA X 218      23.757 107.763  44.092  0.00  0.00            
ATOM   3444  CB  ALA X 218      23.904 105.859  44.686  0.00  0.00            
ATOM   3445  HB1 ALA X 218      24.437 104.946  44.389  0.00  0.00            
ATOM   3446  HB2 ALA X 218      22.895 105.703  45.097  0.00  0.00            
ATOM   3447  HB3 ALA X 218      24.537 106.302  45.430  0.00  0.00            
ATOM   3448  C   ALA X 218      24.956 107.137  42.574  0.00  0.00            
ATOM   3449  O   ALA X 218      25.656 108.123  42.823  0.00  0.00            
ATOM   3450  N   PRO X 219      25.051 106.394  41.428  0.00  0.00            
ATOM   3451  CD  PRO X 219      24.485 105.082  41.166  0.00  0.00            
ATOM   3452  HD2 PRO X 219      24.737 104.498  42.020  0.00  0.00            
ATOM   3453  HD3 PRO X 219      23.445 105.111  41.168  0.00  0.00            
ATOM   3454  CG  PRO X 219      25.145 104.557  39.908  0.00  0.00            
ATOM   3455  HG2 PRO X 219      24.478 104.027  39.244  0.00  0.00            
ATOM   3456  HG3 PRO X 219      26.005 103.990  40.201  0.00  0.00            
ATOM   3457  CB  PRO X 219      25.733 105.744  39.191  0.00  0.00            
ATOM   3458  HB2 PRO X 219      25.081 106.098  38.359  0.00  0.00            
ATOM   3459  HB3 PRO X 219      26.683 105.379  38.731  0.00  0.00            
ATOM   3460  CA  PRO X 219      26.025 106.707  40.342  0.00  0.00            
ATOM   3461  HA  PRO X 219      26.966 106.360  40.830  0.00  0.00            
ATOM   3462  C   PRO X 219      26.101 108.189  39.809  0.00  0.00            
ATOM   3463  O   PRO X 219      27.087 108.526  39.120  0.00  0.00            
ATOM   3464  N   ASN X 220      25.018 108.954  39.963  0.00  0.00            
ATOM   3465  H   ASN X 220      24.257 108.503  40.399  0.00  0.00            
ATOM   3466  CA  ASN X 220      24.955 110.333  39.528  0.00  0.00            
ATOM   3467  HA  ASN X 220      25.007 110.292  38.445  0.00  0.00            
ATOM   3468  CB  ASN X 220      23.551 110.819  39.929  0.00  0.00            
ATOM   3469  HB2 ASN X 220      22.808 110.084  39.661  0.00  0.00            
ATOM   3470  HB3 ASN X 220      23.702 110.924  40.977  0.00  0.00            
ATOM   3471  CG  ASN X 220      23.143 112.232  39.499  0.00  0.00            
ATOM   3472  OD1 ASN X 220      23.826 113.157  39.771  0.00  0.00            
ATOM   3473  ND2 ASN X 220      21.904 112.470  39.061  0.00  0.00            
ATOM   3474 HD21 ASN X 220      21.258 111.683  38.747  0.00  0.00            
ATOM   3475 HD22 ASN X 220      21.540 113.454  38.980  0.00  0.00            
ATOM   3476  C   ASN X 220      26.084 111.180  40.120  0.00  0.00            
ATOM   3477  O   ASN X 220      26.721 111.942  39.440  0.00  0.00            
ATOM   3478  N   ASP X 221      26.418 110.977  41.414  0.00  0.00            
ATOM   3479  H   ASP X 221      25.861 110.257  41.953  0.00  0.00            
ATOM   3480  CA  ASP X 221      27.590 111.516  42.072  0.00  0.00            
ATOM   3481  HA  ASP X 221      27.674 112.580  41.844  0.00  0.00            
ATOM   3482  CB  ASP X 221      27.505 111.408  43.622  0.00  0.00            
ATOM   3483  HB2 ASP X 221      26.630 111.994  43.843  0.00  0.00            
ATOM   3484  HB3 ASP X 221      27.389 110.416  44.075  0.00  0.00            
ATOM   3485  CG  ASP X 221      28.713 111.990  44.357  0.00  0.00            
ATOM   3486  OD1 ASP X 221      29.844 111.947  43.886  0.00  0.00            
ATOM   3487  OD2 ASP X 221      28.444 112.431  45.512  0.00  0.00            
ATOM   3488  C   ASP X 221      28.823 110.713  41.574  0.00  0.00            
ATOM   3489  O   ASP X 221      28.944 109.577  41.977  0.00  0.00            
ATOM   3490  N   PRO X 222      29.903 111.278  40.931  0.00  0.00            
ATOM   3491  CD  PRO X 222      30.005 112.632  40.391  0.00  0.00            
ATOM   3492  HD2 PRO X 222      29.069 113.026  40.099  0.00  0.00            
ATOM   3493  HD3 PRO X 222      30.340 113.234  41.121  0.00  0.00            
ATOM   3494  CG  PRO X 222      31.059 112.479  39.272  0.00  0.00            
ATOM   3495  HG2 PRO X 222      31.528 113.462  39.118  0.00  0.00            
ATOM   3496  HG3 PRO X 222      30.458 112.204  38.376  0.00  0.00            
ATOM   3497  CB  PRO X 222      31.968 111.372  39.663  0.00  0.00            
ATOM   3498  HB2 PRO X 222      32.372 110.851  38.729  0.00  0.00            
ATOM   3499  HB3 PRO X 222      32.829 111.740  40.270  0.00  0.00            
ATOM   3500  CA  PRO X 222      31.006 110.462  40.468  0.00  0.00            
ATOM   3501  HA  PRO X 222      30.793 109.649  39.733  0.00  0.00            
ATOM   3502  C   PRO X 222      31.873 109.835  41.531  0.00  0.00            
ATOM   3503  O   PRO X 222      32.678 109.003  41.120  0.00  0.00            
ATOM   3504  N   VAL X 223      31.797 110.183  42.817  0.00  0.00            
ATOM   3505  H   VAL X 223      31.087 110.864  43.139  0.00  0.00            
ATOM   3506  CA  VAL X 223      32.607 109.596  43.876  0.00  0.00            
ATOM   3507  HA  VAL X 223      33.559 109.519  43.380  0.00  0.00            
ATOM   3508  CB  VAL X 223      32.848 110.606  44.992  0.00  0.00            
ATOM   3509  HB  VAL X 223      32.955 111.577  44.531  0.00  0.00            
ATOM   3510  CG1 VAL X 223      31.744 110.768  46.025  0.00  0.00            
ATOM   3511 HG11 VAL X 223      31.797 111.820  46.389  0.00  0.00            
ATOM   3512 HG12 VAL X 223      30.700 110.606  45.677  0.00  0.00            
ATOM   3513 HG13 VAL X 223      32.003 110.152  46.941  0.00  0.00            
ATOM   3514  CG2 VAL X 223      34.225 110.313  45.623  0.00  0.00            
ATOM   3515 HG21 VAL X 223      34.939 110.200  44.794  0.00  0.00            
ATOM   3516 HG22 VAL X 223      34.080 109.300  46.134  0.00  0.00            
ATOM   3517 HG23 VAL X 223      34.524 111.036  46.393  0.00  0.00            
ATOM   3518  C   VAL X 223      32.153 108.209  44.192  0.00  0.00            
ATOM   3519  O   VAL X 223      32.988 107.334  44.511  0.00  0.00            
ATOM   3520  N   PHE X 224      30.849 107.901  43.898  0.00  0.00            
ATOM   3521  H   PHE X 224      30.308 108.697  43.478  0.00  0.00            
ATOM   3522  CA  PHE X 224      30.239 106.539  43.811  0.00  0.00            
ATOM   3523  HA  PHE X 224      29.937 106.215  44.789  0.00  0.00            
ATOM   3524  CB  PHE X 224      28.945 106.532  42.935  0.00  0.00            
ATOM   3525  HB2 PHE X 224      29.196 106.992  41.986  0.00  0.00            
ATOM   3526  HB3 PHE X 224      28.373 107.313  43.455  0.00  0.00            
ATOM   3527  CG  PHE X 224      28.288 105.151  42.787  0.00  0.00            
ATOM   3528  CD1 PHE X 224      28.727 104.281  41.811  0.00  0.00            
ATOM   3529  HD1 PHE X 224      29.454 104.608  41.055  0.00  0.00            
ATOM   3530  CE1 PHE X 224      28.166 102.961  41.665  0.00  0.00            
ATOM   3531  HE1 PHE X 224      28.454 102.362  40.815  0.00  0.00            
ATOM   3532  CZ  PHE X 224      27.229 102.529  42.596  0.00  0.00            
ATOM   3533  HZ  PHE X 224      26.866 101.540  42.423  0.00  0.00            
ATOM   3534  CE2 PHE X 224      26.784 103.391  43.631  0.00  0.00            
ATOM   3535  HE2 PHE X 224      26.054 103.043  44.317  0.00  0.00            
ATOM   3536  CD2 PHE X 224      27.342 104.691  43.660  0.00  0.00            
ATOM   3537  HD2 PHE X 224      27.129 105.344  44.507  0.00  0.00            
ATOM   3538  C   PHE X 224      31.182 105.497  43.293  0.00  0.00            
ATOM   3539  O   PHE X 224      31.479 104.527  43.984  0.00  0.00            
ATOM   3540  N   PHE X 225      31.822 105.716  42.153  0.00  0.00            
ATOM   3541  H   PHE X 225      31.517 106.481  41.602  0.00  0.00            
ATOM   3542  CA  PHE X 225      32.719 104.802  41.429  0.00  0.00            
ATOM   3543  HA  PHE X 225      32.113 103.903  41.328  0.00  0.00            
ATOM   3544  CB  PHE X 225      32.933 105.498  40.079  0.00  0.00            
ATOM   3545  HB2 PHE X 225      33.846 105.162  39.671  0.00  0.00            
ATOM   3546  HB3 PHE X 225      33.025 106.599  40.252  0.00  0.00            
ATOM   3547  CG  PHE X 225      31.710 105.493  39.195  0.00  0.00            
ATOM   3548  CD1 PHE X 225      30.951 106.666  38.860  0.00  0.00            
ATOM   3549  HD1 PHE X 225      31.247 107.612  39.307  0.00  0.00            
ATOM   3550  CE1 PHE X 225      29.830 106.569  38.002  0.00  0.00            
ATOM   3551  HE1 PHE X 225      29.296 107.438  37.593  0.00  0.00            
ATOM   3552  CZ  PHE X 225      29.271 105.293  37.698  0.00  0.00            
ATOM   3553  HZ  PHE X 225      28.377 105.201  37.069  0.00  0.00            
ATOM   3554  CE2 PHE X 225      29.942 104.114  38.188  0.00  0.00            
ATOM   3555  HE2 PHE X 225      29.480 103.122  37.958  0.00  0.00            
ATOM   3556  CD2 PHE X 225      31.199 104.237  38.850  0.00  0.00            
ATOM   3557  HD2 PHE X 225      31.790 103.408  39.151  0.00  0.00            
ATOM   3558  C   PHE X 225      34.032 104.516  42.119  0.00  0.00            
ATOM   3559  O   PHE X 225      34.314 103.354  42.418  0.00  0.00            
ATOM   3560  N   LEU X 226      34.781 105.565  42.544  0.00  0.00            
ATOM   3561  H   LEU X 226      34.524 106.493  42.278  0.00  0.00            
ATOM   3562  CA  LEU X 226      35.891 105.598  43.517  0.00  0.00            
ATOM   3563  HA  LEU X 226      36.703 105.106  42.996  0.00  0.00            
ATOM   3564  CB  LEU X 226      36.260 107.007  43.856  0.00  0.00            
ATOM   3565  HB2 LEU X 226      37.235 107.081  44.344  0.00  0.00            
ATOM   3566  HB3 LEU X 226      35.495 107.443  44.529  0.00  0.00            
ATOM   3567  CG  LEU X 226      36.234 107.849  42.674  0.00  0.00            
ATOM   3568  HG  LEU X 226      35.243 107.993  42.185  0.00  0.00            
ATOM   3569  CD1 LEU X 226      36.692 109.203  43.094  0.00  0.00            
ATOM   3570 HD11 LEU X 226      36.687 109.924  42.288  0.00  0.00            
ATOM   3571 HD12 LEU X 226      37.728 109.096  43.471  0.00  0.00            
ATOM   3572 HD13 LEU X 226      36.053 109.513  43.930  0.00  0.00            
ATOM   3573  CD2 LEU X 226      37.119 107.272  41.558  0.00  0.00            
ATOM   3574 HD21 LEU X 226      36.890 106.241  41.388  0.00  0.00            
ATOM   3575 HD22 LEU X 226      36.947 107.806  40.633  0.00  0.00            
ATOM   3576 HD23 LEU X 226      38.165 107.363  41.778  0.00  0.00            
ATOM   3577  C   LEU X 226      35.569 104.793  44.781  0.00  0.00            
ATOM   3578  O   LEU X 226      36.296 103.857  45.147  0.00  0.00            
ATOM   3579  N   HID X 227      34.449 105.076  45.448  0.00  0.00            
ATOM   3580  H   HID X 227      33.861 105.830  45.141  0.00  0.00            
ATOM   3581  CA  HID X 227      33.954 104.524  46.729  0.00  0.00            
ATOM   3582  HA  HID X 227      34.634 104.756  47.636  0.00  0.00            
ATOM   3583  CB  HID X 227      32.618 105.305  46.999  0.00  0.00            
ATOM   3584  HB2 HID X 227      32.855 106.185  47.493  0.00  0.00            
ATOM   3585  HB3 HID X 227      32.124 105.649  46.069  0.00  0.00            
ATOM   3586  CG  HID X 227      31.460 104.562  47.704  0.00  0.00            
ATOM   3587  ND1 HID X 227      31.520 104.322  49.081  0.00  0.00            
ATOM   3588  HD1 HID X 227      32.135 104.717  49.715  0.00  0.00            
ATOM   3589  CE1 HID X 227      30.538 103.485  49.354  0.00  0.00            
ATOM   3590  HE1 HID X 227      30.451 103.078  50.339  0.00  0.00            
ATOM   3591  NE2 HID X 227      29.857 103.070  48.320  0.00  0.00            
ATOM   3592  CD2 HID X 227      30.312 103.944  47.340  0.00  0.00            
ATOM   3593  HD2 HID X 227      29.887 103.952  46.366  0.00  0.00            
ATOM   3594  C   HID X 227      33.711 103.014  46.573  0.00  0.00            
ATOM   3595  O   HID X 227      34.248 102.214  47.374  0.00  0.00            
ATOM   3596  N   HID X 228      32.913 102.576  45.574  0.00  0.00            
ATOM   3597  H   HID X 228      32.431 103.320  45.012  0.00  0.00            
ATOM   3598  CA  HID X 228      32.668 101.172  45.119  0.00  0.00            
ATOM   3599  HA  HID X 228      32.416 100.696  46.038  0.00  0.00            
ATOM   3600  CB  HID X 228      31.319 101.029  44.356  0.00  0.00            
ATOM   3601  HB2 HID X 228      31.076 101.972  43.845  0.00  0.00            
ATOM   3602  HB3 HID X 228      31.407 100.290  43.598  0.00  0.00            
ATOM   3603  CG  HID X 228      30.134 100.550  45.152  0.00  0.00            
ATOM   3604  ND1 HID X 228      29.959  99.185  45.418  0.00  0.00            
ATOM   3605  HD1 HID X 228      30.544  98.410  45.045  0.00  0.00            
ATOM   3606  CE1 HID X 228      28.869  99.123  46.133  0.00  0.00            
ATOM   3607  HE1 HID X 228      28.523  98.217  46.698  0.00  0.00            
ATOM   3608  NE2 HID X 228      28.200 100.260  46.260  0.00  0.00            
ATOM   3609  CD2 HID X 228      28.986 101.171  45.598  0.00  0.00            
ATOM   3610  HD2 HID X 228      28.789 102.223  45.455  0.00  0.00            
ATOM   3611  C   HID X 228      33.785 100.416  44.513  0.00  0.00            
ATOM   3612  O   HID X 228      33.853  99.201  44.810  0.00  0.00            
ATOM   3613  N   ALA X 229      34.725 101.014  43.790  0.00  0.00            
ATOM   3614  H   ALA X 229      34.515 102.014  43.613  0.00  0.00            
ATOM   3615  CA  ALA X 229      36.024 100.490  43.372  0.00  0.00            
ATOM   3616  HA  ALA X 229      35.952  99.636  42.665  0.00  0.00            
ATOM   3617  CB  ALA X 229      36.871 101.544  42.723  0.00  0.00            
ATOM   3618  HB1 ALA X 229      36.317 102.492  42.621  0.00  0.00            
ATOM   3619  HB2 ALA X 229      37.100 101.200  41.726  0.00  0.00            
ATOM   3620  HB3 ALA X 229      37.794 101.734  43.253  0.00  0.00            
ATOM   3621  C   ALA X 229      36.700  99.891  44.613  0.00  0.00            
ATOM   3622  O   ALA X 229      37.162  98.761  44.571  0.00  0.00            
ATOM   3623  N   ASN X 230      36.765 100.655  45.730  0.00  0.00            
ATOM   3624  H   ASN X 230      36.495 101.619  45.589  0.00  0.00            
ATOM   3625  CA  ASN X 230      37.344 100.275  47.020  0.00  0.00            
ATOM   3626  HA  ASN X 230      38.258  99.782  46.735  0.00  0.00            
ATOM   3627  CB  ASN X 230      37.660 101.513  47.855  0.00  0.00            
ATOM   3628  HB2 ASN X 230      38.258 102.272  47.318  0.00  0.00            
ATOM   3629  HB3 ASN X 230      36.767 102.102  48.065  0.00  0.00            
ATOM   3630  CG  ASN X 230      38.365 101.299  49.217  0.00  0.00            
ATOM   3631  OD1 ASN X 230      37.714 100.874  50.183  0.00  0.00            
ATOM   3632  ND2 ASN X 230      39.631 101.652  49.395  0.00  0.00            
ATOM   3633 HD21 ASN X 230      40.057 101.569  50.301  0.00  0.00            
ATOM   3634 HD22 ASN X 230      40.136 102.005  48.636  0.00  0.00            
ATOM   3635  C   ASN X 230      36.490  99.218  47.725  0.00  0.00            
ATOM   3636  O   ASN X 230      37.071  98.463  48.517  0.00  0.00            
ATOM   3637  N   VAL X 231      35.194  99.059  47.393  0.00  0.00            
ATOM   3638  H   VAL X 231      34.917  99.634  46.581  0.00  0.00            
ATOM   3639  CA  VAL X 231      34.374  97.981  47.830  0.00  0.00            
ATOM   3640  HA  VAL X 231      34.740  97.761  48.848  0.00  0.00            
ATOM   3641  CB  VAL X 231      32.878  98.452  47.967  0.00  0.00            
ATOM   3642  HB  VAL X 231      32.532  98.814  47.017  0.00  0.00            
ATOM   3643  CG1 VAL X 231      31.909  97.437  48.457  0.00  0.00            
ATOM   3644 HG11 VAL X 231      32.249  97.025  49.405  0.00  0.00            
ATOM   3645 HG12 VAL X 231      31.672  96.644  47.679  0.00  0.00            
ATOM   3646 HG13 VAL X 231      30.928  97.918  48.585  0.00  0.00            
ATOM   3647  CG2 VAL X 231      32.807  99.675  48.951  0.00  0.00            
ATOM   3648 HG21 VAL X 231      32.986  99.421  49.983  0.00  0.00            
ATOM   3649 HG22 VAL X 231      33.522 100.434  48.773  0.00  0.00            
ATOM   3650 HG23 VAL X 231      31.845 100.136  48.880  0.00  0.00            
ATOM   3651  C   VAL X 231      34.540  96.692  47.034  0.00  0.00            
ATOM   3652  O   VAL X 231      34.007  95.621  47.410  0.00  0.00            
ATOM   3653  N   ASH X 232      35.258  96.742  45.898  0.00  0.00            
ATOM   3654  H   ASH X 232      35.859  97.538  45.817  0.00  0.00            
ATOM   3655  CA  ASH X 232      35.625  95.681  45.032  0.00  0.00            
ATOM   3656  HA  ASH X 232      35.004  94.788  45.204  0.00  0.00            
ATOM   3657  CB  ASH X 232      35.581  96.140  43.605  0.00  0.00            
ATOM   3658  HB2 ASH X 232      36.199  96.987  43.388  0.00  0.00            
ATOM   3659  HB3 ASH X 232      34.531  96.367  43.372  0.00  0.00            
ATOM   3660  CG  ASH X 232      35.925  95.029  42.651  0.00  0.00            
ATOM   3661  OD1 ASH X 232      35.032  94.003  42.594  0.00  0.00            
ATOM   3662  OD2 ASH X 232      36.935  95.099  41.941  0.00  0.00            
ATOM   3663  HD1 ASH X 232      35.272  93.238  43.098  0.00  0.00            
ATOM   3664  C   ASH X 232      37.050  95.249  45.365  0.00  0.00            
ATOM   3665  O   ASH X 232      37.417  94.094  45.282  0.00  0.00            
ATOM   3666  N   ARN X 233      37.864  96.253  45.761  0.00  0.00            
ATOM   3667  H   ARN X 233      37.623  97.272  45.548  0.00  0.00            
ATOM   3668  CA  ARN X 233      39.237  95.926  46.187  0.00  0.00            
ATOM   3669  HA  ARN X 233      39.691  95.338  45.366  0.00  0.00            
ATOM   3670  CB  ARN X 233      39.989  97.199  46.384  0.00  0.00            
ATOM   3671  HB2 ARN X 233      39.431  97.880  47.058  0.00  0.00            
ATOM   3672  HB3 ARN X 233      40.154  97.712  45.433  0.00  0.00            
ATOM   3673  CG  ARN X 233      41.395  96.987  46.979  0.00  0.00            
ATOM   3674  HG2 ARN X 233      41.998  96.368  46.288  0.00  0.00            
ATOM   3675  HG3 ARN X 233      41.296  96.403  47.912  0.00  0.00            
ATOM   3676  CD  ARN X 233      42.151  98.322  47.265  0.00  0.00            
ATOM   3677  HD2 ARN X 233      43.136  98.114  47.617  0.00  0.00            
ATOM   3678  HD3 ARN X 233      42.221  98.882  46.376  0.00  0.00            
ATOM   3679  NE  ARN X 233      41.447  99.093  48.245  0.00  0.00            
ATOM   3680  HE  ARN X 233      40.453  99.113  48.044  0.00  0.00            
ATOM   3681  CZ  ARN X 233      41.729  98.868  49.640  0.00  0.00            
ATOM   3682  NH1 ARN X 233      42.586  98.060  50.034  0.00  0.00            
ATOM   3683 HH11 ARN X 233      42.209  97.126  50.072  0.00  0.00            
ATOM   3684  NH2 ARN X 233      40.930  99.665  50.503  0.00  0.00            
ATOM   3685 HH21 ARN X 233      41.328 100.592  50.501  0.00  0.00            
ATOM   3686 HH22 ARN X 233      41.031  99.289  51.424  0.00  0.00            
ATOM   3687  C   ARN X 233      39.197  95.090  47.485  0.00  0.00            
ATOM   3688  O   ARN X 233      39.919  94.144  47.607  0.00  0.00            
ATOM   3689  N   ILE X 234      38.452  95.509  48.518  0.00  0.00            
ATOM   3690  H   ILE X 234      38.011  96.427  48.448  0.00  0.00            
ATOM   3691  CA  ILE X 234      38.371  94.745  49.746  0.00  0.00            
ATOM   3692  HA  ILE X 234      39.376  94.729  50.225  0.00  0.00            
ATOM   3693  CB  ILE X 234      37.422  95.485  50.612  0.00  0.00            
ATOM   3694  HB  ILE X 234      37.795  96.547  50.616  0.00  0.00            
ATOM   3695  CG2 ILE X 234      36.027  95.444  50.078  0.00  0.00            
ATOM   3696 HG21 ILE X 234      35.366  96.081  50.708  0.00  0.00            
ATOM   3697 HG22 ILE X 234      36.125  95.644  49.051  0.00  0.00            
ATOM   3698 HG23 ILE X 234      35.578  94.438  50.129  0.00  0.00            
ATOM   3699  CG1 ILE X 234      37.501  94.787  51.987  0.00  0.00            
ATOM   3700 HG12 ILE X 234      36.794  95.251  52.674  0.00  0.00            
ATOM   3701 HG13 ILE X 234      37.240  93.722  51.953  0.00  0.00            
ATOM   3702  CD1 ILE X 234      38.899  94.908  52.623  0.00  0.00            
ATOM   3703 HD11 ILE X 234      38.793  94.563  53.690  0.00  0.00            
ATOM   3704 HD12 ILE X 234      39.666  94.399  52.085  0.00  0.00            
ATOM   3705 HD13 ILE X 234      39.120  95.948  52.733  0.00  0.00            
ATOM   3706  C   ILE X 234      37.860  93.352  49.476  0.00  0.00            
ATOM   3707  O   ILE X 234      38.338  92.460  50.143  0.00  0.00            
ATOM   3708  N   TRP X 235      36.869  93.175  48.638  0.00  0.00            
ATOM   3709  H   TRP X 235      36.310  93.952  48.335  0.00  0.00            
ATOM   3710  CA  TRP X 235      36.443  91.861  48.272  0.00  0.00            
ATOM   3711  HA  TRP X 235      36.108  91.352  49.167  0.00  0.00            
ATOM   3712  CB  TRP X 235      35.249  91.936  47.304  0.00  0.00            
ATOM   3713  HB2 TRP X 235      34.426  92.516  47.720  0.00  0.00            
ATOM   3714  HB3 TRP X 235      35.549  92.465  46.397  0.00  0.00            
ATOM   3715  CG  TRP X 235      34.668  90.588  46.867  0.00  0.00            
ATOM   3716  CD1 TRP X 235      34.711  89.425  47.531  0.00  0.00            
ATOM   3717  HD1 TRP X 235      34.832  89.447  48.607  0.00  0.00            
ATOM   3718  NE1 TRP X 235      34.123  88.417  46.832  0.00  0.00            
ATOM   3719  HE1 TRP X 235      34.443  87.463  46.929  0.00  0.00            
ATOM   3720  CE2 TRP X 235      33.604  88.906  45.662  0.00  0.00            
ATOM   3721  CZ2 TRP X 235      32.849  88.332  44.634  0.00  0.00            
ATOM   3722  HZ2 TRP X 235      32.407  87.359  44.774  0.00  0.00            
ATOM   3723  CH2 TRP X 235      32.531  89.141  43.575  0.00  0.00            
ATOM   3724  HH2 TRP X 235      32.028  88.673  42.752  0.00  0.00            
ATOM   3725  CZ3 TRP X 235      32.916  90.473  43.503  0.00  0.00            
ATOM   3726  HZ3 TRP X 235      32.844  90.984  42.554  0.00  0.00            
ATOM   3727  CE3 TRP X 235      33.580  91.064  44.556  0.00  0.00            
ATOM   3728  HE3 TRP X 235      33.960  92.083  44.429  0.00  0.00            
ATOM   3729  CD2 TRP X 235      33.945  90.309  45.647  0.00  0.00            
ATOM   3730  C   TRP X 235      37.535  91.057  47.612  0.00  0.00            
ATOM   3731  O   TRP X 235      37.730  89.910  48.030  0.00  0.00            
ATOM   3732  N   ALA X 236      38.274  91.651  46.672  0.00  0.00            
ATOM   3733  H   ALA X 236      37.881  92.446  46.202  0.00  0.00            
ATOM   3734  CA  ALA X 236      39.362  90.951  46.050  0.00  0.00            
ATOM   3735  HA  ALA X 236      38.990  90.046  45.574  0.00  0.00            
ATOM   3736  CB  ALA X 236      39.963  91.780  44.955  0.00  0.00            
ATOM   3737  HB1 ALA X 236      40.462  92.660  45.387  0.00  0.00            
ATOM   3738  HB2 ALA X 236      39.201  92.130  44.249  0.00  0.00            
ATOM   3739  HB3 ALA X 236      40.740  91.241  44.402  0.00  0.00            
ATOM   3740  C   ALA X 236      40.451  90.497  47.045  0.00  0.00            
ATOM   3741  O   ALA X 236      41.091  89.446  46.896  0.00  0.00            
ATOM   3742  N   VAL X 237      40.671  91.305  48.100  0.00  0.00            
ATOM   3743  H   VAL X 237      39.959  92.001  48.307  0.00  0.00            
ATOM   3744  CA  VAL X 237      41.594  90.932  49.151  0.00  0.00            
ATOM   3745  HA  VAL X 237      42.520  90.601  48.676  0.00  0.00            
ATOM   3746  CB  VAL X 237      41.903  92.146  50.061  0.00  0.00            
ATOM   3747  HB  VAL X 237      40.961  92.601  50.364  0.00  0.00            
ATOM   3748  CG1 VAL X 237      42.654  91.731  51.321  0.00  0.00            
ATOM   3749 HG11 VAL X 237      42.045  91.887  52.208  0.00  0.00            
ATOM   3750 HG12 VAL X 237      43.577  92.307  51.413  0.00  0.00            
ATOM   3751 HG13 VAL X 237      42.918  90.673  51.265  0.00  0.00            
ATOM   3752  CG2 VAL X 237      42.705  93.175  49.317  0.00  0.00            
ATOM   3753 HG21 VAL X 237      43.057  92.778  48.358  0.00  0.00            
ATOM   3754 HG22 VAL X 237      43.570  93.533  49.868  0.00  0.00            
ATOM   3755 HG23 VAL X 237      42.067  94.031  49.074  0.00  0.00            
ATOM   3756  C   VAL X 237      41.042  89.761  49.925  0.00  0.00            
ATOM   3757  O   VAL X 237      41.776  88.854  50.343  0.00  0.00            
ATOM   3758  N   TRP X 238      39.733  89.749  50.167  0.00  0.00            
ATOM   3759  H   TRP X 238      39.150  90.450  49.704  0.00  0.00            
ATOM   3760  CA  TRP X 238      39.089  88.657  50.871  0.00  0.00            
ATOM   3761  HA  TRP X 238      39.607  88.522  51.823  0.00  0.00            
ATOM   3762  CB  TRP X 238      37.632  89.020  51.187  0.00  0.00            
ATOM   3763  HB2 TRP X 238      37.097  89.183  50.250  0.00  0.00            
ATOM   3764  HB3 TRP X 238      37.592  89.942  51.744  0.00  0.00            
ATOM   3765  CG  TRP X 238      36.905  87.974  51.946  0.00  0.00            
ATOM   3766  CD1 TRP X 238      36.695  87.960  53.282  0.00  0.00            
ATOM   3767  HD1 TRP X 238      36.834  88.792  53.917  0.00  0.00            
ATOM   3768  NE1 TRP X 238      36.097  86.777  53.635  0.00  0.00            
ATOM   3769  HE1 TRP X 238      36.154  86.370  54.559  0.00  0.00            
ATOM   3770  CE2 TRP X 238      35.667  86.099  52.528  0.00  0.00            
ATOM   3771  CZ2 TRP X 238      35.006  84.894  52.390  0.00  0.00            
ATOM   3772  HZ2 TRP X 238      34.914  84.237  53.226  0.00  0.00            
ATOM   3773  CH2 TRP X 238      34.837  84.390  51.115  0.00  0.00            
ATOM   3774  HH2 TRP X 238      34.598  83.358  50.993  0.00  0.00            
ATOM   3775  CZ3 TRP X 238      35.316  85.077  50.009  0.00  0.00            
ATOM   3776  HZ3 TRP X 238      35.355  84.584  49.059  0.00  0.00            
ATOM   3777  CE3 TRP X 238      35.946  86.310  50.161  0.00  0.00            
ATOM   3778  HE3 TRP X 238      36.239  86.893  49.298  0.00  0.00            
ATOM   3779  CD2 TRP X 238      36.211  86.806  51.423  0.00  0.00            
ATOM   3780  C   TRP X 238      39.219  87.387  50.068  0.00  0.00            
ATOM   3781  O   TRP X 238      39.474  86.346  50.651  0.00  0.00            
ATOM   3782  N   GLN X 239      39.088  87.443  48.744  0.00  0.00            
ATOM   3783  H   GLN X 239      38.896  88.331  48.302  0.00  0.00            
ATOM   3784  CA  GLN X 239      39.210  86.256  47.922  0.00  0.00            
ATOM   3785  HA  GLN X 239      38.557  85.494  48.345  0.00  0.00            
ATOM   3786  CB  GLN X 239      38.768  86.589  46.481  0.00  0.00            
ATOM   3787  HB2 GLN X 239      39.044  85.763  45.827  0.00  0.00            
ATOM   3788  HB3 GLN X 239      39.323  87.454  46.137  0.00  0.00            
ATOM   3789  CG  GLN X 239      37.276  86.874  46.373  0.00  0.00            
ATOM   3790  HG2 GLN X 239      36.697  86.041  46.764  0.00  0.00            
ATOM   3791  HG3 GLN X 239      37.034  87.751  46.966  0.00  0.00            
ATOM   3792  CD  GLN X 239      36.872  87.132  44.922  0.00  0.00            
ATOM   3793  OE1 GLN X 239      37.258  88.144  44.357  0.00  0.00            
ATOM   3794  NE2 GLN X 239      36.141  86.193  44.329  0.00  0.00            
ATOM   3795 HE21 GLN X 239      35.955  86.239  43.341  0.00  0.00            
ATOM   3796 HE22 GLN X 239      35.916  85.356  44.848  0.00  0.00            
ATOM   3797  C   GLN X 239      40.641  85.710  47.956  0.00  0.00            
ATOM   3798  O   GLN X 239      40.872  84.499  47.837  0.00  0.00            
ATOM   3799  N   ILE X 240      41.619  86.597  48.120  0.00  0.00            
ATOM   3800  H   ILE X 240      41.409  87.569  48.321  0.00  0.00            
ATOM   3801  CA  ILE X 240      43.012  86.190  48.147  0.00  0.00            
ATOM   3802  HA  ILE X 240      43.159  85.430  47.377  0.00  0.00            
ATOM   3803  CB  ILE X 240      43.961  87.370  47.859  0.00  0.00            
ATOM   3804  HB  ILE X 240      43.634  88.219  48.459  0.00  0.00            
ATOM   3805  CG2 ILE X 240      45.379  87.015  48.278  0.00  0.00            
ATOM   3806 HG21 ILE X 240      45.749  87.722  49.021  0.00  0.00            
ATOM   3807 HG22 ILE X 240      45.445  86.013  48.692  0.00  0.00            
ATOM   3808 HG23 ILE X 240      46.049  87.074  47.416  0.00  0.00            
ATOM   3809  CG1 ILE X 240      43.915  87.756  46.380  0.00  0.00            
ATOM   3810 HG12 ILE X 240      42.874  87.765  46.041  0.00  0.00            
ATOM   3811 HG13 ILE X 240      44.411  86.983  45.797  0.00  0.00            
ATOM   3812  CD1 ILE X 240      44.560  89.094  46.109  0.00  0.00            
ATOM   3813 HD11 ILE X 240      44.436  89.795  46.930  0.00  0.00            
ATOM   3814 HD12 ILE X 240      45.626  88.966  45.920  0.00  0.00            
ATOM   3815 HD13 ILE X 240      44.082  89.481  45.204  0.00  0.00            
ATOM   3816  C   ILE X 240      43.313  85.543  49.492  0.00  0.00            
ATOM   3817  O   ILE X 240      43.980  84.522  49.553  0.00  0.00            
ATOM   3818  N   ILE X 241      42.816  86.094  50.599  0.00  0.00            
ATOM   3819  H   ILE X 241      42.476  87.048  50.530  0.00  0.00            
ATOM   3820  CA  ILE X 241      42.978  85.509  51.921  0.00  0.00            
ATOM   3821  HA  ILE X 241      44.051  85.384  52.047  0.00  0.00            
ATOM   3822  CB  ILE X 241      42.447  86.475  52.987  0.00  0.00            
ATOM   3823  HB  ILE X 241      41.419  86.733  52.726  0.00  0.00            
ATOM   3824  CG2 ILE X 241      42.443  85.803  54.356  0.00  0.00            
ATOM   3825 HG21 ILE X 241      41.785  84.936  54.350  0.00  0.00            
ATOM   3826 HG22 ILE X 241      43.446  85.465  54.613  0.00  0.00            
ATOM   3827 HG23 ILE X 241      42.105  86.498  55.123  0.00  0.00            
ATOM   3828  CG1 ILE X 241      43.277  87.771  52.993  0.00  0.00            
ATOM   3829 HG12 ILE X 241      44.308  87.564  53.277  0.00  0.00            
ATOM   3830 HG13 ILE X 241      43.309  88.156  51.975  0.00  0.00            
ATOM   3831  CD1 ILE X 241      42.679  88.850  53.891  0.00  0.00            
ATOM   3832 HD11 ILE X 241      41.605  88.716  53.997  0.00  0.00            
ATOM   3833 HD12 ILE X 241      42.858  89.833  53.457  0.00  0.00            
ATOM   3834 HD13 ILE X 241      43.133  88.833  54.880  0.00  0.00            
ATOM   3835  C   ILE X 241      42.324  84.119  52.007  0.00  0.00            
ATOM   3836  O   ILE X 241      42.992  83.153  52.350  0.00  0.00            
ATOM   3837  N   HID X 242      41.021  84.059  51.712  0.00  0.00            
ATOM   3838  H   HID X 242      40.523  84.912  51.456  0.00  0.00            
ATOM   3839  CA  HID X 242      40.277  82.808  51.782  0.00  0.00            
ATOM   3840  HA  HID X 242      40.819  82.144  52.454  0.00  0.00            
ATOM   3841  CB  HID X 242      38.875  83.078  52.333  0.00  0.00            
ATOM   3842  HB2 HID X 242      38.373  82.134  52.550  0.00  0.00            
ATOM   3843  HB3 HID X 242      38.277  83.590  51.583  0.00  0.00            
ATOM   3844  CG  HID X 242      38.874  83.909  53.580  0.00  0.00            
ATOM   3845  ND1 HID X 242      39.029  83.367  54.846  0.00  0.00            
ATOM   3846  HD1 HID X 242      39.531  82.517  55.032  0.00  0.00            
ATOM   3847  CE1 HID X 242      38.877  84.370  55.717  0.00  0.00            
ATOM   3848  HE1 HID X 242      38.544  84.225  56.730  0.00  0.00            
ATOM   3849  NE2 HID X 242      38.839  85.546  55.116  0.00  0.00            
ATOM   3850  CD2 HID X 242      38.872  85.268  53.756  0.00  0.00            
ATOM   3851  HD2 HID X 242      39.042  86.047  53.036  0.00  0.00            
ATOM   3852  C   HID X 242      40.220  82.164  50.403  0.00  0.00            
ATOM   3853  O   HID X 242      39.180  82.150  49.746  0.00  0.00            
ATOM   3854  N   ARN X 243      41.374  81.667  49.951  0.00  0.00            
ATOM   3855  H   ARN X 243      42.207  81.794  50.514  0.00  0.00            
ATOM   3856  CA  ARN X 243      41.524  81.147  48.607  0.00  0.00            
ATOM   3857  HA  ARN X 243      41.234  81.939  47.919  0.00  0.00            
ATOM   3858  CB  ARN X 243      42.986  80.780  48.376  0.00  0.00            
ATOM   3859  HB2 ARN X 243      43.649  81.546  48.782  0.00  0.00            
ATOM   3860  HB3 ARN X 243      43.176  79.870  48.941  0.00  0.00            
ATOM   3861  CG  ARN X 243      43.344  80.489  46.916  0.00  0.00            
ATOM   3862  HG2 ARN X 243      44.405  80.234  46.827  0.00  0.00            
ATOM   3863  HG3 ARN X 243      42.759  79.635  46.592  0.00  0.00            
ATOM   3864  CD  ARN X 243      43.015  81.636  45.975  0.00  0.00            
ATOM   3865  HD2 ARN X 243      43.167  82.602  46.452  0.00  0.00            
ATOM   3866  HD3 ARN X 243      43.677  81.611  45.107  0.00  0.00            
ATOM   3867  NE  ARN X 243      41.657  81.509  45.501  0.00  0.00            
ATOM   3868  HE  ARN X 243      41.006  81.441  46.266  0.00  0.00            
ATOM   3869  CZ  ARN X 243      41.195  82.367  44.458  0.00  0.00            
ATOM   3870  NH1 ARN X 243      41.911  83.214  43.868  0.00  0.00            
ATOM   3871 HH11 ARN X 243      42.892  82.996  43.961  0.00  0.00            
ATOM   3872  NH2 ARN X 243      39.835  82.151  44.110  0.00  0.00            
ATOM   3873 HH21 ARN X 243      39.546  82.871  43.469  0.00  0.00            
ATOM   3874 HH22 ARN X 243      39.708  81.264  43.649  0.00  0.00            
ATOM   3875  C   ARN X 243      40.639  79.931  48.337  0.00  0.00            
ATOM   3876  O   ARN X 243      40.375  79.627  47.180  0.00  0.00            
ATOM   3877  N   ASN X 244      40.161  79.244  49.388  0.00  0.00            
ATOM   3878  H   ASN X 244      40.124  79.685  50.294  0.00  0.00            
ATOM   3879  CA  ASN X 244      39.379  78.024  49.224  0.00  0.00            
ATOM   3880  HA  ASN X 244      39.384  77.785  48.160  0.00  0.00            
ATOM   3881  CB  ASN X 244      39.985  76.858  50.010  0.00  0.00            
ATOM   3882  HB2 ASN X 244      39.248  76.064  50.122  0.00  0.00            
ATOM   3883  HB3 ASN X 244      40.268  77.192  51.004  0.00  0.00            
ATOM   3884  CG  ASN X 244      41.232  76.298  49.306  0.00  0.00            
ATOM   3885  OD1 ASN X 244      42.348  76.791  49.470  0.00  0.00            
ATOM   3886  ND2 ASN X 244      41.052  75.275  48.478  0.00  0.00            
ATOM   3887 HD21 ASN X 244      40.675  74.407  48.837  0.00  0.00            
ATOM   3888 HD22 ASN X 244      41.564  75.257  47.612  0.00  0.00            
ATOM   3889  C   ASN X 244      37.925  78.255  49.630  0.00  0.00            
ATOM   3890  O   ASN X 244      37.164  77.294  49.725  0.00  0.00            
ATOM   3891  N   GLN X 245      37.526  79.509  49.872  0.00  0.00            
ATOM   3892  H   GLN X 245      38.200  80.246  50.001  0.00  0.00            
ATOM   3893  CA  GLN X 245      36.119  79.833  49.989  0.00  0.00            
ATOM   3894  HA  GLN X 245      35.571  78.933  50.258  0.00  0.00            
ATOM   3895  CB  GLN X 245      35.917  80.919  51.049  0.00  0.00            
ATOM   3896  HB2 GLN X 245      34.901  81.312  50.988  0.00  0.00            
ATOM   3897  HB3 GLN X 245      36.570  81.756  50.818  0.00  0.00            
ATOM   3898  CG  GLN X 245      36.218  80.454  52.482  0.00  0.00            
ATOM   3899  HG2 GLN X 245      36.142  81.290  53.169  0.00  0.00            
ATOM   3900  HG3 GLN X 245      37.239  80.089  52.528  0.00  0.00            
ATOM   3901  CD  GLN X 245      35.285  79.345  52.937  0.00  0.00            
ATOM   3902  OE1 GLN X 245      34.093  79.356  52.642  0.00  0.00            
ATOM   3903  NE2 GLN X 245      35.846  78.354  53.630  0.00  0.00            
ATOM   3904 HE21 GLN X 245      36.112  78.510  54.593  0.00  0.00            
ATOM   3905 HE22 GLN X 245      35.933  77.437  53.221  0.00  0.00            
ATOM   3906  C   GLN X 245      35.603  80.326  48.633  0.00  0.00            
ATOM   3907  O   GLN X 245      36.349  80.906  47.848  0.00  0.00            
ATOM   3908  N   ASN X 246      34.314  80.090  48.369  0.00  0.00            
ATOM   3909  H   ASN X 246      33.711  79.809  49.129  0.00  0.00            
ATOM   3910  CA  ASN X 246      33.730  80.433  47.087  0.00  0.00            
ATOM   3911  HA  ASN X 246      34.416  81.113  46.584  0.00  0.00            
ATOM   3912  CB  ASN X 246      33.535  79.178  46.226  0.00  0.00            
ATOM   3913  HB2 ASN X 246      34.301  78.433  46.427  0.00  0.00            
ATOM   3914  HB3 ASN X 246      32.575  78.719  46.461  0.00  0.00            
ATOM   3915  CG  ASN X 246      33.536  79.510  44.741  0.00  0.00            
ATOM   3916  OD1 ASN X 246      33.384  80.665  44.347  0.00  0.00            
ATOM   3917  ND2 ASN X 246      33.663  78.467  43.917  0.00  0.00            
ATOM   3918 HD21 ASN X 246      33.062  78.398  43.107  0.00  0.00            
ATOM   3919 HD22 ASN X 246      34.267  77.698  44.162  0.00  0.00            
ATOM   3920  C   ASN X 246      32.402  81.150  47.305  0.00  0.00            
ATOM   3921  O   ASN X 246      31.924  81.288  48.432  0.00  0.00            
ATOM   3922  N   TYR X 247      31.818  81.602  46.198  0.00  0.00            
ATOM   3923  H   TYR X 247      32.115  81.214  45.316  0.00  0.00            
ATOM   3924  CA  TYR X 247      30.572  82.340  46.227  0.00  0.00            
ATOM   3925  HA  TYR X 247      30.690  83.245  46.824  0.00  0.00            
ATOM   3926  CB  TYR X 247      30.199  82.769  44.803  0.00  0.00            
ATOM   3927  HB2 TYR X 247      31.014  83.343  44.359  0.00  0.00            
ATOM   3928  HB3 TYR X 247      30.073  81.885  44.187  0.00  0.00            
ATOM   3929  CG  TYR X 247      28.930  83.584  44.726  0.00  0.00            
ATOM   3930  CD1 TYR X 247      28.936  84.960  44.960  0.00  0.00            
ATOM   3931  HD1 TYR X 247      29.819  85.429  45.354  0.00  0.00            
ATOM   3932  CE1 TYR X 247      27.769  85.709  44.783  0.00  0.00            
ATOM   3933  HE1 TYR X 247      27.806  86.785  44.802  0.00  0.00            
ATOM   3934  CZ  TYR X 247      26.558  85.064  44.521  0.00  0.00            
ATOM   3935  OH  TYR X 247      25.398  85.779  44.431  0.00  0.00            
ATOM   3936  HH  TYR X 247      25.345  86.288  43.637  0.00  0.00            
ATOM   3937  CE2 TYR X 247      26.541  83.680  44.344  0.00  0.00            
ATOM   3938  HE2 TYR X 247      25.607  83.179  44.157  0.00  0.00            
ATOM   3939  CD2 TYR X 247      27.731  82.956  44.391  0.00  0.00            
ATOM   3940  HD2 TYR X 247      27.730  81.923  44.093  0.00  0.00            
ATOM   3941  C   TYR X 247      29.469  81.467  46.822  0.00  0.00            
ATOM   3942  O   TYR X 247      29.448  80.258  46.607  0.00  0.00            
ATOM   3943  N   GLN X 248      28.542  82.101  47.536  0.00  0.00            
ATOM   3944  H   GLN X 248      28.629  83.101  47.657  0.00  0.00            
ATOM   3945  CA  GLN X 248      27.332  81.444  48.007  0.00  0.00            
ATOM   3946  HA  GLN X 248      27.170  80.551  47.415  0.00  0.00            
ATOM   3947  CB  GLN X 248      27.482  81.078  49.489  0.00  0.00            
ATOM   3948  HB2 GLN X 248      26.507  80.848  49.920  0.00  0.00            
ATOM   3949  HB3 GLN X 248      27.869  81.945  50.021  0.00  0.00            
ATOM   3950  CG  GLN X 248      28.452  79.926  49.735  0.00  0.00            
ATOM   3951  HG2 GLN X 248      29.470  80.220  49.489  0.00  0.00            
ATOM   3952  HG3 GLN X 248      28.193  79.086  49.090  0.00  0.00            
ATOM   3953  CD  GLN X 248      28.399  79.441  51.180  0.00  0.00            
ATOM   3954  OE1 GLN X 248      27.430  78.817  51.604  0.00  0.00            
ATOM   3955  NE2 GLN X 248      29.478  79.680  51.920  0.00  0.00            
ATOM   3956 HE21 GLN X 248      29.572  79.260  52.832  0.00  0.00            
ATOM   3957 HE22 GLN X 248      30.275  80.126  51.491  0.00  0.00            
ATOM   3958  C   GLN X 248      26.168  82.396  47.791  0.00  0.00            
ATOM   3959  O   GLN X 248      26.322  83.615  47.933  0.00  0.00            
ATOM   3960  N   PRO X 249      24.989  81.847  47.477  0.00  0.00            
ATOM   3961  CD  PRO X 249      23.778  82.637  47.311  0.00  0.00            
ATOM   3962  HD2 PRO X 249      23.540  83.185  48.227  0.00  0.00            
ATOM   3963  HD3 PRO X 249      23.855  83.292  46.441  0.00  0.00            
ATOM   3964  CG  PRO X 249      22.696  81.629  47.000  0.00  0.00            
ATOM   3965  HG2 PRO X 249      21.738  81.906  47.433  0.00  0.00            
ATOM   3966  HG3 PRO X 249      22.629  81.549  45.915  0.00  0.00            
ATOM   3967  CB  PRO X 249      23.209  80.335  47.567  0.00  0.00            
ATOM   3968  HB2 PRO X 249      22.773  79.477  47.053  0.00  0.00            
ATOM   3969  HB3 PRO X 249      22.997  80.350  48.636  0.00  0.00            
ATOM   3970  CA  PRO X 249      24.721  80.422  47.368  0.00  0.00            
ATOM   3971  HA  PRO X 249      25.242  79.877  48.152  0.00  0.00            
ATOM   3972  C   PRO X 249      25.114  79.863  45.985  0.00  0.00            
ATOM   3973  O   PRO X 249      25.018  80.561  44.986  0.00  0.00            
ATOM   3974  N   MET X 250      25.507  78.598  45.973  0.00  0.00            
ATOM   3975  H   MET X 250      25.889  78.205  46.820  0.00  0.00            
ATOM   3976  CA  MET X 250      25.766  77.901  44.719  0.00  0.00            
ATOM   3977  HA  MET X 250      26.307  78.582  44.064  0.00  0.00            
ATOM   3978  CB  MET X 250      26.691  76.706  44.953  0.00  0.00            
ATOM   3979  HB2 MET X 250      26.257  76.042  45.704  0.00  0.00            
ATOM   3980  HB3 MET X 250      26.763  76.150  44.020  0.00  0.00            
ATOM   3981  CG  MET X 250      28.101  77.099  45.347  0.00  0.00            
ATOM   3982  HG2 MET X 250      28.642  76.220  45.711  0.00  0.00            
ATOM   3983  HG3 MET X 250      28.077  77.818  46.165  0.00  0.00            
ATOM   3984  SD  MET X 250      29.021  77.817  43.968  0.00  0.00            
ATOM   3985  CE  MET X 250      28.792  76.531  42.718  0.00  0.00            
ATOM   3986  HE1 MET X 250      28.674  76.993  41.737  0.00  0.00            
ATOM   3987  HE2 MET X 250      29.666  75.882  42.686  0.00  0.00            
ATOM   3988  HE3 MET X 250      27.907  75.931  42.933  0.00  0.00            
ATOM   3989  C   MET X 250      24.482  77.451  44.005  0.00  0.00            
ATOM   3990  O   MET X 250      24.465  77.368  42.785  0.00  0.00            
ATOM   3991  N   LYN X 251      23.437  77.146  44.765  0.00  0.00            
ATOM   3992  H   LYN X 251      23.557  77.069  45.765  0.00  0.00            
ATOM   3993  CA  LYN X 251      22.177  76.689  44.197  0.00  0.00            
ATOM   3994  HA  LYN X 251      21.951  77.289  43.317  0.00  0.00            
ATOM   3995  CB  LYN X 251      22.311  75.214  43.781  0.00  0.00            
ATOM   3996  HB2 LYN X 251      23.014  75.102  42.958  0.00  0.00            
ATOM   3997  HB3 LYN X 251      21.344  74.889  43.395  0.00  0.00            
ATOM   3998  CG  LYN X 251      22.685  74.295  44.940  0.00  0.00            
ATOM   3999  HG2 LYN X 251      23.709  74.484  45.264  0.00  0.00            
ATOM   4000  HG3 LYN X 251      22.045  74.523  45.793  0.00  0.00            
ATOM   4001  CD  LYN X 251      22.513  72.823  44.578  0.00  0.00            
ATOM   4002  HD2 LYN X 251      21.565  72.672  44.053  0.00  0.00            
ATOM   4003  HD3 LYN X 251      22.515  72.256  45.506  0.00  0.00            
ATOM   4004  CE  LYN X 251      23.676  72.319  43.727  0.00  0.00            
ATOM   4005  HE2 LYN X 251      23.658  72.775  42.740  0.00  0.00            
ATOM   4006  HE3 LYN X 251      24.609  72.618  44.204  0.00  0.00            
ATOM   4007  NZ  LYN X 251      23.646  70.867  43.631  0.00  0.00            
ATOM   4008  HZ1 LYN X 251      24.415  70.466  44.152  0.00  0.00            
ATOM   4009  HZ2 LYN X 251      22.802  70.490  44.035  0.00  0.00            
ATOM   4010  C   LYN X 251      21.048  76.887  45.215  0.00  0.00            
ATOM   4011  O   LYN X 251      21.290  77.140  46.397  0.00  0.00            
ATOM   4012  N   ASN X 252      19.816  76.742  44.727  0.00  0.00            
ATOM   4013  H   ASN X 252      19.715  76.614  43.729  0.00  0.00            
ATOM   4014  CA  ASN X 252      18.592  76.794  45.519  0.00  0.00            
ATOM   4015  HA  ASN X 252      17.755  76.723  44.827  0.00  0.00            
ATOM   4016  CB  ASN X 252      18.531  75.613  46.506  0.00  0.00            
ATOM   4017  HB2 ASN X 252      17.545  75.549  46.965  0.00  0.00            
ATOM   4018  HB3 ASN X 252      19.257  75.776  47.303  0.00  0.00            
ATOM   4019  CG  ASN X 252      18.867  74.300  45.845  0.00  0.00            
ATOM   4020  OD1 ASN X 252      19.809  73.607  46.238  0.00  0.00            
ATOM   4021  ND2 ASN X 252      18.107  73.966  44.800  0.00  0.00            
ATOM   4022 HD21 ASN X 252      18.550  73.549  43.991  0.00  0.00            
ATOM   4023 HD22 ASN X 252      17.180  74.351  44.718  0.00  0.00            
ATOM   4024  C   ASN X 252      18.459  78.090  46.291  0.00  0.00            
ATOM   4025  O   ASN X 252      17.662  78.191  47.234  0.00  0.00            
ATOM   4026  N   GLY X 253      19.134  79.157  45.832  0.00  0.00            
ATOM   4027  H   GLY X 253      19.697  79.065  45.001  0.00  0.00            
ATOM   4028  CA  GLY X 253      18.848  80.493  46.304  0.00  0.00            
ATOM   4029  HA2 GLY X 253      18.500  80.462  47.337  0.00  0.00            
ATOM   4030  HA3 GLY X 253      19.755  81.101  46.277  0.00  0.00            
ATOM   4031  C   GLY X 253      17.787  81.123  45.421  0.00  0.00            
ATOM   4032  O   GLY X 253      17.351  80.496  44.449  0.00  0.00            
ATOM   4033  N   PRO X 254      17.372  82.367  45.718  0.00  0.00            
ATOM   4034  CD  PRO X 254      17.606  83.079  46.966  0.00  0.00            
ATOM   4035  HD2 PRO X 254      17.590  82.434  47.848  0.00  0.00            
ATOM   4036  HD3 PRO X 254      18.550  83.618  46.873  0.00  0.00            
ATOM   4037  CG  PRO X 254      16.523  84.133  47.026  0.00  0.00            
ATOM   4038  HG2 PRO X 254      16.853  85.041  47.521  0.00  0.00            
ATOM   4039  HG3 PRO X 254      15.657  83.729  47.535  0.00  0.00            
ATOM   4040  CB  PRO X 254      16.213  84.389  45.563  0.00  0.00            
ATOM   4041  HB2 PRO X 254      15.174  84.694  45.448  0.00  0.00            
ATOM   4042  HB3 PRO X 254      16.846  85.173  45.144  0.00  0.00            
ATOM   4043  CA  PRO X 254      16.444  83.062  44.865  0.00  0.00            
ATOM   4044  HA  PRO X 254      15.502  82.515  44.794  0.00  0.00            
ATOM   4045  C   PRO X 254      17.080  83.253  43.490  0.00  0.00            
ATOM   4046  O   PRO X 254      18.296  83.380  43.387  0.00  0.00            
ATOM   4047  N   PHE X 255      16.263  83.265  42.444  0.00  0.00            
ATOM   4048  H   PHE X 255      15.286  83.425  42.607  0.00  0.00            
ATOM   4049  CA  PHE X 255      16.780  83.400  41.097  0.00  0.00            
ATOM   4050  HA  PHE X 255      17.571  82.657  40.942  0.00  0.00            
ATOM   4051  CB  PHE X 255      15.673  83.163  40.060  0.00  0.00            
ATOM   4052  HB2 PHE X 255      15.133  82.253  40.270  0.00  0.00            
ATOM   4053  HB3 PHE X 255      14.961  83.989  40.146  0.00  0.00            
ATOM   4054  CG  PHE X 255      16.174  83.130  38.628  0.00  0.00            
ATOM   4055  CD1 PHE X 255      17.029  82.139  38.203  0.00  0.00            
ATOM   4056  HD1 PHE X 255      17.470  81.483  38.917  0.00  0.00            
ATOM   4057  CE1 PHE X 255      17.522  82.143  36.898  0.00  0.00            
ATOM   4058  HE1 PHE X 255      18.319  81.475  36.643  0.00  0.00            
ATOM   4059  CZ  PHE X 255      17.168  83.180  36.033  0.00  0.00            
ATOM   4060  HZ  PHE X 255      17.789  83.336  35.169  0.00  0.00            
ATOM   4061  CE2 PHE X 255      16.323  84.193  36.468  0.00  0.00            
ATOM   4062  HE2 PHE X 255      15.910  84.881  35.757  0.00  0.00            
ATOM   4063  CD2 PHE X 255      15.856  84.183  37.780  0.00  0.00            
ATOM   4064  HD2 PHE X 255      15.065  84.853  38.054  0.00  0.00            
ATOM   4065  C   PHE X 255      17.396  84.783  40.950  0.00  0.00            
ATOM   4066  O   PHE X 255      16.787  85.791  41.281  0.00  0.00            
ATOM   4067  N   GLY X 256      18.634  84.807  40.465  0.00  0.00            
ATOM   4068  H   GLY X 256      19.151  83.935  40.392  0.00  0.00            
ATOM   4069  CA  GLY X 256      19.385  86.050  40.340  0.00  0.00            
ATOM   4070  HA2 GLY X 256      19.817  86.105  39.351  0.00  0.00            
ATOM   4071  HA3 GLY X 256      18.705  86.885  40.461  0.00  0.00            
ATOM   4072  C   GLY X 256      20.517  86.144  41.376  0.00  0.00            
ATOM   4073  O   GLY X 256      21.388  86.985  41.289  0.00  0.00            
ATOM   4074  N   GLN X 257      20.495  85.247  42.369  0.00  0.00            
ATOM   4075  H   GLN X 257      19.670  84.690  42.509  0.00  0.00            
ATOM   4076  CA  GLN X 257      21.474  85.210  43.444  0.00  0.00            
ATOM   4077  HA  GLN X 257      22.067  86.115  43.331  0.00  0.00            
ATOM   4078  CB  GLN X 257      20.768  85.198  44.819  0.00  0.00            
ATOM   4079  HB2 GLN X 257      21.525  85.271  45.614  0.00  0.00            
ATOM   4080  HB3 GLN X 257      20.286  84.232  44.974  0.00  0.00            
ATOM   4081  CG  GLN X 257      19.748  86.380  45.012  0.00  0.00            
ATOM   4082  HG2 GLN X 257      18.983  86.283  44.255  0.00  0.00            
ATOM   4083  HG3 GLN X 257      19.300  86.300  45.999  0.00  0.00            
ATOM   4084  CD  GLN X 257      20.408  87.699  44.895  0.00  0.00            
ATOM   4085  OE1 GLN X 257      21.601  87.902  45.103  0.00  0.00            
ATOM   4086  NE2 GLN X 257      19.528  88.633  44.430  0.00  0.00            
ATOM   4087 HE21 GLN X 257      18.652  88.379  43.989  0.00  0.00            
ATOM   4088 HE22 GLN X 257      19.686  89.625  44.348  0.00  0.00            
ATOM   4089  C   GLN X 257      22.463  84.039  43.327  0.00  0.00            
ATOM   4090  O   GLN X 257      23.481  84.067  44.016  0.00  0.00            
ATOM   4091  N   ASN X 258      22.176  82.998  42.549  0.00  0.00            
ATOM   4092  H   ASN X 258      21.502  83.135  41.807  0.00  0.00            
ATOM   4093  CA  ASN X 258      22.970  81.770  42.579  0.00  0.00            
ATOM   4094  HA  ASN X 258      23.279  81.563  43.599  0.00  0.00            
ATOM   4095  CB  ASN X 258      22.143  80.583  42.011  0.00  0.00            
ATOM   4096  HB2 ASN X 258      22.775  79.699  41.905  0.00  0.00            
ATOM   4097  HB3 ASN X 258      21.756  80.908  41.041  0.00  0.00            
ATOM   4098  CG  ASN X 258      20.966  80.256  42.881  0.00  0.00            
ATOM   4099  OD1 ASN X 258      21.107  79.821  44.027  0.00  0.00            
ATOM   4100  ND2 ASN X 258      19.755  80.547  42.367  0.00  0.00            
ATOM   4101 HD21 ASN X 258      19.672  80.763  41.390  0.00  0.00            
ATOM   4102 HD22 ASN X 258      18.957  80.592  42.991  0.00  0.00            
ATOM   4103  C   ASN X 258      24.191  82.028  41.736  0.00  0.00            
ATOM   4104  O   ASN X 258      24.335  83.035  41.032  0.00  0.00            
ATOM   4105  N   PHE X 259      25.103  81.055  41.800  0.00  0.00            
ATOM   4106  H   PHE X 259      24.813  80.118  42.046  0.00  0.00            
ATOM   4107  CA  PHE X 259      26.451  81.226  41.257  0.00  0.00            
ATOM   4108  HA  PHE X 259      26.934  82.085  41.701  0.00  0.00            
ATOM   4109  CB  PHE X 259      27.274  79.969  41.557  0.00  0.00            
ATOM   4110  HB2 PHE X 259      27.187  79.685  42.609  0.00  0.00            
ATOM   4111  HB3 PHE X 259      26.864  79.160  40.955  0.00  0.00            
ATOM   4112  CG  PHE X 259      28.759  80.073  41.213  0.00  0.00            
ATOM   4113  CD1 PHE X 259      29.500  81.140  41.715  0.00  0.00            
ATOM   4114  HD1 PHE X 259      29.089  81.761  42.494  0.00  0.00            
ATOM   4115  CE1 PHE X 259      30.821  81.319  41.343  0.00  0.00            
ATOM   4116  HE1 PHE X 259      31.332  82.231  41.577  0.00  0.00            
ATOM   4117  CZ  PHE X 259      31.463  80.372  40.540  0.00  0.00            
ATOM   4118  HZ  PHE X 259      32.472  80.515  40.211  0.00  0.00            
ATOM   4119  CE2 PHE X 259      30.748  79.266  40.085  0.00  0.00            
ATOM   4120  HE2 PHE X 259      31.260  78.422  39.663  0.00  0.00            
ATOM   4121  CD2 PHE X 259      29.396  79.127  40.397  0.00  0.00            
ATOM   4122  HD2 PHE X 259      28.877  78.215  40.181  0.00  0.00            
ATOM   4123  C   PHE X 259      26.370  81.463  39.753  0.00  0.00            
ATOM   4124  O   PHE X 259      27.191  82.169  39.172  0.00  0.00            
ATOM   4125  N   ARN X 260      25.426  80.772  39.084  0.00  0.00            
ATOM   4126  H   ARN X 260      24.693  80.297  39.591  0.00  0.00            
ATOM   4127  CA  ARN X 260      25.325  80.840  37.617  0.00  0.00            
ATOM   4128  HA  ARN X 260      26.111  81.484  37.223  0.00  0.00            
ATOM   4129  CB  ARN X 260      25.522  79.475  36.981  0.00  0.00            
ATOM   4130  HB2 ARN X 260      24.647  78.843  37.165  0.00  0.00            
ATOM   4131  HB3 ARN X 260      25.660  79.611  35.911  0.00  0.00            
ATOM   4132  CG  ARN X 260      26.771  78.790  37.510  0.00  0.00            
ATOM   4133  HG2 ARN X 260      27.665  79.330  37.175  0.00  0.00            
ATOM   4134  HG3 ARN X 260      26.748  78.770  38.597  0.00  0.00            
ATOM   4135  CD  ARN X 260      26.850  77.336  37.052  0.00  0.00            
ATOM   4136  HD2 ARN X 260      25.905  76.826  37.230  0.00  0.00            
ATOM   4137  HD3 ARN X 260      27.058  77.265  35.985  0.00  0.00            
ATOM   4138  NE  ARN X 260      27.878  76.625  37.787  0.00  0.00            
ATOM   4139  HE  ARN X 260      27.494  75.873  38.336  0.00  0.00            
ATOM   4140  CZ  ARN X 260      29.122  76.296  37.169  0.00  0.00            
ATOM   4141  NH1 ARN X 260      29.327  76.593  35.965  0.00  0.00            
ATOM   4142 HH11 ARN X 260      30.303  76.467  35.728  0.00  0.00            
ATOM   4143  NH2 ARN X 260      30.030  75.586  37.992  0.00  0.00            
ATOM   4144 HH21 ARN X 260      30.953  75.698  37.624  0.00  0.00            
ATOM   4145 HH22 ARN X 260      29.817  74.598  38.007  0.00  0.00            
ATOM   4146  C   ARN X 260      23.995  81.434  37.151  0.00  0.00            
ATOM   4147  O   ARN X 260      23.591  81.239  35.997  0.00  0.00            
ATOM   4148  N   ASH X 261      23.296  82.204  37.977  0.00  0.00            
ATOM   4149  H   ASH X 261      23.396  82.063  38.973  0.00  0.00            
ATOM   4150  CA  ASH X 261      22.111  82.916  37.506  0.00  0.00            
ATOM   4151  HA  ASH X 261      21.601  82.306  36.769  0.00  0.00            
ATOM   4152  CB  ASH X 261      21.135  83.171  38.657  0.00  0.00            
ATOM   4153  HB2 ASH X 261      21.640  83.666  39.481  0.00  0.00            
ATOM   4154  HB3 ASH X 261      20.337  83.819  38.329  0.00  0.00            
ATOM   4155  CG  ASH X 261      20.502  81.921  39.215  0.00  0.00            
ATOM   4156  OD1 ASH X 261      20.716  80.802  38.477  0.00  0.00            
ATOM   4157  OD2 ASH X 261      19.884  81.889  40.280  0.00  0.00            
ATOM   4158  HD1 ASH X 261      20.382  80.046  38.934  0.00  0.00            
ATOM   4159  C   ASH X 261      22.493  84.257  36.904  0.00  0.00            
ATOM   4160  O   ASH X 261      23.441  84.927  37.341  0.00  0.00            
ATOM   4161  N   PRO X 262      21.775  84.687  35.859  0.00  0.00            
ATOM   4162  CD  PRO X 262      20.676  83.993  35.193  0.00  0.00            
ATOM   4163  HD2 PRO X 262      21.085  83.224  34.525  0.00  0.00            
ATOM   4164  HD3 PRO X 262      19.971  83.531  35.880  0.00  0.00            
ATOM   4165  CG  PRO X 262      20.025  85.070  34.350  0.00  0.00            
ATOM   4166  HG2 PRO X 262      19.568  84.683  33.442  0.00  0.00            
ATOM   4167  HG3 PRO X 262      19.290  85.597  34.962  0.00  0.00            
ATOM   4168  CB  PRO X 262      21.144  86.026  34.040  0.00  0.00            
ATOM   4169  HB2 PRO X 262      20.749  87.028  33.830  0.00  0.00            
ATOM   4170  HB3 PRO X 262      21.725  85.601  33.220  0.00  0.00            
ATOM   4171  CA  PRO X 262      21.994  86.009  35.298  0.00  0.00            
ATOM   4172  HA  PRO X 262      23.048  86.127  35.035  0.00  0.00            
ATOM   4173  C   PRO X 262      21.607  87.104  36.259  0.00  0.00            
ATOM   4174  O   PRO X 262      20.582  87.038  36.941  0.00  0.00            
ATOM   4175  N   MET X 263      22.456  88.139  36.352  0.00  0.00            
ATOM   4176  H   MET X 263      23.358  88.075  35.903  0.00  0.00            
ATOM   4177  CA  MET X 263      22.214  89.288  37.211  0.00  0.00            
ATOM   4178  HA  MET X 263      21.535  88.989  38.006  0.00  0.00            
ATOM   4179  CB  MET X 263      23.539  89.778  37.815  0.00  0.00            
ATOM   4180  HB2 MET X 263      23.375  90.685  38.409  0.00  0.00            
ATOM   4181  HB3 MET X 263      24.191  90.044  36.979  0.00  0.00            
ATOM   4182  CG  MET X 263      24.281  88.735  38.638  0.00  0.00            
ATOM   4183  HG2 MET X 263      23.626  88.324  39.403  0.00  0.00            
ATOM   4184  HG3 MET X 263      24.582  87.911  37.995  0.00  0.00            
ATOM   4185  SD  MET X 263      25.754  89.416  39.437  0.00  0.00            
ATOM   4186  CE  MET X 263      26.788  89.706  37.984  0.00  0.00            
ATOM   4187  HE1 MET X 263      27.799  89.350  38.181  0.00  0.00            
ATOM   4188  HE2 MET X 263      26.851  90.780  37.795  0.00  0.00            
ATOM   4189  HE3 MET X 263      26.388  89.212  37.101  0.00  0.00            
ATOM   4190  C   MET X 263      21.553  90.398  36.403  0.00  0.00            
ATOM   4191  O   MET X 263      22.188  91.042  35.565  0.00  0.00            
ATOM   4192  N   TYR X 264      20.261  90.647  36.662  0.00  0.00            
ATOM   4193  H   TYR X 264      19.710  89.920  37.094  0.00  0.00            
ATOM   4194  CA  TYR X 264      19.562  91.789  36.098  0.00  0.00            
ATOM   4195  HA  TYR X 264      19.491  91.644  35.024  0.00  0.00            
ATOM   4196  CB  TYR X 264      18.146  91.881  36.687  0.00  0.00            
ATOM   4197  HB2 TYR X 264      17.614  90.940  36.522  0.00  0.00            
ATOM   4198  HB3 TYR X 264      18.194  92.023  37.762  0.00  0.00            
ATOM   4199  CG  TYR X 264      17.316  92.995  36.102  0.00  0.00            
ATOM   4200  CD1 TYR X 264      17.325  94.248  36.713  0.00  0.00            
ATOM   4201  HD1 TYR X 264      17.848  94.394  37.641  0.00  0.00            
ATOM   4202  CE1 TYR X 264      16.624  95.313  36.152  0.00  0.00            
ATOM   4203  HE1 TYR X 264      16.749  96.311  36.539  0.00  0.00            
ATOM   4204  CZ  TYR X 264      15.869  95.129  34.996  0.00  0.00            
ATOM   4205  OH  TYR X 264      15.122  96.152  34.472  0.00  0.00            
ATOM   4206  HH  TYR X 264      14.635  96.623  35.132  0.00  0.00            
ATOM   4207  CE2 TYR X 264      15.870  93.884  34.367  0.00  0.00            
ATOM   4208  HE2 TYR X 264      15.419  93.779  33.395  0.00  0.00            
ATOM   4209  CD2 TYR X 264      16.559  92.810  34.937  0.00  0.00            
ATOM   4210  HD2 TYR X 264      16.450  91.825  34.521  0.00  0.00            
ATOM   4211  C   TYR X 264      20.363  93.053  36.375  0.00  0.00            
ATOM   4212  O   TYR X 264      20.838  93.233  37.497  0.00  0.00            
ATOM   4213  N   PRO X 265      20.483  93.952  35.391  0.00  0.00            
ATOM   4214  CD  PRO X 265      21.140  95.224  35.630  0.00  0.00            
ATOM   4215  HD2 PRO X 265      20.799  95.689  36.554  0.00  0.00            
ATOM   4216  HD3 PRO X 265      22.223  95.085  35.625  0.00  0.00            
ATOM   4217  CG  PRO X 265      20.744  96.067  34.430  0.00  0.00            
ATOM   4218  HG2 PRO X 265      21.566  96.122  33.708  0.00  0.00            
ATOM   4219  HG3 PRO X 265      20.434  97.047  34.778  0.00  0.00            
ATOM   4220  CB  PRO X 265      19.548  95.380  33.805  0.00  0.00            
ATOM   4221  HB2 PRO X 265      18.637  95.725  34.291  0.00  0.00            
ATOM   4222  HB3 PRO X 265      19.485  95.585  32.737  0.00  0.00            
ATOM   4223  CA  PRO X 265      19.801  93.912  34.106  0.00  0.00            
ATOM   4224  HA  PRO X 265      18.862  93.368  34.180  0.00  0.00            
ATOM   4225  C   PRO X 265      20.651  93.304  32.976  0.00  0.00            
ATOM   4226  O   PRO X 265      20.416  93.622  31.812  0.00  0.00            
ATOM   4227  N   TRP X 266      21.612  92.440  33.304  0.00  0.00            
ATOM   4228  H   TRP X 266      21.661  92.101  34.252  0.00  0.00            
ATOM   4229  CA  TRP X 266      22.456  91.826  32.291  0.00  0.00            
ATOM   4230  HA  TRP X 266      22.168  92.218  31.318  0.00  0.00            
ATOM   4231  CB  TRP X 266      23.932  92.149  32.553  0.00  0.00            
ATOM   4232  HB2 TRP X 266      24.552  91.840  31.709  0.00  0.00            
ATOM   4233  HB3 TRP X 266      24.248  91.578  33.427  0.00  0.00            
ATOM   4234  CG  TRP X 266      24.196  93.584  32.845  0.00  0.00            
ATOM   4235  CD1 TRP X 266      24.151  94.625  31.985  0.00  0.00            
ATOM   4236  HD1 TRP X 266      24.114  94.518  30.920  0.00  0.00            
ATOM   4237  NE1 TRP X 266      24.362  95.799  32.665  0.00  0.00            
ATOM   4238  HE1 TRP X 266      24.008  96.692  32.356  0.00  0.00            
ATOM   4239  CE2 TRP X 266      24.796  95.535  33.938  0.00  0.00            
ATOM   4240  CZ2 TRP X 266      25.160  96.365  34.983  0.00  0.00            
ATOM   4241  HZ2 TRP X 266      25.002  97.427  34.912  0.00  0.00            
ATOM   4242  CH2 TRP X 266      25.553  95.787  36.178  0.00  0.00            
ATOM   4243  HH2 TRP X 266      25.801  96.420  37.009  0.00  0.00            
ATOM   4244  CZ3 TRP X 266      25.539  94.399  36.321  0.00  0.00            
ATOM   4245  HZ3 TRP X 266      26.075  93.951  37.134  0.00  0.00            
ATOM   4246  CE3 TRP X 266      25.004  93.579  35.332  0.00  0.00            
ATOM   4247  HE3 TRP X 266      24.839  92.527  35.520  0.00  0.00            
ATOM   4248  CD2 TRP X 266      24.671  94.132  34.090  0.00  0.00            
ATOM   4249  C   TRP X 266      22.240  90.325  32.293  0.00  0.00            
ATOM   4250  O   TRP X 266      21.442  89.789  33.066  0.00  0.00            
ATOM   4251  N   ASN X 267      22.991  89.636  31.430  0.00  0.00            
ATOM   4252  H   ASN X 267      23.669  90.138  30.877  0.00  0.00            
ATOM   4253  CA  ASN X 267      23.050  88.187  31.429  0.00  0.00            
ATOM   4254  HA  ASN X 267      22.175  87.785  31.936  0.00  0.00            
ATOM   4255  CB  ASN X 267      23.061  87.646  29.998  0.00  0.00            
ATOM   4256  HB2 ASN X 267      23.916  88.024  29.441  0.00  0.00            
ATOM   4257  HB3 ASN X 267      23.158  86.560  30.042  0.00  0.00            
ATOM   4258  CG  ASN X 267      21.784  87.972  29.242  0.00  0.00            
ATOM   4259  OD1 ASN X 267      20.745  88.244  29.842  0.00  0.00            
ATOM   4260  ND2 ASN X 267      21.868  87.928  27.909  0.00  0.00            
ATOM   4261 HD21 ASN X 267      22.071  88.786  27.415  0.00  0.00            
ATOM   4262 HD22 ASN X 267      21.318  87.230  27.432  0.00  0.00            
ATOM   4263  C   ASN X 267      24.286  87.703  32.176  0.00  0.00            
ATOM   4264  O   ASN X 267      24.466  86.497  32.342  0.00  0.00            
ATOM   4265  N   THR X 268      25.157  88.626  32.601  0.00  0.00            
ATOM   4266  H   THR X 268      25.049  89.587  32.311  0.00  0.00            
ATOM   4267  CA  THR X 268      26.343  88.261  33.357  0.00  0.00            
ATOM   4268  HA  THR X 268      26.952  87.593  32.752  0.00  0.00            
ATOM   4269  CB  THR X 268      27.137  89.524  33.705  0.00  0.00            
ATOM   4270  HB  THR X 268      26.532  90.187  34.321  0.00  0.00            
ATOM   4271  CG2 THR X 268      28.420  89.167  34.456  0.00  0.00            
ATOM   4272 HG21 THR X 268      29.278  89.684  34.029  0.00  0.00            
ATOM   4273 HG22 THR X 268      28.614  88.095  34.400  0.00  0.00            
ATOM   4274 HG23 THR X 268      28.347  89.440  35.508  0.00  0.00            
ATOM   4275  OG1 THR X 268      27.481  90.201  32.510  0.00  0.00            
ATOM   4276  HG1 THR X 268      27.478  91.133  32.679  0.00  0.00            
ATOM   4277  C   THR X 268      25.949  87.525  34.637  0.00  0.00            
ATOM   4278  O   THR X 268      25.043  87.935  35.360  0.00  0.00            
ATOM   4279  N   THR X 269      26.652  86.427  34.925  0.00  0.00            
ATOM   4280  H   THR X 269      27.174  85.996  34.177  0.00  0.00            
ATOM   4281  CA  THR X 269      26.481  85.670  36.154  0.00  0.00            
ATOM   4282  HA  THR X 269      25.502  85.903  36.563  0.00  0.00            
ATOM   4283  CB  THR X 269      26.586  84.180  35.819  0.00  0.00            
ATOM   4284  HB  THR X 269      26.310  83.598  36.701  0.00  0.00            
ATOM   4285  CG2 THR X 269      25.661  83.808  34.665  0.00  0.00            
ATOM   4286 HG21 THR X 269      25.980  82.879  34.196  0.00  0.00            
ATOM   4287 HG22 THR X 269      25.672  84.594  33.911  0.00  0.00            
ATOM   4288 HG23 THR X 269      24.636  83.685  35.014  0.00  0.00            
ATOM   4289  OG1 THR X 269      27.928  83.851  35.499  0.00  0.00            
ATOM   4290  HG1 THR X 269      28.314  84.572  35.026  0.00  0.00            
ATOM   4291  C   THR X 269      27.560  86.041  37.165  0.00  0.00            
ATOM   4292  O   THR X 269      28.557  86.668  36.812  0.00  0.00            
ATOM   4293  N   PRO X 270      27.380  85.679  38.439  0.00  0.00            
ATOM   4294  CD  PRO X 270      26.123  85.265  39.058  0.00  0.00            
ATOM   4295  HD2 PRO X 270      25.976  84.190  38.931  0.00  0.00            
ATOM   4296  HD3 PRO X 270      25.251  85.789  38.663  0.00  0.00            
ATOM   4297  CG  PRO X 270      26.337  85.566  40.531  0.00  0.00            
ATOM   4298  HG2 PRO X 270      25.775  84.900  41.184  0.00  0.00            
ATOM   4299  HG3 PRO X 270      26.103  86.619  40.698  0.00  0.00            
ATOM   4300  CB  PRO X 270      27.823  85.440  40.737  0.00  0.00            
ATOM   4301  HB2 PRO X 270      28.147  86.042  41.583  0.00  0.00            
ATOM   4302  HB3 PRO X 270      28.087  84.399  40.922  0.00  0.00            
ATOM   4303  CA  PRO X 270      28.413  85.949  39.424  0.00  0.00            
ATOM   4304  HA  PRO X 270      28.597  87.022  39.475  0.00  0.00            
ATOM   4305  C   PRO X 270      29.721  85.236  39.087  0.00  0.00            
ATOM   4306  O   PRO X 270      30.795  85.770  39.351  0.00  0.00            
ATOM   4307  N   GLH X 271      29.647  84.034  38.510  0.00  0.00            
ATOM   4308  H   GLH X 271      28.770  83.757  38.093  0.00  0.00            
ATOM   4309  CA  GLH X 271      30.837  83.288  38.134  0.00  0.00            
ATOM   4310  HA  GLH X 271      31.446  83.130  39.025  0.00  0.00            
ATOM   4311  CB  GLH X 271      30.451  81.903  37.618  0.00  0.00            
ATOM   4312  HB2 GLH X 271      29.665  81.986  36.867  0.00  0.00            
ATOM   4313  HB3 GLH X 271      30.074  81.354  38.477  0.00  0.00            
ATOM   4314  CG  GLH X 271      31.636  81.113  37.068  0.00  0.00            
ATOM   4315  HG2 GLH X 271      32.355  80.906  37.859  0.00  0.00            
ATOM   4316  HG3 GLH X 271      32.154  81.702  36.314  0.00  0.00            
ATOM   4317  CD  GLH X 271      31.257  79.789  36.416  0.00  0.00            
ATOM   4318  OE1 GLH X 271      29.933  79.523  36.386  0.00  0.00            
ATOM   4319  OE2 GLH X 271      32.096  79.018  35.967  0.00  0.00            
ATOM   4320  HE1 GLH X 271      29.461  79.946  37.079  0.00  0.00            
ATOM   4321  C   GLH X 271      31.648  84.062  37.101  0.00  0.00            
ATOM   4322  O   GLH X 271      32.874  83.963  37.082  0.00  0.00            
ATOM   4323  N   ASH X 272      30.965  84.827  36.243  0.00  0.00            
ATOM   4324  H   ASH X 272      29.958  84.883  36.303  0.00  0.00            
ATOM   4325  CA  ASH X 272      31.638  85.547  35.170  0.00  0.00            
ATOM   4326  HA  ASH X 272      32.157  84.838  34.524  0.00  0.00            
ATOM   4327  CB  ASH X 272      30.622  86.272  34.295  0.00  0.00            
ATOM   4328  HB2 ASH X 272      31.123  86.941  33.595  0.00  0.00            
ATOM   4329  HB3 ASH X 272      29.976  86.885  34.920  0.00  0.00            
ATOM   4330  CG  ASH X 272      29.713  85.340  33.511  0.00  0.00            
ATOM   4331  OD1 ASH X 272      30.168  84.074  33.381  0.00  0.00            
ATOM   4332  OD2 ASH X 272      28.652  85.718  33.029  0.00  0.00            
ATOM   4333  HD1 ASH X 272      30.882  84.022  32.769  0.00  0.00            
ATOM   4334  C   ASH X 272      32.670  86.543  35.709  0.00  0.00            
ATOM   4335  O   ASH X 272      33.620  86.890  35.009  0.00  0.00            
ATOM   4336  N   VAL X 273      32.466  87.043  36.932  0.00  0.00            
ATOM   4337  H   VAL X 273      31.862  86.537  37.563  0.00  0.00            
ATOM   4338  CA  VAL X 273      33.322  88.085  37.485  0.00  0.00            
ATOM   4339  HA  VAL X 273      34.130  88.276  36.786  0.00  0.00            
ATOM   4340  CB  VAL X 273      32.540  89.396  37.669  0.00  0.00            
ATOM   4341  HB  VAL X 273      33.221  90.146  38.074  0.00  0.00            
ATOM   4342  CG1 VAL X 273      32.014  89.912  36.336  0.00  0.00            
ATOM   4343 HG11 VAL X 273      32.838  90.203  35.685  0.00  0.00            
ATOM   4344 HG12 VAL X 273      31.376  90.784  36.474  0.00  0.00            
ATOM   4345 HG13 VAL X 273      31.436  89.144  35.822  0.00  0.00            
ATOM   4346  CG2 VAL X 273      31.389  89.229  38.649  0.00  0.00            
ATOM   4347 HG21 VAL X 273      31.211  90.150  39.205  0.00  0.00            
ATOM   4348 HG22 VAL X 273      30.467  88.968  38.128  0.00  0.00            
ATOM   4349 HG23 VAL X 273      31.635  88.444  39.364  0.00  0.00            
ATOM   4350  C   VAL X 273      33.936  87.632  38.811  0.00  0.00            
ATOM   4351  O   VAL X 273      34.359  88.463  39.609  0.00  0.00            
ATOM   4352  N   MET X 274      34.020  86.322  39.048  0.00  0.00            
ATOM   4353  H   MET X 274      33.872  85.661  38.299  0.00  0.00            
ATOM   4354  CA  MET X 274      34.495  85.830  40.332  0.00  0.00            
ATOM   4355  HA  MET X 274      34.033  86.441  41.112  0.00  0.00            
ATOM   4356  CB  MET X 274      34.062  84.380  40.536  0.00  0.00            
ATOM   4357  HB2 MET X 274      34.614  83.726  39.859  0.00  0.00            
ATOM   4358  HB3 MET X 274      33.006  84.327  40.286  0.00  0.00            
ATOM   4359  CG  MET X 274      34.214  83.898  41.976  0.00  0.00            
ATOM   4360  HG2 MET X 274      33.913  82.850  42.049  0.00  0.00            
ATOM   4361  HG3 MET X 274      35.258  83.945  42.279  0.00  0.00            
ATOM   4362  SD  MET X 274      33.236  84.873  43.145  0.00  0.00            
ATOM   4363  CE  MET X 274      31.629  84.864  42.318  0.00  0.00            
ATOM   4364  HE1 MET X 274      31.526  83.966  41.710  0.00  0.00            
ATOM   4365  HE2 MET X 274      30.837  84.866  43.065  0.00  0.00            
ATOM   4366  HE3 MET X 274      31.517  85.742  41.680  0.00  0.00            
ATOM   4367  C   MET X 274      36.004  85.984  40.465  0.00  0.00            
ATOM   4368  O   MET X 274      36.516  86.042  41.579  0.00  0.00            
ATOM   4369  N   ASN X 275      36.723  86.044  39.339  0.00  0.00            
ATOM   4370  H   ASN X 275      36.276  85.811  38.464  0.00  0.00            
ATOM   4371  CA  ASN X 275      38.161  86.272  39.336  0.00  0.00            
ATOM   4372  HA  ASN X 275      38.507  86.334  40.367  0.00  0.00            
ATOM   4373  CB  ASN X 275      38.867  85.116  38.619  0.00  0.00            
ATOM   4374  HB2 ASN X 275      38.623  85.104  37.558  0.00  0.00            
ATOM   4375  HB3 ASN X 275      38.515  84.171  39.034  0.00  0.00            
ATOM   4376  CG  ASN X 275      40.380  85.165  38.793  0.00  0.00            
ATOM   4377  OD1 ASN X 275      40.934  86.165  39.243  0.00  0.00            
ATOM   4378  ND2 ASN X 275      41.045  84.050  38.482  0.00  0.00            
ATOM   4379 HD21 ASN X 275      40.769  83.514  37.672  0.00  0.00            
ATOM   4380 HD22 ASN X 275      41.825  83.750  39.049  0.00  0.00            
ATOM   4381  C   ASN X 275      38.442  87.601  38.646  0.00  0.00            
ATOM   4382  O   ASN X 275      38.319  87.707  37.427  0.00  0.00            
ATOM   4383  N   HID X 276      38.806  88.621  39.427  0.00  0.00            
ATOM   4384  H   HID X 276      39.098  88.447  40.379  0.00  0.00            
ATOM   4385  CA  HID X 276      38.954  89.959  38.885  0.00  0.00            
ATOM   4386  HA  HID X 276      38.075  90.169  38.276  0.00  0.00            
ATOM   4387  CB  HID X 276      38.996  90.997  39.998  0.00  0.00            
ATOM   4388  HB2 HID X 276      38.165  90.863  40.690  0.00  0.00            
ATOM   4389  HB3 HID X 276      38.877  91.969  39.522  0.00  0.00            
ATOM   4390  CG  HID X 276      40.269  91.014  40.785  0.00  0.00            
ATOM   4391  ND1 HID X 276      40.555  90.074  41.758  0.00  0.00            
ATOM   4392  HD1 HID X 276      40.040  89.225  41.924  0.00  0.00            
ATOM   4393  CE1 HID X 276      41.787  90.318  42.193  0.00  0.00            
ATOM   4394  HE1 HID X 276      42.402  89.543  42.621  0.00  0.00            
ATOM   4395  NE2 HID X 276      42.327  91.381  41.619  0.00  0.00            
ATOM   4396  CD2 HID X 276      41.392  91.792  40.675  0.00  0.00            
ATOM   4397  HD2 HID X 276      41.667  92.482  39.893  0.00  0.00            
ATOM   4398  C   HID X 276      40.188  90.057  37.996  0.00  0.00            
ATOM   4399  O   HID X 276      40.237  90.894  37.098  0.00  0.00            
ATOM   4400  N   ARN X 277      41.201  89.227  38.249  0.00  0.00            
ATOM   4401  H   ARN X 277      41.227  88.714  39.120  0.00  0.00            
ATOM   4402  CA  ARN X 277      42.375  89.198  37.392  0.00  0.00            
ATOM   4403  HA  ARN X 277      42.739  90.222  37.312  0.00  0.00            
ATOM   4404  CB  ARN X 277      43.453  88.319  38.016  0.00  0.00            
ATOM   4405  HB2 ARN X 277      44.068  87.856  37.242  0.00  0.00            
ATOM   4406  HB3 ARN X 277      42.935  87.549  38.580  0.00  0.00            
ATOM   4407  CG  ARN X 277      44.328  89.058  39.016  0.00  0.00            
ATOM   4408  HG2 ARN X 277      45.375  89.036  38.701  0.00  0.00            
ATOM   4409  HG3 ARN X 277      43.971  90.084  39.052  0.00  0.00            
ATOM   4410  CD  ARN X 277      44.176  88.475  40.416  0.00  0.00            
ATOM   4411  HD2 ARN X 277      44.280  87.390  40.395  0.00  0.00            
ATOM   4412  HD3 ARN X 277      43.184  88.701  40.795  0.00  0.00            
ATOM   4413  NE  ARN X 277      45.141  89.051  41.326  0.00  0.00            
ATOM   4414  HE  ARN X 277      44.724  89.255  42.219  0.00  0.00            
ATOM   4415  CZ  ARN X 277      46.426  88.451  41.437  0.00  0.00            
ATOM   4416  NH1 ARN X 277      46.779  87.447  40.771  0.00  0.00            
ATOM   4417 HH11 ARN X 277      47.355  87.706  39.985  0.00  0.00            
ATOM   4418  NH2 ARN X 277      47.274  89.104  42.374  0.00  0.00            
ATOM   4419 HH21 ARN X 277      47.417  88.520  43.182  0.00  0.00            
ATOM   4420 HH22 ARN X 277      48.174  89.276  41.957  0.00  0.00            
ATOM   4421  C   ARN X 277      42.035  88.725  35.982  0.00  0.00            
ATOM   4422  O   ARN X 277      42.601  89.223  35.009  0.00  0.00            
ATOM   4423  N   LYN X 278      41.117  87.761  35.855  0.00  0.00            
ATOM   4424  H   LYN X 278      40.733  87.315  36.676  0.00  0.00            
ATOM   4425  CA  LYN X 278      40.677  87.311  34.543  0.00  0.00            
ATOM   4426  HA  LYN X 278      41.556  87.021  33.967  0.00  0.00            
ATOM   4427  CB  LYN X 278      39.786  86.081  34.684  0.00  0.00            
ATOM   4428  HB2 LYN X 278      40.288  85.324  35.287  0.00  0.00            
ATOM   4429  HB3 LYN X 278      38.895  86.365  35.236  0.00  0.00            
ATOM   4430  CG  LYN X 278      39.358  85.478  33.349  0.00  0.00            
ATOM   4431  HG2 LYN X 278      38.860  86.230  32.735  0.00  0.00            
ATOM   4432  HG3 LYN X 278      40.237  85.160  32.789  0.00  0.00            
ATOM   4433  CD  LYN X 278      38.434  84.278  33.567  0.00  0.00            
ATOM   4434  HD2 LYN X 278      38.951  83.511  34.144  0.00  0.00            
ATOM   4435  HD3 LYN X 278      37.577  84.593  34.161  0.00  0.00            
ATOM   4436  CE  LYN X 278      37.940  83.706  32.242  0.00  0.00            
ATOM   4437  HE2 LYN X 278      38.787  83.425  31.612  0.00  0.00            
ATOM   4438  HE3 LYN X 278      37.378  84.491  31.738  0.00  0.00            
ATOM   4439  NZ  LYN X 278      37.068  82.556  32.441  0.00  0.00            
ATOM   4440  HZ1 LYN X 278      37.134  82.222  33.393  0.00  0.00            
ATOM   4441  HZ2 LYN X 278      36.103  82.822  32.303  0.00  0.00            
ATOM   4442  C   LYN X 278      39.950  88.432  33.800  0.00  0.00            
ATOM   4443  O   LYN X 278      39.967  88.472  32.571  0.00  0.00            
ATOM   4444  N   LEU X 279      39.295  89.336  34.537  0.00  0.00            
ATOM   4445  H   LEU X 279      39.181  89.180  35.529  0.00  0.00            
ATOM   4446  CA  LEU X 279      38.578  90.449  33.935  0.00  0.00            
ATOM   4447  HA  LEU X 279      37.949  90.048  33.142  0.00  0.00            
ATOM   4448  CB  LEU X 279      37.681  91.107  34.979  0.00  0.00            
ATOM   4449  HB2 LEU X 279      37.195  91.988  34.551  0.00  0.00            
ATOM   4450  HB3 LEU X 279      38.328  91.425  35.791  0.00  0.00            
ATOM   4451  CG  LEU X 279      36.633  90.180  35.593  0.00  0.00            
ATOM   4452  HG  LEU X 279      37.161  89.382  36.114  0.00  0.00            
ATOM   4453  CD1 LEU X 279      35.796  90.935  36.621  0.00  0.00            
ATOM   4454 HD11 LEU X 279      36.038  91.998  36.613  0.00  0.00            
ATOM   4455 HD12 LEU X 279      34.733  90.832  36.404  0.00  0.00            
ATOM   4456 HD13 LEU X 279      35.987  90.533  37.616  0.00  0.00            
ATOM   4457  CD2 LEU X 279      35.744  89.551  34.527  0.00  0.00            
ATOM   4458 HD21 LEU X 279      34.698  89.798  34.702  0.00  0.00            
ATOM   4459 HD22 LEU X 279      35.839  88.465  34.544  0.00  0.00            
ATOM   4460 HD23 LEU X 279      36.019  89.904  33.533  0.00  0.00            
ATOM   4461  C   LEU X 279      39.515  91.498  33.332  0.00  0.00            
ATOM   4462  O   LEU X 279      39.056  92.368  32.593  0.00  0.00            
ATOM   4463  N   GLY X 280      40.818  91.425  33.627  0.00  0.00            
ATOM   4464  H   GLY X 280      41.161  90.582  34.059  0.00  0.00            
ATOM   4465  CA  GLY X 280      41.794  92.288  32.988  0.00  0.00            
ATOM   4466  HA2 GLY X 280      41.378  92.675  32.060  0.00  0.00            
ATOM   4467  HA3 GLY X 280      42.648  91.671  32.719  0.00  0.00            
ATOM   4468  C   GLY X 280      42.313  93.456  33.823  0.00  0.00            
ATOM   4469  O   GLY X 280      43.070  94.270  33.299  0.00  0.00            
ATOM   4470  N   TYR X 281      41.927  93.563  35.096  0.00  0.00            
ATOM   4471  H   TYR X 281      41.120  93.045  35.401  0.00  0.00            
ATOM   4472  CA  TYR X 281      42.416  94.641  35.940  0.00  0.00            
ATOM   4473  HA  TYR X 281      43.216  95.153  35.407  0.00  0.00            
ATOM   4474  CB  TYR X 281      41.278  95.628  36.214  0.00  0.00            
ATOM   4475  HB2 TYR X 281      41.670  96.546  36.660  0.00  0.00            
ATOM   4476  HB3 TYR X 281      40.843  95.889  35.252  0.00  0.00            
ATOM   4477  CG  TYR X 281      40.163  95.103  37.094  0.00  0.00            
ATOM   4478  CD1 TYR X 281      40.247  95.184  38.485  0.00  0.00            
ATOM   4479  HD1 TYR X 281      41.153  95.533  38.950  0.00  0.00            
ATOM   4480  CE1 TYR X 281      39.175  94.776  39.280  0.00  0.00            
ATOM   4481  HE1 TYR X 281      39.155  95.028  40.324  0.00  0.00            
ATOM   4482  CZ  TYR X 281      38.072  94.155  38.700  0.00  0.00            
ATOM   4483  OH  TYR X 281      37.056  93.686  39.477  0.00  0.00            
ATOM   4484  HH  TYR X 281      36.919  94.203  40.255  0.00  0.00            
ATOM   4485  CE2 TYR X 281      38.028  93.990  37.320  0.00  0.00            
ATOM   4486  HE2 TYR X 281      37.298  93.332  36.889  0.00  0.00            
ATOM   4487  CD2 TYR X 281      39.044  94.502  36.517  0.00  0.00            
ATOM   4488  HD2 TYR X 281      39.038  94.290  35.463  0.00  0.00            
ATOM   4489  C   TYR X 281      42.984  94.108  37.248  0.00  0.00            
ATOM   4490  O   TYR X 281      42.724  92.973  37.641  0.00  0.00            
ATOM   4491  N   VAL X 282      43.781  94.950  37.908  0.00  0.00            
ATOM   4492  H   VAL X 282      44.146  95.744  37.404  0.00  0.00            
ATOM   4493  CA  VAL X 282      44.379  94.639  39.191  0.00  0.00            
ATOM   4494  HA  VAL X 282      43.752  93.917  39.712  0.00  0.00            
ATOM   4495  CB  VAL X 282      45.765  94.025  38.957  0.00  0.00            
ATOM   4496  HB  VAL X 282      45.652  93.205  38.247  0.00  0.00            
ATOM   4497  CG1 VAL X 282      46.747  95.027  38.346  0.00  0.00            
ATOM   4498 HG11 VAL X 282      47.567  95.232  39.035  0.00  0.00            
ATOM   4499 HG12 VAL X 282      46.280  95.962  38.030  0.00  0.00            
ATOM   4500 HG13 VAL X 282      47.191  94.591  37.457  0.00  0.00            
ATOM   4501  CG2 VAL X 282      46.328  93.426  40.241  0.00  0.00            
ATOM   4502 HG21 VAL X 282      45.535  93.240  40.966  0.00  0.00            
ATOM   4503 HG22 VAL X 282      47.051  94.099  40.702  0.00  0.00            
ATOM   4504 HG23 VAL X 282      46.820  92.484  39.993  0.00  0.00            
ATOM   4505  C   VAL X 282      44.458  95.915  40.022  0.00  0.00            
ATOM   4506  O   VAL X 282      44.484  97.017  39.476  0.00  0.00            
ATOM   4507  N   TYR X 283      44.511  95.764  41.348  0.00  0.00            
ATOM   4508  H   TYR X 283      44.711  94.849  41.721  0.00  0.00            
ATOM   4509  CA  TYR X 283      44.639  96.902  42.243  0.00  0.00            
ATOM   4510  HA  TYR X 283      44.290  97.801  41.739  0.00  0.00            
ATOM   4511  CB  TYR X 283      43.775  96.705  43.488  0.00  0.00            
ATOM   4512  HB2 TYR X 283      44.043  97.448  44.242  0.00  0.00            
ATOM   4513  HB3 TYR X 283      43.967  95.728  43.925  0.00  0.00            
ATOM   4514  CG  TYR X 283      42.301  96.822  43.185  0.00  0.00            
ATOM   4515  CD1 TYR X 283      41.673  98.070  43.175  0.00  0.00            
ATOM   4516  HD1 TYR X 283      42.204  98.938  43.522  0.00  0.00            
ATOM   4517  CE1 TYR X 283      40.329  98.184  42.816  0.00  0.00            
ATOM   4518  HE1 TYR X 283      39.883  99.154  42.675  0.00  0.00            
ATOM   4519  CZ  TYR X 283      39.569  97.037  42.605  0.00  0.00            
ATOM   4520  OH  TYR X 283      38.240  97.141  42.324  0.00  0.00            
ATOM   4521  HH  TYR X 283      37.904  96.396  41.849  0.00  0.00            
ATOM   4522  CE2 TYR X 283      40.171  95.786  42.730  0.00  0.00            
ATOM   4523  HE2 TYR X 283      39.560  94.912  42.845  0.00  0.00            
ATOM   4524  CD2 TYR X 283      41.543  95.678  42.945  0.00  0.00            
ATOM   4525  HD2 TYR X 283      41.997  94.705  43.014  0.00  0.00            
ATOM   4526  C   TYR X 283      46.106  97.069  42.614  0.00  0.00            
ATOM   4527  O   TYR X 283      46.861  96.100  42.678  0.00  0.00            
ATOM   4528  N   ASH X 284      46.510  98.318  42.850  0.00  0.00            
ATOM   4529  H   ASH X 284      45.828  99.004  43.140  0.00  0.00            
ATOM   4530  CA  ASH X 284      47.911  98.659  42.985  0.00  0.00            
ATOM   4531  HA  ASH X 284      48.435  98.282  42.103  0.00  0.00            
ATOM   4532  CB  ASH X 284      48.086 100.178  43.021  0.00  0.00            
ATOM   4533  HB2 ASH X 284      49.137 100.433  43.168  0.00  0.00            
ATOM   4534  HB3 ASH X 284      47.775 100.607  42.072  0.00  0.00            
ATOM   4535  CG  ASH X 284      47.297 100.854  44.126  0.00  0.00            
ATOM   4536  OD1 ASH X 284      46.388 100.038  44.701  0.00  0.00            
ATOM   4537  OD2 ASH X 284      47.494 102.016  44.465  0.00  0.00            
ATOM   4538  HD1 ASH X 284      46.604  99.867  45.601  0.00  0.00            
ATOM   4539  C   ASH X 284      48.536  97.994  44.204  0.00  0.00            
ATOM   4540  O   ASH X 284      49.740  97.750  44.220  0.00  0.00            
ATOM   4541  N   ILE X 285      47.730  97.680  45.221  0.00  0.00            
ATOM   4542  H   ILE X 285      46.730  97.671  45.076  0.00  0.00            
ATOM   4543  CA  ILE X 285      48.264  97.059  46.421  0.00  0.00            
ATOM   4544  HA  ILE X 285      49.147  97.616  46.734  0.00  0.00            
ATOM   4545  CB  ILE X 285      47.247  97.113  47.569  0.00  0.00            
ATOM   4546  HB  ILE X 285      47.669  96.577  48.421  0.00  0.00            
ATOM   4547  CG2 ILE X 285      46.991  98.555  47.999  0.00  0.00            
ATOM   4548 HG21 ILE X 285      47.449  99.251  47.296  0.00  0.00            
ATOM   4549 HG22 ILE X 285      47.408  98.748  48.986  0.00  0.00            
ATOM   4550 HG23 ILE X 285      45.922  98.765  48.035  0.00  0.00            
ATOM   4551  CG1 ILE X 285      45.941  96.436  47.168  0.00  0.00            
ATOM   4552 HG12 ILE X 285      46.145  95.509  46.628  0.00  0.00            
ATOM   4553 HG13 ILE X 285      45.419  97.128  46.512  0.00  0.00            
ATOM   4554  CD1 ILE X 285      45.016  96.154  48.343  0.00  0.00            
ATOM   4555 HD11 ILE X 285      44.215  95.476  48.050  0.00  0.00            
ATOM   4556 HD12 ILE X 285      44.555  97.077  48.695  0.00  0.00            
ATOM   4557 HD13 ILE X 285      45.574  95.697  49.158  0.00  0.00            
ATOM   4558  C   ILE X 285      48.681  95.619  46.131  0.00  0.00            
ATOM   4559  O   ILE X 285      49.440  95.032  46.899  0.00  0.00            
ATOM   4560  N   GLH X 286      48.203  95.047  45.020  0.00  0.00            
ATOM   4561  H   GLH X 286      47.747  95.628  44.331  0.00  0.00            
ATOM   4562  CA  GLH X 286      48.523  93.676  44.654  0.00  0.00            
ATOM   4563  HA  GLH X 286      48.523  93.038  45.536  0.00  0.00            
ATOM   4564  CB  GLH X 286      47.463  93.121  43.709  0.00  0.00            
ATOM   4565  HB2 GLH X 286      47.740  92.113  43.392  0.00  0.00            
ATOM   4566  HB3 GLH X 286      47.449  93.768  42.838  0.00  0.00            
ATOM   4567  CG  GLH X 286      46.064  93.105  44.310  0.00  0.00            
ATOM   4568  HG2 GLH X 286      45.761  94.110  44.602  0.00  0.00            
ATOM   4569  HG3 GLH X 286      46.043  92.490  45.209  0.00  0.00            
ATOM   4570  CD  GLH X 286      45.059  92.508  43.343  0.00  0.00            
ATOM   4571  OE1 GLH X 286      44.240  93.436  42.807  0.00  0.00            
ATOM   4572  OE2 GLH X 286      44.978  91.304  43.125  0.00  0.00            
ATOM   4573  HE1 GLH X 286      43.338  93.173  42.870  0.00  0.00            
ATOM   4574  C   GLH X 286      49.890  93.594  43.981  0.00  0.00            
ATOM   4575  O   GLH X 286      50.360  92.492  43.697  0.00  0.00            
ATOM   4576  N   LEU X 287      50.522  94.737  43.694  0.00  0.00            
ATOM   4577  H   LEU X 287      50.034  95.614  43.798  0.00  0.00            
ATOM   4578  CA  LEU X 287      51.804  94.742  43.007  0.00  0.00            
ATOM   4579  HA  LEU X 287      51.923  93.785  42.501  0.00  0.00            
ATOM   4580  CB  LEU X 287      51.858  95.879  41.977  0.00  0.00            
ATOM   4581  HB2 LEU X 287      51.981  96.838  42.479  0.00  0.00            
ATOM   4582  HB3 LEU X 287      52.761  95.742  41.388  0.00  0.00            
ATOM   4583  CG  LEU X 287      50.676  95.944  41.005  0.00  0.00            
ATOM   4584  HG  LEU X 287      49.778  96.204  41.562  0.00  0.00            
ATOM   4585  CD1 LEU X 287      50.910  97.037  39.961  0.00  0.00            
ATOM   4586 HD11 LEU X 287      50.036  97.156  39.320  0.00  0.00            
ATOM   4587 HD12 LEU X 287      51.107  97.994  40.443  0.00  0.00            
ATOM   4588 HD13 LEU X 287      51.762  96.796  39.323  0.00  0.00            
ATOM   4589  CD2 LEU X 287      50.441  94.596  40.332  0.00  0.00            
ATOM   4590 HD21 LEU X 287      51.261  93.913  40.546  0.00  0.00            
ATOM   4591 HD22 LEU X 287      49.520  94.143  40.696  0.00  0.00            
ATOM   4592 HD23 LEU X 287      50.362  94.708  39.250  0.00  0.00            
ATOM   4593  C   LEU X 287      52.959  94.897  43.994  0.00  0.00            
ATOM   4594  O   LEU X 287      52.844  95.594  44.999  0.00  0.00            
ATOM   4595  C61 CU6 X 288      24.107  98.889  43.602  0.00  0.00            
ATOM   4596  DD2 CU6 X 288      24.861  98.746  44.109  0.00  0.00            
ATOM   4597  DD3 CU6 X 288      23.718  99.375  44.283  0.00  0.00            
ATOM   4598  DD4 CU6 X 288      24.462  99.635  43.259  0.00  0.00            
ATOM   4599  DD5 CU6 X 288      23.325  99.014  43.067  0.00  0.00            
ATOM   4600  DD6 CU6 X 288      24.482  98.391  42.892  0.00  0.00            
ATOM   4601  DD7 CU6 X 288      23.741  98.137  43.935  0.00  0.00            
ATOM   4602  C61 CU6 X 289      27.162 101.714  47.454  0.00  0.00            
ATOM   4603  DD2 CU6 X 289      27.713 101.391  48.148  0.00  0.00            
ATOM   4604  DD3 CU6 X 289      26.858 102.392  48.010  0.00  0.00            
ATOM   4605  DD4 CU6 X 289      27.835 102.244  47.169  0.00  0.00            
ATOM   4606  DD5 CU6 X 289      26.607 102.031  46.767  0.00  0.00            
ATOM   4607  DD6 CU6 X 289      27.466 101.030  46.905  0.00  0.00            
ATOM   4608  DD7 CU6 X 289      26.492 101.177  47.741  0.00  0.00            
ATOM   4609  O1  L6O X 290      25.485 102.597  46.499  0.00  0.00            
ATOM   4610  C1  L6O X 290      24.480 102.454  47.311  0.00  0.00            
ATOM   4611  C2  L6O X 290      23.702 103.541  47.990  0.00  0.00            
ATOM   4612  C3  L6O X 290      22.786 103.242  48.944  0.00  0.00            
ATOM   4613  C4  L6O X 290      22.338 104.277  49.935  0.00  0.00            
ATOM   4614  N1  L6O X 290      22.363 103.782  51.284  0.00  0.00            
ATOM   4615  C5  L6O X 290      21.456 102.970  51.940  0.00  0.00            
ATOM   4616  C6  L6O X 290      21.967 102.926  53.210  0.00  0.00            
ATOM   4617  C7  L6O X 290      21.468 102.069  54.289  0.00  0.00            
ATOM   4618  O2  L6O X 290      22.085 102.267  55.600  0.00  0.00            
ATOM   4619  C8  L6O X 290      21.613 101.322  56.536  0.00  0.00            
ATOM   4620  C9  L6O X 290      22.081 100.025  56.526  0.00  0.00            
ATOM   4621  C10 L6O X 290      21.744  99.087  57.560  0.00  0.00            
ATOM   4622  C11 L6O X 290      20.978  99.560  58.671  0.00  0.00            
ATOM   4623  C12 L6O X 290      20.551 100.918  58.645  0.00  0.00            
ATOM   4624  C13 L6O X 290      20.911 101.815  57.596  0.00  0.00            
ATOM   4625  C14 L6O X 290      20.447 103.136  57.686  0.00  0.00            
ATOM   4626  C15 L6O X 290      19.578 103.486  58.721  0.00  0.00            
ATOM   4627  C16 L6O X 290      19.267 102.610  59.733  0.00  0.00            
ATOM   4628  C17 L6O X 290      19.742 101.287  59.737  0.00  0.00            
ATOM   4629  H1  L6O X 290      19.530 100.682  60.658  0.00  0.00            
ATOM   4630  H2  L6O X 290      18.714 102.986  60.515  0.00  0.00            
ATOM   4631  H3  L6O X 290      19.144 104.468  58.725  0.00  0.00            
ATOM   4632  H4  L6O X 290      20.698 103.862  56.926  0.00  0.00            
ATOM   4633  H5  L6O X 290      20.713  98.956  59.521  0.00  0.00            
ATOM   4634  H6  L6O X 290      22.073  98.089  57.528  0.00  0.00            
ATOM   4635  H7  L6O X 290      22.848  99.811  55.876  0.00  0.00            
ATOM   4636  H8  L6O X 290      21.555 101.003  54.060  0.00  0.00            
ATOM   4637  H9  L6O X 290      20.442 102.198  54.311  0.00  0.00            
ATOM   4638  N2  L6O X 290      23.228 103.519  53.208  0.00  0.00            
ATOM   4639  N3  L6O X 290      23.450 104.061  52.063  0.00  0.00            
ATOM   4640  H10 L6O X 290      20.527 102.517  51.491  0.00  0.00            
ATOM   4641  H11 L6O X 290      21.266 104.346  49.663  0.00  0.00            
ATOM   4642  H12 L6O X 290      22.886 105.166  49.922  0.00  0.00            
ATOM   4643  O3  L6O X 290      22.472 102.003  49.237  0.00  0.00            
ATOM   4644  C18 L6O X 290      23.229 100.984  48.713  0.00  0.00            
ATOM   4645  C19 L6O X 290      24.256 101.122  47.874  0.00  0.00            
ATOM   4646  O4  L6O X 290      25.148 100.189  47.488  0.00  0.00            
ATOM   4647  H13 L6O X 290      24.849  99.394  47.891  0.00  0.00            
ATOM   4648  H14 L6O X 290      22.886 100.026  49.148  0.00  0.00            
ATOM   4649  H15 L6O X 290      23.911 104.611  47.662  0.00  0.00            
ATOM   4650  O   HOH X 291      11.625 109.081  46.744  0.00  0.00            
ATOM   4651  H1  HOH X 291      10.737 109.218  46.408  0.00  0.00            
ATOM   4652  H2  HOH X 291      11.837 108.168  46.577  0.00  0.00            
ATOM   4653  O   HOH X 292      14.035  87.299  52.614  0.00  0.00            
ATOM   4654  H1  HOH X 292      13.313  87.193  53.290  0.00  0.00            
ATOM   4655  H2  HOH X 292      14.695  87.842  53.054  0.00  0.00            
ATOM   4656  O   HOH X 293      20.132 105.271  67.000  0.00  0.00            
ATOM   4657  H1  HOH X 293      19.556 105.949  66.699  0.00  0.00            
ATOM   4658  H2  HOH X 293      20.941 105.740  67.155  0.00  0.00            
ATOM   4659  O   HOH X 294      40.198 109.043  53.519  0.00  0.00            
ATOM   4660  H1  HOH X 294      40.268 108.105  53.752  0.00  0.00            
ATOM   4661  H2  HOH X 294      39.510 109.362  54.090  0.00  0.00            
ATOM   4662  O   HOH X 295      26.547  97.576  71.310  0.00  0.00            
ATOM   4663  H1  HOH X 295      25.642  97.191  71.200  0.00  0.00            
ATOM   4664  H2  HOH X 295      26.519  97.900  72.217  0.00  0.00            
ATOM   4665  O   HOH X 296      14.277 107.922  49.184  0.00  0.00            
ATOM   4666  H1  HOH X 296      14.733 108.351  49.910  0.00  0.00            
ATOM   4667  H2  HOH X 296      13.504 107.548  49.636  0.00  0.00            
ATOM   4668  O   HOH X 297      13.176 117.342  45.906  0.00  0.00            
ATOM   4669  H1  HOH X 297      12.619 116.835  46.513  0.00  0.00            
ATOM   4670  H2  HOH X 297      13.944 117.556  46.438  0.00  0.00            
ATOM   4671  O   HOH X 298      18.697 113.652  62.967  0.00  0.00            
ATOM   4672  H1  HOH X 298      19.480 114.263  62.984  0.00  0.00            
ATOM   4673  H2  HOH X 298      19.101 112.887  62.491  0.00  0.00            
ATOM   4674  O   HOH X 299      21.211 117.412  51.372  0.00  0.00            
ATOM   4675  H1  HOH X 299      21.716 116.633  51.667  0.00  0.00            
ATOM   4676  H2  HOH X 299      20.638 117.061  50.674  0.00  0.00            
ATOM   4677  O   HOH X 300      13.958 107.062  54.985  0.00  0.00            
ATOM   4678  H1  HOH X 300      14.058 106.758  55.908  0.00  0.00            
ATOM   4679  H2  HOH X 300      13.829 108.021  55.103  0.00  0.00            
ATOM   4680  O   HOH X 301      20.956 108.293  64.540  0.00  0.00            
ATOM   4681  H1  HOH X 301      21.343 107.394  64.515  0.00  0.00            
ATOM   4682  H2  HOH X 301      20.806 108.515  63.588  0.00  0.00            
ATOM   4683  O   HOH X 302      14.244 105.490  57.134  0.00  0.00            
ATOM   4684  H1  HOH X 302      13.824 105.473  58.028  0.00  0.00            
ATOM   4685  H2  HOH X 302      14.779 104.682  57.156  0.00  0.00            
ATOM   4686  O   HOH X 303       7.942  96.125  47.129  0.00  0.00            
ATOM   4687  H1  HOH X 303       7.109  95.823  47.521  0.00  0.00            
ATOM   4688  H2  HOH X 303       8.603  95.659  47.629  0.00  0.00            
ATOM   4689  O   HOH X 304      30.091 109.724  69.803  0.00  0.00            
ATOM   4690  H1  HOH X 304      29.444 110.254  69.317  0.00  0.00            
ATOM   4691  H2  HOH X 304      30.547 109.254  69.108  0.00  0.00            
ATOM   4692  O   HOH X 305       9.730 102.938  64.826  0.00  0.00            
ATOM   4693  H1  HOH X 305       9.732 103.800  64.433  0.00  0.00            
ATOM   4694  H2  HOH X 305       8.960 102.497  64.413  0.00  0.00            
ATOM   4695  O   HOH X 306      20.237 101.134  63.159  0.00  0.00            
ATOM   4696  H1  HOH X 306      20.562 101.666  63.897  0.00  0.00            
ATOM   4697  H2  HOH X 306      21.046 100.976  62.640  0.00  0.00            
ATOM   4698  O   HOH X 307      23.590  91.344  64.070  0.00  0.00            
ATOM   4699  H1  HOH X 307      23.648  92.207  64.503  0.00  0.00            
ATOM   4700  H2  HOH X 307      22.635  91.223  64.095  0.00  0.00            
ATOM   4701  O   HOH X 308      17.968  85.352  57.570  0.00  0.00            
ATOM   4702  H1  HOH X 308      17.269  85.429  58.203  0.00  0.00            
ATOM   4703  H2  HOH X 308      18.149  84.420  57.592  0.00  0.00            
ATOM   4704  O   HOH X 309      27.698 105.835  65.196  0.00  0.00            
ATOM   4705  H1  HOH X 309      27.901 106.762  65.281  0.00  0.00            
ATOM   4706  H2  HOH X 309      26.753 105.855  65.001  0.00  0.00            
ATOM   4707  O   HOH X 310      13.524 100.460  51.503  0.00  0.00            
ATOM   4708  H1  HOH X 310      13.918 100.893  50.742  0.00  0.00            
ATOM   4709  H2  HOH X 310      13.269 101.216  52.056  0.00  0.00            
ATOM   4710  O   HOH X 311      27.885  85.892  58.263  0.00  0.00            
ATOM   4711  H1  HOH X 311      28.541  85.201  58.441  0.00  0.00            
ATOM   4712  H2  HOH X 311      27.869  86.428  59.042  0.00  0.00            
ATOM   4713  O   HOH X 312      33.835 113.752  59.970  0.00  0.00            
ATOM   4714  H1  HOH X 312      33.275 114.048  60.719  0.00  0.00            
ATOM   4715  H2  HOH X 312      34.432 113.136  60.427  0.00  0.00            
ATOM   4716  O   HOH X 313       5.875 103.529  45.643  0.00  0.00            
ATOM   4717  H1  HOH X 313       5.168 104.071  45.276  0.00  0.00            
ATOM   4718  H2  HOH X 313       5.366 102.858  46.167  0.00  0.00            
ATOM   4719  O   HOH X 314      18.411 109.843  63.483  0.00  0.00            
ATOM   4720  H1  HOH X 314      17.593 109.481  63.111  0.00  0.00            
ATOM   4721  H2  HOH X 314      19.080 109.351  62.940  0.00  0.00            
ATOM   4722  O   HOH X 315      23.193 103.479  70.424  0.00  0.00            
ATOM   4723  H1  HOH X 315      23.652 102.905  69.772  0.00  0.00            
ATOM   4724  H2  HOH X 315      23.906 103.941  70.803  0.00  0.00            
ATOM   4725  O   HOH X 316      10.467  98.077  64.031  0.00  0.00            
ATOM   4726  H1  HOH X 316       9.906  97.952  64.775  0.00  0.00            
ATOM   4727  H2  HOH X 316      11.397  98.064  64.396  0.00  0.00            
ATOM   4728  O   HOH X 317      17.918 113.646  48.532  0.00  0.00            
ATOM   4729  H1  HOH X 317      17.197 114.206  48.304  0.00  0.00            
ATOM   4730  H2  HOH X 317      18.689 114.242  48.368  0.00  0.00            
ATOM   4731  O   HOH X 318      19.760 112.999  45.831  0.00  0.00            
ATOM   4732  H1  HOH X 318      20.244 113.819  45.970  0.00  0.00            
ATOM   4733  H2  HOH X 318      20.237 112.581  45.120  0.00  0.00            
ATOM   4734  O   HOH X 319      18.239 103.330  69.390  0.00  0.00            
ATOM   4735  H1  HOH X 319      17.780 102.985  68.606  0.00  0.00            
ATOM   4736  H2  HOH X 319      19.026 102.781  69.399  0.00  0.00            
ATOM   4737  O   HOH X 320      20.265 115.272  47.689  0.00  0.00            
ATOM   4738  H1  HOH X 320      19.879 115.570  48.529  0.00  0.00            
ATOM   4739  H2  HOH X 320      20.627 116.075  47.320  0.00  0.00            
ATOM   4740  O   HOH X 321      16.368 108.550  62.179  0.00  0.00            
ATOM   4741  H1  HOH X 321      16.034 108.890  61.338  0.00  0.00            
ATOM   4742  H2  HOH X 321      15.587 108.293  62.657  0.00  0.00            
ATOM   4743  O   HOH X 322      10.135 106.742  43.696  0.00  0.00            
ATOM   4744  H1  HOH X 322       9.400 106.423  43.141  0.00  0.00            
ATOM   4745  H2  HOH X 322      10.289 105.988  44.266  0.00  0.00            
ATOM   4746  O   HOH X 323      13.715 113.442  55.728  0.00  0.00            
ATOM   4747  H1  HOH X 323      14.547 112.906  55.847  0.00  0.00            
ATOM   4748  H2  HOH X 323      13.939 114.333  55.989  0.00  0.00            
ATOM   4749  O   HOH X 324      12.461 115.853  51.302  0.00  0.00            
ATOM   4750  H1  HOH X 324      11.753 115.331  50.943  0.00  0.00            
ATOM   4751  H2  HOH X 324      12.346 116.712  50.848  0.00  0.00            
ATOM   4752  O   HOH X 325      10.895 109.015  51.716  0.00  0.00            
ATOM   4753  H1  HOH X 325      11.613 109.472  51.192  0.00  0.00            
ATOM   4754  H2  HOH X 325      11.289 108.188  52.009  0.00  0.00            
ATOM   4755  O   HOH X 326       6.683 108.624  54.491  0.00  0.00            
ATOM   4756  H1  HOH X 326       7.101 108.905  55.326  0.00  0.00            
ATOM   4757  H2  HOH X 326       7.180 107.776  54.375  0.00  0.00            
ATOM   4758  O   HOH X 327      20.580 115.489  62.996  0.00  0.00            
ATOM   4759  H1  HOH X 327      20.458 116.333  62.544  0.00  0.00            
ATOM   4760  H2  HOH X 327      21.473 115.535  63.349  0.00  0.00            
ATOM   4761  O   HOH X 328      14.945 115.361  62.645  0.00  0.00            
ATOM   4762  H1  HOH X 328      15.513 115.478  61.857  0.00  0.00            
ATOM   4763  H2  HOH X 328      14.574 116.211  62.755  0.00  0.00            
ATOM   4764  O   HOH X 329      29.163  90.608  65.449  0.00  0.00            
ATOM   4765  H1  HOH X 329      29.094  89.684  65.308  0.00  0.00            
ATOM   4766  H2  HOH X 329      29.916  90.855  64.850  0.00  0.00            
ATOM   4767  O   HOH X 330      28.613 111.324  67.984  0.00  0.00            
ATOM   4768  H1  HOH X 330      27.764 111.337  67.558  0.00  0.00            
ATOM   4769  H2  HOH X 330      28.745 112.276  68.289  0.00  0.00            
ATOM   4770  O   HOH X 331      15.264 117.904  48.259  0.00  0.00            
ATOM   4771  H1  HOH X 331      15.546 117.017  48.079  0.00  0.00            
ATOM   4772  H2  HOH X 331      16.104 118.319  48.556  0.00  0.00            
ATOM   4773  O   HOH X 332       9.420 105.321  52.232  0.00  0.00            
ATOM   4774  H1  HOH X 332       9.137 104.472  52.657  0.00  0.00            
ATOM   4775  H2  HOH X 332      10.256 105.110  51.806  0.00  0.00            
ATOM   4776  O   HOH X 333       4.571 109.711  52.819  0.00  0.00            
ATOM   4777  H1  HOH X 333       5.384 109.264  53.121  0.00  0.00            
ATOM   4778  H2  HOH X 333       4.064 109.016  52.366  0.00  0.00            
ATOM   4779  O   HOH X 334      33.067  94.892  59.990  0.00  0.00            
ATOM   4780  H1  HOH X 334      33.707  95.432  59.469  0.00  0.00            
ATOM   4781  H2  HOH X 334      33.488  94.859  60.877  0.00  0.00            
ATOM   4782  O   HOH X 335      26.461 102.443  65.326  0.00  0.00            
ATOM   4783  H1  HOH X 335      26.775 102.771  64.456  0.00  0.00            
ATOM   4784  H2  HOH X 335      26.641 103.158  65.921  0.00  0.00            
ATOM   4785  O   HOH X 336      25.037 116.426  40.559  0.00  0.00            
ATOM   4786  H1  HOH X 336      25.331 117.185  40.088  0.00  0.00            
ATOM   4787  H2  HOH X 336      25.439 115.711  40.060  0.00  0.00            
ATOM   4788  O   HOH X 337      15.857  91.465  62.749  0.00  0.00            
ATOM   4789  H1  HOH X 337      16.791  91.669  62.618  0.00  0.00            
ATOM   4790  H2  HOH X 337      15.397  92.356  62.898  0.00  0.00            
ATOM   4791  O   HOH X 338       7.774 104.975  43.304  0.00  0.00            
ATOM   4792  H1  HOH X 338       7.419 105.435  44.081  0.00  0.00            
ATOM   4793  H2  HOH X 338       7.724 104.047  43.611  0.00  0.00            
ATOM   4794  O   HOH X 339       8.760 112.175  57.395  0.00  0.00            
ATOM   4795  H1  HOH X 339       8.210 112.951  57.216  0.00  0.00            
ATOM   4796  H2  HOH X 339       8.412 111.562  56.696  0.00  0.00            
ATOM   4797  O   HOH X 340      20.620  93.413  60.123  0.00  0.00            
ATOM   4798  H1  HOH X 340      21.242  93.067  59.474  0.00  0.00            
ATOM   4799  H2  HOH X 340      20.069  92.665  60.275  0.00  0.00            
ATOM   4800  O   HOH X 341       8.230  98.886  61.379  0.00  0.00            
ATOM   4801  H1  HOH X 341       7.316  99.155  61.231  0.00  0.00            
ATOM   4802  H2  HOH X 341       8.123  98.288  62.125  0.00  0.00            
ATOM   4803  O   HOH X 342      33.751 117.056  57.214  0.00  0.00            
ATOM   4804  H1  HOH X 342      34.619 117.247  57.507  0.00  0.00            
ATOM   4805  H2  HOH X 342      33.357 116.514  57.922  0.00  0.00            
ATOM   4806  O   HOH X 343      29.330  99.053  66.468  0.00  0.00            
ATOM   4807  H1  HOH X 343      29.109  98.382  65.786  0.00  0.00            
ATOM   4808  H2  HOH X 343      30.140  99.445  66.108  0.00  0.00            
ATOM   4809  O   HOH X 344      16.785 114.982  50.932  0.00  0.00            
ATOM   4810  H1  HOH X 344      16.349 114.116  50.855  0.00  0.00            
ATOM   4811  H2  HOH X 344      16.061 115.590  50.641  0.00  0.00            
ATOM   4812  O   HOH X 345      31.863  88.621  58.844  0.00  0.00            
ATOM   4813  H1  HOH X 345      31.893  89.594  58.897  0.00  0.00            
ATOM   4814  H2  HOH X 345      30.936  88.467  59.014  0.00  0.00            
ATOM   4815  O   HOH X 346      12.802 103.039  52.218  0.00  0.00            
ATOM   4816  H1  HOH X 346      12.077 103.080  52.861  0.00  0.00            
ATOM   4817  H2  HOH X 346      12.477 103.641  51.516  0.00  0.00            
ATOM   4818  O   HOH X 347      18.458 115.989  65.246  0.00  0.00            
ATOM   4819  H1  HOH X 347      18.756 115.137  64.937  0.00  0.00            
ATOM   4820  H2  HOH X 347      17.656 115.772  65.683  0.00  0.00            
ATOM   4821  O   HOH X 348      10.591 100.479  61.078  0.00  0.00            
ATOM   4822  H1  HOH X 348      10.566 101.081  61.842  0.00  0.00            
ATOM   4823  H2  HOH X 348       9.968  99.761  61.304  0.00  0.00            
ATOM   4824  O   HOH X 349      15.056 111.887  59.917  0.00  0.00            
ATOM   4825  H1  HOH X 349      14.555 112.685  60.085  0.00  0.00            
ATOM   4826  H2  HOH X 349      15.796 111.943  60.546  0.00  0.00            
ATOM   4827  O   HOH X 350       9.586  92.982  54.748  0.00  0.00            
ATOM   4828  H1  HOH X 350      10.553  92.959  54.615  0.00  0.00            
ATOM   4829  H2  HOH X 350       9.521  92.788  55.702  0.00  0.00            
ATOM   4830  O   HOH X 351      19.676 104.489  63.333  0.00  0.00            
ATOM   4831  H1  HOH X 351      18.932 105.068  63.600  0.00  0.00            
ATOM   4832  H2  HOH X 351      19.515 103.649  63.811  0.00  0.00            
ATOM   4833  O   HOH X 352       5.598 103.902  63.130  0.00  0.00            
ATOM   4834  H1  HOH X 352       6.580 103.893  63.198  0.00  0.00            
ATOM   4835  H2  HOH X 352       5.275 104.249  63.955  0.00  0.00            
ATOM   4836  O   HOH X 353      22.850 117.647  61.840  0.00  0.00            
ATOM   4837  H1  HOH X 353      23.616 118.043  61.452  0.00  0.00            
ATOM   4838  H2  HOH X 353      22.922 116.771  61.507  0.00  0.00            
ATOM   4839  O   HOH X 354       9.442  92.983  46.712  0.00  0.00            
ATOM   4840  H1  HOH X 354       9.728  93.655  47.346  0.00  0.00            
ATOM   4841  H2  HOH X 354       9.417  92.176  47.228  0.00  0.00            
ATOM   4842  O   HOH X 355      12.801  97.586  65.265  0.00  0.00            
ATOM   4843  H1  HOH X 355      13.393  98.234  64.893  0.00  0.00            
ATOM   4844  H2  HOH X 355      13.312  97.290  66.033  0.00  0.00            
ATOM   4845  O   HOH X 356      17.957 109.827  54.969  0.00  0.00            
ATOM   4846  H1  HOH X 356      18.549 109.518  54.266  0.00  0.00            
ATOM   4847  H2  HOH X 356      17.404 109.050  55.136  0.00  0.00            
ATOM   4848  O   HOH X 357      14.125 112.285  64.506  0.00  0.00            
ATOM   4849  H1  HOH X 357      13.709 112.386  65.417  0.00  0.00            
ATOM   4850  H2  HOH X 357      14.764 111.533  64.657  0.00  0.00            
ATOM   4851  O   HOH X 358      23.663 118.718  64.675  0.00  0.00            
ATOM   4852  H1  HOH X 358      23.402 118.483  63.784  0.00  0.00            
ATOM   4853  H2  HOH X 358      22.897 119.159  65.005  0.00  0.00            
ATOM   4854  O   HOH X 359      35.074 101.653  62.829  0.00  0.00            
ATOM   4855  H1  HOH X 359      34.809 102.395  63.452  0.00  0.00            
ATOM   4856  H2  HOH X 359      34.201 101.378  62.502  0.00  0.00            
ATOM   4857  O   HOH X 360      24.478 104.253  63.471  0.00  0.00            
ATOM   4858  H1  HOH X 360      24.574 103.733  64.250  0.00  0.00            
ATOM   4859  H2  HOH X 360      25.066 104.998  63.662  0.00  0.00            
ATOM   4860  O   HOH X 361      26.815 112.626  66.004  0.00  0.00            
ATOM   4861  H1  HOH X 361      26.538 111.671  66.140  0.00  0.00            
ATOM   4862  H2  HOH X 361      26.429 112.798  65.144  0.00  0.00            
ATOM   4863  O   HOH X 362      31.147 101.792  65.365  0.00  0.00            
ATOM   4864  H1  HOH X 362      30.837 102.408  66.082  0.00  0.00            
ATOM   4865  H2  HOH X 362      31.502 102.430  64.728  0.00  0.00            
ATOM   4866  O   HOH X 363      20.010 111.660  51.526  0.00  0.00            
ATOM   4867  H1  HOH X 363      20.505 111.586  50.692  0.00  0.00            
ATOM   4868  H2  HOH X 363      19.115 111.854  51.245  0.00  0.00            
ATOM   4869  O   HOH X 364      15.366 103.940  51.332  0.00  0.00            
ATOM   4870  H1  HOH X 364      14.668 103.844  52.026  0.00  0.00            
ATOM   4871  H2  HOH X 364      14.833 104.173  50.539  0.00  0.00            
ATOM   4872  O   HOH X 365      25.428 119.047  60.846  0.00  0.00            
ATOM   4873  H1  HOH X 365      25.100 119.262  59.969  0.00  0.00            
ATOM   4874  H2  HOH X 365      26.363 118.866  60.653  0.00  0.00            
ATOM   4875  O   HOH X 366       7.152  96.375  57.820  0.00  0.00            
ATOM   4876  H1  HOH X 366       7.765  95.662  57.551  0.00  0.00            
ATOM   4877  H2  HOH X 366       7.755  97.066  58.084  0.00  0.00            
ATOM   4878  O   HOH X 367      25.887  93.662  66.816  0.00  0.00            
ATOM   4879  H1  HOH X 367      26.033  92.813  66.363  0.00  0.00            
ATOM   4880  H2  HOH X 367      26.537  94.221  66.368  0.00  0.00            
ATOM   4881  O   HOH X 368      17.902 105.823  35.554  0.00  0.00            
ATOM   4882  H1  HOH X 368      18.242 105.852  36.455  0.00  0.00            
ATOM   4883  H2  HOH X 368      17.288 106.585  35.535  0.00  0.00            
ATOM   4884  O   HOH X 369      39.463 110.854  51.703  0.00  0.00            
ATOM   4885  H1  HOH X 369      39.458 111.695  52.211  0.00  0.00            
ATOM   4886  H2  HOH X 369      40.084 110.306  52.203  0.00  0.00            
ATOM   4887  O   HOH X 370      18.578  97.140  65.028  0.00  0.00            
ATOM   4888  H1  HOH X 370      19.514  97.052  64.989  0.00  0.00            
ATOM   4889  H2  HOH X 370      18.455  98.062  65.088  0.00  0.00            
ATOM   4890  O   HOH X 371       8.218 105.240  63.007  0.00  0.00            
ATOM   4891  H1  HOH X 371       8.751 106.087  62.967  0.00  0.00            
ATOM   4892  H2  HOH X 371       8.242 104.980  62.068  0.00  0.00            
ATOM   4893  O   HOH X 372      35.672 113.137  45.649  0.00  0.00            
ATOM   4894  H1  HOH X 372      36.565 112.806  45.587  0.00  0.00            
ATOM   4895  H2  HOH X 372      35.360 112.783  46.466  0.00  0.00            
ATOM   4896  O   HOH X 373      15.457 106.082  66.979  0.00  0.00            
ATOM   4897  H1  HOH X 373      15.356 107.028  66.755  0.00  0.00            
ATOM   4898  H2  HOH X 373      14.657 105.890  67.472  0.00  0.00            
ATOM   4899  O   HOH X 374      22.239  94.541  68.969  0.00  0.00            
ATOM   4900  H1  HOH X 374      21.712  94.096  69.645  0.00  0.00            
ATOM   4901  H2  HOH X 374      23.104  94.162  69.096  0.00  0.00            
ATOM   4902  O   HOH X 375      18.886 118.106  59.495  0.00  0.00            
ATOM   4903  H1  HOH X 375      19.696 117.573  59.726  0.00  0.00            
ATOM   4904  H2  HOH X 375      18.635 118.464  60.331  0.00  0.00            
ATOM   4905  O   HOH X 376      31.970 114.086  61.858  0.00  0.00            
ATOM   4906  H1  HOH X 376      31.307 114.511  62.448  0.00  0.00            
ATOM   4907  H2  HOH X 376      31.503 113.287  61.580  0.00  0.00            
ATOM   4908  O   HOH X 377      33.812  92.872  64.067  0.00  0.00            
ATOM   4909  H1  HOH X 377      34.481  92.248  64.387  0.00  0.00            
ATOM   4910  H2  HOH X 377      33.475  93.284  64.894  0.00  0.00            
ATOM   4911  O   HOH X 378      14.919 103.993  40.412  0.00  0.00            
ATOM   4912  H1  HOH X 378      14.274 104.487  40.925  0.00  0.00            
ATOM   4913  H2  HOH X 378      14.961 103.192  40.986  0.00  0.00            
ATOM   4914  O   HOH X 379       7.576 101.398  47.318  0.00  0.00            
ATOM   4915  H1  HOH X 379       6.920 101.877  47.851  0.00  0.00            
ATOM   4916  H2  HOH X 379       7.765 100.653  47.868  0.00  0.00            
ATOM   4917  O   HOH X 380       8.659  92.463  61.138  0.00  0.00            
ATOM   4918  H1  HOH X 380       9.066  92.763  61.975  0.00  0.00            
ATOM   4919  H2  HOH X 380       9.166  91.641  60.965  0.00  0.00            
ATOM   4920  O   HOH X 381      37.261 109.753  61.859  0.00  0.00            
ATOM   4921  H1  HOH X 381      38.198 109.546  61.718  0.00  0.00            
ATOM   4922  H2  HOH X 381      36.871 108.890  62.174  0.00  0.00            
ATOM   4923  O   HOH X 382       8.419 113.624  50.576  0.00  0.00            
ATOM   4924  H1  HOH X 382       8.099 114.375  50.126  0.00  0.00            
ATOM   4925  H2  HOH X 382       7.804 113.496  51.309  0.00  0.00            
ATOM   4926  O   HOH X 383      13.837 109.683  55.327  0.00  0.00            
ATOM   4927  H1  HOH X 383      13.756 109.971  56.262  0.00  0.00            
ATOM   4928  H2  HOH X 383      14.001 110.515  54.863  0.00  0.00            
ATOM   4929  O   HOH X 384       6.875 107.407  64.032  0.00  0.00            
ATOM   4930  H1  HOH X 384       6.861 107.929  63.203  0.00  0.00            
ATOM   4931  H2  HOH X 384       7.201 106.521  63.746  0.00  0.00            
ATOM   4932  O   HOH X 385      19.785 112.040  69.045  0.00  0.00            
ATOM   4933  H1  HOH X 385      20.661 112.294  68.701  0.00  0.00            
ATOM   4934  H2  HOH X 385      19.331 112.924  69.071  0.00  0.00            
ATOM   4935  O   HOH X 386      30.319 105.410  68.579  0.00  0.00            
ATOM   4936  H1  HOH X 386      30.184 105.589  69.558  0.00  0.00            
ATOM   4937  H2  HOH X 386      30.822 106.206  68.288  0.00  0.00            
ATOM   4938  O   HOH X 387      24.828  97.776  41.899  0.00  0.00            
ATOM   4939  H1  HOH X 387      24.762  97.917  40.915  0.00  0.00            
ATOM   4940  H2  HOH X 387      25.333  96.921  41.890  0.00  0.00            
ATOM   4941  O   HOH X 388      22.603 116.125  64.837  0.00  0.00            
ATOM   4942  H1  HOH X 388      23.162 115.655  65.446  0.00  0.00            
ATOM   4943  H2  HOH X 388      23.188 116.802  64.470  0.00  0.00            
ATOM   4944  O   HOH X 389      13.065  88.420  59.833  0.00  0.00            
ATOM   4945  H1  HOH X 389      13.798  88.722  59.239  0.00  0.00            
ATOM   4946  H2  HOH X 389      13.474  88.563  60.715  0.00  0.00            
ATOM   4947  O   HOH X 390       8.211  97.142  52.120  0.00  0.00            
ATOM   4948  H1  HOH X 390       9.042  97.394  52.504  0.00  0.00            
ATOM   4949  H2  HOH X 390       8.222  96.172  52.214  0.00  0.00            
ATOM   4950  O   HOH X 391      25.561 105.647  35.196  0.00  0.00            
ATOM   4951  H1  HOH X 391      25.401 106.008  34.339  0.00  0.00            
ATOM   4952  H2  HOH X 391      25.880 106.392  35.754  0.00  0.00            
ATOM   4953  O   HOH X 392      31.621  96.748  67.245  0.00  0.00            
ATOM   4954  H1  HOH X 392      30.917  97.001  67.824  0.00  0.00            
ATOM   4955  H2  HOH X 392      32.119  97.568  67.181  0.00  0.00            
ATOM   4956  O   HOH X 393      15.847 115.298  47.495  0.00  0.00            
ATOM   4957  H1  HOH X 393      15.206 114.590  47.351  0.00  0.00            
ATOM   4958  H2  HOH X 393      15.866 115.722  46.637  0.00  0.00            
ATOM   4959  O   HOH X 394      30.438 118.900  49.636  0.00  0.00            
ATOM   4960  H1  HOH X 394      29.683 119.503  49.776  0.00  0.00            
ATOM   4961  H2  HOH X 394      30.081 118.071  49.976  0.00  0.00            
ATOM   4962  O   HOH X 395       7.970 103.234  53.516  0.00  0.00            
ATOM   4963  H1  HOH X 395       7.263 102.790  53.071  0.00  0.00            
ATOM   4964  H2  HOH X 395       8.690 102.587  53.601  0.00  0.00            
ATOM   4965  O   HOH X 396      23.855  97.211  70.575  0.00  0.00            
ATOM   4966  H1  HOH X 396      23.676  98.086  70.187  0.00  0.00            
ATOM   4967  H2  HOH X 396      23.219  96.650  70.151  0.00  0.00            
ATOM   4968  O   HOH X 397      12.167 101.621  64.099  0.00  0.00            
ATOM   4969  H1  HOH X 397      12.520 102.124  63.348  0.00  0.00            
ATOM   4970  H2  HOH X 397      11.320 102.093  64.224  0.00  0.00            
ATOM   4971  O   HOH X 398      10.143 114.549  54.614  0.00  0.00            
ATOM   4972  H1  HOH X 398      10.479 113.850  53.972  0.00  0.00            
ATOM   4973  H2  HOH X 398      10.927 114.894  55.011  0.00  0.00            
ATOM   4974  O   HOH X 399      24.572 115.981  67.129  0.00  0.00            
ATOM   4975  H1  HOH X 399      25.392 115.502  67.321  0.00  0.00            
ATOM   4976  H2  HOH X 399      24.920 116.824  66.732  0.00  0.00            
ATOM   4977  O   HOH X 400      21.592  99.974  66.885  0.00  0.00            
ATOM   4978  H1  HOH X 400      22.064  99.846  66.042  0.00  0.00            
ATOM   4979  H2  HOH X 400      20.747  99.523  66.709  0.00  0.00            
ATOM   4980  O   HOH X 401      15.376 101.853  46.231  0.00  0.00            
ATOM   4981  H1  HOH X 401      14.867 102.702  46.210  0.00  0.00            
ATOM   4982  H2  HOH X 401      15.056 101.394  45.425  0.00  0.00            
ATOM   4983  O   HOH X 402      11.974 104.952  44.666  0.00  0.00            
ATOM   4984  H1  HOH X 402      11.631 104.045  44.681  0.00  0.00            
ATOM   4985  H2  HOH X 402      12.919 104.813  44.775  0.00  0.00            
ATOM   4986  O   HOH X 403      14.905 106.198  62.285  0.00  0.00            
ATOM   4987  H1  HOH X 403      15.719 106.623  61.966  0.00  0.00            
ATOM   4988  H2  HOH X 403      15.068 106.061  63.191  0.00  0.00            
ATOM   4989  O   HOH X 404      17.229 104.683  53.225  0.00  0.00            
ATOM   4990  H1  HOH X 404      16.901 104.154  53.992  0.00  0.00            
ATOM   4991  H2  HOH X 404      16.745 104.218  52.474  0.00  0.00            
ATOM   4992  O   HOH X 405      10.772 112.457  53.138  0.00  0.00            
ATOM   4993  H1  HOH X 405      10.683 112.490  52.158  0.00  0.00            
ATOM   4994  H2  HOH X 405      10.379 111.620  53.384  0.00  0.00            
ATOM   4995  O   HOH X 406       7.359 112.911  46.977  0.00  0.00            
ATOM   4996  H1  HOH X 406       7.210 111.966  47.060  0.00  0.00            
ATOM   4997  H2  HOH X 406       8.104 113.086  47.521  0.00  0.00            
ATOM   4998  O   HOH X 407       8.052 105.392  59.931  0.00  0.00            
ATOM   4999  H1  HOH X 407       7.241 104.913  59.857  0.00  0.00            
ATOM   5000  H2  HOH X 407       8.153 105.612  58.977  0.00  0.00            
ATOM   5001  O   HOH X 408      16.065 121.334  53.474  0.00  0.00            
ATOM   5002  H1  HOH X 408      16.347 122.255  53.472  0.00  0.00            
ATOM   5003  H2  HOH X 408      16.683 120.940  54.082  0.00  0.00            
ATOM   5004  O   HOH X 409      13.619 112.066  53.671  0.00  0.00            
ATOM   5005  H1  HOH X 409      13.789 112.765  54.369  0.00  0.00            
ATOM   5006  H2  HOH X 409      12.724 112.336  53.363  0.00  0.00            
ATOM   5007  O   HOH X 410      16.490 114.190  65.827  0.00  0.00            
ATOM   5008  H1  HOH X 410      15.515 114.240  65.604  0.00  0.00            
ATOM   5009  H2  HOH X 410      16.838 113.649  65.126  0.00  0.00            
ATOM   5010  O   HOH X 411       9.608 116.505  56.655  0.00  0.00            
ATOM   5011  H1  HOH X 411       9.938 117.158  56.052  0.00  0.00            
ATOM   5012  H2  HOH X 411       9.523 115.700  56.090  0.00  0.00            
ATOM   5013  O   HOH X 412      14.291 119.756  51.838  0.00  0.00            
ATOM   5014  H1  HOH X 412      14.621 120.661  52.137  0.00  0.00            
ATOM   5015  H2  HOH X 412      13.961 119.958  50.944  0.00  0.00            
ATOM   5016  O   HOH X 413      21.865 115.162  53.085  0.00  0.00            
ATOM   5017  H1  HOH X 413      22.079 114.514  53.794  0.00  0.00            
ATOM   5018  H2  HOH X 413      21.065 115.574  53.466  0.00  0.00            
ATOM   5019  O   HOH X 414      24.772 105.888  65.728  0.00  0.00            
ATOM   5020  H1  HOH X 414      24.001 105.354  65.935  0.00  0.00            
ATOM   5021  H2  HOH X 414      24.424 106.755  65.535  0.00  0.00            
ATOM   5022  O   HOH X 415      12.405  90.982  61.092  0.00  0.00            
ATOM   5023  H1  HOH X 415      12.219  90.193  60.569  0.00  0.00            
ATOM   5024  H2  HOH X 415      12.546  90.599  61.963  0.00  0.00            
ATOM   5025  O   HOH X 416      32.940  94.468  66.459  0.00  0.00            
ATOM   5026  H1  HOH X 416      32.280  94.958  65.938  0.00  0.00            
ATOM   5027  H2  HOH X 416      32.920  94.970  67.299  0.00  0.00            
ATOM   5028  O   HOH X 417      15.324 118.483  54.782  0.00  0.00            
ATOM   5029  H1  HOH X 417      14.955 119.360  54.619  0.00  0.00            
ATOM   5030  H2  HOH X 417      14.896 117.955  54.079  0.00  0.00            
ATOM   5031  O   HOH X 418      27.607 120.681  50.239  0.00  0.00            
ATOM   5032  H1  HOH X 418      27.196 119.935  50.734  0.00  0.00            
ATOM   5033  H2  HOH X 418      27.989 121.177  50.972  0.00  0.00            
ATOM   5034  O   HOH X 419      14.568 101.491  59.868  0.00  0.00            
ATOM   5035  H1  HOH X 419      13.699 101.805  60.106  0.00  0.00            
ATOM   5036  H2  HOH X 419      15.122 102.081  60.394  0.00  0.00            
ATOM   5037  O   HOH X 420      35.841 105.907  64.630  0.00  0.00            
ATOM   5038  H1  HOH X 420      35.754 106.670  65.236  0.00  0.00            
ATOM   5039  H2  HOH X 420      35.091 105.350  64.843  0.00  0.00            
ATOM   5040  O   HOH X 421       9.711  93.029  63.834  0.00  0.00            
ATOM   5041  H1  HOH X 421      10.645  93.161  63.737  0.00  0.00            
ATOM   5042  H2  HOH X 421       9.408  93.835  64.269  0.00  0.00            
ATOM   5043  O   HOH X 422      15.996 112.726  42.769  0.00  0.00            
ATOM   5044  H1  HOH X 422      16.126 111.965  43.350  0.00  0.00            
ATOM   5045  H2  HOH X 422      15.507 113.356  43.304  0.00  0.00            
ATOM   5046  O   HOH X 423      11.228 100.356  67.042  0.00  0.00            
ATOM   5047  H1  HOH X 423      12.044  99.918  67.320  0.00  0.00            
ATOM   5048  H2  HOH X 423      11.230 100.299  66.083  0.00  0.00            
ATOM   5049  O   HOH X 424      11.778 115.236  48.075  0.00  0.00            
ATOM   5050  H1  HOH X 424      12.662 115.004  48.358  0.00  0.00            
ATOM   5051  H2  HOH X 424      11.431 114.364  47.854  0.00  0.00            
ATOM   5052  O   HOH X 425      21.759  96.227  60.308  0.00  0.00            
ATOM   5053  H1  HOH X 425      21.313  95.374  60.128  0.00  0.00            
ATOM   5054  H2  HOH X 425      21.299  96.541  61.084  0.00  0.00            
ATOM   5055  O   HOH X 426       9.355 109.816  64.090  0.00  0.00            
ATOM   5056  H1  HOH X 426       8.558 109.747  64.652  0.00  0.00            
ATOM   5057  H2  HOH X 426       9.891 110.455  64.582  0.00  0.00            
ATOM   5058  O   HOH X 427      13.807 105.305  69.395  0.00  0.00            
ATOM   5059  H1  HOH X 427      13.529 104.345  69.375  0.00  0.00            
ATOM   5060  H2  HOH X 427      14.684 105.291  69.810  0.00  0.00            
ATOM   5061  O   HOH X 428       8.862 101.456  67.254  0.00  0.00            
ATOM   5062  H1  HOH X 428       9.610 101.021  67.642  0.00  0.00
[truncated: 86,826 more chars]
