# Supplementary material for: Computational Analysis of Triazole-Based Kojic Acid Analogs as Tyrosinase Inhibitors by Molecular Dynamics and Free Energy Calculations
Source: Molecules. 2022 Nov 23;27(23):8141. doi: 10.3390/molecules27238141 (PMC9735930; doi:10.3390/molecules27238141)
Supplement: Supplementary file 1 [file molecules-27-08141-s001.zip › PDB-files/6p.pdb]

CRYST1    1.000    1.000    1.000  90.00  90.00  90.00 P 1           1
ATOM      1  N   LYN X   1      44.891  91.786  34.778  0.00  0.00            
ATOM      2  H   LYN X   1      44.852  91.949  33.783  0.00  0.00            
ATOM      3  CA  LYN X   1      46.176  91.825  35.453  0.00  0.00            
ATOM      4  HA  LYN X   1      46.007  92.060  36.502  0.00  0.00            
ATOM      5  CB  LYN X   1      46.884  90.473  35.339  0.00  0.00            
ATOM      6  HB2 LYN X   1      47.370  90.378  34.368  0.00  0.00            
ATOM      7  HB3 LYN X   1      47.685  90.435  36.075  0.00  0.00            
ATOM      8  CG  LYN X   1      45.963  89.281  35.577  0.00  0.00            
ATOM      9  HG2 LYN X   1      44.921  89.578  35.454  0.00  0.00            
ATOM     10  HG3 LYN X   1      46.068  88.944  36.607  0.00  0.00            
ATOM     11  CD  LYN X   1      46.302  88.135  34.625  0.00  0.00            
ATOM     12  HD2 LYN X   1      46.433  88.516  33.613  0.00  0.00            
ATOM     13  HD3 LYN X   1      47.256  87.703  34.920  0.00  0.00            
ATOM     14  CE  LYN X   1      45.230  87.051  34.655  0.00  0.00            
ATOM     15  HE2 LYN X   1      44.237  87.500  34.581  0.00  0.00            
ATOM     16  HE3 LYN X   1      45.317  86.537  35.611  0.00  0.00            
ATOM     17  NZ  LYN X   1      45.416  86.091  33.576  0.00  0.00            
ATOM     18  HZ1 LYN X   1      45.163  86.498  32.687  0.00  0.00            
ATOM     19  HZ2 LYN X   1      46.390  85.827  33.506  0.00  0.00            
ATOM     20  C   LYN X   1      47.058  92.916  34.845  0.00  0.00            
ATOM     21  O   LYN X   1      48.068  93.294  35.431  0.00  0.00            
ATOM     22  N   TYR X   2      46.667  93.413  33.671  0.00  0.00            
ATOM     23  H   TYR X   2      45.726  93.232  33.358  0.00  0.00            
ATOM     24  CA  TYR X   2      47.485  94.352  32.913  0.00  0.00            
ATOM     25  HA  TYR X   2      48.490  94.340  33.324  0.00  0.00            
ATOM     26  CB  TYR X   2      47.539  93.922  31.443  0.00  0.00            
ATOM     27  HB2 TYR X   2      47.529  92.835  31.358  0.00  0.00            
ATOM     28  HB3 TYR X   2      46.649  94.309  30.946  0.00  0.00            
ATOM     29  CG  TYR X   2      48.741  94.444  30.694  0.00  0.00            
ATOM     30  CD1 TYR X   2      49.992  94.486  31.312  0.00  0.00            
ATOM     31  HD1 TYR X   2      50.118  94.087  32.302  0.00  0.00            
ATOM     32  CE1 TYR X   2      51.079  95.059  30.651  0.00  0.00            
ATOM     33  HE1 TYR X   2      51.947  95.351  31.213  0.00  0.00            
ATOM     34  CZ  TYR X   2      50.962  95.465  29.325  0.00  0.00            
ATOM     35  OH  TYR X   2      52.035  95.975  28.656  0.00  0.00            
ATOM     36  HH  TYR X   2      52.442  96.704  29.093  0.00  0.00            
ATOM     37  CE2 TYR X   2      49.707  95.465  28.726  0.00  0.00            
ATOM     38  HE2 TYR X   2      49.551  96.054  27.841  0.00  0.00            
ATOM     39  CD2 TYR X   2      48.602  94.956  29.404  0.00  0.00            
ATOM     40  HD2 TYR X   2      47.623  95.077  28.975  0.00  0.00            
ATOM     41  C   TYR X   2      46.937  95.765  33.014  0.00  0.00            
ATOM     42  O   TYR X   2      47.351  96.645  32.259  0.00  0.00            
ATOM     43  N   ARN X   3      45.994  96.004  33.938  0.00  0.00            
ATOM     44  H   ARN X   3      45.685  95.254  34.539  0.00  0.00            
ATOM     45  CA  ARN X   3      45.369  97.305  34.099  0.00  0.00            
ATOM     46  HA  ARN X   3      45.986  98.062  33.614  0.00  0.00            
ATOM     47  CB  ARN X   3      43.975  97.273  33.457  0.00  0.00            
ATOM     48  HB2 ARN X   3      43.240  96.868  34.150  0.00  0.00            
ATOM     49  HB3 ARN X   3      44.008  96.584  32.618  0.00  0.00            
ATOM     50  CG  ARN X   3      43.490  98.610  32.913  0.00  0.00            
ATOM     51  HG2 ARN X   3      43.198  99.287  33.718  0.00  0.00            
ATOM     52  HG3 ARN X   3      44.314  99.027  32.336  0.00  0.00            
ATOM     53  CD  ARN X   3      42.321  98.373  31.968  0.00  0.00            
ATOM     54  HD2 ARN X   3      41.769  99.293  31.783  0.00  0.00            
ATOM     55  HD3 ARN X   3      42.695  98.025  31.005  0.00  0.00            
ATOM     56  NE  ARN X   3      41.451  97.361  32.522  0.00  0.00            
ATOM     57  HE  ARN X   3      42.031  96.630  32.895  0.00  0.00            
ATOM     58  CZ  ARN X   3      40.432  96.794  31.705  0.00  0.00            
ATOM     59  NH1 ARN X   3      40.253  97.107  30.502  0.00  0.00            
ATOM     60 HH11 ARN X   3      40.901  97.820  30.205  0.00  0.00            
ATOM     61  NH2 ARN X   3      39.642  95.825  32.387  0.00  0.00            
ATOM     62 HH21 ARN X   3      38.682  96.122  32.417  0.00  0.00            
ATOM     63 HH22 ARN X   3      39.950  95.657  33.330  0.00  0.00            
ATOM     64  C   ARN X   3      45.286  97.610  35.584  0.00  0.00            
ATOM     65  O   ARN X   3      44.568  96.932  36.319  0.00  0.00            
ATOM     66  N   VAL X   4      46.060  98.601  36.039  0.00  0.00            
ATOM     67  H   VAL X   4      46.736  99.008  35.412  0.00  0.00            
ATOM     68  CA  VAL X   4      46.192  98.884  37.456  0.00  0.00            
ATOM     69  HA  VAL X   4      45.908  97.988  38.006  0.00  0.00            
ATOM     70  CB  VAL X   4      47.661  99.214  37.772  0.00  0.00            
ATOM     71  HB  VAL X   4      48.265  98.325  37.585  0.00  0.00            
ATOM     72  CG1 VAL X   4      48.191 100.331  36.887  0.00  0.00            
ATOM     73 HG11 VAL X   4      48.212 100.022  35.839  0.00  0.00            
ATOM     74 HG12 VAL X   4      47.565 101.221  36.960  0.00  0.00            
ATOM     75 HG13 VAL X   4      49.200 100.565  37.224  0.00  0.00            
ATOM     76  CG2 VAL X   4      47.825  99.587  39.244  0.00  0.00            
ATOM     77 HG21 VAL X   4      47.795 100.668  39.376  0.00  0.00            
ATOM     78 HG22 VAL X   4      47.020  99.157  39.836  0.00  0.00            
ATOM     79 HG23 VAL X   4      48.773  99.223  39.642  0.00  0.00            
ATOM     80  C   VAL X   4      45.270 100.005  37.876  0.00  0.00            
ATOM     81  O   VAL X   4      45.240 101.079  37.267  0.00  0.00            
ATOM     82  N   ARN X   5      44.480  99.757  38.934  0.00  0.00            
ATOM     83  H   ARN X   5      44.329  98.797  39.200  0.00  0.00            
ATOM     84  CA  ARN X   5      43.625 100.755  39.529  0.00  0.00            
ATOM     85  HA  ARN X   5      43.502 101.570  38.819  0.00  0.00            
ATOM     86  CB  ARN X   5      42.259 100.143  39.842  0.00  0.00            
ATOM     87  HB2 ARN X   5      42.371  99.211  40.395  0.00  0.00            
ATOM     88  HB3 ARN X   5      41.714 100.817  40.498  0.00  0.00            
ATOM     89  CG  ARN X   5      41.417  99.921  38.587  0.00  0.00            
ATOM     90  HG2 ARN X   5      42.024 100.048  37.691  0.00  0.00            
ATOM     91  HG3 ARN X   5      40.640 100.682  38.538  0.00  0.00            
ATOM     92  CD  ARN X   5      40.769  98.542  38.585  0.00  0.00            
ATOM     93  HD2 ARN X   5      41.443  97.799  39.006  0.00  0.00            
ATOM     94  HD3 ARN X   5      40.565  98.239  37.558  0.00  0.00            
ATOM     95  NE  ARN X   5      39.533  98.542  39.332  0.00  0.00            
ATOM     96  HE  ARN X   5      39.625  98.021  40.188  0.00  0.00            
ATOM     97  CZ  ARN X   5      38.317  98.260  38.644  0.00  0.00            
ATOM     98  NH1 ARN X   5      38.250  98.039  37.410  0.00  0.00            
ATOM     99 HH11 ARN X   5      39.135  98.201  36.955  0.00  0.00            
ATOM    100  NH2 ARN X   5      37.175  98.263  39.486  0.00  0.00            
ATOM    101 HH21 ARN X   5      36.539  98.993  39.204  0.00  0.00            
ATOM    102 HH22 ARN X   5      36.687  97.385  39.408  0.00  0.00            
ATOM    103  C   ARN X   5      44.277 101.293  40.808  0.00  0.00            
ATOM    104  O   ARN X   5      44.492 100.542  41.756  0.00  0.00            
ATOM    105  N   LYN X   6      44.608 102.584  40.798  0.00  0.00            
ATOM    106  H   LYN X   6      44.503 103.095  39.935  0.00  0.00            
ATOM    107  CA  LYN X   6      45.414 103.184  41.849  0.00  0.00            
ATOM    108  HA  LYN X   6      46.011 102.400  42.309  0.00  0.00            
ATOM    109  CB  LYN X   6      46.336 104.254  41.252  0.00  0.00            
ATOM    110  HB2 LYN X   6      45.760 105.114  40.913  0.00  0.00            
ATOM    111  HB3 LYN X   6      46.986 104.623  42.042  0.00  0.00            
ATOM    112  CG  LYN X   6      47.216 103.754  40.113  0.00  0.00            
ATOM    113  HG2 LYN X   6      47.811 102.897  40.442  0.00  0.00            
ATOM    114  HG3 LYN X   6      46.565 103.465  39.290  0.00  0.00            
ATOM    115  CD  LYN X   6      48.120 104.867  39.596  0.00  0.00            
ATOM    116  HD2 LYN X   6      48.687 105.302  40.419  0.00  0.00            
ATOM    117  HD3 LYN X   6      47.494 105.661  39.194  0.00  0.00            
ATOM    118  CE  LYN X   6      49.067 104.363  38.508  0.00  0.00            
ATOM    119  HE2 LYN X   6      48.497 104.030  37.639  0.00  0.00            
ATOM    120  HE3 LYN X   6      49.618 103.499  38.876  0.00  0.00            
ATOM    121  NZ  LYN X   6      50.014 105.397  38.111  0.00  0.00            
ATOM    122  HZ1 LYN X   6      49.674 105.892  37.297  0.00  0.00            
ATOM    123  HZ2 LYN X   6      50.891 104.978  37.837  0.00  0.00            
ATOM    124  C   LYN X   6      44.553 103.828  42.931  0.00  0.00            
ATOM    125  O   LYN X   6      43.428 104.254  42.681  0.00  0.00            
ATOM    126  N   ASN X   7      45.124 103.930  44.134  0.00  0.00            
ATOM    127  H   ASN X   7      46.046 103.543  44.271  0.00  0.00            
ATOM    128  CA  ASN X   7      44.552 104.750  45.190  0.00  0.00            
ATOM    129  HA  ASN X   7      43.572 104.361  45.465  0.00  0.00            
ATOM    130  CB  ASN X   7      45.459 104.702  46.424  0.00  0.00            
ATOM    131  HB2 ASN X   7      45.753 103.672  46.632  0.00  0.00            
ATOM    132  HB3 ASN X   7      46.367 105.267  46.241  0.00  0.00            
ATOM    133  CG  ASN X   7      44.772 105.276  47.658  0.00  0.00            
ATOM    134  OD1 ASN X   7      43.989 106.220  47.564  0.00  0.00            
ATOM    135  ND2 ASN X   7      45.035 104.661  48.812  0.00  0.00            
ATOM    136 HD21 ASN X   7      45.986 104.417  49.042  0.00  0.00            
ATOM    137 HD22 ASN X   7      44.273 104.252  49.334  0.00  0.00            
ATOM    138  C   ASN X   7      44.425 106.181  44.677  0.00  0.00            
ATOM    139  O   ASN X   7      45.302 106.676  43.970  0.00  0.00            
ATOM    140  N   VAL X   8      43.316 106.836  45.022  0.00  0.00            
ATOM    141  H   VAL X   8      42.571 106.341  45.490  0.00  0.00            
ATOM    142  CA  VAL X   8      43.090 108.209  44.603  0.00  0.00            
ATOM    143  HA  VAL X   8      43.100 108.217  43.512  0.00  0.00            
ATOM    144  CB  VAL X   8      41.722 108.697  45.089  0.00  0.00            
ATOM    145  HB  VAL X   8      41.601 108.419  46.136  0.00  0.00            
ATOM    146  CG1 VAL X   8      41.627 110.212  44.987  0.00  0.00            
ATOM    147 HG11 VAL X   8      40.936 110.511  44.197  0.00  0.00            
ATOM    148 HG12 VAL X   8      41.271 110.645  45.924  0.00  0.00            
ATOM    149 HG13 VAL X   8      42.628 110.584  44.771  0.00  0.00            
ATOM    150  CG2 VAL X   8      40.606 108.047  44.279  0.00  0.00            
ATOM    151 HG21 VAL X   8      40.988 107.686  43.324  0.00  0.00            
ATOM    152 HG22 VAL X   8      40.184 107.199  44.818  0.00  0.00            
ATOM    153 HG23 VAL X   8      39.805 108.760  44.084  0.00  0.00            
ATOM    154  C   VAL X   8      44.226 109.123  45.062  0.00  0.00            
ATOM    155  O   VAL X   8      44.665 110.001  44.320  0.00  0.00            
ATOM    156  N   LEU X   9      44.702 108.930  46.295  0.00  0.00            
ATOM    157  H   LEU X   9      44.173 108.357  46.936  0.00  0.00            
ATOM    158  CA  LEU X   9      45.762 109.759  46.839  0.00  0.00            
ATOM    159  HA  LEU X   9      45.478 110.797  46.676  0.00  0.00            
ATOM    160  CB  LEU X   9      45.916 109.492  48.340  0.00  0.00            
ATOM    161  HB2 LEU X   9      46.762 110.058  48.731  0.00  0.00            
ATOM    162  HB3 LEU X   9      46.177 108.446  48.471  0.00  0.00            
ATOM    163  CG  LEU X   9      44.664 109.772  49.175  0.00  0.00            
ATOM    164  HG  LEU X   9      43.920 109.015  48.925  0.00  0.00            
ATOM    165  CD1 LEU X   9      44.983 109.644  50.663  0.00  0.00            
ATOM    166 HD11 LEU X   9      44.192 109.109  51.187  0.00  0.00            
ATOM    167 HD12 LEU X   9      45.085 110.627  51.122  0.00  0.00            
ATOM    168 HD13 LEU X   9      45.919 109.105  50.816  0.00  0.00            
ATOM    169  CD2 LEU X   9      44.069 111.143  48.863  0.00  0.00            
ATOM    170 HD21 LEU X   9      42.997 111.065  48.688  0.00  0.00            
ATOM    171 HD22 LEU X   9      44.224 111.828  49.696  0.00  0.00            
ATOM    172 HD23 LEU X   9      44.532 111.574  47.977  0.00  0.00            
ATOM    173  C   LEU X   9      47.112 109.545  46.145  0.00  0.00            
ATOM    174  O   LEU X   9      48.033 110.327  46.365  0.00  0.00            
ATOM    175  N   HID X  10      47.241 108.511  45.308  0.00  0.00            
ATOM    176  H   HID X  10      46.406 108.072  44.960  0.00  0.00            
ATOM    177  CA  HID X  10      48.492 108.215  44.628  0.00  0.00            
ATOM    178  HA  HID X  10      49.299 108.739  45.137  0.00  0.00            
ATOM    179  CB  HID X  10      48.781 106.711  44.655  0.00  0.00            
ATOM    180  HB2 HID X  10      49.624 106.475  44.002  0.00  0.00            
ATOM    181  HB3 HID X  10      47.929 106.160  44.265  0.00  0.00            
ATOM    182  CG  HID X  10      49.075 106.187  46.026  0.00  0.00            
ATOM    183  ND1 HID X  10      49.510 106.999  47.053  0.00  0.00            
ATOM    184  HD1 HID X  10      49.976 107.875  46.918  0.00  0.00            
ATOM    185  CE1 HID X  10      49.704 106.232  48.118  0.00  0.00            
ATOM    186  HE1 HID X  10      50.373 106.534  48.906  0.00  0.00            
ATOM    187  NE2 HID X  10      49.414 104.961  47.884  0.00  0.00            
ATOM    188  CD2 HID X  10      48.981 104.931  46.563  0.00  0.00            
ATOM    189  HD2 HID X  10      48.523 104.052  46.150  0.00  0.00            
ATOM    190  C   HID X  10      48.458 108.698  43.181  0.00  0.00            
ATOM    191  O   HID X  10      49.421 108.487  42.450  0.00  0.00            
ATOM    192  N   LEU X  11      47.361 109.332  42.760  0.00  0.00            
ATOM    193  H   LEU X  11      46.556 109.396  43.366  0.00  0.00            
ATOM    194  CA  LEU X  11      47.253 109.798  41.387  0.00  0.00            
ATOM    195  HA  LEU X  11      47.618 109.018  40.723  0.00  0.00            
ATOM    196  CB  LEU X  11      45.789 110.129  41.050  0.00  0.00            
ATOM    197  HB2 LEU X  11      45.416 110.909  41.711  0.00  0.00            
ATOM    198  HB3 LEU X  11      45.779 110.570  40.058  0.00  0.00            
ATOM    199  CG  LEU X  11      44.814 108.948  41.027  0.00  0.00            
ATOM    200  HG  LEU X  11      44.904 108.389  41.958  0.00  0.00            
ATOM    201  CD1 LEU X  11      43.380 109.463  40.920  0.00  0.00            
ATOM    202 HD11 LEU X  11      42.721 108.701  40.504  0.00  0.00            
ATOM    203 HD12 LEU X  11      43.331 110.337  40.267  0.00  0.00            
ATOM    204 HD13 LEU X  11      43.018 109.736  41.909  0.00  0.00            
ATOM    205  CD2 LEU X  11      45.127 108.009  39.867  0.00  0.00            
ATOM    206 HD21 LEU X  11      44.977 106.970  40.165  0.00  0.00            
ATOM    207 HD22 LEU X  11      46.162 108.127  39.548  0.00  0.00            
ATOM    208 HD23 LEU X  11      44.478 108.210  39.012  0.00  0.00            
ATOM    209  C   LEU X  11      48.102 111.043  41.175  0.00  0.00            
ATOM    210  O   LEU X  11      48.203 111.907  42.048  0.00  0.00            
ATOM    211  N   THR X  12      48.711 111.154  39.989  0.00  0.00            
ATOM    212  H   THR X  12      48.894 110.313  39.462  0.00  0.00            
ATOM    213  CA  THR X  12      49.368 112.380  39.578  0.00  0.00            
ATOM    214  HA  THR X  12      49.938 112.773  40.416  0.00  0.00            
ATOM    215  CB  THR X  12      50.329 112.084  38.426  0.00  0.00            
ATOM    216  HB  THR X  12      50.853 113.005  38.161  0.00  0.00            
ATOM    217  CG2 THR X  12      51.348 111.024  38.828  0.00  0.00            
ATOM    218 HG21 THR X  12      51.933 110.703  37.969  0.00  0.00            
ATOM    219 HG22 THR X  12      52.034 111.415  39.581  0.00  0.00            
ATOM    220 HG23 THR X  12      50.847 110.153  39.250  0.00  0.00            
ATOM    221  OG1 THR X  12      49.606 111.659  37.289  0.00  0.00            
ATOM    222  HG1 THR X  12      50.198 111.607  36.552  0.00  0.00            
ATOM    223  C   THR X  12      48.341 113.427  39.144  0.00  0.00            
ATOM    224  O   THR X  12      47.194 113.110  38.844  0.00  0.00            
ATOM    225  N   ASH X  13      48.770 114.687  39.130  0.00  0.00            
ATOM    226  H   ASH X  13      49.642 114.917  39.589  0.00  0.00            
ATOM    227  CA  ASH X  13      47.924 115.773  38.668  0.00  0.00            
ATOM    228  HA  ASH X  13      47.030 115.802  39.287  0.00  0.00            
ATOM    229  CB  ASH X  13      48.623 117.114  38.838  0.00  0.00            
ATOM    230  HB2 ASH X  13      49.556 117.142  38.278  0.00  0.00            
ATOM    231  HB3 ASH X  13      47.989 117.904  38.441  0.00  0.00            
ATOM    232  CG  ASH X  13      48.929 117.466  40.283  0.00  0.00            
ATOM    233  OD1 ASH X  13      48.409 116.613  41.194  0.00  0.00            
ATOM    234  OD2 ASH X  13      49.581 118.459  40.586  0.00  0.00            
ATOM    235  HD1 ASH X  13      48.592 116.928  42.066  0.00  0.00            
ATOM    236  C   ASH X  13      47.496 115.582  37.211  0.00  0.00            
ATOM    237  O   ASH X  13      46.511 116.180  36.786  0.00  0.00            
ATOM    238  N   THR X  14      48.220 114.752  36.453  0.00  0.00            
ATOM    239  H   THR X  14      48.954 114.200  36.872  0.00  0.00            
ATOM    240  CA  THR X  14      47.842 114.467  35.079  0.00  0.00            
ATOM    241  HA  THR X  14      47.372 115.356  34.657  0.00  0.00            
ATOM    242  CB  THR X  14      49.067 114.096  34.242  0.00  0.00            
ATOM    243  HB  THR X  14      49.574 113.240  34.686  0.00  0.00            
ATOM    244  CG2 THR X  14      48.659 113.751  32.810  0.00  0.00            
ATOM    245 HG21 THR X  14      49.368 114.168  32.095  0.00  0.00            
ATOM    246 HG22 THR X  14      48.629 112.672  32.662  0.00  0.00            
ATOM    247 HG23 THR X  14      47.671 114.150  32.578  0.00  0.00            
ATOM    248  OG1 THR X  14      49.959 115.192  34.203  0.00  0.00            
ATOM    249  HG1 THR X  14      50.091 115.455  33.305  0.00  0.00            
ATOM    250  C   THR X  14      46.808 113.337  35.059  0.00  0.00            
ATOM    251  O   THR X  14      45.882 113.354  34.254  0.00  0.00            
ATOM    252  N   GLH X  15      46.955 112.350  35.947  0.00  0.00            
ATOM    253  H   GLH X  15      47.829 112.262  36.448  0.00  0.00            
ATOM    254  CA  GLH X  15      45.968 111.295  36.089  0.00  0.00            
ATOM    255  HA  GLH X  15      45.800 110.882  35.093  0.00  0.00            
ATOM    256  CB  GLH X  15      46.482 110.193  37.015  0.00  0.00            
ATOM    257  HB2 GLH X  15      46.907 110.630  37.917  0.00  0.00            
ATOM    258  HB3 GLH X  15      45.634 109.594  37.336  0.00  0.00            
ATOM    259  CG  GLH X  15      47.500 109.271  36.340  0.00  0.00            
ATOM    260  HG2 GLH X  15      47.032 108.744  35.507  0.00  0.00            
ATOM    261  HG3 GLH X  15      48.321 109.852  35.930  0.00  0.00            
ATOM    262  CD  GLH X  15      48.067 108.214  37.279  0.00  0.00            
ATOM    263  OE1 GLH X  15      48.280 108.649  38.540  0.00  0.00            
ATOM    264  OE2 GLH X  15      48.334 107.077  36.907  0.00  0.00            
ATOM    265  HE1 GLH X  15      48.064 109.557  38.651  0.00  0.00            
ATOM    266  C   GLH X  15      44.620 111.833  36.598  0.00  0.00            
ATOM    267  O   GLH X  15      43.582 111.410  36.107  0.00  0.00            
ATOM    268  N   LYN X  16      44.647 112.722  37.584  0.00  0.00            
ATOM    269  H   LYN X  16      45.475 112.789  38.157  0.00  0.00            
ATOM    270  CA  LYN X  16      43.415 113.328  38.071  0.00  0.00            
ATOM    271  HA  LYN X  16      42.764 112.516  38.395  0.00  0.00            
ATOM    272  CB  LYN X  16      43.706 114.254  39.254  0.00  0.00            
ATOM    273  HB2 LYN X  16      44.450 115.000  38.981  0.00  0.00            
ATOM    274  HB3 LYN X  16      42.797 114.807  39.484  0.00  0.00            
ATOM    275  CG  LYN X  16      44.125 113.522  40.520  0.00  0.00            
ATOM    276  HG2 LYN X  16      45.022 112.924  40.337  0.00  0.00            
ATOM    277  HG3 LYN X  16      43.293 112.882  40.807  0.00  0.00            
ATOM    278  CD  LYN X  16      44.360 114.499  41.669  0.00  0.00            
ATOM    279  HD2 LYN X  16      43.400 114.850  42.047  0.00  0.00            
ATOM    280  HD3 LYN X  16      44.884 115.373  41.289  0.00  0.00            
ATOM    281  CE  LYN X  16      45.178 113.868  42.793  0.00  0.00            
ATOM    282  HE2 LYN X  16      46.176 113.617  42.430  0.00  0.00            
ATOM    283  HE3 LYN X  16      44.712 112.935  43.110  0.00  0.00            
ATOM    284  NZ  LYN X  16      45.280 114.768  43.937  0.00  0.00            
ATOM    285  HZ1 LYN X  16      46.238 115.060  44.072  0.00  0.00            
ATOM    286  HZ2 LYN X  16      44.751 115.613  43.768  0.00  0.00            
ATOM    287  C   LYN X  16      42.679 114.080  36.974  0.00  0.00            
ATOM    288  O   LYN X  16      41.454 113.999  36.868  0.00  0.00            
ATOM    289  N   ARN X  17      43.397 114.872  36.167  0.00  0.00            
ATOM    290  H   ARN X  17      44.368 115.052  36.384  0.00  0.00            
ATOM    291  CA  ARN X  17      42.771 115.649  35.114  0.00  0.00            
ATOM    292  HA  ARN X  17      41.987 116.255  35.567  0.00  0.00            
ATOM    293  CB  ARN X  17      43.807 116.595  34.502  0.00  0.00            
ATOM    294  HB2 ARN X  17      44.684 116.040  34.173  0.00  0.00            
ATOM    295  HB3 ARN X  17      44.151 117.273  35.281  0.00  0.00            
ATOM    296  CG  ARN X  17      43.254 117.440  33.357  0.00  0.00            
ATOM    297  HG2 ARN X  17      42.542 116.868  32.761  0.00  0.00            
ATOM    298  HG3 ARN X  17      42.711 118.292  33.759  0.00  0.00            
ATOM    299  CD  ARN X  17      44.390 117.936  32.471  0.00  0.00            
ATOM    300  HD2 ARN X  17      44.037 118.683  31.763  0.00  0.00            
ATOM    301  HD3 ARN X  17      44.798 117.105  31.892  0.00  0.00            
ATOM    302  NE  ARN X  17      45.437 118.498  33.291  0.00  0.00            
ATOM    303  HE  ARN X  17      45.214 119.438  33.574  0.00  0.00            
ATOM    304  CZ  ARN X  17      46.798 118.341  32.896  0.00  0.00            
ATOM    305  NH1 ARN X  17      47.162 117.697  31.883  0.00  0.00            
ATOM    306 HH11 ARN X  17      46.451 117.051  31.575  0.00  0.00            
ATOM    307  NH2 ARN X  17      47.718 118.949  33.797  0.00  0.00            
ATOM    308 HH21 ARN X  17      48.106 118.264  34.425  0.00  0.00            
ATOM    309 HH22 ARN X  17      47.307 119.685  34.345  0.00  0.00            
ATOM    310  C   ARN X  17      42.147 114.765  34.053  0.00  0.00            
ATOM    311  O   ARN X  17      41.034 115.032  33.588  0.00  0.00            
ATOM    312  N   ASH X  18      42.851 113.706  33.618  0.00  0.00            
ATOM    313  H   ASH X  18      43.809 113.588  33.915  0.00  0.00            
ATOM    314  CA  ASH X  18      42.346 112.852  32.564  0.00  0.00            
ATOM    315  HA  ASH X  18      42.051 113.499  31.738  0.00  0.00            
ATOM    316  CB  ASH X  18      43.444 111.900  32.086  0.00  0.00            
ATOM    317  HB2 ASH X  18      43.837 111.322  32.922  0.00  0.00            
ATOM    318  HB3 ASH X  18      43.025 111.185  31.378  0.00  0.00            
ATOM    319  CG  ASH X  18      44.619 112.597  31.416  0.00  0.00            
ATOM    320  OD1 ASH X  18      44.339 113.809  30.885  0.00  0.00            
ATOM    321  OD2 ASH X  18      45.729 112.085  31.352  0.00  0.00            
ATOM    322  HD1 ASH X  18      43.593 114.216  31.286  0.00  0.00            
ATOM    323  C   ASH X  18      41.103 112.073  32.991  0.00  0.00            
ATOM    324  O   ASH X  18      40.197 111.865  32.184  0.00  0.00            
ATOM    325  N   PHE X  19      41.049 111.630  34.250  0.00  0.00            
ATOM    326  H   PHE X  19      41.645 112.065  34.936  0.00  0.00            
ATOM    327  CA  PHE X  19      39.897 110.884  34.724  0.00  0.00            
ATOM    328  HA  PHE X  19      39.688 110.074  34.026  0.00  0.00            
ATOM    329  CB  PHE X  19      40.177 110.295  36.110  0.00  0.00            
ATOM    330  HB2 PHE X  19      41.015 109.598  36.069  0.00  0.00            
ATOM    331  HB3 PHE X  19      40.474 111.092  36.789  0.00  0.00            
ATOM    332  CG  PHE X  19      38.987 109.596  36.715  0.00  0.00            
ATOM    333  CD1 PHE X  19      38.603 108.336  36.260  0.00  0.00            
ATOM    334  HD1 PHE X  19      39.038 107.942  35.362  0.00  0.00            
ATOM    335  CE1 PHE X  19      37.500 107.699  36.819  0.00  0.00            
ATOM    336  HE1 PHE X  19      37.092 106.834  36.332  0.00  0.00            
ATOM    337  CZ  PHE X  19      36.809 108.290  37.872  0.00  0.00            
ATOM    338  HZ  PHE X  19      36.037 107.748  38.391  0.00  0.00            
ATOM    339  CE2 PHE X  19      37.171 109.562  38.302  0.00  0.00            
ATOM    340  HE2 PHE X  19      36.746 109.954  39.205  0.00  0.00            
ATOM    341  CD2 PHE X  19      38.233 110.231  37.700  0.00  0.00            
ATOM    342  HD2 PHE X  19      38.499 111.221  38.029  0.00  0.00            
ATOM    343  C   PHE X  19      38.685 111.793  34.758  0.00  0.00            
ATOM    344  O   PHE X  19      37.603 111.427  34.290  0.00  0.00            
ATOM    345  N   VAL X  20      38.836 112.979  35.362  0.00  0.00            
ATOM    346  H   VAL X  20      39.690 113.192  35.858  0.00  0.00            
ATOM    347  CA  VAL X  20      37.766 113.958  35.369  0.00  0.00            
ATOM    348  HA  VAL X  20      36.904 113.503  35.860  0.00  0.00            
ATOM    349  CB  VAL X  20      38.189 115.204  36.158  0.00  0.00            
ATOM    350  HB  VAL X  20      39.183 115.504  35.829  0.00  0.00            
ATOM    351  CG1 VAL X  20      37.230 116.362  35.894  0.00  0.00            
ATOM    352 HG11 VAL X  20      36.451 116.062  35.193  0.00  0.00            
ATOM    353 HG12 VAL X  20      37.760 117.213  35.469  0.00  0.00            
ATOM    354 HG13 VAL X  20      36.745 116.687  36.816  0.00  0.00            
ATOM    355  CG2 VAL X  20      38.249 114.898  37.651  0.00  0.00            
ATOM    356 HG21 VAL X  20      38.987 115.526  38.148  0.00  0.00            
ATOM    357 HG22 VAL X  20      37.282 115.079  38.124  0.00  0.00            
ATOM    358 HG23 VAL X  20      38.519 113.857  37.823  0.00  0.00            
ATOM    359  C   VAL X  20      37.339 114.312  33.954  0.00  0.00            
ATOM    360  O   VAL X  20      36.146 114.441  33.670  0.00  0.00            
ATOM    361  N   ARN X  21      38.305 114.451  33.037  0.00  0.00            
ATOM    362  H   ARN X  21      39.235 114.123  33.250  0.00  0.00            
ATOM    363  CA  ARN X  21      38.007 114.789  31.657  0.00  0.00            
ATOM    364  HA  ARN X  21      37.459 115.732  31.627  0.00  0.00            
ATOM    365  CB  ARN X  21      39.314 114.991  30.888  0.00  0.00            
ATOM    366  HB2 ARN X  21      39.544 114.104  30.299  0.00  0.00            
ATOM    367  HB3 ARN X  21      40.126 115.105  31.600  0.00  0.00            
ATOM    368  CG  ARN X  21      39.284 116.219  29.995  0.00  0.00            
ATOM    369  HG2 ARN X  21      39.864 116.044  29.084  0.00  0.00            
ATOM    370  HG3 ARN X  21      38.247 116.442  29.763  0.00  0.00            
ATOM    371  CD  ARN X  21      39.849 117.409  30.737  0.00  0.00            
ATOM    372  HD2 ARN X  21      39.320 117.553  31.681  0.00  0.00            
ATOM    373  HD3 ARN X  21      40.897 117.207  30.954  0.00  0.00            
ATOM    374  NE  ARN X  21      39.773 118.602  29.929  0.00  0.00            
ATOM    375  HE  ARN X  21      38.884 118.669  29.460  0.00  0.00            
ATOM    376  CZ  ARN X  21      40.165 119.835  30.520  0.00  0.00            
ATOM    377  NH1 ARN X  21      40.563 119.931  31.706  0.00  0.00            
ATOM    378 HH11 ARN X  21      40.170 120.730  32.178  0.00  0.00            
ATOM    379  NH2 ARN X  21      40.029 120.950  29.651  0.00  0.00            
ATOM    380 HH21 ARN X  21      40.834 121.549  29.738  0.00  0.00            
ATOM    381 HH22 ARN X  21      39.214 121.493  29.882  0.00  0.00            
ATOM    382  C   ARN X  21      37.165 113.698  31.028  0.00  0.00            
ATOM    383  O   ARN X  21      36.156 113.968  30.370  0.00  0.00            
ATOM    384  N   THR X  22      37.588 112.436  31.194  0.00  0.00            
ATOM    385  H   THR X  22      38.547 112.285  31.468  0.00  0.00            
ATOM    386  CA  THR X  22      36.892 111.317  30.595  0.00  0.00            
ATOM    387  HA  THR X  22      36.847 111.500  29.522  0.00  0.00            
ATOM    388  CB  THR X  22      37.673 110.025  30.862  0.00  0.00            
ATOM    389  HB  THR X  22      37.570 109.729  31.904  0.00  0.00            
ATOM    390  CG2 THR X  22      37.138 108.919  29.970  0.00  0.00            
ATOM    391 HG21 THR X  22      37.845 108.674  29.174  0.00  0.00            
ATOM    392 HG22 THR X  22      36.943 108.007  30.537  0.00  0.00            
ATOM    393 HG23 THR X  22      36.210 109.292  29.533  0.00  0.00            
ATOM    394  OG1 THR X  22      39.039 110.213  30.560  0.00  0.00            
ATOM    395  HG1 THR X  22      39.142 110.311  29.625  0.00  0.00            
ATOM    396  C   THR X  22      35.468 111.191  31.090  0.00  0.00            
ATOM    397  O   THR X  22      34.541 110.939  30.308  0.00  0.00            
ATOM    398  N   VAL X  23      35.238 111.354  32.408  0.00  0.00            
ATOM    399  H   VAL X  23      35.938 111.820  32.964  0.00  0.00            
ATOM    400  CA  VAL X  23      33.917 111.212  32.977  0.00  0.00            
ATOM    401  HA  VAL X  23      33.517 110.236  32.704  0.00  0.00            
ATOM    402  CB  VAL X  23      33.969 111.317  34.507  0.00  0.00            
ATOM    403  HB  VAL X  23      34.564 112.189  34.780  0.00  0.00            
ATOM    404  CG1 VAL X  23      32.571 111.486  35.099  0.00  0.00            
ATOM    405 HG11 VAL X  23      31.838 111.626  34.308  0.00  0.00            
ATOM    406 HG12 VAL X  23      32.532 112.360  35.750  0.00  0.00            
ATOM    407 HG13 VAL X  23      32.282 110.616  35.688  0.00  0.00            
ATOM    408  CG2 VAL X  23      34.639 110.089  35.100  0.00  0.00            
ATOM    409 HG21 VAL X  23      33.962 109.533  35.750  0.00  0.00            
ATOM    410 HG22 VAL X  23      34.975 109.412  34.313  0.00  0.00            
ATOM    411 HG23 VAL X  23      35.500 110.435  35.671  0.00  0.00            
ATOM    412  C   VAL X  23      32.986 112.278  32.380  0.00  0.00            
ATOM    413  O   VAL X  23      31.828 111.998  32.082  0.00  0.00            
ATOM    414  N   LEU X  24      33.505 113.485  32.190  0.00  0.00            
ATOM    415  H   LEU X  24      34.508 113.580  32.171  0.00  0.00            
ATOM    416  CA  LEU X  24      32.709 114.572  31.637  0.00  0.00            
ATOM    417  HA  LEU X  24      31.794 114.659  32.226  0.00  0.00            
ATOM    418  CB  LEU X  24      33.458 115.902  31.680  0.00  0.00            
ATOM    419  HB2 LEU X  24      34.413 115.802  31.167  0.00  0.00            
ATOM    420  HB3 LEU X  24      32.883 116.628  31.115  0.00  0.00            
ATOM    421  CG  LEU X  24      33.659 116.492  33.073  0.00  0.00            
ATOM    422  HG  LEU X  24      34.156 115.761  33.707  0.00  0.00            
ATOM    423  CD1 LEU X  24      34.558 117.719  32.985  0.00  0.00            
ATOM    424 HD11 LEU X  24      34.222 118.405  32.207  0.00  0.00            
ATOM    425 HD12 LEU X  24      35.590 117.444  32.769  0.00  0.00            
ATOM    426 HD13 LEU X  24      34.505 118.237  33.945  0.00  0.00            
ATOM    427  CD2 LEU X  24      32.320 116.864  33.712  0.00  0.00            
ATOM    428 HD21 LEU X  24      32.446 117.091  34.769  0.00  0.00            
ATOM    429 HD22 LEU X  24      31.894 117.742  33.226  0.00  0.00            
ATOM    430 HD23 LEU X  24      31.615 116.041  33.615  0.00  0.00            
ATOM    431  C   LEU X  24      32.305 114.245  30.195  0.00  0.00            
ATOM    432  O   LEU X  24      31.179 114.519  29.793  0.00  0.00            
ATOM    433  N   ILE X  25      33.213 113.633  29.438  0.00  0.00            
ATOM    434  H   ILE X  25      34.185 113.702  29.701  0.00  0.00            
ATOM    435  CA  ILE X  25      32.894 113.210  28.078  0.00  0.00            
ATOM    436  HA  ILE X  25      32.490 114.082  27.566  0.00  0.00            
ATOM    437  CB  ILE X  25      34.177 112.760  27.352  0.00  0.00            
ATOM    438  HB  ILE X  25      34.662 111.990  27.954  0.00  0.00            
ATOM    439  CG2 ILE X  25      33.845 112.151  25.991  0.00  0.00            
ATOM    440 HG21 ILE X  25      33.115 111.349  26.101  0.00  0.00            
ATOM    441 HG22 ILE X  25      34.733 111.744  25.514  0.00  0.00            
ATOM    442 HG23 ILE X  25      33.414 112.905  25.330  0.00  0.00            
ATOM    443  CG1 ILE X  25      35.144 113.940  27.212  0.00  0.00            
ATOM    444 HG12 ILE X  25      34.678 114.752  26.657  0.00  0.00            
ATOM    445 HG13 ILE X  25      35.344 114.335  28.207  0.00  0.00            
ATOM    446  CD1 ILE X  25      36.475 113.559  26.571  0.00  0.00            
ATOM    447 HD11 ILE X  25      37.259 114.236  26.913  0.00  0.00            
ATOM    448 HD12 ILE X  25      36.766 112.548  26.850  0.00  0.00            
ATOM    449 HD13 ILE X  25      36.424 113.623  25.486  0.00  0.00            
ATOM    450  C   ILE X  25      31.826 112.145  28.056  0.00  0.00            
ATOM    451  O   ILE X  25      30.853 112.240  27.296  0.00  0.00            
ATOM    452  N   LEU X  26      31.980 111.067  28.854  0.00  0.00            
ATOM    453  H   LEU X  26      32.916 110.742  29.034  0.00  0.00            
ATOM    454  CA  LEU X  26      30.943 110.071  28.996  0.00  0.00            
ATOM    455  HA  LEU X  26      30.843 109.597  28.019  0.00  0.00            
ATOM    456  CB  LEU X  26      31.340 109.035  30.047  0.00  0.00            
ATOM    457  HB2 LEU X  26      30.465 108.446  30.326  0.00  0.00            
ATOM    458  HB3 LEU X  26      31.631 109.566  30.947  0.00  0.00            
ATOM    459  CG  LEU X  26      32.484 108.097  29.658  0.00  0.00            
ATOM    460  HG  LEU X  26      33.393 108.685  29.537  0.00  0.00            
ATOM    461  CD1 LEU X  26      32.722 107.093  30.786  0.00  0.00            
ATOM    462 HD11 LEU X  26      32.937 106.100  30.391  0.00  0.00            
ATOM    463 HD12 LEU X  26      31.842 107.014  31.426  0.00  0.00            
ATOM    464 HD13 LEU X  26      33.564 107.392  31.413  0.00  0.00            
ATOM    465  CD2 LEU X  26      32.214 107.355  28.360  0.00  0.00            
ATOM    466 HD21 LEU X  26      31.238 107.632  27.964  0.00  0.00            
ATOM    467 HD22 LEU X  26      32.967 107.606  27.612  0.00  0.00            
ATOM    468 HD23 LEU X  26      32.237 106.286  28.569  0.00  0.00            
ATOM    469  C   LEU X  26      29.581 110.680  29.345  0.00  0.00            
ATOM    470  O   LEU X  26      28.549 110.213  28.861  0.00  0.00            
ATOM    471  N   LYN X  27      29.553 111.705  30.202  0.00  0.00            
ATOM    472  H   LYN X  27      30.341 111.832  30.821  0.00  0.00            
ATOM    473  CA  LYN X  27      28.314 112.384  30.520  0.00  0.00            
ATOM    474  HA  LYN X  27      27.597 111.617  30.806  0.00  0.00            
ATOM    475  CB  LYN X  27      28.537 113.348  31.683  0.00  0.00            
ATOM    476  HB2 LYN X  27      28.930 112.802  32.546  0.00  0.00            
ATOM    477  HB3 LYN X  27      29.269 114.086  31.362  0.00  0.00            
ATOM    478  CG  LYN X  27      27.288 114.123  32.077  0.00  0.00            
ATOM    479  HG2 LYN X  27      27.575 114.978  32.699  0.00  0.00            
ATOM    480  HG3 LYN X  27      26.806 114.496  31.179  0.00  0.00            
ATOM    481  CD  LYN X  27      26.304 113.236  32.824  0.00  0.00            
ATOM    482  HD2 LYN X  27      25.969 112.434  32.163  0.00  0.00            
ATOM    483  HD3 LYN X  27      26.802 112.767  33.664  0.00  0.00            
ATOM    484  CE  LYN X  27      25.110 114.048  33.315  0.00  0.00            
ATOM    485  HE2 LYN X  27      25.465 114.902  33.899  0.00  0.00            
ATOM    486  HE3 LYN X  27      24.568 114.414  32.447  0.00  0.00            
ATOM    487  NZ  LYN X  27      24.215 113.233  34.115  0.00  0.00            
ATOM    488  HZ1 LYN X  27      23.655 113.828  34.712  0.00  0.00            
ATOM    489  HZ2 LYN X  27      24.738 112.631  34.733  0.00  0.00            
ATOM    490  C   LYN X  27      27.748 113.143  29.318  0.00  0.00            
ATOM    491  O   LYN X  27      26.543 113.126  29.086  0.00  0.00            
ATOM    492  N   GLH X  28      28.618 113.813  28.554  0.00  0.00            
ATOM    493  H   GLH X  28      29.613 113.676  28.678  0.00  0.00            
ATOM    494  CA  GLH X  28      28.162 114.617  27.423  0.00  0.00            
ATOM    495  HA  GLH X  28      27.336 115.241  27.773  0.00  0.00            
ATOM    496  CB  GLH X  28      29.291 115.522  26.929  0.00  0.00            
ATOM    497  HB2 GLH X  28      30.116 114.910  26.574  0.00  0.00            
ATOM    498  HB3 GLH X  28      29.676 116.102  27.762  0.00  0.00            
ATOM    499  CG  GLH X  28      28.837 116.502  25.838  0.00  0.00            
ATOM    500  HG2 GLH X  28      28.120 116.018  25.173  0.00  0.00            
ATOM    501  HG3 GLH X  28      28.322 117.346  26.292  0.00  0.00            
ATOM    502  CD  GLH X  28      29.978 117.007  24.968  0.00  0.00            
ATOM    503  OE1 GLH X  28      31.055 117.464  25.656  0.00  0.00            
ATOM    504  OE2 GLH X  28      29.891 117.032  23.745  0.00  0.00            
ATOM    505  HE1 GLH X  28      30.830 117.793  26.506  0.00  0.00            
ATOM    506  C   GLH X  28      27.620 113.731  26.310  0.00  0.00            
ATOM    507  O   GLH X  28      26.649 114.089  25.647  0.00  0.00            
ATOM    508  N   LYN X  29      28.268 112.589  26.069  0.00  0.00            
ATOM    509  H   LYN X  29      29.151 112.406  26.526  0.00  0.00            
ATOM    510  CA  LYN X  29      27.818 111.688  25.025  0.00  0.00            
ATOM    511  HA  LYN X  29      27.673 112.298  24.133  0.00  0.00            
ATOM    512  CB  LYN X  29      28.850 110.615  24.738  0.00  0.00            
ATOM    513  HB2 LYN X  29      29.037 110.021  25.631  0.00  0.00            
ATOM    514  HB3 LYN X  29      28.424 109.933  24.007  0.00  0.00            
ATOM    515  CG  LYN X  29      30.162 111.181  24.184  0.00  0.00            
ATOM    516  HG2 LYN X  29      29.976 111.832  23.332  0.00  0.00            
ATOM    517  HG3 LYN X  29      30.644 111.794  24.943  0.00  0.00            
ATOM    518  CD  LYN X  29      31.108 110.053  23.797  0.00  0.00            
ATOM    519  HD2 LYN X  29      30.587 109.294  23.211  0.00  0.00            
ATOM    520  HD3 LYN X  29      31.466 109.599  24.722  0.00  0.00            
ATOM    521  CE  LYN X  29      32.330 110.574  23.059  0.00  0.00            
ATOM    522  HE2 LYN X  29      32.913 111.215  23.712  0.00  0.00            
ATOM    523  HE3 LYN X  29      32.966 109.733  22.792  0.00  0.00            
ATOM    524  NZ  LYN X  29      31.947 111.290  21.849  0.00  0.00            
ATOM    525  HZ1 LYN X  29      31.421 110.691  21.230  0.00  0.00            
ATOM    526  HZ2 LYN X  29      31.352 112.074  22.075  0.00  0.00            
ATOM    527  C   LYN X  29      26.463 111.029  25.363  0.00  0.00            
ATOM    528  O   LYN X  29      25.703 110.687  24.466  0.00  0.00            
ATOM    529  N   GLY X  30      26.190 110.869  26.650  0.00  0.00            
ATOM    530  H   GLY X  30      26.924 110.980  27.326  0.00  0.00            
ATOM    531  CA  GLY X  30      24.976 110.190  27.080  0.00  0.00            
ATOM    532  HA2 GLY X  30      24.442 110.793  27.815  0.00  0.00            
ATOM    533  HA3 GLY X  30      24.304 110.087  26.226  0.00  0.00            
ATOM    534  C   GLY X  30      25.224 108.829  27.648  0.00  0.00            
ATOM    535  O   GLY X  30      24.272 108.152  27.997  0.00  0.00            
ATOM    536  N   ILE X  31      26.474 108.377  27.768  0.00  0.00            
ATOM    537  H   ILE X  31      27.232 108.914  27.378  0.00  0.00            
ATOM    538  CA  ILE X  31      26.755 107.069  28.279  0.00  0.00            
ATOM    539  HA  ILE X  31      26.017 106.372  27.878  0.00  0.00            
ATOM    540  CB  ILE X  31      28.137 106.642  27.788  0.00  0.00            
ATOM    541  HB  ILE X  31      28.863 107.386  28.116  0.00  0.00            
ATOM    542  CG2 ILE X  31      28.588 105.299  28.387  0.00  0.00            
ATOM    543 HG21 ILE X  31      28.672 105.361  29.474  0.00  0.00            
ATOM    544 HG22 ILE X  31      29.539 104.954  27.986  0.00  0.00            
ATOM    545 HG23 ILE X  31      27.837 104.537  28.160  0.00  0.00            
ATOM    546  CG1 ILE X  31      28.175 106.537  26.234  0.00  0.00            
ATOM    547 HG12 ILE X  31      27.307 106.001  25.867  0.00  0.00            
ATOM    548 HG13 ILE X  31      28.089 107.560  25.858  0.00  0.00            
ATOM    549  CD1 ILE X  31      29.479 105.943  25.681  0.00  0.00            
ATOM    550 HD11 ILE X  31      29.260 105.155  24.962  0.00  0.00            
ATOM    551 HD12 ILE X  31      30.055 106.720  25.176  0.00  0.00            
ATOM    552 HD13 ILE X  31      30.090 105.539  26.484  0.00  0.00            
ATOM    553  C   ILE X  31      26.634 107.004  29.787  0.00  0.00            
ATOM    554  O   ILE X  31      26.239 105.983  30.330  0.00  0.00            
ATOM    555  N   TYR X  32      27.009 108.066  30.495  0.00  0.00            
ATOM    556  H   TYR X  32      27.070 108.962  30.029  0.00  0.00            
ATOM    557  CA  TYR X  32      27.040 108.056  31.943  0.00  0.00            
ATOM    558  HA  TYR X  32      27.706 107.266  32.262  0.00  0.00            
ATOM    559  CB  TYR X  32      27.550 109.403  32.467  0.00  0.00            
ATOM    560  HB2 TYR X  32      28.437 109.713  31.909  0.00  0.00            
ATOM    561  HB3 TYR X  32      26.801 110.168  32.265  0.00  0.00            
ATOM    562  CG  TYR X  32      27.846 109.421  33.951  0.00  0.00            
ATOM    563  CD1 TYR X  32      26.818 109.635  34.858  0.00  0.00            
ATOM    564  HD1 TYR X  32      25.800 109.675  34.531  0.00  0.00            
ATOM    565  CE1 TYR X  32      27.097 109.668  36.219  0.00  0.00            
ATOM    566  HE1 TYR X  32      26.298 109.787  36.928  0.00  0.00            
ATOM    567  CZ  TYR X  32      28.390 109.462  36.680  0.00  0.00            
ATOM    568  OH  TYR X  32      28.659 109.463  38.015  0.00  0.00            
ATOM    569  HH  TYR X  32      29.470 109.032  38.235  0.00  0.00            
ATOM    570  CE2 TYR X  32      29.406 109.207  35.765  0.00  0.00            
ATOM    571  HE2 TYR X  32      30.431 109.184  36.101  0.00  0.00            
ATOM    572  CD2 TYR X  32      29.142 109.205  34.403  0.00  0.00            
ATOM    573  HD2 TYR X  32      29.965 109.204  33.712  0.00  0.00            
ATOM    574  C   TYR X  32      25.654 107.770  32.500  0.00  0.00            
ATOM    575  O   TYR X  32      25.513 107.065  33.503  0.00  0.00            
ATOM    576  N   ASH X  33      24.611 108.346  31.885  0.00  0.00            
ATOM    577  H   ASH X  33      24.714 108.632  30.920  0.00  0.00            
ATOM    578  CA  ASH X  33      23.236 108.213  32.412  0.00  0.00            
ATOM    579  HA  ASH X  33      23.236 108.503  33.456  0.00  0.00            
ATOM    580  CB  ASH X  33      22.274 109.080  31.599  0.00  0.00            
ATOM    581  HB2 ASH X  33      22.355 108.897  30.545  0.00  0.00            
ATOM    582  HB3 ASH X  33      21.282 108.823  31.937  0.00  0.00            
ATOM    583  CG  ASH X  33      22.468 110.565  31.853  0.00  0.00            
ATOM    584  OD1 ASH X  33      23.056 110.895  33.018  0.00  0.00            
ATOM    585  OD2 ASH X  33      22.125 111.393  31.020  0.00  0.00            
ATOM    586  HD1 ASH X  33      23.267 111.814  33.016  0.00  0.00            
ATOM    587  C   ASH X  33      22.794 106.756  32.327  0.00  0.00            
ATOM    588  O   ASH X  33      21.908 106.342  33.064  0.00  0.00            
ATOM    589  N   ARN X  34      23.416 105.979  31.433  0.00  0.00            
ATOM    590  H   ARN X  34      24.263 106.287  30.980  0.00  0.00            
ATOM    591  CA  ARN X  34      23.055 104.566  31.337  0.00  0.00            
ATOM    592  HA  ARN X  34      21.994 104.457  31.127  0.00  0.00            
ATOM    593  CB  ARN X  34      23.826 103.858  30.225  0.00  0.00            
ATOM    594  HB2 ARN X  34      24.897 103.946  30.397  0.00  0.00            
ATOM    595  HB3 ARN X  34      23.567 102.812  30.269  0.00  0.00            
ATOM    596  CG  ARN X  34      23.483 104.327  28.835  0.00  0.00            
ATOM    597  HG2 ARN X  34      22.491 104.004  28.539  0.00  0.00            
ATOM    598  HG3 ARN X  34      23.469 105.421  28.838  0.00  0.00            
ATOM    599  CD  ARN X  34      24.530 103.905  27.821  0.00  0.00            
ATOM    600  HD2 ARN X  34      24.241 104.223  26.797  0.00  0.00            
ATOM    601  HD3 ARN X  34      25.476 104.402  28.060  0.00  0.00            
ATOM    602  NE  ARN X  34      24.764 102.477  27.852  0.00  0.00            
ATOM    603  HE  ARN X  34      25.739 102.255  27.731  0.00  0.00            
ATOM    604  CZ  ARN X  34      23.877 101.642  27.158  0.00  0.00            
ATOM    605  NH1 ARN X  34      22.879 102.017  26.485  0.00  0.00            
ATOM    606 HH11 ARN X  34      22.712 103.001  26.604  0.00  0.00            
ATOM    607  NH2 ARN X  34      24.226 100.260  27.241  0.00  0.00            
ATOM    608 HH21 ARN X  34      23.525  99.757  27.767  0.00  0.00            
ATOM    609 HH22 ARN X  34      24.276  99.834  26.334  0.00  0.00            
ATOM    610  C   ARN X  34      23.343 103.878  32.657  0.00  0.00            
ATOM    611  O   ARN X  34      22.641 102.967  33.074  0.00  0.00            
ATOM    612  N   TYR X  35      24.427 104.287  33.365  0.00  0.00            
ATOM    613  H   TYR X  35      25.105 104.877  32.890  0.00  0.00            
ATOM    614  CA  TYR X  35      24.806 103.606  34.596  0.00  0.00            
ATOM    615  HA  TYR X  35      24.686 102.544  34.486  0.00  0.00            
ATOM    616  CB  TYR X  35      26.275 103.908  34.906  0.00  0.00            
ATOM    617  HB2 TYR X  35      26.528 103.599  35.918  0.00  0.00            
ATOM    618  HB3 TYR X  35      26.464 104.978  34.831  0.00  0.00            
ATOM    619  CG  TYR X  35      27.152 103.181  33.920  0.00  0.00            
ATOM    620  CD1 TYR X  35      27.566 103.857  32.758  0.00  0.00            
ATOM    621  HD1 TYR X  35      27.366 104.895  32.627  0.00  0.00            
ATOM    622  CE1 TYR X  35      28.420 103.241  31.811  0.00  0.00            
ATOM    623  HE1 TYR X  35      28.922 103.831  31.075  0.00  0.00            
ATOM    624  CZ  TYR X  35      28.848 101.906  32.046  0.00  0.00            
ATOM    625  OH  TYR X  35      29.644 101.248  31.185  0.00  0.00            
ATOM    626  HH  TYR X  35      29.155 100.659  30.637  0.00  0.00            
ATOM    627  CE2 TYR X  35      28.525 101.281  33.250  0.00  0.00            
ATOM    628  HE2 TYR X  35      29.044 100.382  33.570  0.00  0.00            
ATOM    629  CD2 TYR X  35      27.601 101.886  34.102  0.00  0.00            
ATOM    630  HD2 TYR X  35      27.123 101.301  34.879  0.00  0.00            
ATOM    631  C   TYR X  35      23.908 104.051  35.729  0.00  0.00            
ATOM    632  O   TYR X  35      23.664 103.193  36.596  0.00  0.00            
ATOM    633  N   ILE X  36      23.521 105.360  35.775  0.00  0.00            
ATOM    634  H   ILE X  36      24.140 106.066  35.383  0.00  0.00            
ATOM    635  CA  ILE X  36      22.509 105.765  36.721  0.00  0.00            
ATOM    636  HA  ILE X  36      22.847 105.555  37.726  0.00  0.00            
ATOM    637  CB  ILE X  36      22.248 107.257  36.691  0.00  0.00            
ATOM    638  HB  ILE X  36      21.719 107.503  35.818  0.00  0.00            
ATOM    639  CG2 ILE X  36      21.518 107.678  37.997  0.00  0.00            
ATOM    640 HG21 ILE X  36      21.491 108.762  38.258  0.00  0.00            
ATOM    641 HG22 ILE X  36      21.841 107.186  38.876  0.00  0.00            
ATOM    642 HG23 ILE X  36      20.472 107.506  37.944  0.00  0.00            
ATOM    643  CG1 ILE X  36      23.594 107.995  36.629  0.00  0.00            
ATOM    644 HG12 ILE X  36      24.286 107.608  35.892  0.00  0.00            
ATOM    645 HG13 ILE X  36      24.093 107.874  37.603  0.00  0.00            
ATOM    646  CD1 ILE X  36      23.298 109.509  36.397  0.00  0.00            
ATOM    647 HD11 ILE X  36      24.183 110.084  36.724  0.00  0.00            
ATOM    648 HD12 ILE X  36      22.398 109.936  36.916  0.00  0.00            
ATOM    649 HD13 ILE X  36      23.128 109.764  35.322  0.00  0.00            
ATOM    650  C   ILE X  36      21.234 104.977  36.553  0.00  0.00            
ATOM    651  O   ILE X  36      20.595 104.587  37.543  0.00  0.00            
ATOM    652  N   ALA X  37      20.729 104.729  35.320  0.00  0.00            
ATOM    653  H   ALA X  37      21.430 104.608  34.593  0.00  0.00            
ATOM    654  CA  ALA X  37      19.552 104.013  35.048  0.00  0.00            
ATOM    655  HA  ALA X  37      18.798 104.467  35.722  0.00  0.00            
ATOM    656  CB  ALA X  37      19.131 104.186  33.626  0.00  0.00            
ATOM    657  HB1 ALA X  37      18.694 105.170  33.475  0.00  0.00            
ATOM    658  HB2 ALA X  37      18.310 103.489  33.345  0.00  0.00            
ATOM    659  HB3 ALA X  37      19.949 104.097  32.884  0.00  0.00            
ATOM    660  C   ALA X  37      19.690 102.557  35.425  0.00  0.00            
ATOM    661  O   ALA X  37      18.789 101.987  36.046  0.00  0.00            
ATOM    662  N   TRP X  38      20.746 101.872  34.997  0.00  0.00            
ATOM    663  H   TRP X  38      21.311 102.362  34.327  0.00  0.00            
ATOM    664  CA  TRP X  38      21.027 100.493  35.387  0.00  0.00            
ATOM    665  HA  TRP X  38      20.282  99.891  34.866  0.00  0.00            
ATOM    666  CB  TRP X  38      22.380 100.068  34.837  0.00  0.00            
ATOM    667  HB2 TRP X  38      22.883  99.403  35.514  0.00  0.00            
ATOM    668  HB3 TRP X  38      23.024 100.970  34.809  0.00  0.00            
ATOM    669  CG  TRP X  38      22.323  99.506  33.453  0.00  0.00            
ATOM    670  CD1 TRP X  38      21.258  99.053  32.779  0.00  0.00            
ATOM    671  HD1 TRP X  38      20.283  99.411  33.038  0.00  0.00            
ATOM    672  NE1 TRP X  38      21.670  98.580  31.555  0.00  0.00            
ATOM    673  HE1 TRP X  38      21.085  97.919  31.063  0.00  0.00            
ATOM    674  CE2 TRP X  38      23.028  98.733  31.368  0.00  0.00            
ATOM    675  CZ2 TRP X  38      23.820  98.479  30.290  0.00  0.00            
ATOM    676  HZ2 TRP X  38      23.414  98.436  29.336  0.00  0.00            
ATOM    677  CH2 TRP X  38      25.138  98.797  30.396  0.00  0.00            
ATOM    678  HH2 TRP X  38      25.728  98.768  29.486  0.00  0.00            
ATOM    679  CZ3 TRP X  38      25.639  99.393  31.507  0.00  0.00            
ATOM    680  HZ3 TRP X  38      26.626  99.797  31.450  0.00  0.00            
ATOM    681  CE3 TRP X  38      24.823  99.635  32.611  0.00  0.00            
ATOM    682  HE3 TRP X  38      25.212 100.026  33.515  0.00  0.00            
ATOM    683  CD2 TRP X  38      23.471  99.292  32.583  0.00  0.00            
ATOM    684  C   TRP X  38      21.032 100.297  36.881  0.00  0.00            
ATOM    685  O   TRP X  38      20.500  99.291  37.417  0.00  0.00            
ATOM    686  N   HID X  39      21.657 101.187  37.560  0.00  0.00            
ATOM    687  H   HID X  39      22.067 101.940  37.044  0.00  0.00            
ATOM    688  CA  HID X  39      21.718 101.262  39.055  0.00  0.00            
ATOM    689  HA  HID X  39      22.195 100.384  39.334  0.00  0.00            
ATOM    690  CB  HID X  39      22.677 102.319  39.606  0.00  0.00            
ATOM    691  HB2 HID X  39      23.632 102.353  39.101  0.00  0.00            
ATOM    692  HB3 HID X  39      22.225 103.310  39.409  0.00  0.00            
ATOM    693  CG  HID X  39      23.071 102.170  41.074  0.00  0.00            
ATOM    694  ND1 HID X  39      22.330 102.659  42.171  0.00  0.00            
ATOM    695  HD1 HID X  39      21.533 103.305  42.165  0.00  0.00            
ATOM    696  CE1 HID X  39      22.871 102.130  43.331  0.00  0.00            
ATOM    697  HE1 HID X  39      22.324 102.307  44.219  0.00  0.00            
ATOM    698  NE2 HID X  39      23.959 101.418  43.115  0.00  0.00            
ATOM    699  CD2 HID X  39      24.124 101.509  41.661  0.00  0.00            
ATOM    700  HD2 HID X  39      24.967 101.069  41.138  0.00  0.00            
ATOM    701  C   HID X  39      20.351 101.378  39.689  0.00  0.00            
ATOM    702  O   HID X  39      20.032 100.614  40.545  0.00  0.00            
ATOM    703  N   GLY X  40      19.452 102.250  39.170  0.00  0.00            
ATOM    704  H   GLY X  40      19.643 102.781  38.334  0.00  0.00            
ATOM    705  CA  GLY X  40      18.087 102.509  39.669  0.00  0.00            
ATOM    706  HA2 GLY X  40      17.634 103.350  39.101  0.00  0.00            
ATOM    707  HA3 GLY X  40      18.078 102.820  40.692  0.00  0.00            
ATOM    708  C   GLY X  40      17.204 101.216  39.527  0.00  0.00            
ATOM    709  O   GLY X  40      16.812 100.683  40.548  0.00  0.00            
ATOM    710  N   ALA X  41      17.135 100.771  38.283  0.00  0.00            
ATOM    711  H   ALA X  41      17.562 101.366  37.538  0.00  0.00            
ATOM    712  CA  ALA X  41      16.483  99.561  37.739  0.00  0.00            
ATOM    713  HA  ALA X  41      15.366  99.718  37.909  0.00  0.00            
ATOM    714  CB  ALA X  41      16.697  99.353  36.172  0.00  0.00            
ATOM    715  HB1 ALA X  41      17.285 100.188  35.675  0.00  0.00            
ATOM    716  HB2 ALA X  41      17.252  98.419  36.072  0.00  0.00            
ATOM    717  HB3 ALA X  41      15.667  99.250  35.694  0.00  0.00            
ATOM    718  C   ALA X  41      16.873  98.312  38.495  0.00  0.00            
ATOM    719  O   ALA X  41      15.967  97.582  38.887  0.00  0.00            
ATOM    720  N   ALA X  42      18.123  98.021  38.686  0.00  0.00            
ATOM    721  H   ALA X  42      18.737  98.748  38.471  0.00  0.00            
ATOM    722  CA  ALA X  42      18.652  96.885  39.407  0.00  0.00            
ATOM    723  HA  ALA X  42      17.967  96.031  39.141  0.00  0.00            
ATOM    724  CB  ALA X  42      20.092  96.542  38.909  0.00  0.00            
ATOM    725  HB1 ALA X  42      20.713  97.413  39.041  0.00  0.00            
ATOM    726  HB2 ALA X  42      20.061  96.358  37.832  0.00  0.00            
ATOM    727  HB3 ALA X  42      20.595  95.712  39.370  0.00  0.00            
ATOM    728  C   ALA X  42      18.462  96.985  40.941  0.00  0.00            
ATOM    729  O   ALA X  42      18.229  95.921  41.612  0.00  0.00            
ATOM    730  N   GLY X  43      18.238  98.198  41.515  0.00  0.00            
ATOM    731  H   GLY X  43      18.389  98.964  40.904  0.00  0.00            
ATOM    732  CA  GLY X  43      17.629  98.380  42.875  0.00  0.00            
ATOM    733  HA2 GLY X  43      17.703  99.391  43.155  0.00  0.00            
ATOM    734  HA3 GLY X  43      18.150  97.788  43.543  0.00  0.00            
ATOM    735  C   GLY X  43      16.133  98.013  42.901  0.00  0.00            
ATOM    736  O   GLY X  43      15.691  97.556  43.923  0.00  0.00            
ATOM    737  N   LYN X  44      15.334  98.291  41.856  0.00  0.00            
ATOM    738  H   LYN X  44      15.713  98.994  41.172  0.00  0.00            
ATOM    739  CA  LYN X  44      13.893  98.148  41.829  0.00  0.00            
ATOM    740  HA  LYN X  44      13.413  98.514  42.761  0.00  0.00            
ATOM    741  CB  LYN X  44      13.265  99.005  40.690  0.00  0.00            
ATOM    742  HB2 LYN X  44      13.795  98.745  39.748  0.00  0.00            
ATOM    743  HB3 LYN X  44      12.278  98.682  40.579  0.00  0.00            
ATOM    744  CG  LYN X  44      13.175 100.493  40.949  0.00  0.00            
ATOM    745  HG2 LYN X  44      14.206 100.824  41.107  0.00  0.00            
ATOM    746  HG3 LYN X  44      12.638 100.753  41.790  0.00  0.00            
ATOM    747  CD  LYN X  44      12.591 101.206  39.757  0.00  0.00            
ATOM    748  HD2 LYN X  44      12.612 102.288  39.991  0.00  0.00            
ATOM    749  HD3 LYN X  44      13.230 101.186  38.880  0.00  0.00            
ATOM    750  CE  LYN X  44      11.161 100.720  39.538  0.00  0.00            
ATOM    751  HE2 LYN X  44      11.215  99.650  39.332  0.00  0.00            
ATOM    752  HE3 LYN X  44      10.512 100.841  40.420  0.00  0.00            
ATOM    753  NZ  LYN X  44      10.616 101.347  38.310  0.00  0.00            
ATOM    754  HZ1 LYN X  44      11.386 101.656  37.729  0.00  0.00            
ATOM    755  HZ2 LYN X  44      10.166 102.167  38.630  0.00  0.00            
ATOM    756  C   LYN X  44      13.427  96.651  41.741  0.00  0.00            
ATOM    757  O   LYN X  44      12.316  96.393  42.110  0.00  0.00            
ATOM    758  N   PHE X  45      14.182  95.837  41.038  0.00  0.00            
ATOM    759  H   PHE X  45      14.975  96.367  40.736  0.00  0.00            
ATOM    760  CA  PHE X  45      14.072  94.421  40.699  0.00  0.00            
ATOM    761  HA  PHE X  45      13.069  94.150  40.215  0.00  0.00            
ATOM    762  CB  PHE X  45      15.032  94.117  39.548  0.00  0.00            
ATOM    763  HB2 PHE X  45      16.110  94.093  39.900  0.00  0.00            
ATOM    764  HB3 PHE X  45      14.950  94.893  38.753  0.00  0.00            
ATOM    765  CG  PHE X  45      14.743  92.793  38.860  0.00  0.00            
ATOM    766  CD1 PHE X  45      13.791  92.736  37.846  0.00  0.00            
ATOM    767  HD1 PHE X  45      13.497  93.657  37.390  0.00  0.00            
ATOM    768  CE1 PHE X  45      13.565  91.482  37.271  0.00  0.00            
ATOM    769  HE1 PHE X  45      13.099  91.463  36.317  0.00  0.00            
ATOM    770  CZ  PHE X  45      14.228  90.321  37.668  0.00  0.00            
ATOM    771  HZ  PHE X  45      14.123  89.376  37.134  0.00  0.00            
ATOM    772  CE2 PHE X  45      15.122  90.429  38.732  0.00  0.00            
ATOM    773  HE2 PHE X  45      15.484  89.509  39.160  0.00  0.00            
ATOM    774  CD2 PHE X  45      15.413  91.657  39.304  0.00  0.00            
ATOM    775  HD2 PHE X  45      16.254  91.775  39.985  0.00  0.00            
ATOM    776  C   PHE X  45      14.332  93.432  41.812  0.00  0.00            
ATOM    777  O   PHE X  45      15.303  92.759  41.772  0.00  0.00            
ATOM    778  N   HID X  46      13.354  93.237  42.694  0.00  0.00            
ATOM    779  H   HID X  46      12.597  93.916  42.759  0.00  0.00            
ATOM    780  CA  HID X  46      13.369  92.304  43.789  0.00  0.00            
ATOM    781  HA  HID X  46      14.331  92.359  44.351  0.00  0.00            
ATOM    782  CB  HID X  46      12.324  92.759  44.840  0.00  0.00            
ATOM    783  HB2 HID X  46      12.367  92.067  45.669  0.00  0.00            
ATOM    784  HB3 HID X  46      11.287  92.682  44.396  0.00  0.00            
ATOM    785  CG  HID X  46      12.453  94.124  45.459  0.00  0.00            
ATOM    786  ND1 HID X  46      11.637  94.551  46.510  0.00  0.00            
ATOM    787  HD1 HID X  46      11.040  93.925  47.009  0.00  0.00            
ATOM    788  CE1 HID X  46      11.946  95.782  46.816  0.00  0.00            
ATOM    789  HE1 HID X  46      11.486  96.361  47.663  0.00  0.00            
ATOM    790  NE2 HID X  46      12.932  96.222  45.978  0.00  0.00            
ATOM    791  CD2 HID X  46      13.216  95.182  45.125  0.00  0.00            
ATOM    792  HD2 HID X  46      14.014  95.392  44.421  0.00  0.00            
ATOM    793  C   HID X  46      13.309  90.811  43.387  0.00  0.00            
ATOM    794  O   HID X  46      12.689  90.433  42.410  0.00  0.00            
ATOM    795  N   THR X  47      14.058  90.065  44.184  0.00  0.00            
ATOM    796  H   THR X  47      14.349  90.484  45.023  0.00  0.00            
ATOM    797  CA  THR X  47      14.261  88.668  43.878  0.00  0.00            
ATOM    798  HA  THR X  47      13.573  88.395  43.087  0.00  0.00            
ATOM    799  CB  THR X  47      15.700  88.507  43.396  0.00  0.00            
ATOM    800  HB  THR X  47      15.868  87.452  43.194  0.00  0.00            
ATOM    801  CG2 THR X  47      16.015  89.268  42.118  0.00  0.00            
ATOM    802 HG21 THR X  47      16.983  88.944  41.724  0.00  0.00            
ATOM    803 HG22 THR X  47      15.218  89.251  41.420  0.00  0.00            
ATOM    804 HG23 THR X  47      16.206  90.327  42.383  0.00  0.00            
ATOM    805  OG1 THR X  47      16.565  88.895  44.421  0.00  0.00            
ATOM    806  HG1 THR X  47      17.031  88.142  44.717  0.00  0.00            
ATOM    807  C   THR X  47      13.996  87.759  45.085  0.00  0.00            
ATOM    808  O   THR X  47      14.859  87.577  45.951  0.00  0.00            
ATOM    809  N   PRO X  48      12.848  87.111  45.124  0.00  0.00            
ATOM    810  CD  PRO X  48      12.571  86.168  46.160  0.00  0.00            
ATOM    811  HD2 PRO X  48      12.603  86.598  47.158  0.00  0.00            
ATOM    812  HD3 PRO X  48      13.321  85.386  46.077  0.00  0.00            
ATOM    813  CG  PRO X  48      11.181  85.608  45.798  0.00  0.00            
ATOM    814  HG2 PRO X  48      10.448  86.131  46.392  0.00  0.00            
ATOM    815  HG3 PRO X  48      11.097  84.540  45.984  0.00  0.00            
ATOM    816  CB  PRO X  48      10.977  85.982  44.338  0.00  0.00            
ATOM    817  HB2 PRO X  48       9.936  86.155  44.142  0.00  0.00            
ATOM    818  HB3 PRO X  48      11.358  85.235  43.684  0.00  0.00            
ATOM    819  CA  PRO X  48      11.756  87.291  44.226  0.00  0.00            
ATOM    820  HA  PRO X  48      12.171  87.442  43.247  0.00  0.00            
ATOM    821  C   PRO X  48      10.880  88.486  44.535  0.00  0.00            
ATOM    822  O   PRO X  48      11.043  89.095  45.617  0.00  0.00            
ATOM    823  N   PRO X  49       9.987  88.854  43.675  0.00  0.00            
ATOM    824  CD  PRO X  49       9.795  88.414  42.308  0.00  0.00            
ATOM    825  HD2 PRO X  49      10.773  88.433  41.790  0.00  0.00            
ATOM    826  HD3 PRO X  49       9.374  87.443  42.265  0.00  0.00            
ATOM    827  CG  PRO X  49       8.857  89.385  41.626  0.00  0.00            
ATOM    828  HG2 PRO X  49       9.409  90.183  41.161  0.00  0.00            
ATOM    829  HG3 PRO X  49       8.140  88.930  40.941  0.00  0.00            
ATOM    830  CB  PRO X  49       8.016  89.927  42.770  0.00  0.00            
ATOM    831  HB2 PRO X  49       7.130  89.317  42.916  0.00  0.00            
ATOM    832  HB3 PRO X  49       7.779  91.003  42.518  0.00  0.00            
ATOM    833  CA  PRO X  49       9.025  89.954  43.970  0.00  0.00            
ATOM    834  HA  PRO X  49       9.543  90.912  43.998  0.00  0.00            
ATOM    835  C   PRO X  49       8.321  89.711  45.288  0.00  0.00            
ATOM    836  O   PRO X  49       7.935  88.606  45.610  0.00  0.00            
ATOM    837  N   GLY X  50       8.198  90.767  46.127  0.00  0.00            
ATOM    838  H   GLY X  50       8.600  91.646  45.890  0.00  0.00            
ATOM    839  CA  GLY X  50       7.624  90.595  47.411  0.00  0.00            
ATOM    840  HA2 GLY X  50       7.068  89.662  47.514  0.00  0.00            
ATOM    841  HA3 GLY X  50       6.926  91.441  47.570  0.00  0.00            
ATOM    842  C   GLY X  50       8.676  90.619  48.537  0.00  0.00            
ATOM    843  O   GLY X  50       8.522  91.258  49.550  0.00  0.00            
ATOM    844  N   SER X  51       9.718  89.818  48.261  0.00  0.00            
ATOM    845  H   SER X  51       9.973  89.631  47.312  0.00  0.00            
ATOM    846  CA  SER X  51      10.843  89.786  49.221  0.00  0.00            
ATOM    847  HA  SER X  51      10.447  89.651  50.220  0.00  0.00            
ATOM    848  CB  SER X  51      11.810  88.609  48.888  0.00  0.00            
ATOM    849  HB2 SER X  51      12.451  88.390  49.724  0.00  0.00            
ATOM    850  HB3 SER X  51      11.191  87.723  48.727  0.00  0.00            
ATOM    851  OG  SER X  51      12.490  88.923  47.690  0.00  0.00            
ATOM    852  HG  SER X  51      12.675  88.143  47.214  0.00  0.00            
ATOM    853  C   SER X  51      11.514  91.133  49.189  0.00  0.00            
ATOM    854  O   SER X  51      10.815  92.074  48.784  0.00  0.00            
ATOM    855  N   ASH X  52      12.753  91.289  49.679  0.00  0.00            
ATOM    856  H   ASH X  52      13.169  90.400  49.989  0.00  0.00            
ATOM    857  CA  ASH X  52      13.404  92.649  49.766  0.00  0.00            
ATOM    858  HA  ASH X  52      12.836  93.462  49.293  0.00  0.00            
ATOM    859  CB  ASH X  52      13.310  93.065  51.286  0.00  0.00            
ATOM    860  HB2 ASH X  52      14.072  92.531  51.852  0.00  0.00            
ATOM    861  HB3 ASH X  52      12.286  92.726  51.596  0.00  0.00            
ATOM    862  CG  ASH X  52      13.403  94.542  51.621  0.00  0.00            
ATOM    863  OD1 ASH X  52      13.453  94.631  52.994  0.00  0.00            
ATOM    864  OD2 ASH X  52      13.461  95.458  50.806  0.00  0.00            
ATOM    865  HD1 ASH X  52      13.465  95.507  53.381  0.00  0.00            
ATOM    866  C   ASH X  52      14.799  92.691  49.073  0.00  0.00            
ATOM    867  O   ASH X  52      15.296  93.735  48.609  0.00  0.00            
ATOM    868  N   ARN X  53      15.417  91.509  48.973  0.00  0.00            
ATOM    869  H   ARN X  53      14.957  90.728  49.476  0.00  0.00            
ATOM    870  CA  ARN X  53      16.622  91.209  48.253  0.00  0.00            
ATOM    871  HA  ARN X  53      17.444  91.858  48.569  0.00  0.00            
ATOM    872  CB  ARN X  53      17.047  89.692  48.602  0.00  0.00            
ATOM    873  HB2 ARN X  53      17.185  89.594  49.674  0.00  0.00            
ATOM    874  HB3 ARN X  53      16.238  88.982  48.309  0.00  0.00            
ATOM    875  CG  ARN X  53      18.285  89.222  47.887  0.00  0.00            
ATOM    876  HG2 ARN X  53      18.014  89.269  46.868  0.00  0.00            
ATOM    877  HG3 ARN X  53      19.137  89.865  48.171  0.00  0.00            
ATOM    878  CD  ARN X  53      18.677  87.764  48.021  0.00  0.00            
ATOM    879  HD2 ARN X  53      17.748  87.193  48.032  0.00  0.00            
ATOM    880  HD3 ARN X  53      19.226  87.644  48.921  0.00  0.00            
ATOM    881  NE  ARN X  53      19.549  87.301  46.978  0.00  0.00            
ATOM    882  HE  ARN X  53      19.138  87.554  46.092  0.00  0.00            
ATOM    883  CZ  ARN X  53      20.874  86.811  47.003  0.00  0.00            
ATOM    884  NH1 ARN X  53      21.577  86.549  48.034  0.00  0.00            
ATOM    885 HH11 ARN X  53      21.047  86.725  48.924  0.00  0.00            
ATOM    886  NH2 ARN X  53      21.549  86.741  45.727  0.00  0.00            
ATOM    887 HH21 ARN X  53      21.526  85.730  45.545  0.00  0.00            
ATOM    888 HH22 ARN X  53      20.999  87.136  44.935  0.00  0.00            
ATOM    889  C   ARN X  53      16.414  91.366  46.703  0.00  0.00            
ATOM    890  O   ARN X  53      15.462  90.814  46.053  0.00  0.00            
ATOM    891  N   ASN X  54      17.249  92.238  46.019  0.00  0.00            
ATOM    892  H   ASN X  54      18.056  92.662  46.530  0.00  0.00            
ATOM    893  CA  ASN X  54      17.197  92.656  44.637  0.00  0.00            
ATOM    894  HA  ASN X  54      16.466  92.058  44.033  0.00  0.00            
ATOM    895  CB  ASN X  54      16.792  94.211  44.715  0.00  0.00            
ATOM    896  HB2 ASN X  54      16.608  94.611  43.713  0.00  0.00            
ATOM    897  HB3 ASN X  54      15.777  94.101  45.067  0.00  0.00            
ATOM    898  CG  ASN X  54      17.797  95.191  45.340  0.00  0.00            
ATOM    899  OD1 ASN X  54      18.714  95.682  44.789  0.00  0.00            
ATOM    900  ND2 ASN X  54      17.524  95.566  46.579  0.00  0.00            
ATOM    901 HD21 ASN X  54      16.989  95.161  47.315  0.00  0.00            
ATOM    902 HD22 ASN X  54      17.976  96.425  46.943  0.00  0.00            
ATOM    903  C   ASN X  54      18.604  92.428  44.015  0.00  0.00            
ATOM    904  O   ASN X  54      19.519  91.905  44.610  0.00  0.00            
ATOM    905  N   ALA X  55      18.770  92.959  42.794  0.00  0.00            
ATOM    906  H   ALA X  55      18.157  93.666  42.400  0.00  0.00            
ATOM    907  CA  ALA X  55      19.978  92.785  41.982  0.00  0.00            
ATOM    908  HA  ALA X  55      20.406  91.845  42.161  0.00  0.00            
ATOM    909  CB  ALA X  55      19.491  92.764  40.534  0.00  0.00            
ATOM    910  HB1 ALA X  55      19.179  91.754  40.380  0.00  0.00            
ATOM    911  HB2 ALA X  55      20.320  93.062  39.839  0.00  0.00            
ATOM    912  HB3 ALA X  55      18.625  93.432  40.415  0.00  0.00            
ATOM    913  C   ALA X  55      21.051  93.808  42.421  0.00  0.00            
ATOM    914  O   ALA X  55      21.173  94.903  41.874  0.00  0.00            
ATOM    915  N   ALA X  56      21.710  93.519  43.550  0.00  0.00            
ATOM    916  H   ALA X  56      21.281  92.831  44.188  0.00  0.00            
ATOM    917  CA  ALA X  56      22.946  93.858  44.116  0.00  0.00            
ATOM    918  HA  ALA X  56      23.324  92.917  44.488  0.00  0.00            
ATOM    919  CB  ALA X  56      23.893  94.409  43.065  0.00  0.00            
ATOM    920  HB1 ALA X  56      23.888  93.799  42.146  0.00  0.00            
ATOM    921  HB2 ALA X  56      23.712  95.430  42.757  0.00  0.00            
ATOM    922  HB3 ALA X  56      24.872  94.545  43.535  0.00  0.00            
ATOM    923  C   ALA X  56      22.948  94.800  45.369  0.00  0.00            
ATOM    924  O   ALA X  56      24.028  95.215  45.848  0.00  0.00            
ATOM    925  N   HID X  57      21.795  95.217  45.846  0.00  0.00            
ATOM    926  H   HID X  57      20.861  94.928  45.538  0.00  0.00            
ATOM    927  CA  HID X  57      21.754  95.644  47.206  0.00  0.00            
ATOM    928  HA  HID X  57      22.722  95.680  47.659  0.00  0.00            
ATOM    929  CB  HID X  57      20.932  96.962  47.396  0.00  0.00            
ATOM    930  HB2 HID X  57      20.762  97.060  48.486  0.00  0.00            
ATOM    931  HB3 HID X  57      19.939  96.863  47.035  0.00  0.00            
ATOM    932  CG  HID X  57      21.532  98.147  46.677  0.00  0.00            
ATOM    933  ND1 HID X  57      20.904  99.367  46.581  0.00  0.00            
ATOM    934  HD1 HID X  57      19.990  99.599  46.862  0.00  0.00            
ATOM    935  CE1 HID X  57      21.768 100.216  45.944  0.00  0.00            
ATOM    936  HE1 HID X  57      21.387 101.151  45.690  0.00  0.00            
ATOM    937  NE2 HID X  57      22.908  99.576  45.475  0.00  0.00            
ATOM    938  CD2 HID X  57      22.723  98.342  46.026  0.00  0.00            
ATOM    939  HD2 HID X  57      23.477  97.577  45.961  0.00  0.00            
ATOM    940  C   HID X  57      20.953  94.544  47.929  0.00  0.00            
ATOM    941  O   HID X  57      20.005  93.842  47.365  0.00  0.00            
ATOM    942  N   MET X  58      21.301  94.295  49.202  0.00  0.00            
ATOM    943  H   MET X  58      22.114  94.865  49.473  0.00  0.00            
ATOM    944  CA  MET X  58      20.722  93.381  50.240  0.00  0.00            
ATOM    945  HA  MET X  58      21.232  93.473  51.233  0.00  0.00            
ATOM    946  CB  MET X  58      19.209  93.792  50.396  0.00  0.00            
ATOM    947  HB2 MET X  58      18.636  93.387  49.521  0.00  0.00            
ATOM    948  HB3 MET X  58      19.075  94.871  50.435  0.00  0.00            
ATOM    949  CG  MET X  58      18.566  93.268  51.724  0.00  0.00            
ATOM    950  HG2 MET X  58      18.485  92.234  51.788  0.00  0.00            
ATOM    951  HG3 MET X  58      19.189  93.610  52.597  0.00  0.00            
ATOM    952  SD  MET X  58      16.857  93.911  51.947  0.00  0.00            
ATOM    953  CE  MET X  58      17.140  95.631  52.467  0.00  0.00            
ATOM    954  HE1 MET X  58      17.595  95.614  53.472  0.00  0.00            
ATOM    955  HE2 MET X  58      16.205  96.201  52.601  0.00  0.00            
ATOM    956  HE3 MET X  58      17.753  96.260  51.809  0.00  0.00            
ATOM    957  C   MET X  58      20.840  91.903  49.936  0.00  0.00            
ATOM    958  O   MET X  58      19.982  91.143  50.357  0.00  0.00            
ATOM    959  N   SER X  59      21.989  91.568  49.263  0.00  0.00            
ATOM    960  H   SER X  59      22.773  92.142  49.030  0.00  0.00            
ATOM    961  CA  SER X  59      22.051  90.423  48.439  0.00  0.00            
ATOM    962  HA  SER X  59      21.395  89.639  48.762  0.00  0.00            
ATOM    963  CB  SER X  59      21.617  90.789  47.049  0.00  0.00            
ATOM    964  HB2 SER X  59      21.725  89.876  46.398  0.00  0.00            
ATOM    965  HB3 SER X  59      20.524  91.007  46.983  0.00  0.00            
ATOM    966  OG  SER X  59      22.418  91.883  46.542  0.00  0.00            
ATOM    967  HG  SER X  59      21.959  92.608  46.950  0.00  0.00            
ATOM    968  C   SER X  59      23.485  89.747  48.377  0.00  0.00            
ATOM    969  O   SER X  59      24.465  90.461  48.410  0.00  0.00            
ATOM    970  N   SER X  60      23.585  88.430  48.218  0.00  0.00            
ATOM    971  H   SER X  60      22.786  87.890  47.920  0.00  0.00            
ATOM    972  CA  SER X  60      24.815  87.691  47.875  0.00  0.00            
ATOM    973  HA  SER X  60      25.567  87.843  48.670  0.00  0.00            
ATOM    974  CB  SER X  60      24.549  86.179  47.682  0.00  0.00            
ATOM    975  HB2 SER X  60      25.490  85.794  47.561  0.00  0.00            
ATOM    976  HB3 SER X  60      23.923  85.893  46.833  0.00  0.00            
ATOM    977  OG  SER X  60      23.969  85.636  48.817  0.00  0.00            
ATOM    978  HG  SER X  60      22.990  85.759  48.715  0.00  0.00            
ATOM    979  C   SER X  60      25.471  88.294  46.601  0.00  0.00            
ATOM    980  O   SER X  60      26.672  88.301  46.582  0.00  0.00            
ATOM    981  N   ALA X  61      24.707  88.770  45.614  0.00  0.00            
ATOM    982  H   ALA X  61      23.689  88.567  45.719  0.00  0.00            
ATOM    983  CA  ALA X  61      24.996  89.557  44.429  0.00  0.00            
ATOM    984  HA  ALA X  61      25.646  88.823  43.960  0.00  0.00            
ATOM    985  CB  ALA X  61      23.680  89.646  43.593  0.00  0.00            
ATOM    986  HB1 ALA X  61      23.979  90.072  42.642  0.00  0.00            
ATOM    987  HB2 ALA X  61      22.995  90.277  44.090  0.00  0.00            
ATOM    988  HB3 ALA X  61      23.212  88.700  43.463  0.00  0.00            
ATOM    989  C   ALA X  61      25.724  90.896  44.686  0.00  0.00            
ATOM    990  O   ALA X  61      26.144  91.563  43.748  0.00  0.00            
ATOM    991  N   PHE X  62      26.055  91.284  45.906  0.00  0.00            
ATOM    992  H   PHE X  62      25.658  90.666  46.659  0.00  0.00            
ATOM    993  CA  PHE X  62      26.516  92.619  46.315  0.00  0.00            
ATOM    994  HA  PHE X  62      25.808  93.368  45.990  0.00  0.00            
ATOM    995  CB  PHE X  62      26.400  92.885  47.864  0.00  0.00            
ATOM    996  HB2 PHE X  62      26.618  91.944  48.406  0.00  0.00            
ATOM    997  HB3 PHE X  62      25.371  93.087  48.153  0.00  0.00            
ATOM    998  CG  PHE X  62      27.205  94.090  48.399  0.00  0.00            
ATOM    999  CD1 PHE X  62      26.828  95.349  47.985  0.00  0.00            
ATOM   1000  HD1 PHE X  62      26.104  95.485  47.205  0.00  0.00            
ATOM   1001  CE1 PHE X  62      27.519  96.459  48.458  0.00  0.00            
ATOM   1002  HE1 PHE X  62      27.155  97.405  48.196  0.00  0.00            
ATOM   1003  CZ  PHE X  62      28.639  96.341  49.320  0.00  0.00            
ATOM   1004  HZ  PHE X  62      29.194  97.207  49.598  0.00  0.00            
ATOM   1005  CE2 PHE X  62      29.021  95.088  49.776  0.00  0.00            
ATOM   1006  HE2 PHE X  62      29.779  95.009  50.525  0.00  0.00            
ATOM   1007  CD2 PHE X  62      28.340  93.953  49.321  0.00  0.00            
ATOM   1008  HD2 PHE X  62      28.668  92.975  49.683  0.00  0.00            
ATOM   1009  C   PHE X  62      27.862  93.061  45.695  0.00  0.00            
ATOM   1010  O   PHE X  62      27.950  94.099  45.083  0.00  0.00            
ATOM   1011  N   LEU X  63      28.862  92.206  45.806  0.00  0.00            
ATOM   1012  H   LEU X  63      28.711  91.392  46.383  0.00  0.00            
ATOM   1013  CA  LEU X  63      30.170  92.293  45.110  0.00  0.00            
ATOM   1014  HA  LEU X  63      30.503  93.290  45.226  0.00  0.00            
ATOM   1015  CB  LEU X  63      31.269  91.365  45.755  0.00  0.00            
ATOM   1016  HB2 LEU X  63      30.853  90.427  45.708  0.00  0.00            
ATOM   1017  HB3 LEU X  63      32.120  91.223  45.093  0.00  0.00            
ATOM   1018  CG  LEU X  63      31.662  91.751  47.186  0.00  0.00            
ATOM   1019  HG  LEU X  63      30.699  92.037  47.702  0.00  0.00            
ATOM   1020  CD1 LEU X  63      32.286  90.576  48.034  0.00  0.00            
ATOM   1021 HD11 LEU X  63      33.290  90.496  47.599  0.00  0.00            
ATOM   1022 HD12 LEU X  63      32.435  90.731  49.105  0.00  0.00            
ATOM   1023 HD13 LEU X  63      31.772  89.592  47.983  0.00  0.00            
ATOM   1024  CD2 LEU X  63      32.587  93.016  47.163  0.00  0.00            
ATOM   1025 HD21 LEU X  63      32.107  93.961  46.941  0.00  0.00            
ATOM   1026 HD22 LEU X  63      33.087  93.149  48.107  0.00  0.00            
ATOM   1027 HD23 LEU X  63      33.319  92.928  46.317  0.00  0.00            
ATOM   1028  C   LEU X  63      30.104  92.049  43.572  0.00  0.00            
ATOM   1029  O   LEU X  63      30.681  92.883  42.828  0.00  0.00            
ATOM   1030  N   PRO X  64      29.612  90.859  43.064  0.00  0.00            
ATOM   1031  CD  PRO X  64      28.916  89.759  43.794  0.00  0.00            
ATOM   1032  HD2 PRO X  64      28.226  90.131  44.558  0.00  0.00            
ATOM   1033  HD3 PRO X  64      29.650  89.162  44.258  0.00  0.00            
ATOM   1034  CG  PRO X  64      28.184  88.871  42.699  0.00  0.00            
ATOM   1035  HG2 PRO X  64      27.198  89.174  42.394  0.00  0.00            
ATOM   1036  HG3 PRO X  64      28.184  87.812  42.922  0.00  0.00            
ATOM   1037  CB  PRO X  64      29.123  89.128  41.531  0.00  0.00            
ATOM   1038  HB2 PRO X  64      28.628  89.012  40.556  0.00  0.00            
ATOM   1039  HB3 PRO X  64      29.925  88.457  41.577  0.00  0.00            
ATOM   1040  CA  PRO X  64      29.572  90.557  41.646  0.00  0.00            
ATOM   1041  HA  PRO X  64      30.613  90.670  41.324  0.00  0.00            
ATOM   1042  C   PRO X  64      28.817  91.547  40.817  0.00  0.00            
ATOM   1043  O   PRO X  64      29.292  91.909  39.732  0.00  0.00            
ATOM   1044  N   TRP X  65      27.689  92.105  41.319  0.00  0.00            
ATOM   1045  H   TRP X  65      27.376  91.851  42.240  0.00  0.00            
ATOM   1046  CA  TRP X  65      26.908  93.027  40.374  0.00  0.00            
ATOM   1047  HA  TRP X  65      27.353  92.975  39.400  0.00  0.00            
ATOM   1048  CB  TRP X  65      25.576  92.395  40.092  0.00  0.00            
ATOM   1049  HB2 TRP X  65      25.082  92.200  41.052  0.00  0.00            
ATOM   1050  HB3 TRP X  65      25.717  91.415  39.609  0.00  0.00            
ATOM   1051  CG  TRP X  65      24.613  93.192  39.143  0.00  0.00            
ATOM   1052  CD1 TRP X  65      23.292  93.456  39.337  0.00  0.00            
ATOM   1053  HD1 TRP X  65      22.717  93.148  40.197  0.00  0.00            
ATOM   1054  NE1 TRP X  65      22.825  94.299  38.390  0.00  0.00            
ATOM   1055  HE1 TRP X  65      21.840  94.427  38.382  0.00  0.00            
ATOM   1056  CE2 TRP X  65      23.774  94.567  37.367  0.00  0.00            
ATOM   1057  CZ2 TRP X  65      23.817  95.299  36.158  0.00  0.00            
ATOM   1058  HZ2 TRP X  65      22.907  95.791  35.762  0.00  0.00            
ATOM   1059  CH2 TRP X  65      25.016  95.449  35.450  0.00  0.00            
ATOM   1060  HH2 TRP X  65      25.045  96.019  34.567  0.00  0.00            
ATOM   1061  CZ3 TRP X  65      26.168  94.811  35.950  0.00  0.00            
ATOM   1062  HZ3 TRP X  65      27.143  94.938  35.413  0.00  0.00            
ATOM   1063  CE3 TRP X  65      26.133  94.113  37.186  0.00  0.00            
ATOM   1064  HE3 TRP X  65      27.070  93.763  37.613  0.00  0.00            
ATOM   1065  CD2 TRP X  65      24.938  93.888  37.883  0.00  0.00            
ATOM   1066  C   TRP X  65      27.006  94.485  40.883  0.00  0.00            
ATOM   1067  O   TRP X  65      26.273  95.362  40.471  0.00  0.00            
ATOM   1068  N   HID X  66      28.073  94.806  41.641  0.00  0.00            
ATOM   1069  H   HID X  66      28.585  94.008  41.959  0.00  0.00            
ATOM   1070  CA  HID X  66      28.826  96.054  41.568  0.00  0.00            
ATOM   1071  HA  HID X  66      28.181  96.721  41.081  0.00  0.00            
ATOM   1072  CB  HID X  66      28.933  96.660  43.027  0.00  0.00            
ATOM   1073  HB2 HID X  66      29.622  97.479  42.966  0.00  0.00            
ATOM   1074  HB3 HID X  66      29.434  95.916  43.668  0.00  0.00            
ATOM   1075  CG  HID X  66      27.642  97.094  43.721  0.00  0.00            
ATOM   1076  ND1 HID X  66      27.036  96.558  44.838  0.00  0.00            
ATOM   1077  HD1 HID X  66      27.336  95.684  45.240  0.00  0.00            
ATOM   1078  CE1 HID X  66      26.047  97.308  45.204  0.00  0.00            
ATOM   1079  HE1 HID X  66      25.365  97.097  46.067  0.00  0.00            
ATOM   1080  NE2 HID X  66      25.815  98.375  44.357  0.00  0.00            
ATOM   1081  CD2 HID X  66      26.920  98.253  43.491  0.00  0.00            
ATOM   1082  HD2 HID X  66      27.262  98.947  42.802  0.00  0.00            
ATOM   1083  C   HID X  66      30.186  95.846  40.848  0.00  0.00            
ATOM   1084  O   HID X  66      30.759  96.910  40.498  0.00  0.00            
ATOM   1085  N   ARN X  67      30.811  94.626  40.695  0.00  0.00            
ATOM   1086  H   ARN X  67      30.476  93.860  41.239  0.00  0.00            
ATOM   1087  CA  ARN X  67      32.032  94.444  39.952  0.00  0.00            
ATOM   1088  HA  ARN X  67      32.774  95.192  40.219  0.00  0.00            
ATOM   1089  CB  ARN X  67      32.685  93.087  40.324  0.00  0.00            
ATOM   1090  HB2 ARN X  67      32.891  93.026  41.389  0.00  0.00            
ATOM   1091  HB3 ARN X  67      31.957  92.310  40.112  0.00  0.00            
ATOM   1092  CG  ARN X  67      33.899  92.761  39.555  0.00  0.00            
ATOM   1093  HG2 ARN X  67      33.609  92.554  38.510  0.00  0.00            
ATOM   1094  HG3 ARN X  67      34.629  93.599  39.519  0.00  0.00            
ATOM   1095  CD  ARN X  67      34.549  91.515  40.142  0.00  0.00            
ATOM   1096  HD2 ARN X  67      33.835  90.703  40.373  0.00  0.00            
ATOM   1097  HD3 ARN X  67      35.245  91.105  39.403  0.00  0.00            
ATOM   1098  NE  ARN X  67      35.298  91.877  41.307  0.00  0.00            
ATOM   1099  HE  ARN X  67      34.743  92.486  41.863  0.00  0.00            
ATOM   1100  CZ  ARN X  67      35.902  90.875  42.141  0.00  0.00            
ATOM   1101  NH1 ARN X  67      35.964  89.673  41.852  0.00  0.00            
ATOM   1102 HH11 ARN X  67      36.499  89.495  41.016  0.00  0.00            
ATOM   1103  NH2 ARN X  67      36.571  91.389  43.271  0.00  0.00            
ATOM   1104 HH21 ARN X  67      35.890  91.531  43.990  0.00  0.00            
ATOM   1105 HH22 ARN X  67      37.180  90.640  43.631  0.00  0.00            
ATOM   1106  C   ARN X  67      31.873  94.449  38.426  0.00  0.00            
ATOM   1107  O   ARN X  67      32.646  95.093  37.638  0.00  0.00            
ATOM   1108  N   GLH X  68      30.815  93.787  37.900  0.00  0.00            
ATOM   1109  H   GLH X  68      30.230  93.272  38.551  0.00  0.00            
ATOM   1110  CA  GLH X  68      30.379  93.858  36.533  0.00  0.00            
ATOM   1111  HA  GLH X  68      31.236  93.572  35.890  0.00  0.00            
ATOM   1112  CB  GLH X  68      29.245  92.919  36.271  0.00  0.00            
ATOM   1113  HB2 GLH X  68      28.452  93.037  37.019  0.00  0.00            
ATOM   1114  HB3 GLH X  68      29.642  91.910  36.339  0.00  0.00            
ATOM   1115  CG  GLH X  68      28.628  93.069  34.901  0.00  0.00            
ATOM   1116  HG2 GLH X  68      27.617  92.608  34.873  0.00  0.00            
ATOM   1117  HG3 GLH X  68      28.461  94.123  34.630  0.00  0.00            
ATOM   1118  CD  GLH X  68      29.457  92.482  33.768  0.00  0.00            
ATOM   1119  OE1 GLH X  68      30.613  91.980  34.096  0.00  0.00            
ATOM   1120  OE2 GLH X  68      29.123  92.587  32.604  0.00  0.00            
ATOM   1121  HE1 GLH X  68      30.680  91.870  35.031  0.00  0.00            
ATOM   1122  C   GLH X  68      29.982  95.336  36.181  0.00  0.00            
ATOM   1123  O   GLH X  68      30.364  95.841  35.070  0.00  0.00            
ATOM   1124  N   TYR X  69      29.241  96.034  37.092  0.00  0.00            
ATOM   1125  H   TYR X  69      28.719  95.533  37.803  0.00  0.00            
ATOM   1126  CA  TYR X  69      28.982  97.425  36.933  0.00  0.00            
ATOM   1127  HA  TYR X  69      28.416  97.555  36.006  0.00  0.00            
ATOM   1128  CB  TYR X  69      27.987  97.879  38.067  0.00  0.00            
ATOM   1129  HB2 TYR X  69      27.212  97.143  38.315  0.00  0.00            
ATOM   1130  HB3 TYR X  69      28.463  98.062  38.978  0.00  0.00            
ATOM   1131  CG  TYR X  69      27.167  99.103  37.667  0.00  0.00            
ATOM   1132  CD1 TYR X  69      27.766 100.393  37.579  0.00  0.00            
ATOM   1133  HD1 TYR X  69      28.847 100.446  37.777  0.00  0.00            
ATOM   1134  CE1 TYR X  69      27.046 101.540  37.175  0.00  0.00            
ATOM   1135  HE1 TYR X  69      27.573 102.456  37.028  0.00  0.00            
ATOM   1136  CZ  TYR X  69      25.623 101.376  37.013  0.00  0.00            
ATOM   1137  OH  TYR X  69      24.791 102.486  36.776  0.00  0.00            
ATOM   1138  HH  TYR X  69      25.197 103.259  36.387  0.00  0.00            
ATOM   1139  CE2 TYR X  69      25.020 100.137  37.060  0.00  0.00            
ATOM   1140  HE2 TYR X  69      23.959 100.074  36.791  0.00  0.00            
ATOM   1141  CD2 TYR X  69      25.744  99.030  37.499  0.00  0.00            
ATOM   1142  HD2 TYR X  69      25.329  98.031  37.509  0.00  0.00            
ATOM   1143  C   TYR X  69      30.262  98.230  36.728  0.00  0.00            
ATOM   1144  O   TYR X  69      30.309  99.063  35.810  0.00  0.00            
ATOM   1145  N   LEU X  70      31.279  98.016  37.560  0.00  0.00            
ATOM   1146  H   LEU X  70      31.279  97.173  38.103  0.00  0.00            
ATOM   1147  CA  LEU X  70      32.530  98.829  37.446  0.00  0.00            
ATOM   1148  HA  LEU X  70      32.259  99.873  37.371  0.00  0.00            
ATOM   1149  CB  LEU X  70      33.382  98.607  38.681  0.00  0.00            
ATOM   1150  HB2 LEU X  70      34.430  98.946  38.552  0.00  0.00            
ATOM   1151  HB3 LEU X  70      33.410  97.529  38.843  0.00  0.00            
ATOM   1152  CG  LEU X  70      32.908  99.201  40.009  0.00  0.00            
ATOM   1153  HG  LEU X  70      31.900  98.928  40.223  0.00  0.00            
ATOM   1154  CD1 LEU X  70      33.794  98.480  41.003  0.00  0.00            
ATOM   1155 HD11 LEU X  70      33.341  98.691  42.006  0.00  0.00            
ATOM   1156 HD12 LEU X  70      33.870  97.450  40.653  0.00  0.00            
ATOM   1157 HD13 LEU X  70      34.804  98.875  41.029  0.00  0.00            
ATOM   1158  CD2 LEU X  70      33.067 100.709  40.264  0.00  0.00            
ATOM   1159 HD21 LEU X  70      32.453 100.995  41.056  0.00  0.00            
ATOM   1160 HD22 LEU X  70      34.081 100.966  40.437  0.00  0.00            
ATOM   1161 HD23 LEU X  70      32.730 101.325  39.418  0.00  0.00            
ATOM   1162  C   LEU X  70      33.336  98.394  36.194  0.00  0.00            
ATOM   1163  O   LEU X  70      34.053  99.166  35.548  0.00  0.00            
ATOM   1164  N   LEU X  71      33.209  97.124  35.835  0.00  0.00            
ATOM   1165  H   LEU X  71      32.403  96.593  36.138  0.00  0.00            
ATOM   1166  CA  LEU X  71      33.946  96.614  34.700  0.00  0.00            
ATOM   1167  HA  LEU X  71      35.017  96.832  34.814  0.00  0.00            
ATOM   1168  CB  LEU X  71      33.795  95.080  34.596  0.00  0.00            
ATOM   1169  HB2 LEU X  71      34.028  94.652  35.582  0.00  0.00            
ATOM   1170  HB3 LEU X  71      32.713  94.870  34.461  0.00  0.00            
ATOM   1171  CG  LEU X  71      34.542  94.432  33.441  0.00  0.00            
ATOM   1172  HG  LEU X  71      34.139  94.786  32.490  0.00  0.00            
ATOM   1173  CD1 LEU X  71      36.016  94.790  33.501  0.00  0.00            
ATOM   1174 HD11 LEU X  71      36.591  93.866  33.609  0.00  0.00            
ATOM   1175 HD12 LEU X  71      36.347  95.285  32.582  0.00  0.00            
ATOM   1176 HD13 LEU X  71      36.222  95.437  34.337  0.00  0.00            
ATOM   1177  CD2 LEU X  71      34.336  92.896  33.460  0.00  0.00            
ATOM   1178 HD21 LEU X  71      34.014  92.538  34.435  0.00  0.00            
ATOM   1179 HD22 LEU X  71      33.568  92.580  32.755  0.00  0.00            
ATOM   1180 HD23 LEU X  71      35.275  92.418  33.162  0.00  0.00            
ATOM   1181  C   LEU X  71      33.417  97.303  33.466  0.00  0.00            
ATOM   1182  O   LEU X  71      34.194  97.742  32.611  0.00  0.00            
ATOM   1183  N   ARN X  72      32.098  97.355  33.313  0.00  0.00            
ATOM   1184  H   ARN X  72      31.507  96.845  33.956  0.00  0.00            
ATOM   1185  CA  ARN X  72      31.481  97.982  32.135  0.00  0.00            
ATOM   1186  HA  ARN X  72      31.906  97.511  31.256  0.00  0.00            
ATOM   1187  CB  ARN X  72      29.954  97.739  32.163  0.00  0.00            
ATOM   1188  HB2 ARN X  72      29.524  98.138  33.089  0.00  0.00            
ATOM   1189  HB3 ARN X  72      29.529  98.358  31.356  0.00  0.00            
ATOM   1190  CG  ARN X  72      29.545  96.321  31.906  0.00  0.00            
ATOM   1191  HG2 ARN X  72      30.187  95.651  32.460  0.00  0.00            
ATOM   1192  HG3 ARN X  72      29.683  96.096  30.859  0.00  0.00            
ATOM   1193  CD  ARN X  72      28.104  96.136  32.278  0.00  0.00            
ATOM   1194  HD2 ARN X  72      27.995  96.155  33.366  0.00  0.00            
ATOM   1195  HD3 ARN X  72      27.484  96.936  31.899  0.00  0.00            
ATOM   1196  NE  ARN X  72      27.569  94.866  31.841  0.00  0.00            
ATOM   1197  HE  ARN X  72      26.946  94.470  32.518  0.00  0.00            
ATOM   1198  CZ  ARN X  72      27.137  94.575  30.521  0.00  0.00            
ATOM   1199  NH1 ARN X  72      26.663  93.467  30.174  0.00  0.00            
ATOM   1200 HH11 ARN X  72      26.637  92.821  30.938  0.00  0.00            
ATOM   1201  NH2 ARN X  72      27.245  95.689  29.663  0.00  0.00            
ATOM   1202 HH21 ARN X  72      26.662  95.515  28.859  0.00  0.00            
ATOM   1203 HH22 ARN X  72      28.188  95.836  29.337  0.00  0.00            
ATOM   1204  C   ARN X  72      31.808  99.471  32.084  0.00  0.00            
ATOM   1205  O   ARN X  72      32.030 100.066  31.028  0.00  0.00            
ATOM   1206  N   PHE X  73      31.863 100.120  33.268  0.00  0.00            
ATOM   1207  H   PHE X  73      31.635  99.616  34.122  0.00  0.00            
ATOM   1208  CA  PHE X  73      32.148 101.504  33.350  0.00  0.00            
ATOM   1209  HA  PHE X  73      31.504 102.038  32.654  0.00  0.00            
ATOM   1210  CB  PHE X  73      31.874 102.011  34.781  0.00  0.00            
ATOM   1211  HB2 PHE X  73      30.905 101.680  35.144  0.00  0.00            
ATOM   1212  HB3 PHE X  73      32.650 101.581  35.410  0.00  0.00            
ATOM   1213  CG  PHE X  73      31.980 103.483  34.962  0.00  0.00            
ATOM   1214  CD1 PHE X  73      31.025 104.321  34.403  0.00  0.00            
ATOM   1215  HD1 PHE X  73      30.321 103.926  33.694  0.00  0.00            
ATOM   1216  CE1 PHE X  73      31.117 105.713  34.560  0.00  0.00            
ATOM   1217  HE1 PHE X  73      30.503 106.334  33.936  0.00  0.00            
ATOM   1218  CZ  PHE X  73      32.231 106.282  35.186  0.00  0.00            
ATOM   1219  HZ  PHE X  73      32.410 107.331  35.070  0.00  0.00            
ATOM   1220  CE2 PHE X  73      33.219 105.434  35.698  0.00  0.00            
ATOM   1221  HE2 PHE X  73      34.142 105.868  36.041  0.00  0.00            
ATOM   1222  CD2 PHE X  73      33.098 104.048  35.576  0.00  0.00            
ATOM   1223  HD2 PHE X  73      33.936 103.433  35.844  0.00  0.00            
ATOM   1224  C   PHE X  73      33.610 101.805  32.981  0.00  0.00            
ATOM   1225  O   PHE X  73      33.863 102.780  32.270  0.00  0.00            
ATOM   1226  N   GLH X  74      34.527 100.934  33.380  0.00  0.00            
ATOM   1227  H   GLH X  74      34.238 100.003  33.658  0.00  0.00            
ATOM   1228  CA  GLH X  74      35.944 101.131  33.065  0.00  0.00            
ATOM   1229  HA  GLH X  74      36.233 102.146  33.322  0.00  0.00            
ATOM   1230  CB  GLH X  74      36.805 100.191  33.920  0.00  0.00            
ATOM   1231  HB2 GLH X  74      36.590  99.165  33.630  0.00  0.00            
ATOM   1232  HB3 GLH X  74      36.543 100.363  34.946  0.00  0.00            
ATOM   1233  CG  GLH X  74      38.299 100.450  33.773  0.00  0.00            
ATOM   1234  HG2 GLH X  74      38.494 101.496  33.971  0.00  0.00            
ATOM   1235  HG3 GLH X  74      38.591 100.206  32.764  0.00  0.00            
ATOM   1236  CD  GLH X  74      39.113  99.656  34.737  0.00  0.00            
ATOM   1237  OE1 GLH X  74      38.954  98.312  34.646  0.00  0.00            
ATOM   1238  OE2 GLH X  74      39.880 100.166  35.546  0.00  0.00            
ATOM   1239  HE1 GLH X  74      39.503  97.877  35.282  0.00  0.00            
ATOM   1240  C   GLH X  74      36.142 100.959  31.558  0.00  0.00            
ATOM   1241  O   GLH X  74      36.984 101.654  30.990  0.00  0.00            
ATOM   1242  N   ARN X  75      35.447 100.015  30.932  0.00  0.00            
ATOM   1243  H   ARN X  75      34.648  99.631  31.412  0.00  0.00            
ATOM   1244  CA  ARN X  75      35.565  99.774  29.512  0.00  0.00            
ATOM   1245  HA  ARN X  75      36.614  99.584  29.270  0.00  0.00            
ATOM   1246  CB  ARN X  75      34.791  98.561  29.055  0.00  0.00            
ATOM   1247  HB2 ARN X  75      33.706  98.653  29.003  0.00  0.00            
ATOM   1248  HB3 ARN X  75      35.029  98.546  28.003  0.00  0.00            
ATOM   1249  CG  ARN X  75      35.416  97.244  29.514  0.00  0.00            
ATOM   1250  HG2 ARN X  75      36.347  97.067  28.975  0.00  0.00            
ATOM   1251  HG3 ARN X  75      35.665  97.301  30.572  0.00  0.00            
ATOM   1252  CD  ARN X  75      34.451  96.099  29.282  0.00  0.00            
ATOM   1253  HD2 ARN X  75      34.143  96.046  28.240  0.00  0.00            
ATOM   1254  HD3 ARN X  75      33.549  96.256  29.875  0.00  0.00            
ATOM   1255  NE  ARN X  75      35.070  94.847  29.696  0.00  0.00            
ATOM   1256  HE  ARN X  75      35.964  94.732  29.254  0.00  0.00            
ATOM   1257  CZ  ARN X  75      34.294  93.659  29.674  0.00  0.00            
ATOM   1258  NH1 ARN X  75      33.082  93.605  29.352  0.00  0.00            
ATOM   1259 HH11 ARN X  75      32.759  94.494  29.007  0.00  0.00            
ATOM   1260  NH2 ARN X  75      35.032  92.508  30.087  0.00  0.00            
ATOM   1261 HH21 ARN X  75      36.026  92.618  29.961  0.00  0.00            
ATOM   1262 HH22 ARN X  75      34.747  91.716  29.535  0.00  0.00            
ATOM   1263  C   ARN X  75      35.149 101.042  28.769  0.00  0.00            
ATOM   1264  O   ARN X  75      35.783 101.395  27.794  0.00  0.00            
ATOM   1265  N   ASH X  76      34.064 101.666  29.210  0.00  0.00            
ATOM   1266  H   ASH X  76      33.726 101.444  30.137  0.00  0.00            
ATOM   1267  CA  ASH X  76      33.582 102.887  28.599  0.00  0.00            
ATOM   1268  HA  ASH X  76      33.484 102.718  27.522  0.00  0.00            
ATOM   1269  CB  ASH X  76      32.236 103.309  29.165  0.00  0.00            
ATOM   1270  HB2 ASH X  76      32.162 103.085  30.223  0.00  0.00            
ATOM   1271  HB3 ASH X  76      32.132 104.381  29.026  0.00  0.00            
ATOM   1272  CG  ASH X  76      31.042 102.663  28.447  0.00  0.00            
ATOM   1273  OD1 ASH X  76      31.208 102.421  27.137  0.00  0.00            
ATOM   1274  OD2 ASH X  76      29.991 102.397  29.024  0.00  0.00            
ATOM   1275  HD1 ASH X  76      32.097 102.564  26.856  0.00  0.00            
ATOM   1276  C   ASH X  76      34.637 104.006  28.798  0.00  0.00            
ATOM   1277  O   ASH X  76      34.793 104.834  27.900  0.00  0.00            
ATOM   1278  N   LEU X  77      35.278 104.023  29.951  0.00  0.00            
ATOM   1279  H   LEU X  77      34.951 103.488  30.731  0.00  0.00            
ATOM   1280  CA  LEU X  77      36.393 104.951  30.159  0.00  0.00            
ATOM   1281  HA  LEU X  77      36.034 105.970  30.046  0.00  0.00            
ATOM   1282  CB  LEU X  77      36.983 104.832  31.555  0.00  0.00            
ATOM   1283  HB2 LEU X  77      37.300 103.799  31.728  0.00  0.00            
ATOM   1284  HB3 LEU X  77      37.902 105.422  31.573  0.00  0.00            
ATOM   1285  CG  LEU X  77      36.072 105.326  32.700  0.00  0.00            
ATOM   1286  HG  LEU X  77      35.112 104.819  32.660  0.00  0.00            
ATOM   1287  CD1 LEU X  77      36.715 104.979  34.045  0.00  0.00            
ATOM   1288 HD11 LEU X  77      35.998 105.057  34.860  0.00  0.00            
ATOM   1289 HD12 LEU X  77      37.102 103.958  34.034  0.00  0.00            
ATOM   1290 HD13 LEU X  77      37.551 105.645  34.264  0.00  0.00            
ATOM   1291  CD2 LEU X  77      35.830 106.832  32.597  0.00  0.00            
ATOM   1292 HD21 LEU X  77      35.106 107.054  31.820  0.00  0.00            
ATOM   1293 HD22 LEU X  77      35.455 107.222  33.544  0.00  0.00            
ATOM   1294 HD23 LEU X  77      36.759 107.356  32.369  0.00  0.00            
ATOM   1295  C   LEU X  77      37.467 104.726  29.081  0.00  0.00            
ATOM   1296  O   LEU X  77      38.080 105.691  28.612  0.00  0.00            
ATOM   1297  N   GLN X  78      37.791 103.469  28.802  0.00  0.00            
ATOM   1298  H   GLN X  78      37.312 102.715  29.274  0.00  0.00            
ATOM   1299  CA  GLN X  78      38.917 103.158  27.913  0.00  0.00            
ATOM   1300  HA  GLN X  78      39.805 103.712  28.230  0.00  0.00            
ATOM   1301  CB  GLN X  78      39.277 101.678  28.036  0.00  0.00            
ATOM   1302  HB2 GLN X  78      40.010 101.394  27.271  0.00  0.00            
ATOM   1303  HB3 GLN X  78      38.379 101.095  27.842  0.00  0.00            
ATOM   1304  CG  GLN X  78      39.808 101.280  29.409  0.00  0.00            
ATOM   1305  HG2 GLN X  78      39.500 101.976  30.180  0.00  0.00            
ATOM   1306  HG3 GLN X  78      39.394 100.307  29.681  0.00  0.00            
ATOM   1307  CD  GLN X  78      41.326 101.118  29.447  0.00  0.00            
ATOM   1308  OE1 GLN X  78      41.924 100.457  28.599  0.00  0.00            
ATOM   1309  NE2 GLN X  78      41.937 101.738  30.450  0.00  0.00            
ATOM   1310 HE21 GLN X  78      42.531 101.212  31.075  0.00  0.00            
ATOM   1311 HE22 GLN X  78      41.685 102.689  30.670  0.00  0.00            
ATOM   1312  C   GLN X  78      38.614 103.507  26.473  0.00  0.00            
ATOM   1313  O   GLN X  78      39.523 103.727  25.678  0.00  0.00            
ATOM   1314  N   SER X  79      37.325 103.554  26.104  0.00  0.00            
ATOM   1315  H   SER X  79      36.600 103.609  26.816  0.00  0.00            
ATOM   1316  CA  SER X  79      36.942 103.903  24.754  0.00  0.00            
ATOM   1317  HA  SER X  79      37.516 103.275  24.069  0.00  0.00            
ATOM   1318  CB  SER X  79      35.458 103.657  24.530  0.00  0.00            
ATOM   1319  HB2 SER X  79      34.856 104.320  25.149  0.00  0.00            
ATOM   1320  HB3 SER X  79      35.283 103.885  23.474  0.00  0.00            
ATOM   1321  OG  SER X  79      35.126 102.307  24.770  0.00  0.00            
ATOM   1322  HG  SER X  79      35.915 101.813  24.927  0.00  0.00            
ATOM   1323  C   SER X  79      37.304 105.341  24.432  0.00  0.00            
ATOM   1324  O   SER X  79      37.642 105.685  23.311  0.00  0.00            
ATOM   1325  N   ILE X  80      37.258 106.240  25.376  0.00  0.00            
ATOM   1326  H   ILE X  80      36.757 105.985  26.205  0.00  0.00            
ATOM   1327  CA  ILE X  80      37.650 107.595  25.182  0.00  0.00            
ATOM   1328  HA  ILE X  80      37.353 107.910  24.185  0.00  0.00            
ATOM   1329  CB  ILE X  80      36.861 108.456  26.170  0.00  0.00            
ATOM   1330  HB  ILE X  80      37.288 108.313  27.164  0.00  0.00            
ATOM   1331  CG2 ILE X  80      36.961 109.933  25.839  0.00  0.00            
ATOM   1332 HG21 ILE X  80      37.275 110.513  26.705  0.00  0.00            
ATOM   1333 HG22 ILE X  80      35.999 110.323  25.508  0.00  0.00            
ATOM   1334 HG23 ILE X  80      37.683 110.108  25.041  0.00  0.00            
ATOM   1335  CG1 ILE X  80      35.382 108.038  26.265  0.00  0.00            
ATOM   1336 HG12 ILE X  80      35.230 107.038  26.675  0.00  0.00            
ATOM   1337 HG13 ILE X  80      34.919 108.706  26.986  0.00  0.00            
ATOM   1338  CD1 ILE X  80      34.651 108.250  24.945  0.00  0.00            
ATOM   1339 HD11 ILE X  80      35.176 108.967  24.310  0.00  0.00            
ATOM   1340 HD12 ILE X  80      33.654 108.659  25.140  0.00  0.00            
ATOM   1341 HD13 ILE X  80      34.526 107.322  24.390  0.00  0.00            
ATOM   1342  C   ILE X  80      39.166 107.779  25.399  0.00  0.00            
ATOM   1343  O   ILE X  80      39.772 108.491  24.596  0.00  0.00            
ATOM   1344  N   ASN X  81      39.752 107.189  26.473  0.00  0.00            
ATOM   1345  H   ASN X  81      39.177 106.918  27.258  0.00  0.00            
ATOM   1346  CA  ASN X  81      41.191 107.190  26.710  0.00  0.00            
ATOM   1347  HA  ASN X  81      41.680 107.431  25.777  0.00  0.00            
ATOM   1348  CB  ASN X  81      41.512 108.258  27.763  0.00  0.00            
ATOM   1349  HB2 ASN X  81      40.918 109.154  27.614  0.00  0.00            
ATOM   1350  HB3 ASN X  81      41.249 107.859  28.746  0.00  0.00            
ATOM   1351  CG  ASN X  81      42.985 108.614  27.798  0.00  0.00            
ATOM   1352  OD1 ASN X  81      43.848 107.748  27.726  0.00  0.00            
ATOM   1353  ND2 ASN X  81      43.294 109.898  27.966  0.00  0.00            
ATOM   1354 HD21 ASN X  81      43.521 110.230  28.896  0.00  0.00            
ATOM   1355 HD22 ASN X  81      42.943 110.560  27.292  0.00  0.00            
ATOM   1356  C   ASN X  81      41.662 105.808  27.167  0.00  0.00            
ATOM   1357  O   ASN X  81      41.370 105.393  28.276  0.00  0.00            
ATOM   1358  N   PRO X  82      42.398 105.083  26.309  0.00  0.00            
ATOM   1359  CD  PRO X  82      42.843 105.489  24.980  0.00  0.00            
ATOM   1360  HD2 PRO X  82      41.987 105.514  24.296  0.00  0.00            
ATOM   1361  HD3 PRO X  82      43.338 106.459  24.966  0.00  0.00            
ATOM   1362  CG  PRO X  82      43.787 104.384  24.560  0.00  0.00            
ATOM   1363  HG2 PRO X  82      43.788 104.211  23.485  0.00  0.00            
ATOM   1364  HG3 PRO X  82      44.764 104.679  24.942  0.00  0.00            
ATOM   1365  CB  PRO X  82      43.385 103.170  25.345  0.00  0.00            
ATOM   1366  HB2 PRO X  82      42.591 102.625  24.810  0.00  0.00            
ATOM   1367  HB3 PRO X  82      44.257 102.552  25.544  0.00  0.00            
ATOM   1368  CA  PRO X  82      42.821 103.729  26.633  0.00  0.00            
ATOM   1369  HA  PRO X  82      41.967 103.098  26.879  0.00  0.00            
ATOM   1370  C   PRO X  82      43.884 103.659  27.757  0.00  0.00            
ATOM   1371  O   PRO X  82      44.468 102.610  27.987  0.00  0.00            
ATOM   1372  N   GLH X  83      44.166 104.792  28.381  0.00  0.00            
ATOM   1373  H   GLH X  83      43.725 105.648  28.081  0.00  0.00            
ATOM   1374  CA  GLH X  83      45.141 104.842  29.470  0.00  0.00            
ATOM   1375  HA  GLH X  83      45.535 103.837  29.619  0.00  0.00            
ATOM   1376  CB  GLH X  83      46.261 105.793  29.136  0.00  0.00            
ATOM   1377  HB2 GLH X  83      46.798 106.090  30.032  0.00  0.00            
ATOM   1378  HB3 GLH X  83      45.813 106.704  28.751  0.00  0.00            
ATOM   1379  CG  GLH X  83      47.240 105.244  28.116  0.00  0.00            
ATOM   1380  HG2 GLH X  83      46.701 104.706  27.345  0.00  0.00            
ATOM   1381  HG3 GLH X  83      47.727 106.095  27.645  0.00  0.00            
ATOM   1382  CD  GLH X  83      48.252 104.284  28.705  0.00  0.00            
ATOM   1383  OE1 GLH X  83      49.011 104.884  29.654  0.00  0.00            
ATOM   1384  OE2 GLH X  83      48.369 103.129  28.273  0.00  0.00            
ATOM   1385  HE1 GLH X  83      49.832 104.416  29.740  0.00  0.00            
ATOM   1386  C   GLH X  83      44.485 105.269  30.796  0.00  0.00            
ATOM   1387  O   GLH X  83      45.188 105.384  31.794  0.00  0.00            
ATOM   1388  N   VAL X  84      43.178 105.465  30.853  0.00  0.00            
ATOM   1389  H   VAL X  84      42.666 105.509  29.991  0.00  0.00            
ATOM   1390  CA  VAL X  84      42.509 105.843  32.083  0.00  0.00            
ATOM   1391  HA  VAL X  84      43.252 106.243  32.769  0.00  0.00            
ATOM   1392  CB  VAL X  84      41.448 106.946  31.805  0.00  0.00            
ATOM   1393  HB  VAL X  84      40.818 106.609  30.978  0.00  0.00            
ATOM   1394  CG1 VAL X  84      40.565 107.216  33.006  0.00  0.00            
ATOM   1395 HG11 VAL X  84      41.015 106.791  33.902  0.00  0.00            
ATOM   1396 HG12 VAL X  84      40.451 108.285  33.156  0.00  0.00            
ATOM   1397 HG13 VAL X  84      39.581 106.766  32.874  0.00  0.00            
ATOM   1398  CG2 VAL X  84      42.174 108.232  31.358  0.00  0.00            
ATOM   1399 HG21 VAL X  84      43.218 108.039  31.141  0.00  0.00            
ATOM   1400 HG22 VAL X  84      41.704 108.647  30.460  0.00  0.00            
ATOM   1401 HG23 VAL X  84      42.109 108.988  32.140  0.00  0.00            
ATOM   1402  C   VAL X  84      41.836 104.613  32.733  0.00  0.00            
ATOM   1403  O   VAL X  84      41.129 103.867  32.041  0.00  0.00            
ATOM   1404  N   THR X  85      42.057 104.450  34.040  0.00  0.00            
ATOM   1405  H   THR X  85      42.440 105.229  34.553  0.00  0.00            
ATOM   1406  CA  THR X  85      41.448 103.383  34.788  0.00  0.00            
ATOM   1407  HA  THR X  85      40.780 102.804  34.155  0.00  0.00            
ATOM   1408  CB  THR X  85      42.529 102.452  35.345  0.00  0.00            
ATOM   1409  HB  THR X  85      42.038 101.618  35.858  0.00  0.00            
ATOM   1410  CG2 THR X  85      43.433 101.883  34.231  0.00  0.00            
ATOM   1411 HG21 THR X  85      44.484 101.966  34.512  0.00  0.00            
ATOM   1412 HG22 THR X  85      43.280 102.488  33.338  0.00  0.00            
ATOM   1413 HG23 THR X  85      43.179 100.848  33.999  0.00  0.00            
ATOM   1414  OG1 THR X  85      43.297 103.128  36.308  0.00  0.00            
ATOM   1415  HG1 THR X  85      42.736 103.589  36.909  0.00  0.00            
ATOM   1416  C   THR X  85      40.656 103.984  35.928  0.00  0.00            
ATOM   1417  O   THR X  85      40.616 105.204  36.099  0.00  0.00            
ATOM   1418  N   LEU X  86      39.972 103.116  36.686  0.00  0.00            
ATOM   1419  H   LEU X  86      40.182 102.147  36.581  0.00  0.00            
ATOM   1420  CA  LEU X  86      39.053 103.519  37.754  0.00  0.00            
ATOM   1421  HA  LEU X  86      38.692 104.535  37.538  0.00  0.00            
ATOM   1422  CB  LEU X  86      37.857 102.542  37.813  0.00  0.00            
ATOM   1423  HB2 LEU X  86      38.214 101.523  37.759  0.00  0.00            
ATOM   1424  HB3 LEU X  86      37.277 102.707  36.917  0.00  0.00            
ATOM   1425  CG  LEU X  86      36.893 102.770  38.982  0.00  0.00            
ATOM   1426  HG  LEU X  86      37.463 102.763  39.905  0.00  0.00            
ATOM   1427  CD1 LEU X  86      36.203 104.133  38.911  0.00  0.00            
ATOM   1428 HD11 LEU X  86      36.354 104.593  37.927  0.00  0.00            
ATOM   1429 HD12 LEU X  86      35.125 104.023  39.058  0.00  0.00            
ATOM   1430 HD13 LEU X  86      36.639 104.780  39.661  0.00  0.00            
ATOM   1431  CD2 LEU X  86      35.856 101.646  39.033  0.00  0.00            
ATOM   1432 HD21 LEU X  86      36.323 100.717  39.356  0.00  0.00            
ATOM   1433 HD22 LEU X  86      35.426 101.483  38.041  0.00  0.00            
ATOM   1434 HD23 LEU X  86      35.030 101.869  39.712  0.00  0.00            
ATOM   1435  C   LEU X  86      39.777 103.546  39.083  0.00  0.00            
ATOM   1436  O   LEU X  86      40.031 102.512  39.680  0.00  0.00            
ATOM   1437  N   PRO X  87      40.177 104.715  39.596  0.00  0.00            
ATOM   1438  CD  PRO X  87      39.935 106.044  39.020  0.00  0.00            
ATOM   1439  HD2 PRO X  87      38.904 106.206  38.773  0.00  0.00            
ATOM   1440  HD3 PRO X  87      40.561 106.166  38.124  0.00  0.00            
ATOM   1441  CG  PRO X  87      40.395 106.995  40.110  0.00  0.00            
ATOM   1442  HG2 PRO X  87      40.914 107.886  39.734  0.00  0.00            
ATOM   1443  HG3 PRO X  87      39.540 107.200  40.731  0.00  0.00            
ATOM   1444  CB  PRO X  87      41.356 106.172  41.012  0.00  0.00            
ATOM   1445  HB2 PRO X  87      41.305 106.529  42.038  0.00  0.00            
ATOM   1446  HB3 PRO X  87      42.396 106.220  40.678  0.00  0.00            
ATOM   1447  CA  PRO X  87      40.814 104.777  40.921  0.00  0.00            
ATOM   1448  HA  PRO X  87      41.623 104.041  40.902  0.00  0.00            
ATOM   1449  C   PRO X  87      39.822 104.391  42.010  0.00  0.00            
ATOM   1450  O   PRO X  87      38.619 104.368  41.776  0.00  0.00            
ATOM   1451  N   TYR X  88      40.324 104.154  43.251  0.00  0.00            
ATOM   1452  H   TYR X  88      41.257 104.459  43.446  0.00  0.00            
ATOM   1453  CA  TYR X  88      39.490 103.798  44.342  0.00  0.00            
ATOM   1454  HA  TYR X  88      38.451 103.898  44.058  0.00  0.00            
ATOM   1455  CB  TYR X  88      39.693 102.364  44.760  0.00  0.00            
ATOM   1456  HB2 TYR X  88      38.968 102.039  45.530  0.00  0.00            
ATOM   1457  HB3 TYR X  88      39.567 101.716  43.890  0.00  0.00            
ATOM   1458  CG  TYR X  88      41.077 102.043  45.340  0.00  0.00            
ATOM   1459  CD1 TYR X  88      41.393 102.283  46.652  0.00  0.00            
ATOM   1460  HD1 TYR X  88      40.714 102.850  47.266  0.00  0.00            
ATOM   1461  CE1 TYR X  88      42.636 101.959  47.170  0.00  0.00            
ATOM   1462  HE1 TYR X  88      42.930 102.363  48.128  0.00  0.00            
ATOM   1463  CZ  TYR X  88      43.652 101.476  46.311  0.00  0.00            
ATOM   1464  OH  TYR X  88      44.915 101.197  46.762  0.00  0.00            
ATOM   1465  HH  TYR X  88      44.946 100.386  47.245  0.00  0.00            
ATOM   1466  CE2 TYR X  88      43.360 101.334  44.951  0.00  0.00            
ATOM   1467  HE2 TYR X  88      44.167 101.422  44.244  0.00  0.00            
ATOM   1468  CD2 TYR X  88      42.084 101.594  44.502  0.00  0.00            
ATOM   1469  HD2 TYR X  88      41.904 101.487  43.454  0.00  0.00            
ATOM   1470  C   TYR X  88      39.710 104.777  45.499  0.00  0.00            
ATOM   1471  O   TYR X  88      40.848 105.264  45.704  0.00  0.00            
ATOM   1472  N   TRP X  89      38.628 105.055  46.247  0.00  0.00            
ATOM   1473  H   TRP X  89      37.722 104.827  45.873  0.00  0.00            
ATOM   1474  CA  TRP X  89      38.725 105.902  47.383  0.00  0.00            
ATOM   1475  HA  TRP X  89      39.623 106.503  47.310  0.00  0.00            
ATOM   1476  CB  TRP X  89      37.541 106.890  47.531  0.00  0.00            
ATOM   1477  HB2 TRP X  89      37.424 107.390  46.519  0.00  0.00            
ATOM   1478  HB3 TRP X  89      36.648 106.263  47.627  0.00  0.00            
ATOM   1479  CG  TRP X  89      37.532 107.846  48.736  0.00  0.00            
ATOM   1480  CD1 TRP X  89      38.622 108.410  49.334  0.00  0.00            
ATOM   1481  HD1 TRP X  89      39.625 108.435  49.024  0.00  0.00            
ATOM   1482  NE1 TRP X  89      38.199 109.020  50.512  0.00  0.00            
ATOM   1483  HE1 TRP X  89      38.725 109.301  51.303  0.00  0.00            
ATOM   1484  CE2 TRP X  89      36.819 108.984  50.677  0.00  0.00            
ATOM   1485  CZ2 TRP X  89      35.966 109.515  51.659  0.00  0.00            
ATOM   1486  HZ2 TRP X  89      36.338 110.076  52.473  0.00  0.00            
ATOM   1487  CH2 TRP X  89      34.588 109.169  51.585  0.00  0.00            
ATOM   1488  HH2 TRP X  89      33.848 109.509  52.285  0.00  0.00            
ATOM   1489  CZ3 TRP X  89      34.148 108.400  50.495  0.00  0.00            
ATOM   1490  HZ3 TRP X  89      33.090 108.106  50.516  0.00  0.00            
ATOM   1491  CE3 TRP X  89      35.059 107.854  49.555  0.00  0.00            
ATOM   1492  HE3 TRP X  89      34.782 107.246  48.738  0.00  0.00            
ATOM   1493  CD2 TRP X  89      36.411 108.184  49.589  0.00  0.00            
ATOM   1494  C   TRP X  89      38.862 105.007  48.591  0.00  0.00            
ATOM   1495  O   TRP X  89      37.926 104.299  48.987  0.00  0.00            
ATOM   1496  N   GLH X  90      40.048 105.006  49.174  0.00  0.00            
ATOM   1497  H   GLH X  90      40.730 105.739  48.970  0.00  0.00            
ATOM   1498  CA  GLH X  90      40.392 104.242  50.388  0.00  0.00            
ATOM   1499  HA  GLH X  90      39.798 103.375  50.383  0.00  0.00            
ATOM   1500  CB  GLH X  90      41.893 103.990  50.455  0.00  0.00            
ATOM   1501  HB2 GLH X  90      42.260 103.669  49.468  0.00  0.00            
ATOM   1502  HB3 GLH X  90      42.414 104.913  50.677  0.00  0.00            
ATOM   1503  CG  GLH X  90      42.259 102.949  51.530  0.00  0.00            
ATOM   1504  HG2 GLH X  90      41.623 102.058  51.397  0.00  0.00            
ATOM   1505  HG3 GLH X  90      42.004 103.359  52.497  0.00  0.00            
ATOM   1506  CD  GLH X  90      43.660 102.476  51.537  0.00  0.00            
ATOM   1507  OE1 GLH X  90      44.564 103.479  51.586  0.00  0.00            
ATOM   1508  OE2 GLH X  90      43.968 101.294  51.374  0.00  0.00            
ATOM   1509  HE1 GLH X  90      45.363 103.143  51.973  0.00  0.00            
ATOM   1510  C   GLH X  90      39.997 105.040  51.609  0.00  0.00            
ATOM   1511  O   GLH X  90      40.795 105.627  52.361  0.00  0.00            
ATOM   1512  N   TRP X  91      38.656 105.047  51.803  0.00  0.00            
ATOM   1513  H   TRP X  91      38.210 104.543  51.032  0.00  0.00            
ATOM   1514  CA  TRP X  91      37.872 105.587  52.975  0.00  0.00            
ATOM   1515  HA  TRP X  91      38.124 106.677  52.900  0.00  0.00            
ATOM   1516  CB  TRP X  91      36.366 105.460  52.887  0.00  0.00            
ATOM   1517  HB2 TRP X  91      35.996 106.275  52.168  0.00  0.00            
ATOM   1518  HB3 TRP X  91      36.044 105.802  53.828  0.00  0.00            
ATOM   1519  CG  TRP X  91      35.733 104.165  52.498  0.00  0.00            
ATOM   1520  CD1 TRP X  91      35.143 103.973  51.285  0.00  0.00            
ATOM   1521  HD1 TRP X  91      35.023 104.661  50.497  0.00  0.00            
ATOM   1522  NE1 TRP X  91      34.830 102.638  51.081  0.00  0.00            
ATOM   1523  HE1 TRP X  91      34.735 102.215  50.155  0.00  0.00            
ATOM   1524  CE2 TRP X  91      35.202 101.870  52.222  0.00  0.00            
ATOM   1525  CZ2 TRP X  91      35.141 100.501  52.506  0.00  0.00            
ATOM   1526  HZ2 TRP X  91      34.818  99.827  51.765  0.00  0.00            
ATOM   1527  CH2 TRP X  91      35.650 100.068  53.745  0.00  0.00            
ATOM   1528  HH2 TRP X  91      35.651  98.993  53.917  0.00  0.00            
ATOM   1529  CZ3 TRP X  91      36.045 101.032  54.740  0.00  0.00            
ATOM   1530  HZ3 TRP X  91      36.523 100.855  55.666  0.00  0.00            
ATOM   1531  CE3 TRP X  91      36.058 102.385  54.398  0.00  0.00            
ATOM   1532  HE3 TRP X  91      36.446 102.995  55.179  0.00  0.00            
ATOM   1533  CD2 TRP X  91      35.690 102.837  53.151  0.00  0.00            
ATOM   1534  C   TRP X  91      38.534 105.232  54.357  0.00  0.00            
ATOM   1535  O   TRP X  91      38.641 106.065  55.291  0.00  0.00            
ATOM   1536  N   GLH X  92      38.882 103.940  54.496  0.00  0.00            
ATOM   1537  H   GLH X  92      39.151 103.375  53.666  0.00  0.00            
ATOM   1538  CA  GLH X  92      39.388 103.447  55.754  0.00  0.00            
ATOM   1539  HA  GLH X  92      38.575 103.650  56.446  0.00  0.00            
ATOM   1540  CB  GLH X  92      39.693 101.977  55.762  0.00  0.00            
ATOM   1541  HB2 GLH X  92      38.787 101.375  55.609  0.00  0.00            
ATOM   1542  HB3 GLH X  92      40.109 101.666  56.708  0.00  0.00            
ATOM   1543  CG  GLH X  92      40.739 101.678  54.729  0.00  0.00            
ATOM   1544  HG2 GLH X  92      41.411 102.504  54.522  0.00  0.00            
ATOM   1545  HG3 GLH X  92      41.247 100.830  55.154  0.00  0.00            
ATOM   1546  CD  GLH X  92      40.058 101.129  53.470  0.00  0.00            
ATOM   1547  OE1 GLH X  92      39.203 101.946  52.850  0.00  0.00            
ATOM   1548  OE2 GLH X  92      40.506 100.118  52.945  0.00  0.00            
ATOM   1549  HE1 GLH X  92      38.942 101.614  52.000  0.00  0.00            
ATOM   1550  C   GLH X  92      40.571 104.292  56.279  0.00  0.00            
ATOM   1551  O   GLH X  92      40.795 104.264  57.485  0.00  0.00            
ATOM   1552  N   THR X  93      41.324 104.990  55.421  0.00  0.00            
ATOM   1553  H   THR X  93      41.032 105.003  54.476  0.00  0.00            
ATOM   1554  CA  THR X  93      42.393 105.842  55.852  0.00  0.00            
ATOM   1555  HA  THR X  93      42.697 105.487  56.834  0.00  0.00            
ATOM   1556  CB  THR X  93      43.567 105.748  54.917  0.00  0.00            
ATOM   1557  HB  THR X  93      44.417 106.257  55.359  0.00  0.00            
ATOM   1558  CG2 THR X  93      43.993 104.313  54.592  0.00  0.00            
ATOM   1559 HG21 THR X  93      44.910 104.028  55.101  0.00  0.00            
ATOM   1560 HG22 THR X  93      44.136 104.189  53.518  0.00  0.00            
ATOM   1561 HG23 THR X  93      43.164 103.671  54.922  0.00  0.00            
ATOM   1562  OG1 THR X  93      43.279 106.421  53.691  0.00  0.00            
ATOM   1563  HG1 THR X  93      43.999 106.279  53.112  0.00  0.00            
ATOM   1564  C   THR X  93      41.997 107.325  55.982  0.00  0.00            
ATOM   1565  O   THR X  93      42.577 107.998  56.810  0.00  0.00            
ATOM   1566  N   ASH X  94      41.012 107.775  55.175  0.00  0.00            
ATOM   1567  H   ASH X  94      40.448 107.116  54.655  0.00  0.00            
ATOM   1568  CA  ASH X  94      40.488 109.077  55.372  0.00  0.00            
ATOM   1569  HA  ASH X  94      41.307 109.801  55.361  0.00  0.00            
ATOM   1570  CB  ASH X  94      39.482 109.447  54.299  0.00  0.00            
ATOM   1571  HB2 ASH X  94      38.826 108.609  54.042  0.00  0.00            
ATOM   1572  HB3 ASH X  94      38.836 110.229  54.687  0.00  0.00            
ATOM   1573  CG  ASH X  94      40.121 109.928  53.053  0.00  0.00            
ATOM   1574  OD1 ASH X  94      41.443 109.721  53.030  0.00  0.00            
ATOM   1575  OD2 ASH X  94      39.488 110.395  52.098  0.00  0.00            
ATOM   1576  HD1 ASH X  94      41.751 109.738  52.131  0.00  0.00            
ATOM   1577  C   ASH X  94      39.795 109.214  56.737  0.00  0.00            
ATOM   1578  O   ASH X  94      39.810 110.339  57.280  0.00  0.00            
ATOM   1579  N   ALA X  95      39.148 108.164  57.318  0.00  0.00            
ATOM   1580  H   ALA X  95      39.159 107.288  56.804  0.00  0.00            
ATOM   1581  CA  ALA X  95      38.572 108.130  58.650  0.00  0.00            
ATOM   1582  HA  ALA X  95      37.845 108.927  58.720  0.00  0.00            
ATOM   1583  CB  ALA X  95      37.833 106.823  58.805  0.00  0.00            
ATOM   1584  HB1 ALA X  95      37.264 106.900  59.767  0.00  0.00            
ATOM   1585  HB2 ALA X  95      37.126 106.567  57.985  0.00  0.00            
ATOM   1586  HB3 ALA X  95      38.547 106.030  58.875  0.00  0.00            
ATOM   1587  C   ALA X  95      39.575 108.432  59.678  0.00  0.00            
ATOM   1588  O   ALA X  95      39.169 108.887  60.712  0.00  0.00            
ATOM   1589  N   GLN X  96      40.861 108.074  59.507  0.00  0.00            
ATOM   1590  H   GLN X  96      41.107 107.402  58.827  0.00  0.00            
ATOM   1591  CA  GLN X  96      41.894 108.453  60.466  0.00  0.00            
ATOM   1592  HA  GLN X  96      41.607 108.008  61.403  0.00  0.00            
ATOM   1593  CB  GLN X  96      43.226 107.836  60.129  0.00  0.00            
ATOM   1594  HB2 GLN X  96      43.546 108.282  59.185  0.00  0.00            
ATOM   1595  HB3 GLN X  96      43.933 108.133  60.886  0.00  0.00            
ATOM   1596  CG  GLN X  96      43.168 106.302  60.003  0.00  0.00            
ATOM   1597  HG2 GLN X  96      42.813 105.884  60.943  0.00  0.00            
ATOM   1598  HG3 GLN X  96      42.410 106.023  59.277  0.00  0.00            
ATOM   1599  CD  GLN X  96      44.507 105.744  59.593  0.00  0.00            
ATOM   1600  OE1 GLN X  96      44.909 105.772  58.448  0.00  0.00            
ATOM   1601  NE2 GLN X  96      45.232 105.257  60.571  0.00  0.00            
ATOM   1602 HE21 GLN X  96      46.124 105.665  60.822  0.00  0.00            
ATOM   1603 HE22 GLN X  96      45.067 104.318  60.876  0.00  0.00            
ATOM   1604  C   GLN X  96      41.997 109.966  60.705  0.00  0.00            
ATOM   1605  O   GLN X  96      42.386 110.431  61.750  0.00  0.00            
ATOM   1606  N   MET X  97      41.738 110.749  59.671  0.00  0.00            
ATOM   1607  H   MET X  97      41.571 110.376  58.747  0.00  0.00            
ATOM   1608  CA  MET X  97      41.819 112.202  59.798  0.00  0.00            
ATOM   1609  HA  MET X  97      42.797 112.460  60.217  0.00  0.00            
ATOM   1610  CB  MET X  97      41.650 112.853  58.394  0.00  0.00            
ATOM   1611  HB2 MET X  97      40.627 112.835  58.043  0.00  0.00            
ATOM   1612  HB3 MET X  97      41.933 113.902  58.447  0.00  0.00            
ATOM   1613  CG  MET X  97      42.567 112.238  57.328  0.00  0.00            
ATOM   1614  HG2 MET X  97      43.618 112.325  57.608  0.00  0.00            
ATOM   1615  HG3 MET X  97      42.361 111.167  57.204  0.00  0.00            
ATOM   1616  SD  MET X  97      42.355 112.985  55.663  0.00  0.00            
ATOM   1617  CE  MET X  97      42.476 114.748  56.019  0.00  0.00            
ATOM   1618  HE1 MET X  97      42.778 114.870  57.066  0.00  0.00            
ATOM   1619  HE2 MET X  97      41.510 115.238  55.904  0.00  0.00            
ATOM   1620  HE3 MET X  97      43.236 115.198  55.386  0.00  0.00            
ATOM   1621  C   MET X  97      40.761 112.732  60.700  0.00  0.00            
ATOM   1622  O   MET X  97      39.634 112.269  60.697  0.00  0.00            
ATOM   1623  N   GLN X  98      41.073 113.792  61.452  0.00  0.00            
ATOM   1624  H   GLN X  98      42.045 113.933  61.672  0.00  0.00            
ATOM   1625  CA  GLN X  98      40.077 114.436  62.273  0.00  0.00            
ATOM   1626  HA  GLN X  98      39.724 113.702  63.015  0.00  0.00            
ATOM   1627  CB  GLN X  98      40.742 115.618  63.065  0.00  0.00            
ATOM   1628  HB2 GLN X  98      41.271 116.249  62.328  0.00  0.00            
ATOM   1629  HB3 GLN X  98      41.526 115.196  63.692  0.00  0.00            
ATOM   1630  CG  GLN X  98      39.778 116.416  63.873  0.00  0.00            
ATOM   1631  HG2 GLN X  98      38.973 115.774  64.186  0.00  0.00            
ATOM   1632  HG3 GLN X  98      39.377 117.210  63.234  0.00  0.00            
ATOM   1633  CD  GLN X  98      40.457 117.005  65.100  0.00  0.00            
ATOM   1634  OE1 GLN X  98      41.621 116.692  65.355  0.00  0.00            
ATOM   1635  NE2 GLN X  98      39.759 117.885  65.818  0.00  0.00            
ATOM   1636 HE21 GLN X  98      40.046 118.173  66.747  0.00  0.00            
ATOM   1637 HE22 GLN X  98      39.031 118.414  65.373  0.00  0.00            
ATOM   1638  C   GLN X  98      38.875 114.880  61.476  0.00  0.00            
ATOM   1639  O   GLN X  98      37.734 114.582  61.877  0.00  0.00            
ATOM   1640  N   ASH X  99      39.114 115.636  60.410  0.00  0.00            
ATOM   1641  H   ASH X  99      40.021 116.057  60.281  0.00  0.00            
ATOM   1642  CA  ASH X  99      38.015 116.058  59.522  0.00  0.00            
ATOM   1643  HA  ASH X  99      37.058 115.751  59.965  0.00  0.00            
ATOM   1644  CB  ASH X  99      37.969 117.587  59.420  0.00  0.00            
ATOM   1645  HB2 ASH X  99      38.914 117.963  59.018  0.00  0.00            
ATOM   1646  HB3 ASH X  99      37.909 118.001  60.449  0.00  0.00            
ATOM   1647  CG  ASH X  99      36.792 118.184  58.657  0.00  0.00            
ATOM   1648  OD1 ASH X  99      35.762 117.304  58.493  0.00  0.00            
ATOM   1649  OD2 ASH X  99      36.727 119.334  58.235  0.00  0.00            
ATOM   1650  HD1 ASH X  99      36.024 116.622  57.899  0.00  0.00            
ATOM   1651  C   ASH X  99      38.205 115.453  58.121  0.00  0.00            
ATOM   1652  O   ASH X  99      38.989 115.986  57.292  0.00  0.00            
ATOM   1653  N   PRO X 100      37.519 114.352  57.810  0.00  0.00            
ATOM   1654  CD  PRO X 100      36.635 113.631  58.651  0.00  0.00            
ATOM   1655  HD2 PRO X 100      35.627 114.071  58.648  0.00  0.00            
ATOM   1656  HD3 PRO X 100      36.976 113.573  59.669  0.00  0.00            
ATOM   1657  CG  PRO X 100      36.329 112.324  57.955  0.00  0.00            
ATOM   1658  HG2 PRO X 100      35.283 112.212  58.040  0.00  0.00            
ATOM   1659  HG3 PRO X 100      36.924 111.593  58.507  0.00  0.00            
ATOM   1660  CB  PRO X 100      36.815 112.529  56.524  0.00  0.00            
ATOM   1661  HB2 PRO X 100      35.919 112.767  55.934  0.00  0.00            
ATOM   1662  HB3 PRO X 100      37.216 111.580  56.224  0.00  0.00            
ATOM   1663  CA  PRO X 100      37.731 113.695  56.524  0.00  0.00            
ATOM   1664  HA  PRO X 100      38.753 113.338  56.441  0.00  0.00            
ATOM   1665  C   PRO X 100      37.389 114.606  55.323  0.00  0.00            
ATOM   1666  O   PRO X 100      37.822 114.348  54.196  0.00  0.00            
ATOM   1667  N   SER X 101      36.645 115.707  55.489  0.00  0.00            
ATOM   1668  H   SER X 101      36.009 115.726  56.284  0.00  0.00            
ATOM   1669  CA  SER X 101      36.353 116.643  54.398  0.00  0.00            
ATOM   1670  HA  SER X 101      35.989 116.028  53.573  0.00  0.00            
ATOM   1671  CB  SER X 101      35.259 117.629  54.832  0.00  0.00            
ATOM   1672  HB2 SER X 101      34.934 118.223  53.971  0.00  0.00            
ATOM   1673  HB3 SER X 101      34.410 117.109  55.212  0.00  0.00            
ATOM   1674  OG  SER X 101      35.769 118.469  55.833  0.00  0.00            
ATOM   1675  HG  SER X 101      36.346 118.007  56.414  0.00  0.00            
ATOM   1676  C   SER X 101      37.575 117.395  53.859  0.00  0.00            
ATOM   1677  O   SER X 101      37.479 118.053  52.822  0.00  0.00            
ATOM   1678  N   GLN X 102      38.695 117.361  54.613  0.00  0.00            
ATOM   1679  H   GLN X 102      38.633 117.030  55.575  0.00  0.00            
ATOM   1680  CA  GLN X 102      39.966 117.976  54.174  0.00  0.00            
ATOM   1681  HA  GLN X 102      39.698 118.893  53.629  0.00  0.00            
ATOM   1682  CB  GLN X 102      40.754 118.383  55.378  0.00  0.00            
ATOM   1683  HB2 GLN X 102      41.767 118.651  55.092  0.00  0.00            
ATOM   1684  HB3 GLN X 102      40.893 117.518  56.018  0.00  0.00            
ATOM   1685  CG  GLN X 102      40.112 119.488  56.262  0.00  0.00            
ATOM   1686  HG2 GLN X 102      40.102 120.434  55.708  0.00  0.00            
ATOM   1687  HG3 GLN X 102      39.074 119.195  56.515  0.00  0.00            
ATOM   1688  CD  GLN X 102      40.922 119.659  57.552  0.00  0.00            
ATOM   1689  OE1 GLN X 102      41.222 118.670  58.239  0.00  0.00            
ATOM   1690  NE2 GLN X 102      41.169 120.913  57.968  0.00  0.00            
ATOM   1691 HE21 GLN X 102      40.584 121.664  57.623  0.00  0.00            
ATOM   1692 HE22 GLN X 102      41.784 121.065  58.745  0.00  0.00            
ATOM   1693  C   GLN X 102      40.768 117.068  53.260  0.00  0.00            
ATOM   1694  O   GLN X 102      41.883 117.427  52.886  0.00  0.00            
ATOM   1695  N   SER X 103      40.240 115.883  52.907  0.00  0.00            
ATOM   1696  H   SER X 103      39.262 115.686  53.111  0.00  0.00            
ATOM   1697  CA  SER X 103      41.022 114.958  52.092  0.00  0.00            
ATOM   1698  HA  SER X 103      42.015 114.857  52.521  0.00  0.00            
ATOM   1699  CB  SER X 103      40.351 113.603  52.106  0.00  0.00            
ATOM   1700  HB2 SER X 103      40.420 113.126  53.096  0.00  0.00            
ATOM   1701  HB3 SER X 103      39.282 113.720  51.852  0.00  0.00            
ATOM   1702  OG  SER X 103      40.922 112.715  51.145  0.00  0.00            
ATOM   1703  HG  SER X 103      41.685 112.309  51.526  0.00  0.00            
ATOM   1704  C   SER X 103      41.138 115.501  50.677  0.00  0.00            
ATOM   1705  O   SER X 103      40.266 116.234  50.211  0.00  0.00            
ATOM   1706  N   GLN X 104      42.215 115.120  50.018  0.00  0.00            
ATOM   1707  H   GLN X 104      42.729 114.309  50.339  0.00  0.00            
ATOM   1708  CA  GLN X 104      42.571 115.654  48.705  0.00  0.00            
ATOM   1709  HA  GLN X 104      42.484 116.741  48.707  0.00  0.00            
ATOM   1710  CB  GLN X 104      44.011 115.283  48.299  0.00  0.00            
ATOM   1711  HB2 GLN X 104      44.132 114.211  48.438  0.00  0.00            
ATOM   1712  HB3 GLN X 104      44.102 115.467  47.232  0.00  0.00            
ATOM   1713  CG  GLN X 104      45.052 116.083  49.033  0.00  0.00            
ATOM   1714  HG2 GLN X 104      44.874 117.159  48.947  0.00  0.00            
ATOM   1715  HG3 GLN X 104      45.012 115.765  50.079  0.00  0.00            
ATOM   1716  CD  GLN X 104      46.444 115.760  48.505  0.00  0.00            
ATOM   1717  OE1 GLN X 104      47.020 114.742  48.887  0.00  0.00            
ATOM   1718  NE2 GLN X 104      46.953 116.626  47.652  0.00  0.00            
ATOM   1719 HE21 GLN X 104      47.909 116.501  47.340  0.00  0.00            
ATOM   1720 HE22 GLN X 104      46.376 117.351  47.239  0.00  0.00            
ATOM   1721  C   GLN X 104      41.545 115.165  47.654  0.00  0.00            
ATOM   1722  O   GLN X 104      41.509 115.740  46.570  0.00  0.00            
ATOM   1723  N   ILE X 105      40.798 114.113  47.973  0.00  0.00            
ATOM   1724  H   ILE X 105      41.060 113.502  48.743  0.00  0.00            
ATOM   1725  CA  ILE X 105      39.808 113.626  47.054  0.00  0.00            
ATOM   1726  HA  ILE X 105      40.291 113.517  46.081  0.00  0.00            
ATOM   1727  CB  ILE X 105      39.209 112.270  47.483  0.00  0.00            
ATOM   1728  HB  ILE X 105      40.024 111.584  47.676  0.00  0.00            
ATOM   1729  CG2 ILE X 105      38.428 112.463  48.755  0.00  0.00            
ATOM   1730 HG21 ILE X 105      38.474 111.553  49.360  0.00  0.00            
ATOM   1731 HG22 ILE X 105      38.830 113.290  49.358  0.00  0.00            
ATOM   1732 HG23 ILE X 105      37.372 112.688  48.556  0.00  0.00            
ATOM   1733  CG1 ILE X 105      38.352 111.668  46.355  0.00  0.00            
ATOM   1734 HG12 ILE X 105      37.648 112.434  46.027  0.00  0.00            
ATOM   1735 HG13 ILE X 105      38.960 111.430  45.509  0.00  0.00            
ATOM   1736  CD1 ILE X 105      37.578 110.449  46.801  0.00  0.00            
ATOM   1737 HD11 ILE X 105      36.919 110.662  47.645  0.00  0.00            
ATOM   1738 HD12 ILE X 105      36.975 110.051  45.991  0.00  0.00            
ATOM   1739 HD13 ILE X 105      38.274 109.684  47.129  0.00  0.00            
ATOM   1740  C   ILE X 105      38.709 114.680  46.840  0.00  0.00            
ATOM   1741  O   ILE X 105      38.040 114.693  45.790  0.00  0.00            
ATOM   1742  N   TRP X 106      38.529 115.605  47.759  0.00  0.00            
ATOM   1743  H   TRP X 106      39.213 115.717  48.486  0.00  0.00            
ATOM   1744  CA  TRP X 106      37.504 116.608  47.683  0.00  0.00            
ATOM   1745  HA  TRP X 106      36.726 116.257  46.978  0.00  0.00            
ATOM   1746  CB  TRP X 106      36.815 116.788  49.023  0.00  0.00            
ATOM   1747  HB2 TRP X 106      35.970 117.504  49.009  0.00  0.00            
ATOM   1748  HB3 TRP X 106      37.582 117.123  49.698  0.00  0.00            
ATOM   1749  CG  TRP X 106      36.310 115.457  49.552  0.00  0.00            
ATOM   1750  CD1 TRP X 106      36.687 114.820  50.673  0.00  0.00            
ATOM   1751  HD1 TRP X 106      37.662 115.019  51.134  0.00  0.00            
ATOM   1752  NE1 TRP X 106      35.921 113.705  50.877  0.00  0.00            
ATOM   1753  HE1 TRP X 106      36.241 112.938  51.462  0.00  0.00            
ATOM   1754  CE2 TRP X 106      34.984 113.569  49.879  0.00  0.00            
ATOM   1755  CZ2 TRP X 106      34.003 112.613  49.636  0.00  0.00            
ATOM   1756  HZ2 TRP X 106      33.825 111.793  50.373  0.00  0.00            
ATOM   1757  CH2 TRP X 106      33.158 112.786  48.525  0.00  0.00            
ATOM   1758  HH2 TRP X 106      32.260 112.174  48.397  0.00  0.00            
ATOM   1759  CZ3 TRP X 106      33.422 113.828  47.647  0.00  0.00            
ATOM   1760  HZ3 TRP X 106      32.741 114.000  46.821  0.00  0.00            
ATOM   1761  CE3 TRP X 106      34.436 114.761  47.863  0.00  0.00            
ATOM   1762  HE3 TRP X 106      34.586 115.529  47.093  0.00  0.00            
ATOM   1763  CD2 TRP X 106      35.222 114.684  49.002  0.00  0.00            
ATOM   1764  C   TRP X 106      38.066 117.937  47.252  0.00  0.00            
ATOM   1765  O   TRP X 106      37.411 118.977  47.476  0.00  0.00            
ATOM   1766  N   SER X 107      39.235 117.962  46.578  0.00  0.00            
ATOM   1767  H   SER X 107      39.783 117.132  46.563  0.00  0.00            
ATOM   1768  CA  SER X 107      39.759 119.193  46.074  0.00  0.00            
ATOM   1769  HA  SER X 107      39.582 119.972  46.796  0.00  0.00            
ATOM   1770  CB  SER X 107      41.275 119.035  45.887  0.00  0.00            
ATOM   1771  HB2 SER X 107      41.800 118.896  46.832  0.00  0.00            
ATOM   1772  HB3 SER X 107      41.726 119.874  45.385  0.00  0.00            
ATOM   1773  OG  SER X 107      41.553 117.891  45.076  0.00  0.00            
ATOM   1774  HG  SER X 107      41.737 117.147  45.641  0.00  0.00            
ATOM   1775  C   SER X 107      39.115 119.575  44.757  0.00  0.00            
ATOM   1776  O   SER X 107      38.497 118.776  44.067  0.00  0.00            
ATOM   1777  N   ALA X 108      39.276 120.866  44.413  0.00  0.00            
ATOM   1778  H   ALA X 108      39.951 121.438  44.875  0.00  0.00            
ATOM   1779  CA  ALA X 108      38.616 121.409  43.249  0.00  0.00            
ATOM   1780  HA  ALA X 108      37.547 121.205  43.375  0.00  0.00            
ATOM   1781  CB  ALA X 108      38.800 122.938  43.179  0.00  0.00            
ATOM   1782  HB1 ALA X 108      39.616 123.167  42.477  0.00  0.00            
ATOM   1783  HB2 ALA X 108      39.090 123.329  44.158  0.00  0.00            
ATOM   1784  HB3 ALA X 108      37.892 123.434  42.814  0.00  0.00            
ATOM   1785  C   ALA X 108      39.037 120.795  41.904  0.00  0.00            
ATOM   1786  O   ALA X 108      38.307 120.953  40.932  0.00  0.00            
ATOM   1787  N   ASH X 109      40.188 120.073  41.890  0.00  0.00            
ATOM   1788  H   ASH X 109      40.803 120.136  42.698  0.00  0.00            
ATOM   1789  CA  ASH X 109      40.696 119.429  40.662  0.00  0.00            
ATOM   1790  HA  ASH X 109      40.335 120.037  39.836  0.00  0.00            
ATOM   1791  CB  ASH X 109      42.199 119.425  40.708  0.00  0.00            
ATOM   1792  HB2 ASH X 109      42.592 120.447  40.759  0.00  0.00            
ATOM   1793  HB3 ASH X 109      42.546 119.038  39.752  0.00  0.00            
ATOM   1794  CG  ASH X 109      42.824 118.524  41.758  0.00  0.00            
ATOM   1795  OD1 ASH X 109      42.111 118.468  42.903  0.00  0.00            
ATOM   1796  OD2 ASH X 109      43.878 117.917  41.579  0.00  0.00            
ATOM   1797  HD1 ASH X 109      42.494 117.842  43.493  0.00  0.00            
ATOM   1798  C   ASH X 109      40.139 118.027  40.497  0.00  0.00            
ATOM   1799  O   ASH X 109      40.451 117.409  39.467  0.00  0.00            
ATOM   1800  N   PHE X 110      39.361 117.511  41.459  0.00  0.00            
ATOM   1801  H   PHE X 110      39.025 118.094  42.194  0.00  0.00            
ATOM   1802  CA  PHE X 110      38.925 116.122  41.378  0.00  0.00            
ATOM   1803  HA  PHE X 110      39.210 115.765  40.373  0.00  0.00            
ATOM   1804  CB  PHE X 110      39.677 115.248  42.420  0.00  0.00            
ATOM   1805  HB2 PHE X 110      40.707 115.624  42.578  0.00  0.00            
ATOM   1806  HB3 PHE X 110      39.149 115.298  43.363  0.00  0.00            
ATOM   1807  CG  PHE X 110      39.793 113.799  42.005  0.00  0.00            
ATOM   1808  CD1 PHE X 110      40.250 113.492  40.722  0.00  0.00            
ATOM   1809  HD1 PHE X 110      40.529 114.277  40.040  0.00  0.00            
ATOM   1810  CE1 PHE X 110      40.252 112.162  40.280  0.00  0.00            
ATOM   1811  HE1 PHE X 110      40.401 111.916  39.249  0.00  0.00            
ATOM   1812  CZ  PHE X 110      39.919 111.148  41.191  0.00  0.00            
ATOM   1813  HZ  PHE X 110      40.095 110.114  40.949  0.00  0.00            
ATOM   1814  CE2 PHE X 110      39.463 111.456  42.470  0.00  0.00            
ATOM   1815  HE2 PHE X 110      39.420 110.691  43.215  0.00  0.00            
ATOM   1816  CD2 PHE X 110      39.318 112.794  42.847  0.00  0.00            
ATOM   1817  HD2 PHE X 110      38.892 113.050  43.797  0.00  0.00            
ATOM   1818  C   PHE X 110      37.424 115.896  41.575  0.00  0.00            
ATOM   1819  O   PHE X 110      36.698 115.681  40.566  0.00  0.00            
ATOM   1820  N   MET X 111      36.915 115.882  42.814  0.00  0.00            
ATOM   1821  H   MET X 111      37.551 115.935  43.580  0.00  0.00            
ATOM   1822  CA  MET X 111      35.529 115.604  43.055  0.00  0.00            
ATOM   1823  HA  MET X 111      35.123 115.273  42.129  0.00  0.00            
ATOM   1824  CB  MET X 111      35.366 114.502  44.139  0.00  0.00            
ATOM   1825  HB2 MET X 111      35.850 114.741  45.069  0.00  0.00            
ATOM   1826  HB3 MET X 111      34.303 114.429  44.388  0.00  0.00            
ATOM   1827  CG  MET X 111      35.805 113.106  43.679  0.00  0.00            
ATOM   1828  HG2 MET X 111      35.786 112.414  44.507  0.00  0.00            
ATOM   1829  HG3 MET X 111      36.825 113.141  43.345  0.00  0.00            
ATOM   1830  SD  MET X 111      34.803 112.417  42.327  0.00  0.00            
ATOM   1831  CE  MET X 111      35.911 112.744  40.944  0.00  0.00            
ATOM   1832  HE1 MET X 111      35.393 113.337  40.192  0.00  0.00            
ATOM   1833  HE2 MET X 111      36.204 111.801  40.481  0.00  0.00            
ATOM   1834  HE3 MET X 111      36.809 113.273  41.264  0.00  0.00            
ATOM   1835  C   MET X 111      34.834 116.843  43.530  0.00  0.00            
ATOM   1836  O   MET X 111      33.617 116.842  43.553  0.00  0.00            
ATOM   1837  N   GLY X 112      35.563 117.895  43.951  0.00  0.00            
ATOM   1838  H   GLY X 112      36.546 117.718  44.128  0.00  0.00            
ATOM   1839  CA  GLY X 112      34.904 119.046  44.489  0.00  0.00            
ATOM   1840  HA2 GLY X 112      33.967 119.268  43.990  0.00  0.00            
ATOM   1841  HA3 GLY X 112      35.560 119.932  44.447  0.00  0.00            
ATOM   1842  C   GLY X 112      34.642 118.827  46.007  0.00  0.00            
ATOM   1843  O   GLY X 112      34.743 117.735  46.553  0.00  0.00            
ATOM   1844  N   GLY X 113      34.210 119.874  46.689  0.00  0.00            
ATOM   1845  H   GLY X 113      34.244 120.762  46.209  0.00  0.00            
ATOM   1846  CA  GLY X 113      34.050 119.863  48.166  0.00  0.00            
ATOM   1847  HA2 GLY X 113      34.367 120.841  48.538  0.00  0.00            
ATOM   1848  HA3 GLY X 113      34.728 119.117  48.576  0.00  0.00            
ATOM   1849  C   GLY X 113      32.641 119.534  48.562  0.00  0.00            
ATOM   1850  O   GLY X 113      31.798 119.085  47.795  0.00  0.00            
ATOM   1851  N   ASN X 114      32.410 119.760  49.853  0.00  0.00            
ATOM   1852  H   ASN X 114      33.158 119.928  50.489  0.00  0.00            
ATOM   1853  CA  ASN X 114      31.150 119.551  50.452  0.00  0.00            
ATOM   1854  HA  ASN X 114      30.787 118.584  50.219  0.00  0.00            
ATOM   1855  CB  ASN X 114      31.195 119.677  51.964  0.00  0.00            
ATOM   1856  HB2 ASN X 114      32.079 119.132  52.384  0.00  0.00            
ATOM   1857  HB3 ASN X 114      31.336 120.667  52.259  0.00  0.00            
ATOM   1858  CG  ASN X 114      29.893 119.460  52.714  0.00  0.00            
ATOM   1859  OD1 ASN X 114      29.005 118.732  52.198  0.00  0.00            
ATOM   1860  ND2 ASN X 114      29.788 120.013  53.897  0.00  0.00            
ATOM   1861 HD21 ASN X 114      30.516 120.639  54.247  0.00  0.00            
ATOM   1862 HD22 ASN X 114      28.975 119.958  54.532  0.00  0.00            
ATOM   1863  C   ASN X 114      30.060 120.528  49.928  0.00  0.00            
ATOM   1864  O   ASN X 114      30.356 121.570  49.347  0.00  0.00            
ATOM   1865  N   GLY X 115      28.774 120.214  50.196  0.00  0.00            
ATOM   1866  H   GLY X 115      28.620 119.570  50.944  0.00  0.00            
ATOM   1867  CA  GLY X 115      27.665 121.091  49.785  0.00  0.00            
ATOM   1868  HA2 GLY X 115      26.729 120.582  49.884  0.00  0.00            
ATOM   1869  HA3 GLY X 115      27.807 121.371  48.728  0.00  0.00            
ATOM   1870  C   GLY X 115      27.642 122.419  50.564  0.00  0.00            
ATOM   1871  O   GLY X 115      28.215 122.586  51.633  0.00  0.00            
ATOM   1872  N   ASN X 116      27.046 123.389  49.886  0.00  0.00            
ATOM   1873  H   ASN X 116      26.420 123.144  49.157  0.00  0.00            
ATOM   1874  CA  ASN X 116      26.970 124.697  50.512  0.00  0.00            
ATOM   1875  HA  ASN X 116      27.797 124.871  51.209  0.00  0.00            
ATOM   1876  CB  ASN X 116      27.032 125.795  49.467  0.00  0.00            
ATOM   1877  HB2 ASN X 116      27.852 125.596  48.769  0.00  0.00            
ATOM   1878  HB3 ASN X 116      26.139 125.751  48.838  0.00  0.00            
ATOM   1879  CG  ASN X 116      27.187 127.198  50.029  0.00  0.00            
ATOM   1880  OD1 ASN X 116      26.952 127.460  51.200  0.00  0.00            
ATOM   1881  ND2 ASN X 116      27.578 128.110  49.133  0.00  0.00            
ATOM   1882 HD21 ASN X 116      28.562 128.410  49.133  0.00  0.00            
ATOM   1883 HD22 ASN X 116      26.911 128.787  48.789  0.00  0.00            
ATOM   1884  C   ASN X 116      25.624 124.804  51.243  0.00  0.00            
ATOM   1885  O   ASN X 116      24.547 124.814  50.628  0.00  0.00            
ATOM   1886  N   PRO X 117      25.664 124.962  52.576  0.00  0.00            
ATOM   1887  CD  PRO X 117      26.847 125.031  53.456  0.00  0.00            
ATOM   1888  HD2 PRO X 117      27.606 125.717  53.071  0.00  0.00            
ATOM   1889  HD3 PRO X 117      27.284 124.008  53.580  0.00  0.00            
ATOM   1890  CG  PRO X 117      26.318 125.427  54.811  0.00  0.00            
ATOM   1891  HG2 PRO X 117      26.835 124.978  55.658  0.00  0.00            
ATOM   1892  HG3 PRO X 117      26.333 126.534  54.872  0.00  0.00            
ATOM   1893  CB  PRO X 117      24.877 125.026  54.793  0.00  0.00            
ATOM   1894  HB2 PRO X 117      24.200 125.640  55.405  0.00  0.00            
ATOM   1895  HB3 PRO X 117      24.850 123.962  55.124  0.00  0.00            
ATOM   1896  CA  PRO X 117      24.420 125.021  53.330  0.00  0.00            
ATOM   1897  HA  PRO X 117      23.828 124.128  53.095  0.00  0.00            
ATOM   1898  C   PRO X 117      23.577 126.267  53.013  0.00  0.00            
ATOM   1899  O   PRO X 117      22.416 126.244  53.358  0.00  0.00            
ATOM   1900  N   ILE X 118      24.188 127.234  52.300  0.00  0.00            
ATOM   1901  H   ILE X 118      25.051 127.025  51.838  0.00  0.00            
ATOM   1902  CA  ILE X 118      23.414 128.387  51.904  0.00  0.00            
ATOM   1903  HA  ILE X 118      22.761 128.619  52.754  0.00  0.00            
ATOM   1904  CB  ILE X 118      24.321 129.577  51.628  0.00  0.00            
ATOM   1905  HB  ILE X 118      24.995 129.304  50.829  0.00  0.00            
ATOM   1906  CG2 ILE X 118      23.550 130.807  51.204  0.00  0.00            
ATOM   1907 HG21 ILE X 118      23.760 131.648  51.857  0.00  0.00            
ATOM   1908 HG22 ILE X 118      22.475 130.601  51.254  0.00  0.00            
ATOM   1909 HG23 ILE X 118      23.790 131.074  50.183  0.00  0.00            
ATOM   1910  CG1 ILE X 118      25.170 129.885  52.860  0.00  0.00            
ATOM   1911 HG12 ILE X 118      25.888 130.685  52.617  0.00  0.00            
ATOM   1912 HG13 ILE X 118      25.792 129.027  53.140  0.00  0.00            
ATOM   1913  CD1 ILE X 118      24.355 130.332  54.092  0.00  0.00            
ATOM   1914 HD11 ILE X 118      23.615 131.090  53.849  0.00  0.00            
ATOM   1915 HD12 ILE X 118      23.834 129.474  54.502  0.00  0.00            
ATOM   1916 HD13 ILE X 118      25.000 130.740  54.870  0.00  0.00            
ATOM   1917  C   ILE X 118      22.522 128.021  50.728  0.00  0.00            
ATOM   1918  O   ILE X 118      21.454 128.602  50.540  0.00  0.00            
ATOM   1919  N   LYN X 119      22.960 127.063  49.877  0.00  0.00            
ATOM   1920  H   LYN X 119      23.859 126.637  50.080  0.00  0.00            
ATOM   1921  CA  LYN X 119      22.258 126.717  48.671  0.00  0.00            
ATOM   1922  HA  LYN X 119      21.462 127.432  48.507  0.00  0.00            
ATOM   1923  CB  LYN X 119      23.265 126.763  47.525  0.00  0.00            
ATOM   1924  HB2 LYN X 119      23.957 125.919  47.543  0.00  0.00            
ATOM   1925  HB3 LYN X 119      22.703 126.656  46.588  0.00  0.00            
ATOM   1926  CG  LYN X 119      24.025 128.096  47.386  0.00  0.00            
ATOM   1927  HG2 LYN X 119      24.446 128.356  48.349  0.00  0.00            
ATOM   1928  HG3 LYN X 119      23.312 128.864  47.117  0.00  0.00            
ATOM   1929  CD  LYN X 119      25.114 128.021  46.307  0.00  0.00            
ATOM   1930  HD2 LYN X 119      25.820 127.217  46.526  0.00  0.00            
ATOM   1931  HD3 LYN X 119      25.690 128.936  46.331  0.00  0.00            
ATOM   1932  CE  LYN X 119      24.509 127.811  44.950  0.00  0.00            
ATOM   1933  HE2 LYN X 119      23.874 126.923  44.942  0.00  0.00            
ATOM   1934  HE3 LYN X 119      23.910 128.675  44.683  0.00  0.00            
ATOM   1935  NZ  LYN X 119      25.565 127.660  43.931  0.00  0.00            
ATOM   1936  HZ1 LYN X 119      25.936 128.551  43.659  0.00  0.00            
ATOM   1937  HZ2 LYN X 119      26.333 127.118  44.309  0.00  0.00            
ATOM   1938  C   LYN X 119      21.683 125.320  48.820  0.00  0.00            
ATOM   1939  O   LYN X 119      21.721 124.525  47.889  0.00  0.00            
ATOM   1940  N   ASH X 120      21.094 124.977  49.985  0.00  0.00            
ATOM   1941  H   ASH X 120      20.857 125.728  50.594  0.00  0.00            
ATOM   1942  CA  ASH X 120      20.555 123.657  50.250  0.00  0.00            
ATOM   1943  HA  ASH X 120      20.309 123.567  51.306  0.00  0.00            
ATOM   1944  CB  ASH X 120      19.282 123.511  49.493  0.00  0.00            
ATOM   1945  HB2 ASH X 120      18.888 122.491  49.627  0.00  0.00            
ATOM   1946  HB3 ASH X 120      19.468 123.634  48.423  0.00  0.00            
ATOM   1947  CG  ASH X 120      18.149 124.473  49.906  0.00  0.00            
ATOM   1948  OD1 ASH X 120      18.353 125.095  51.092  0.00  0.00            
ATOM   1949  OD2 ASH X 120      17.165 124.722  49.195  0.00  0.00            
ATOM   1950  HD1 ASH X 120      18.957 125.789  51.013  0.00  0.00            
ATOM   1951  C   ASH X 120      21.557 122.542  49.902  0.00  0.00            
ATOM   1952  O   ASH X 120      21.223 121.475  49.391  0.00  0.00            
ATOM   1953  N   PHE X 121      22.830 122.758  50.282  0.00  0.00            
ATOM   1954  H   PHE X 121      22.999 123.601  50.788  0.00  0.00            
ATOM   1955  CA  PHE X 121      23.916 121.819  50.127  0.00  0.00            
ATOM   1956  HA  PHE X 121      24.827 122.197  50.578  0.00  0.00            
ATOM   1957  CB  PHE X 121      23.468 120.666  50.958  0.00  0.00            
ATOM   1958  HB2 PHE X 121      24.027 119.775  50.656  0.00  0.00            
ATOM   1959  HB3 PHE X 121      23.640 120.833  52.028  0.00  0.00            
ATOM   1960  CG  PHE X 121      21.990 120.479  50.721  0.00  0.00            
ATOM   1961  CD1 PHE X 121      21.175 121.577  50.303  0.00  0.00            
ATOM   1962  HD1 PHE X 121      21.557 122.580  50.244  0.00  0.00            
ATOM   1963  CE1 PHE X 121      19.826 121.363  49.987  0.00  0.00            
ATOM   1964  HE1 PHE X 121      19.201 122.162  49.670  0.00  0.00            
ATOM   1965  CZ  PHE X 121      19.247 120.112  50.129  0.00  0.00            
ATOM   1966  HZ  PHE X 121      18.218 119.916  49.872  0.00  0.00            
ATOM   1967  CE2 PHE X 121      20.064 119.056  50.608  0.00  0.00            
ATOM   1968  HE2 PHE X 121      19.557 118.119  50.734  0.00  0.00            
ATOM   1969  CD2 PHE X 121      21.415 119.220  50.892  0.00  0.00            
ATOM   1970  HD2 PHE X 121      22.044 118.404  51.224  0.00  0.00            
ATOM   1971  C   PHE X 121      24.165 121.379  48.689  0.00  0.00            
ATOM   1972  O   PHE X 121      24.807 120.364  48.427  0.00  0.00            
ATOM   1973  N   ILE X 122      23.824 122.251  47.721  0.00  0.00            
ATOM   1974  H   ILE X 122      23.127 122.966  47.930  0.00  0.00            
ATOM   1975  CA  ILE X 122      24.303 122.094  46.390  0.00  0.00            
ATOM   1976  HA  ILE X 122      24.065 121.077  46.064  0.00  0.00            
ATOM   1977  CB  ILE X 122      23.647 123.158  45.493  0.00  0.00            
ATOM   1978  HB  ILE X 122      23.629 124.107  46.021  0.00  0.00            
ATOM   1979  CG2 ILE X 122      24.432 123.345  44.184  0.00  0.00            
ATOM   1980 HG21 ILE X 122      23.840 123.853  43.430  0.00  0.00            
ATOM   1981 HG22 ILE X 122      24.733 122.366  43.775  0.00  0.00            
ATOM   1982 HG23 ILE X 122      25.352 123.899  44.363  0.00  0.00            
ATOM   1983  CG1 ILE X 122      22.184 122.726  45.152  0.00  0.00            
ATOM   1984 HG12 ILE X 122      21.622 122.583  46.085  0.00  0.00            
ATOM   1985 HG13 ILE X 122      21.723 123.563  44.639  0.00  0.00            
ATOM   1986  CD1 ILE X 122      22.120 121.522  44.236  0.00  0.00            
ATOM   1987 HD11 ILE X 122      21.543 120.703  44.711  0.00  0.00            
ATOM   1988 HD12 ILE X 122      23.101 121.113  44.032  0.00  0.00            
ATOM   1989 HD13 ILE X 122      21.629 121.860  43.331  0.00  0.00            
ATOM   1990  C   ILE X 122      25.842 122.183  46.349  0.00  0.00            
ATOM   1991  O   ILE X 122      26.392 123.110  46.937  0.00  0.00            
ATOM   1992  N   VAL X 123      26.527 121.265  45.640  0.00  0.00            
ATOM   1993  H   VAL X 123      25.994 120.674  45.016  0.00  0.00            
ATOM   1994  CA  VAL X 123      27.950 121.377  45.495  0.00  0.00            
ATOM   1995  HA  VAL X 123      28.397 121.584  46.463  0.00  0.00            
ATOM   1996  CB  VAL X 123      28.486 120.025  44.975  0.00  0.00            
ATOM   1997  HB  VAL X 123      27.951 119.719  44.086  0.00  0.00            
ATOM   1998  CG1 VAL X 123      29.943 120.181  44.640  0.00  0.00            
ATOM   1999 HG11 VAL X 123      30.560 120.329  45.543  0.00  0.00            
ATOM   2000 HG12 VAL X 123      30.315 119.279  44.156  0.00  0.00            
ATOM   2001 HG13 VAL X 123      30.095 121.025  43.975  0.00  0.00            
ATOM   2002  CG2 VAL X 123      28.278 118.950  46.068  0.00  0.00            
ATOM   2003 HG21 VAL X 123      27.223 118.773  46.246  0.00  0.00            
ATOM   2004 HG22 VAL X 123      28.713 117.999  45.752  0.00  0.00            
ATOM   2005 HG23 VAL X 123      28.766 119.251  46.998  0.00  0.00            
ATOM   2006  C   VAL X 123      28.292 122.473  44.504  0.00  0.00            
ATOM   2007  O   VAL X 123      27.817 122.478  43.362  0.00  0.00            
ATOM   2008  N   ASH X 124      29.104 123.442  44.974  0.00  0.00            
ATOM   2009  H   ASH X 124      29.263 123.487  45.966  0.00  0.00            
ATOM   2010  CA  ASH X 124      29.439 124.617  44.184  0.00  0.00            
ATOM   2011  HA  ASH X 124      28.929 124.519  43.229  0.00  0.00            
ATOM   2012  CB  ASH X 124      28.932 125.891  44.887  0.00  0.00            
ATOM   2013  HB2 ASH X 124      27.850 125.861  45.008  0.00  0.00            
ATOM   2014  HB3 ASH X 124      29.178 126.751  44.273  0.00  0.00            
ATOM   2015  CG  ASH X 124      29.588 126.146  46.259  0.00  0.00            
ATOM   2016  OD1 ASH X 124      30.172 125.090  46.829  0.00  0.00            
ATOM   2017  OD2 ASH X 124      29.544 127.242  46.789  0.00  0.00            
ATOM   2018  HD1 ASH X 124      30.527 125.327  47.670  0.00  0.00            
ATOM   2019  C   ASH X 124      30.929 124.713  43.900  0.00  0.00            
ATOM   2020  O   ASH X 124      31.407 125.792  43.495  0.00  0.00            
ATOM   2021  N   THR X 125      31.730 123.642  44.164  0.00  0.00            
ATOM   2022  H   THR X 125      31.396 122.952  44.814  0.00  0.00            
ATOM   2023  CA  THR X 125      33.133 123.624  43.808  0.00  0.00            
ATOM   2024  HA  THR X 125      33.338 124.476  43.170  0.00  0.00            
ATOM   2025  CB  THR X 125      34.002 123.705  45.064  0.00  0.00            
ATOM   2026  HB  THR X 125      35.048 123.619  44.788  0.00  0.00            
ATOM   2027  CG2 THR X 125      33.781 124.993  45.850  0.00  0.00            
ATOM   2028 HG21 THR X 125      32.955 125.551  45.410  0.00  0.00            
ATOM   2029 HG22 THR X 125      33.522 124.775  46.881  0.00  0.00            
ATOM   2030 HG23 THR X 125      34.670 125.618  45.832  0.00  0.00            
ATOM   2031  OG1 THR X 125      33.688 122.587  45.901  0.00  0.00            
ATOM   2032  HG1 THR X 125      34.056 122.728  46.765  0.00  0.00            
ATOM   2033  C   THR X 125      33.460 122.356  43.041  0.00  0.00            
ATOM   2034  O   THR X 125      32.739 121.354  43.153  0.00  0.00            
ATOM   2035  N   GLY X 126      34.505 122.409  42.226  0.00  0.00            
ATOM   2036  H   GLY X 126      34.856 123.316  41.968  0.00  0.00            
ATOM   2037  CA  GLY X 126      34.977 121.258  41.505  0.00  0.00            
ATOM   2038  HA2 GLY X 126      36.055 121.319  41.409  0.00  0.00            
ATOM   2039  HA3 GLY X 126      34.758 120.350  42.071  0.00  0.00            
ATOM   2040  C   GLY X 126      34.339 121.184  40.135  0.00  0.00            
ATOM   2041  O   GLY X 126      33.428 121.953  39.807  0.00  0.00            
ATOM   2042  N   PRO X 127      34.736 120.174  39.354  0.00  0.00            
ATOM   2043  CD  PRO X 127      35.821 119.239  39.638  0.00  0.00            
ATOM   2044  HD2 PRO X 127      35.435 118.334  40.103  0.00  0.00            
ATOM   2045  HD3 PRO X 127      36.631 119.702  40.206  0.00  0.00            
ATOM   2046  CG  PRO X 127      36.363 118.877  38.272  0.00  0.00            
ATOM   2047  HG2 PRO X 127      37.119 119.620  37.986  0.00  0.00            
ATOM   2048  HG3 PRO X 127      36.779 117.878  38.271  0.00  0.00            
ATOM   2049  CB  PRO X 127      35.188 118.998  37.349  0.00  0.00            
ATOM   2050  HB2 PRO X 127      34.682 118.033  37.305  0.00  0.00            
ATOM   2051  HB3 PRO X 127      35.496 119.286  36.348  0.00  0.00            
ATOM   2052  CA  PRO X 127      34.302 120.069  37.974  0.00  0.00            
ATOM   2053  HA  PRO X 127      34.458 120.981  37.406  0.00  0.00            
ATOM   2054  C   PRO X 127      32.841 119.636  37.892  0.00  0.00            
ATOM   2055  O   PRO X 127      32.216 119.752  36.835  0.00  0.00            
ATOM   2056  N   PHE X 128      32.221 119.163  39.000  0.00  0.00            
ATOM   2057  H   PHE X 128      32.701 119.210  39.878  0.00  0.00            
ATOM   2058  CA  PHE X 128      30.871 118.613  38.965  0.00  0.00            
ATOM   2059  HA  PHE X 128      30.547 118.518  37.930  0.00  0.00            
ATOM   2060  CB  PHE X 128      30.851 117.205  39.570  0.00  0.00            
ATOM   2061  HB2 PHE X 128      29.874 116.754  39.403  0.00  0.00            
ATOM   2062  HB3 PHE X 128      30.985 117.242  40.635  0.00  0.00            
ATOM   2063  CG  PHE X 128      31.886 116.294  38.972  0.00  0.00            
ATOM   2064  CD1 PHE X 128      31.826 115.880  37.637  0.00  0.00            
ATOM   2065  HD1 PHE X 128      31.115 116.332  36.976  0.00  0.00            
ATOM   2066  CE1 PHE X 128      32.778 114.985  37.138  0.00  0.00            
ATOM   2067  HE1 PHE X 128      32.692 114.640  36.122  0.00  0.00            
ATOM   2068  CZ  PHE X 128      33.885 114.646  37.920  0.00  0.00            
ATOM   2069  HZ  PHE X 128      34.677 114.065  37.481  0.00  0.00            
ATOM   2070  CE2 PHE X 128      33.946 115.054  39.248  0.00  0.00            
ATOM   2071  HE2 PHE X 128      34.685 114.627  39.901  0.00  0.00            
ATOM   2072  CD2 PHE X 128      32.936 115.854  39.765  0.00  0.00            
ATOM   2073  HD2 PHE X 128      32.884 115.988  40.829  0.00  0.00            
ATOM   2074  C   PHE X 128      29.892 119.516  39.712  0.00  0.00            
ATOM   2075  O   PHE X 128      28.843 119.054  40.170  0.00  0.00            
ATOM   2076  N   ALA X 129      30.232 120.799  39.918  0.00  0.00            
ATOM   2077  H   ALA X 129      31.146 121.101  39.611  0.00  0.00            
ATOM   2078  CA  ALA X 129      29.349 121.745  40.547  0.00  0.00            
ATOM   2079  HA  ALA X 129      29.013 121.262  41.473  0.00  0.00            
ATOM   2080  CB  ALA X 129      30.109 123.019  40.863  0.00  0.00            
ATOM   2081  HB1 ALA X 129      30.780 122.873  41.707  0.00  0.00            
ATOM   2082  HB2 ALA X 129      30.675 123.383  40.018  0.00  0.00            
ATOM   2083  HB3 ALA X 129      29.398 123.791  41.158  0.00  0.00            
ATOM   2084  C   ALA X 129      28.098 122.049  39.666  0.00  0.00            
ATOM   2085  O   ALA X 129      28.104 121.773  38.472  0.00  0.00            
ATOM   2086  N   ALA X 130      27.069 122.543  40.335  0.00  0.00            
ATOM   2087  H   ALA X 130      27.063 122.498  41.340  0.00  0.00            
ATOM   2088  CA  ALA X 130      25.872 122.996  39.641  0.00  0.00            
ATOM   2089  HA  ALA X 130      25.407 122.121  39.186  0.00  0.00            
ATOM   2090  CB  ALA X 130      24.983 123.666  40.696  0.00  0.00            
ATOM   2091  HB1 ALA X 130      24.435 122.933  41.280  0.00  0.00            
ATOM   2092  HB2 ALA X 130      24.560 124.662  40.556  0.00  0.00            
ATOM   2093  HB3 ALA X 130      25.728 123.928  41.399  0.00  0.00            
ATOM   2094  C   ALA X 130      26.272 123.953  38.512  0.00  0.00            
ATOM   2095  O   ALA X 130      27.091 124.865  38.698  0.00  0.00            
ATOM   2096  N   GLY X 131      25.650 123.792  37.347  0.00  0.00            
ATOM   2097  H   GLY X 131      24.772 123.242  37.310  0.00  0.00            
ATOM   2098  CA  GLY X 131      26.016 124.545  36.184  0.00  0.00            
ATOM   2099  HA2 GLY X 131      26.318 125.540  36.469  0.00  0.00            
ATOM   2100  HA3 GLY X 131      25.094 124.655  35.601  0.00  0.00            
ATOM   2101  C   GLY X 131      27.042 123.877  35.281  0.00  0.00            
ATOM   2102  O   GLY X 131      27.203 124.313  34.135  0.00  0.00            
ATOM   2103  N   ARN X 132      27.724 122.836  35.738  0.00  0.00            
ATOM   2104  H   ARN X 132      27.530 122.507  36.674  0.00  0.00            
ATOM   2105  CA  ARN X 132      28.698 122.118  34.938  0.00  0.00            
ATOM   2106  HA  ARN X 132      28.624 122.512  33.919  0.00  0.00            
ATOM   2107  CB  ARN X 132      30.138 122.348  35.431  0.00  0.00            
ATOM   2108  HB2 ARN X 132      30.247 121.894  36.415  0.00  0.00            
ATOM   2109  HB3 ARN X 132      30.791 121.843  34.721  0.00  0.00            
ATOM   2110  CG  ARN X 132      30.548 123.790  35.417  0.00  0.00            
ATOM   2111  HG2 ARN X 132      30.467 124.176  34.390  0.00  0.00            
ATOM   2112  HG3 ARN X 132      29.893 124.360  36.077  0.00  0.00            
ATOM   2113  CD  ARN X 132      31.981 123.961  35.929  0.00  0.00            
ATOM   2114  HD2 ARN X 132      32.033 123.612  36.965  0.00  0.00            
ATOM   2115  HD3 ARN X 132      32.670 123.363  35.348  0.00  0.00            
ATOM   2116  NE  ARN X 132      32.369 125.358  35.876  0.00  0.00            
ATOM   2117  HE  ARN X 132      32.211 125.742  34.960  0.00  0.00            
ATOM   2118  CZ  ARN X 132      33.656 125.709  36.382  0.00  0.00            
ATOM   2119  NH1 ARN X 132      34.418 124.890  36.925  0.00  0.00            
ATOM   2120 HH11 ARN X 132      35.127 124.584  36.273  0.00  0.00            
ATOM   2121  NH2 ARN X 132      33.939 127.112  36.228  0.00  0.00            
ATOM   2122 HH21 ARN X 132      33.272 127.687  36.718  0.00  0.00            
ATOM   2123 HH22 ARN X 132      34.850 127.304  36.622  0.00  0.00            
ATOM   2124  C   ARN X 132      28.386 120.579  34.947  0.00  0.00            
ATOM   2125  O   ARN X 132      29.170 119.858  34.342  0.00  0.00            
ATOM   2126  N   TRP X 133      27.280 120.159  35.565  0.00  0.00            
ATOM   2127  H   TRP X 133      26.495 120.781  35.681  0.00  0.00            
ATOM   2128  CA  TRP X 133      27.042 118.750  35.704  0.00  0.00            
ATOM   2129  HA  TRP X 133      27.174 118.225  34.766  0.00  0.00            
ATOM   2130  CB  TRP X 133      27.963 118.139  36.733  0.00  0.00            
ATOM   2131  HB2 TRP X 133      27.933 118.704  37.710  0.00  0.00            
ATOM   2132  HB3 TRP X 133      29.014 118.231  36.385  0.00  0.00            
ATOM   2133  CG  TRP X 133      27.692 116.710  37.060  0.00  0.00            
ATOM   2134  CD1 TRP X 133      26.974 116.211  38.111  0.00  0.00            
ATOM   2135  HD1 TRP X 133      26.665 116.796  38.957  0.00  0.00            
ATOM   2136  NE1 TRP X 133      26.943 114.818  38.064  0.00  0.00            
ATOM   2137  HE1 TRP X 133      26.699 114.262  38.870  0.00  0.00            
ATOM   2138  CE2 TRP X 133      27.763 114.377  37.069  0.00  0.00            
ATOM   2139  CZ2 TRP X 133      28.151 113.101  36.669  0.00  0.00            
ATOM   2140  HZ2 TRP X 133      27.941 112.261  37.321  0.00  0.00            
ATOM   2141  CH2 TRP X 133      28.977 112.959  35.563  0.00  0.00            
ATOM   2142  HH2 TRP X 133      29.206 111.982  35.196  0.00  0.00            
ATOM   2143  CZ3 TRP X 133      29.489 114.084  34.931  0.00  0.00            
ATOM   2144  HZ3 TRP X 133      30.156 113.965  34.090  0.00  0.00            
ATOM   2145  CE3 TRP X 133      29.091 115.352  35.318  0.00  0.00            
ATOM   2146  HE3 TRP X 133      29.286 116.180  34.639  0.00  0.00            
ATOM   2147  CD2 TRP X 133      28.219 115.546  36.391  0.00  0.00            
ATOM   2148  C   TRP X 133      25.561 118.596  36.116  0.00  0.00            
ATOM   2149  O   TRP X 133      25.233 118.910  37.231  0.00  0.00            
ATOM   2150  N   THR X 134      24.724 118.149  35.214  0.00  0.00            
ATOM   2151  H   THR X 134      25.023 118.180  34.245  0.00  0.00            
ATOM   2152  CA  THR X 134      23.329 117.976  35.471  0.00  0.00            
ATOM   2153  HA  THR X 134      22.995 118.736  36.180  0.00  0.00            
ATOM   2154  CB  THR X 134      22.538 118.177  34.188  0.00  0.00            
ATOM   2155  HB  THR X 134      21.471 118.025  34.386  0.00  0.00            
ATOM   2156  CG2 THR X 134      22.723 119.584  33.665  0.00  0.00            
ATOM   2157 HG21 THR X 134      22.337 119.700  32.653  0.00  0.00            
ATOM   2158 HG22 THR X 134      22.179 120.309  34.289  0.00  0.00            
ATOM   2159 HG23 THR X 134      23.781 119.848  33.676  0.00  0.00            
ATOM   2160  OG1 THR X 134      22.941 117.279  33.186  0.00  0.00            
ATOM   2161  HG1 THR X 134      22.315 117.293  32.483  0.00  0.00            
ATOM   2162  C   THR X 134      23.096 116.577  36.062  0.00  0.00            
ATOM   2163  O   THR X 134      23.621 115.557  35.571  0.00  0.00            
ATOM   2164  N   THR X 135      22.188 116.504  37.046  0.00  0.00            
ATOM   2165  H   THR X 135      21.962 117.342  37.509  0.00  0.00            
ATOM   2166  CA  THR X 135      21.741 115.225  37.618  0.00  0.00            
ATOM   2167  HA  THR X 135      22.336 114.409  37.177  0.00  0.00            
ATOM   2168  CB  THR X 135      21.844 115.376  39.119  0.00  0.00            
ATOM   2169  HB  THR X 135      21.396 114.464  39.549  0.00  0.00            
ATOM   2170  CG2 THR X 135      23.298 115.450  39.588  0.00  0.00            
ATOM   2171 HG21 THR X 135      23.494 116.394  40.048  0.00  0.00            
ATOM   2172 HG22 THR X 135      23.528 114.652  40.283  0.00  0.00            
ATOM   2173 HG23 THR X 135      23.940 115.268  38.697  0.00  0.00            
ATOM   2174  OG1 THR X 135      21.129 116.475  39.570  0.00  0.00            
ATOM   2175  HG1 THR X 135      21.287 116.545  40.500  0.00  0.00            
ATOM   2176  C   THR X 135      20.288 114.880  37.204  0.00  0.00            
ATOM   2177  O   THR X 135      19.550 115.772  36.769  0.00  0.00            
ATOM   2178  N   ILE X 136      19.924 113.598  37.291  0.00  0.00            
ATOM   2179  H   ILE X 136      20.607 112.940  37.657  0.00  0.00            
ATOM   2180  CA  ILE X 136      18.617 113.134  37.089  0.00  0.00            
ATOM   2181  HA  ILE X 136      18.040 113.998  36.777  0.00  0.00            
ATOM   2182  CB  ILE X 136      18.604 112.090  35.906  0.00  0.00            
ATOM   2183  HB  ILE X 136      17.604 111.773  35.770  0.00  0.00            
ATOM   2184  CG2 ILE X 136      19.000 112.772  34.602  0.00  0.00            
ATOM   2185 HG21 ILE X 136      20.007 112.515  34.331  0.00  0.00            
ATOM   2186 HG22 ILE X 136      18.357 112.455  33.788  0.00  0.00            
ATOM   2187 HG23 ILE X 136      18.904 113.855  34.789  0.00  0.00            
ATOM   2188  CG1 ILE X 136      19.461 110.922  36.232  0.00  0.00            
ATOM   2189 HG12 ILE X 136      20.473 111.226  36.513  0.00  0.00            
ATOM   2190 HG13 ILE X 136      19.072 110.377  37.074  0.00  0.00            
ATOM   2191  CD1 ILE X 136      19.498 109.921  35.033  0.00  0.00            
ATOM   2192 HD11 ILE X 136      18.996 108.979  35.215  0.00  0.00            
ATOM   2193 HD12 ILE X 136      19.123 110.329  34.112  0.00  0.00            
ATOM   2194 HD13 ILE X 136      20.549 109.649  34.873  0.00  0.00            
ATOM   2195  C   ILE X 136      18.028 112.528  38.350  0.00  0.00            
ATOM   2196  O   ILE X 136      18.761 111.931  39.148  0.00  0.00            
ATOM   2197  N   ASH X 137      16.703 112.691  38.444  0.00  0.00            
ATOM   2198  H   ASH X 137      16.116 112.852  37.662  0.00  0.00            
ATOM   2199  CA  ASH X 137      16.097 112.191  39.635  0.00  0.00            
ATOM   2200  HA  ASH X 137      16.766 112.185  40.486  0.00  0.00            
ATOM   2201  CB  ASH X 137      14.897 112.990  39.919  0.00  0.00            
ATOM   2202  HB2 ASH X 137      15.160 113.959  40.303  0.00  0.00            
ATOM   2203  HB3 ASH X 137      14.417 112.374  40.643  0.00  0.00            
ATOM   2204  CG  ASH X 137      13.908 113.154  38.787  0.00  0.00            
ATOM   2205  OD1 ASH X 137      13.705 112.077  38.047  0.00  0.00            
ATOM   2206  OD2 ASH X 137      13.231 114.155  38.630  0.00  0.00            
ATOM   2207  HD1 ASH X 137      14.355 112.028  37.379  0.00  0.00            
ATOM   2208  C   ASH X 137      15.644 110.778  39.439  0.00  0.00            
ATOM   2209  O   ASH X 137      16.088 109.954  38.549  0.00  0.00            
ATOM   2210  N   GLH X 138      14.837 110.421  40.409  0.00  0.00            
ATOM   2211  H   GLH X 138      14.666 111.182  41.072  0.00  0.00            
ATOM   2212  CA  GLH X 138      14.494 109.027  40.658  0.00  0.00            
ATOM   2213  HA  GLH X 138      15.459 108.529  40.465  0.00  0.00            
ATOM   2214  CB  GLH X 138      14.192 108.725  42.101  0.00  0.00            
ATOM   2215  HB2 GLH X 138      13.779 107.711  42.285  0.00  0.00            
ATOM   2216  HB3 GLH X 138      15.114 108.851  42.728  0.00  0.00            
ATOM   2217  CG  GLH X 138      13.092 109.646  42.586  0.00  0.00            
ATOM   2218  HG2 GLH X 138      13.487 110.673  42.592  0.00  0.00            
ATOM   2219  HG3 GLH X 138      12.318 109.720  41.725  0.00  0.00            
ATOM   2220  CD  GLH X 138      12.479 109.203  43.879  0.00  0.00            
ATOM   2221  OE1 GLH X 138      11.275 109.785  44.120  0.00  0.00            
ATOM   2222  OE2 GLH X 138      13.105 108.578  44.712  0.00  0.00            
ATOM   2223  HE1 GLH X 138      11.031 110.402  43.427  0.00  0.00            
ATOM   2224  C   GLH X 138      13.420 108.517  39.608  0.00  0.00            
ATOM   2225  O   GLH X 138      13.198 107.306  39.499  0.00  0.00            
ATOM   2226  N   GLN X 139      12.953 109.448  38.762  0.00  0.00            
ATOM   2227  H   GLN X 139      13.015 110.421  39.069  0.00  0.00            
ATOM   2228  CA  GLN X 139      12.065 109.146  37.575  0.00  0.00            
ATOM   2229  HA  GLN X 139      11.710 108.153  37.689  0.00  0.00            
ATOM   2230  CB  GLN X 139      10.882 110.065  37.584  0.00  0.00            
ATOM   2231  HB2 GLN X 139      11.194 111.120  37.584  0.00  0.00            
ATOM   2232  HB3 GLN X 139      10.262 109.946  36.696  0.00  0.00            
ATOM   2233  CG  GLN X 139       9.907 109.889  38.771  0.00  0.00            
ATOM   2234  HG2 GLN X 139      10.476 109.924  39.704  0.00  0.00            
ATOM   2235  HG3 GLN X 139       9.121 110.683  38.830  0.00  0.00            
ATOM   2236  CD  GLN X 139       9.226 108.508  38.754  0.00  0.00            
ATOM   2237  OE1 GLN X 139       8.900 108.006  37.681  0.00  0.00            
ATOM   2238  NE2 GLN X 139       9.057 107.913  39.935  0.00  0.00            
ATOM   2239 HE21 GLN X 139       8.464 108.379  40.612  0.00  0.00            
ATOM   2240 HE22 GLN X 139       9.155 106.920  39.962  0.00  0.00            
ATOM   2241  C   GLN X 139      12.778 109.287  36.230  0.00  0.00            
ATOM   2242  O   GLN X 139      12.094 109.081  35.267  0.00  0.00            
ATOM   2243  N   GLY X 140      14.049 109.753  36.183  0.00  0.00            
ATOM   2244  H   GLY X 140      14.495 109.907  37.057  0.00  0.00            
ATOM   2245  CA  GLY X 140      14.757 109.798  34.940  0.00  0.00            
ATOM   2246  HA2 GLY X 140      14.341 109.097  34.231  0.00  0.00            
ATOM   2247  HA3 GLY X 140      15.798 109.511  35.156  0.00  0.00            
ATOM   2248  C   GLY X 140      14.801 111.208  34.398  0.00  0.00            
ATOM   2249  O   GLY X 140      15.232 111.421  33.265  0.00  0.00            
ATOM   2250  N   ASN X 141      14.216 112.164  35.138  0.00  0.00            
ATOM   2251  H   ASN X 141      13.715 111.916  35.985  0.00  0.00            
ATOM   2252  CA  ASN X 141      14.159 113.574  34.698  0.00  0.00            
ATOM   2253  HA  ASN X 141      14.371 113.600  33.638  0.00  0.00            
ATOM   2254  CB  ASN X 141      12.794 114.182  35.029  0.00  0.00            
ATOM   2255  HB2 ASN X 141      12.683 115.189  34.605  0.00  0.00            
ATOM   2256  HB3 ASN X 141      12.717 114.190  36.126  0.00  0.00            
ATOM   2257  CG  ASN X 141      11.684 113.278  34.466  0.00  0.00            
ATOM   2258  OD1 ASN X 141      11.639 112.971  33.266  0.00  0.00            
ATOM   2259  ND2 ASN X 141      10.684 113.043  35.303  0.00  0.00            
ATOM   2260 HD21 ASN X 141       9.710 113.078  35.019  0.00  0.00            
ATOM   2261 HD22 ASN X 141      10.884 112.901  36.276  0.00  0.00            
ATOM   2262  C   ASN X 141      15.193 114.422  35.409  0.00  0.00            
ATOM   2263  O   ASN X 141      15.663 114.078  36.501  0.00  0.00            
ATOM   2264  N   PRO X 142      15.687 115.516  34.806  0.00  0.00            
ATOM   2265  CD  PRO X 142      15.441 115.958  33.419  0.00  0.00            
ATOM   2266  HD2 PRO X 142      14.452 116.397  33.431  0.00  0.00            
ATOM   2267  HD3 PRO X 142      15.527 115.135  32.729  0.00  0.00            
ATOM   2268  CG  PRO X 142      16.523 116.967  33.108  0.00  0.00            
ATOM   2269  HG2 PRO X 142      16.094 117.693  32.386  0.00  0.00            
ATOM   2270  HG3 PRO X 142      17.364 116.463  32.639  0.00  0.00            
ATOM   2271  CB  PRO X 142      16.885 117.540  34.486  0.00  0.00            
ATOM   2272  HB2 PRO X 142      16.205 118.338  34.718  0.00  0.00            
ATOM   2273  HB3 PRO X 142      17.912 117.815  34.451  0.00  0.00            
ATOM   2274  CA  PRO X 142      16.715 116.355  35.426  0.00  0.00            
ATOM   2275  HA  PRO X 142      17.639 115.775  35.492  0.00  0.00            
ATOM   2276  C   PRO X 142      16.269 116.803  36.853  0.00  0.00            
ATOM   2277  O   PRO X 142      15.104 117.078  37.034  0.00  0.00            
ATOM   2278  N   SER X 143      17.304 116.822  37.708  0.00  0.00            
ATOM   2279  H   SER X 143      18.167 116.398  37.460  0.00  0.00            
ATOM   2280  CA  SER X 143      17.046 117.285  39.078  0.00  0.00            
ATOM   2281  HA  SER X 143      16.009 117.507  39.191  0.00  0.00            
ATOM   2282  CB  SER X 143      17.369 116.148  40.041  0.00  0.00            
ATOM   2283  HB2 SER X 143      16.637 115.335  39.958  0.00  0.00            
ATOM   2284  HB3 SER X 143      17.342 116.506  41.049  0.00  0.00            
ATOM   2285  OG  SER X 143      18.661 115.648  39.815  0.00  0.00            
ATOM   2286  HG  SER X 143      18.773 114.867  40.330  0.00  0.00            
ATOM   2287  C   SER X 143      17.854 118.500  39.536  0.00  0.00            
ATOM   2288  O   SER X 143      17.550 119.087  40.610  0.00  0.00            
ATOM   2289  N   GLY X 144      18.746 119.050  38.735  0.00  0.00            
ATOM   2290  H   GLY X 144      18.948 118.594  37.867  0.00  0.00            
ATOM   2291  CA  GLY X 144      19.224 120.418  38.844  0.00  0.00            
ATOM   2292  HA2 GLY X 144      19.457 120.848  37.874  0.00  0.00            
ATOM   2293  HA3 GLY X 144      18.439 121.002  39.271  0.00  0.00            
ATOM   2294  C   GLY X 144      20.417 120.556  39.823  0.00  0.00            
ATOM   2295  O   GLY X 144      20.518 121.640  40.433  0.00  0.00            
ATOM   2296  N   GLY X 145      21.270 119.583  40.015  0.00  0.00            
ATOM   2297  H   GLY X 145      20.964 118.608  39.888  0.00  0.00            
ATOM   2298  CA  GLY X 145      22.533 119.848  40.677  0.00  0.00            
ATOM   2299  HA2 GLY X 145      23.358 119.956  39.962  0.00  0.00            
ATOM   2300  HA3 GLY X 145      22.463 120.805  41.198  0.00  0.00            
ATOM   2301  C   GLY X 145      22.869 118.759  41.723  0.00  0.00            
ATOM   2302  O   GLY X 145      22.056 118.301  42.502  0.00  0.00            
ATOM   2303  N   LEU X 146      24.167 118.424  41.775  0.00  0.00            
ATOM   2304  H   LEU X 146      24.782 118.765  41.056  0.00  0.00            
ATOM   2305  CA  LEU X 146      24.737 117.514  42.796  0.00  0.00            
ATOM   2306  HA  LEU X 146      24.056 116.647  42.777  0.00  0.00            
ATOM   2307  CB  LEU X 146      26.155 117.142  42.384  0.00  0.00            
ATOM   2308  HB2 LEU X 146      26.793 118.015  42.268  0.00  0.00            
ATOM   2309  HB3 LEU X 146      26.017 116.626  41.456  0.00  0.00            
ATOM   2310  CG  LEU X 146      26.982 116.240  43.342  0.00  0.00            
ATOM   2311  HG  LEU X 146      27.134 116.731  44.277  0.00  0.00            
ATOM   2312  CD1 LEU X 146      26.243 114.914  43.575  0.00  0.00            
ATOM   2313 HD11 LEU X 146      26.870 114.179  44.106  0.00  0.00            
ATOM   2314 HD12 LEU X 146      26.033 114.520  42.591  0.00  0.00            
ATOM   2315 HD13 LEU X 146      25.364 115.138  44.149  0.00  0.00            
ATOM   2316  CD2 LEU X 146      28.366 116.208  42.598  0.00  0.00            
ATOM   2317 HD21 LEU X 146      29.067 115.532  43.091  0.00  0.00            
ATOM   2318 HD22 LEU X 146      28.820 117.224  42.568  0.00  0.00            
ATOM   2319 HD23 LEU X 146      28.353 115.754  41.589  0.00  0.00            
ATOM   2320  C   LEU X 146      24.645 118.271  44.159  0.00  0.00            
ATOM   2321  O   LEU X 146      25.249 119.339  44.188  0.00  0.00            
ATOM   2322  N   LYN X 147      24.095 117.655  45.281  0.00  0.00            
ATOM   2323  H   LYN X 147      23.733 116.714  45.149  0.00  0.00            
ATOM   2324  CA  LYN X 147      24.205 118.061  46.622  0.00  0.00            
ATOM   2325  HA  LYN X 147      25.037 118.787  46.757  0.00  0.00            
ATOM   2326  CB  LYN X 147      22.819 118.489  47.162  0.00  0.00            
ATOM   2327  HB2 LYN X 147      22.816 118.602  48.137  0.00  0.00            
ATOM   2328  HB3 LYN X 147      22.200 117.529  46.967  0.00  0.00            
ATOM   2329  CG  LYN X 147      22.296 119.812  46.549  0.00  0.00            
ATOM   2330  HG2 LYN X 147      22.585 119.812  45.479  0.00  0.00            
ATOM   2331  HG3 LYN X 147      22.953 120.646  46.913  0.00  0.00            
ATOM   2332  CD  LYN X 147      20.798 120.088  46.621  0.00  0.00            
ATOM   2333  HD2 LYN X 147      20.600 120.308  47.587  0.00  0.00            
ATOM   2334  HD3 LYN X 147      20.288 119.190  46.332  0.00  0.00            
ATOM   2335  CE  LYN X 147      20.272 121.271  45.759  0.00  0.00            
ATOM   2336  HE2 LYN X 147      20.792 121.394  44.782  0.00  0.00            
ATOM   2337  HE3 LYN X 147      20.397 122.202  46.247  0.00  0.00            
ATOM   2338  NZ  LYN X 147      18.829 121.044  45.617  0.00  0.00            
ATOM   2339  HZ1 LYN X 147      18.311 121.823  45.266  0.00  0.00            
ATOM   2340  HZ2 LYN X 147      18.510 121.079  46.619  0.00  0.00            
ATOM   2341  C   LYN X 147      24.640 116.861  47.549  0.00  0.00            
ATOM   2342  O   LYN X 147      24.191 115.714  47.318  0.00  0.00            
ATOM   2343  N   ARG X 148      25.644 117.133  48.364  0.00  0.00            
ATOM   2344  H   ARG X 148      26.158 117.996  48.286  0.00  0.00            
ATOM   2345  CA  ARG X 148      26.205 116.128  49.302  0.00  0.00            
ATOM   2346  HA  ARG X 148      25.655 115.139  49.277  0.00  0.00            
ATOM   2347  CB  ARG X 148      27.751 115.996  49.031  0.00  0.00            
ATOM   2348  HB2 ARG X 148      28.182 115.666  50.003  0.00  0.00            
ATOM   2349  HB3 ARG X 148      28.125 116.997  48.840  0.00  0.00            
ATOM   2350  CG  ARG X 148      28.164 115.046  47.912  0.00  0.00            
ATOM   2351  HG2 ARG X 148      28.237 114.000  48.232  0.00  0.00            
ATOM   2352  HG3 ARG X 148      27.516 115.104  47.054  0.00  0.00            
ATOM   2353  CD  ARG X 148      29.531 115.417  47.353  0.00  0.00            
ATOM   2354  HD2 ARG X 148      30.415 115.454  48.074  0.00  0.00            
ATOM   2355  HD3 ARG X 148      29.503 116.426  46.957  0.00  0.00            
ATOM   2356  NE  ARG X 148      29.980 114.574  46.275  0.00  0.00            
ATOM   2357  HE  ARG X 148      29.311 113.817  46.188  0.00  0.00            
ATOM   2358  CZ  ARG X 148      30.905 114.876  45.347  0.00  0.00            
ATOM   2359  NH1 ARG X 148      31.593 116.074  45.435  0.00  0.00            
ATOM   2360 HH11 ARG X 148      31.457 116.760  46.171  0.00  0.00            
ATOM   2361 HH12 ARG X 148      32.304 116.277  44.734  0.00  0.00            
ATOM   2362  NH2 ARG X 148      31.200 114.051  44.305  0.00  0.00            
ATOM   2363 HH21 ARG X 148      31.988 114.260  43.643  0.00  0.00            
ATOM   2364 HH22 ARG X 148      30.626 113.120  44.301  0.00  0.00            
ATOM   2365  C   ARG X 148      26.130 116.853  50.669  0.00  0.00            
ATOM   2366  O   ARG X 148      25.732 117.971  50.705  0.00  0.00            
ATOM   2367  N   ASN X 149      26.550 116.207  51.730  0.00  0.00            
ATOM   2368  H   ASN X 149      26.793 115.171  51.633  0.00  0.00            
ATOM   2369  CA  ASN X 149      26.281 116.722  53.104  0.00  0.00            
ATOM   2370  HA  ASN X 149      26.643 117.785  53.217  0.00  0.00            
ATOM   2371  CB  ASN X 149      24.774 116.668  53.623  0.00  0.00            
ATOM   2372  HB2 ASN X 149      24.225 117.411  53.111  0.00  0.00            
ATOM   2373  HB3 ASN X 149      24.312 115.664  53.466  0.00  0.00            
ATOM   2374  CG  ASN X 149      24.648 117.086  55.069  0.00  0.00            
ATOM   2375  OD1 ASN X 149      25.417 117.998  55.519  0.00  0.00            
ATOM   2376  ND2 ASN X 149      23.666 116.570  55.840  0.00  0.00            
ATOM   2377 HD21 ASN X 149      23.378 117.016  56.719  0.00  0.00            
ATOM   2378 HD22 ASN X 149      22.967 115.903  55.617  0.00  0.00            
ATOM   2379  C   ASN X 149      27.163 115.903  54.002  0.00  0.00            
ATOM   2380  O   ASN X 149      26.767 114.926  54.553  0.00  0.00            
ATOM   2381  N   PHE X 150      28.456 116.332  54.029  0.00  0.00            
ATOM   2382  H   PHE X 150      28.697 117.084  53.384  0.00  0.00            
ATOM   2383  CA  PHE X 150      29.570 115.782  54.826  0.00  0.00            
ATOM   2384  HA  PHE X 150      29.491 114.670  54.681  0.00  0.00            
ATOM   2385  CB  PHE X 150      30.859 116.477  54.507  0.00  0.00            
ATOM   2386  HB2 PHE X 150      31.608 116.282  55.277  0.00  0.00            
ATOM   2387  HB3 PHE X 150      30.597 117.524  54.602  0.00  0.00            
ATOM   2388  CG  PHE X 150      31.556 116.229  53.117  0.00  0.00            
ATOM   2389  CD1 PHE X 150      31.210 115.076  52.405  0.00  0.00            
ATOM   2390  HD1 PHE X 150      30.537 114.338  52.755  0.00  0.00            
ATOM   2391  CE1 PHE X 150      31.671 114.904  51.058  0.00  0.00            
ATOM   2392  HE1 PHE X 150      31.428 114.086  50.403  0.00  0.00            
ATOM   2393  CZ  PHE X 150      32.412 115.895  50.467  0.00  0.00            
ATOM   2394  HZ  PHE X 150      32.471 115.829  49.436  0.00  0.00            
ATOM   2395  CE2 PHE X 150      32.798 117.080  51.141  0.00  0.00            
ATOM   2396  HE2 PHE X 150      33.408 117.825  50.613  0.00  0.00            
ATOM   2397  CD2 PHE X 150      32.488 117.163  52.525  0.00  0.00            
ATOM   2398  HD2 PHE X 150      32.775 117.995  53.135  0.00  0.00            
ATOM   2399  C   PHE X 150      29.282 115.733  56.367  0.00  0.00            
ATOM   2400  O   PHE X 150      29.603 116.668  57.058  0.00  0.00            
ATOM   2401  N   GLY X 151      28.790 114.632  56.860  0.00  0.00            
ATOM   2402  H   GLY X 151      28.503 113.916  56.185  0.00  0.00            
ATOM   2403  CA  GLY X 151      28.419 114.305  58.197  0.00  0.00            
ATOM   2404  HA2 GLY X 151      29.169 113.667  58.594  0.00  0.00            
ATOM   2405  HA3 GLY X 151      28.236 115.235  58.797  0.00  0.00            
ATOM   2406  C   GLY X 151      27.113 113.592  58.249  0.00  0.00            
ATOM   2407  O   GLY X 151      27.005 112.435  58.723  0.00  0.00            
ATOM   2408  N   ALA X 152      26.100 114.322  57.755  0.00  0.00            
ATOM   2409  H   ALA X 152      26.312 115.085  57.111  0.00  0.00            
ATOM   2410  CA  ALA X 152      24.702 113.929  57.758  0.00  0.00            
ATOM   2411  HA  ALA X 152      24.316 114.909  57.543  0.00  0.00            
ATOM   2412  CB  ALA X 152      24.272 113.158  56.475  0.00  0.00            
ATOM   2413  HB1 ALA X 152      23.258 113.218  56.204  0.00  0.00            
ATOM   2414  HB2 ALA X 152      24.904 113.435  55.587  0.00  0.00            
ATOM   2415  HB3 ALA X 152      24.438 112.078  56.707  0.00  0.00            
ATOM   2416  C   ALA X 152      23.873 113.801  59.055  0.00  0.00            
ATOM   2417  O   ALA X 152      22.874 114.452  59.238  0.00  0.00            
ATOM   2418  N   THR X 153      24.251 112.771  59.832  0.00  0.00            
ATOM   2419  H   THR X 153      25.150 112.376  59.601  0.00  0.00            
ATOM   2420  CA  THR X 153      23.493 112.117  60.909  0.00  0.00            
ATOM   2421  HA  THR X 153      22.363 112.077  60.795  0.00  0.00            
ATOM   2422  CB  THR X 153      24.036 110.661  60.825  0.00  0.00            
ATOM   2423  HB  THR X 153      23.407 110.077  61.485  0.00  0.00            
ATOM   2424  CG2 THR X 153      24.006 110.011  59.393  0.00  0.00            
ATOM   2425 HG21 THR X 153      24.400 109.040  59.532  0.00  0.00            
ATOM   2426 HG22 THR X 153      23.020 110.021  58.829  0.00  0.00            
ATOM   2427 HG23 THR X 153      24.676 110.544  58.692  0.00  0.00            
ATOM   2428  OG1 THR X 153      25.364 110.432  61.160  0.00  0.00            
ATOM   2429  HG1 THR X 153      25.471 110.468  62.116  0.00  0.00            
ATOM   2430  C   THR X 153      23.727 112.884  62.226  0.00  0.00            
ATOM   2431  O   THR X 153      24.723 113.578  62.399  0.00  0.00            
ATOM   2432  N   LYN X 154      22.684 112.944  63.145  0.00  0.00            
ATOM   2433  H   LYN X 154      21.844 112.487  62.929  0.00  0.00            
ATOM   2434  CA  LYN X 154      22.978 113.501  64.523  0.00  0.00            
ATOM   2435  HA  LYN X 154      23.531 114.431  64.524  0.00  0.00            
ATOM   2436  CB  LYN X 154      21.605 113.929  65.254  0.00  0.00            
ATOM   2437  HB2 LYN X 154      21.957 114.420  66.218  0.00  0.00            
ATOM   2438  HB3 LYN X 154      21.100 114.759  64.796  0.00  0.00            
ATOM   2439  CG  LYN X 154      20.688 112.786  65.605  0.00  0.00            
ATOM   2440  HG2 LYN X 154      20.997 112.326  66.579  0.00  0.00            
ATOM   2441  HG3 LYN X 154      20.751 112.029  64.800  0.00  0.00            
ATOM   2442  CD  LYN X 154      19.203 113.336  65.721  0.00  0.00            
ATOM   2443  HD2 LYN X 154      19.050 114.323  65.280  0.00  0.00            
ATOM   2444  HD3 LYN X 154      19.144 113.469  66.833  0.00  0.00            
ATOM   2445  CE  LYN X 154      18.347 112.164  65.228  0.00  0.00            
ATOM   2446  HE2 LYN X 154      18.341 112.163  64.205  0.00  0.00            
ATOM   2447  HE3 LYN X 154      18.739 111.148  65.335  0.00  0.00            
ATOM   2448  NZ  LYN X 154      17.000 112.314  65.603  0.00  0.00            
ATOM   2449  HZ1 LYN X 154      16.561 111.554  65.091  0.00  0.00            
ATOM   2450  HZ2 LYN X 154      16.808 113.171  65.118  0.00  0.00            
ATOM   2451  C   LYN X 154      23.604 112.458  65.381  0.00  0.00            
ATOM   2452  O   LYN X 154      24.375 112.697  66.307  0.00  0.00            
ATOM   2453  N   GLU X 155      23.211 111.184  65.149  0.00  0.00            
ATOM   2454  H   GLU X 155      22.453 110.958  64.506  0.00  0.00            
ATOM   2455  CA  GLU X 155      23.954 110.071  65.729  0.00  0.00            
ATOM   2456  HA  GLU X 155      24.037 110.249  66.839  0.00  0.00            
ATOM   2457  CB  GLU X 155      23.055 108.780  65.631  0.00  0.00            
ATOM   2458  HB2 GLU X 155      23.436 108.015  66.304  0.00  0.00            
ATOM   2459  HB3 GLU X 155      22.115 109.271  66.006  0.00  0.00            
ATOM   2460  CG  GLU X 155      22.702 108.217  64.235  0.00  0.00            
ATOM   2461  HG2 GLU X 155      23.647 108.084  63.682  0.00  0.00            
ATOM   2462  HG3 GLU X 155      22.301 107.229  64.420  0.00  0.00            
ATOM   2463  CD  GLU X 155      21.676 108.819  63.340  0.00  0.00            
ATOM   2464  OE1 GLU X 155      21.035 108.029  62.597  0.00  0.00            
ATOM   2465  OE2 GLU X 155      21.397 110.028  63.332  0.00  0.00            
ATOM   2466  C   GLU X 155      25.361 109.950  65.173  0.00  0.00            
ATOM   2467  O   GLU X 155      25.549 110.096  63.920  0.00  0.00            
ATOM   2468  N   ALA X 156      26.366 109.843  66.035  0.00  0.00            
ATOM   2469  H   ALA X 156      26.010 109.620  66.986  0.00  0.00            
ATOM   2470  CA  ALA X 156      27.827 109.865  65.892  0.00  0.00            
ATOM   2471  HA  ALA X 156      28.160 110.787  66.382  0.00  0.00            
ATOM   2472  CB  ALA X 156      28.544 108.798  66.821  0.00  0.00            
ATOM   2473  HB1 ALA X 156      28.381 108.829  67.912  0.00  0.00            
ATOM   2474  HB2 ALA X 156      29.554 108.941  66.618  0.00  0.00            
ATOM   2475  HB3 ALA X 156      28.210 107.815  66.308  0.00  0.00            
ATOM   2476  C   ALA X 156      28.361 109.788  64.388  0.00  0.00            
ATOM   2477  O   ALA X 156      28.745 108.704  64.084  0.00  0.00            
ATOM   2478  N   PRO X 157      28.313 110.923  63.630  0.00  0.00            
ATOM   2479  CD  PRO X 157      27.928 112.265  64.030  0.00  0.00            
ATOM   2480  HD2 PRO X 157      28.348 112.591  64.953  0.00  0.00            
ATOM   2481  HD3 PRO X 157      26.858 112.252  64.128  0.00  0.00            
ATOM   2482  CG  PRO X 157      28.301 113.252  62.870  0.00  0.00            
ATOM   2483  HG2 PRO X 157      29.170 113.900  63.041  0.00  0.00            
ATOM   2484  HG3 PRO X 157      27.570 113.950  62.604  0.00  0.00            
ATOM   2485  CB  PRO X 157      28.511 112.311  61.679  0.00  0.00            
ATOM   2486  HB2 PRO X 157      27.577 111.978  61.239  0.00  0.00            
ATOM   2487  HB3 PRO X 157      29.132 112.701  60.858  0.00  0.00            
ATOM   2488  CA  PRO X 157      28.958 111.009  62.312  0.00  0.00            
ATOM   2489  HA  PRO X 157      28.442 110.245  61.699  0.00  0.00            
ATOM   2490  C   PRO X 157      30.453 110.676  62.244  0.00  0.00            
ATOM   2491  O   PRO X 157      31.292 111.539  62.370  0.00  0.00            
ATOM   2492  N   THR X 158      30.797 109.367  62.144  0.00  0.00            
ATOM   2493  H   THR X 158      30.081 108.716  61.962  0.00  0.00            
ATOM   2494  CA  THR X 158      32.109 108.846  61.842  0.00  0.00            
ATOM   2495  HA  THR X 158      32.932 109.575  61.705  0.00  0.00            
ATOM   2496  CB  THR X 158      32.547 107.972  63.031  0.00  0.00            
ATOM   2497  HB  THR X 158      33.345 107.310  62.635  0.00  0.00            
ATOM   2498  CG2 THR X 158      32.986 108.797  64.260  0.00  0.00            
ATOM   2499 HG21 THR X 158      33.483 109.685  63.966  0.00  0.00            
ATOM   2500 HG22 THR X 158      32.073 109.248  64.662  0.00  0.00            
ATOM   2501 HG23 THR X 158      33.500 108.204  65.018  0.00  0.00            
ATOM   2502  OG1 THR X 158      31.525 107.107  63.555  0.00  0.00            
ATOM   2503  HG1 THR X 158      30.817 107.626  63.931  0.00  0.00            
ATOM   2504  C   THR X 158      32.047 108.068  60.428  0.00  0.00            
ATOM   2505  O   THR X 158      31.060 107.497  59.997  0.00  0.00            
ATOM   2506  N   LEU X 159      33.168 108.034  59.714  0.00  0.00            
ATOM   2507  H   LEU X 159      33.949 108.712  59.969  0.00  0.00            
ATOM   2508  CA  LEU X 159      33.447 107.127  58.607  0.00  0.00            
ATOM   2509  HA  LEU X 159      32.549 106.927  58.006  0.00  0.00            
ATOM   2510  CB  LEU X 159      34.504 107.668  57.662  0.00  0.00            
ATOM   2511  HB2 LEU X 159      35.287 108.199  58.166  0.00  0.00            
ATOM   2512  HB3 LEU X 159      34.977 106.940  57.116  0.00  0.00            
ATOM   2513  CG  LEU X 159      34.091 108.643  56.542  0.00  0.00            
ATOM   2514  HG  LEU X 159      33.647 109.535  56.984  0.00  0.00            
ATOM   2515  CD1 LEU X 159      35.328 109.066  55.715  0.00  0.00            
ATOM   2516 HD11 LEU X 159      35.110 109.900  55.147  0.00  0.00            
ATOM   2517 HD12 LEU X 159      36.160 109.378  56.412  0.00  0.00            
ATOM   2518 HD13 LEU X 159      35.836 108.361  55.060  0.00  0.00            
ATOM   2519  CD2 LEU X 159      33.103 108.036  55.537  0.00  0.00            
ATOM   2520 HD21 LEU X 159      32.853 108.765  54.728  0.00  0.00            
ATOM   2521 HD22 LEU X 159      32.204 107.674  56.125  0.00  0.00            
ATOM   2522 HD23 LEU X 159      33.547 107.223  55.091  0.00  0.00            
ATOM   2523  C   LEU X 159      34.028 105.802  59.187  0.00  0.00            
ATOM   2524  O   LEU X 159      34.506 105.926  60.331  0.00  0.00            
ATOM   2525  N   PRO X 160      33.942 104.621  58.564  0.00  0.00            
ATOM   2526  CD  PRO X 160      33.456 104.345  57.239  0.00  0.00            
ATOM   2527  HD2 PRO X 160      34.069 104.910  56.524  0.00  0.00            
ATOM   2528  HD3 PRO X 160      32.389 104.707  57.174  0.00  0.00            
ATOM   2529  CG  PRO X 160      33.452 102.849  57.089  0.00  0.00            
ATOM   2530  HG2 PRO X 160      33.813 102.398  56.122  0.00  0.00            
ATOM   2531  HG3 PRO X 160      32.445 102.568  57.315  0.00  0.00            
ATOM   2532  CB  PRO X 160      34.359 102.258  58.089  0.00  0.00            
ATOM   2533  HB2 PRO X 160      33.843 101.401  58.487  0.00  0.00            
ATOM   2534  HB3 PRO X 160      35.296 101.866  57.720  0.00  0.00            
ATOM   2535  CA  PRO X 160      34.573 103.410  59.110  0.00  0.00            
ATOM   2536  HA  PRO X 160      34.138 103.226  60.084  0.00  0.00            
ATOM   2537  C   PRO X 160      36.103 103.562  59.364  0.00  0.00            
ATOM   2538  O   PRO X 160      36.813 104.184  58.617  0.00  0.00            
ATOM   2539  N   THR X 161      36.545 102.887  60.368  0.00  0.00            
ATOM   2540  H   THR X 161      35.803 102.444  60.856  0.00  0.00            
ATOM   2541  CA  THR X 161      37.956 102.603  60.694  0.00  0.00            
ATOM   2542  HA  THR X 161      38.588 103.448  60.428  0.00  0.00            
ATOM   2543  CB  THR X 161      38.104 102.476  62.236  0.00  0.00            
ATOM   2544  HB  THR X 161      39.144 102.418  62.514  0.00  0.00            
ATOM   2545  CG2 THR X 161      37.784 103.724  63.040  0.00  0.00            
ATOM   2546 HG21 THR X 161      38.483 104.570  62.822  0.00  0.00            
ATOM   2547 HG22 THR X 161      36.774 104.142  62.778  0.00  0.00            
ATOM   2548 HG23 THR X 161      37.840 103.598  64.101  0.00  0.00            
ATOM   2549  OG1 THR X 161      37.375 101.367  62.765  0.00  0.00            
ATOM   2550  HG1 THR X 161      36.405 101.463  62.717  0.00  0.00            
ATOM   2551  C   THR X 161      38.567 101.423  59.860  0.00  0.00            
ATOM   2552  O   THR X 161      37.942 100.419  59.624  0.00  0.00            
ATOM   2553  N   ARN X 162      39.851 101.553  59.580  0.00  0.00            
ATOM   2554  H   ARN X 162      40.335 102.390  59.769  0.00  0.00            
ATOM   2555  CA  ARN X 162      40.610 100.404  59.229  0.00  0.00            
ATOM   2556  HA  ARN X 162      40.450 100.221  58.194  0.00  0.00            
ATOM   2557  CB  ARN X 162      42.127 100.671  59.412  0.00  0.00            
ATOM   2558  HB2 ARN X 162      42.324 100.863  60.512  0.00  0.00            
ATOM   2559  HB3 ARN X 162      42.660  99.756  59.199  0.00  0.00            
ATOM   2560  CG  ARN X 162      42.668 101.828  58.606  0.00  0.00            
ATOM   2561  HG2 ARN X 162      42.583 101.605  57.554  0.00  0.00            
ATOM   2562  HG3 ARN X 162      42.089 102.722  58.832  0.00  0.00            
ATOM   2563  CD  ARN X 162      44.094 102.115  59.024  0.00  0.00            
ATOM   2564  HD2 ARN X 162      44.562 103.060  58.805  0.00  0.00            
ATOM   2565  HD3 ARN X 162      44.118 102.152  60.139  0.00  0.00            
ATOM   2566  NE  ARN X 162      44.903 100.976  58.742  0.00  0.00            
ATOM   2567  HE  ARN X 162      44.370 100.154  59.016  0.00  0.00            
ATOM   2568  CZ  ARN X 162      46.255 100.863  59.283  0.00  0.00            
ATOM   2569  NH1 ARN X 162      46.821 101.795  59.887  0.00  0.00            
ATOM   2570 HH11 ARN X 162      46.773 101.728  60.886  0.00  0.00            
ATOM   2571  NH2 ARN X 162      46.926  99.687  58.963  0.00  0.00            
ATOM   2572 HH21 ARN X 162      46.747  99.004  59.639  0.00  0.00            
ATOM   2573 HH22 ARN X 162      46.672  99.240  58.074  0.00  0.00            
ATOM   2574  C   ARN X 162      40.227  99.147  59.998  0.00  0.00            
ATOM   2575  O   ARN X 162      40.125  98.061  59.420  0.00  0.00            
ATOM   2576  N   ASH X 163      40.053  99.228  61.299  0.00  0.00            
ATOM   2577  H   ASH X 163      40.272 100.087  61.786  0.00  0.00            
ATOM   2578  CA  ASH X 163      39.608  98.061  62.096  0.00  0.00            
ATOM   2579  HA  ASH X 163      40.426  97.357  62.030  0.00  0.00            
ATOM   2580  CB  ASH X 163      39.444  98.508  63.541  0.00  0.00            
ATOM   2581  HB2 ASH X 163      38.989  97.701  64.060  0.00  0.00            
ATOM   2582  HB3 ASH X 163      38.772  99.356  63.646  0.00  0.00            
ATOM   2583  CG  ASH X 163      40.805  98.783  64.243  0.00  0.00            
ATOM   2584  OD1 ASH X 163      41.879  98.776  63.444  0.00  0.00            
ATOM   2585  OD2 ASH X 163      40.841  99.014  65.477  0.00  0.00            
ATOM   2586  HD1 ASH X 163      42.628  99.064  63.934  0.00  0.00            
ATOM   2587  C   ASH X 163      38.272  97.484  61.617  0.00  0.00            
ATOM   2588  O   ASH X 163      38.020  96.312  61.663  0.00  0.00            
ATOM   2589  N   ASH X 164      37.356  98.333  61.203  0.00  0.00            
ATOM   2590  H   ASH X 164      37.588  99.355  61.125  0.00  0.00            
ATOM   2591  CA  ASH X 164      36.096  97.799  60.670  0.00  0.00            
ATOM   2592  HA  ASH X 164      35.745  97.096  61.376  0.00  0.00            
ATOM   2593  CB  ASH X 164      35.079  98.983  60.672  0.00  0.00            
ATOM   2594  HB2 ASH X 164      34.888  99.232  61.760  0.00  0.00            
ATOM   2595  HB3 ASH X 164      35.417  99.915  60.196  0.00  0.00            
ATOM   2596  CG  ASH X 164      33.779  98.681  59.937  0.00  0.00            
ATOM   2597  OD1 ASH X 164      33.195  97.478  60.286  0.00  0.00            
ATOM   2598  OD2 ASH X 164      33.332  99.467  59.102  0.00  0.00            
ATOM   2599  HD1 ASH X 164      33.644  96.995  60.991  0.00  0.00            
ATOM   2600  C   ASH X 164      36.338  96.992  59.299  0.00  0.00            
ATOM   2601  O   ASH X 164      35.651  96.001  59.047  0.00  0.00            
ATOM   2602  N   VAL X 165      37.374  97.390  58.473  0.00  0.00            
ATOM   2603  H   VAL X 165      38.040  98.072  58.771  0.00  0.00            
ATOM   2604  CA  VAL X 165      37.800  96.567  57.380  0.00  0.00            
ATOM   2605  HA  VAL X 165      36.903  96.357  56.741  0.00  0.00            
ATOM   2606  CB  VAL X 165      38.802  97.295  56.446  0.00  0.00            
ATOM   2607  HB  VAL X 165      39.744  97.228  56.983  0.00  0.00            
ATOM   2608  CG1 VAL X 165      39.076  96.527  55.181  0.00  0.00            
ATOM   2609 HG11 VAL X 165      38.341  96.601  54.449  0.00  0.00            
ATOM   2610 HG12 VAL X 165      39.976  96.860  54.720  0.00  0.00            
ATOM   2611 HG13 VAL X 165      39.127  95.494  55.461  0.00  0.00            
ATOM   2612  CG2 VAL X 165      38.480  98.716  56.091  0.00  0.00            
ATOM   2613 HG21 VAL X 165      39.385  99.199  55.831  0.00  0.00            
ATOM   2614 HG22 VAL X 165      37.914  99.324  56.790  0.00  0.00            
ATOM   2615 HG23 VAL X 165      37.906  98.614  55.140  0.00  0.00            
ATOM   2616  C   VAL X 165      38.419  95.203  57.792  0.00  0.00            
ATOM   2617  O   VAL X 165      38.107  94.163  57.207  0.00  0.00            
ATOM   2618  N   LEU X 166      39.369  95.263  58.707  0.00  0.00            
ATOM   2619  H   LEU X 166      39.753  96.193  58.837  0.00  0.00            
ATOM   2620  CA  LEU X 166      40.034  94.051  59.164  0.00  0.00            
ATOM   2621  HA  LEU X 166      40.462  93.618  58.276  0.00  0.00            
ATOM   2622  CB  LEU X 166      41.111  94.474  60.162  0.00  0.00            
ATOM   2623  HB2 LEU X 166      41.535  93.551  60.617  0.00  0.00            
ATOM   2624  HB3 LEU X 166      40.659  95.065  60.956  0.00  0.00            
ATOM   2625  CG  LEU X 166      42.234  95.278  59.596  0.00  0.00            
ATOM   2626  HG  LEU X 166      41.876  96.168  59.116  0.00  0.00            
ATOM   2627  CD1 LEU X 166      43.211  95.640  60.729  0.00  0.00            
ATOM   2628 HD11 LEU X 166      43.361  96.723  60.721  0.00  0.00            
ATOM   2629 HD12 LEU X 166      42.849  95.351  61.694  0.00  0.00            
ATOM   2630 HD13 LEU X 166      44.191  95.187  60.554  0.00  0.00            
ATOM   2631  CD2 LEU X 166      43.000  94.491  58.483  0.00  0.00            
ATOM   2632 HD21 LEU X 166      43.996  94.900  58.304  0.00  0.00            
ATOM   2633 HD22 LEU X 166      42.462  94.572  57.533  0.00  0.00            
ATOM   2634 HD23 LEU X 166      43.088  93.442  58.759  0.00  0.00            
ATOM   2635  C   LEU X 166      39.042  93.047  59.782  0.00  0.00            
ATOM   2636  O   LEU X 166      39.069  91.869  59.507  0.00  0.00            
ATOM   2637  N   ASN X 167      38.111  93.508  60.588  0.00  0.00            
ATOM   2638  H   ASN X 167      38.314  94.385  61.034  0.00  0.00            
ATOM   2639  CA  ASN X 167      37.163  92.618  61.166  0.00  0.00            
ATOM   2640  HA  ASN X 167      37.764  91.837  61.633  0.00  0.00            
ATOM   2641  CB  ASN X 167      36.364  93.352  62.259  0.00  0.00            
ATOM   2642  HB2 ASN X 167      35.969  94.291  61.896  0.00  0.00            
ATOM   2643  HB3 ASN X 167      35.548  92.700  62.551  0.00  0.00            
ATOM   2644  CG  ASN X 167      37.138  93.619  63.544  0.00  0.00            
ATOM   2645  OD1 ASN X 167      38.010  92.838  63.928  0.00  0.00            
ATOM   2646  ND2 ASN X 167      36.883  94.777  64.144  0.00  0.00            
ATOM   2647 HD21 ASN X 167      37.589  95.486  64.203  0.00  0.00            
ATOM   2648 HD22 ASN X 167      36.064  94.886  64.706  0.00  0.00            
ATOM   2649  C   ASN X 167      36.227  91.988  60.186  0.00  0.00            
ATOM   2650  O   ASN X 167      35.627  90.951  60.433  0.00  0.00            
ATOM   2651  N   ALA X 168      35.992  92.646  59.042  0.00  0.00            
ATOM   2652  H   ALA X 168      36.486  93.483  58.843  0.00  0.00            
ATOM   2653  CA  ALA X 168      35.156  92.086  58.029  0.00  0.00            
ATOM   2654  HA  ALA X 168      34.265  91.636  58.467  0.00  0.00            
ATOM   2655  CB  ALA X 168      34.890  93.279  57.188  0.00  0.00            
ATOM   2656  HB1 ALA X 168      34.263  93.004  56.377  0.00  0.00            
ATOM   2657  HB2 ALA X 168      34.284  94.014  57.728  0.00  0.00            
ATOM   2658  HB3 ALA X 168      35.770  93.808  56.804  0.00  0.00            
ATOM   2659  C   ALA X 168      35.966  91.036  57.247  0.00  0.00            
ATOM   2660  O   ALA X 168      35.338  90.067  56.764  0.00  0.00            
ATOM   2661  N   LEU X 169      37.284  91.221  57.108  0.00  0.00            
ATOM   2662  H   LEU X 169      37.648  92.142  57.329  0.00  0.00            
ATOM   2663  CA  LEU X 169      38.100  90.283  56.408  0.00  0.00            
ATOM   2664  HA  LEU X 169      37.607  89.991  55.477  0.00  0.00            
ATOM   2665  CB  LEU X 169      39.483  90.869  56.142  0.00  0.00            
ATOM   2666  HB2 LEU X 169      40.185  90.075  55.851  0.00  0.00            
ATOM   2667  HB3 LEU X 169      39.851  91.249  57.092  0.00  0.00            
ATOM   2668  CG  LEU X 169      39.500  92.037  55.148  0.00  0.00            
ATOM   2669  HG  LEU X 169      38.839  92.853  55.460  0.00  0.00            
ATOM   2670  CD1 LEU X 169      40.867  92.632  55.117  0.00  0.00            
ATOM   2671 HD11 LEU X 169      41.122  92.957  54.105  0.00  0.00            
ATOM   2672 HD12 LEU X 169      40.923  93.531  55.732  0.00  0.00            
ATOM   2673 HD13 LEU X 169      41.633  91.952  55.471  0.00  0.00            
ATOM   2674  CD2 LEU X 169      39.104  91.613  53.743  0.00  0.00            
ATOM   2675 HD21 LEU X 169      38.311  92.246  53.347  0.00  0.00            
ATOM   2676 HD22 LEU X 169      38.693  90.601  53.781  0.00  0.00            
ATOM   2677 HD23 LEU X 169      39.981  91.640  53.123  0.00  0.00            
ATOM   2678  C   LEU X 169      38.241  88.992  57.213  0.00  0.00            
ATOM   2679  O   LEU X 169      38.676  87.978  56.643  0.00  0.00            
ATOM   2680  N   LYN X 170      37.883  88.988  58.516  0.00  0.00            
ATOM   2681  H   LYN X 170      37.799  89.889  58.972  0.00  0.00            
ATOM   2682  CA  LYN X 170      37.988  87.769  59.285  0.00  0.00            
ATOM   2683  HA  LYN X 170      38.928  87.259  59.043  0.00  0.00            
ATOM   2684  CB  LYN X 170      37.969  88.082  60.794  0.00  0.00            
ATOM   2685  HB2 LYN X 170      37.030  88.605  61.035  0.00  0.00            
ATOM   2686  HB3 LYN X 170      38.003  87.143  61.342  0.00  0.00            
ATOM   2687  CG  LYN X 170      39.153  88.899  61.293  0.00  0.00            
ATOM   2688  HG2 LYN X 170      40.088  88.374  61.104  0.00  0.00            
ATOM   2689  HG3 LYN X 170      39.158  89.848  60.762  0.00  0.00            
ATOM   2690  CD  LYN X 170      38.983  89.227  62.755  0.00  0.00            
ATOM   2691  HD2 LYN X 170      39.037  88.300  63.345  0.00  0.00            
ATOM   2692  HD3 LYN X 170      38.023  89.684  62.867  0.00  0.00            
ATOM   2693  CE  LYN X 170      40.064  90.193  63.255  0.00  0.00            
ATOM   2694  HE2 LYN X 170      40.095  91.033  62.571  0.00  0.00            
ATOM   2695  HE3 LYN X 170      41.025  89.706  63.234  0.00  0.00            
ATOM   2696  NZ  LYN X 170      39.798  90.668  64.618  0.00  0.00            
ATOM   2697  HZ1 LYN X 170      38.799  90.750  64.756  0.00  0.00            
ATOM   2698  HZ2 LYN X 170      40.116  89.991  65.292  0.00  0.00            
ATOM   2699  C   LYN X 170      36.878  86.782  58.998  0.00  0.00            
ATOM   2700  O   LYN X 170      36.985  85.582  59.214  0.00  0.00            
ATOM   2701  N   ILE X 171      35.747  87.227  58.457  0.00  0.00            
ATOM   2702  H   ILE X 171      35.579  88.219  58.443  0.00  0.00            
ATOM   2703  CA  ILE X 171      34.615  86.357  58.266  0.00  0.00            
ATOM   2704  HA  ILE X 171      34.358  85.889  59.210  0.00  0.00            
ATOM   2705  CB  ILE X 171      33.403  87.186  57.773  0.00  0.00            
ATOM   2706  HB  ILE X 171      33.570  87.506  56.745  0.00  0.00            
ATOM   2707  CG2 ILE X 171      32.140  86.323  57.776  0.00  0.00            
ATOM   2708 HG21 ILE X 171      32.286  85.332  57.338  0.00  0.00            
ATOM   2709 HG22 ILE X 171      31.765  86.209  58.783  0.00  0.00            
ATOM   2710 HG23 ILE X 171      31.389  86.851  57.185  0.00  0.00            
ATOM   2711  CG1 ILE X 171      33.221  88.438  58.642  0.00  0.00            
ATOM   2712 HG12 ILE X 171      32.596  89.164  58.096  0.00  0.00            
ATOM   2713 HG13 ILE X 171      34.208  88.902  58.774  0.00  0.00            
ATOM   2714  CD1 ILE X 171      32.575  88.114  60.006  0.00  0.00            
ATOM   2715 HD11 ILE X 171      31.643  87.565  59.917  0.00  0.00            
ATOM   2716 HD12 ILE X 171      32.410  89.049  60.529  0.00  0.00            
ATOM   2717 HD13 ILE X 171      33.280  87.525  60.612  0.00  0.00            
ATOM   2718  C   ILE X 171      34.930  85.234  57.249  0.00  0.00            
ATOM   2719  O   ILE X 171      35.558  85.444  56.219  0.00  0.00            
ATOM   2720  N   THR X 172      34.463  84.024  57.555  0.00  0.00            
ATOM   2721  H   THR X 172      33.702  83.921  58.188  0.00  0.00            
ATOM   2722  CA  THR X 172      34.906  82.854  56.798  0.00  0.00            
ATOM   2723  HA  THR X 172      35.900  83.016  56.372  0.00  0.00            
ATOM   2724  CB  THR X 172      34.982  81.614  57.708  0.00  0.00            
ATOM   2725  HB  THR X 172      34.000  81.445  58.152  0.00  0.00            
ATOM   2726  CG2 THR X 172      35.391  80.370  56.891  0.00  0.00            
ATOM   2727 HG21 THR X 172      35.220  79.448  57.444  0.00  0.00            
ATOM   2728 HG22 THR X 172      36.440  80.415  56.626  0.00  0.00            
ATOM   2729 HG23 THR X 172      34.780  80.384  55.987  0.00  0.00            
ATOM   2730  OG1 THR X 172      35.914  81.813  58.746  0.00  0.00            
ATOM   2731  HG1 THR X 172      36.463  82.542  58.517  0.00  0.00            
ATOM   2732  C   THR X 172      33.945  82.611  55.637  0.00  0.00            
ATOM   2733  O   THR X 172      34.352  82.359  54.531  0.00  0.00            
ATOM   2734  N   GLN X 173      32.644  82.731  55.893  0.00  0.00            
ATOM   2735  H   GLN X 173      32.349  82.729  56.847  0.00  0.00            
ATOM   2736  CA  GLN X 173      31.637  82.499  54.865  0.00  0.00            
ATOM   2737  HA  GLN X 173      31.981  81.705  54.210  0.00  0.00            
ATOM   2738  CB  GLN X 173      30.295  82.089  55.513  0.00  0.00            
ATOM   2739  HB2 GLN X 173      29.523  81.970  54.753  0.00  0.00            
ATOM   2740  HB3 GLN X 173      30.017  82.865  56.205  0.00  0.00            
ATOM   2741  CG  GLN X 173      30.411  80.817  56.269  0.00  0.00            
ATOM   2742  HG2 GLN X 173      29.427  80.540  56.665  0.00  0.00            
ATOM   2743  HG3 GLN X 173      31.045  80.946  57.145  0.00  0.00            
ATOM   2744  CD  GLN X 173      30.935  79.656  55.432  0.00  0.00            
ATOM   2745  OE1 GLN X 173      30.341  79.225  54.456  0.00  0.00            
ATOM   2746  NE2 GLN X 173      32.054  79.080  55.846  0.00  0.00            
ATOM   2747 HE21 GLN X 173      32.925  79.571  55.770  0.00  0.00            
ATOM   2748 HE22 GLN X 173      32.043  78.080  56.020  0.00  0.00            
ATOM   2749  C   GLN X 173      31.408  83.773  54.031  0.00  0.00            
ATOM   2750  O   GLN X 173      31.336  84.885  54.556  0.00  0.00            
ATOM   2751  N   TYR X 174      31.326  83.613  52.732  0.00  0.00            
ATOM   2752  H   TYR X 174      31.678  82.784  52.307  0.00  0.00            
ATOM   2753  CA  TYR X 174      30.963  84.693  51.839  0.00  0.00            
ATOM   2754  HA  TYR X 174      31.683  85.496  52.022  0.00  0.00            
ATOM   2755  CB  TYR X 174      31.063  84.292  50.367  0.00  0.00            
ATOM   2756  HB2 TYR X 174      32.074  84.027  50.090  0.00  0.00            
ATOM   2757  HB3 TYR X 174      30.473  83.398  50.233  0.00  0.00            
ATOM   2758  CG  TYR X 174      30.547  85.287  49.394  0.00  0.00            
ATOM   2759  CD1 TYR X 174      31.375  86.291  48.939  0.00  0.00            
ATOM   2760  HD1 TYR X 174      32.405  86.344  49.209  0.00  0.00            
ATOM   2761  CE1 TYR X 174      30.846  87.189  47.996  0.00  0.00            
ATOM   2762  HE1 TYR X 174      31.546  87.746  47.397  0.00  0.00            
ATOM   2763  CZ  TYR X 174      29.506  87.202  47.641  0.00  0.00            
ATOM   2764  OH  TYR X 174      29.071  88.044  46.711  0.00  0.00            
ATOM   2765  HH  TYR X 174      28.662  88.806  47.113  0.00  0.00            
ATOM   2766  CE2 TYR X 174      28.700  86.198  48.117  0.00  0.00            
ATOM   2767  HE2 TYR X 174      27.660  86.282  47.926  0.00  0.00            
ATOM   2768  CD2 TYR X 174      29.218  85.226  48.994  0.00  0.00            
ATOM   2769  HD2 TYR X 174      28.579  84.476  49.377  0.00  0.00            
ATOM   2770  C   TYR X 174      29.574  85.233  52.154  0.00  0.00            
ATOM   2771  O   TYR X 174      29.379  86.431  52.319  0.00  0.00            
ATOM   2772  N   ASH X 175      28.602  84.322  52.285  0.00  0.00            
ATOM   2773  H   ASH X 175      28.744  83.385  51.945  0.00  0.00            
ATOM   2774  CA  ASH X 175      27.279  84.661  52.691  0.00  0.00            
ATOM   2775  HA  ASH X 175      27.299  85.428  53.438  0.00  0.00            
ATOM   2776  CB  ASH X 175      26.449  85.050  51.459  0.00  0.00            
ATOM   2777  HB2 ASH X 175      26.157  84.239  50.785  0.00  0.00            
ATOM   2778  HB3 ASH X 175      27.043  85.694  50.796  0.00  0.00            
ATOM   2779  CG  ASH X 175      25.111  85.687  51.873  0.00  0.00            
ATOM   2780  OD1 ASH X 175      24.021  84.842  51.906  0.00  0.00            
ATOM   2781  OD2 ASH X 175      25.038  86.865  52.200  0.00  0.00            
ATOM   2782  HD1 ASH X 175      23.305  85.191  52.410  0.00  0.00            
ATOM   2783  C   ASH X 175      26.636  83.443  53.319  0.00  0.00            
ATOM   2784  O   ASH X 175      27.100  82.328  53.134  0.00  0.00            
ATOM   2785  N   THR X 176      25.540  83.647  54.062  0.00  0.00            
ATOM   2786  H   THR X 176      25.124  84.557  54.038  0.00  0.00            
ATOM   2787  CA  THR X 176      24.782  82.661  54.752  0.00  0.00            
ATOM   2788  HA  THR X 176      25.084  81.705  54.338  0.00  0.00            
ATOM   2789  CB  THR X 176      25.081  82.705  56.274  0.00  0.00            
ATOM   2790  HB  THR X 176      24.499  81.925  56.746  0.00  0.00            
ATOM   2791  CG2 THR X 176      26.541  82.445  56.509  0.00  0.00            
ATOM   2792 HG21 THR X 176      26.643  81.603  57.193  0.00  0.00            
ATOM   2793 HG22 THR X 176      26.988  83.309  56.994  0.00  0.00            
ATOM   2794 HG23 THR X 176      27.120  82.225  55.624  0.00  0.00            
ATOM   2795  OG1 THR X 176      24.701  83.945  56.778  0.00  0.00            
ATOM   2796  HG1 THR X 176      25.327  84.604  56.525  0.00  0.00            
ATOM   2797  C   THR X 176      23.294  82.866  54.519  0.00  0.00            
ATOM   2798  O   THR X 176      22.861  83.976  54.187  0.00  0.00            
ATOM   2799  N   PRO X 177      22.464  81.824  54.661  0.00  0.00            
ATOM   2800  CD  PRO X 177      22.930  80.457  54.753  0.00  0.00            
ATOM   2801  HD2 PRO X 177      23.186  80.176  55.775  0.00  0.00            
ATOM   2802  HD3 PRO X 177      23.762  80.174  54.099  0.00  0.00            
ATOM   2803  CG  PRO X 177      21.717  79.668  54.360  0.00  0.00            
ATOM   2804  HG2 PRO X 177      21.696  79.447  53.287  0.00  0.00            
ATOM   2805  HG3 PRO X 177      21.620  78.776  54.994  0.00  0.00            
ATOM   2806  CB  PRO X 177      20.544  80.530  54.713  0.00  0.00            
ATOM   2807  HB2 PRO X 177      20.257  80.320  55.766  0.00  0.00            
ATOM   2808  HB3 PRO X 177      19.756  80.346  54.007  0.00  0.00            
ATOM   2809  CA  PRO X 177      21.025  81.968  54.546  0.00  0.00            
ATOM   2810  HA  PRO X 177      20.779  82.296  53.550  0.00  0.00            
ATOM   2811  C   PRO X 177      20.453  82.858  55.587  0.00  0.00            
ATOM   2812  O   PRO X 177      21.008  82.933  56.690  0.00  0.00            
ATOM   2813  N   PRO X 178      19.381  83.629  55.230  0.00  0.00            
ATOM   2814  CD  PRO X 178      18.694  84.398  56.245  0.00  0.00            
ATOM   2815  HD2 PRO X 178      18.532  83.874  57.167  0.00  0.00            
ATOM   2816  HD3 PRO X 178      19.312  85.253  56.512  0.00  0.00            
ATOM   2817  CG  PRO X 178      17.421  84.783  55.645  0.00  0.00            
ATOM   2818  HG2 PRO X 178      16.623  84.742  56.334  0.00  0.00            
ATOM   2819  HG3 PRO X 178      17.578  85.749  55.203  0.00  0.00            
ATOM   2820  CB  PRO X 178      17.183  83.820  54.486  0.00  0.00            
ATOM   2821  HB2 PRO X 178      16.661  82.901  54.796  0.00  0.00            
ATOM   2822  HB3 PRO X 178      16.607  84.299  53.723  0.00  0.00            
ATOM   2823  CA  PRO X 178      18.645  83.534  53.979  0.00  0.00            
ATOM   2824  HA  PRO X 178      18.688  82.476  53.632  0.00  0.00            
ATOM   2825  C   PRO X 178      19.110  84.550  52.951  0.00  0.00            
ATOM   2826  O   PRO X 178      18.309  84.988  52.157  0.00  0.00            
ATOM   2827  N   TRP X 179      20.387  84.893  52.933  0.00  0.00            
ATOM   2828  H   TRP X 179      20.881  84.834  53.784  0.00  0.00            
ATOM   2829  CA  TRP X 179      21.077  85.593  51.861  0.00  0.00            
ATOM   2830  HA  TRP X 179      22.128  85.696  52.066  0.00  0.00            
ATOM   2831  CB  TRP X 179      20.928  84.841  50.504  0.00  0.00            
ATOM   2832  HB2 TRP X 179      21.741  85.145  49.862  0.00  0.00            
ATOM   2833  HB3 TRP X 179      20.013  85.153  50.014  0.00  0.00            
ATOM   2834  CG  TRP X 179      20.957  83.326  50.590  0.00  0.00            
ATOM   2835  CD1 TRP X 179      19.950  82.444  50.409  0.00  0.00            
ATOM   2836  HD1 TRP X 179      19.018  82.746  49.936  0.00  0.00            
ATOM   2837  NE1 TRP X 179      20.371  81.170  50.606  0.00  0.00            
ATOM   2838  HE1 TRP X 179      19.860  80.401  50.180  0.00  0.00            
ATOM   2839  CE2 TRP X 179      21.721  81.159  50.802  0.00  0.00            
ATOM   2840  CZ2 TRP X 179      22.581  80.121  51.091  0.00  0.00            
ATOM   2841  HZ2 TRP X 179      22.206  79.136  51.295  0.00  0.00            
ATOM   2842  CH2 TRP X 179      23.914  80.403  51.288  0.00  0.00            
ATOM   2843  HH2 TRP X 179      24.551  79.587  51.687  0.00  0.00            
ATOM   2844  CZ3 TRP X 179      24.396  81.710  51.227  0.00  0.00            
ATOM   2845  HZ3 TRP X 179      25.443  81.914  51.345  0.00  0.00            
ATOM   2846  CE3 TRP X 179      23.471  82.784  51.101  0.00  0.00            
ATOM   2847  HE3 TRP X 179      23.785  83.796  51.306  0.00  0.00            
ATOM   2848  CD2 TRP X 179      22.109  82.525  50.864  0.00  0.00            
ATOM   2849  C   TRP X 179      20.538  87.034  51.758  0.00  0.00            
ATOM   2850  O   TRP X 179      20.968  87.734  50.879  0.00  0.00            
ATOM   2851  N   ASH X 180      19.717  87.384  52.763  0.00  0.00            
ATOM   2852  H   ASH X 180      19.554  86.662  53.484  0.00  0.00            
ATOM   2853  CA  ASH X 180      18.924  88.624  52.835  0.00  0.00            
ATOM   2854  HA  ASH X 180      19.073  89.114  51.892  0.00  0.00            
ATOM   2855  CB  ASH X 180      17.403  88.251  53.031  0.00  0.00            
ATOM   2856  HB2 ASH X 180      16.787  89.198  52.766  0.00  0.00            
ATOM   2857  HB3 ASH X 180      17.183  87.381  52.362  0.00  0.00            
ATOM   2858  CG  ASH X 180      17.150  87.683  54.385  0.00  0.00            
ATOM   2859  OD1 ASH X 180      16.266  88.453  55.099  0.00  0.00            
ATOM   2860  OD2 ASH X 180      17.651  86.638  54.784  0.00  0.00            
ATOM   2861  HD1 ASH X 180      15.845  87.994  55.799  0.00  0.00            
ATOM   2862  C   ASH X 180      19.536  89.560  53.886  0.00  0.00            
ATOM   2863  O   ASH X 180      20.698  89.404  54.292  0.00  0.00            
ATOM   2864  N   MET X 181      18.879  90.669  54.244  0.00  0.00            
ATOM   2865  H   MET X 181      17.923  90.762  53.965  0.00  0.00            
ATOM   2866  CA  MET X 181      19.314  91.556  55.240  0.00  0.00            
ATOM   2867  HA  MET X 181      20.234  92.118  54.987  0.00  0.00            
ATOM   2868  CB  MET X 181      18.174  92.601  55.398  0.00  0.00            
ATOM   2869  HB2 MET X 181      17.307  92.146  55.920  0.00  0.00            
ATOM   2870  HB3 MET X 181      17.766  92.881  54.446  0.00  0.00            
ATOM   2871  CG  MET X 181      18.445  93.900  56.191  0.00  0.00            
ATOM   2872  HG2 MET X 181      19.179  94.481  55.640  0.00  0.00            
ATOM   2873  HG3 MET X 181      18.875  93.763  57.183  0.00  0.00            
ATOM   2874  SD  MET X 181      16.968  94.982  56.235  0.00  0.00            
ATOM   2875  CE  MET X 181      16.182  94.189  57.693  0.00  0.00            
ATOM   2876  HE1 MET X 181      15.326  94.611  58.024  0.00  0.00            
ATOM   2877  HE2 MET X 181      16.771  94.322  58.560  0.00  0.00            
ATOM   2878  HE3 MET X 181      16.093  93.091  57.598  0.00  0.00            
ATOM   2879  C   MET X 181      19.594  90.849  56.591  0.00  0.00            
ATOM   2880  O   MET X 181      20.654  91.188  57.182  0.00  0.00            
ATOM   2881  N   THR X 182      18.718  90.024  57.120  0.00  0.00            
ATOM   2882  H   THR X 182      17.938  89.807  56.540  0.00  0.00            
ATOM   2883  CA  THR X 182      18.913  89.247  58.321  0.00  0.00            
ATOM   2884  HA  THR X 182      19.420  89.853  59.055  0.00  0.00            
ATOM   2885  CB  THR X 182      17.480  88.789  58.951  0.00  0.00            
ATOM   2886  HB  THR X 182      17.691  88.249  59.880  0.00  0.00            
ATOM   2887  CG2 THR X 182      16.714  90.001  59.353  0.00  0.00            
ATOM   2888 HG21 THR X 182      17.117  90.579  60.212  0.00  0.00            
ATOM   2889 HG22 THR X 182      15.778  89.603  59.653  0.00  0.00            
ATOM   2890 HG23 THR X 182      16.420  90.655  58.565  0.00  0.00            
ATOM   2891  OG1 THR X 182      16.770  87.868  58.151  0.00  0.00            
ATOM   2892  HG1 THR X 182      17.355  87.191  57.833  0.00  0.00            
ATOM   2893  C   THR X 182      19.845  88.011  58.037  0.00  0.00            
ATOM   2894  O   THR X 182      19.417  86.846  57.939  0.00  0.00            
ATOM   2895  N   SER X 183      21.091  88.280  57.892  0.00  0.00            
ATOM   2896  H   SER X 183      21.354  89.264  58.077  0.00  0.00            
ATOM   2897  CA  SER X 183      22.186  87.362  57.552  0.00  0.00            
ATOM   2898  HA  SER X 183      21.926  86.351  57.609  0.00  0.00            
ATOM   2899  CB  SER X 183      22.512  87.617  56.084  0.00  0.00            
ATOM   2900  HB2 SER X 183      21.734  87.487  55.379  0.00  0.00            
ATOM   2901  HB3 SER X 183      22.795  88.659  56.011  0.00  0.00            
ATOM   2902  OG  SER X 183      23.518  86.752  55.597  0.00  0.00            
ATOM   2903  HG  SER X 183      23.288  85.855  55.825  0.00  0.00            
ATOM   2904  C   SER X 183      23.303  87.491  58.584  0.00  0.00            
ATOM   2905  O   SER X 183      23.664  88.613  58.923  0.00  0.00            
ATOM   2906  N   GLN X 184      23.809  86.357  59.084  0.00  0.00            
ATOM   2907  H   GLN X 184      23.476  85.438  58.812  0.00  0.00            
ATOM   2908  CA  GLN X 184      24.830  86.492  60.097  0.00  0.00            
ATOM   2909  HA  GLN X 184      25.106  87.574  60.239  0.00  0.00            
ATOM   2910  CB  GLN X 184      24.257  85.965  61.410  0.00  0.00            
ATOM   2911  HB2 GLN X 184      25.037  85.913  62.262  0.00  0.00            
ATOM   2912  HB3 GLN X 184      23.889  84.916  61.256  0.00  0.00            
ATOM   2913  CG  GLN X 184      23.070  86.753  61.975  0.00  0.00            
ATOM   2914  HG2 GLN X 184      22.213  86.607  61.330  0.00  0.00            
ATOM   2915  HG3 GLN X 184      22.742  86.430  62.903  0.00  0.00            
ATOM   2916  CD  GLN X 184      23.452  88.250  62.163  0.00  0.00            
ATOM   2917  OE1 GLN X 184      24.571  88.409  62.608  0.00  0.00            
ATOM   2918  NE2 GLN X 184      22.611  89.227  61.832  0.00  0.00            
ATOM   2919 HE21 GLN X 184      21.765  88.915  61.382  0.00  0.00            
ATOM   2920 HE22 GLN X 184      22.747  90.192  61.971  0.00  0.00            
ATOM   2921  C   GLN X 184      26.009  85.696  59.734  0.00  0.00            
ATOM   2922  O   GLN X 184      25.852  84.679  59.013  0.00  0.00            
ATOM   2923  N   ASN X 185      27.170  86.157  60.237  0.00  0.00            
ATOM   2924  H   ASN X 185      27.150  86.995  60.806  0.00  0.00            
ATOM   2925  CA  ASN X 185      28.476  85.631  59.847  0.00  0.00            
ATOM   2926  HA  ASN X 185      29.262  86.260  60.204  0.00  0.00            
ATOM   2927  CB  ASN X 185      28.633  84.222  60.558  0.00  0.00            
ATOM   2928  HB2 ASN X 185      28.338  84.254  61.601  0.00  0.00            
ATOM   2929  HB3 ASN X 185      28.025  83.456  60.051  0.00  0.00            
ATOM   2930  CG  ASN X 185      30.060  83.770  60.425  0.00  0.00            
ATOM   2931  OD1 ASN X 185      30.473  82.925  59.622  0.00  0.00            
ATOM   2932  ND2 ASN X 185      30.931  84.291  61.297  0.00  0.00            
ATOM   2933 HD21 ASN X 185      30.567  84.892  62.016  0.00  0.00            
ATOM   2934 HD22 ASN X 185      31.809  83.806  61.438  0.00  0.00            
ATOM   2935  C   ASN X 185      28.612  85.547  58.337  0.00  0.00            
ATOM   2936  O   ASN X 185      29.039  84.538  57.755  0.00  0.00            
ATOM   2937  N   SER X 186      28.242  86.644  57.636  0.00  0.00            
ATOM   2938  H   SER X 186      27.741  87.318  58.149  0.00  0.00            
ATOM   2939  CA  SER X 186      28.490  86.738  56.234  0.00  0.00            
ATOM   2940  HA  SER X 186      28.970  85.802  55.804  0.00  0.00            
ATOM   2941  CB  SER X 186      27.090  87.048  55.637  0.00  0.00            
ATOM   2942  HB2 SER X 186      26.460  86.194  55.654  0.00  0.00            
ATOM   2943  HB3 SER X 186      26.625  87.863  56.210  0.00  0.00            
ATOM   2944  OG  SER X 186      27.161  87.430  54.330  0.00  0.00            
ATOM   2945  HG  SER X 186      26.316  87.239  53.970  0.00  0.00            
ATOM   2946  C   SER X 186      29.494  87.895  56.089  0.00  0.00            
ATOM   2947  O   SER X 186      29.179  89.003  56.626  0.00  0.00            
ATOM   2948  N   PHE X 187      30.497  87.716  55.185  0.00  0.00            
ATOM   2949  H   PHE X 187      30.542  86.837  54.635  0.00  0.00            
ATOM   2950  CA  PHE X 187      31.477  88.733  54.808  0.00  0.00            
ATOM   2951  HA  PHE X 187      31.927  89.300  55.651  0.00  0.00            
ATOM   2952  CB  PHE X 187      32.506  88.068  53.943  0.00  0.00            
ATOM   2953  HB2 PHE X 187      32.092  87.411  53.163  0.00  0.00            
ATOM   2954  HB3 PHE X 187      33.152  87.582  54.684  0.00  0.00            
ATOM   2955  CG  PHE X 187      33.339  89.128  53.204  0.00  0.00            
ATOM   2956  CD1 PHE X 187      34.112  89.998  53.970  0.00  0.00            
ATOM   2957  HD1 PHE X 187      33.982  90.057  55.017  0.00  0.00            
ATOM   2958  CE1 PHE X 187      34.973  90.944  53.346  0.00  0.00            
ATOM   2959  HE1 PHE X 187      35.690  91.522  53.900  0.00  0.00            
ATOM   2960  CZ  PHE X 187      34.916  91.078  51.963  0.00  0.00            
ATOM   2961  HZ  PHE X 187      35.565  91.793  51.354  0.00  0.00            
ATOM   2962  CE2 PHE X 187      34.093  90.247  51.229  0.00  0.00            
ATOM   2963  HE2 PHE X 187      33.885  90.451  50.236  0.00  0.00            
ATOM   2964  CD2 PHE X 187      33.316  89.235  51.821  0.00  0.00            
ATOM   2965  HD2 PHE X 187      32.803  88.513  51.153  0.00  0.00            
ATOM   2966  C   PHE X 187      30.721  89.772  53.936  0.00  0.00            
ATOM   2967  O   PHE X 187      31.096  90.930  53.911  0.00  0.00            
ATOM   2968  N   ARG X 188      29.721  89.379  53.167  0.00  0.00            
ATOM   2969  H   ARG X 188      29.593  88.371  53.221  0.00  0.00            
ATOM   2970  CA  ARG X 188      28.913  90.267  52.386  0.00  0.00            
ATOM   2971  HA  ARG X 188      29.656  90.854  51.777  0.00  0.00            
ATOM   2972  CB  ARG X 188      27.916  89.494  51.454  0.00  0.00            
ATOM   2973  HB2 ARG X 188      27.230  88.966  52.081  0.00  0.00            
ATOM   2974  HB3 ARG X 188      28.437  88.689  50.942  0.00  0.00            
ATOM   2975  CG  ARG X 188      27.096  90.384  50.536  0.00  0.00            
ATOM   2976  HG2 ARG X 188      27.690  91.162  50.023  0.00  0.00            
ATOM   2977  HG3 ARG X 188      26.821  89.753  49.694  0.00  0.00            
ATOM   2978  CD  ARG X 188      25.812  91.089  51.114  0.00  0.00            
ATOM   2979  HD2 ARG X 188      25.382  91.791  50.370  0.00  0.00            
ATOM   2980  HD3 ARG X 188      26.065  91.721  51.879  0.00  0.00            
ATOM   2981  NE  ARG X 188      24.955  90.041  51.546  0.00  0.00            
ATOM   2982  HE  ARG X 188      25.418  89.187  51.292  0.00  0.00            
ATOM   2983  CZ  ARG X 188      23.790  90.220  52.152  0.00  0.00            
ATOM   2984  NH1 ARG X 188      23.277  91.412  52.384  0.00  0.00            
ATOM   2985 HH11 ARG X 188      23.634  92.282  51.941  0.00  0.00            
ATOM   2986 HH12 ARG X 188      22.584  91.488  53.127  0.00  0.00            
ATOM   2987  NH2 ARG X 188      23.222  89.130  52.719  0.00  0.00            
ATOM   2988 HH21 ARG X 188      23.599  88.205  52.519  0.00  0.00            
ATOM   2989 HH22 ARG X 188      22.284  89.096  53.215  0.00  0.00            
ATOM   2990  C   ARG X 188      28.198  91.230  53.304  0.00  0.00            
ATOM   2991  O   ARG X 188      28.399  92.417  53.253  0.00  0.00            
ATOM   2992  N   ASN X 189      27.395  90.675  54.219  0.00  0.00            
ATOM   2993  H   ASN X 189      27.365  89.657  54.234  0.00  0.00            
ATOM   2994  CA  ASN X 189      26.509  91.368  55.122  0.00  0.00            
ATOM   2995  HA  ASN X 189      26.006  92.026  54.361  0.00  0.00            
ATOM   2996  CB  ASN X 189      25.558  90.513  55.953  0.00  0.00            
ATOM   2997  HB2 ASN X 189      25.471  89.552  55.465  0.00  0.00            
ATOM   2998  HB3 ASN X 189      26.150  90.321  56.858  0.00  0.00            
ATOM   2999  CG  ASN X 189      24.200  91.199  56.192  0.00  0.00            
ATOM   3000  OD1 ASN X 189      23.599  91.772  55.306  0.00  0.00            
ATOM   3001  ND2 ASN X 189      23.626  91.053  57.343  0.00  0.00            
ATOM   3002 HD21 ASN X 189      22.624  91.183  57.322  0.00  0.00            
ATOM   3003 HD22 ASN X 189      24.005  90.462  58.133  0.00  0.00            
ATOM   3004  C   ASN X 189      27.194  92.357  56.096  0.00  0.00            
ATOM   3005  O   ASN X 189      26.639  93.412  56.417  0.00  0.00            
ATOM   3006  N   GLN X 190      28.422  91.986  56.615  0.00  0.00            
ATOM   3007  H   GLN X 190      28.649  91.026  56.583  0.00  0.00            
ATOM   3008  CA  GLN X 190      29.448  92.824  57.290  0.00  0.00            
ATOM   3009  HA  GLN X 190      28.958  93.409  58.129  0.00  0.00            
ATOM   3010  CB  GLN X 190      30.684  91.988  57.746  0.00  0.00            
ATOM   3011  HB2 GLN X 190      30.265  91.152  58.307  0.00  0.00            
ATOM   3012  HB3 GLN X 190      31.103  91.357  56.894  0.00  0.00            
ATOM   3013  CG  GLN X 190      31.768  92.729  58.606  0.00  0.00            
ATOM   3014  HG2 GLN X 190      32.559  92.099  58.899  0.00  0.00            
ATOM   3015  HG3 GLN X 190      32.090  93.503  57.955  0.00  0.00            
ATOM   3016  CD  GLN X 190      31.319  93.365  59.972  0.00  0.00            
ATOM   3017  OE1 GLN X 190      30.551  92.713  60.714  0.00  0.00            
ATOM   3018  NE2 GLN X 190      31.769  94.560  60.211  0.00  0.00            
ATOM   3019 HE21 GLN X 190      32.385  94.978  59.545  0.00  0.00            
ATOM   3020 HE22 GLN X 190      31.466  95.108  61.015  0.00  0.00            
ATOM   3021  C   GLN X 190      29.907  93.943  56.270  0.00  0.00            
ATOM   3022  O   GLN X 190      29.877  95.100  56.638  0.00  0.00            
ATOM   3023  N   LEU X 191      30.466  93.533  55.112  0.00  0.00            
ATOM   3024  H   LEU X 191      30.544  92.556  54.850  0.00  0.00            
ATOM   3025  CA  LEU X 191      30.939  94.484  54.052  0.00  0.00            
ATOM   3026  HA  LEU X 191      31.695  95.091  54.564  0.00  0.00            
ATOM   3027  CB  LEU X 191      31.641  93.826  52.878  0.00  0.00            
ATOM   3028  HB2 LEU X 191      32.296  92.951  53.152  0.00  0.00            
ATOM   3029  HB3 LEU X 191      30.863  93.281  52.274  0.00  0.00            
ATOM   3030  CG  LEU X 191      32.548  94.703  51.939  0.00  0.00            
ATOM   3031  HG  LEU X 191      31.948  95.534  51.709  0.00  0.00            
ATOM   3032  CD1 LEU X 191      33.905  95.018  52.546  0.00  0.00            
ATOM   3033 HD11 LEU X 191      33.914  95.583  53.484  0.00  0.00            
ATOM   3034 HD12 LEU X 191      34.402  94.140  52.764  0.00  0.00            
ATOM   3035 HD13 LEU X 191      34.597  95.512  51.837  0.00  0.00            
ATOM   3036  CD2 LEU X 191      32.900  94.054  50.663  0.00  0.00            
ATOM   3037 HD21 LEU X 191      33.404  93.113  50.785  0.00  0.00            
ATOM   3038 HD22 LEU X 191      32.085  93.744  50.045  0.00  0.00            
ATOM   3039 HD23 LEU X 191      33.520  94.670  49.916  0.00  0.00            
ATOM   3040  C   LEU X 191      29.856  95.488  53.564  0.00  0.00            
ATOM   3041  O   LEU X 191      30.108  96.733  53.490  0.00  0.00            
ATOM   3042  N   GLU X 192      28.684  94.992  53.161  0.00  0.00            
ATOM   3043  H   GLU X 192      28.600  94.006  53.222  0.00  0.00            
ATOM   3044  CA  GLU X 192      27.494  95.764  52.825  0.00  0.00            
ATOM   3045  HA  GLU X 192      27.860  96.485  52.105  0.00  0.00            
ATOM   3046  CB  GLU X 192      26.393  94.915  52.176  0.00  0.00            
ATOM   3047  HB2 GLU X 192      26.146  94.053  52.772  0.00  0.00            
ATOM   3048  HB3 GLU X 192      26.732  94.583  51.180  0.00  0.00            
ATOM   3049  CG  GLU X 192      25.122  95.638  51.758  0.00  0.00            
ATOM   3050  HG2 GLU X 192      24.555  96.089  52.619  0.00  0.00            
ATOM   3051  HG3 GLU X 192      25.409  96.596  51.183  0.00  0.00            
ATOM   3052  CD  GLU X 192      24.105  94.819  50.953  0.00  0.00            
ATOM   3053  OE1 GLU X 192      24.029  93.593  51.242  0.00  0.00            
ATOM   3054  OE2 GLU X 192      23.498  95.520  50.102  0.00  0.00            
ATOM   3055  C   GLU X 192      27.084  96.743  53.928  0.00  0.00            
ATOM   3056  O   GLU X 192      27.032  97.954  53.708  0.00  0.00            
ATOM   3057  N   GLY X 193      26.737  96.127  55.108  0.00  0.00            
ATOM   3058  H   GLY X 193      26.779  95.104  55.167  0.00  0.00            
ATOM   3059  CA  GLY X 193      26.704  96.820  56.372  0.00  0.00            
ATOM   3060  HA2 GLY X 193      27.458  96.390  57.005  0.00  0.00            
ATOM   3061  HA3 GLY X 193      27.043  97.838  56.217  0.00  0.00            
ATOM   3062  C   GLY X 193      25.330  96.875  57.068  0.00  0.00            
ATOM   3063  O   GLY X 193      24.881  97.986  57.416  0.00  0.00            
ATOM   3064  N   PHE X 194      24.773  95.682  57.341  0.00  0.00            
ATOM   3065  H   PHE X 194      25.415  94.919  57.089  0.00  0.00            
ATOM   3066  CA  PHE X 194      23.498  95.292  58.071  0.00  0.00            
ATOM   3067  HA  PHE X 194      23.070  96.161  58.609  0.00  0.00            
ATOM   3068  CB  PHE X 194      22.409  94.817  57.154  0.00  0.00            
ATOM   3069  HB2 PHE X 194      22.749  93.845  56.812  0.00  0.00            
ATOM   3070  HB3 PHE X 194      21.522  94.595  57.713  0.00  0.00            
ATOM   3071  CG  PHE X 194      21.989  95.724  56.006  0.00  0.00            
ATOM   3072  CD1 PHE X 194      20.939  96.663  56.167  0.00  0.00            
ATOM   3073  HD1 PHE X 194      20.406  96.910  57.067  0.00  0.00            
ATOM   3074  CE1 PHE X 194      20.467  97.353  55.012  0.00  0.00            
ATOM   3075  HE1 PHE X 194      19.626  98.071  55.112  0.00  0.00            
ATOM   3076  CZ  PHE X 194      20.967  96.993  53.750  0.00  0.00            
ATOM   3077  HZ  PHE X 194      20.583  97.488  52.886  0.00  0.00            
ATOM   3078  CE2 PHE X 194      22.010  96.101  53.613  0.00  0.00            
ATOM   3079  HE2 PHE X 194      22.400  95.943  52.594  0.00  0.00            
ATOM   3080  CD2 PHE X 194      22.582  95.526  54.736  0.00  0.00            
ATOM   3081  HD2 PHE X 194      23.390  94.776  54.533  0.00  0.00            
ATOM   3082  C   PHE X 194      23.718  94.276  59.238  0.00  0.00            
ATOM   3083  O   PHE X 194      22.749  93.765  59.729  0.00  0.00            
ATOM   3084  N   ILE X 195      24.960  94.104  59.637  0.00  0.00            
ATOM   3085  H   ILE X 195      25.678  94.710  59.239  0.00  0.00            
ATOM   3086  CA  ILE X 195      25.189  93.505  60.977  0.00  0.00            
ATOM   3087  HA  ILE X 195      24.309  93.048  61.321  0.00  0.00            
ATOM   3088  CB  ILE X 195      26.359  92.449  60.973  0.00  0.00            
ATOM   3089  HB  ILE X 195      27.274  93.035  60.789  0.00  0.00            
ATOM   3090  CG2 ILE X 195      26.498  91.669  62.325  0.00  0.00            
ATOM   3091 HG21 ILE X 195      26.661  92.456  63.135  0.00  0.00            
ATOM   3092 HG22 ILE X 195      25.687  90.965  62.522  0.00  0.00            
ATOM   3093 HG23 ILE X 195      27.404  91.064  62.308  0.00  0.00            
ATOM   3094  CG1 ILE X 195      26.195  91.366  59.865  0.00  0.00            
ATOM   3095 HG12 ILE X 195      25.188  90.958  59.847  0.00  0.00            
ATOM   3096 HG13 ILE X 195      26.396  91.940  58.962  0.00  0.00            
ATOM   3097  CD1 ILE X 195      27.303  90.238  59.875  0.00  0.00            
ATOM   3098 HD11 ILE X 195      27.198  89.553  60.714  0.00  0.00            
ATOM   3099 HD12 ILE X 195      27.311  89.637  58.955  0.00  0.00            
ATOM   3100 HD13 ILE X 195      28.295  90.645  59.812  0.00  0.00            
ATOM   3101  C   ILE X 195      25.485  94.640  61.935  0.00  0.00            
ATOM   3102  O   ILE X 195      26.413  95.383  61.704  0.00  0.00            
ATOM   3103  N   ASN X 196      24.676  94.790  62.992  0.00  0.00            
ATOM   3104  H   ASN X 196      24.051  94.046  63.162  0.00  0.00            
ATOM   3105  CA  ASN X 196      24.576  96.018  63.782  0.00  0.00            
ATOM   3106  HA  ASN X 196      23.595  96.045  64.256  0.00  0.00            
ATOM   3107  CB  ASN X 196      25.646  95.993  64.954  0.00  0.00            
ATOM   3108  HB2 ASN X 196      25.558  95.046  65.415  0.00  0.00            
ATOM   3109  HB3 ASN X 196      26.641  96.041  64.442  0.00  0.00            
ATOM   3110  CG  ASN X 196      25.540  97.155  65.988  0.00  0.00            
ATOM   3111  OD1 ASN X 196      24.516  97.890  66.056  0.00  0.00            
ATOM   3112  ND2 ASN X 196      26.524  97.341  66.877  0.00  0.00            
ATOM   3113 HD21 ASN X 196      26.319  98.019  67.653  0.00  0.00            
ATOM   3114 HD22 ASN X 196      27.387  96.766  66.825  0.00  0.00            
ATOM   3115  C   ASN X 196      24.656  97.324  62.946  0.00  0.00            
ATOM   3116  O   ASN X 196      25.617  98.070  63.136  0.00  0.00            
ATOM   3117  N   GLY X 197      23.727  97.563  61.975  0.00  0.00            
ATOM   3118  H   GLY X 197      22.944  96.961  61.888  0.00  0.00            
ATOM   3119  CA  GLY X 197      24.015  98.453  60.854  0.00  0.00            
ATOM   3120  HA2 GLY X 197      23.778  98.106  59.880  0.00  0.00            
ATOM   3121  HA3 GLY X 197      25.107  98.611  60.844  0.00  0.00            
ATOM   3122  C   GLY X 197      23.286  99.714  61.051  0.00  0.00            
ATOM   3123  O   GLY X 197      22.365  99.734  61.845  0.00  0.00            
ATOM   3124  N   PRO X 198      23.741 100.786  60.438  0.00  0.00            
ATOM   3125  CD  PRO X 198      23.078 102.071  60.599  0.00  0.00            
ATOM   3126  HD2 PRO X 198      22.007 101.958  60.542  0.00  0.00            
ATOM   3127  HD3 PRO X 198      23.237 102.442  61.638  0.00  0.00            
ATOM   3128  CG  PRO X 198      23.645 102.988  59.556  0.00  0.00            
ATOM   3129  HG2 PRO X 198      23.008 103.809  59.181  0.00  0.00            
ATOM   3130  HG3 PRO X 198      24.403 103.655  59.993  0.00  0.00            
ATOM   3131  CB  PRO X 198      24.445 102.158  58.556  0.00  0.00            
ATOM   3132  HB2 PRO X 198      23.963 102.141  57.624  0.00  0.00            
ATOM   3133  HB3 PRO X 198      25.389 102.659  58.285  0.00  0.00            
ATOM   3134  CA  PRO X 198      24.642 100.834  59.235  0.00  0.00            
ATOM   3135  HA  PRO X 198      24.398 100.081  58.553  0.00  0.00            
ATOM   3136  C   PRO X 198      26.082 100.665  59.623  0.00  0.00            
ATOM   3137  O   PRO X 198      26.579 101.343  60.528  0.00  0.00            
ATOM   3138  N   GLN X 199      26.852  99.716  59.037  0.00  0.00            
ATOM   3139  H   GLN X 199      26.377  99.106  58.369  0.00  0.00            
ATOM   3140  CA  GLN X 199      28.305  99.558  59.024  0.00  0.00            
ATOM   3141  HA  GLN X 199      28.616 100.349  59.677  0.00  0.00            
ATOM   3142  CB  GLN X 199      28.748  98.170  59.577  0.00  0.00            
ATOM   3143  HB2 GLN X 199      28.201  97.367  59.075  0.00  0.00            
ATOM   3144  HB3 GLN X 199      29.776  97.972  59.280  0.00  0.00            
ATOM   3145  CG  GLN X 199      28.533  97.966  61.040  0.00  0.00            
ATOM   3146  HG2 GLN X 199      28.903  96.988  61.365  0.00  0.00            
ATOM   3147  HG3 GLN X 199      27.445  97.883  61.132  0.00  0.00            
ATOM   3148  CD  GLN X 199      29.052  99.044  62.001  0.00  0.00            
ATOM   3149  OE1 GLN X 199      30.034  99.751  61.795  0.00  0.00            
ATOM   3150  NE2 GLN X 199      28.344  99.238  63.108  0.00  0.00            
ATOM   3151 HE21 GLN X 199      28.606  99.887  63.863  0.00  0.00            
ATOM   3152 HE22 GLN X 199      27.660  98.528  63.280  0.00  0.00            
ATOM   3153  C   GLN X 199      28.989  99.855  57.693  0.00  0.00            
ATOM   3154  O   GLN X 199      28.342 100.111  56.656  0.00  0.00            
ATOM   3155  N   LEU X 200      30.369  99.865  57.688  0.00  0.00            
ATOM   3156  H   LEU X 200      30.873  99.720  58.602  0.00  0.00            
ATOM   3157  CA  LEU X 200      31.248  99.822  56.518  0.00  0.00            
ATOM   3158  HA  LEU X 200      32.153 100.316  56.910  0.00  0.00            
ATOM   3159  CB  LEU X 200      31.723  98.400  56.357  0.00  0.00            
ATOM   3160  HB2 LEU X 200      31.854  97.982  57.373  0.00  0.00            
ATOM   3161  HB3 LEU X 200      30.903  97.868  55.953  0.00  0.00            
ATOM   3162  CG  LEU X 200      33.033  98.036  55.630  0.00  0.00            
ATOM   3163  HG  LEU X 200      33.700  98.857  55.882  0.00  0.00            
ATOM   3164  CD1 LEU X 200      33.733  96.806  56.238  0.00  0.00            
ATOM   3165 HD11 LEU X 200      34.713  96.795  55.805  0.00  0.00            
ATOM   3166 HD12 LEU X 200      33.379  95.838  55.870  0.00  0.00            
ATOM   3167 HD13 LEU X 200      33.872  96.792  57.322  0.00  0.00            
ATOM   3168  CD2 LEU X 200      33.023  97.929  54.098  0.00  0.00            
ATOM   3169 HD21 LEU X 200      34.010  97.601  53.728  0.00  0.00            
ATOM   3170 HD22 LEU X 200      32.868  98.847  53.595  0.00  0.00            
ATOM   3171 HD23 LEU X 200      32.426  97.067  53.825  0.00  0.00            
ATOM   3172  C   LEU X 200      30.614 100.551  55.293  0.00  0.00            
ATOM   3173  O   LEU X 200      30.512 101.796  55.372  0.00  0.00            
ATOM   3174  N   HID X 201      30.477  99.826  54.116  0.00  0.00            
ATOM   3175  H   HID X 201      30.493  98.785  54.189  0.00  0.00            
ATOM   3176  CA  HID X 201      29.979 100.456  52.836  0.00  0.00            
ATOM   3177  HA  HID X 201      30.858 100.921  52.375  0.00  0.00            
ATOM   3178  CB  HID X 201      29.604  99.337  51.862  0.00  0.00            
ATOM   3179  HB2 HID X 201      28.993  98.625  52.439  0.00  0.00            
ATOM   3180  HB3 HID X 201      30.433  98.822  51.451  0.00  0.00            
ATOM   3181  CG  HID X 201      28.752  99.653  50.725  0.00  0.00            
ATOM   3182  ND1 HID X 201      27.333  99.702  50.816  0.00  0.00            
ATOM   3183  HD1 HID X 201      26.794  99.439  51.652  0.00  0.00            
ATOM   3184  CE1 HID X 201      26.878 100.041  49.621  0.00  0.00            
ATOM   3185  HE1 HID X 201      25.859 100.042  49.554  0.00  0.00            
ATOM   3186  NE2 HID X 201      27.822 100.308  48.707  0.00  0.00            
ATOM   3187  CD2 HID X 201      29.028 100.056  49.409  0.00  0.00            
ATOM   3188  HD2 HID X 201      30.010 100.044  48.943  0.00  0.00            
ATOM   3189  C   HID X 201      28.848 101.504  53.009  0.00  0.00            
ATOM   3190  O   HID X 201      29.009 102.702  52.616  0.00  0.00            
ATOM   3191  N   ASN X 202      27.734 101.158  53.652  0.00  0.00            
ATOM   3192  H   ASN X 202      27.651 100.223  54.042  0.00  0.00            
ATOM   3193  CA  ASN X 202      26.568 102.032  53.843  0.00  0.00            
ATOM   3194  HA  ASN X 202      26.429 102.600  52.933  0.00  0.00            
ATOM   3195  CB  ASN X 202      25.238 101.273  54.208  0.00  0.00            
ATOM   3196  HB2 ASN X 202      25.354 100.451  54.879  0.00  0.00            
ATOM   3197  HB3 ASN X 202      24.554 101.966  54.591  0.00  0.00            
ATOM   3198  CG  ASN X 202      24.472 100.875  52.969  0.00  0.00            
ATOM   3199  OD1 ASN X 202      24.791 101.292  51.833  0.00  0.00            
ATOM   3200  ND2 ASN X 202      23.294 100.223  53.186  0.00  0.00            
ATOM   3201 HD21 ASN X 202      23.061 100.262  54.105  0.00  0.00            
ATOM   3202 HD22 ASN X 202      22.614 100.234  52.432  0.00  0.00            
ATOM   3203  C   ASN X 202      26.881 103.216  54.800  0.00  0.00            
ATOM   3204  O   ASN X 202      26.465 104.347  54.560  0.00  0.00            
ATOM   3205  N   ARN X 203      27.643 102.941  55.887  0.00  0.00            
ATOM   3206  H   ARN X 203      27.840 102.015  56.111  0.00  0.00            
ATOM   3207  CA  ARN X 203      28.128 103.901  56.896  0.00  0.00            
ATOM   3208  HA  ARN X 203      27.162 104.278  57.310  0.00  0.00            
ATOM   3209  CB  ARN X 203      28.846 103.196  58.062  0.00  0.00            
ATOM   3210  HB2 ARN X 203      29.495 102.447  57.565  0.00  0.00            
ATOM   3211  HB3 ARN X 203      28.171 102.640  58.746  0.00  0.00            
ATOM   3212  CG  ARN X 203      29.749 104.079  58.919  0.00  0.00            
ATOM   3213  HG2 ARN X 203      29.293 104.957  59.347  0.00  0.00            
ATOM   3214  HG3 ARN X 203      30.528 104.471  58.262  0.00  0.00            
ATOM   3215  CD  ARN X 203      30.395 103.299  60.066  0.00  0.00            
ATOM   3216  HD2 ARN X 203      31.095 102.591  59.687  0.00  0.00            
ATOM   3217  HD3 ARN X 203      29.742 102.668  60.620  0.00  0.00            
ATOM   3218  NE  ARN X 203      31.002 104.198  61.056  0.00  0.00            
ATOM   3219  HE  ARN X 203      30.342 104.930  61.330  0.00  0.00            
ATOM   3220  CZ  ARN X 203      31.845 103.764  62.138  0.00  0.00            
ATOM   3221  NH1 ARN X 203      31.842 102.629  62.696  0.00  0.00            
ATOM   3222 HH11 ARN X 203      31.089 102.035  62.307  0.00  0.00            
ATOM   3223  NH2 ARN X 203      32.683 104.756  62.623  0.00  0.00            
ATOM   3224 HH21 ARN X 203      33.247 105.265  61.967  0.00  0.00            
ATOM   3225 HH22 ARN X 203      32.148 105.512  63.015  0.00  0.00            
ATOM   3226  C   ARN X 203      28.879 105.057  56.219  0.00  0.00            
ATOM   3227  O   ARN X 203      28.745 106.209  56.610  0.00  0.00            
ATOM   3228  N   VAL X 204      29.649 104.701  55.145  0.00  0.00            
ATOM   3229  H   VAL X 204      29.742 103.702  54.962  0.00  0.00            
ATOM   3230  CA  VAL X 204      30.330 105.714  54.272  0.00  0.00            
ATOM   3231  HA  VAL X 204      30.963 106.323  54.837  0.00  0.00            
ATOM   3232  CB  VAL X 204      31.321 105.061  53.231  0.00  0.00            
ATOM   3233  HB  VAL X 204      30.792 104.432  52.553  0.00  0.00            
ATOM   3234  CG1 VAL X 204      31.972 106.069  52.263  0.00  0.00            
ATOM   3235 HG11 VAL X 204      31.206 106.621  51.751  0.00  0.00            
ATOM   3236 HG12 VAL X 204      32.725 106.775  52.645  0.00  0.00            
ATOM   3237 HG13 VAL X 204      32.483 105.505  51.519  0.00  0.00            
ATOM   3238  CG2 VAL X 204      32.430 104.214  53.935  0.00  0.00            
ATOM   3239 HG21 VAL X 204      32.913 103.691  53.155  0.00  0.00            
ATOM   3240 HG22 VAL X 204      33.099 104.819  54.575  0.00  0.00            
ATOM   3241 HG23 VAL X 204      31.975 103.451  54.506  0.00  0.00            
ATOM   3242  C   VAL X 204      29.341 106.659  53.588  0.00  0.00            
ATOM   3243  O   VAL X 204      29.582 107.863  53.565  0.00  0.00            
ATOM   3244  N   HID X 205      28.350 106.108  52.904  0.00  0.00            
ATOM   3245  H   HID X 205      28.180 105.184  53.141  0.00  0.00            
ATOM   3246  CA  HID X 205      27.343 106.796  52.164  0.00  0.00            
ATOM   3247  HA  HID X 205      27.825 107.297  51.337  0.00  0.00            
ATOM   3248  CB  HID X 205      26.317 105.776  51.581  0.00  0.00            
ATOM   3249  HB2 HID X 205      26.069 105.030  52.352  0.00  0.00            
ATOM   3250  HB3 HID X 205      25.432 106.215  51.282  0.00  0.00            
ATOM   3251  CG  HID X 205      26.775 105.091  50.265  0.00  0.00            
ATOM   3252  ND1 HID X 205      26.909 105.739  49.082  0.00  0.00            
ATOM   3253  HD1 HID X 205      26.627 106.756  48.854  0.00  0.00            
ATOM   3254  CE1 HID X 205      27.308 104.845  48.167  0.00  0.00            
ATOM   3255  HE1 HID X 205      27.618 105.158  47.209  0.00  0.00            
ATOM   3256  NE2 HID X 205      27.284 103.591  48.654  0.00  0.00            
ATOM   3257  CD2 HID X 205      26.944 103.759  49.979  0.00  0.00            
ATOM   3258  HD2 HID X 205      26.799 102.921  50.619  0.00  0.00            
ATOM   3259  C   HID X 205      26.680 107.850  53.019  0.00  0.00            
ATOM   3260  O   HID X 205      26.545 108.990  52.601  0.00  0.00            
ATOM   3261  N   ARG X 206      26.266 107.485  54.296  0.00  0.00            
ATOM   3262  H   ARG X 206      26.420 106.525  54.602  0.00  0.00            
ATOM   3263  CA  ARG X 206      25.652 108.346  55.285  0.00  0.00            
ATOM   3264  HA  ARG X 206      24.675 108.653  54.869  0.00  0.00            
ATOM   3265  CB  ARG X 206      25.349 107.579  56.592  0.00  0.00            
ATOM   3266  HB2 ARG X 206      26.010 106.695  56.748  0.00  0.00            
ATOM   3267  HB3 ARG X 206      25.431 108.213  57.450  0.00  0.00            
ATOM   3268  CG  ARG X 206      23.969 106.983  56.592  0.00  0.00            
ATOM   3269  HG2 ARG X 206      23.253 107.827  56.822  0.00  0.00            
ATOM   3270  HG3 ARG X 206      23.830 106.634  55.516  0.00  0.00            
ATOM   3271  CD  ARG X 206      23.719 105.786  57.482  0.00  0.00            
ATOM   3272  HD2 ARG X 206      24.458 105.000  57.414  0.00  0.00            
ATOM   3273  HD3 ARG X 206      22.735 105.230  57.364  0.00  0.00            
ATOM   3274  NE  ARG X 206      23.720 106.205  58.894  0.00  0.00            
ATOM   3275  HE  ARG X 206      24.626 106.063  59.454  0.00  0.00            
ATOM   3276  CZ  ARG X 206      22.653 106.614  59.661  0.00  0.00            
ATOM   3277  NH1 ARG X 206      21.440 106.867  59.074  0.00  0.00            
ATOM   3278 HH11 ARG X 206      21.251 106.674  58.048  0.00  0.00            
ATOM   3279 HH12 ARG X 206      20.782 107.443  59.502  0.00  0.00            
ATOM   3280  NH2 ARG X 206      22.909 106.890  60.965  0.00  0.00            
ATOM   3281 HH21 ARG X 206      23.746 106.460  61.425  0.00  0.00            
ATOM   3282 HH22 ARG X 206      22.291 107.337  61.694  0.00  0.00            
ATOM   3283  C   ARG X 206      26.544 109.546  55.638  0.00  0.00            
ATOM   3284  O   ARG X 206      26.011 110.665  55.608  0.00  0.00            
ATOM   3285  N   TRP X 207      27.866 109.249  55.783  0.00  0.00            
ATOM   3286  H   TRP X 207      28.071 108.325  55.536  0.00  0.00            
ATOM   3287  CA  TRP X 207      28.835 110.342  56.018  0.00  0.00            
ATOM   3288  HA  TRP X 207      28.453 110.988  56.830  0.00  0.00            
ATOM   3289  CB  TRP X 207      30.232 109.932  56.479  0.00  0.00            
ATOM   3290  HB2 TRP X 207      30.111 109.168  57.206  0.00  0.00            
ATOM   3291  HB3 TRP X 207      30.698 109.510  55.571  0.00  0.00            
ATOM   3292  CG  TRP X 207      31.020 110.974  57.160  0.00  0.00            
ATOM   3293  CD1 TRP X 207      31.137 111.197  58.498  0.00  0.00            
ATOM   3294  HD1 TRP X 207      30.745 110.548  59.184  0.00  0.00            
ATOM   3295  NE1 TRP X 207      31.921 112.258  58.742  0.00  0.00            
ATOM   3296  HE1 TRP X 207      32.069 112.532  59.729  0.00  0.00            
ATOM   3297  CE2 TRP X 207      32.335 112.842  57.582  0.00  0.00            
ATOM   3298  CZ2 TRP X 207      33.220 113.912  57.300  0.00  0.00            
ATOM   3299  HZ2 TRP X 207      33.613 114.528  58.075  0.00  0.00            
ATOM   3300  CH2 TRP X 207      33.647 114.039  56.005  0.00  0.00            
ATOM   3301  HH2 TRP X 207      34.289 114.807  55.784  0.00  0.00            
ATOM   3302  CZ3 TRP X 207      33.208 113.181  54.960  0.00  0.00            
ATOM   3303  HZ3 TRP X 207      33.441 113.394  53.954  0.00  0.00            
ATOM   3304  CE3 TRP X 207      32.276 112.179  55.279  0.00  0.00            
ATOM   3305  HE3 TRP X 207      31.736 111.561  54.570  0.00  0.00            
ATOM   3306  CD2 TRP X 207      31.877 111.963  56.581  0.00  0.00            
ATOM   3307  C   TRP X 207      28.971 111.263  54.788  0.00  0.00            
ATOM   3308  O   TRP X 207      29.084 112.462  55.006  0.00  0.00            
ATOM   3309  N   VAL X 208      28.945 110.710  53.575  0.00  0.00            
ATOM   3310  H   VAL X 208      29.065 109.653  53.440  0.00  0.00            
ATOM   3311  CA  VAL X 208      29.092 111.517  52.343  0.00  0.00            
ATOM   3312  HA  VAL X 208      29.763 112.300  52.536  0.00  0.00            
ATOM   3313  CB  VAL X 208      29.560 110.718  51.163  0.00  0.00            
ATOM   3314  HB  VAL X 208      28.922 109.880  50.955  0.00  0.00            
ATOM   3315  CG1 VAL X 208      29.821 111.507  49.869  0.00  0.00            
ATOM   3316 HG11 VAL X 208      30.354 112.375  50.140  0.00  0.00            
ATOM   3317 HG12 VAL X 208      30.483 111.006  49.044  0.00  0.00            
ATOM   3318 HG13 VAL X 208      28.912 111.877  49.397  0.00  0.00            
ATOM   3319  CG2 VAL X 208      30.986 110.103  51.529  0.00  0.00            
ATOM   3320 HG21 VAL X 208      31.752 110.870  51.636  0.00  0.00            
ATOM   3321 HG22 VAL X 208      31.328 109.300  50.794  0.00  0.00            
ATOM   3322 HG23 VAL X 208      30.721 109.606  52.456  0.00  0.00            
ATOM   3323  C   VAL X 208      27.816 112.308  52.194  0.00  0.00            
ATOM   3324  O   VAL X 208      27.868 113.428  51.791  0.00  0.00            
ATOM   3325  N   GLY X 209      26.666 111.724  52.612  0.00  0.00            
ATOM   3326  H   GLY X 209      26.800 110.783  52.886  0.00  0.00            
ATOM   3327  CA  GLY X 209      25.270 112.252  52.563  0.00  0.00            
ATOM   3328  HA2 GLY X 209      24.751 111.393  53.056  0.00  0.00            
ATOM   3329  HA3 GLY X 209      25.151 113.115  53.286  0.00  0.00            
ATOM   3330  C   GLY X 209      24.625 112.406  51.172  0.00  0.00            
ATOM   3331  O   GLY X 209      25.216 112.050  50.106  0.00  0.00            
ATOM   3332  N   GLY X 210      23.358 112.899  51.206  0.00  0.00            
ATOM   3333  H   GLY X 210      23.104 113.201  52.141  0.00  0.00            
ATOM   3334  CA  GLY X 210      22.521 113.464  50.121  0.00  0.00            
ATOM   3335  HA2 GLY X 210      22.844 114.442  49.894  0.00  0.00            
ATOM   3336  HA3 GLY X 210      21.487 113.611  50.443  0.00  0.00            
ATOM   3337  C   GLY X 210      22.379 112.530  48.941  0.00  0.00            
ATOM   3338  O   GLY X 210      21.670 111.531  48.998  0.00  0.00            
ATOM   3339  N   GLN X 211      22.940 112.958  47.802  0.00  0.00            
ATOM   3340  H   GLN X 211      23.222 113.942  47.788  0.00  0.00            
ATOM   3341  CA  GLN X 211      22.887 112.190  46.542  0.00  0.00            
ATOM   3342  HA  GLN X 211      21.918 111.952  46.217  0.00  0.00            
ATOM   3343  CB  GLN X 211      23.641 112.925  45.420  0.00  0.00            
ATOM   3344  HB2 GLN X 211      24.600 113.227  45.771  0.00  0.00            
ATOM   3345  HB3 GLN X 211      23.176 113.841  45.207  0.00  0.00            
ATOM   3346  CG  GLN X 211      23.535 112.217  44.078  0.00  0.00            
ATOM   3347  HG2 GLN X 211      24.171 112.761  43.368  0.00  0.00            
ATOM   3348  HG3 GLN X 211      23.804 111.213  44.075  0.00  0.00            
ATOM   3349  CD  GLN X 211      22.036 112.249  43.559  0.00  0.00            
ATOM   3350  OE1 GLN X 211      21.211 111.375  43.840  0.00  0.00            
ATOM   3351  NE2 GLN X 211      21.761 113.166  42.623  0.00  0.00            
ATOM   3352 HE21 GLN X 211      20.798 113.035  42.194  0.00  0.00            
ATOM   3353 HE22 GLN X 211      22.481 113.841  42.206  0.00  0.00            
ATOM   3354  C   GLN X 211      23.431 110.757  46.722  0.00  0.00            
ATOM   3355  O   GLN X 211      22.764 109.782  46.324  0.00  0.00            
ATOM   3356  N   MET X 212      24.602 110.634  47.411  0.00  0.00            
ATOM   3357  H   MET X 212      24.998 111.553  47.693  0.00  0.00            
ATOM   3358  CA  MET X 212      25.200 109.297  47.701  0.00  0.00            
ATOM   3359  HA  MET X 212      25.135 108.678  46.798  0.00  0.00            
ATOM   3360  CB  MET X 212      26.633 109.522  48.139  0.00  0.00            
ATOM   3361  HB2 MET X 212      26.691 110.526  48.614  0.00  0.00            
ATOM   3362  HB3 MET X 212      27.054 108.776  48.850  0.00  0.00            
ATOM   3363  CG  MET X 212      27.506 109.470  46.825  0.00  0.00            
ATOM   3364  HG2 MET X 212      26.908 109.955  46.044  0.00  0.00            
ATOM   3365  HG3 MET X 212      28.338 110.200  46.972  0.00  0.00            
ATOM   3366  SD  MET X 212      28.008 107.827  46.251  0.00  0.00            
ATOM   3367  CE  MET X 212      29.417 107.512  47.421  0.00  0.00            
ATOM   3368  HE1 MET X 212      29.740 106.518  47.385  0.00  0.00            
ATOM   3369  HE2 MET X 212      29.046 107.635  48.435  0.00  0.00            
ATOM   3370  HE3 MET X 212      30.168 108.257  47.290  0.00  0.00            
ATOM   3371  C   MET X 212      24.391 108.473  48.689  0.00  0.00            
ATOM   3372  O   MET X 212      24.597 107.279  48.798  0.00  0.00            
ATOM   3373  N   GLY X 213      23.610 109.218  49.492  0.00  0.00            
ATOM   3374  H   GLY X 213      23.572 110.233  49.218  0.00  0.00            
ATOM   3375  CA  GLY X 213      22.807 108.692  50.592  0.00  0.00            
ATOM   3376  HA2 GLY X 213      23.409 108.021  51.223  0.00  0.00            
ATOM   3377  HA3 GLY X 213      22.594 109.465  51.301  0.00  0.00            
ATOM   3378  C   GLY X 213      21.544 108.009  50.209  0.00  0.00            
ATOM   3379  O   GLY X 213      21.101 107.098  50.862  0.00  0.00            
ATOM   3380  N   VAL X 214      20.903 108.526  49.202  0.00  0.00            
ATOM   3381  H   VAL X 214      21.304 109.428  48.818  0.00  0.00            
ATOM   3382  CA  VAL X 214      19.635 107.928  48.771  0.00  0.00            
ATOM   3383  HA  VAL X 214      19.168 107.442  49.623  0.00  0.00            
ATOM   3384  CB  VAL X 214      18.746 109.000  48.176  0.00  0.00            
ATOM   3385  HB  VAL X 214      17.755 108.406  48.253  0.00  0.00            
ATOM   3386  CG1 VAL X 214      18.522 110.155  49.166  0.00  0.00            
ATOM   3387 HG11 VAL X 214      17.479 110.425  49.227  0.00  0.00            
ATOM   3388 HG12 VAL X 214      19.150 111.012  48.885  0.00  0.00            
ATOM   3389 HG13 VAL X 214      18.903 109.823  50.138  0.00  0.00            
ATOM   3390  CG2 VAL X 214      18.965 109.361  46.711  0.00  0.00            
ATOM   3391 HG21 VAL X 214      19.998 109.692  46.660  0.00  0.00            
ATOM   3392 HG22 VAL X 214      18.344 110.175  46.339  0.00  0.00            
ATOM   3393 HG23 VAL X 214      18.796 108.505  46.090  0.00  0.00            
ATOM   3394  C   VAL X 214      20.039 106.756  47.788  0.00  0.00            
ATOM   3395  O   VAL X 214      21.005 106.817  47.078  0.00  0.00            
ATOM   3396  N   VAL X 215      19.298 105.597  47.876  0.00  0.00            
ATOM   3397  H   VAL X 215      18.477 105.683  48.456  0.00  0.00            
ATOM   3398  CA  VAL X 215      19.483 104.344  47.150  0.00  0.00            
ATOM   3399  HA  VAL X 215      20.513 104.026  47.242  0.00  0.00            
ATOM   3400  CB  VAL X 215      18.787 103.088  47.734  0.00  0.00            
ATOM   3401  HB  VAL X 215      19.181 102.196  47.304  0.00  0.00            
ATOM   3402  CG1 VAL X 215      18.931 102.918  49.220  0.00  0.00            
ATOM   3403 HG11 VAL X 215      19.970 102.912  49.622  0.00  0.00            
ATOM   3404 HG12 VAL X 215      18.569 101.947  49.570  0.00  0.00            
ATOM   3405 HG13 VAL X 215      18.265 103.596  49.730  0.00  0.00            
ATOM   3406  CG2 VAL X 215      17.291 103.091  47.466  0.00  0.00            
ATOM   3407 HG21 VAL X 215      16.805 102.190  47.948  0.00  0.00            
ATOM   3408 HG22 VAL X 215      16.819 103.962  47.968  0.00  0.00            
ATOM   3409 HG23 VAL X 215      17.140 102.999  46.401  0.00  0.00            
ATOM   3410  C   VAL X 215      19.437 104.276  45.587  0.00  0.00            
ATOM   3411  O   VAL X 215      20.301 103.548  45.082  0.00  0.00            
ATOM   3412  N   PRO X 216      18.435 104.870  44.895  0.00  0.00            
ATOM   3413  CD  PRO X 216      17.394 105.770  45.470  0.00  0.00            
ATOM   3414  HD2 PRO X 216      16.698 105.093  45.994  0.00  0.00            
ATOM   3415  HD3 PRO X 216      17.603 106.528  46.253  0.00  0.00            
ATOM   3416  CG  PRO X 216      16.645 106.435  44.336  0.00  0.00            
ATOM   3417  HG2 PRO X 216      17.066 107.410  44.204  0.00  0.00            
ATOM   3418  HG3 PRO X 216      15.563 106.545  44.579  0.00  0.00            
ATOM   3419  CB  PRO X 216      16.844 105.408  43.253  0.00  0.00            
ATOM   3420  HB2 PRO X 216      16.636 105.789  42.247  0.00  0.00            
ATOM   3421  HB3 PRO X 216      16.122 104.644  43.319  0.00  0.00            
ATOM   3422  CA  PRO X 216      18.220 104.804  43.466  0.00  0.00            
ATOM   3423  HA  PRO X 216      18.197 103.764  43.123  0.00  0.00            
ATOM   3424  C   PRO X 216      19.334 105.465  42.590  0.00  0.00            
ATOM   3425  O   PRO X 216      20.014 104.814  41.782  0.00  0.00            
ATOM   3426  N   THR X 217      19.474 106.774  42.770  0.00  0.00            
ATOM   3427  H   THR X 217      18.887 107.227  43.475  0.00  0.00            
ATOM   3428  CA  THR X 217      20.108 107.785  41.923  0.00  0.00            
ATOM   3429  HA  THR X 217      20.038 107.545  40.811  0.00  0.00            
ATOM   3430  CB  THR X 217      19.251 109.051  42.176  0.00  0.00            
ATOM   3431  HB  THR X 217      19.825 109.931  41.697  0.00  0.00            
ATOM   3432  CG2 THR X 217      17.925 109.153  41.523  0.00  0.00            
ATOM   3433 HG21 THR X 217      18.024 108.910  40.485  0.00  0.00            
ATOM   3434 HG22 THR X 217      17.099 108.626  41.977  0.00  0.00            
ATOM   3435 HG23 THR X 217      17.609 110.229  41.550  0.00  0.00            
ATOM   3436  OG1 THR X 217      19.089 109.471  43.471  0.00  0.00            
ATOM   3437  HG1 THR X 217      19.898 109.945  43.709  0.00  0.00            
ATOM   3438  C   THR X 217      21.611 107.933  42.210  0.00  0.00            
ATOM   3439  O   THR X 217      22.333 108.710  41.567  0.00  0.00            
ATOM   3440  N   ALA X 218      22.088 107.144  43.219  0.00  0.00            
ATOM   3441  H   ALA X 218      21.416 106.565  43.692  0.00  0.00            
ATOM   3442  CA  ALA X 218      23.356 107.283  43.865  0.00  0.00            
ATOM   3443  HA  ALA X 218      23.199 108.141  44.529  0.00  0.00            
ATOM   3444  CB  ALA X 218      23.615 106.063  44.846  0.00  0.00            
ATOM   3445  HB1 ALA X 218      22.739 105.629  45.331  0.00  0.00            
ATOM   3446  HB2 ALA X 218      24.175 106.334  45.714  0.00  0.00            
ATOM   3447  HB3 ALA X 218      24.174 105.229  44.433  0.00  0.00            
ATOM   3448  C   ALA X 218      24.622 107.348  43.006  0.00  0.00            
ATOM   3449  O   ALA X 218      25.562 108.008  43.436  0.00  0.00            
ATOM   3450  N   PRO X 219      24.793 106.698  41.833  0.00  0.00            
ATOM   3451  CD  PRO X 219      24.103 105.510  41.391  0.00  0.00            
ATOM   3452  HD2 PRO X 219      24.654 104.679  41.840  0.00  0.00            
ATOM   3453  HD3 PRO X 219      23.098 105.485  41.734  0.00  0.00            
ATOM   3454  CG  PRO X 219      24.271 105.480  39.915  0.00  0.00            
ATOM   3455  HG2 PRO X 219      23.564 106.231  39.625  0.00  0.00            
ATOM   3456  HG3 PRO X 219      23.998 104.601  39.351  0.00  0.00            
ATOM   3457  CB  PRO X 219      25.705 105.930  39.760  0.00  0.00            
ATOM   3458  HB2 PRO X 219      25.952 106.179  38.710  0.00  0.00            
ATOM   3459  HB3 PRO X 219      26.350 105.107  39.918  0.00  0.00            
ATOM   3460  CA  PRO X 219      25.816 107.093  40.742  0.00  0.00            
ATOM   3461  HA  PRO X 219      26.737 107.248  41.252  0.00  0.00            
ATOM   3462  C   PRO X 219      25.667 108.417  40.033  0.00  0.00            
ATOM   3463  O   PRO X 219      26.394 108.693  39.119  0.00  0.00            
ATOM   3464  N   ASN X 220      24.766 109.313  40.440  0.00  0.00            
ATOM   3465  H   ASN X 220      24.029 108.889  41.071  0.00  0.00            
ATOM   3466  CA  ASN X 220      24.739 110.715  39.973  0.00  0.00            
ATOM   3467  HA  ASN X 220      25.143 110.714  38.916  0.00  0.00            
ATOM   3468  CB  ASN X 220      23.272 111.168  39.777  0.00  0.00            
ATOM   3469  HB2 ASN X 220      22.627 110.331  39.387  0.00  0.00            
ATOM   3470  HB3 ASN X 220      22.929 111.481  40.770  0.00  0.00            
ATOM   3471  CG  ASN X 220      23.105 112.374  38.840  0.00  0.00            
ATOM   3472  OD1 ASN X 220      23.961 113.224  38.685  0.00  0.00            
ATOM   3473  ND2 ASN X 220      21.959 112.552  38.168  0.00  0.00            
ATOM   3474 HD21 ASN X 220      21.160 111.910  38.391  0.00  0.00            
ATOM   3475 HD22 ASN X 220      21.921 113.518  37.701  0.00  0.00            
ATOM   3476  C   ASN X 220      25.736 111.669  40.762  0.00  0.00            
ATOM   3477  O   ASN X 220      25.872 112.848  40.621  0.00  0.00            
ATOM   3478  N   ASP X 221      26.627 110.987  41.510  0.00  0.00            
ATOM   3479  H   ASP X 221      26.496 109.992  41.403  0.00  0.00            
ATOM   3480  CA  ASP X 221      27.820 111.438  42.168  0.00  0.00            
ATOM   3481  HA  ASP X 221      27.942 112.512  41.957  0.00  0.00            
ATOM   3482  CB  ASP X 221      27.642 111.263  43.689  0.00  0.00            
ATOM   3483  HB2 ASP X 221      26.793 111.757  43.997  0.00  0.00            
ATOM   3484  HB3 ASP X 221      27.642 110.256  44.007  0.00  0.00            
ATOM   3485  CG  ASP X 221      28.783 111.849  44.521  0.00  0.00            
ATOM   3486  OD1 ASP X 221      29.956 111.769  44.106  0.00  0.00            
ATOM   3487  OD2 ASP X 221      28.433 112.546  45.538  0.00  0.00            
ATOM   3488  C   ASP X 221      28.979 110.533  41.616  0.00  0.00            
ATOM   3489  O   ASP X 221      29.006 109.353  41.909  0.00  0.00            
ATOM   3490  N   PRO X 222      29.950 111.098  40.927  0.00  0.00            
ATOM   3491  CD  PRO X 222      30.008 112.449  40.347  0.00  0.00            
ATOM   3492  HD2 PRO X 222      29.061 112.863  40.048  0.00  0.00            
ATOM   3493  HD3 PRO X 222      30.245 113.057  41.172  0.00  0.00            
ATOM   3494  CG  PRO X 222      31.040 112.507  39.229  0.00  0.00            
ATOM   3495  HG2 PRO X 222      31.549 113.508  39.155  0.00  0.00            
ATOM   3496  HG3 PRO X 222      30.548 112.242  38.344  0.00  0.00            
ATOM   3497  CB  PRO X 222      31.940 111.418  39.605  0.00  0.00            
ATOM   3498  HB2 PRO X 222      32.403 110.931  38.740  0.00  0.00            
ATOM   3499  HB3 PRO X 222      32.722 111.768  40.316  0.00  0.00            
ATOM   3500  CA  PRO X 222      31.046 110.331  40.256  0.00  0.00            
ATOM   3501  HA  PRO X 222      30.683 109.497  39.546  0.00  0.00            
ATOM   3502  C   PRO X 222      32.037 109.672  41.214  0.00  0.00            
ATOM   3503  O   PRO X 222      32.765 108.744  40.819  0.00  0.00            
ATOM   3504  N   VAL X 223      32.024 110.051  42.515  0.00  0.00            
ATOM   3505  H   VAL X 223      31.307 110.715  42.918  0.00  0.00            
ATOM   3506  CA  VAL X 223      32.778 109.345  43.561  0.00  0.00            
ATOM   3507  HA  VAL X 223      33.813 109.294  43.185  0.00  0.00            
ATOM   3508  CB  VAL X 223      32.826 110.219  44.905  0.00  0.00            
ATOM   3509  HB  VAL X 223      32.751 111.269  44.696  0.00  0.00            
ATOM   3510  CG1 VAL X 223      31.694 109.911  45.887  0.00  0.00            
ATOM   3511 HG11 VAL X 223      32.024 109.148  46.543  0.00  0.00            
ATOM   3512 HG12 VAL X 223      31.383 110.743  46.513  0.00  0.00            
ATOM   3513 HG13 VAL X 223      30.825 109.671  45.422  0.00  0.00            
ATOM   3514  CG2 VAL X 223      34.186 110.026  45.640  0.00  0.00            
ATOM   3515 HG21 VAL X 223      35.021 110.340  44.991  0.00  0.00            
ATOM   3516 HG22 VAL X 223      34.423 109.002  45.975  0.00  0.00            
ATOM   3517 HG23 VAL X 223      34.020 110.624  46.491  0.00  0.00            
ATOM   3518  C   VAL X 223      32.263 107.890  43.772  0.00  0.00            
ATOM   3519  O   VAL X 223      32.906 107.120  44.386  0.00  0.00            
ATOM   3520  N   PHE X 224      31.057 107.568  43.294  0.00  0.00            
ATOM   3521  H   PHE X 224      30.430 108.325  43.015  0.00  0.00            
ATOM   3522  CA  PHE X 224      30.437 106.226  43.268  0.00  0.00            
ATOM   3523  HA  PHE X 224      30.196 105.912  44.328  0.00  0.00            
ATOM   3524  CB  PHE X 224      29.051 106.332  42.581  0.00  0.00            
ATOM   3525  HB2 PHE X 224      29.269 106.615  41.586  0.00  0.00            
ATOM   3526  HB3 PHE X 224      28.476 107.199  42.894  0.00  0.00            
ATOM   3527  CG  PHE X 224      28.261 105.034  42.618  0.00  0.00            
ATOM   3528  CD1 PHE X 224      28.557 104.039  41.707  0.00  0.00            
ATOM   3529  HD1 PHE X 224      29.339 104.220  40.993  0.00  0.00            
ATOM   3530  CE1 PHE X 224      27.990 102.778  41.904  0.00  0.00            
ATOM   3531  HE1 PHE X 224      28.285 102.016  41.244  0.00  0.00            
ATOM   3532  CZ  PHE X 224      27.011 102.582  42.856  0.00  0.00            
ATOM   3533  HZ  PHE X 224      26.594 101.615  42.964  0.00  0.00            
ATOM   3534  CE2 PHE X 224      26.494 103.639  43.598  0.00  0.00            
ATOM   3535  HE2 PHE X 224      25.702 103.419  44.285  0.00  0.00            
ATOM   3536  CD2 PHE X 224      27.174 104.901  43.521  0.00  0.00            
ATOM   3537  HD2 PHE X 224      27.057 105.714  44.240  0.00  0.00            
ATOM   3538  C   PHE X 224      31.379 105.200  42.638  0.00  0.00            
ATOM   3539  O   PHE X 224      31.550 104.113  43.173  0.00  0.00            
ATOM   3540  N   PHE X 225      32.008 105.474  41.493  0.00  0.00            
ATOM   3541  H   PHE X 225      31.823 106.347  41.036  0.00  0.00            
ATOM   3542  CA  PHE X 225      33.100 104.672  40.954  0.00  0.00            
ATOM   3543  HA  PHE X 225      32.746 103.676  40.642  0.00  0.00            
ATOM   3544  CB  PHE X 225      33.608 105.362  39.684  0.00  0.00            
ATOM   3545  HB2 PHE X 225      34.475 104.709  39.260  0.00  0.00            
ATOM   3546  HB3 PHE X 225      33.929 106.397  39.946  0.00  0.00            
ATOM   3547  CG  PHE X 225      32.749 105.463  38.397  0.00  0.00            
ATOM   3548  CD1 PHE X 225      32.287 106.668  37.879  0.00  0.00            
ATOM   3549  HD1 PHE X 225      32.396 107.602  38.354  0.00  0.00            
ATOM   3550  CE1 PHE X 225      31.565 106.711  36.658  0.00  0.00            
ATOM   3551  HE1 PHE X 225      31.206 107.662  36.320  0.00  0.00            
ATOM   3552  CZ  PHE X 225      31.345 105.456  35.936  0.00  0.00            
ATOM   3553  HZ  PHE X 225      30.870 105.378  35.033  0.00  0.00            
ATOM   3554  CE2 PHE X 225      31.811 104.297  36.510  0.00  0.00            
ATOM   3555  HE2 PHE X 225      31.606 103.371  35.978  0.00  0.00            
ATOM   3556  CD2 PHE X 225      32.547 104.289  37.656  0.00  0.00            
ATOM   3557  HD2 PHE X 225      33.008 103.290  37.892  0.00  0.00            
ATOM   3558  C   PHE X 225      34.232 104.362  41.941  0.00  0.00            
ATOM   3559  O   PHE X 225      34.630 103.254  42.190  0.00  0.00            
ATOM   3560  N   LEU X 226      34.724 105.416  42.595  0.00  0.00            
ATOM   3561  H   LEU X 226      34.263 106.301  42.451  0.00  0.00            
ATOM   3562  CA  LEU X 226      35.935 105.470  43.481  0.00  0.00            
ATOM   3563  HA  LEU X 226      36.741 105.026  42.919  0.00  0.00            
ATOM   3564  CB  LEU X 226      36.226 106.907  43.789  0.00  0.00            
ATOM   3565  HB2 LEU X 226      37.153 107.081  44.298  0.00  0.00            
ATOM   3566  HB3 LEU X 226      35.533 107.331  44.465  0.00  0.00            
ATOM   3567  CG  LEU X 226      36.224 107.839  42.625  0.00  0.00            
ATOM   3568  HG  LEU X 226      35.234 107.977  42.189  0.00  0.00            
ATOM   3569  CD1 LEU X 226      36.774 109.174  43.137  0.00  0.00            
ATOM   3570 HD11 LEU X 226      36.737 109.924  42.333  0.00  0.00            
ATOM   3571 HD12 LEU X 226      37.785 109.055  43.484  0.00  0.00            
ATOM   3572 HD13 LEU X 226      36.085 109.478  43.908  0.00  0.00            
ATOM   3573  CD2 LEU X 226      37.080 107.271  41.475  0.00  0.00            
ATOM   3574 HD21 LEU X 226      36.871 106.221  41.343  0.00  0.00            
ATOM   3575 HD22 LEU X 226      36.955 107.817  40.538  0.00  0.00            
ATOM   3576 HD23 LEU X 226      38.127 107.373  41.773  0.00  0.00            
ATOM   3577  C   LEU X 226      35.684 104.614  44.760  0.00  0.00            
ATOM   3578  O   LEU X 226      36.334 103.660  45.022  0.00  0.00            
ATOM   3579  N   HID X 227      34.568 105.015  45.391  0.00  0.00            
ATOM   3580  H   HID X 227      34.015 105.800  45.036  0.00  0.00            
ATOM   3581  CA  HID X 227      33.941 104.271  46.465  0.00  0.00            
ATOM   3582  HA  HID X 227      34.684 104.307  47.234  0.00  0.00            
ATOM   3583  CB  HID X 227      32.628 104.986  46.945  0.00  0.00            
ATOM   3584  HB2 HID X 227      32.829 105.648  47.815  0.00  0.00            
ATOM   3585  HB3 HID X 227      32.112 105.482  46.155  0.00  0.00            
ATOM   3586  CG  HID X 227      31.561 104.124  47.495  0.00  0.00            
ATOM   3587  ND1 HID X 227      31.349 103.932  48.848  0.00  0.00            
ATOM   3588  HD1 HID X 227      31.847 104.342  49.578  0.00  0.00            
ATOM   3589  CE1 HID X 227      30.393 103.035  48.923  0.00  0.00            
ATOM   3590  HE1 HID X 227      29.933 102.857  49.831  0.00  0.00            
ATOM   3591  NE2 HID X 227      29.852 102.606  47.772  0.00  0.00            
ATOM   3592  CD2 HID X 227      30.613 103.373  46.846  0.00  0.00            
ATOM   3593  HD2 HID X 227      30.358 103.596  45.771  0.00  0.00            
ATOM   3594  C   HID X 227      33.729 102.717  46.269  0.00  0.00            
ATOM   3595  O   HID X 227      34.110 101.872  47.077  0.00  0.00            
ATOM   3596  N   HID X 228      33.105 102.362  45.196  0.00  0.00            
ATOM   3597  H   HID X 228      32.886 103.092  44.560  0.00  0.00            
ATOM   3598  CA  HID X 228      32.755 100.959  44.847  0.00  0.00            
ATOM   3599  HA  HID X 228      32.636 100.430  45.788  0.00  0.00            
ATOM   3600  CB  HID X 228      31.448 100.804  44.053  0.00  0.00            
ATOM   3601  HB2 HID X 228      31.294 101.707  43.400  0.00  0.00            
ATOM   3602  HB3 HID X 228      31.527  99.967  43.387  0.00  0.00            
ATOM   3603  CG  HID X 228      30.201 100.593  44.845  0.00  0.00            
ATOM   3604  ND1 HID X 228      29.921  99.325  45.401  0.00  0.00            
ATOM   3605  HD1 HID X 228      30.520  98.478  45.220  0.00  0.00            
ATOM   3606  CE1 HID X 228      28.735  99.377  45.964  0.00  0.00            
ATOM   3607  HE1 HID X 228      28.203  98.617  46.481  0.00  0.00            
ATOM   3608  NE2 HID X 228      28.091 100.558  45.743  0.00  0.00            
ATOM   3609  CD2 HID X 228      29.080 101.371  45.011  0.00  0.00            
ATOM   3610  HD2 HID X 228      28.839 102.372  44.704  0.00  0.00            
ATOM   3611  C   HID X 228      33.951 100.285  44.325  0.00  0.00            
ATOM   3612  O   HID X 228      33.993  99.075  44.502  0.00  0.00            
ATOM   3613  N   ALA X 229      34.917 100.973  43.794  0.00  0.00            
ATOM   3614  H   ALA X 229      34.749 101.919  43.477  0.00  0.00            
ATOM   3615  CA  ALA X 229      36.183 100.469  43.344  0.00  0.00            
ATOM   3616  HA  ALA X 229      35.991  99.701  42.612  0.00  0.00            
ATOM   3617  CB  ALA X 229      36.973 101.523  42.668  0.00  0.00            
ATOM   3618  HB1 ALA X 229      36.355 102.444  42.526  0.00  0.00            
ATOM   3619  HB2 ALA X 229      37.190 101.109  41.703  0.00  0.00            
ATOM   3620  HB3 ALA X 229      37.837 101.801  43.235  0.00  0.00            
ATOM   3621  C   ALA X 229      36.988  99.884  44.480  0.00  0.00            
ATOM   3622  O   ALA X 229      37.616  98.832  44.405  0.00  0.00            
ATOM   3623  N   ASN X 230      37.068 100.755  45.507  0.00  0.00            
ATOM   3624  H   ASN X 230      36.803 101.668  45.238  0.00  0.00            
ATOM   3625  CA  ASN X 230      37.688 100.290  46.789  0.00  0.00            
ATOM   3626  HA  ASN X 230      38.670 100.029  46.506  0.00  0.00            
ATOM   3627  CB  ASN X 230      37.683 101.442  47.834  0.00  0.00            
ATOM   3628  HB2 ASN X 230      38.184 102.294  47.489  0.00  0.00            
ATOM   3629  HB3 ASN X 230      36.659 101.758  48.008  0.00  0.00            
ATOM   3630  CG  ASN X 230      38.287 101.061  49.185  0.00  0.00            
ATOM   3631  OD1 ASN X 230      37.831 101.587  50.168  0.00  0.00            
ATOM   3632  ND2 ASN X 230      39.391 100.363  49.287  0.00  0.00            
ATOM   3633 HD21 ASN X 230      39.702 100.065  50.204  0.00  0.00            
ATOM   3634 HD22 ASN X 230      39.888 100.139  48.432  0.00  0.00            
ATOM   3635  C   ASN X 230      37.062  99.094  47.410  0.00  0.00            
ATOM   3636  O   ASN X 230      37.774  98.197  47.897  0.00  0.00            
ATOM   3637  N   VAL X 231      35.718  99.151  47.459  0.00  0.00            
ATOM   3638  H   VAL X 231      35.156  99.890  46.972  0.00  0.00            
ATOM   3639  CA  VAL X 231      34.882  97.986  47.888  0.00  0.00            
ATOM   3640  HA  VAL X 231      35.315  97.810  48.880  0.00  0.00            
ATOM   3641  CB  VAL X 231      33.365  98.440  48.116  0.00  0.00            
ATOM   3642  HB  VAL X 231      32.988  98.723  47.194  0.00  0.00            
ATOM   3643  CG1 VAL X 231      32.545  97.189  48.579  0.00  0.00            
ATOM   3644 HG11 VAL X 231      31.502  97.506  48.780  0.00  0.00            
ATOM   3645 HG12 VAL X 231      32.920  96.678  49.443  0.00  0.00            
ATOM   3646 HG13 VAL X 231      32.490  96.367  47.835  0.00  0.00            
ATOM   3647  CG2 VAL X 231      33.205  99.531  49.227  0.00  0.00            
ATOM   3648 HG21 VAL X 231      33.747  99.140  50.083  0.00  0.00            
ATOM   3649 HG22 VAL X 231      33.609 100.513  48.902  0.00  0.00            
ATOM   3650 HG23 VAL X 231      32.157  99.642  49.523  0.00  0.00            
ATOM   3651  C   VAL X 231      35.037  96.678  47.039  0.00  0.00            
ATOM   3652  O   VAL X 231      35.029  95.570  47.610  0.00  0.00            
ATOM   3653  N   ASH X 232      35.143  96.753  45.707  0.00  0.00            
ATOM   3654  H   ASH X 232      35.097  97.636  45.271  0.00  0.00            
ATOM   3655  CA  ASH X 232      35.589  95.654  44.936  0.00  0.00            
ATOM   3656  HA  ASH X 232      34.830  94.844  45.188  0.00  0.00            
ATOM   3657  CB  ASH X 232      35.463  96.133  43.460  0.00  0.00            
ATOM   3658  HB2 ASH X 232      36.144  96.981  43.327  0.00  0.00            
ATOM   3659  HB3 ASH X 232      34.428  96.402  43.331  0.00  0.00            
ATOM   3660  CG  ASH X 232      35.886  95.007  42.555  0.00  0.00            
ATOM   3661  OD1 ASH X 232      35.024  93.972  42.601  0.00  0.00            
ATOM   3662  OD2 ASH X 232      36.950  95.036  41.965  0.00  0.00            
ATOM   3663  HD1 ASH X 232      35.310  93.232  43.117  0.00  0.00            
ATOM   3664  C   ASH X 232      37.011  95.288  45.364  0.00  0.00            
ATOM   3665  O   ASH X 232      37.391  94.097  45.306  0.00  0.00            
ATOM   3666  N   ARN X 233      37.852  96.267  45.759  0.00  0.00            
ATOM   3667  H   ARN X 233      37.635  97.241  45.601  0.00  0.00            
ATOM   3668  CA  ARN X 233      39.215  95.951  46.206  0.00  0.00            
ATOM   3669  HA  ARN X 233      39.671  95.330  45.411  0.00  0.00            
ATOM   3670  CB  ARN X 233      40.064  97.185  46.377  0.00  0.00            
ATOM   3671  HB2 ARN X 233      39.520  97.936  46.996  0.00  0.00            
ATOM   3672  HB3 ARN X 233      40.184  97.657  45.400  0.00  0.00            
ATOM   3673  CG  ARN X 233      41.428  96.945  47.003  0.00  0.00            
ATOM   3674  HG2 ARN X 233      42.027  96.351  46.303  0.00  0.00            
ATOM   3675  HG3 ARN X 233      41.328  96.367  47.912  0.00  0.00            
ATOM   3676  CD  ARN X 233      42.127  98.282  47.263  0.00  0.00            
ATOM   3677  HD2 ARN X 233      43.148  98.157  47.636  0.00  0.00            
ATOM   3678  HD3 ARN X 233      42.190  98.900  46.380  0.00  0.00            
ATOM   3679  NE  ARN X 233      41.422  99.044  48.283  0.00  0.00            
ATOM   3680  HE  ARN X 233      40.446  99.089  48.047  0.00  0.00            
ATOM   3681  CZ  ARN X 233      41.712  98.851  49.641  0.00  0.00            
ATOM   3682  NH1 ARN X 233      42.576  98.069  50.076  0.00  0.00            
ATOM   3683 HH11 ARN X 233      42.247  97.109  50.050  0.00  0.00            
ATOM   3684  NH2 ARN X 233      40.954  99.671  50.467  0.00  0.00            
ATOM   3685 HH21 ARN X 233      41.293 100.609  50.502  0.00  0.00            
ATOM   3686 HH22 ARN X 233      41.021  99.334  51.420  0.00  0.00            
ATOM   3687  C   ARN X 233      39.198  95.067  47.463  0.00  0.00            
ATOM   3688  O   ARN X 233      39.960  94.094  47.615  0.00  0.00            
ATOM   3689  N   ILE X 234      38.399  95.487  48.432  0.00  0.00            
ATOM   3690  H   ILE X 234      37.978  96.392  48.373  0.00  0.00            
ATOM   3691  CA  ILE X 234      38.356  94.753  49.705  0.00  0.00            
ATOM   3692  HA  ILE X 234      39.359  94.746  50.137  0.00  0.00            
ATOM   3693  CB  ILE X 234      37.500  95.464  50.714  0.00  0.00            
ATOM   3694  HB  ILE X 234      36.570  95.671  50.244  0.00  0.00            
ATOM   3695  CG2 ILE X 234      37.521  94.549  51.923  0.00  0.00            
ATOM   3696 HG21 ILE X 234      38.435  94.723  52.524  0.00  0.00            
ATOM   3697 HG22 ILE X 234      36.607  94.613  52.518  0.00  0.00            
ATOM   3698 HG23 ILE X 234      37.635  93.442  51.650  0.00  0.00            
ATOM   3699  CG1 ILE X 234      38.198  96.797  50.994  0.00  0.00            
ATOM   3700 HG12 ILE X 234      39.096  96.537  51.540  0.00  0.00            
ATOM   3701 HG13 ILE X 234      38.515  97.220  50.042  0.00  0.00            
ATOM   3702  CD1 ILE X 234      37.461  97.935  51.733  0.00  0.00            
ATOM   3703 HD11 ILE X 234      38.066  98.813  51.950  0.00  0.00            
ATOM   3704 HD12 ILE X 234      36.541  98.267  51.249  0.00  0.00            
ATOM   3705 HD13 ILE X 234      37.149  97.689  52.729  0.00  0.00            
ATOM   3706  C   ILE X 234      37.872  93.321  49.483  0.00  0.00            
ATOM   3707  O   ILE X 234      38.389  92.388  50.081  0.00  0.00            
ATOM   3708  N   TRP X 235      36.879  93.154  48.605  0.00  0.00            
ATOM   3709  H   TRP X 235      36.351  93.969  48.307  0.00  0.00            
ATOM   3710  CA  TRP X 235      36.412  91.840  48.244  0.00  0.00            
ATOM   3711  HA  TRP X 235      36.091  91.310  49.145  0.00  0.00            
ATOM   3712  CB  TRP X 235      35.241  91.983  47.299  0.00  0.00            
ATOM   3713  HB2 TRP X 235      34.419  92.574  47.714  0.00  0.00            
ATOM   3714  HB3 TRP X 235      35.555  92.469  46.368  0.00  0.00            
ATOM   3715  CG  TRP X 235      34.697  90.642  46.857  0.00  0.00            
ATOM   3716  CD1 TRP X 235      34.684  89.474  47.566  0.00  0.00            
ATOM   3717  HD1 TRP X 235      34.839  89.439  48.614  0.00  0.00            
ATOM   3718  NE1 TRP X 235      34.155  88.461  46.797  0.00  0.00            
ATOM   3719  HE1 TRP X 235      34.403  87.493  46.948  0.00  0.00            
ATOM   3720  CE2 TRP X 235      33.634  88.964  45.658  0.00  0.00            
ATOM   3721  CZ2 TRP X 235      32.868  88.383  44.681  0.00  0.00            
ATOM   3722  HZ2 TRP X 235      32.474  87.381  44.799  0.00  0.00            
ATOM   3723  CH2 TRP X 235      32.571  89.151  43.581  0.00  0.00            
ATOM   3724  HH2 TRP X 235      32.094  88.661  42.733  0.00  0.00            
ATOM   3725  CZ3 TRP X 235      32.923  90.486  43.477  0.00  0.00            
ATOM   3726  HZ3 TRP X 235      32.820  91.001  42.537  0.00  0.00            
ATOM   3727  CE3 TRP X 235      33.623  91.079  44.544  0.00  0.00            
ATOM   3728  HE3 TRP X 235      33.944  92.103  44.449  0.00  0.00            
ATOM   3729  CD2 TRP X 235      33.988  90.338  45.656  0.00  0.00            
ATOM   3730  C   TRP X 235      37.567  91.029  47.639  0.00  0.00            
ATOM   3731  O   TRP X 235      37.758  89.850  47.983  0.00  0.00            
ATOM   3732  N   ALA X 236      38.256  91.630  46.675  0.00  0.00            
ATOM   3733  H   ALA X 236      37.928  92.479  46.279  0.00  0.00            
ATOM   3734  CA  ALA X 236      39.377  90.962  46.062  0.00  0.00            
ATOM   3735  HA  ALA X 236      38.989  90.049  45.591  0.00  0.00            
ATOM   3736  CB  ALA X 236      39.958  91.807  44.914  0.00  0.00            
ATOM   3737  HB1 ALA X 236      40.480  92.670  45.334  0.00  0.00            
ATOM   3738  HB2 ALA X 236      39.210  92.141  44.211  0.00  0.00            
ATOM   3739  HB3 ALA X 236      40.728  91.223  44.396  0.00  0.00            
ATOM   3740  C   ALA X 236      40.413  90.506  47.052  0.00  0.00            
ATOM   3741  O   ALA X 236      41.047  89.482  46.887  0.00  0.00            
ATOM   3742  N   VAL X 237      40.658  91.290  48.101  0.00  0.00            
ATOM   3743  H   VAL X 237      39.955  91.986  48.313  0.00  0.00            
ATOM   3744  CA  VAL X 237      41.618  90.940  49.135  0.00  0.00            
ATOM   3745  HA  VAL X 237      42.544  90.598  48.680  0.00  0.00            
ATOM   3746  CB  VAL X 237      41.906  92.142  50.060  0.00  0.00            
ATOM   3747  HB  VAL X 237      40.957  92.579  50.361  0.00  0.00            
ATOM   3748  CG1 VAL X 237      42.665  91.715  51.304  0.00  0.00            
ATOM   3749 HG11 VAL X 237      42.054  91.882  52.188  0.00  0.00            
ATOM   3750 HG12 VAL X 237      43.580  92.299  51.409  0.00  0.00            
ATOM   3751 HG13 VAL X 237      42.927  90.659  51.251  0.00  0.00            
ATOM   3752  CG2 VAL X 237      42.720  93.194  49.322  0.00  0.00            
ATOM   3753 HG21 VAL X 237      43.061  92.792  48.364  0.00  0.00            
ATOM   3754 HG22 VAL X 237      43.576  93.545  49.887  0.00  0.00            
ATOM   3755 HG23 VAL X 237      42.084  94.048  49.078  0.00  0.00            
ATOM   3756  C   VAL X 237      41.028  89.774  49.930  0.00  0.00            
ATOM   3757  O   VAL X 237      41.785  88.877  50.290  0.00  0.00            
ATOM   3758  N   TRP X 238      39.732  89.784  50.170  0.00  0.00            
ATOM   3759  H   TRP X 238      39.136  90.433  49.673  0.00  0.00            
ATOM   3760  CA  TRP X 238      39.104  88.671  50.885  0.00  0.00            
ATOM   3761  HA  TRP X 238      39.610  88.532  51.840  0.00  0.00            
ATOM   3762  CB  TRP X 238      37.634  88.990  51.187  0.00  0.00            
ATOM   3763  HB2 TRP X 238      37.093  89.159  50.258  0.00  0.00            
ATOM   3764  HB3 TRP X 238      37.576  89.923  51.739  0.00  0.00            
ATOM   3765  CG  TRP X 238      36.914  87.943  51.938  0.00  0.00            
ATOM   3766  CD1 TRP X 238      36.689  87.947  53.273  0.00  0.00            
ATOM   3767  HD1 TRP X 238      36.828  88.793  53.906  0.00  0.00            
ATOM   3768  NE1 TRP X 238      36.078  86.773  53.655  0.00  0.00            
ATOM   3769  HE1 TRP X 238      36.173  86.364  54.572  0.00  0.00            
ATOM   3770  CE2 TRP X 238      35.672  86.088  52.533  0.00  0.00            
ATOM   3771  CZ2 TRP X 238      35.021  84.870  52.371  0.00  0.00            
ATOM   3772  HZ2 TRP X 238      34.898  84.221  53.215  0.00  0.00            
ATOM   3773  CH2 TRP X 238      34.830  84.403  51.086  0.00  0.00            
ATOM   3774  HH2 TRP X 238      34.589  83.366  50.982  0.00  0.00            
ATOM   3775  CZ3 TRP X 238      35.339  85.103  50.000  0.00  0.00            
ATOM   3776  HZ3 TRP X 238      35.367  84.598  49.046  0.00  0.00            
ATOM   3777  CE3 TRP X 238      35.971  86.318  50.141  0.00  0.00            
ATOM   3778  HE3 TRP X 238      36.258  86.894  49.276  0.00  0.00            
ATOM   3779  CD2 TRP X 238      36.206  86.811  51.422  0.00  0.00            
ATOM   3780  C   TRP X 238      39.253  87.370  50.097  0.00  0.00            
ATOM   3781  O   TRP X 238      39.471  86.318  50.661  0.00  0.00            
ATOM   3782  N   GLN X 239      39.081  87.420  48.769  0.00  0.00            
ATOM   3783  H   GLN X 239      38.864  88.309  48.329  0.00  0.00            
ATOM   3784  CA  GLN X 239      39.188  86.242  47.923  0.00  0.00            
ATOM   3785  HA  GLN X 239      38.537  85.484  48.348  0.00  0.00            
ATOM   3786  CB  GLN X 239      38.783  86.590  46.495  0.00  0.00            
ATOM   3787  HB2 GLN X 239      39.059  85.759  45.845  0.00  0.00            
ATOM   3788  HB3 GLN X 239      39.343  87.451  46.151  0.00  0.00            
ATOM   3789  CG  GLN X 239      37.286  86.864  46.372  0.00  0.00            
ATOM   3790  HG2 GLN X 239      36.699  86.032  46.763  0.00  0.00            
ATOM   3791  HG3 GLN X 239      37.037  87.747  46.963  0.00  0.00            
ATOM   3792  CD  GLN X 239      36.889  87.122  44.931  0.00  0.00            
ATOM   3793  OE1 GLN X 239      37.247  88.153  44.347  0.00  0.00            
ATOM   3794  NE2 GLN X 239      36.143  86.172  44.351  0.00  0.00            
ATOM   3795 HE21 GLN X 239      35.967  86.224  43.354  0.00  0.00            
ATOM   3796 HE22 GLN X 239      35.883  85.348  44.868  0.00  0.00            
ATOM   3797  C   GLN X 239      40.642  85.709  47.959  0.00  0.00            
ATOM   3798  O   GLN X 239      40.850  84.513  47.860  0.00  0.00            
ATOM   3799  N   ILE X 240      41.622  86.591  48.104  0.00  0.00            
ATOM   3800  H   ILE X 240      41.415  87.567  48.308  0.00  0.00            
ATOM   3801  CA  ILE X 240      43.017  86.184  48.144  0.00  0.00            
ATOM   3802  HA  ILE X 240      43.163  85.438  47.361  0.00  0.00            
ATOM   3803  CB  ILE X 240      43.962  87.375  47.874  0.00  0.00            
ATOM   3804  HB  ILE X 240      43.629  88.224  48.468  0.00  0.00            
ATOM   3805  CG2 ILE X 240      45.407  87.041  48.270  0.00  0.00            
ATOM   3806 HG21 ILE X 240      45.774  87.729  49.026  0.00  0.00            
ATOM   3807 HG22 ILE X 240      45.454  86.032  48.684  0.00  0.00            
ATOM   3808 HG23 ILE X 240      46.068  87.078  47.404  0.00  0.00            
ATOM   3809  CG1 ILE X 240      43.898  87.760  46.396  0.00  0.00            
ATOM   3810 HG12 ILE X 240      42.867  87.774  46.048  0.00  0.00            
ATOM   3811 HG13 ILE X 240      44.399  86.997  45.809  0.00  0.00            
ATOM   3812  CD1 ILE X 240      44.565  89.094  46.091  0.00  0.00            
ATOM   3813 HD11 ILE X 240      44.443  89.797  46.915  0.00  0.00            
ATOM   3814 HD12 ILE X 240      45.633  88.964  45.910  0.00  0.00            
ATOM   3815 HD13 ILE X 240      44.084  89.478  45.191  0.00  0.00            
ATOM   3816  C   ILE X 240      43.311  85.524  49.502  0.00  0.00            
ATOM   3817  O   ILE X 240      43.998  84.526  49.535  0.00  0.00            
ATOM   3818  N   ILE X 241      42.800  86.102  50.584  0.00  0.00            
ATOM   3819  H   ILE X 241      42.469  87.051  50.506  0.00  0.00            
ATOM   3820  CA  ILE X 241      42.971  85.520  51.905  0.00  0.00            
ATOM   3821  HA  ILE X 241      44.044  85.396  52.038  0.00  0.00            
ATOM   3822  CB  ILE X 241      42.456  86.472  52.970  0.00  0.00            
ATOM   3823  HB  ILE X 241      41.424  86.736  52.723  0.00  0.00            
ATOM   3824  CG2 ILE X 241      42.444  85.791  54.335  0.00  0.00            
ATOM   3825 HG21 ILE X 241      41.774  84.934  54.352  0.00  0.00            
ATOM   3826 HG22 ILE X 241      43.443  85.459  54.616  0.00  0.00            
ATOM   3827 HG23 ILE X 241      42.104  86.494  55.100  0.00  0.00            
ATOM   3828  CG1 ILE X 241      43.269  87.771  52.995  0.00  0.00            
ATOM   3829 HG12 ILE X 241      44.300  87.569  53.281  0.00  0.00            
ATOM   3830 HG13 ILE X 241      43.315  88.166  51.982  0.00  0.00            
ATOM   3831  CD1 ILE X 241      42.671  88.846  53.904  0.00  0.00            
ATOM   3832 HD11 ILE X 241      41.596  88.717  53.997  0.00  0.00            
ATOM   3833 HD12 ILE X 241      42.847  89.827  53.458  0.00  0.00            
ATOM   3834 HD13 ILE X 241      43.125  88.836  54.893  0.00  0.00            
ATOM   3835  C   ILE X 241      42.302  84.126  52.023  0.00  0.00            
ATOM   3836  O   ILE X 241      42.982  83.154  52.348  0.00  0.00            
ATOM   3837  N   HID X 242      41.014  84.077  51.713  0.00  0.00            
ATOM   3838  H   HID X 242      40.535  84.926  51.452  0.00  0.00            
ATOM   3839  CA  HID X 242      40.291  82.817  51.779  0.00  0.00            
ATOM   3840  HA  HID X 242      40.828  82.139  52.441  0.00  0.00            
ATOM   3841  CB  HID X 242      38.899  83.073  52.328  0.00  0.00            
ATOM   3842  HB2 HID X 242      38.388  82.132  52.545  0.00  0.00            
ATOM   3843  HB3 HID X 242      38.289  83.585  51.588  0.00  0.00            
ATOM   3844  CG  HID X 242      38.873  83.903  53.576  0.00  0.00            
ATOM   3845  ND1 HID X 242      39.023  83.381  54.837  0.00  0.00            
ATOM   3846  HD1 HID X 242      39.518  82.525  55.028  0.00  0.00            
ATOM   3847  CE1 HID X 242      38.884  84.379  55.715  0.00  0.00            
ATOM   3848  HE1 HID X 242      38.533  84.221  56.721  0.00  0.00            
ATOM   3849  NE2 HID X 242      38.828  85.561  55.131  0.00  0.00            
ATOM   3850  CD2 HID X 242      38.889  85.258  53.774  0.00  0.00            
ATOM   3851  HD2 HID X 242      39.060  86.035  53.047  0.00  0.00            
ATOM   3852  C   HID X 242      40.234  82.190  50.413  0.00  0.00            
ATOM   3853  O   HID X 242      39.198  82.148  49.746  0.00  0.00            
ATOM   3854  N   ARN X 243      41.389  81.685  49.971  0.00  0.00            
ATOM   3855  H   ARN X 243      42.228  81.809  50.520  0.00  0.00            
ATOM   3856  CA  ARN X 243      41.532  81.145  48.630  0.00  0.00            
ATOM   3857  HA  ARN X 243      41.228  81.927  47.931  0.00  0.00            
ATOM   3858  CB  ARN X 243      43.008  80.790  48.375  0.00  0.00            
ATOM   3859  HB2 ARN X 243      43.658  81.564  48.775  0.00  0.00            
ATOM   3860  HB3 ARN X 243      43.197  79.882  48.939  0.00  0.00            
ATOM   3861  CG  ARN X 243      43.349  80.494  46.909  0.00  0.00            
ATOM   3862  HG2 ARN X 243      44.410  80.241  46.820  0.00  0.00            
ATOM   3863  HG3 ARN X 243      42.760  79.636  46.594  0.00  0.00            
ATOM   3864  CD  ARN X 243      43.013  81.641  45.970  0.00  0.00            
ATOM   3865  HD2 ARN X 243      43.166  82.606  46.451  0.00  0.00            
ATOM   3866  HD3 ARN X 243      43.677  81.610  45.104  0.00  0.00            
ATOM   3867  NE  ARN X 243      41.649  81.507  45.500  0.00  0.00            
ATOM   3868  HE  ARN X 243      41.004  81.449  46.270  0.00  0.00            
ATOM   3869  CZ  ARN X 243      41.197  82.367  44.455  0.00  0.00            
ATOM   3870  NH1 ARN X 243      41.909  83.214  43.872  0.00  0.00            
ATOM   3871 HH11 ARN X 243      42.890  82.986  43.952  0.00  0.00            
ATOM   3872  NH2 ARN X 243      39.838  82.153  44.113  0.00  0.00            
ATOM   3873 HH21 ARN X 243      39.545  82.868  43.469  0.00  0.00            
ATOM   3874 HH22 ARN X 243      39.707  81.267  43.651  0.00  0.00            
ATOM   3875  C   ARN X 243      40.648  79.948  48.358  0.00  0.00            
ATOM   3876  O   ARN X 243      40.375  79.626  47.193  0.00  0.00            
ATOM   3877  N   ASN X 244      40.169  79.233  49.409  0.00  0.00            
ATOM   3878  H   ASN X 244      40.138  79.693  50.303  0.00  0.00            
ATOM   3879  CA  ASN X 244      39.389  78.039  49.234  0.00  0.00            
ATOM   3880  HA  ASN X 244      39.390  77.801  48.167  0.00  0.00            
ATOM   3881  CB  ASN X 244      39.983  76.855  50.009  0.00  0.00            
ATOM   3882  HB2 ASN X 244      39.246  76.060  50.119  0.00  0.00            
ATOM   3883  HB3 ASN X 244      40.273  77.179  51.006  0.00  0.00            
ATOM   3884  CG  ASN X 244      41.208  76.312  49.298  0.00  0.00            
ATOM   3885  OD1 ASN X 244      42.314  76.810  49.489  0.00  0.00            
ATOM   3886  ND2 ASN X 244      41.024  75.275  48.476  0.00  0.00            
ATOM   3887 HD21 ASN X 244      40.661  74.404  48.839  0.00  0.00            
ATOM   3888 HD22 ASN X 244      41.550  75.254  47.617  0.00  0.00            
ATOM   3889  C   ASN X 244      37.940  78.253  49.640  0.00  0.00            
ATOM   3890  O   ASN X 244      37.184  77.291  49.712  0.00  0.00            
ATOM   3891  N   GLN X 245      37.522  79.502  49.862  0.00  0.00            
ATOM   3892  H   GLN X 245      38.202  80.236  49.999  0.00  0.00            
ATOM   3893  CA  GLN X 245      36.110  79.827  49.992  0.00  0.00            
ATOM   3894  HA  GLN X 245      35.561  78.929  50.261  0.00  0.00            
ATOM   3895  CB  GLN X 245      35.923  80.916  51.062  0.00  0.00            
ATOM   3896  HB2 GLN X 245      34.908  81.309  51.004  0.00  0.00            
ATOM   3897  HB3 GLN X 245      36.571  81.752  50.823  0.00  0.00            
ATOM   3898  CG  GLN X 245      36.230  80.452  52.481  0.00  0.00            
ATOM   3899  HG2 GLN X 245      36.144  81.290  53.170  0.00  0.00            
ATOM   3900  HG3 GLN X 245      37.252  80.085  52.530  0.00  0.00            
ATOM   3901  CD  GLN X 245      35.284  79.348  52.931  0.00  0.00            
ATOM   3902  OE1 GLN X 245      34.090  79.352  52.644  0.00  0.00            
ATOM   3903  NE2 GLN X 245      35.843  78.366  53.630  0.00  0.00            
ATOM   3904 HE21 GLN X 245      36.119  78.522  54.588  0.00  0.00            
ATOM   3905 HE22 GLN X 245      35.927  77.443  53.226  0.00  0.00            
ATOM   3906  C   GLN X 245      35.608  80.328  48.643  0.00  0.00            
ATOM   3907  O   GLN X 245      36.343  80.907  47.840  0.00  0.00            
ATOM   3908  N   ASN X 246      34.320  80.107  48.376  0.00  0.00            
ATOM   3909  H   ASN X 246      33.718  79.818  49.137  0.00  0.00            
ATOM   3910  CA  ASN X 246      33.735  80.429  47.093  0.00  0.00            
ATOM   3911  HA  ASN X 246      34.415  81.109  46.582  0.00  0.00            
ATOM   3912  CB  ASN X 246      33.538  79.172  46.227  0.00  0.00            
ATOM   3913  HB2 ASN X 246      34.302  78.426  46.431  0.00  0.00            
ATOM   3914  HB3 ASN X 246      32.573  78.721  46.465  0.00  0.00            
ATOM   3915  CG  ASN X 246      33.532  79.510  44.734  0.00  0.00            
ATOM   3916  OD1 ASN X 246      33.387  80.667  44.346  0.00  0.00            
ATOM   3917  ND2 ASN X 246      33.659  78.471  43.912  0.00  0.00            
ATOM   3918 HD21 ASN X 246      33.054  78.394  43.108  0.00  0.00            
ATOM   3919 HD22 ASN X 246      34.279  77.712  44.152  0.00  0.00            
ATOM   3920  C   ASN X 246      32.404  81.159  47.304  0.00  0.00            
ATOM   3921  O   ASN X 246      31.929  81.285  48.427  0.00  0.00            
ATOM   3922  N   TYR X 247      31.817  81.606  46.197  0.00  0.00            
ATOM   3923  H   TYR X 247      32.102  81.215  45.313  0.00  0.00            
ATOM   3924  CA  TYR X 247      30.567  82.349  46.227  0.00  0.00            
ATOM   3925  HA  TYR X 247      30.687  83.250  46.829  0.00  0.00            
ATOM   3926  CB  TYR X 247      30.202  82.763  44.804  0.00  0.00            
ATOM   3927  HB2 TYR X 247      31.015  83.341  44.366  0.00  0.00            
ATOM   3928  HB3 TYR X 247      30.078  81.881  44.187  0.00  0.00            
ATOM   3929  CG  TYR X 247      28.931  83.576  44.722  0.00  0.00            
ATOM   3930  CD1 TYR X 247      28.937  84.955  44.962  0.00  0.00            
ATOM   3931  HD1 TYR X 247      29.819  85.424  45.354  0.00  0.00            
ATOM   3932  CE1 TYR X 247      27.774  85.711  44.785  0.00  0.00            
ATOM   3933  HE1 TYR X 247      27.810  86.786  44.804  0.00  0.00            
ATOM   3934  CZ  TYR X 247      26.560  85.072  44.519  0.00  0.00            
ATOM   3935  OH  TYR X 247      25.393  85.776  44.429  0.00  0.00            
ATOM   3936  HH  TYR X 247      25.346  86.295  43.643  0.00  0.00            
ATOM   3937  CE2 TYR X 247      26.543  83.689  44.350  0.00  0.00            
ATOM   3938  HE2 TYR X 247      25.610  83.184  44.160  0.00  0.00            
ATOM   3939  CD2 TYR X 247      27.730  82.957  44.390  0.00  0.00            
ATOM   3940  HD2 TYR X 247      27.727  81.924  44.091  0.00  0.00            
ATOM   3941  C   TYR X 247      29.476  81.477  46.815  0.00  0.00            
ATOM   3942  O   TYR X 247      29.446  80.264  46.605  0.00  0.00            
ATOM   3943  N   GLN X 248      28.544  82.111  47.532  0.00  0.00            
ATOM   3944  H   GLN X 248      28.622  83.112  47.641  0.00  0.00            
ATOM   3945  CA  GLN X 248      27.342  81.448  48.011  0.00  0.00            
ATOM   3946  HA  GLN X 248      27.174  80.555  47.414  0.00  0.00            
ATOM   3947  CB  GLN X 248      27.493  81.073  49.495  0.00  0.00            
ATOM   3948  HB2 GLN X 248      26.513  80.847  49.921  0.00  0.00            
ATOM   3949  HB3 GLN X 248      27.877  81.942  50.029  0.00  0.00            
ATOM   3950  CG  GLN X 248      28.455  79.919  49.734  0.00  0.00            
ATOM   3951  HG2 GLN X 248      29.473  80.215  49.486  0.00  0.00            
ATOM   3952  HG3 GLN X 248      28.193  79.081  49.091  0.00  0.00            
ATOM   3953  CD  GLN X 248      28.397  79.441  51.183  0.00  0.00            
ATOM   3954  OE1 GLN X 248      27.430  78.817  51.607  0.00  0.00            
ATOM   3955  NE2 GLN X 248      29.474  79.671  51.922  0.00  0.00            
ATOM   3956 HE21 GLN X 248      29.566  79.264  52.840  0.00  0.00            
ATOM   3957 HE22 GLN X 248      30.271  80.119  51.492  0.00  0.00            
ATOM   3958  C   GLN X 248      26.163  82.396  47.802  0.00  0.00            
ATOM   3959  O   GLN X 248      26.321  83.609  47.927  0.00  0.00            
ATOM   3960  N   PRO X 249      24.981  81.862  47.478  0.00  0.00            
ATOM   3961  CD  PRO X 249      23.765  82.649  47.310  0.00  0.00            
ATOM   3962  HD2 PRO X 249      23.531  83.190  48.230  0.00  0.00            
ATOM   3963  HD3 PRO X 249      23.848  83.302  46.442  0.00  0.00            
ATOM   3964  CG  PRO X 249      22.699  81.623  46.996  0.00  0.00            
ATOM   3965  HG2 PRO X 249      21.739  81.902  47.429  0.00  0.00            
ATOM   3966  HG3 PRO X 249      22.635  81.543  45.910  0.00  0.00            
ATOM   3967  CB  PRO X 249      23.222  80.336  47.567  0.00  0.00            
ATOM   3968  HB2 PRO X 249      22.782  79.481  47.051  0.00  0.00            
ATOM   3969  HB3 PRO X 249      23.005  80.349  48.636  0.00  0.00            
ATOM   3970  CA  PRO X 249      24.727  80.434  47.366  0.00  0.00            
ATOM   3971  HA  PRO X 249      25.248  79.879  48.145  0.00  0.00            
ATOM   3972  C   PRO X 249      25.109  79.862  46.000  0.00  0.00            
ATOM   3973  O   PRO X 249      25.019  80.555  44.993  0.00  0.00            
ATOM   3974  N   MET X 250      25.513  78.592  45.965  0.00  0.00            
ATOM   3975  H   MET X 250      25.875  78.185  46.815  0.00  0.00            
ATOM   3976  CA  MET X 250      25.774  77.901  44.711  0.00  0.00            
ATOM   3977  HA  MET X 250      26.312  78.581  44.057  0.00  0.00            
ATOM   3978  CB  MET X 250      26.687  76.694  44.955  0.00  0.00            
ATOM   3979  HB2 MET X 250      26.250  76.031  45.698  0.00  0.00            
ATOM   3980  HB3 MET X 250      26.764  76.154  44.020  0.00  0.00            
ATOM   3981  CG  MET X 250      28.103  77.081  45.344  0.00  0.00            
ATOM   3982  HG2 MET X 250      28.646  76.214  45.724  0.00  0.00            
ATOM   3983  HG3 MET X 250      28.074  77.815  46.151  0.00  0.00            
ATOM   3984  SD  MET X 250      29.019  77.818  43.967  0.00  0.00            
ATOM   3985  CE  MET X 250      28.787  76.529  42.722  0.00  0.00            
ATOM   3986  HE1 MET X 250      28.674  76.993  41.742  0.00  0.00            
ATOM   3987  HE2 MET X 250      29.664  75.884  42.689  0.00  0.00            
ATOM   3988  HE3 MET X 250      27.904  75.929  42.936  0.00  0.00            
ATOM   3989  C   MET X 250      24.479  77.451  44.008  0.00  0.00            
ATOM   3990  O   MET X 250      24.469  77.364  42.786  0.00  0.00            
ATOM   3991  N   LYN X 251      23.441  77.140  44.777  0.00  0.00            
ATOM   3992  H   LYN X 251      23.564  77.064  45.774  0.00  0.00            
ATOM   3993  CA  LYN X 251      22.172  76.693  44.206  0.00  0.00            
ATOM   3994  HA  LYN X 251      21.945  77.289  43.323  0.00  0.00            
ATOM   3995  CB  LYN X 251      22.291  75.226  43.795  0.00  0.00            
ATOM   3996  HB2 LYN X 251      22.994  75.106  42.966  0.00  0.00            
ATOM   3997  HB3 LYN X 251      21.328  74.894  43.405  0.00  0.00            
ATOM   3998  CG  LYN X 251      22.678  74.308  44.939  0.00  0.00            
ATOM   3999  HG2 LYN X 251      23.701  74.495  45.258  0.00  0.00            
ATOM   4000  HG3 LYN X 251      22.042  74.525  45.793  0.00  0.00            
ATOM   4001  CD  LYN X 251      22.507  72.830  44.568  0.00  0.00            
ATOM   4002  HD2 LYN X 251      21.556  72.668  44.058  0.00  0.00            
ATOM   4003  HD3 LYN X 251      22.515  72.257  45.496  0.00  0.00            
ATOM   4004  CE  LYN X 251      23.679  72.318  43.741  0.00  0.00            
ATOM   4005  HE2 LYN X 251      23.662  72.771  42.751  0.00  0.00            
ATOM   4006  HE3 LYN X 251      24.611  72.622  44.212  0.00  0.00            
ATOM   4007  NZ  LYN X 251      23.658  70.855  43.625  0.00  0.00            
ATOM   4008  HZ1 LYN X 251      24.419  70.455  44.157  0.00  0.00            
ATOM   4009  HZ2 LYN X 251      22.809  70.481  44.027  0.00  0.00            
ATOM   4010  C   LYN X 251      21.057  76.865  45.209  0.00  0.00            
ATOM   4011  O   LYN X 251      21.296  77.146  46.387  0.00  0.00            
ATOM   4012  N   ASN X 252      19.819  76.752  44.718  0.00  0.00            
ATOM   4013  H   ASN X 252      19.706  76.624  43.722  0.00  0.00            
ATOM   4014  CA  ASN X 252      18.607  76.775  45.523  0.00  0.00            
ATOM   4015  HA  ASN X 252      17.765  76.702  44.832  0.00  0.00            
ATOM   4016  CB  ASN X 252      18.547  75.598  46.511  0.00  0.00            
ATOM   4017  HB2 ASN X 252      17.551  75.547  46.952  0.00  0.00            
ATOM   4018  HB3 ASN X 252      19.255  75.768  47.317  0.00  0.00            
ATOM   4019  CG  ASN X 252      18.870  74.288  45.817  0.00  0.00            
ATOM   4020  OD1 ASN X 252      19.804  73.619  46.249  0.00  0.00            
ATOM   4021  ND2 ASN X 252      18.093  73.969  44.788  0.00  0.00            
ATOM   4022 HD21 ASN X 252      18.522  73.526  43.990  0.00  0.00            
ATOM   4023 HD22 ASN X 252      17.160  74.342  44.729  0.00  0.00            
ATOM   4024  C   ASN X 252      18.448  78.095  46.286  0.00  0.00            
ATOM   4025  O   ASN X 252      17.668  78.190  47.235  0.00  0.00            
ATOM   4026  N   GLY X 253      19.129  79.146  45.833  0.00  0.00            
ATOM   4027  H   GLY X 253      19.678  79.059  44.991  0.00  0.00            
ATOM   4028  CA  GLY X 253      18.867  80.496  46.311  0.00  0.00            
ATOM   4029  HA2 GLY X 253      18.516  80.457  47.345  0.00  0.00            
ATOM   4030  HA3 GLY X 253      19.779  81.093  46.278  0.00  0.00            
ATOM   4031  C   GLY X 253      17.790  81.124  45.424  0.00  0.00            
ATOM   4032  O   GLY X 253      17.352  80.505  44.456  0.00  0.00            
ATOM   4033  N   PRO X 254      17.372  82.355  45.728  0.00  0.00            
ATOM   4034  CD  PRO X 254      17.627  83.081  46.963  0.00  0.00            
ATOM   4035  HD2 PRO X 254      17.590  82.439  47.837  0.00  0.00            
ATOM   4036  HD3 PRO X 254      18.560  83.619  46.869  0.00  0.00            
ATOM   4037  CG  PRO X 254      16.541  84.147  47.009  0.00  0.00            
ATOM   4038  HG2 PRO X 254      16.870  85.034  47.507  0.00  0.00            
ATOM   4039  HG3 PRO X 254      15.686  83.742  47.530  0.00  0.00            
ATOM   4040  CB  PRO X 254      16.193  84.400  45.562  0.00  0.00            
ATOM   4041  HB2 PRO X 254      15.144  84.706  45.457  0.00  0.00            
ATOM   4042  HB3 PRO X 254      16.818  85.171  45.151  0.00  0.00            
ATOM   4043  CA  PRO X 254      16.428  83.061  44.873  0.00  0.00            
ATOM   4044  HA  PRO X 254      15.498  82.509  44.796  0.00  0.00            
ATOM   4045  C   PRO X 254      17.059  83.278  43.504  0.00  0.00            
ATOM   4046  O   PRO X 254      18.279  83.434  43.391  0.00  0.00            
ATOM   4047  N   PHE X 255      16.281  83.250  42.428  0.00  0.00            
ATOM   4048  H   PHE X 255      15.287  83.407  42.573  0.00  0.00            
ATOM   4049  CA  PHE X 255      16.804  83.370  41.089  0.00  0.00            
ATOM   4050  HA  PHE X 255      17.582  82.628  40.942  0.00  0.00            
ATOM   4051  CB  PHE X 255      15.686  83.171  40.060  0.00  0.00            
ATOM   4052  HB2 PHE X 255      15.160  82.228  40.229  0.00  0.00            
ATOM   4053  HB3 PHE X 255      14.945  83.963  40.173  0.00  0.00            
ATOM   4054  CG  PHE X 255      16.186  83.159  38.645  0.00  0.00            
ATOM   4055  CD1 PHE X 255      17.030  82.141  38.210  0.00  0.00            
ATOM   4056  HD1 PHE X 255      17.471  81.476  38.918  0.00  0.00            
ATOM   4057  CE1 PHE X 255      17.510  82.137  36.904  0.00  0.00            
ATOM   4058  HE1 PHE X 255      18.319  81.477  36.653  0.00  0.00            
ATOM   4059  CZ  PHE X 255      17.216  83.188  36.060  0.00  0.00            
ATOM   4060  HZ  PHE X 255      17.828  83.343  35.192  0.00  0.00            
ATOM   4061  CE2 PHE X 255      16.331  84.192  36.462  0.00  0.00            
ATOM   4062  HE2 PHE X 255      15.929  84.890  35.754  0.00  0.00            
ATOM   4063  CD2 PHE X 255      15.851  84.185  37.781  0.00  0.00            
ATOM   4064  HD2 PHE X 255      15.067  84.871  38.060  0.00  0.00            
ATOM   4065  C   PHE X 255      17.414  84.756  40.927  0.00  0.00            
ATOM   4066  O   PHE X 255      16.800  85.755  41.288  0.00  0.00            
ATOM   4067  N   GLY X 256      18.652  84.790  40.471  0.00  0.00            
ATOM   4068  H   GLY X 256      19.152  83.922  40.382  0.00  0.00            
ATOM   4069  CA  GLY X 256      19.403  86.031  40.340  0.00  0.00            
ATOM   4070  HA2 GLY X 256      19.846  86.096  39.346  0.00  0.00            
ATOM   4071  HA3 GLY X 256      18.729  86.885  40.469  0.00  0.00            
ATOM   4072  C   GLY X 256      20.543  86.115  41.365  0.00  0.00            
ATOM   4073  O   GLY X 256      21.378  86.992  41.279  0.00  0.00            
ATOM   4074  N   GLN X 257      20.499  85.215  42.346  0.00  0.00            
ATOM   4075  H   GLN X 257      19.625  84.726  42.510  0.00  0.00            
ATOM   4076  CA  GLN X 257      21.508  85.219  43.426  0.00  0.00            
ATOM   4077  HA  GLN X 257      22.072  86.111  43.361  0.00  0.00            
ATOM   4078  CB  GLN X 257      20.792  85.234  44.763  0.00  0.00            
ATOM   4079  HB2 GLN X 257      21.498  85.256  45.581  0.00  0.00            
ATOM   4080  HB3 GLN X 257      20.272  84.311  44.890  0.00  0.00            
ATOM   4081  CG  GLN X 257      19.772  86.341  44.917  0.00  0.00            
ATOM   4082  HG2 GLN X 257      18.990  86.263  44.169  0.00  0.00            
ATOM   4083  HG3 GLN X 257      19.255  86.302  45.885  0.00  0.00            
ATOM   4084  CD  GLN X 257      20.409  87.727  44.820  0.00  0.00            
ATOM   4085  OE1 GLN X 257      21.602  87.865  45.199  0.00  0.00            
ATOM   4086  NE2 GLN X 257      19.712  88.793  44.399  0.00  0.00            
ATOM   4087 HE21 GLN X 257      18.659  88.695  44.227  0.00  0.00            
ATOM   4088 HE22 GLN X 257      20.131  89.726  44.464  0.00  0.00            
ATOM   4089  C   GLN X 257      22.425  83.999  43.396  0.00  0.00            
ATOM   4090  O   GLN X 257      23.466  84.018  44.091  0.00  0.00            
ATOM   4091  N   ASN X 258      22.108  82.998  42.585  0.00  0.00            
ATOM   4092  H   ASN X 258      21.454  83.136  41.814  0.00  0.00            
ATOM   4093  CA  ASN X 258      22.961  81.825  42.584  0.00  0.00            
ATOM   4094  HA  ASN X 258      23.241  81.575  43.609  0.00  0.00            
ATOM   4095  CB  ASN X 258      22.156  80.591  42.043  0.00  0.00            
ATOM   4096  HB2 ASN X 258      22.834  79.740  41.933  0.00  0.00            
ATOM   4097  HB3 ASN X 258      21.828  80.921  41.049  0.00  0.00            
ATOM   4098  CG  ASN X 258      20.967  80.294  42.902  0.00  0.00            
ATOM   4099  OD1 ASN X 258      21.103  79.791  44.026  0.00  0.00            
ATOM   4100  ND2 ASN X 258      19.736  80.548  42.394  0.00  0.00            
ATOM   4101 HD21 ASN X 258      19.651  80.750  41.409  0.00  0.00            
ATOM   4102 HD22 ASN X 258      18.936  80.612  43.004  0.00  0.00            
ATOM   4103  C   ASN X 258      24.227  82.029  41.737  0.00  0.00            
ATOM   4104  O   ASN X 258      24.389  83.042  41.093  0.00  0.00            
ATOM   4105  N   PHE X 259      25.152  81.060  41.778  0.00  0.00            
ATOM   4106  H   PHE X 259      24.839  80.138  42.052  0.00  0.00            
ATOM   4107  CA  PHE X 259      26.470  81.205  41.221  0.00  0.00            
ATOM   4108  HA  PHE X 259      26.912  82.080  41.699  0.00  0.00            
ATOM   4109  CB  PHE X 259      27.287  79.962  41.568  0.00  0.00            
ATOM   4110  HB2 PHE X 259      27.208  79.727  42.619  0.00  0.00            
ATOM   4111  HB3 PHE X 259      26.867  79.134  41.000  0.00  0.00            
ATOM   4112  CG  PHE X 259      28.741  80.099  41.207  0.00  0.00            
ATOM   4113  CD1 PHE X 259      29.487  81.152  41.755  0.00  0.00            
ATOM   4114  HD1 PHE X 259      29.090  81.792  42.509  0.00  0.00            
ATOM   4115  CE1 PHE X 259      30.802  81.314  41.331  0.00  0.00            
ATOM   4116  HE1 PHE X 259      31.339  82.221  41.567  0.00  0.00            
ATOM   4117  CZ  PHE X 259      31.431  80.377  40.515  0.00  0.00            
ATOM   4118  HZ  PHE X 259      32.453  80.525  40.206  0.00  0.00            
ATOM   4119  CE2 PHE X 259      30.747  79.256  40.104  0.00  0.00            
ATOM   4120  HE2 PHE X 259      31.255  78.421  39.673  0.00  0.00            
ATOM   4121  CD2 PHE X 259      29.392  79.145  40.409  0.00  0.00            
ATOM   4122  HD2 PHE X 259      28.878  78.230  40.179  0.00  0.00            
ATOM   4123  C   PHE X 259      26.373  81.426  39.716  0.00  0.00            
ATOM   4124  O   PHE X 259      27.194  82.151  39.171  0.00  0.00            
ATOM   4125  N   ARN X 260      25.383  80.806  39.052  0.00  0.00            
ATOM   4126  H   ARN X 260      24.700  80.261  39.557  0.00  0.00            
ATOM   4127  CA  ARN X 260      25.330  80.862  37.605  0.00  0.00            
ATOM   4128  HA  ARN X 260      26.131  81.497  37.237  0.00  0.00            
ATOM   4129  CB  ARN X 260      25.521  79.469  37.012  0.00  0.00            
ATOM   4130  HB2 ARN X 260      24.650  78.833  37.184  0.00  0.00            
ATOM   4131  HB3 ARN X 260      25.637  79.604  35.940  0.00  0.00            
ATOM   4132  CG  ARN X 260      26.784  78.765  37.485  0.00  0.00            
ATOM   4133  HG2 ARN X 260      27.669  79.316  37.153  0.00  0.00            
ATOM   4134  HG3 ARN X 260      26.762  78.775  38.573  0.00  0.00            
ATOM   4135  CD  ARN X 260      26.843  77.299  37.067  0.00  0.00            
ATOM   4136  HD2 ARN X 260      25.885  76.814  37.235  0.00  0.00            
ATOM   4137  HD3 ARN X 260      27.045  77.239  35.996  0.00  0.00            
ATOM   4138  NE  ARN X 260      27.888  76.604  37.801  0.00  0.00            
ATOM   4139  HE  ARN X 260      27.500  75.818  38.309  0.00  0.00            
ATOM   4140  CZ  ARN X 260      29.104  76.270  37.145  0.00  0.00            
ATOM   4141  NH1 ARN X 260      29.332  76.609  35.969  0.00  0.00            
ATOM   4142 HH11 ARN X 260      30.308  76.486  35.752  0.00  0.00            
ATOM   4143  NH2 ARN X 260      30.038  75.615  38.008  0.00  0.00            
ATOM   4144 HH21 ARN X 260      30.963  75.729  37.637  0.00  0.00            
ATOM   4145 HH22 ARN X 260      29.833  74.624  38.027  0.00  0.00            
ATOM   4146  C   ARN X 260      24.002  81.459  37.134  0.00  0.00            
ATOM   4147  O   ARN X 260      23.598  81.230  35.991  0.00  0.00            
ATOM   4148  N   ASH X 261      23.302  82.201  38.005  0.00  0.00            
ATOM   4149  H   ASH X 261      23.423  82.068  38.997  0.00  0.00            
ATOM   4150  CA  ASH X 261      22.118  82.908  37.512  0.00  0.00            
ATOM   4151  HA  ASH X 261      21.598  82.301  36.776  0.00  0.00            
ATOM   4152  CB  ASH X 261      21.140  83.179  38.654  0.00  0.00            
ATOM   4153  HB2 ASH X 261      21.633  83.695  39.467  0.00  0.00            
ATOM   4154  HB3 ASH X 261      20.334  83.807  38.296  0.00  0.00            
ATOM   4155  CG  ASH X 261      20.504  81.916  39.216  0.00  0.00            
ATOM   4156  OD1 ASH X 261      20.706  80.803  38.479  0.00  0.00            
ATOM   4157  OD2 ASH X 261      19.871  81.892  40.253  0.00  0.00            
ATOM   4158  HD1 ASH X 261      20.394  80.040  38.940  0.00  0.00            
ATOM   4159  C   ASH X 261      22.497  84.270  36.879  0.00  0.00            
ATOM   4160  O   ASH X 261      23.426  84.912  37.338  0.00  0.00            
ATOM   4161  N   PRO X 262      21.781  84.700  35.844  0.00  0.00            
ATOM   4162  CD  PRO X 262      20.670  84.007  35.194  0.00  0.00            
ATOM   4163  HD2 PRO X 262      21.079  83.238  34.536  0.00  0.00            
ATOM   4164  HD3 PRO X 262      19.984  83.533  35.877  0.00  0.00            
ATOM   4165  CG  PRO X 262      20.003  85.079  34.357  0.00  0.00            
ATOM   4166  HG2 PRO X 262      19.565  84.678  33.445  0.00  0.00            
ATOM   4167  HG3 PRO X 262      19.274  85.606  34.972  0.00  0.00            
ATOM   4168  CB  PRO X 262      21.123  86.027  34.034  0.00  0.00            
ATOM   4169  HB2 PRO X 262      20.735  87.035  33.829  0.00  0.00            
ATOM   4170  HB3 PRO X 262      21.714  85.603  33.214  0.00  0.00            
ATOM   4171  CA  PRO X 262      21.998  86.020  35.284  0.00  0.00            
ATOM   4172  HA  PRO X 262      23.053  86.130  35.018  0.00  0.00            
ATOM   4173  C   PRO X 262      21.614  87.111  36.282  0.00  0.00            
ATOM   4174  O   PRO X 262      20.583  87.052  36.941  0.00  0.00            
ATOM   4175  N   MET X 263      22.454  88.141  36.340  0.00  0.00            
ATOM   4176  H   MET X 263      23.357  88.064  35.894  0.00  0.00            
ATOM   4177  CA  MET X 263      22.216  89.297  37.217  0.00  0.00            
ATOM   4178  HA  MET X 263      21.545  88.995  38.018  0.00  0.00            
ATOM   4179  CB  MET X 263      23.542  89.779  37.793  0.00  0.00            
ATOM   4180  HB2 MET X 263      23.377  90.684  38.383  0.00  0.00            
ATOM   4181  HB3 MET X 263      24.191  90.031  36.961  0.00  0.00            
ATOM   4182  CG  MET X 263      24.268  88.739  38.653  0.00  0.00            
ATOM   4183  HG2 MET X 263      23.616  88.323  39.416  0.00  0.00            
ATOM   4184  HG3 MET X 263      24.579  87.914  38.011  0.00  0.00            
ATOM   4185  SD  MET X 263      25.755  89.413  39.435  0.00  0.00            
ATOM   4186  CE  MET X 263      26.792  89.720  37.986  0.00  0.00            
ATOM   4187  HE1 MET X 263      27.800  89.354  38.182  0.00  0.00            
ATOM   4188  HE2 MET X 263      26.851  90.792  37.795  0.00  0.00            
ATOM   4189  HE3 MET X 263      26.391  89.222  37.104  0.00  0.00            
ATOM   4190  C   MET X 263      21.550  90.406  36.409  0.00  0.00            
ATOM   4191  O   MET X 263      22.202  91.027  35.571  0.00  0.00            
ATOM   4192  N   TYR X 264      20.246  90.630  36.651  0.00  0.00            
ATOM   4193  H   TYR X 264      19.707  89.904  37.095  0.00  0.00            
ATOM   4194  CA  TYR X 264      19.549  91.779  36.096  0.00  0.00            
ATOM   4195  HA  TYR X 264      19.487  91.643  35.020  0.00  0.00            
ATOM   4196  CB  TYR X 264      18.133  91.867  36.673  0.00  0.00            
ATOM   4197  HB2 TYR X 264      17.600  90.930  36.514  0.00  0.00            
ATOM   4198  HB3 TYR X 264      18.186  92.014  37.751  0.00  0.00            
ATOM   4199  CG  TYR X 264      17.320  92.999  36.091  0.00  0.00            
ATOM   4200  CD1 TYR X 264      17.340  94.254  36.704  0.00  0.00            
ATOM   4201  HD1 TYR X 264      17.856  94.394  37.638  0.00  0.00            
ATOM   4202  CE1 TYR X 264      16.615  95.323  36.157  0.00  0.00            
ATOM   4203  HE1 TYR X 264      16.747  96.319  36.541  0.00  0.00            
ATOM   4204  CZ  TYR X 264      15.852  95.127  35.002  0.00  0.00            
ATOM   4205  OH  TYR X 264      15.134  96.146  34.467  0.00  0.00            
ATOM   4206  HH  TYR X 264      14.633  96.611  35.123  0.00  0.00            
ATOM   4207  CE2 TYR X 264      15.874  93.888  34.366  0.00  0.00            
ATOM   4208  HE2 TYR X 264      15.425  93.778  33.395  0.00  0.00            
ATOM   4209  CD2 TYR X 264      16.556  92.813  34.939  0.00  0.00            
ATOM   4210  HD2 TYR X 264      16.450  91.828  34.524  0.00  0.00            
ATOM   4211  C   TYR X 264      20.356  93.056  36.385  0.00  0.00            
ATOM   4212  O   TYR X 264      20.846  93.241  37.498  0.00  0.00            
ATOM   4213  N   PRO X 265      20.491  93.947  35.395  0.00  0.00            
ATOM   4214  CD  PRO X 265      21.146  95.231  35.602  0.00  0.00            
ATOM   4215  HD2 PRO X 265      20.793  95.693  36.530  0.00  0.00            
ATOM   4216  HD3 PRO X 265      22.229  95.093  35.623  0.00  0.00            
ATOM   4217  CG  PRO X 265      20.745  96.069  34.395  0.00  0.00            
ATOM   4218  HG2 PRO X 265      21.570  96.135  33.685  0.00  0.00            
ATOM   4219  HG3 PRO X 265      20.430  97.041  34.769  0.00  0.00            
ATOM   4220  CB  PRO X 265      19.547  95.377  33.793  0.00  0.00            
ATOM   4221  HB2 PRO X 265      18.643  95.721  34.294  0.00  0.00            
ATOM   4222  HB3 PRO X 265      19.472  95.583  32.727  0.00  0.00            
ATOM   4223  CA  PRO X 265      19.804  93.913  34.113  0.00  0.00            
ATOM   4224  HA  PRO X 265      18.864  93.371  34.179  0.00  0.00            
ATOM   4225  C   PRO X 265      20.647  93.307  32.985  0.00  0.00            
ATOM   4226  O   PRO X 265      20.411  93.626  31.821  0.00  0.00            
ATOM   4227  N   TRP X 266      21.611  92.437  33.297  0.00  0.00            
ATOM   4228  H   TRP X 266      21.664  92.095  34.245  0.00  0.00            
ATOM   4229  CA  TRP X 266      22.451  91.826  32.280  0.00  0.00            
ATOM   4230  HA  TRP X 266      22.165  92.220  31.310  0.00  0.00            
ATOM   4231  CB  TRP X 266      23.923  92.146  32.549  0.00  0.00            
ATOM   4232  HB2 TRP X 266      24.546  91.838  31.708  0.00  0.00            
ATOM   4233  HB3 TRP X 266      24.242  91.578  33.424  0.00  0.00            
ATOM   4234  CG  TRP X 266      24.186  93.579  32.846  0.00  0.00            
ATOM   4235  CD1 TRP X 266      24.142  94.621  31.986  0.00  0.00            
ATOM   4236  HD1 TRP X 266      24.110  94.516  30.920  0.00  0.00            
ATOM   4237  NE1 TRP X 266      24.365  95.798  32.662  0.00  0.00            
ATOM   4238  HE1 TRP X 266      24.007  96.691  32.354  0.00  0.00            
ATOM   4239  CE2 TRP X 266      24.792  95.538  33.936  0.00  0.00            
ATOM   4240  CZ2 TRP X 266      25.149  96.366  34.988  0.00  0.00            
ATOM   4241  HZ2 TRP X 266      24.998  97.427  34.916  0.00  0.00            
ATOM   4242  CH2 TRP X 266      25.552  95.781  36.178  0.00  0.00            
ATOM   4243  HH2 TRP X 266      25.799  96.415  37.010  0.00  0.00            
ATOM   4244  CZ3 TRP X 266      25.540  94.394  36.321  0.00  0.00            
ATOM   4245  HZ3 TRP X 266      26.073  93.947  37.136  0.00  0.00            
ATOM   4246  CE3 TRP X 266      25.007  93.579  35.329  0.00  0.00            
ATOM   4247  HE3 TRP X 266      24.842  92.527  35.516  0.00  0.00            
ATOM   4248  CD2 TRP X 266      24.668  94.133  34.089  0.00  0.00            
ATOM   4249  C   TRP X 266      22.246  90.316  32.293  0.00  0.00            
ATOM   4250  O   TRP X 266      21.445  89.798  33.065  0.00  0.00            
ATOM   4251  N   ASN X 267      22.993  89.633  31.430  0.00  0.00            
ATOM   4252  H   ASN X 267      23.670  90.141  30.882  0.00  0.00            
ATOM   4253  CA  ASN X 267      23.054  88.181  31.424  0.00  0.00            
ATOM   4254  HA  ASN X 267      22.177  87.781  31.930  0.00  0.00            
ATOM   4255  CB  ASN X 267      23.067  87.653  29.996  0.00  0.00            
ATOM   4256  HB2 ASN X 267      23.921  88.030  29.440  0.00  0.00            
ATOM   4257  HB3 ASN X 267      23.159  86.566  30.040  0.00  0.00            
ATOM   4258  CG  ASN X 267      21.780  87.979  29.249  0.00  0.00            
ATOM   4259  OD1 ASN X 267      20.744  88.246  29.859  0.00  0.00            
ATOM   4260  ND2 ASN X 267      21.862  87.931  27.918  0.00  0.00            
ATOM   4261 HD21 ASN X 267      22.072  88.786  27.419  0.00  0.00            
ATOM   4262 HD22 ASN X 267      21.318  87.231  27.436  0.00  0.00            
ATOM   4263  C   ASN X 267      24.287  87.705  32.177  0.00  0.00            
ATOM   4264  O   ASN X 267      24.465  86.500  32.340  0.00  0.00            
ATOM   4265  N   THR X 268      25.159  88.628  32.603  0.00  0.00            
ATOM   4266  H   THR X 268      25.052  89.589  32.311  0.00  0.00            
ATOM   4267  CA  THR X 268      26.341  88.263  33.362  0.00  0.00            
ATOM   4268  HA  THR X 268      26.951  87.594  32.754  0.00  0.00            
ATOM   4269  CB  THR X 268      27.137  89.526  33.707  0.00  0.00            
ATOM   4270  HB  THR X 268      26.531  90.188  34.323  0.00  0.00            
ATOM   4271  CG2 THR X 268      28.420  89.161  34.454  0.00  0.00            
ATOM   4272 HG21 THR X 268      29.278  89.681  34.027  0.00  0.00            
ATOM   4273 HG22 THR X 268      28.614  88.090  34.399  0.00  0.00            
ATOM   4274 HG23 THR X 268      28.350  89.439  35.506  0.00  0.00            
ATOM   4275  OG1 THR X 268      27.482  90.203  32.511  0.00  0.00            
ATOM   4276  HG1 THR X 268      27.481  91.135  32.677  0.00  0.00            
ATOM   4277  C   THR X 268      25.950  87.522  34.637  0.00  0.00            
ATOM   4278  O   THR X 268      25.042  87.939  35.358  0.00  0.00            
ATOM   4279  N   THR X 269      26.660  86.424  34.924  0.00  0.00            
ATOM   4280  H   THR X 269      27.177  85.993  34.174  0.00  0.00            
ATOM   4281  CA  THR X 269      26.486  85.666  36.154  0.00  0.00            
ATOM   4282  HA  THR X 269      25.505  85.901  36.561  0.00  0.00            
ATOM   4283  CB  THR X 269      26.584  84.177  35.822  0.00  0.00            
ATOM   4284  HB  THR X 269      26.307  83.594  36.702  0.00  0.00            
ATOM   4285  CG2 THR X 269      25.665  83.811  34.663  0.00  0.00            
ATOM   4286 HG21 THR X 269      25.984  82.881  34.196  0.00  0.00            
ATOM   4287 HG22 THR X 269      25.674  84.597  33.909  0.00  0.00            
ATOM   4288 HG23 THR X 269      24.639  83.684  35.012  0.00  0.00            
ATOM   4289  OG1 THR X 269      27.925  83.853  35.496  0.00  0.00            
ATOM   4290  HG1 THR X 269      28.310  84.574  35.022  0.00  0.00            
ATOM   4291  C   THR X 269      27.555  86.050  37.168  0.00  0.00            
ATOM   4292  O   THR X 269      28.558  86.665  36.810  0.00  0.00            
ATOM   4293  N   PRO X 270      27.377  85.679  38.440  0.00  0.00            
ATOM   4294  CD  PRO X 270      26.118  85.260  39.056  0.00  0.00            
ATOM   4295  HD2 PRO X 270      25.971  84.187  38.930  0.00  0.00            
ATOM   4296  HD3 PRO X 270      25.250  85.791  38.665  0.00  0.00            
ATOM   4297  CG  PRO X 270      26.340  85.566  40.527  0.00  0.00            
ATOM   4298  HG2 PRO X 270      25.777  84.905  41.184  0.00  0.00            
ATOM   4299  HG3 PRO X 270      26.105  86.619  40.693  0.00  0.00            
ATOM   4300  CB  PRO X 270      27.828  85.447  40.742  0.00  0.00            
ATOM   4301  HB2 PRO X 270      28.148  86.052  41.587  0.00  0.00            
ATOM   4302  HB3 PRO X 270      28.089  84.405  40.927  0.00  0.00            
ATOM   4303  CA  PRO X 270      28.415  85.943  39.426  0.00  0.00            
ATOM   4304  HA  PRO X 270      28.599  87.017  39.474  0.00  0.00            
ATOM   4305  C   PRO X 270      29.724  85.230  39.090  0.00  0.00            
ATOM   4306  O   PRO X 270      30.798  85.773  39.350  0.00  0.00            
ATOM   4307  N   GLH X 271      29.642  84.032  38.503  0.00  0.00            
ATOM   4308  H   GLH X 271      28.766  83.756  38.087  0.00  0.00            
ATOM   4309  CA  GLH X 271      30.834  83.287  38.139  0.00  0.00            
ATOM   4310  HA  GLH X 271      31.445  83.130  39.029  0.00  0.00            
ATOM   4311  CB  GLH X 271      30.453  81.898  37.623  0.00  0.00            
ATOM   4312  HB2 GLH X 271      29.667  81.983  36.870  0.00  0.00            
ATOM   4313  HB3 GLH X 271      30.077  81.348  38.480  0.00  0.00            
ATOM   4314  CG  GLH X 271      31.636  81.118  37.057  0.00  0.00            
ATOM   4315  HG2 GLH X 271      32.355  80.908  37.849  0.00  0.00            
ATOM   4316  HG3 GLH X 271      32.153  81.708  36.304  0.00  0.00            
ATOM   4317  CD  GLH X 271      31.256  79.789  36.418  0.00  0.00            
ATOM   4318  OE1 GLH X 271      29.934  79.522  36.385  0.00  0.00            
ATOM   4319  OE2 GLH X 271      32.095  79.021  35.967  0.00  0.00            
ATOM   4320  HE1 GLH X 271      29.460  79.947  37.076  0.00  0.00            
ATOM   4321  C   GLH X 271      31.647  84.074  37.114  0.00  0.00            
ATOM   4322  O   GLH X 271      32.866  83.967  37.079  0.00  0.00            
ATOM   4323  N   ASH X 272      30.985  84.828  36.233  0.00  0.00            
ATOM   4324  H   ASH X 272      29.974  84.887  36.294  0.00  0.00            
ATOM   4325  CA  ASH X 272      31.651  85.542  35.160  0.00  0.00            
ATOM   4326  HA  ASH X 272      32.169  84.838  34.513  0.00  0.00            
ATOM   4327  CB  ASH X 272      30.616  86.264  34.308  0.00  0.00            
ATOM   4328  HB2 ASH X 272      31.116  86.937  33.609  0.00  0.00            
ATOM   4329  HB3 ASH X 272      29.974  86.881  34.931  0.00  0.00            
ATOM   4330  CG  ASH X 272      29.716  85.342  33.505  0.00  0.00            
ATOM   4331  OD1 ASH X 272      30.163  84.075  33.384  0.00  0.00            
ATOM   4332  OD2 ASH X 272      28.652  85.719  33.033  0.00  0.00            
ATOM   4333  HD1 ASH X 272      30.878  84.022  32.773  0.00  0.00            
ATOM   4334  C   ASH X 272      32.655  86.559  35.702  0.00  0.00            
ATOM   4335  O   ASH X 272      33.617  86.881  35.012  0.00  0.00            
ATOM   4336  N   VAL X 273      32.472  87.040  36.938  0.00  0.00            
ATOM   4337  H   VAL X 273      31.863  86.536  37.565  0.00  0.00            
ATOM   4338  CA  VAL X 273      33.322  88.084  37.488  0.00  0.00            
ATOM   4339  HA  VAL X 273      34.131  88.276  36.788  0.00  0.00            
ATOM   4340  CB  VAL X 273      32.533  89.395  37.669  0.00  0.00            
ATOM   4341  HB  VAL X 273      33.217  90.144  38.076  0.00  0.00            
ATOM   4342  CG1 VAL X 273      32.019  89.917  36.327  0.00  0.00            
ATOM   4343 HG11 VAL X 273      32.846  90.206  35.680  0.00  0.00            
ATOM   4344 HG12 VAL X 273      31.378  90.787  36.469  0.00  0.00            
ATOM   4345 HG13 VAL X 273      31.439  89.148  35.816  0.00  0.00            
ATOM   4346  CG2 VAL X 273      31.389  89.226  38.662  0.00  0.00            
ATOM   4347 HG21 VAL X 273      31.211  90.152  39.211  0.00  0.00            
ATOM   4348 HG22 VAL X 273      30.469  88.967  38.138  0.00  0.00            
ATOM   4349 HG23 VAL X 273      31.636  88.441  39.373  0.00  0.00            
ATOM   4350  C   VAL X 273      33.936  87.632  38.810  0.00  0.00            
ATOM   4351  O   VAL X 273      34.358  88.466  39.608  0.00  0.00            
ATOM   4352  N   MET X 274      34.018  86.321  39.048  0.00  0.00            
ATOM   4353  H   MET X 274      33.871  85.660  38.298  0.00  0.00            
ATOM   4354  CA  MET X 274      34.499  85.832  40.330  0.00  0.00            
ATOM   4355  HA  MET X 274      34.036  86.441  41.111  0.00  0.00            
ATOM   4356  CB  MET X 274      34.060  84.384  40.538  0.00  0.00            
ATOM   4357  HB2 MET X 274      34.613  83.727  39.861  0.00  0.00            
ATOM   4358  HB3 MET X 274      33.006  84.326  40.286  0.00  0.00            
ATOM   4359  CG  MET X 274      34.211  83.898  41.975  0.00  0.00            
ATOM   4360  HG2 MET X 274      33.911  82.850  42.051  0.00  0.00            
ATOM   4361  HG3 MET X 274      35.255  83.944  42.280  0.00  0.00            
ATOM   4362  SD  MET X 274      33.237  84.874  43.145  0.00  0.00            
ATOM   4363  CE  MET X 274      31.629  84.866  42.319  0.00  0.00            
ATOM   4364  HE1 MET X 274      31.526  83.967  41.712  0.00  0.00            
ATOM   4365  HE2 MET X 274      30.837  84.867  43.067  0.00  0.00            
ATOM   4366  HE3 MET X 274      31.516  85.745  41.680  0.00  0.00            
ATOM   4367  C   MET X 274      36.009  85.982  40.465  0.00  0.00            
ATOM   4368  O   MET X 274      36.517  86.042  41.583  0.00  0.00            
ATOM   4369  N   ASN X 275      36.723  86.045  39.336  0.00  0.00            
ATOM   4370  H   ASN X 275      36.277  85.812  38.462  0.00  0.00            
ATOM   4371  CA  ASN X 275      38.161  86.272  39.334  0.00  0.00            
ATOM   4372  HA  ASN X 275      38.505  86.334  40.367  0.00  0.00            
ATOM   4373  CB  ASN X 275      38.867  85.112  38.621  0.00  0.00            
ATOM   4374  HB2 ASN X 275      38.622  85.103  37.562  0.00  0.00            
ATOM   4375  HB3 ASN X 275      38.515  84.169  39.038  0.00  0.00            
ATOM   4376  CG  ASN X 275      40.381  85.164  38.793  0.00  0.00            
ATOM   4377  OD1 ASN X 275      40.933  86.166  39.246  0.00  0.00            
ATOM   4378  ND2 ASN X 275      41.043  84.049  38.478  0.00  0.00            
ATOM   4379 HD21 ASN X 275      40.767  83.512  37.669  0.00  0.00            
ATOM   4380 HD22 ASN X 275      41.822  83.748  39.047  0.00  0.00            
ATOM   4381  C   ASN X 275      38.438  87.601  38.648  0.00  0.00            
ATOM   4382  O   ASN X 275      38.319  87.707  37.427  0.00  0.00            
ATOM   4383  N   HID X 276      38.807  88.622  39.427  0.00  0.00            
ATOM   4384  H   HID X 276      39.098  88.448  40.378  0.00  0.00            
ATOM   4385  CA  HID X 276      38.954  89.959  38.885  0.00  0.00            
ATOM   4386  HA  HID X 276      38.073  90.170  38.275  0.00  0.00            
ATOM   4387  CB  HID X 276      38.995  90.998  39.997  0.00  0.00            
ATOM   4388  HB2 HID X 276      38.164  90.865  40.689  0.00  0.00            
ATOM   4389  HB3 HID X 276      38.876  91.971  39.522  0.00  0.00            
ATOM   4390  CG  HID X 276      40.269  91.012  40.783  0.00  0.00            
ATOM   4391  ND1 HID X 276      40.555  90.076  41.760  0.00  0.00            
ATOM   4392  HD1 HID X 276      40.040  89.226  41.925  0.00  0.00            
ATOM   4393  CE1 HID X 276      41.790  90.316  42.190  0.00  0.00            
ATOM   4394  HE1 HID X 276      42.403  89.541  42.621  0.00  0.00            
ATOM   4395  NE2 HID X 276      42.330  91.381  41.619  0.00  0.00            
ATOM   4396  CD2 HID X 276      41.394  91.789  40.673  0.00  0.00            
ATOM   4397  HD2 HID X 276      41.666  92.481  39.893  0.00  0.00            
ATOM   4398  C   HID X 276      40.191  90.058  37.998  0.00  0.00            
ATOM   4399  O   HID X 276      40.236  90.893  37.099  0.00  0.00            
ATOM   4400  N   ARN X 277      41.202  89.225  38.251  0.00  0.00            
ATOM   4401  H   ARN X 277      41.227  88.712  39.121  0.00  0.00            
ATOM   4402  CA  ARN X 277      42.375  89.198  37.393  0.00  0.00            
ATOM   4403  HA  ARN X 277      42.740  90.222  37.314  0.00  0.00            
ATOM   4404  CB  ARN X 277      43.453  88.320  38.017  0.00  0.00            
ATOM   4405  HB2 ARN X 277      44.066  87.857  37.240  0.00  0.00            
ATOM   4406  HB3 ARN X 277      42.935  87.549  38.581  0.00  0.00            
ATOM   4407  CG  ARN X 277      44.329  89.058  39.016  0.00  0.00            
ATOM   4408  HG2 ARN X 277      45.376  89.038  38.702  0.00  0.00            
ATOM   4409  HG3 ARN X 277      43.972  90.084  39.051  0.00  0.00            
ATOM   4410  CD  ARN X 277      44.177  88.476  40.416  0.00  0.00            
ATOM   4411  HD2 ARN X 277      44.279  87.389  40.395  0.00  0.00            
ATOM   4412  HD3 ARN X 277      43.185  88.702  40.796  0.00  0.00            
ATOM   4413  NE  ARN X 277      45.141  89.049  41.327  0.00  0.00            
ATOM   4414  HE  ARN X 277      44.725  89.258  42.218  0.00  0.00            
ATOM   4415  CZ  ARN X 277      46.427  88.452  41.439  0.00  0.00            
ATOM   4416  NH1 ARN X 277      46.778  87.447  40.771  0.00  0.00            
ATOM   4417 HH11 ARN X 277      47.354  87.705  39.984  0.00  0.00            
ATOM   4418  NH2 ARN X 277      47.275  89.104  42.375  0.00  0.00            
ATOM   4419 HH21 ARN X 277      47.419  88.519  43.184  0.00  0.00            
ATOM   4420 HH22 ARN X 277      48.174  89.277  41.958  0.00  0.00            
ATOM   4421  C   ARN X 277      42.035  88.725  35.980  0.00  0.00            
ATOM   4422  O   ARN X 277      42.601  89.223  35.009  0.00  0.00            
ATOM   4423  N   LYN X 278      41.118  87.761  35.856  0.00  0.00            
ATOM   4424  H   LYN X 278      40.735  87.317  36.678  0.00  0.00            
ATOM   4425  CA  LYN X 278      40.676  87.311  34.543  0.00  0.00            
ATOM   4426  HA  LYN X 278      41.555  87.022  33.967  0.00  0.00            
ATOM   4427  CB  LYN X 278      39.786  86.080  34.685  0.00  0.00            
ATOM   4428  HB2 LYN X 278      40.288  85.324  35.288  0.00  0.00            
ATOM   4429  HB3 LYN X 278      38.894  86.363  35.236  0.00  0.00            
ATOM   4430  CG  LYN X 278      39.359  85.477  33.348  0.00  0.00            
ATOM   4431  HG2 LYN X 278      38.859  86.231  32.737  0.00  0.00            
ATOM   4432  HG3 LYN X 278      40.238  85.160  32.790  0.00  0.00            
ATOM   4433  CD  LYN X 278      38.434  84.279  33.568  0.00  0.00            
ATOM   4434  HD2 LYN X 278      38.951  83.511  34.144  0.00  0.00            
ATOM   4435  HD3 LYN X 278      37.577  84.593  34.160  0.00  0.00            
ATOM   4436  CE  LYN X 278      37.939  83.708  32.241  0.00  0.00            
ATOM   4437  HE2 LYN X 278      38.786  83.426  31.613  0.00  0.00            
ATOM   4438  HE3 LYN X 278      37.378  84.493  31.737  0.00  0.00            
ATOM   4439  NZ  LYN X 278      37.068  82.557  32.441  0.00  0.00            
ATOM   4440  HZ1 LYN X 278      37.135  82.223  33.391  0.00  0.00            
ATOM   4441  HZ2 LYN X 278      36.102  82.821  32.302  0.00  0.00            
ATOM   4442  C   LYN X 278      39.949  88.432  33.801  0.00  0.00            
ATOM   4443  O   LYN X 278      39.964  88.475  32.573  0.00  0.00            
ATOM   4444  N   LEU X 279      39.294  89.336  34.537  0.00  0.00            
ATOM   4445  H   LEU X 279      39.180  89.181  35.529  0.00  0.00            
ATOM   4446  CA  LEU X 279      38.576  90.448  33.935  0.00  0.00            
ATOM   4447  HA  LEU X 279      37.948  90.047  33.144  0.00  0.00            
ATOM   4448  CB  LEU X 279      37.681  91.109  34.979  0.00  0.00            
ATOM   4449  HB2 LEU X 279      37.195  91.990  34.551  0.00  0.00            
ATOM   4450  HB3 LEU X 279      38.328  91.425  35.791  0.00  0.00            
ATOM   4451  CG  LEU X 279      36.634  90.181  35.592  0.00  0.00            
ATOM   4452  HG  LEU X 279      37.160  89.381  36.113  0.00  0.00            
ATOM   4453  CD1 LEU X 279      35.794  90.933  36.619  0.00  0.00            
ATOM   4454 HD11 LEU X 279      36.037  91.997  36.612  0.00  0.00            
ATOM   4455 HD12 LEU X 279      34.731  90.832  36.402  0.00  0.00            
ATOM   4456 HD13 LEU X 279      35.987  90.533  37.615  0.00  0.00            
ATOM   4457  CD2 LEU X 279      35.744  89.551  34.528  0.00  0.00            
ATOM   4458 HD21 LEU X 279      34.697  89.797  34.704  0.00  0.00            
ATOM   4459 HD22 LEU X 279      35.841  88.466  34.545  0.00  0.00            
ATOM   4460 HD23 LEU X 279      36.018  89.906  33.536  0.00  0.00            
ATOM   4461  C   LEU X 279      39.513  91.497  33.332  0.00  0.00            
ATOM   4462  O   LEU X 279      39.057  92.368  32.593  0.00  0.00            
ATOM   4463  N   GLY X 280      40.816  91.426  33.626  0.00  0.00            
ATOM   4464  H   GLY X 280      41.161  90.583  34.056  0.00  0.00            
ATOM   4465  CA  GLY X 280      41.792  92.289  32.986  0.00  0.00            
ATOM   4466  HA2 GLY X 280      41.376  92.678  32.059  0.00  0.00            
ATOM   4467  HA3 GLY X 280      42.648  91.671  32.721  0.00  0.00            
ATOM   4468  C   GLY X 280      42.315  93.455  33.823  0.00  0.00            
ATOM   4469  O   GLY X 280      43.069  94.270  33.297  0.00  0.00            
ATOM   4470  N   TYR X 281      41.927  93.564  35.096  0.00  0.00            
ATOM   4471  H   TYR X 281      41.120  93.046  35.402  0.00  0.00            
ATOM   4472  CA  TYR X 281      42.416  94.640  35.942  0.00  0.00            
ATOM   4473  HA  TYR X 281      43.216  95.154  35.410  0.00  0.00            
ATOM   4474  CB  TYR X 281      41.279  95.628  36.216  0.00  0.00            
ATOM   4475  HB2 TYR X 281      41.671  96.546  36.660  0.00  0.00            
ATOM   4476  HB3 TYR X 281      40.842  95.889  35.252  0.00  0.00            
ATOM   4477  CG  TYR X 281      40.163  95.105  37.093  0.00  0.00            
ATOM   4478  CD1 TYR X 281      40.248  95.184  38.485  0.00  0.00            
ATOM   4479  HD1 TYR X 281      41.154  95.532  38.949  0.00  0.00            
ATOM   4480  CE1 TYR X 281      39.176  94.778  39.281  0.00  0.00            
ATOM   4481  HE1 TYR X 281      39.156  95.030  40.326  0.00  0.00            
ATOM   4482  CZ  TYR X 281      38.074  94.153  38.702  0.00  0.00            
ATOM   4483  OH  TYR X 281      37.055  93.685  39.476  0.00  0.00            
ATOM   4484  HH  TYR X 281      36.920  94.205  40.253  0.00  0.00            
ATOM   4485  CE2 TYR X 281      38.029  93.991  37.320  0.00  0.00            
ATOM   4486  HE2 TYR X 281      37.299  93.333  36.890  0.00  0.00            
ATOM   4487  CD2 TYR X 281      39.046  94.502  36.517  0.00  0.00            
ATOM   4488  HD2 TYR X 281      39.038  94.291  35.463  0.00  0.00            
ATOM   4489  C   TYR X 281      42.984  94.108  37.248  0.00  0.00            
ATOM   4490  O   TYR X 281      42.726  92.971  37.642  0.00  0.00            
ATOM   4491  N   VAL X 282      43.782  94.950  37.908  0.00  0.00            
ATOM   4492  H   VAL X 282      44.146  95.745  37.404  0.00  0.00            
ATOM   4493  CA  VAL X 282      44.379  94.640  39.191  0.00  0.00            
ATOM   4494  HA  VAL X 282      43.750  93.917  39.710  0.00  0.00            
ATOM   4495  CB  VAL X 282      45.762  94.025  38.956  0.00  0.00            
ATOM   4496  HB  VAL X 282      45.651  93.205  38.245  0.00  0.00            
ATOM   4497  CG1 VAL X 282      46.748  95.024  38.350  0.00  0.00            
ATOM   4498 HG11 VAL X 282      47.568  95.229  39.039  0.00  0.00            
ATOM   4499 HG12 VAL X 282      46.282  95.959  38.032  0.00  0.00            
ATOM   4500 HG13 VAL X 282      47.191  94.589  37.460  0.00  0.00            
ATOM   4501  CG2 VAL X 282      46.331  93.428  40.238  0.00  0.00            
ATOM   4502 HG21 VAL X 282      45.538  93.242  40.965  0.00  0.00            
ATOM   4503 HG22 VAL X 282      47.053  94.102  40.701  0.00  0.00            
ATOM   4504 HG23 VAL X 282      46.821  92.486  39.992  0.00  0.00            
ATOM   4505  C   VAL X 282      44.459  95.915  40.023  0.00  0.00            
ATOM   4506  O   VAL X 282      44.482  97.017  39.476  0.00  0.00            
ATOM   4507  N   TYR X 283      44.510  95.764  41.348  0.00  0.00            
ATOM   4508  H   TYR X 283      44.708  94.848  41.720  0.00  0.00            
ATOM   4509  CA  TYR X 283      44.638  96.901  42.242  0.00  0.00            
ATOM   4510  HA  TYR X 283      44.290  97.802  41.739  0.00  0.00            
ATOM   4511  CB  TYR X 283      43.775  96.706  43.487  0.00  0.00            
ATOM   4512  HB2 TYR X 283      44.042  97.448  44.241  0.00  0.00            
ATOM   4513  HB3 TYR X 283      43.967  95.730  43.926  0.00  0.00            
ATOM   4514  CG  TYR X 283      42.301  96.824  43.185  0.00  0.00            
ATOM   4515  CD1 TYR X 283      41.673  98.070  43.176  0.00  0.00            
ATOM   4516  HD1 TYR X 283      42.204  98.939  43.521  0.00  0.00            
ATOM   4517  CE1 TYR X 283      40.330  98.185  42.816  0.00  0.00            
ATOM   4518  HE1 TYR X 283      39.885  99.154  42.674  0.00  0.00            
ATOM   4519  CZ  TYR X 283      39.569  97.038  42.605  0.00  0.00            
ATOM   4520  OH  TYR X 283      38.239  97.141  42.324  0.00  0.00            
ATOM   4521  HH  TYR X 283      37.905  96.396  41.850  0.00  0.00            
ATOM   4522  CE2 TYR X 283      40.170  95.786  42.728  0.00  0.00            
ATOM   4523  HE2 TYR X 283      39.558  94.913  42.847  0.00  0.00            
ATOM   4524  CD2 TYR X 283      41.542  95.679  42.946  0.00  0.00            
ATOM   4525  HD2 TYR X 283      41.999  94.707  43.014  0.00  0.00            
ATOM   4526  C   TYR X 283      46.107  97.070  42.614  0.00  0.00            
ATOM   4527  O   TYR X 283      46.861  96.101  42.678  0.00  0.00            
ATOM   4528  N   ASH X 284      46.510  98.319  42.849  0.00  0.00            
ATOM   4529  H   ASH X 284      45.826  99.002  43.140  0.00  0.00            
ATOM   4530  CA  ASH X 284      47.911  98.659  42.985  0.00  0.00            
ATOM   4531  HA  ASH X 284      48.435  98.281  42.104  0.00  0.00            
ATOM   4532  CB  ASH X 284      48.086 100.179  43.020  0.00  0.00            
ATOM   4533  HB2 ASH X 284      49.136 100.434  43.167  0.00  0.00            
ATOM   4534  HB3 ASH X 284      47.773 100.608  42.073  0.00  0.00            
ATOM   4535  CG  ASH X 284      47.297 100.854  44.127  0.00  0.00            
ATOM   4536  OD1 ASH X 284      46.388 100.038  44.700  0.00  0.00            
ATOM   4537  OD2 ASH X 284      47.495 102.016  44.467  0.00  0.00            
ATOM   4538  HD1 ASH X 284      46.605  99.869  45.601  0.00  0.00            
ATOM   4539  C   ASH X 284      48.534  97.991  44.202  0.00  0.00            
ATOM   4540  O   ASH X 284      49.739  97.750  44.220  0.00  0.00            
ATOM   4541  N   ILE X 285      47.729  97.680  45.222  0.00  0.00            
ATOM   4542  H   ILE X 285      46.730  97.670  45.078  0.00  0.00            
ATOM   4543  CA  ILE X 285      48.262  97.058  46.423  0.00  0.00            
ATOM   4544  HA  ILE X 285      49.145  97.616  46.735  0.00  0.00            
ATOM   4545  CB  ILE X 285      47.246  97.114  47.570  0.00  0.00            
ATOM   4546  HB  ILE X 285      47.668  96.578  48.421  0.00  0.00            
ATOM   4547  CG2 ILE X 285      46.991  98.555  47.998  0.00  0.00            
ATOM   4548 HG21 ILE X 285      47.449  99.252  47.296  0.00  0.00            
ATOM   4549 HG22 ILE X 285      47.409  98.746  48.986  0.00  0.00            
ATOM   4550 HG23 ILE X 285      45.922  98.765  48.034  0.00  0.00            
ATOM   4551  CG1 ILE X 285      45.940  96.437  47.166  0.00  0.00            
ATOM   4552 HG12 ILE X 285      46.146  95.509  46.628  0.00  0.00            
ATOM   4553 HG13 ILE X 285      45.419  97.128  46.511  0.00  0.00            
ATOM   4554  CD1 ILE X 285      45.015  96.155  48.343  0.00  0.00            
ATOM   4555 HD11 ILE X 285      44.215  95.476  48.050  0.00  0.00            
ATOM   4556 HD12 ILE X 285      44.557  97.080  48.695  0.00  0.00            
ATOM   4557 HD13 ILE X 285      45.575  95.698  49.158  0.00  0.00            
ATOM   4558  C   ILE X 285      48.680  95.620  46.132  0.00  0.00            
ATOM   4559  O   ILE X 285      49.439  95.032  46.899  0.00  0.00            
ATOM   4560  N   GLH X 286      48.204  95.048  45.021  0.00  0.00            
ATOM   4561  H   GLH X 286      47.747  95.628  44.332  0.00  0.00            
ATOM   4562  CA  GLH X 286      48.522  93.676  44.654  0.00  0.00            
ATOM   4563  HA  GLH X 286      48.523  93.039  45.537  0.00  0.00            
ATOM   4564  CB  GLH X 286      47.463  93.121  43.709  0.00  0.00            
ATOM   4565  HB2 GLH X 286      47.740  92.113  43.391  0.00  0.00            
ATOM   4566  HB3 GLH X 286      47.449  93.767  42.838  0.00  0.00            
ATOM   4567  CG  GLH X 286      46.064  93.105  44.309  0.00  0.00            
ATOM   4568  HG2 GLH X 286      45.761  94.110  44.601  0.00  0.00            
ATOM   4569  HG3 GLH X 286      46.043  92.490  45.208  0.00  0.00            
ATOM   4570  CD  GLH X 286      45.060  92.509  43.343  0.00  0.00            
ATOM   4571  OE1 GLH X 286      44.240  93.437  42.806  0.00  0.00            
ATOM   4572  OE2 GLH X 286      44.977  91.305  43.124  0.00  0.00            
ATOM   4573  HE1 GLH X 286      43.337  93.173  42.870  0.00  0.00            
ATOM   4574  C   GLH X 286      49.891  93.594  43.980  0.00  0.00            
ATOM   4575  O   GLH X 286      50.361  92.493  43.697  0.00  0.00            
ATOM   4576  N   LEU X 287      50.523  94.738  43.694  0.00  0.00            
ATOM   4577  H   LEU X 287      50.035  95.614  43.802  0.00  0.00            
ATOM   4578  CA  LEU X 287      51.805  94.743  43.006  0.00  0.00            
ATOM   4579  HA  LEU X 287      51.924  93.785  42.501  0.00  0.00            
ATOM   4580  CB  LEU X 287      51.859  95.878  41.976  0.00  0.00            
ATOM   4581  HB2 LEU X 287      51.983  96.837  42.478  0.00  0.00            
ATOM   4582  HB3 LEU X 287      52.761  95.741  41.387  0.00  0.00            
ATOM   4583  CG  LEU X 287      50.676  95.945  41.005  0.00  0.00            
ATOM   4584  HG  LEU X 287      49.777  96.205  41.562  0.00  0.00            
ATOM   4585  CD1 LEU X 287      50.910  97.035  39.959  0.00  0.00            
ATOM   4586 HD11 LEU X 287      50.036  97.156  39.319  0.00  0.00            
ATOM   4587 HD12 LEU X 287      51.107  97.992  40.442  0.00  0.00            
ATOM   4588 HD13 LEU X 287      51.764  96.793  39.325  0.00  0.00            
ATOM   4589  CD2 LEU X 287      50.441  94.597  40.331  0.00  0.00            
ATOM   4590 HD21 LEU X 287      51.261  93.912  40.546  0.00  0.00            
ATOM   4591 HD22 LEU X 287      49.519  94.145  40.695  0.00  0.00            
ATOM   4592 HD23 LEU X 287      50.362  94.708  39.250  0.00  0.00            
ATOM   4593  C   LEU X 287      52.959  94.896  43.993  0.00  0.00            
ATOM   4594  O   LEU X 287      52.845  95.592  45.000  0.00  0.00            
ATOM   4595  C61 CU6 X 288      23.957  99.131  43.586  0.00  0.00            
ATOM   4596  DD2 CU6 X 288      23.753  99.368  44.460  0.00  0.00            
ATOM   4597  DD3 CU6 X 288      23.104  99.410  43.305  0.00  0.00            
ATOM   4598  DD4 CU6 X 288      24.295  99.941  43.428  0.00  0.00            
ATOM   4599  DD5 CU6 X 288      24.168  98.876  42.701  0.00  0.00            
ATOM   4600  DD6 CU6 X 288      24.798  98.825  43.867  0.00  0.00            
ATOM   4601  DD7 CU6 X 288      23.637  98.288  43.742  0.00  0.00            
ATOM   4602  C61 CU6 X 289      27.340 101.862  47.369  0.00  0.00            
ATOM   4603  DD2 CU6 X 289      27.909 101.387  47.945  0.00  0.00            
ATOM   4604  DD3 CU6 X 289      27.131 102.464  48.068  0.00  0.00            
ATOM   4605  DD4 CU6 X 289      28.031 102.387  47.124  0.00  0.00            
ATOM   4606  DD5 CU6 X 289      26.765 102.342  46.805  0.00  0.00            
ATOM   4607  DD6 CU6 X 289      27.549 101.268  46.677  0.00  0.00            
ATOM   4608  DD7 CU6 X 289      26.647 101.332  47.617  0.00  0.00            
ATOM   4609  O1  L6P X 290      25.632 102.818  46.754  0.00  0.00            
ATOM   4610  C1  L6P X 290      24.630 102.711  47.499  0.00  0.00            
ATOM   4611  C2  L6P X 290      23.937 103.895  48.070  0.00  0.00            
ATOM   4612  C3  L6P X 290      22.975 103.579  49.014  0.00  0.00            
ATOM   4613  C4  L6P X 290      22.291 104.580  49.891  0.00  0.00            
ATOM   4614  N1  L6P X 290      22.293 104.240  51.321  0.00  0.00            
ATOM   4615  C5  L6P X 290      21.288 103.790  52.082  0.00  0.00            
ATOM   4616  C6  L6P X 290      21.848 103.774  53.338  0.00  0.00            
ATOM   4617  C7  L6P X 290      21.220 103.297  54.655  0.00  0.00            
ATOM   4618  O2  L6P X 290      21.750 102.044  55.102  0.00  0.00            
ATOM   4619  C8  L6P X 290      21.306 101.452  56.212  0.00  0.00            
ATOM   4620  C9  L6P X 290      21.782 100.147  56.462  0.00  0.00            
ATOM   4621  C10 L6P X 290      21.480  99.492  57.610  0.00  0.00            
ATOM   4622  C11 L6P X 290      20.544 100.044  58.483  0.00  0.00            
ATOM   4623  C12 L6P X 290      20.220  99.359  59.677  0.00  0.00            
ATOM   4624  C13 L6P X 290      19.509  99.920  60.712  0.00  0.00            
ATOM   4625  C14 L6P X 290      19.089 101.231  60.552  0.00  0.00            
ATOM   4626  C15 L6P X 290      19.315 101.927  59.331  0.00  0.00            
ATOM   4627  C16 L6P X 290      20.050 101.364  58.302  0.00  0.00            
ATOM   4628  C17 L6P X 290      20.408 102.094  57.128  0.00  0.00            
ATOM   4629  H1  L6P X 290      20.180 103.160  56.961  0.00  0.00            
ATOM   4630  H2  L6P X 290      18.946 102.915  59.240  0.00  0.00            
ATOM   4631  H3  L6P X 290      18.442 101.660  61.260  0.00  0.00            
ATOM   4632  H4  L6P X 290      19.331  99.391  61.657  0.00  0.00            
ATOM   4633  H5  L6P X 290      20.549  98.391  59.827  0.00  0.00            
ATOM   4634  H6  L6P X 290      21.897  98.519  57.970  0.00  0.00            
ATOM   4635  H7  L6P X 290      22.485  99.771  55.678  0.00  0.00            
ATOM   4636  H8  L6P X 290      20.117 103.148  54.564  0.00  0.00            
ATOM   4637  H9  L6P X 290      21.424 104.073  55.398  0.00  0.00            
ATOM   4638  N2  L6P X 290      23.108 104.331  53.295  0.00  0.00            
ATOM   4639  N3  L6P X 290      23.370 104.682  52.098  0.00  0.00            
ATOM   4640  H10 L6P X 290      20.303 103.618  51.720  0.00  0.00            
ATOM   4641  H11 L6P X 290      21.239 104.743  49.614  0.00  0.00            
ATOM   4642  H12 L6P X 290      22.828 105.523  49.702  0.00  0.00            
ATOM   4643  O3  L6P X 290      22.543 102.299  49.325  0.00  0.00            
ATOM   4644  C18 L6P X 290      23.068 101.230  48.693  0.00  0.00            
ATOM   4645  C19 L6P X 290      24.171 101.374  47.899  0.00  0.00            
ATOM   4646  O4  L6P X 290      24.866 100.414  47.322  0.00  0.00            
ATOM   4647  H13 L6P X 290      24.448  99.577  47.619  0.00  0.00            
ATOM   4648  H14 L6P X 290      22.633 100.316  48.948  0.00  0.00            
ATOM   4649  H15 L6P X 290      24.281 104.844  47.994  0.00  0.00            
ATOM   4650  O   HOH X 291      36.592 110.521  64.070  0.00  0.00            
ATOM   4651  H1  HOH X 291      35.848 110.183  64.565  0.00  0.00            
ATOM   4652  H2  HOH X 291      36.674 109.897  63.373  0.00  0.00            
ATOM   4653  O   HOH X 292      11.793 117.493  59.077  0.00  0.00            
ATOM   4654  H1  HOH X 292      11.219 117.155  58.345  0.00  0.00            
ATOM   4655  H2  HOH X 292      11.149 117.532  59.799  0.00  0.00            
ATOM   4656  O   HOH X 293       9.904 100.634  54.201  0.00  0.00            
ATOM   4657  H1  HOH X 293      10.478  99.859  54.067  0.00  0.00            
ATOM   4658  H2  HOH X 293       9.021 100.238  54.100  0.00  0.00            
ATOM   4659  O   HOH X 294      12.537 105.480  62.771  0.00  0.00            
ATOM   4660  H1  HOH X 294      13.413 105.822  62.952  0.00  0.00            
ATOM   4661  H2  HOH X 294      12.594 104.531  62.998  0.00  0.00            
ATOM   4662  O   HOH X 295      30.905 118.749  46.689  0.00  0.00            
ATOM   4663  H1  HOH X 295      31.166 119.673  46.829  0.00  0.00            
ATOM   4664  H2  HOH X 295      30.033 118.793  46.227  0.00  0.00            
ATOM   4665  O   HOH X 296      14.562  92.749  60.441  0.00  0.00            
ATOM   4666  H1  HOH X 296      15.344  93.253  60.706  0.00  0.00            
ATOM   4667  H2  HOH X 296      14.508  92.066  61.124  0.00  0.00            
ATOM   4668  O   HOH X 297      13.687 114.586  43.134  0.00  0.00            
ATOM   4669  H1  HOH X 297      14.297 114.296  43.845  0.00  0.00            
ATOM   4670  H2  HOH X 297      12.970 113.934  43.176  0.00  0.00            
ATOM   4671  O   HOH X 298      19.294 113.208  54.328  0.00  0.00            
ATOM   4672  H1  HOH X 298      20.001 112.701  53.902  0.00  0.00            
ATOM   4673  H2  HOH X 298      18.637 113.292  53.621  0.00  0.00            
ATOM   4674  O   HOH X 299      11.610 105.165  65.749  0.00  0.00            
ATOM   4675  H1  HOH X 299      12.079 105.896  65.405  0.00  0.00            
ATOM   4676  H2  HOH X 299      12.348 104.599  66.109  0.00  0.00            
ATOM   4677  O   HOH X 300       7.018 104.255  42.626  0.00  0.00            
ATOM   4678  H1  HOH X 300       6.523 104.251  43.455  0.00  0.00            
ATOM   4679  H2  HOH X 300       7.085 103.329  42.407  0.00  0.00            
ATOM   4680  O   HOH X 301      32.610  88.559  58.648  0.00  0.00            
ATOM   4681  H1  HOH X 301      32.027  89.230  59.045  0.00  0.00            
ATOM   4682  H2  HOH X 301      32.486  87.794  59.233  0.00  0.00            
ATOM   4683  O   HOH X 302      40.077 108.057  53.747  0.00  0.00            
ATOM   4684  H1  HOH X 302      40.329 107.359  53.154  0.00  0.00            
ATOM   4685  H2  HOH X 302      39.451 107.581  54.303  0.00  0.00            
ATOM   4686  O   HOH X 303       6.033 102.099  53.055  0.00  0.00            
ATOM   4687  H1  HOH X 303       6.258 101.894  53.967  0.00  0.00            
ATOM   4688  H2  HOH X 303       6.675 101.538  52.516  0.00  0.00            
ATOM   4689  O   HOH X 304      15.583 107.812  52.219  0.00  0.00            
ATOM   4690  H1  HOH X 304      15.752 106.922  51.937  0.00  0.00            
ATOM   4691  H2  HOH X 304      15.141 108.168  51.440  0.00  0.00            
ATOM   4692  O   HOH X 305       6.246  97.129  45.875  0.00  0.00            
ATOM   4693  H1  HOH X 305       6.519  97.991  45.493  0.00  0.00            
ATOM   4694  H2  HOH X 305       7.009  96.538  45.781  0.00  0.00            
ATOM   4695  O   HOH X 306      23.172 102.562  67.900  0.00  0.00            
ATOM   4696  H1  HOH X 306      23.518 101.998  67.217  0.00  0.00            
ATOM   4697  H2  HOH X 306      23.913 103.130  68.046  0.00  0.00            
ATOM   4698  O   HOH X 307      16.618  87.900  62.590  0.00  0.00            
ATOM   4699  H1  HOH X 307      16.043  87.290  63.049  0.00  0.00            
ATOM   4700  H2  HOH X 307      16.827  88.490  63.341  0.00  0.00            
ATOM   4701  O   HOH X 308      17.273 120.072  57.923  0.00  0.00            
ATOM   4702  H1  HOH X 308      17.691 120.590  58.611  0.00  0.00            
ATOM   4703  H2  HOH X 308      17.756 120.416  57.152  0.00  0.00            
ATOM   4704  O   HOH X 309      35.555  93.183  60.745  0.00  0.00            
ATOM   4705  H1  HOH X 309      36.352  93.035  60.227  0.00  0.00            
ATOM   4706  H2  HOH X 309      35.032  92.458  60.466  0.00  0.00            
ATOM   4707  O   HOH X 310      29.610  99.855  40.745  0.00  0.00            
ATOM   4708  H1  HOH X 310      30.053 100.609  40.327  0.00  0.00            
ATOM   4709  H2  HOH X 310      30.339  99.215  40.856  0.00  0.00            
ATOM   4710  O   HOH X 311      13.799 105.510  46.839  0.00  0.00            
ATOM   4711  H1  HOH X 311      14.709 105.891  46.846  0.00  0.00            
ATOM   4712  H2  HOH X 311      13.435 105.889  47.681  0.00  0.00            
ATOM   4713  O   HOH X 312      25.319 116.861  64.398  0.00  0.00            
ATOM   4714  H1  HOH X 312      25.601 117.687  63.959  0.00  0.00            
ATOM   4715  H2  HOH X 312      26.002 116.247  64.018  0.00  0.00            
ATOM   4716  O   HOH X 313       8.555  99.607  62.001  0.00  0.00            
ATOM   4717  H1  HOH X 313       9.031  98.754  62.016  0.00  0.00            
ATOM   4718  H2  HOH X 313       7.943  99.440  61.260  0.00  0.00            
ATOM   4719  O   HOH X 314      11.473  90.729  55.314  0.00  0.00            
ATOM   4720  H1  HOH X 314      11.108  90.682  56.222  0.00  0.00            
ATOM   4721  H2  HOH X 314      11.197  91.595  55.019  0.00  0.00            
ATOM   4722  O   HOH X 315      14.988 112.801  63.230  0.00  0.00            
ATOM   4723  H1  HOH X 315      15.146 112.038  62.673  0.00  0.00            
ATOM   4724  H2  HOH X 315      14.116 112.598  63.602  0.00  0.00            
ATOM   4725  O   HOH X 316       8.812 112.884  45.963  0.00  0.00            
ATOM   4726  H1  HOH X 316       8.340 113.307  46.693  0.00  0.00            
ATOM   4727  H2  HOH X 316       9.428 112.325  46.445  0.00  0.00            
ATOM   4728  O   HOH X 317      23.090 109.046  71.430  0.00  0.00            
ATOM   4729  H1  HOH X 317      22.243 109.217  71.846  0.00  0.00            
ATOM   4730  H2  HOH X 317      22.820 108.687  70.555  0.00  0.00            
ATOM   4731  O   HOH X 318      21.182  91.428  60.920  0.00  0.00            
ATOM   4732  H1  HOH X 318      22.028  91.890  61.087  0.00  0.00            
ATOM   4733  H2  HOH X 318      20.882  91.176  61.783  0.00  0.00            
ATOM   4734  O   HOH X 319       7.248 110.304  49.213  0.00  0.00            
ATOM   4735  H1  HOH X 319       6.724 110.329  50.047  0.00  0.00            
ATOM   4736  H2  HOH X 319       7.322 109.354  49.017  0.00  0.00            
ATOM   4737  O   HOH X 320      24.615 105.358  62.700  0.00  0.00            
ATOM   4738  H1  HOH X 320      25.489 105.734  62.964  0.00  0.00            
ATOM   4739  H2  HOH X 320      24.360 104.821  63.473  0.00  0.00            
ATOM   4740  O   HOH X 321      13.356 115.713  62.017  0.00  0.00            
ATOM   4741  H1  HOH X 321      12.911 115.195  61.314  0.00  0.00            
ATOM   4742  H2  HOH X 321      14.269 115.424  61.951  0.00  0.00            
ATOM   4743  O   HOH X 322      16.481  99.718  58.960  0.00  0.00            
ATOM   4744  H1  HOH X 322      16.695  99.481  59.861  0.00  0.00            
ATOM   4745  H2  HOH X 322      17.097  99.186  58.428  0.00  0.00            
ATOM   4746  O   HOH X 323      10.397 104.004  46.732  0.00  0.00            
ATOM   4747  H1  HOH X 323      10.417 104.384  45.869  0.00  0.00            
ATOM   4748  H2  HOH X 323      11.287 103.636  46.809  0.00  0.00            
ATOM   4749  O   HOH X 324      22.116 117.731  65.697  0.00  0.00            
ATOM   4750  H1  HOH X 324      23.020 117.717  65.366  0.00  0.00            
ATOM   4751  H2  HOH X 324      21.652 117.249  65.022  0.00  0.00            
ATOM   4752  O   HOH X 325      27.765 114.708  67.300  0.00  0.00            
ATOM   4753  H1  HOH X 325      26.913 114.305  67.188  0.00  0.00            
ATOM   4754  H2  HOH X 325      27.771 114.845  68.272  0.00  0.00            
ATOM   4755  O   HOH X 326      26.093  99.295  69.415  0.00  0.00            
ATOM   4756  H1  HOH X 326      25.255  98.836  69.545  0.00  0.00            
ATOM   4757  H2  HOH X 326      26.789  98.736  69.821  0.00  0.00            
ATOM   4758  O   HOH X 327      15.631  94.742  68.969  0.00  0.00            
ATOM   4759  H1  HOH X 327      14.723  94.951  69.130  0.00  0.00            
ATOM   4760  H2  HOH X 327      16.100  94.878  69.814  0.00  0.00            
ATOM   4761  O   HOH X 328      12.651  91.411  62.149  0.00  0.00            
ATOM   4762  H1  HOH X 328      12.693  91.731  63.064  0.00  0.00            
ATOM   4763  H2  HOH X 328      11.683  91.449  61.949  0.00  0.00            
ATOM   4764  O   HOH X 329      17.221 110.632  52.623  0.00  0.00            
ATOM   4765  H1  HOH X 329      16.904 110.982  53.469  0.00  0.00            
ATOM   4766  H2  HOH X 329      16.482 110.132  52.295  0.00  0.00            
ATOM   4767  O   HOH X 330      15.969 109.877  57.058  0.00  0.00            
ATOM   4768  H1  HOH X 330      15.637 108.990  57.215  0.00  0.00            
ATOM   4769  H2  HOH X 330      15.274 110.383  57.539  0.00  0.00            
ATOM   4770  O   HOH X 331      34.031  95.304  61.981  0.00  0.00            
ATOM   4771  H1  HOH X 331      34.832  94.863  61.646  0.00  0.00            
ATOM   4772  H2  HOH X 331      33.502  94.553  62.274  0.00  0.00            
ATOM   4773  O   HOH X 332      26.821 102.808  66.449  0.00  0.00            
ATOM   4774  H1  HOH X 332      26.811 102.037  65.844  0.00  0.00            
ATOM   4775  H2  HOH X 332      26.965 102.414  67.351  0.00  0.00            
ATOM   4776  O   HOH X 333      19.345 111.336  38.998  0.00  0.00            
ATOM   4777  H1  HOH X 333      18.969 112.097  39.474  0.00  0.00            
ATOM   4778  H2  HOH X 333      18.533 110.832  38.755  0.00  0.00            
ATOM   4779  O   HOH X 334      20.408 119.794  58.790  0.00  0.00            
ATOM   4780  H1  HOH X 334      19.750 119.707  59.499  0.00  0.00            
ATOM   4781  H2  HOH X 334      20.530 120.749  58.795  0.00  0.00            
ATOM   4782  O   HOH X 335      10.156  90.419  59.009  0.00  0.00            
ATOM   4783  H1  HOH X 335      10.602  89.582  59.160  0.00  0.00            
ATOM   4784  H2  HOH X 335      10.831  91.069  59.236  0.00  0.00            
ATOM   4785  O   HOH X 336      13.090 114.386  57.816  0.00  0.00            
ATOM   4786  H1  HOH X 336      13.754 114.955  57.351  0.00  0.00            
ATOM   4787  H2  HOH X 336      12.485 115.002  58.222  0.00  0.00            
ATOM   4788  O   HOH X 337      21.650 118.415  56.801  0.00  0.00            
ATOM   4789  H1  HOH X 337      21.111 119.124  57.256  0.00  0.00            
ATOM   4790  H2  HOH X 337      21.079 117.660  56.891  0.00  0.00            
ATOM   4791  O   HOH X 338      22.773  89.579  64.909  0.00  0.00            
ATOM   4792  H1  HOH X 338      23.445  90.002  65.439  0.00  0.00            
ATOM   4793  H2  HOH X 338      23.221  89.336  64.090  0.00  0.00            
ATOM   4794  O   HOH X 339      13.127 101.496  55.624  0.00  0.00            
ATOM   4795  H1  HOH X 339      12.774 100.725  56.129  0.00  0.00            
ATOM   4796  H2  HOH X 339      13.398 102.100  56.329  0.00  0.00            
ATOM   4797  O   HOH X 340      10.649 103.273  59.766  0.00  0.00            
ATOM   4798  H1  HOH X 340      10.047 103.605  60.449  0.00  0.00            
ATOM   4799  H2  HOH X 340      10.647 104.065  59.153  0.00  0.00            
ATOM   4800  O   HOH X 341      13.982  88.954  58.078  0.00  0.00            
ATOM   4801  H1  HOH X 341      14.861  88.560  58.090  0.00  0.00            
ATOM   4802  H2  HOH X 341      13.721  88.747  57.147  0.00  0.00            
ATOM   4803  O   HOH X 342       9.453 104.946  41.367  0.00  0.00            
ATOM   4804  H1  HOH X 342       9.354 105.055  40.423  0.00  0.00            
ATOM   4805  H2  HOH X 342       8.626 104.621  41.648  0.00  0.00            
ATOM   4806  O   HOH X 343       5.248 107.341  46.722  0.00  0.00            
ATOM   4807  H1  HOH X 343       4.962 106.658  47.373  0.00  0.00            
ATOM   4808  H2  HOH X 343       4.413 107.441  46.246  0.00  0.00            
ATOM   4809  O   HOH X 344       9.958  99.364  57.254  0.00  0.00            
ATOM   4810  H1  HOH X 344       9.047  99.769  57.186  0.00  0.00            
ATOM   4811  H2  HOH X 344       9.757  98.511  57.597  0.00  0.00            
ATOM   4812  O   HOH X 345      20.782 106.303  66.384  0.00  0.00            
ATOM   4813  H1  HOH X 345      20.680 107.135  65.873  0.00  0.00            
ATOM   4814  H2  HOH X 345      21.119 105.659  65.732  0.00  0.00            
ATOM   4815  O   HOH X 346      26.137 105.072  36.016  0.00  0.00            
ATOM   4816  H1  HOH X 346      26.108 105.585  35.182  0.00  0.00            
ATOM   4817  H2  HOH X 346      26.707 105.662  36.562  0.00  0.00            
ATOM   4818  O   HOH X 347      14.122 106.743  56.198  0.00  0.00            
ATOM   4819  H1  HOH X 347      14.166 105.776  56.068  0.00  0.00            
ATOM   4820  H2  HOH X 347      14.159 106.796  57.183  0.00  0.00            
ATOM   4821  O   HOH X 348      17.354  97.854  65.297  0.00  0.00            
ATOM   4822  H1  HOH X 348      17.993  97.284  65.795  0.00  0.00            
ATOM   4823  H2  HOH X 348      17.190  97.338  64.508  0.00  0.00            
ATOM   4824  O   HOH X 349      36.731  98.850  64.030  0.00  0.00            
ATOM   4825  H1  HOH X 349      36.931  99.739  63.732  0.00  0.00            
ATOM   4826  H2  HOH X 349      37.068  98.318  63.308  0.00  0.00            
ATOM   4827  O   HOH X 350      13.709 101.705  52.913  0.00  0.00            
ATOM   4828  H1  HOH X 350      12.882 101.375  52.495  0.00  0.00            
ATOM   4829  H2  HOH X 350      13.477 101.595  53.878  0.00  0.00            
ATOM   4830  O   HOH X 351      21.435  97.795  64.227  0.00  0.00            
ATOM   4831  H1  HOH X 351      21.674  98.249  63.414  0.00  0.00            
ATOM   4832  H2  HOH X 351      21.470  98.474  64.889  0.00  0.00            
ATOM   4833  O   HOH X 352      18.519 112.760  69.239  0.00  0.00            
ATOM   4834  H1  HOH X 352      17.990 112.751  68.408  0.00  0.00            
ATOM   4835  H2  HOH X 352      19.017 113.614  69.197  0.00  0.00            
ATOM   4836  O   HOH X 353      15.850 118.222  55.668  0.00  0.00            
ATOM   4837  H1  HOH X 353      16.750 117.943  55.844  0.00  0.00            
ATOM   4838  H2  HOH X 353      15.712 118.903  56.333  0.00  0.00            
ATOM   4839  O   HOH X 354      16.630 110.592  44.303  0.00  0.00            
ATOM   4840  H1  HOH X 354      17.279 111.334  44.390  0.00  0.00            
ATOM   4841  H2  HOH X 354      17.099 110.002  43.728  0.00  0.00            
ATOM   4842  O   HOH X 355      23.071 116.307  62.656  0.00  0.00            
ATOM   4843  H1  HOH X 355      23.759 116.700  63.202  0.00  0.00            
ATOM   4844  H2  HOH X 355      23.589 115.725  62.094  0.00  0.00            
ATOM   4845  O   HOH X 356      13.141 107.924  53.597  0.00  0.00            
ATOM   4846  H1  HOH X 356      13.182 107.240  54.310  0.00  0.00            
ATOM   4847  H2  HOH X 356      14.072 107.996  53.301  0.00  0.00            
ATOM   4848  O   HOH X 357      28.879 116.255  64.018  0.00  0.00            
ATOM   4849  H1  HOH X 357      28.840 116.481  64.928  0.00  0.00            
ATOM   4850  H2  HOH X 357      29.766 115.920  63.979  0.00  0.00            
ATOM   4851  O   HOH X 358      18.993  89.741  62.652  0.00  0.00            
ATOM   4852  H1  HOH X 358      18.352  89.051  62.428  0.00  0.00            
ATOM   4853  H2  HOH X 358      19.582  89.253  63.294  0.00  0.00            
ATOM   4854  O   HOH X 359      15.442  98.941  61.512  0.00  0.00            
ATOM   4855  H1  HOH X 359      14.539  98.613  61.661  0.00  0.00            
ATOM   4856  H2  HOH X 359      15.481  99.686  62.162  0.00  0.00            
ATOM   4857  O   HOH X 360       9.879 111.276  47.928  0.00  0.00            
ATOM   4858  H1  HOH X 360      10.038 111.192  48.861  0.00  0.00            
ATOM   4859  H2  HOH X 360       9.237 110.550  47.758  0.00  0.00            
ATOM   4860  O   HOH X 361      12.816 108.920  59.792  0.00  0.00            
ATOM   4861  H1  HOH X 361      12.744 108.796  60.757  0.00  0.00            
ATOM   4862  H2  HOH X 361      11.941 109.318  59.617  0.00  0.00            
ATOM   4863  O   HOH X 362      30.331 102.374  39.531  0.00  0.00            
ATOM   4864  H1  HOH X 362      29.552 102.935  39.539  0.00  0.00            
ATOM   4865  H2  HOH X 362      30.889 102.809  38.861  0.00  0.00            
ATOM   4866  O   HOH X 363      29.400  93.220  65.611  0.00  0.00            
ATOM   4867  H1  HOH X 363      30.297  93.547  65.363  0.00  0.00            
ATOM   4868  H2  HOH X 363      28.861  93.420  64.881  0.00  0.00            
ATOM   4869  O   HOH X 364      19.889 109.840  67.529  0.00  0.00            
ATOM   4870  H1  HOH X 364      19.959 108.963  67.990  0.00  0.00            
ATOM   4871  H2  HOH X 364      19.398 109.703  66.738  0.00  0.00            
ATOM   4872  O   HOH X 365      13.296  97.098  53.792  0.00  0.00            
ATOM   4873  H1  HOH X 365      12.462  97.618  53.806  0.00  0.00            
ATOM   4874  H2  HOH X 365      13.871  97.616  53.213  0.00  0.00            
ATOM   4875  O   HOH X 366       8.934 109.161  65.080  0.00  0.00            
ATOM   4876  H1  HOH X 366       9.266 108.630  64.352  0.00  0.00            
ATOM   4877  H2  HOH X 366       8.919 108.475  65.773  0.00  0.00            
ATOM   4878  O   HOH X 367      19.566 112.598  47.143  0.00  0.00            
ATOM   4879  H1  HOH X 367      20.003 111.827  47.523  0.00  0.00            
ATOM   4880  H2  HOH X 367      20.262 113.277  47.169  0.00  0.00            
ATOM   4881  O   HOH X 368       9.884 107.187  62.890  0.00  0.00            
ATOM   4882  H1  HOH X 368       9.401 106.342  62.760  0.00  0.00            
ATOM   4883  H2  HOH X 368      10.821 106.900  62.979  0.00  0.00            
ATOM   4884  O   HOH X 369      17.605 102.583  36.239  0.00  0.00            
ATOM   4885  H1  HOH X 369      17.423 103.392  36.758  0.00  0.00            
ATOM   4886  H2  HOH X 369      17.223 102.792  35.418  0.00  0.00            
ATOM   4887  O   HOH X 370      21.174 106.887  53.792  0.00  0.00            
ATOM   4888  H1  HOH X 370      21.567 106.828  52.906  0.00  0.00            
ATOM   4889  H2  HOH X 370      20.396 107.488  53.653  0.00  0.00            
ATOM   4890  O   HOH X 371      15.380 115.143  40.980  0.00  0.00            
ATOM   4891  H1  HOH X 371      14.686 115.034  41.654  0.00  0.00            
ATOM   4892  H2  HOH X 371      15.830 115.963  41.274  0.00  0.00            
ATOM   4893  O   HOH X 372      21.513 114.799  56.665  0.00  0.00            
ATOM   4894  H1  HOH X 372      22.037 114.942  57.433  0.00  0.00            
ATOM   4895  H2  HOH X 372      20.953 114.085  56.977  0.00  0.00            
ATOM   4896  O   HOH X 373      10.990 118.240  51.199  0.00  0.00            
ATOM   4897  H1  HOH X 373      10.711 119.093  50.867  0.00  0.00            
ATOM   4898  H2  HOH X 373      11.849 118.457  51.687  0.00  0.00            
ATOM   4899  O   HOH X 374      15.848 113.405  45.146  0.00  0.00            
ATOM   4900  H1  HOH X 374      16.321 114.012  45.724  0.00  0.00            
ATOM   4901  H2  HOH X 374      16.517 113.123  44.504  0.00  0.00            
ATOM   4902  O   HOH X 375       9.819 113.420  62.476  0.00  0.00            
ATOM   4903  H1  HOH X 375      10.184 113.233  63.366  0.00  0.00            
ATOM   4904  H2  HOH X 375       9.203 114.180  62.643  0.00  0.00            
ATOM   4905  O   HOH X 376       8.416 100.754  64.471  0.00  0.00            
ATOM   4906  H1  HOH X 376       8.378 100.274  63.650  0.00  0.00            
ATOM   4907  H2  HOH X 376       8.919 101.556  64.212  0.00  0.00            
ATOM   4908  O   HOH X 377       9.126  92.732  54.415  0.00  0.00            
ATOM   4909  H1  HOH X 377       8.682  92.979  55.241  0.00  0.00            
ATOM   4910  H2  HOH X 377       9.710  93.489  54.187  0.00  0.00            
ATOM   4911  O   HOH X 378      17.134 119.121  47.233  0.00  0.00            
ATOM   4912  H1  HOH X 378      17.498 118.540  46.565  0.00  0.00            
ATOM   4913  H2  HOH X 378      17.098 118.578  48.038  0.00  0.00            
ATOM   4914  O   HOH X 379      12.054 117.381  47.218  0.00  0.00            
ATOM   4915  H1  HOH X 379      12.476 117.198  46.360  0.00  0.00            
ATOM   4916  H2  HOH X 379      12.470 118.225  47.455  0.00  0.00            
ATOM   4917  O   HOH X 380      15.746  94.160  66.226  0.00  0.00            
ATOM   4918  H1  HOH X 380      14.974  94.771  66.208  0.00  0.00            
ATOM   4919  H2  HOH X 380      16.047  94.299  67.140  0.00  0.00            
ATOM   4920  O   HOH X 381       3.470 103.379  52.781  0.00  0.00            
ATOM   4921  H1  HOH X 381       3.163 103.176  51.863  0.00  0.00            
ATOM   4922  H2  HOH X 381       4.283 102.836  52.848  0.00  0.00            
ATOM   4923  O   HOH X 382      17.972 107.716  70.986  0.00  0.00            
ATOM   4924  H1  HOH X 382      18.380 107.685  70.116  0.00  0.00            
ATOM   4925  H2  HOH X 382      17.700 108.644  71.030  0.00  0.00            
ATOM   4926  O   HOH X 383       6.600 106.252  50.793  0.00  0.00            
ATOM   4927  H1  HOH X 383       6.717 106.328  49.855  0.00  0.00            
ATOM   4928  H2  HOH X 383       6.829 105.328  50.929  0.00  0.00            
ATOM   4929  O   HOH X 384      13.084 110.385  54.000  0.00  0.00            
ATOM   4930  H1  HOH X 384      13.034 109.419  53.740  0.00  0.00            
ATOM   4931  H2  HOH X 384      12.769 110.900  53.229  0.00  0.00            
ATOM   4932  O   HOH X 385      15.696 111.097  60.968  0.00  0.00            
ATOM   4933  H1  HOH X 385      16.432 111.653  60.718  0.00  0.00            
ATOM   4934  H2  HOH X 385      15.002 111.372  60.330  0.00  0.00            
ATOM   4935  O   HOH X 386      20.300 115.051  68.846  0.00  0.00            
ATOM   4936  H1  HOH X 386      21.270 115.038  68.922  0.00  0.00            
ATOM   4937  H2  HOH X 386      20.164 115.652  68.077  0.00  0.00            
ATOM   4938  O   HOH X 387      27.112 118.141  57.569  0.00  0.00            
ATOM   4939  H1  HOH X 387      27.899 117.714  57.283  0.00  0.00            
ATOM   4940  H2  HOH X 387      26.558 118.107  56.778  0.00  0.00            
ATOM   4941  O   HOH X 388       9.376 114.406  56.284  0.00  0.00            
ATOM   4942  H1  HOH X 388       9.888 113.865  55.652  0.00  0.00            
ATOM   4943  H2  HOH X 388       8.793 113.725  56.661  0.00  0.00            
ATOM   4944  O   HOH X 389      17.819 115.285  62.685  0.00  0.00            
ATOM   4945  H1  HOH X 389      17.183 115.056  63.353  0.00  0.00            
ATOM   4946  H2  HOH X 389      18.627 115.483  63.186  0.00  0.00            
ATOM   4947  O   HOH X 390      13.415 114.385  66.636  0.00  0.00            
ATOM   4948  H1  HOH X 390      13.568 115.038  65.944  0.00  0.00            
ATOM   4949  H2  HOH X 390      13.072 114.892  67.369  0.00  0.00            
ATOM   4950  O   HOH X 391      20.046 107.551  68.734  0.00  0.00            
ATOM   4951  H1  HOH X 391      20.212 106.873  69.410  0.00  0.00            
ATOM   4952  H2  HOH X 391      19.999 107.002  67.920  0.00  0.00            
ATOM   4953  O   HOH X 392      14.456 104.573  69.469  0.00  0.00            
ATOM   4954  H1  HOH X 392      15.341 104.178  69.519  0.00  0.00            
ATOM   4955  H2  HOH X 392      14.637 105.517  69.442  0.00  0.00            
ATOM   4956  O   HOH X 393      14.308 113.725  54.164  0.00  0.00            
ATOM   4957  H1  HOH X 393      14.129 114.212  54.967  0.00  0.00            
ATOM   4958  H2  HOH X 393      14.610 112.869  54.490  0.00  0.00            
ATOM   4959  O   HOH X 394      14.748 107.373  69.020  0.00  0.00            
ATOM   4960  H1  HOH X 394      15.673 107.310  68.724  0.00  0.00            
ATOM   4961  H2  HOH X 394      14.690 108.320  69.200  0.00  0.00            
ATOM   4962  O   HOH X 395      26.616  87.229  61.368  0.00  0.00            
ATOM   4963  H1  HOH X 395      27.257  87.297  62.059  0.00  0.00            
ATOM   4964  H2  HOH X 395      25.961  87.909  61.608  0.00  0.00            
ATOM   4965  O   HOH X 396      14.735 107.846  62.941  0.00  0.00            
ATOM   4966  H1  HOH X 396      13.992 108.222  62.411  0.00  0.00            
ATOM   4967  H2  HOH X 396      15.228 108.668  63.157  0.00  0.00            
ATOM   4968  O   HOH X 397       9.852  91.659  61.738  0.00  0.00            
ATOM   4969  H1  HOH X 397       9.454  90.859  62.041  0.00  0.00            
ATOM   4970  H2  HOH X 397       9.312  92.360  62.200  0.00  0.00            
ATOM   4971  O   HOH X 398      14.283  86.559  51.413  0.00  0.00            
ATOM   4972  H1  HOH X 398      14.247  85.720  51.907  0.00  0.00            
ATOM   4973  H2  HOH X 398      13.360  86.862  51.493  0.00  0.00            
ATOM   4974  O   HOH X 399      21.521 104.064  64.640  0.00  0.00            
ATOM   4975  H1  HOH X 399      21.194 103.219  64.266  0.00  0.00            
ATOM   4976  H2  HOH X 399      22.483 103.947  64.535  0.00  0.00            
ATOM   4977  O   HOH X 400      26.579 106.477  64.289  0.00  0.00            
ATOM   4978  H1  HOH X 400      26.108 106.933  64.996  0.00  0.00            
ATOM   4979  H2  HOH X 400      27.094 107.191  63.902  0.00  0.00            
ATOM   4980  O   HOH X 401       8.400  95.159  47.525  0.00  0.00            
ATOM   4981  H1  HOH X 401       8.898  95.464  46.703  0.00  0.00            
ATOM   4982  H2  HOH X 401       8.546  95.895  48.118  0.00  0.00            
ATOM   4983  O   HOH X 402       6.471 103.546  49.116  0.00  0.00            
ATOM   4984  H1  HOH X 402       6.444 102.631  48.812  0.00  0.00            
ATOM   4985  H2  HOH X 402       7.388 103.627  49.439  0.00  0.00            
ATOM   4986  O   HOH X 403      19.505  90.039  66.724  0.00  0.00            
ATOM   4987  H1  HOH X 403      20.183  90.527  67.219  0.00  0.00            
ATOM   4988  H2  HOH X 403      18.674  90.442  66.981  0.00  0.00            
ATOM   4989  O   HOH X 404      12.292  98.985  45.278  0.00  0.00            
ATOM   4990  H1  HOH X 404      12.478  98.034  45.272  0.00  0.00            
ATOM   4991  H2  HOH X 404      11.476  98.984  45.819  0.00  0.00            
ATOM   4992  O   HOH X 405      19.172  93.062  59.698  0.00  0.00            
ATOM   4993  H1  HOH X 405      18.475  92.901  60.357  0.00  0.00            
ATOM   4994  H2  HOH X 405      19.820  92.352  59.885  0.00  0.00            
ATOM   4995  O   HOH X 406      28.804 110.114  37.562  0.00  0.00            
ATOM   4996  H1  HOH X 406      29.285 110.592  38.196  0.00  0.00            
ATOM   4997  H2  HOH X 406      27.908 110.230  37.819  0.00  0.00            
ATOM   4998  O   HOH X 407      25.554 108.634  68.492  0.00  0.00            
ATOM   4999  H1  HOH X 407      24.731 108.165  68.607  0.00  0.00            
ATOM   5000  H2  HOH X 407      25.559 109.201  69.320  0.00  0.00            
ATOM   5001  O   HOH X 408      39.603 111.048  55.013  0.00  0.00            
ATOM   5002  H1  HOH X 408      39.773 110.583  55.821  0.00  0.00            
ATOM   5003  H2  HOH X 408      39.393 110.357  54.388  0.00  0.00            
ATOM   5004  O   HOH X 409       8.185 111.564  52.552  0.00  0.00            
ATOM   5005  H1  HOH X 409       7.407 111.732  51.995  0.00  0.00            
ATOM   5006  H2  HOH X 409       8.248 110.599  52.616  0.00  0.00            
ATOM   5007  O   HOH X 410      22.139 101.342  70.161  0.00  0.00            
ATOM   5008  H1  HOH X 410      22.315 101.862  69.352  0.00  0.00            
ATOM   5009  H2  HOH X 410      22.680 101.793  70.841  0.00  0.00            
ATOM   5010  O   HOH X 411      29.261 104.710  38.350  0.00  0.00            
ATOM   5011  H1  HOH X 411      28.722 105.412  38.004  0.00  0.00            
ATOM   5012  H2  HOH X 411      30.134 104.935  37.992  0.00  0.00            
ATOM   5013  O   HOH X 412      14.267 103.882  57.081  0.00  0.00            
ATOM   5014  H1  HOH X 412      14.165 103.876  58.074  0.00  0.00            
ATOM   5015  H2  HOH X 412      14.830 103.093  57.003  0.00  0.00            
ATOM   5016  O   HOH X 413      16.724 106.079  49.320  0.00  0.00            
ATOM   5017  H1  HOH X 413      15.999 106.705  49.297  0.00  0.00            
ATOM   5018  H2  HOH X 413      16.431 105.414  49.955  0.00  0.00            
ATOM   5019  O   HOH X 414      26.594 120.256  49.809  0.00  0.00            
ATOM   5020  H1  HOH X 414      26.021 119.485  49.946  0.00  0.00            
ATOM   5021  H2  HOH X 414      26.786 120.543  50.737  0.00  0.00            
ATOM   5022  O   HOH X 415      19.240 116.663  57.983  0.00  0.00            
ATOM   5023  H1  HOH X 415      18.420 116.865  58.470  0.00  0.00            
ATOM   5024  H2  HOH X 415      19.808 116.325  58.697  0.00  0.00            
ATOM   5025  O   HOH X 416      27.609 106.981  36.969  0.00  0.00            
ATOM   5026  H1  HOH X 416      27.747 107.805  36.474  0.00  0.00            
ATOM   5027  H2  HOH X 416      27.311 107.327  37.843  0.00  0.00            
ATOM   5028  O   HOH X 417      32.731 101.511  69.345  0.00  0.00            
ATOM   5029  H1  HOH X 417      33.292 101.824  68.666  0.00  0.00            
ATOM   5030  H2  HOH X 417      32.613 102.323  69.845  0.00  0.00            
ATOM   5031  O   HOH X 418      26.910 116.385  62.128  0.00  0.00            
ATOM   5032  H1  HOH X 418      27.560 116.392  62.842  0.00  0.00            
ATOM   5033  H2  HOH X 418      27.235 115.708  61.572  0.00  0.00            
ATOM   5034  O   HOH X 419      30.287 115.845  60.357  0.00  0.00            
ATOM   5035  H1  HOH X 419      30.944 116.551  60.412  0.00  0.00            
ATOM   5036  H2  HOH X 419      30.813 115.054  60.237  0.00  0.00            
ATOM   5037  O   HOH X 420      18.526 116.238  44.970  0.00  0.00            
ATOM   5038  H1  HOH X 420      18.083 117.019  44.668  0.00  0.00            
ATOM   5039  H2  HOH X 420      17.943 115.903  45.649  0.00  0.00            
ATOM   5040  O   HOH X 421      12.250 112.177  62.669  0.00  0.00            
ATOM   5041  H1  HOH X 421      12.655 112.496  61.817  0.00  0.00            
ATOM   5042  H2  HOH X 421      11.370 112.626  62.618  0.00  0.00            
ATOM   5043  O   HOH X 422       7.749 110.860  44.222  0.00  0.00            
ATOM   5044  H1  HOH X 422       8.138 111.768  44.189  0.00  0.00            
ATOM   5045  H2  HOH X 422       7.202 110.978  45.043  0.00  0.00            
ATOM   5046  O   HOH X 423      12.317  95.904  59.827  0.00  0.00            
ATOM   5047  H1  HOH X 423      13.104  95.504  59.446  0.00  0.00            
ATOM   5048  H2  HOH X 423      12.534  96.854  59.983  0.00  0.00            
ATOM   5049  O   HOH X 424       7.324 113.916  48.136  0.00  0.00            
ATOM   5050  H1  HOH X 424       6.597 114.486  47.963  0.00  0.00            
ATOM   5051  H2  HOH X 424       6.922 113.255  48.722  0.00  0.00            
ATOM   5052  O   HOH X 425      30.809  89.372  60.630  0.00  0.00            
ATOM   5053  H1  HOH X 425      30.623  89.257  61.569  0.00  0.00            
ATOM   5054  H2  HOH X 425      31.124  90.279  60.543  0.00  0.00            
ATOM   5055  O   HOH X 426      18.304 101.491  52.530  0.00  0.00            
ATOM   5056  H1  HOH X 426      17.732 100.774  52.306  0.00  0.00            
ATOM   5057  H2  HOH X 426      17.752 101.990  53.151  0.00  0.00            
ATOM   5058  O   HOH X 427      15.491  91.257  53.493  0.00  0.00            
ATOM   5059  H1  HOH X 427      15.714  92.166  53.242  0.00  0.00            
ATOM   5060  H2  HOH X 427      15.019  91.385  54.352  0.00  0.00            
ATOM   5061  O   HOH X 428      22.457  98.025  50.039  0.00  0.00            
ATOM   5062  H1  HOH X 428      22.642  97.100  50.263  0.00  0.00
[truncated: 86,352 more chars]
